# Supplementary material for: Cost-effective methylome sequencing of cell-free DNA for accurately detecting and locating cancer
Source: Nat Commun. 2022 Sep 29;13:5566. doi: 10.1038/s41467-022-32995-6 (PMC9522828; doi:10.1038/s41467-022-32995-6)
Supplement: Supplementary file 3 — Supplementary Data 1 [file 41467_2022_32995_MOESM3_ESM.xlsx]

## Sheet: S1
Table S1: cancer-specific hypermethylation markers used for cancer detection, hg19 coordinates
chr	start	end	number of occurences for the marker that are selected in 10 random sample splits
chr1	861217	861369	10
chr1	896599	896699	10
chr1	905811	906157	2
chr1	906296	906396	1
chr1	933711	933758	10
chr1	933756	933913	10
chr1	933956	933988	10
chr1	968332	968389	10
chr1	968387	968440	10
chr1	968438	968463	10
chr1	968471	968584	10
chr1	968582	968839	10
chr1	968837	968887	10
chr1	968885	968925	10
chr1	968943	969011	10
chr1	969041	969154	10
chr1	969236	969307	10
chr1	969305	969420	10
chr1	969425	969518	10
chr1	969516	969548	10
chr1	969546	969583	10
chr1	969605	969635	10
chr1	969633	969721	10
chr1	975465	975518	10
chr1	975516	975581	10
chr1	975610	975834	10
chr1	1072229	1072454	10
chr1	1072468	1072515	10
chr1	1072513	1072600	10
chr1	1072598	1072627	10
chr1	1072625	1072672	10
chr1	1072690	1072738	10
chr1	1072751	1072840	10
chr1	1093307	1093400	10
chr1	1109317	1109477	8
chr1	1109475	1109522	4
chr1	1118398	1118446	10
chr1	1118474	1118565	10
chr1	1182134	1182181	9
chr1	1241279	1241598	5
chr1	1289719	1289949	5
chr1	1362344	1362659	1
chr1	1369592	1369734	10
chr1	1369844	1370139	9
chr1	1475063	1475189	10
chr1	1475187	1475246	10
chr1	1475244	1475286	10
chr1	1475284	1475365	10
chr1	1475445	1475503	10
chr1	1475559	1475738	10
chr1	1475784	1475864	10
chr1	1475902	1475942	10
chr1	1475940	1476021	10
chr1	1476019	1476127	10
chr1	1476170	1476220	10
chr1	1565507	1565637	10
chr1	1565635	1565707	10
chr1	1565705	1565750	8
chr1	1565748	1566015	10
chr1	1566013	1566131	10
chr1	1566129	1566198	10
chr1	1566196	1566234	10
chr1	1566232	1566375	10
chr1	1566373	1566514	10
chr1	1566512	1566542	10
chr1	1566540	1566580	10
chr1	1566578	1566641	10
chr1	1566686	1566747	1
chr1	1566764	1566826	7
chr1	1851254	1851318	10
chr1	1935190	1935241	10
chr1	1935239	1935296	10
chr1	2065036	2065069	10
chr1	2065067	2065100	10
chr1	2130988	2131239	2
chr1	2144070	2144360	10
chr1	2144358	2144462	10
chr1	2144460	2144699	10
chr1	2178096	2178384	2
chr1	2210546	2210880	2
chr1	2222217	2222491	10
chr1	2225709	2225995	1
chr1	2232143	2232331	10
chr1	2232329	2232470	10
chr1	2232500	2232570	10
chr1	2232568	2232617	10
chr1	2232615	2232844	10
chr1	2232842	2233154	2
chr1	2375135	2375277	10
chr1	2472412	2472483	1
chr1	2486382	2486724	8
chr1	2560349	2560376	9
chr1	2705902	2706054	10
chr1	2706052	2706111	10
chr1	2706131	2706321	10
chr1	2706319	2706350	10
chr1	2706348	2706412	10
chr1	2706410	2706525	10
chr1	2706523	2706595	10
chr1	2706593	2706638	10
chr1	2706636	2706744	10
chr1	2706742	2706852	9
chr1	2984434	2984554	10
chr1	2987386	2987421	10
chr1	2987520	2987655	10
chr1	2987653	2987728	9
chr1	2987741	2987824	9
chr1	2990066	2990094	6
chr1	2990253	2990406	10
chr1	2990404	2990687	7
chr1	3071819	3072153	10
chr1	3072151	3072190	9
chr1	3077622	3077752	3
chr1	3099970	3100147	2
chr1	3164348	3164485	10
chr1	3310661	3310807	10
chr1	3514054	3514267	10
chr1	3567345	3567465	10
chr1	3567470	3567548	10
chr1	3567546	3567623	10
chr1	3567645	3567694	10
chr1	3567692	3567730	10
chr1	3567737	3567853	10
chr1	3567851	3567912	10
chr1	3612335	3612431	9
chr1	3663315	3663613	8
chr1	3663611	3663682	10
chr1	3663680	3663712	10
chr1	3663889	3663940	10
chr1	3688378	3688592	10
chr1	4713959	4714034	10
chr1	4714032	4714077	10
chr1	4714075	4714273	10
chr1	4714296	4714332	10
chr1	4714362	4714418	10
chr1	4714427	4714515	10
chr1	4714513	4714548	10
chr1	4714546	4714609	10
chr1	4714638	4714745	10
chr1	4714743	4714857	10
chr1	4714855	4714900	10
chr1	4714898	4714956	10
chr1	4714954	4715038	10
chr1	4715036	4715062	10
chr1	4715060	4715094	10
chr1	4715113	4715165	10
chr1	4715163	4715205	10
chr1	4715304	4715357	10
chr1	4715355	4715389	10
chr1	4715394	4715526	10
chr1	4715534	4715646	10
chr1	4715669	4715711	10
chr1	4715733	4715769	10
chr1	4716148	4716192	10
chr1	6268661	6268838	10
chr1	6268836	6269107	10
chr1	6269105	6269143	10
chr1	6269141	6269336	10
chr1	6269334	6269636	10
chr1	6480563	6480711	6
chr1	6480889	6480938	10
chr1	6514255	6514350	5
chr1	6514927	6515108	10
chr1	6515111	6515278	10
chr1	6515276	6515445	10
chr1	6515454	6515482	10
chr1	6515487	6515603	10
chr1	6515610	6515865	10
chr1	6515867	6515908	9
chr1	6520597	6520694	10
chr1	6520692	6520773	1
chr1	6525740	6526056	8
chr1	6526054	6526198	10
chr1	7022092	7022192	10
chr1	7022190	7022296	10
chr1	7022294	7022485	10
chr1	7764137	7764192	10
chr1	7764203	7764241	10
chr1	7764239	7764266	10
chr1	7764264	7764382	10
chr1	7764395	7764434	10
chr1	7764432	7764481	10
chr1	7764479	7764519	10
chr1	7764546	7764573	10
chr1	7764575	7764614	10
chr1	7764612	7764664	10
chr1	7764724	7764759	10
chr1	7764757	7764800	10
chr1	7764798	7764855	10
chr1	7764878	7764953	10
chr1	7764951	7765013	10
chr1	7765147	7765225	10
chr1	7765389	7765497	10
chr1	7844575	7844651	10
chr1	8214951	8215072	10
chr1	8277216	8277316	10
chr1	8277314	8277415	10
chr1	8277478	8277605	10
chr1	8277626	8277685	10
chr1	8277703	8277765	10
chr1	8377974	8378023	10
chr1	8378297	8378321	10
chr1	8378593	8378923	10
chr1	9243269	9243543	10
chr1	9258797	9258854	10
chr1	9258852	9258903	10
chr1	9299954	9300010	10
chr1	9712478	9712513	10
chr1	9712821	9712900	10
chr1	9777584	9777871	10
chr1	10057865	10057910	10
chr1	10698793	10698891	8
chr1	10768966	10769287	1
chr1	10895946	10896033	10
chr1	10948871	10948909	10
chr1	10948934	10948968	10
chr1	11539957	11539990	10
chr1	11539988	11540072	10
chr1	11791873	11792151	6
chr1	11863269	11863361	7
chr1	11919340	11919404	10
chr1	12123307	12123573	10
chr1	12123571	12123623	10
chr1	12123650	12123751	10
chr1	12227824	12227921	10
chr1	12655463	12655632	10
chr1	13839444	13839708	10
chr1	13839895	13840017	10
chr1	13840015	13840093	10
chr1	13840105	13840179	10
chr1	13840177	13840205	10
chr1	13840224	13840272	1
chr1	13909686	13909744	10
chr1	13910244	13910347	10
chr1	13910666	13910742	10
chr1	13910740	13910806	10
chr1	14026509	14026606	10
chr1	14026834	14026900	10
chr1	14027018	14027132	10
chr1	14924534	14924767	10
chr1	14924765	14924830	2
chr1	14925049	14925130	10
chr1	14925128	14925213	10
chr1	14925211	14925337	10
chr1	14925353	14925386	10
chr1	14925384	14925415	10
chr1	14925641	14925733	10
chr1	14925731	14925770	10
chr1	14925808	14925854	10
chr1	14925875	14925949	10
chr1	14925953	14925979	10
chr1	16082879	16083180	3
chr1	16084748	16084844	10
chr1	16085120	16085290	10
chr1	16085288	16085326	10
chr1	16085324	16085355	10
chr1	16085353	16085392	10
chr1	16085457	16085542	10
chr1	16085629	16085665	10
chr1	16085695	16085719	9
chr1	16085717	16085763	10
chr1	16085768	16085828	10
chr1	16085826	16085966	10
chr1	16163774	16164052	2
chr1	16164061	16164123	9
chr1	16488893	16489075	5
chr1	16494193	16494317	10
chr1	16542987	16543071	10
chr1	16543069	16543202	10
chr1	16553410	16553496	1
chr1	16553494	16553660	9
chr1	16553658	16553734	10
chr1	16553732	16553844	10
chr1	16554045	16554172	9
chr1	16554170	16554403	8
chr1	16554401	16554461	8
chr1	16861537	16861667	10
chr1	16973991	16974141	10
chr1	16974139	16974256	10
chr1	16974254	16974348	10
chr1	16974346	16974586	10
chr1	17019115	17019187	7
chr1	17019322	17019444	8
chr1	17019442	17019567	9
chr1	17019598	17019667	10
chr1	17019665	17019779	9
chr1	17019777	17019909	10
chr1	17019907	17019949	9
chr1	17019947	17020129	10
chr1	17027002	17027179	10
chr1	17027177	17027279	10
chr1	17027277	17027404	10
chr1	17027408	17027598	10
chr1	17027616	17027753	10
chr1	17027773	17027870	10
chr1	17027873	17027911	10
chr1	17027928	17028053	1
chr1	17085823	17086113	7
chr1	17086111	17086320	10
chr1	17199138	17199205	1
chr1	17199383	17199450	8
chr1	17215924	17216031	10
chr1	17216029	17216090	1
chr1	17445328	17445476	10
chr1	17446193	17446364	10
chr1	18434261	18434310	10
chr1	18434308	18434429	10
chr1	18434451	18434529	10
chr1	18434614	18434752	10
chr1	18956252	18956591	1
chr1	18956589	18956763	1
chr1	18958083	18958113	10
chr1	18958143	18958224	10
chr1	18958222	18958277	10
chr1	18958317	18958384	6
chr1	18958382	18958416	10
chr1	18958593	18958803	8
chr1	18958801	18958929	10
chr1	18958927	18958962	10
chr1	18959273	18959330	10
chr1	18959328	18959363	10
chr1	18959361	18959484	10
chr1	18959482	18959654	5
chr1	18960912	18960991	1
chr1	18962916	18962950	10
chr1	18962948	18963049	1
chr1	18963130	18963187	10
chr1	18963185	18963290	10
chr1	18964225	18964314	1
chr1	18964370	18964471	10
chr1	18969666	18969841	1
chr1	18978666	18978871	1
chr1	19043736	19043828	10
chr1	19234126	19234244	10
chr1	19276352	19276637	8
chr1	19600560	19600683	9
chr1	19600681	19600808	4
chr1	19717466	19717634	10
chr1	19781495	19781553	8
chr1	20669679	20669768	10
chr1	20669766	20669928	10
chr1	20669926	20669976	10
chr1	20669974	20670018	9
chr1	20810621	20810677	7
chr1	20879220	20879276	10
chr1	20879344	20879406	10
chr1	20879423	20879541	10
chr1	20879539	20879589	9
chr1	20879587	20879642	10
chr1	20879640	20879854	10
chr1	21058012	21058261	4
chr1	21616222	21616332	10
chr1	21616380	21616433	10
chr1	21616438	21616518	10
chr1	21616522	21616756	10
chr1	21616779	21616885	10
chr1	21616883	21616939	10
chr1	21616960	21617010	10
chr1	21617275	21617492	3
chr1	21660812	21661158	10
chr1	21754779	21754869	10
chr1	21754928	21755007	10
chr1	21836211	21836263	10
chr1	22140983	22141025	10
chr1	22141030	22141087	10
chr1	23279840	23279887	8
chr1	23279885	23279918	4
chr1	23279935	23279998	3
chr1	23279996	23280167	10
chr1	23280165	23280225	10
chr1	23280223	23280300	10
chr1	24229250	24229320	10
chr1	24229342	24229477	1
chr1	24229475	24229668	10
chr1	24645852	24645954	10
chr1	25255777	25255921	10
chr1	25255919	25255949	10
chr1	25256061	25256215	10
chr1	25256226	25256307	10
chr1	25256305	25256381	10
chr1	25256379	25256410	10
chr1	25256509	25256579	10
chr1	25256577	25256638	10
chr1	25256636	25256803	10
chr1	25256801	25256909	10
chr1	25256907	25257001	10
chr1	25944319	25944458	10
chr1	25944508	25944540	10
chr1	25944559	25944662	10
chr1	26097907	26098056	3
chr1	26249205	26249251	10
chr1	26551607	26551771	10
chr1	26551769	26551821	10
chr1	26551836	26551923	10
chr1	26686516	26686557	10
chr1	26686563	26686588	10
chr1	26686586	26686632	10
chr1	26686630	26686796	10
chr1	26686814	26686906	10
chr1	26686904	26687123	10
chr1	26687121	26687218	10
chr1	26737692	26737725	10
chr1	26737932	26738032	10
chr1	26866348	26866448	10
chr1	26868822	26869162	7
chr1	27338910	27339027	10
chr1	27339068	27339125	10
chr1	27339123	27339168	10
chr1	27683990	27684329	10
chr1	27687139	27687211	10
chr1	27687209	27687335	10
chr1	27729854	27730111	1
chr1	27730139	27730377	8
chr1	27882334	27882475	1
chr1	27901872	27901962	10
chr1	27901960	27902062	10
chr1	27902274	27902301	9
chr1	27902299	27902333	10
chr1	27902331	27902366	10
chr1	27902508	27902629	10
chr1	27902627	27902685	10
chr1	27925892	27925971	10
chr1	27958513	27958741	10
chr1	27961613	27961639	1
chr1	27961637	27961740	10
chr1	27961738	27961904	10
chr1	28195586	28195762	4
chr1	28199434	28199490	10
chr1	29210303	29210643	1
chr1	29447867	29447985	10
chr1	29447983	29448025	10
chr1	29448023	29448088	10
chr1	29448123	29448250	10
chr1	29448248	29448332	10
chr1	29448330	29448439	10
chr1	29586199	29586315	10
chr1	29586313	29586405	10
chr1	29586403	29586434	10
chr1	29586432	29586574	10
chr1	29586720	29586958	10
chr1	30558998	30559040	10
chr1	31230190	31230489	10
chr1	32042128	32042352	10
chr1	32169444	32169583	10
chr1	32169700	32169791	10
chr1	32237539	32237674	10
chr1	32237672	32237887	10
chr1	32237885	32238004	10
chr1	32238358	32238456	10
chr1	32410071	32410293	10
chr1	32410291	32410351	10
chr1	32410349	32410428	10
chr1	32706975	32707056	10
chr1	32930769	32930958	10
chr1	33219465	33219515	10
chr1	33219525	33219621	10
chr1	33219640	33219675	10
chr1	33219673	33219734	10
chr1	33219732	33219777	10
chr1	33219789	33219861	10
chr1	33220273	33220418	7
chr1	33351999	33352139	10
chr1	33358685	33358729	10
chr1	33358766	33358819	10
chr1	33358817	33358958	10
chr1	33646265	33646374	10
chr1	33646613	33646656	10
chr1	33772355	33772384	2
chr1	33772382	33772446	10
chr1	33772927	33772959	10
chr1	34631389	34631533	2
chr1	34642473	34642610	10
chr1	34642608	34642663	10
chr1	35351561	35351617	10
chr1	35351758	35351794	3
chr1	35394804	35394876	10
chr1	35395443	35395520	10
chr1	35395589	35395634	10
chr1	35395632	35395728	10
chr1	35586331	35586416	8
chr1	36043372	36043399	10
chr1	36043418	36043705	10
chr1	36043884	36043954	8
chr1	36549588	36549692	10
chr1	36549690	36549799	9
chr1	36549797	36549865	10
chr1	36626769	36626848	6
chr1	36786567	36786596	10
chr1	36786594	36786840	9
chr1	36786838	36786981	2
chr1	36786979	36787083	10
chr1	36788105	36788198	9
chr1	36788214	36788362	10
chr1	36788360	36788557	10
chr1	36788555	36788746	10
chr1	37498384	37498472	10
chr1	37498706	37498770	10
chr1	37498815	37498909	10
chr1	37499052	37499095	10
chr1	37499093	37499394	10
chr1	37499392	37499519	10
chr1	37499517	37499558	10
chr1	37499599	37499630	10
chr1	37499628	37499659	10
chr1	37499683	37499734	10
chr1	37499732	37499822	10
chr1	37499820	37499895	10
chr1	37499893	37499959	10
chr1	37499980	37500031	10
chr1	37500036	37500069	10
chr1	37500067	37500107	10
chr1	37500123	37500339	10
chr1	37500422	37500489	10
chr1	37500487	37500516	10
chr1	37500529	37500617	10
chr1	37500622	37500860	4
chr1	38099677	38099779	10
chr1	38219702	38219751	10
chr1	38230691	38230724	2
chr1	38230722	38230764	10
chr1	38261181	38261245	1
chr1	38412551	38412712	10
chr1	38509958	38510195	9
chr1	38510521	38510675	7
chr1	38510855	38510881	10
chr1	38510914	38511038	10
chr1	38511047	38511075	10
chr1	38511073	38511112	10
chr1	38511211	38511248	10
chr1	38511719	38511862	10
chr1	38511860	38511897	10
chr1	38511920	38511981	10
chr1	38511998	38512116	10
chr1	38512114	38512161	10
chr1	38513129	38513212	10
chr1	38513210	38513271	10
chr1	38513269	38513365	10
chr1	38513374	38513420	6
chr1	38599634	38599695	2
chr1	38600198	38600230	3
chr1	38941984	38942020	7
chr1	39025208	39025301	6
chr1	39043930	39044132	10
chr1	39044406	39044528	10
chr1	39281979	39282111	10
chr1	39283622	39283694	10
chr1	39957336	39957374	10
chr1	39957372	39957437	10
chr1	39957435	39957485	10
chr1	39957489	39957608	10
chr1	39957606	39957656	10
chr1	39957677	39957733	10
chr1	39957786	39957829	10
chr1	39957864	39958075	10
chr1	39980506	39980619	8
chr1	39980735	39980765	10
chr1	39981275	39981462	10
chr1	39981460	39981725	2
chr1	40105534	40105680	10
chr1	40137199	40137289	10
chr1	40149738	40149906	7
chr1	40157238	40157281	10
chr1	40236789	40236819	8
chr1	40236935	40237048	10
chr1	40237046	40237100	10
chr1	40237098	40237158	10
chr1	40253901	40253956	10
chr1	40253981	40254034	10
chr1	40254087	40254143	10
chr1	40254164	40254392	10
chr1	40254837	40254897	10
chr1	41249809	41249927	10
chr1	41249953	41250134	10
chr1	41250132	41250220	10
chr1	41267813	41268070	10
chr1	41268306	41268494	10
chr1	41283891	41284124	10
chr1	41284581	41284754	8
chr1	41349795	41349974	10
chr1	41349972	41350162	10
chr1	41444711	41445017	10
chr1	41831920	41832033	10
chr1	41832031	41832097	10
chr1	41847504	41847536	10
chr1	41847540	41847737	3
chr1	41847947	41848030	10
chr1	41849108	41849137	3
chr1	41849135	41849414	5
chr1	42128247	42128289	10
chr1	42128305	42128334	10
chr1	42128332	42128364	10
chr1	42128362	42128394	10
chr1	42128398	42128465	10
chr1	42128463	42128503	10
chr1	42128501	42128570	10
chr1	42128575	42128687	1
chr1	42192788	42193017	9
chr1	42193015	42193277	10
chr1	43250917	43251033	10
chr1	43251031	43251202	10
chr1	43390258	43390306	10
chr1	43390304	43390423	10
chr1	43390544	43390669	10
chr1	43390667	43390718	10
chr1	43736390	43736731	8
chr1	44031122	44031307	10
chr1	44031305	44031360	10
chr1	44031358	44031436	10
chr1	44031584	44031674	10
chr1	44704011	44704059	1
chr1	44704057	44704138	3
chr1	44872843	44872924	10
chr1	44872922	44873175	10
chr1	44873173	44873276	10
chr1	44873280	44873341	10
chr1	44873339	44873415	10
chr1	44873427	44873510	10
chr1	44873519	44873743	10
chr1	44873741	44873942	10
chr1	44874010	44874047	9
chr1	44874458	44874573	10
chr1	44882937	44883248	10
chr1	44883246	44883347	10
chr1	44883345	44883393	10
chr1	44883391	44883460	10
chr1	44883458	44883625	10
chr1	44883623	44883781	10
chr1	44883779	44884097	10
chr1	44884095	44884252	9
chr1	45251992	45252092	10
chr1	45792728	45792872	10
chr1	45792886	45793085	10
chr1	46632302	46632473	10
chr1	46632471	46632697	10
chr1	46632695	46632861	10
chr1	46632859	46632905	10
chr1	46913856	46913916	10
chr1	46913914	46914015	9
chr1	46914013	46914078	10
chr1	46914215	46914297	10
chr1	46914295	46914525	10
chr1	46914523	46914701	10
chr1	46932575	46932816	10
chr1	46951032	46951355	10
chr1	46951535	46951650	10
chr1	46956540	46956573	10
chr1	46956571	46956723	10
chr1	46956761	46956941	10
chr1	46956939	46957025	10
chr1	46957023	46957061	10
chr1	46957059	46957106	10
chr1	46958704	46958857	10
chr1	47009645	47009853	10
chr1	47009851	47009883	10
chr1	47009881	47009926	10
chr1	47009924	47009979	10
chr1	47489000	47489283	9
chr1	47489281	47489423	10
chr1	47489421	47489467	10
chr1	47489465	47489736	10
chr1	47489734	47489777	1
chr1	47691978	47692099	10
chr1	47694607	47694810	8
chr1	47694918	47694957	10
chr1	47695407	47695440	10
chr1	47696184	47696506	10
chr1	47696521	47696695	10
chr1	47696693	47696736	10
chr1	47696734	47696769	10
chr1	47696781	47696873	10
chr1	47697701	47697882	10
chr1	47697901	47697949	10
chr1	47697947	47698018	10
chr1	47698016	47698127	10
chr1	47698125	47698163	10
chr1	47698167	47698494	10
chr1	47701205	47701277	10
chr1	47881955	47882159	3
chr1	47882162	47882251	10
chr1	47882249	47882395	10
chr1	47882402	47882573	10
chr1	47882571	47882606	10
chr1	47882609	47882668	10
chr1	47882666	47882816	10
chr1	47882820	47882858	10
chr1	47899125	47899366	8
chr1	47899364	47899570	10
chr1	47899597	47899668	10
chr1	47899666	47899770	10
chr1	47899768	47899864	10
chr1	47899862	47899979	10
chr1	47899977	47900108	10
chr1	47900136	47900321	10
chr1	47904420	47904524	10
chr1	47904522	47904567	10
chr1	47904580	47904632	10
chr1	47904766	47904842	10
chr1	47904934	47905020	10
chr1	47905018	47905091	10
chr1	47905110	47905181	10
chr1	47905179	47905224	10
chr1	47905342	47905408	10
chr1	47909264	47909535	10
chr1	47909533	47909719	10
chr1	47909717	47909792	10
chr1	47910559	47910627	10
chr1	47910625	47910799	10
chr1	47910811	47910849	10
chr1	47910847	47911020	10
chr1	47911018	47911260	10
chr1	47911258	47911337	10
chr1	47911335	47911489	10
chr1	47911487	47911833	10
chr1	47911831	47911986	10
chr1	47998941	47999111	10
chr1	47999109	47999174	10
chr1	47999197	47999269	10
chr1	47999267	47999408	10
chr1	48058774	48058920	10
chr1	48058918	48058962	10
chr1	48058960	48059074	10
chr1	48174367	48174527	10
chr1	48190838	48190886	10
chr1	48449880	48450174	10
chr1	49242242	49242357	10
chr1	49242378	49242514	10
chr1	49242525	49242572	10
chr1	50513825	50514106	10
chr1	50799351	50799395	10
chr1	50880773	50880938	2
chr1	50880936	50881121	10
chr1	50881119	50881186	10
chr1	50881184	50881300	10
chr1	50881298	50881453	10
chr1	50881451	50881720	10
chr1	50881809	50881915	10
chr1	50881913	50882022	10
chr1	50882020	50882083	10
chr1	50882081	50882249	10
chr1	50884090	50884314	10
chr1	50884348	50884499	10
chr1	50884497	50884703	10
chr1	50884701	50884775	10
chr1	50884982	50885064	10
chr1	50885062	50885102	10
chr1	50885131	50885261	10
chr1	50885259	50885288	10
chr1	50885286	50885328	10
chr1	50885326	50885349	6
chr1	50887079	50887176	10
chr1	50888796	50888836	10
chr1	50888834	50888883	10
chr1	50888933	50888981	10
chr1	50888979	50889042	10
chr1	50889040	50889064	3
chr1	50889094	50889226	10
chr1	50889236	50889428	10
chr1	50889426	50889478	10
chr1	50890614	50890646	8
chr1	50890644	50890802	10
chr1	50890911	50891165	10
chr1	50891163	50891220	10
chr1	50891218	50891399	10
chr1	50891402	50891647	8
chr1	50892052	50892262	10
chr1	50892443	50892512	10
chr1	50892537	50892624	10
chr1	50892622	50892689	10
chr1	50892687	50892721	3
chr1	50892793	50892841	10
chr1	50892872	50893188	10
chr1	50893186	50893230	10
chr1	50893228	50893425	10
chr1	50893423	50893527	10
chr1	50893574	50893698	10
chr1	53098570	53098645	10
chr1	53098643	53098694	10
chr1	53098863	53098889	10
chr1	53308588	53308655	10
chr1	53308653	53308699	10
chr1	53308697	53308873	10
chr1	53308871	53308933	10
chr1	53308931	53309153	10
chr1	53309175	53309451	8
chr1	53528303	53528510	1
chr1	53528539	53528644	10
chr1	53528642	53528757	10
chr1	53528755	53528930	5
chr1	53528963	53529032	2
chr1	53529030	53529095	10
chr1	54203484	54203533	10
chr1	54203531	54203572	10
chr1	54203772	54203839	10
chr1	54204200	54204238	10
chr1	54204384	54204443	10
chr1	54204504	54204691	10
chr1	54821885	54822166	10
chr1	54822164	54822232	10
chr1	54869806	54870107	6
chr1	54940392	54940438	10
chr1	54940484	54940551	10
chr1	54940742	54941047	5
chr1	55008338	55008363	9
chr1	55008361	55008646	10
chr1	55462815	55462842	2
chr1	57887928	57887986	10
chr1	57888046	57888220	10
chr1	57888218	57888297	10
chr1	57889529	57889666	10
chr1	57889664	57889701	10
chr1	57889709	57889742	10
chr1	57889842	57889879	10
chr1	58715172	58715320	10
chr1	58715503	58715807	10
chr1	58715805	58715854	10
chr1	58715852	58715964	10
chr1	58715962	58716065	10
chr1	59041849	59041931	10
chr1	59041957	59042004	10
chr1	59042002	59042187	10
chr1	59042185	59042337	10
chr1	59042335	59042682	10
chr1	59042680	59042754	10
chr1	59042752	59042814	10
chr1	59042812	59042852	10
chr1	59042850	59042898	10
chr1	61509134	61509160	7
chr1	62660620	62660662	10
chr1	62660670	62660702	10
chr1	62660750	62660832	10
chr1	62660830	62660872	10
chr1	62660870	62660927	10
chr1	62660944	62661148	6
chr1	62661443	62661566	3
chr1	63784080	63784231	10
chr1	63785293	63785386	10
chr1	63785384	63785415	10
chr1	63785463	63785529	10
chr1	63785527	63785619	10
chr1	63785617	63785783	10
chr1	63785840	63785981	10
chr1	63786010	63786084	10
chr1	63786671	63786768	10
chr1	63786766	63787095	10
chr1	63787093	63787236	10
chr1	63787234	63787319	10
chr1	63788035	63788065	10
chr1	63788261	63788345	10
chr1	63788343	63788443	10
chr1	63788447	63788742	10
chr1	63788740	63788769	4
chr1	63788767	63788882	10
chr1	63788880	63788918	10
chr1	63789003	63789026	10
chr1	63789024	63789347	10
chr1	63789354	63789430	10
chr1	63789428	63789525	10
chr1	63789523	63789579	10
chr1	63789594	63789656	10
chr1	63789663	63789746	10
chr1	63789744	63789933	10
chr1	63789931	63789990	9
chr1	63789988	63790045	10
chr1	63790043	63790089	10
chr1	63790087	63790157	10
chr1	63790195	63790253	10
chr1	63790257	63790392	10
chr1	63792594	63792643	10
chr1	63792641	63792710	10
chr1	63795139	63795370	10
chr1	63795389	63795447	10
chr1	63796027	63796060	10
chr1	63796058	63796111	10
chr1	64937137	64937174	10
chr1	64937189	64937238	10
chr1	64970984	64971219	10
chr1	64971480	64971526	10
chr1	64971578	64971665	10
chr1	65730350	65730553	2
chr1	65731411	65731530	10
chr1	65731599	65731687	10
chr1	65731685	65731782	10
chr1	65774775	65775089	9
chr1	65775216	65775265	10
chr1	65775556	65775593	10
chr1	65775591	65775669	10
chr1	65991122	65991453	10
chr1	65991451	65991494	10
chr1	65991492	65991631	10
chr1	65991667	65991702	10
chr1	65991700	65991760	10
chr1	65991758	65991811	10
chr1	66258478	66258516	10
chr1	66258533	66258679	10
chr1	66258696	66258746	10
chr1	66258791	66258837	10
chr1	66258847	66259060	10
chr1	66259058	66259119	10
chr1	66998935	66998971	10
chr1	67217542	67217792	10
chr1	67217790	67218005	9
chr1	67218134	67218173	10
chr1	67218171	67218228	10
chr1	67218244	67218514	10
chr1	67600411	67600467	9
chr1	67600501	67600708	3
chr1	67773439	67773482	10
chr1	67773480	67773536	10
chr1	67773551	67773596	10
chr1	67773619	67773701	10
chr1	71512647	71512686	10
chr1	71512684	71512938	10
chr1	71512936	71513023	10
chr1	71513027	71513248	10
chr1	75590420	75590466	1
chr1	75591482	75591820	1
chr1	75595530	75595730	10
chr1	75595728	75595838	10
chr1	75595974	75596151	10
chr1	75596149	75596350	10
chr1	75596796	75596947	10
chr1	75597855	75598086	10
chr1	75598492	75598830	10
chr1	75598828	75599033	1
chr1	75600684	75600729	10
chr1	75600727	75600817	10
chr1	75601056	75601194	10
chr1	75602052	75602142	10
chr1	75602140	75602339	10
chr1	75602876	75603191	10
chr1	76080675	76080735	10
chr1	76081979	76082081	10
chr1	77333158	77333208	10
chr1	77333206	77333244	10
chr1	77333316	77333401	10
chr1	77333924	77333994	10
chr1	77333992	77334133	10
chr1	77334131	77334326	10
chr1	77334338	77334371	10
chr1	77334369	77334501	10
chr1	77334499	77334734	10
chr1	77334732	77334828	10
chr1	77334832	77335031	10
chr1	77747322	77747375	10
chr1	77747438	77747492	10
chr1	78511577	78511610	10
chr1	78511608	78511700	10
chr1	78511720	78511830	10
chr1	78511828	78511885	10
chr1	78511883	78512116	10
chr1	78512114	78512150	10
chr1	78512159	78512318	10
chr1	78956789	78956899	10
chr1	78956897	78957229	10
chr1	79472407	79472440	10
chr1	79472482	79472537	7
chr1	85358626	85358685	10
chr1	85358803	85358956	10
chr1	85462699	85462725	10
chr1	85463888	85463954	10
chr1	86081822	86081958	4
chr1	86622607	86622645	10
chr1	87598103	87598249	10
chr1	87617156	87617230	10
chr1	87617266	87617401	9
chr1	87617728	87617917	10
chr1	89663612	89663893	10
chr1	91172115	91172140	2
chr1	91172138	91172211	10
chr1	91172700	91172756	10
chr1	91176594	91176666	10
chr1	91178004	91178244	10
chr1	91182461	91182535	10
chr1	91183196	91183251	10
chr1	91183249	91183462	10
chr1	91183501	91183579	10
chr1	91183577	91183613	10
chr1	91183611	91183792	10
chr1	91183790	91184081	10
chr1	91184079	91184159	10
chr1	91184157	91184192	10
chr1	91184190	91184457	10
chr1	91184455	91184519	10
chr1	91184993	91185207	10
chr1	91185205	91185285	10
chr1	91185299	91185367	10
chr1	91185365	91185442	10
chr1	91190945	91191104	10
chr1	91191102	91191233	10
chr1	91191231	91191297	10
chr1	91191669	91191737	10
chr1	91192186	91192513	10
chr1	91192511	91192558	10
chr1	91192577	91192644	10
chr1	91195202	91195238	10
chr1	91195236	91195505	10
chr1	91300884	91301006	10
chr1	91301080	91301181	10
chr1	91301179	91301407	10
chr1	91301405	91301629	10
chr1	91301627	91301701	10
chr1	91301699	91301732	10
chr1	91301730	91301787	10
chr1	91301785	91301841	10
chr1	91301839	91301987	10
chr1	91306983	91307078	4
chr1	92352259	92352297	10
chr1	92352295	92352405	1
chr1	92495468	92495519	10
chr1	92495681	92495777	10
chr1	92948304	92948376	10
chr1	92948374	92948565	10
chr1	92948563	92948643	10
chr1	92948890	92948947	10
chr1	92949051	92949135	1
chr1	92949188	92949375	10
chr1	92952370	92952410	10
chr1	92952417	92952451	10
chr1	92952488	92952534	10
chr1	92952532	92952563	10
chr1	98510936	98511049	10
chr1	98511508	98511855	10
chr1	98519041	98519070	9
chr1	98519068	98519142	10
chr1	98519262	98519581	10
chr1	99469697	99469983	10
chr1	99470007	99470058	10
chr1	99470062	99470239	10
chr1	99470310	99470395	10
chr1	99470437	99470495	10
chr1	99470493	99470528	10
chr1	99470526	99470610	10
chr1	99470608	99470646	10
chr1	99470644	99470896	10
chr1	101004619	101004811	10
chr1	101004809	101004953	10
chr1	101005070	101005101	10
chr1	101702617	101702699	10
chr1	102462320	102462591	7
chr1	103573959	103573990	1
chr1	107683199	107683351	10
chr1	107683349	107683501	6
chr1	108507339	108507428	10
chr1	108507426	108507505	10
chr1	108507997	108508033	10
chr1	108508530	108508574	10
chr1	109203469	109203762	10
chr1	109203836	109204085	10
chr1	109204083	109204205	10
chr1	109656874	109656937	8
chr1	110610440	110610500	10
chr1	110610498	110610543	10
chr1	110610550	110610884	10
chr1	110610898	110611057	10
chr1	110611514	110611561	10
chr1	110611591	110611667	10
chr1	110611665	110611887	10
chr1	110611910	110611945	10
chr1	110611943	110612138	10
chr1	110612169	110612433	10
chr1	110612431	110612589	10
chr1	110613188	110613238	1
chr1	110625828	110626067	2
chr1	110626065	110626311	10
chr1	110626309	110626481	10
chr1	110626479	110626626	10
chr1	110626624	110626696	10
chr1	110693063	110693181	10
chr1	110693179	110693364	10
chr1	110693410	110693463	10
chr1	110693697	110693758	10
chr1	110693796	110693844	10
chr1	110754100	110754295	10
chr1	110754419	110754458	2
chr1	110754456	110754567	10
chr1	110754565	110754613	7
chr1	111216660	111216732	10
chr1	111216740	111216917	10
chr1	111216935	111216975	10
chr1	111216973	111217099	10
chr1	111217097	111217151	10
chr1	111217149	111217241	10
chr1	111217259	111217576	10
chr1	111217574	111217716	10
chr1	111217714	111217816	10
chr1	111217842	111217889	10
chr1	111217887	111217937	10
chr1	111217935	111217969	10
chr1	111813449	111813500	10
chr1	111813532	111813713	10
chr1	111813711	111813802	10
chr1	112058194	112058305	10
chr1	112058303	112058444	10
chr1	112283039	112283093	10
chr1	112283104	112283256	10
chr1	112283254	112283488	9
chr1	113051484	113051531	1
chr1	113051639	113051669	10
chr1	113051667	113051696	10
chr1	113051694	113051736	10
chr1	113051773	113051855	10
chr1	113051853	113051896	10
chr1	113051894	113051947	10
chr1	113051945	113051985	10
chr1	113051983	113052043	10
chr1	113286439	113286611	1
chr1	113286685	113286758	10
chr1	113286756	113286818	10
chr1	113286816	113286881	10
chr1	113286879	113287016	10
chr1	113287014	113287148	10
chr1	114695161	114695204	10
chr1	114695327	114695363	10
chr1	114695361	114695395	10
chr1	114695393	114695533	10
chr1	114695531	114695684	10
chr1	114695694	114695739	10
chr1	114695737	114695811	10
chr1	114695853	114696021	10
chr1	114696323	114696374	10
chr1	114696440	114696626	10
chr1	115631968	115632064	10
chr1	115632062	115632122	10
chr1	115632286	115632334	1
chr1	115880440	115880731	10
chr1	115880729	115880841	10
chr1	115881009	115881145	10
chr1	116371251	116371290	10
chr1	116380457	116380529	10
chr1	116380666	116380780	10
chr1	116380778	116380875	10
chr1	116380873	116380932	10
chr1	116380930	116380980	10
chr1	116380978	116381083	10
chr1	116381129	116381208	10
chr1	116381206	116381346	1
chr1	116381497	116381545	10
chr1	119522435	119522572	10
chr1	119522570	119522595	10
chr1	119522593	119522845	10
chr1	119522854	119522973	10
chr1	119526395	119526450	10
chr1	119526932	119527003	10
chr1	119527001	119527066	10
chr1	119527064	119527163	10
chr1	119527161	119527309	10
chr1	119527307	119527464	10
chr1	119527462	119527655	10
chr1	119527653	119527790	10
chr1	119527788	119527875	10
chr1	119527873	119528191	10
chr1	119529253	119529339	10
chr1	119529337	119529434	10
chr1	119529912	119530049	10
chr1	119530047	119530151	10
chr1	119530149	119530216	10
chr1	119530214	119530472	10
chr1	119530470	119530499	10
chr1	119530508	119530601	10
chr1	119530599	119530703	10
chr1	119531077	119531144	10
chr1	119531856	119531999	10
chr1	119531997	119532045	10
chr1	119532043	119532173	10
chr1	119532188	119532328	10
chr1	119532326	119532402	10
chr1	119532400	119532622	10
chr1	119532654	119532774	10
chr1	119532772	119532866	10
chr1	119532864	119532967	10
chr1	119532965	119533029	10
chr1	119535673	119535708	10
chr1	119535721	119535813	10
chr1	119535811	119535947	10
chr1	119536333	119536561	10
chr1	119542166	119542241	10
chr1	119542276	119542339	10
chr1	119542874	119542996	10
chr1	119542994	119543089	10
chr1	119543087	119543132	10
chr1	119543130	119543217	10
chr1	119543215	119543309	10
chr1	119543307	119543375	10
chr1	119543384	119543425	10
chr1	119543843	119543920	10
chr1	119544698	119544773	10
chr1	119544796	119545061	10
chr1	119549294	119549347	10
chr1	119549735	119549820	10
chr1	119549818	119549845	10
chr1	119549843	119549930	10
chr1	119549928	119550172	10
chr1	119550176	119550397	10
chr1	119550395	119550709	10
chr1	119550721	119550804	10
chr1	119550835	119550942	10
chr1	119550940	119551062	10
chr1	119551060	119551085	5
chr1	119551083	119551159	10
chr1	120838228	120838352	10
chr1	120904829	120905164	10
chr1	121260899	121260947	10
chr1	121260945	121260988	10
chr1	121260986	121261048	10
chr1	121261046	121261078	10
chr1	121261076	121261158	10
chr1	121261156	121261189	10
chr1	121261187	121261345	10
chr1	145075517	145075596	10
chr1	145075716	145075764	10
chr1	145075788	145075928	10
chr1	145395373	145395591	10
chr1	145396225	145396314	10
chr1	145396312	145396515	10
chr1	145398856	145398926	10
chr1	145398924	145399243	9
chr1	145399476	145399522	10
chr1	145399520	145399741	10
chr1	145415388	145415573	7
chr1	145562532	145562792	10
chr1	145562790	145562906	10
chr1	145562904	145562951	10
chr1	145991667	145991849	1
chr1	146544168	146544291	10
chr1	146551835	146552001	10
chr1	146551999	146552330	9
chr1	146552328	146552531	6
chr1	146552529	146552577	7
chr1	147532516	147532698	10
chr1	147718725	147718767	10
chr1	147775385	147775497	10
chr1	147775887	147776054	10
chr1	147790254	147790323	10
chr1	147790368	147790552	10
chr1	148000716	148001009	10
chr1	148248030	148248319	10
chr1	148855492	148855724	10
chr1	148901768	148901915	10
chr1	148901913	148901957	10
chr1	148901955	148902190	10
chr1	149146738	149146952	7
chr1	149146950	149147124	9
chr1	149156150	149156195	10
chr1	149156193	149156295	10
chr1	149156293	149156355	10
chr1	149186941	149186997	5
chr1	149192760	149192799	10
chr1	149193964	149194011	10
chr1	149194009	149194196	7
chr1	149194194	149194380	1
chr1	149194544	149194609	10
chr1	149194607	149194798	4
chr1	149287380	149287718	10
chr1	149287722	149287819	10
chr1	149298575	149298901	7
chr1	149333907	149334008	10
chr1	149400057	149400386	10
chr1	149672528	149672618	10
chr1	149672848	149672915	10
chr1	149672926	149673270	1
chr1	149711982	149712086	10
chr1	149718612	149718711	10
chr1	149718709	149718768	10
chr1	149719436	149719537	10
chr1	149719555	149719844	10
chr1	149888336	149888593	7
chr1	150121636	150121736	3
chr1	150122987	150123056	10
chr1	150123054	150123157	10
chr1	150523676	150523785	2
chr1	151103525	151103870	10
chr1	151103868	151103907	10
chr1	151118098	151118256	9
chr1	151118254	151118339	10
chr1	151118337	151118448	10
chr1	151118446	151118489	1
chr1	151676384	151676507	10
chr1	151801576	151801890	4
chr1	151810438	151810573	10
chr1	151810571	151810661	10
chr1	151810659	151810713	10
chr1	151810728	151810773	10
chr1	151810903	151810982	10
chr1	151811027	151811060	10
chr1	151811094	151811121	10
chr1	151811123	151811162	10
chr1	151811160	151811264	10
chr1	151811262	151811287	10
chr1	151811291	151811332	10
chr1	151811330	151811371	10
chr1	151811395	151811604	10
chr1	151812032	151812220	10
chr1	151812218	151812310	10
chr1	151812308	151812412	10
chr1	151812410	151812525	10
chr1	151812523	151812725	10
chr1	152009495	152009562	10
chr1	152009560	152009585	10
chr1	152079946	152080157	8
chr1	152080164	152080423	9
chr1	152161706	152161766	10
chr1	153233292	153233588	9
chr1	153233586	153233633	10
chr1	153233631	153233678	10
chr1	153233715	153233759	10
chr1	153234042	153234116	10
chr1	153234114	153234176	10
chr1	153234195	153234293	10
chr1	153652008	153652150	10
chr1	153652152	153652366	8
chr1	153670312	153670547	5
chr1	153670545	153670589	5
chr1	153670587	153670690	9
chr1	154298298	154298378	10
chr1	154298376	154298537	10
chr1	154474749	154474874	10
chr1	154474872	154475126	9
chr1	154475134	154475187	10
chr1	154475185	154475282	10
chr1	154475280	154475381	10
chr1	154980270	154980539	1
chr1	154989760	154989941	4
chr1	154990020	154990065	4
chr1	154990132	154990337	4
chr1	155138874	155139102	10
chr1	155139100	155139152	10
chr1	155139150	155139408	9
chr1	155139425	155139558	10
chr1	155147255	155147370	10
chr1	155220242	155220307	10
chr1	155220305	155220461	10
chr1	155264683	155264966	10
chr1	155264974	155265027	10
chr1	155265025	155265133	10
chr1	155265138	155265192	10
chr1	155265190	155265256	10
chr1	155265254	155265290	10
chr1	155265437	155265501	1
chr1	155290720	155290760	10
chr1	155290758	155290962	10
chr1	155290960	155291206	10
chr1	155937636	155937875	2
chr1	156046343	156046539	1
chr1	156046537	156046594	10
chr1	156046658	156046816	6
chr1	156051239	156051322	10
chr1	156051320	156051524	10
chr1	156075970	156076203	10
chr1	156076201	156076393	4
chr1	156095900	156096179	4
chr1	156131103	156131214	10
chr1	156357870	156358052	10
chr1	156358050	156358190	5
chr1	156358274	156358323	10
chr1	156358321	156358350	10
chr1	156358348	156358401	10
chr1	156358412	156358495	10
chr1	156389754	156390103	7
chr1	156390111	156390262	10
chr1	156390260	156390297	10
chr1	156390295	156390600	10
chr1	156390598	156390644	4
chr1	156390757	156390822	10
chr1	156391293	156391392	10
chr1	156405370	156405417	10
chr1	156405415	156405474	10
chr1	156405472	156405508	10
chr1	156405643	156405919	5
chr1	156405917	156405941	10
chr1	156405957	156405987	10
chr1	156406116	156406151	10
chr1	156406149	156406409	10
chr1	156594498	156594528	6
chr1	156611901	156612003	10
chr1	156616534	156616575	10
chr1	156616573	156616707	10
chr1	156616705	156616752	10
chr1	156626490	156626750	10
chr1	156626827	156627127	10
chr1	156814659	156814955	5
chr1	156815240	156815298	10
chr1	156815673	156815720	4
chr1	156818702	156818980	9
chr1	156818978	156819016	4
chr1	156819014	156819353	5
chr1	156862981	156863070	7
chr1	156863068	156863357	10
chr1	156863468	156863584	10
chr1	156863582	156863665	10
chr1	156890617	156890646	7
chr1	156890644	156890769	7
chr1	157164639	157164690	10
chr1	157164710	157164797	10
chr1	157963581	157963627	9
chr1	158083197	158083356	9
chr1	158083354	158083476	9
chr1	158150623	158150739	10
chr1	158150762	158150885	10
chr1	158151052	158151103	10
chr1	158151101	158151205	10
chr1	159158363	159158481	10
chr1	160053849	160053909	10
chr1	160370457	160370586	6
chr1	161228753	161228792	10
chr1	161275560	161275653	10
chr1	161275651	161275844	10
chr1	161275842	161275996	10
chr1	161391904	161392252	6
chr1	161409882	161409984	10
chr1	161410117	161410185	10
chr1	161410338	161410394	10
chr1	161410392	161410436	10
chr1	161410434	161410639	10
chr1	161410702	161410775	10
chr1	161418120	161418193	10
chr1	161425501	161425574	10
chr1	161432911	161432984	10
chr1	161494730	161495014	10
chr1	161495012	161495161	10
chr1	161582151	161582251	10
chr1	161582568	161582620	8
chr1	161582618	161582926	10
chr1	161591531	161591611	10
chr1	161591609	161591660	10
chr1	162792285	162792323	6
chr1	164290178	164290260	7
chr1	164290436	164290550	10
chr1	164290548	164290591	10
chr1	164290607	164290638	10
chr1	164290649	164290823	10
chr1	165321777	165321956	10
chr1	165322348	165322536	10
chr1	165323182	165323460	4
chr1	165323519	165323710	10
chr1	165325341	165325407	10
chr1	165325405	165325454	10
chr1	165325661	165325692	10
chr1	165325690	165325721	10
chr1	165325930	165326181	9
chr1	165326179	165326314	10
chr1	165345812	165345965	10
chr1	165345963	165346016	10
chr1	165346014	165346278	10
chr1	165414257	165414512	10
chr1	165414534	165414584	10
chr1	166134258	166134342	10
chr1	166134354	166134566	10
chr1	166853609	166853697	10
chr1	166853758	166853813	1
chr1	166889776	166889829	9
chr1	166889827	166889860	7
chr1	166889858	166890100	10
chr1	166890499	166890560	10
chr1	166916815	166916923	10
chr1	166916921	166916974	10
chr1	166916983	166917125	10
chr1	167090541	167090666	10
chr1	167090664	167090732	10
chr1	167090730	167090987	5
chr1	167599677	167599731	10
chr1	167682618	167682908	9
chr1	167682906	167682965	10
chr1	167683009	167683104	10
chr1	169278711	169279029	7
chr1	169396621	169396691	10
chr1	169396689	169396765	10
chr1	170629279	170629592	10
chr1	170630047	170630103	10
chr1	170630170	170630497	10
chr1	170630495	170630713	10
chr1	170630711	170630781	10
chr1	170633396	170633425	10
chr1	170633423	170633495	10
chr1	170633561	170633638	10
chr1	170633826	170633904	10
chr1	170634348	170634548	7
chr1	170634831	170634932	10
chr1	170635908	170635989	10
chr1	170635987	170636169	3
chr1	170636193	170636354	10
chr1	170638865	170638915	9
chr1	171810284	171810431	10
chr1	171810429	171810544	10
chr1	171810542	171810702	7
chr1	171810700	171810782	10
chr1	171810921	171811263	10
chr1	173638791	173638926	10
chr1	173638968	173639037	10
chr1	175568405	175568532	10
chr1	177133587	177133741	10
chr1	177133739	177133766	10
chr1	177133764	177133801	10
chr1	177140149	177140252	10
chr1	177140250	177140323	10
chr1	178456115	178456153	4
chr1	179545011	179545098	10
chr1	179560699	179560820	1
chr1	179560864	179560932	10
chr1	179712414	179712441	10
chr1	179712439	179712488	10
chr1	179712486	179712636	10
chr1	179712634	179712700	10
chr1	179712713	179712849	10
chr1	179712916	179712982	10
chr1	179712985	179713040	3
chr1	179713087	179713134	10
chr1	179713168	179713275	10
chr1	179713273	179713330	10
chr1	179713328	179713425	10
chr1	179713423	179713548	10
chr1	180124006	180124067	10
chr1	180124116	180124350	10
chr1	180124570	180124902	8
chr1	180198460	180198529	10
chr1	180202395	180202488	10
chr1	180202486	180202568	10
chr1	180202566	180202613	10
chr1	180202611	180202716	10
chr1	180203600	180203671	10
chr1	180203669	180203781	10
chr1	180203779	180203848	10
chr1	180203919	180204020	10
chr1	180204066	180204145	10
chr1	180204228	180204314	10
chr1	180204312	180204544	10
chr1	180204542	180204711	10
chr1	180204722	180204902	10
chr1	180204927	180205126	9
chr1	180881416	180881450	10
chr1	180881448	180881490	10
chr1	180882231	180882288	10
chr1	180882292	180882453	10
chr1	181097830	181097908	7
chr1	181287267	181287342	10
chr1	181287340	181287643	10
chr1	181287641	181287734	10
chr1	181287732	181287760	10
chr1	181287758	181288031	10
chr1	181451153	181451424	5
chr1	181451422	181451681	10
chr1	181451942	181452019	10
chr1	182025815	182025951	8
chr1	182025949	182026179	10
chr1	182026177	182026431	10
chr1	182921850	182922082	3
chr1	182922100	182922176	10
chr1	183155247	183155438	4
chr1	183155477	183155546	10
chr1	183386048	183386321	10
chr1	183386319	183386396	10
chr1	183386394	183386606	10
chr1	183386604	183386638	10
chr1	183386972	183387107	10
chr1	184633243	184633416	10
chr1	185287130	185287209	10
chr1	185663119	185663347	9
chr1	190447289	190447422	10
chr1	196577603	196577907	10
chr1	196577905	196577938	10
chr1	196847223	196847320	10
chr1	197879661	197879767	10
chr1	197879765	197879903	10
chr1	197881942	197882020	10
chr1	197882432	197882702	10
chr1	197882700	197882735	10
chr1	197883227	197883556	7
chr1	197887454	197887574	10
chr1	197887572	197887725	10
chr1	197887723	197887956	10
chr1	197888122	197888227	10
chr1	197888896	197889122	10
chr1	197889142	197889369	10
chr1	197890737	197890813	10
chr1	197898222	197898264	10
chr1	197898262	197898351	7
chr1	200004812	200004901	10
chr1	200004899	200005048	2
chr1	200005074	200005191	10
chr1	200005189	200005264	5
chr1	200005284	200005493	6
chr1	200007608	200007910	10
chr1	200009829	200009937	10
chr1	200009948	200010101	10
chr1	200011400	200011642	10
chr1	200011905	200012003	10
chr1	200209970	200210080	10
chr1	200211829	200211980	10
chr1	200842359	200842676	9
chr1	200842696	200842881	10
chr1	200842879	200843115	10
chr1	200843113	200843144	5
chr1	200843142	200843214	10
chr1	200843212	200843259	10
chr1	200843257	200843311	10
chr1	201084166	201084291	5
chr1	201509034	201509093	10
chr1	201509091	201509317	10
chr1	201509315	201509416	10
chr1	201509414	201509615	10
chr1	201709395	201709582	10
chr1	201709683	201709844	5
chr1	201915724	201915966	9
chr1	202131068	202131305	3
chr1	202679385	202679419	10
chr1	202780634	202780744	9
chr1	203044752	203044812	10
chr1	203044810	203044857	10
chr1	203044855	203044957	10
chr1	203044960	203045174	10
chr1	203045172	203045222	10
chr1	203045220	203045279	10
chr1	203045277	203045511	10
chr1	203259748	203259797	10
chr1	203598538	203598629	10
chr1	203598642	203598695	10
chr1	203598693	203598800	10
chr1	203619471	203619678	10
chr1	203619676	203619705	10
chr1	203619703	203619739	10
chr1	203619769	203619829	7
chr1	203619827	203619859	5
chr1	203643003	203643211	9
chr1	204258521	204258683	1
chr1	204320266	204320512	1
chr1	204328821	204328955	10
chr1	204328985	204329091	10
chr1	204329089	204329223	10
chr1	204431083	204431385	9
chr1	204435102	204435392	9
chr1	204653596	204653674	10
chr1	204653672	204653833	10
chr1	204797610	204797662	10
chr1	204797772	204797860	10
chr1	204797858	204797892	10
chr1	205012328	205012390	10
chr1	205012388	205012455	10
chr1	205012463	205012585	10
chr1	205282947	205283222	10
chr1	205312570	205312646	10
chr1	205312670	205312753	10
chr1	205312758	205312788	10
chr1	205312800	205312848	10
chr1	205312863	205312902	10
chr1	205312900	205312972	10
chr1	205414118	205414221	10
chr1	205414219	205414482	1
chr1	205424726	205424864	10
chr1	205424862	205424939	7
chr1	205638685	205638986	8
chr1	206223330	206223539	8
chr1	206730457	206730587	10
chr1	206730608	206730638	7
chr1	206730644	206730691	10
chr1	206730689	206730741	10
chr1	206730739	206730774	10
chr1	206730772	206730816	10
chr1	206730814	206730856	10
chr1	206730854	206730886	10
chr1	207245656	207245740	10
chr1	207669662	207669723	10
chr1	207669721	207669765	10
chr1	207669780	207669836	10
chr1	207669834	207669878	10
chr1	207818394	207818494	10
chr1	207818492	207818549	10
chr1	207818547	207818619	10
chr1	207818684	207818832	10
chr1	207842657	207842815	9
chr1	207842839	207842900	10
chr1	207842940	207843013	10
chr1	208084004	208084200	10
chr1	208132327	208132405	10
chr1	208132504	208132576	10
chr1	208132574	208132686	10
chr1	208132684	208132742	10
chr1	208132740	208132773	10
chr1	208132800	208132951	10
chr1	208132958	208133038	10
chr1	208133086	208133254	6
chr1	208338101	208338201	10
chr1	208409403	208409634	10
chr1	209404959	209405051	10
chr1	209405049	209405114	10
chr1	209405186	209405217	4
chr1	209943069	209943218	10
chr1	209943216	209943440	10
chr1	210111211	210111295	10
chr1	210111298	210111404	8
chr1	210111402	210111495	10
chr1	210111508	210111656	10
chr1	210111654	210111693	10
chr1	210111691	210111738	10
chr1	210111736	210111809	10
chr1	210111807	210111833	10
chr1	210111857	210111907	10
chr1	210426094	210426161	10
chr1	210426159	210426264	10
chr1	210426262	210426296	10
chr1	211306729	211306824	10
chr1	211306822	211306885	10
chr1	212688095	212688245	10
chr1	213123519	213123823	10
chr1	213123843	213123906	10
chr1	213123904	213124046	10
chr1	213124044	213124146	10
chr1	213124144	213124210	10
chr1	213124215	213124473	10
chr1	213124471	213124611	10
chr1	213124609	213124689	10
chr1	213124687	213124891	10
chr1	213124889	213124946	10
chr1	214153293	214153350	10
chr1	214153360	214153410	10
chr1	214153408	214153476	10
chr1	214153521	214153582	10
chr1	214156023	214156063	10
chr1	214156262	214156413	10
chr1	214156411	214156462	10
chr1	214158898	214159048	10
chr1	214159503	214159741	10
chr1	214280886	214281079	1
chr1	215255254	215255434	10
chr1	215256256	215256310	10
chr1	215256331	215256391	10
chr1	215256422	215256498	10
chr1	217307266	217307424	6
chr1	217308075	217308328	10
chr1	217309801	217310045	10
chr1	217310043	217310284	10
chr1	217310282	217310423	10
chr1	217310905	217310970	10
chr1	217310981	217311015	10
chr1	217311530	217311700	10
chr1	217311698	217312023	10
chr1	217313040	217313078	10
chr1	217313490	217313700	10
chr1	217313698	217313968	8
chr1	218098335	218098399	10
chr1	218098397	218098615	2
chr1	218337864	218337987	10
chr1	218338096	218338212	10
chr1	218338304	218338375	10
chr1	218338921	218338951	10
chr1	218520292	218520436	10
chr1	220101086	220101203	10
chr1	220101201	220101291	10
chr1	220101289	220101347	10
chr1	220101697	220101755	10
chr1	220959639	220959713	10
chr1	221049969	221050116	10
chr1	221050180	221050315	10
chr1	221050313	221050492	10
chr1	221050490	221050687	10
chr1	221050685	221050753	10
chr1	221051906	221051983	10
chr1	221052022	221052164	10
chr1	221067868	221067901	10
chr1	223302699	223302803	10
chr1	223302840	223302885	10
chr1	223538129	223538335	10
chr1	223538333	223538386	10
chr1	223538384	223538461	10
chr1	223538459	223538608	10
chr1	223538606	223538701	10
chr1	223936688	223936813	10
chr1	223936832	223937004	10
chr1	223937002	223937041	10
chr1	224363411	224363461	8
chr1	224803878	224803915	10
chr1	224804203	224804298	10
chr1	224804337	224804408	10
chr1	224804424	224804666	10
chr1	224804687	224804873	10
chr1	224804871	224805055	10
chr1	224805086	224805118	7
chr1	224805116	224805204	10
chr1	224805216	224805278	10
chr1	224805276	224805314	10
chr1	224805726	224805853	1
chr1	225655018	225655155	10
chr1	225655183	225655508	10
chr1	225655506	225655620	10
chr1	225865247	225865315	10
chr1	226411032	226411071	10
chr1	226411079	226411133	10
chr1	226411325	226411377	10
chr1	226411375	226411444	10
chr1	226411456	226411524	10
chr1	226411706	226411864	10
chr1	226411862	226412038	10
chr1	226537796	226538066	9
chr1	226862914	226863021	10
chr1	226900244	226900512	10
chr1	226924830	226924925	10
chr1	226924950	226925010	10
chr1	227729679	227729837	10
chr1	227729856	227729982	10
chr1	227748612	227748743	1
chr1	227748774	227748818	10
chr1	227976297	227976336	10
chr1	227976334	227976438	10
chr1	227976500	227976570	10
chr1	228134939	228135282	10
chr1	228135290	228135376	10
chr1	228135834	228135900	10
chr1	228194368	228194408	10
chr1	228195455	228195492	10
chr1	228195916	228196128	1
chr1	228196126	228196398	10
chr1	228197006	228197110	10
chr1	228225785	228225849	10
chr1	228246845	228247078	8
chr1	228247076	228247172	10
chr1	228401735	228401791	6
chr1	228401856	228401957	2
chr1	228566044	228566075	9
chr1	228603924	228603992	10
chr1	228604036	228604077	10
chr1	228604075	228604128	10
chr1	228633919	228634007	10
chr1	228634005	228634053	10
chr1	228645107	228645318	10
chr1	228645316	228645373	10
chr1	228645379	228645422	10
chr1	228645420	228645513	10
chr1	228646334	228646398	10
chr1	228651902	228651983	10
chr1	228651981	228652137	10
chr1	228652135	228652270	10
chr1	228652289	228652339	10
chr1	228652337	228652455	10
chr1	228652453	228652515	10
chr1	228783748	228783783	10
chr1	228783781	228783883	10
chr1	228783895	228784089	10
chr1	228784087	228784127	10
chr1	229126191	229126291	10
chr1	229479474	229479623	1
chr1	229542753	229542945	10
chr1	229542943	229543113	10
chr1	229543253	229543507	10
chr1	229543505	229543853	10
chr1	229567374	229567693	10
chr1	229567715	229567770	10
chr1	229567768	229567982	10
chr1	229567993	229568162	10
chr1	229568160	229568304	10
chr1	229568666	229568706	10
chr1	229568704	229568791	10
chr1	229568813	229569000	10
chr1	229569617	229569687	10
chr1	230560972	230561225	10
chr1	230561297	230561348	10
chr1	231176690	231176837	10
chr1	231176882	231176964	10
chr1	231296606	231296786	10
chr1	231296784	231296830	10
chr1	231297076	231297254	10
chr1	231298157	231298262	10
chr1	231298332	231298376	10
chr1	231298374	231298442	10
chr1	231298624	231298670	10
chr1	231298668	231298707	10
chr1	231298705	231298832	10
chr1	231298830	231298873	10
chr1	231298871	231298940	10
chr1	231298938	231299121	10
chr1	231299438	231299511	10
chr1	231299509	231299567	10
chr1	231299565	231299678	10
chr1	231830536	231830685	8
chr1	232941419	232941448	10
chr1	232941446	232941515	10
chr1	233430824	233431049	9
chr1	233431169	233431197	10
chr1	234040304	234040354	10
chr1	234040481	234040566	10
chr1	234040604	234040689	10
chr1	234040764	234040803	10
chr1	234040801	234040891	10
chr1	234040931	234041097	10
chr1	234041095	234041160	10
chr1	234041168	234041293	10
chr1	234041335	234041422	10
chr1	234041420	234041661	2
chr1	234350027	234350080	10
chr1	234908225	234908382	10
chr1	235105805	235105873	10
chr1	235105871	235105943	9
chr1	235812865	235812910	10
chr1	235812962	235813056	10
chr1	235813811	235813885	10
chr1	235813960	235814010	10
chr1	236227975	236228032	10
chr1	236228054	236228087	10
chr1	236228140	236228263	10
chr1	236228261	236228355	10
chr1	236228405	236228446	10
chr1	236228759	236228805	10
chr1	236306465	236306746	10
chr1	236559112	236559336	10
chr1	236849583	236849654	10
chr1	236849797	236849959	10
chr1	236849957	236849992	10
chr1	236849990	236850140	10
chr1	236850138	236850241	10
chr1	237205221	237205303	10
chr1	237205312	237205370	10
chr1	237205368	237205465	10
chr1	237205463	237205501	10
chr1	237205517	237205572	10
chr1	237205576	237205684	10
chr1	237205696	237205723	10
chr1	237205728	237205797	10
chr1	237205801	237205936	10
chr1	237205934	237206113	10
chr1	237206145	237206177	10
chr1	237206320	237206417	10
chr1	237206415	237206519	10
chr1	237206517	237206722	10
chr1	240160852	240160969	4
chr1	240160967	240161020	4
chr1	240161086	240161166	10
chr1	240161164	240161203	10
chr1	240161225	240161371	10
chr1	240161381	240161474	10
chr1	240161472	240161547	10
chr1	240161545	240161576	10
chr1	240255170	240255264	10
chr1	240255262	240255320	10
chr1	240255358	240255680	10
chr1	240255678	240255725	10
chr1	240255723	240255794	10
chr1	240255792	240255836	10
chr1	240256159	240256201	10
chr1	240256208	240256272	10
chr1	240256270	240256298	10
chr1	240256331	240256394	10
chr1	240256413	240256485	10
chr1	240256511	240256555	10
chr1	240256553	240256604	10
chr1	240256602	240256680	10
chr1	240256678	240256750	7
chr1	240256748	240256804	10
chr1	240256839	240256893	10
chr1	240256891	240257051	10
chr1	241520003	241520064	10
chr1	241520470	241520515	10
chr1	241520685	241520749	10
chr1	241587338	241587415	10
chr1	241715147	241715225	10
chr1	242687211	242687371	10
chr1	242687369	242687569	10
chr1	242687600	242687639	10
chr1	242687637	242687675	10
chr1	242687673	242687766	10
chr1	242687764	242687906	10
chr1	242687922	242687945	10
chr1	242687943	242687980	10
chr1	242688017	242688141	10
chr1	242688139	242688220	10
chr1	242688218	242688293	10
chr1	242688291	242688367	10
chr1	242688365	242688539	10
chr1	242688537	242688574	10
chr1	243053774	243053852	10
chr1	243053940	243054069	10
chr1	243646522	243646579	10
chr1	244012455	244012487	10
chr1	244012485	244012767	10
chr1	244014203	244014289	10
chr1	244080671	244080986	10
chr1	244080984	244081093	10
chr1	245329842	245329904	10
chr1	246866984	246867124	10
chr1	246948001	246948306	10
chr1	246948316	246948361	10
chr1	246952246	246952276	10
chr1	246952274	246952313	10
chr1	246952341	246952407	10
chr1	246952405	246952504	10
chr1	246952502	246952540	10
chr1	247171031	247171099	10
chr1	247275204	247275235	10
chr1	247275572	247275598	10
chr1	247275596	247275643	10
chr1	247495626	247495691	10
chr1	247495689	247495719	10
chr1	247495740	247495933	10
chr1	247495931	247496010	10
chr1	247496058	247496165	10
chr1	247496180	247496257	10
chr1	247511348	247511470	1
chr1	247511468	247511564	2
chr1	248020398	248020521	10
chr1	248020535	248020567	10
chr1	248020565	248020599	10
chr1	248020624	248020730	10
[truncated: 23,515 more rows]
