# Supplementary material for: Cost-effective methylome sequencing of cell-free DNA for accurately detecting and locating cancer
Source: Nat Commun. 2022 Sep 29;13:5566. doi: 10.1038/s41467-022-32995-6 (PMC9522828; doi:10.1038/s41467-022-32995-6)
Supplement: Supplementary file 4 — Supplementary Data 2 [file 41467_2022_32995_MOESM4_ESM.xlsx]

## Sheet: S2
Table S2: cancer-specific hypomethylation markers used for cancer detection, hg19 coordinates
chr	start	end	number of occurences for the marker that are selected in 10 random sample splits
chr1	543769	544017	10
chr1	715239	715415	10
chr1	715413	715755	10
chr1	808526	808861	6
chr1	839515	839593	1
chr1	850783	850976	10
chr1	853081	853267	10
chr1	853265	853614	2
chr1	853824	853926	2
chr1	862296	862570	10
chr1	864547	864804	10
chr1	864878	865121	2
chr1	865119	865439	8
chr1	865537	865584	10
chr1	865582	865734	10
chr1	868216	868476	1
chr1	872384	872429	10
chr1	872427	872519	10
chr1	893540	893791	9
chr1	912610	912643	10
chr1	913291	913323	3
chr1	913480	913513	10
chr1	913511	913615	10
chr1	913613	913753	10
chr1	913767	914073	10
chr1	914173	914345	9
chr1	916927	917159	9
chr1	917838	918113	10
chr1	918111	918313	10
chr1	918311	918430	10
chr1	919001	919095	10
chr1	921385	921563	3
chr1	941746	941960	10
chr1	942733	942894	10
chr1	942892	943236	9
chr1	944199	944301	10
chr1	944299	944369	10
chr1	949560	949894	3
chr1	984341	984388	4
chr1	984386	984463	8
chr1	984509	984581	10
chr1	1002618	1002734	10
chr1	1002732	1002767	10
chr1	1002824	1003028	10
chr1	1003026	1003265	10
chr1	1003283	1003377	10
chr1	1003375	1003633	2
chr1	1009302	1009405	8
chr1	1009571	1009829	10
chr1	1059910	1060070	10
chr1	1060470	1060573	10
chr1	1063277	1063611	10
chr1	1064255	1064418	3
chr1	1085551	1085764	10
chr1	1085762	1085817	7
chr1	1094180	1094428	10
chr1	1095931	1096180	10
chr1	1096454	1096648	4
chr1	1096646	1096689	10
chr1	1096687	1097031	9
chr1	1097199	1097384	1
chr1	1098481	1098524	3
chr1	1098537	1098596	10
chr1	1098594	1098788	10
chr1	1098786	1098908	10
chr1	1098906	1099124	10
chr1	1099291	1099389	10
chr1	1099387	1099463	10
chr1	1099461	1099584	10
chr1	1099605	1099934	10
chr1	1100468	1100656	10
chr1	1100654	1100857	10
chr1	1102138	1102372	10
chr1	1102385	1102469	10
chr1	1102478	1102587	10
chr1	1102672	1102761	10
chr1	1102759	1102834	10
chr1	1103182	1103245	10
chr1	1103265	1103341	10
chr1	1103362	1103564	10
chr1	1111277	1111576	9
chr1	1112851	1112987	8
chr1	1115786	1115916	10
chr1	1115914	1115976	10
chr1	1134037	1134239	10
chr1	1138228	1138459	10
chr1	1138457	1138597	5
chr1	1138602	1138844	10
chr1	1139133	1139209	10
chr1	1139207	1139539	3
chr1	1145617	1145771	10
chr1	1146708	1146792	10
chr1	1146790	1146889	10
chr1	1173613	1173745	10
chr1	1174201	1174251	10
chr1	1174249	1174401	10
chr1	1174828	1174873	10
chr1	1179125	1179322	5
chr1	1179320	1179378	10
chr1	1179815	1179983	10
chr1	1186313	1186391	10
chr1	1217454	1217665	4
chr1	1221407	1221581	6
chr1	1223113	1223182	10
chr1	1228867	1228911	10
chr1	1228938	1229029	10
chr1	1229189	1229386	10
chr1	1229418	1229472	1
chr1	1229470	1229510	10
chr1	1229514	1229590	9
chr1	1235193	1235485	10
chr1	1245022	1245148	3
chr1	1245175	1245339	10
chr1	1266496	1266658	10
chr1	1266884	1267100	10
chr1	1267098	1267286	10
chr1	1267284	1267441	10
chr1	1267439	1267570	10
chr1	1267568	1267851	10
chr1	1267849	1267955	10
chr1	1267953	1268195	10
chr1	1268650	1268688	10
chr1	1268686	1268748	10
chr1	1268927	1268986	10
chr1	1273324	1273376	5
chr1	1280377	1280470	10
chr1	1281009	1281360	1
chr1	1299573	1299820	9
chr1	1359253	1359464	10
chr1	1363667	1363761	10
chr1	1363759	1363821	10
chr1	1367071	1367130	1
chr1	1386167	1386215	10
chr1	1408203	1408364	5
chr1	1408362	1408681	3
chr1	1436726	1436931	5
chr1	1446082	1446174	10
chr1	1449134	1449203	10
chr1	1449201	1449332	10
chr1	1522152	1522397	10
chr1	1551987	1552241	5
chr1	1562781	1562845	10
chr1	1563589	1563775	10
chr1	1563773	1563812	10
chr1	1563810	1563897	10
chr1	1563895	1564067	10
chr1	1564065	1564148	10
chr1	1656457	1656593	5
chr1	1689914	1690236	10
chr1	1691264	1691394	1
chr1	1694644	1694780	10
chr1	1819993	1820135	10
chr1	1828423	1828493	10
chr1	1855183	1855304	10
chr1	1857844	1858057	9
chr1	1872070	1872274	2
chr1	1873878	1874128	9
chr1	1874139	1874272	10
chr1	1874270	1874489	10
chr1	1874487	1874541	10
chr1	1874609	1874723	10
chr1	1874721	1874774	10
chr1	1874807	1874873	10
chr1	1879000	1879126	10
chr1	1879124	1879205	10
chr1	1908073	1908191	10
chr1	1917374	1917432	10
chr1	1917796	1917991	1
chr1	1918343	1918595	7
chr1	1922635	1922967	8
chr1	1954187	1954459	5
chr1	1958313	1958527	2
chr1	1961989	1962113	8
chr1	1966258	1966460	10
chr1	1972775	1972926	2
chr1	1974843	1975046	10
chr1	1979987	1980254	7
chr1	2023695	2023882	10
chr1	2068298	2068567	10
chr1	2069112	2069454	10
chr1	2119037	2119331	4
chr1	2125053	2125183	10
chr1	2125271	2125333	10
chr1	2137784	2137995	10
chr1	2170841	2171032	10
chr1	2182033	2182299	1
chr1	2182297	2182327	3
chr1	2182333	2182480	10
chr1	2255151	2255437	9
chr1	2256140	2256421	1
chr1	2266551	2266689	10
chr1	2273415	2273610	6
chr1	2275473	2275778	9
chr1	2282249	2282542	10
chr1	2307116	2307195	3
chr1	2307277	2307364	10
chr1	2307795	2307881	10
chr1	2308260	2308440	10
chr1	2309722	2309897	10
chr1	2309895	2310023	10
chr1	2310021	2310085	10
chr1	2310083	2310328	10
chr1	2310796	2311068	7
chr1	2313620	2313926	1
chr1	2313924	2313992	10
chr1	2316582	2316899	10
chr1	2316897	2317130	10
chr1	2346953	2347038	4
chr1	2350645	2350905	10
chr1	2359399	2359483	10
chr1	2360085	2360151	10
chr1	2360156	2360245	1
chr1	2363420	2363762	10
chr1	2364361	2364632	5
chr1	2364630	2364662	2
chr1	2365259	2365324	10
chr1	2365322	2365378	3
chr1	2371056	2371183	10
chr1	2377392	2377526	10
chr1	2384422	2384618	2
chr1	2384922	2385257	2
chr1	2385591	2385904	4
chr1	2386632	2386736	10
chr1	2387979	2388013	1
chr1	2388939	2389222	1
chr1	2389220	2389367	10
chr1	2389382	2389596	6
chr1	2389623	2389682	7
chr1	2389923	2389985	10
chr1	2390090	2390412	7
chr1	2390410	2390508	10
chr1	2396861	2397046	10
chr1	2397044	2397262	10
chr1	2400678	2400992	1
chr1	2405159	2405286	1
chr1	2406732	2406862	10
chr1	2409190	2409488	3
chr1	2409700	2409774	10
chr1	2417358	2417423	10
chr1	2426047	2426235	10
chr1	2428079	2428218	10
chr1	2428216	2428250	10
chr1	2428255	2428334	10
chr1	2428332	2428437	10
chr1	2428435	2428741	10
chr1	2437657	2437748	4
chr1	2473712	2474037	1
chr1	2507746	2507908	10
chr1	2535060	2535288	9
chr1	2535362	2535420	10
chr1	2536863	2537002	10
chr1	2537099	2537204	10
chr1	2537302	2537420	9
chr1	2541840	2541937	10
chr1	2630512	2630674	1
chr1	2721995	2722289	2
chr1	2724583	2724868	10
chr1	2724866	2725011	10
chr1	2725544	2725619	10
chr1	2728259	2728372	2
chr1	2728370	2728492	10
chr1	2731146	2731278	2
chr1	2745596	2745694	10
chr1	2745692	2745771	7
chr1	2746999	2747150	10
chr1	2747716	2747960	5
chr1	2750945	2751149	10
chr1	2751147	2751329	10
chr1	2751757	2751885	10
chr1	2753105	2753306	6
chr1	2771154	2771454	10
chr1	2771502	2771656	6
chr1	2771864	2772128	7
chr1	2774318	2774440	10
chr1	2777475	2777617	10
chr1	2777615	2777959	6
chr1	2777957	2778158	10
chr1	2781409	2781466	10
chr1	2783881	2784208	8
chr1	2784718	2784922	6
chr1	2784981	2785179	9
chr1	2786267	2786515	7
chr1	2786519	2786850	2
chr1	2790016	2790081	10
chr1	2791905	2792035	10
chr1	2793168	2793430	10
chr1	2793428	2793609	8
chr1	2793723	2793946	10
chr1	2794374	2794723	3
chr1	2795339	2795457	10
chr1	2795718	2795808	10
chr1	2796138	2796255	10
chr1	2796253	2796333	10
chr1	2796437	2796594	10
chr1	2796661	2796854	8
chr1	2801014	2801058	10
chr1	2803302	2803419	10
chr1	2806728	2806972	10
chr1	2807910	2808107	10
chr1	2810443	2810792	4
chr1	2817679	2817824	2
chr1	2820859	2820979	10
chr1	2821597	2821783	9
chr1	2822057	2822303	10
chr1	2823076	2823387	9
chr1	2823777	2823892	10
chr1	2824185	2824443	5
chr1	2825326	2825416	10
chr1	2826749	2826999	10
chr1	2831572	2831893	2
chr1	2834107	2834301	10
chr1	2835901	2836033	10
chr1	2836277	2836429	10
chr1	2837517	2837656	8
chr1	2843338	2843450	10
chr1	2844261	2844353	10
chr1	2848109	2848239	10
chr1	2848237	2848402	10
chr1	2848400	2848741	2
chr1	2848786	2848865	10
chr1	2850090	2850174	10
chr1	2850172	2850285	10
chr1	2850291	2850377	10
chr1	2850500	2850548	10
chr1	2850554	2850900	2
chr1	2851369	2851541	9
chr1	2862679	2862896	9
chr1	2862894	2863073	10
chr1	2863071	2863168	10
chr1	2865577	2865612	10
chr1	2865983	2866129	10
chr1	2866127	2866178	7
chr1	2866470	2866678	10
chr1	2887166	2887235	10
chr1	2888238	2888402	10
chr1	2889189	2889357	10
chr1	2898486	2898689	1
chr1	2898687	2898839	10
chr1	2899655	2899770	2
chr1	2900080	2900164	10
chr1	2900510	2900676	10
chr1	2904659	2904926	1
chr1	2915516	2915676	10
chr1	2916774	2916950	10
chr1	2917910	2918039	10
chr1	2920462	2920657	10
chr1	2920655	2920884	8
chr1	2921203	2921335	10
chr1	2928293	2928346	1
chr1	2934844	2935007	10
chr1	2935005	2935144	10
chr1	2935147	2935215	6
chr1	2935285	2935447	10
chr1	2935445	2935686	10
chr1	2938953	2939073	10
chr1	2939071	2939191	10
chr1	2940798	2940876	10
chr1	2944449	2944708	8
chr1	2945063	2945223	10
chr1	2946081	2946302	1
chr1	2946781	2946940	2
chr1	2948731	2948854	10
chr1	2949132	2949217	10
chr1	2949480	2949629	10
chr1	2971102	2971409	9
chr1	2979275	2979350	10
chr1	2997335	2997450	10
chr1	2997471	2997681	2
chr1	2997679	2997983	10
chr1	3011341	3011494	1
chr1	3017566	3017655	10
chr1	3018332	3018432	10
chr1	3018430	3018652	6
chr1	3027410	3027472	1
chr1	3032536	3032632	8
chr1	3052235	3052403	10
chr1	3052896	3053073	9
chr1	3056754	3057008	10
chr1	3066291	3066519	10
chr1	3067423	3067607	9
chr1	3102564	3102618	10
chr1	3124674	3124804	10
chr1	3142287	3142411	9
chr1	3144074	3144210	10
chr1	3144596	3144711	10
chr1	3146969	3147243	1
chr1	3148335	3148455	10
chr1	3150701	3150897	6
chr1	3151023	3151188	10
chr1	3155311	3155361	10
chr1	3175751	3175814	10
chr1	3179811	3179848	1
chr1	3180886	3181094	10
chr1	3181142	3181196	10
chr1	3185957	3186142	10
chr1	3187072	3187271	7
chr1	3189056	3189190	1
chr1	3191218	3191436	1
chr1	3192060	3192195	10
chr1	3192823	3193003	10
chr1	3193077	3193119	10
chr1	3195500	3195705	9
chr1	3195976	3196024	1
chr1	3196022	3196098	7
chr1	3207159	3207209	10
chr1	3208794	3208883	10
chr1	3208932	3209133	10
chr1	3209534	3209702	10
chr1	3209700	3209950	10
chr1	3210017	3210337	10
chr1	3210335	3210425	10
chr1	3210429	3210488	7
chr1	3239581	3239789	10
chr1	3251913	3252004	5
chr1	3257005	3257189	10
chr1	3265613	3265873	3
chr1	3273367	3273442	10
chr1	3273460	3273493	10
chr1	3279723	3279948	10
chr1	3279946	3280019	10
chr1	3280017	3280244	1
chr1	3281046	3281133	1
chr1	3291072	3291202	2
chr1	3291200	3291389	10
chr1	3291387	3291522	1
chr1	3293746	3293947	9
chr1	3301575	3301859	7
chr1	3302323	3302665	10
chr1	3302663	3302717	1
chr1	3305390	3305565	10
chr1	3305563	3305692	2
chr1	3307069	3307145	10
chr1	3315192	3315533	10
chr1	3320405	3320476	10
chr1	3320474	3320739	8
chr1	3320737	3321019	10
chr1	3321132	3321252	1
chr1	3321855	3321920	10
chr1	3322245	3322382	10
chr1	3323776	3323932	10
chr1	3323930	3324006	10
chr1	3328244	3328298	1
chr1	3328727	3328829	10
chr1	3328878	3329037	10
chr1	3329035	3329153	10
chr1	3331620	3331968	1
chr1	3332221	3332341	10
chr1	3334496	3334660	10
chr1	3335830	3335903	10
chr1	3335901	3336048	10
chr1	3336046	3336387	10
chr1	3341733	3341945	3
chr1	3345042	3345105	8
chr1	3345715	3345887	4
chr1	3348050	3348208	4
chr1	3348206	3348447	1
chr1	3349874	3349983	10
chr1	3351541	3351660	1
chr1	3352342	3352506	10
chr1	3358671	3358811	10
chr1	3360137	3360342	1
chr1	3373166	3373406	10
chr1	3375855	3376088	10
chr1	3376108	3376371	10
chr1	3376369	3376519	10
chr1	3376517	3376678	10
chr1	3377381	3377493	6
chr1	3390006	3390067	10
chr1	3396773	3396850	10
chr1	3397034	3397169	10
chr1	3410961	3411291	10
chr1	3414133	3414258	10
chr1	3418080	3418389	10
chr1	3421760	3421882	10
chr1	3421880	3422007	10
chr1	3452772	3453048	7
chr1	3453217	3453403	2
chr1	3453937	3454114	3
chr1	3454122	3454236	10
chr1	3459948	3460134	6
chr1	3460132	3460212	10
chr1	3460260	3460376	6
chr1	3460374	3460508	10
chr1	3461391	3461506	10
chr1	3462330	3462603	2
chr1	3463638	3463919	6
chr1	3464090	3464354	9
chr1	3466327	3466657	10
chr1	3466655	3466840	6
chr1	3467294	3467531	10
chr1	3470174	3470280	10
chr1	3470934	3470973	6
chr1	3471578	3471699	6
chr1	3471697	3472027	5
chr1	3472025	3472346	8
chr1	3474044	3474190	10
chr1	3477901	3478142	7
chr1	3486903	3487127	3
chr1	3487850	3488050	4
chr1	3495610	3495718	9
chr1	3503995	3504148	9
chr1	3509349	3509531	10
chr1	3511363	3511470	8
chr1	3511689	3511826	10
chr1	3511824	3511965	8
chr1	3517384	3517548	10
chr1	3518095	3518212	10
chr1	3579702	3579925	10
chr1	3589664	3589832	10
chr1	3589830	3589905	10
chr1	3589903	3590211	10
chr1	3597690	3597900	10
chr1	3603487	3603775	8
chr1	3606973	3607098	9
chr1	3607179	3607368	8
chr1	3609191	3609399	2
chr1	3615307	3615525	10
chr1	3615589	3615763	9
chr1	3621970	3622273	3
chr1	3635684	3635956	10
chr1	3644629	3644734	1
chr1	3659655	3659743	10
chr1	3661600	3661721	10
chr1	3672045	3672233	10
chr1	3672272	3672443	10
chr1	3683783	3684099	2
chr1	3684097	3684215	10
chr1	3693427	3693512	10
chr1	3774754	3774828	7
chr1	3786249	3786318	10
chr1	3786371	3786615	10
chr1	3786613	3786882	10
chr1	4015473	4015683	8
chr1	4054577	4054737	10
chr1	4055650	4055750	10
chr1	4078948	4079034	9
chr1	4079032	4079304	1
chr1	4079731	4079889	9
chr1	4087057	4087186	10
chr1	4108339	4108382	10
chr1	4114511	4114825	2
chr1	4116507	4116719	10
chr1	4119289	4119485	10
chr1	4121586	4121647	6
chr1	4150057	4150375	1
chr1	4169328	4169520	10
chr1	4182088	4182171	10
chr1	4182169	4182310	8
chr1	4189797	4189919	10
chr1	4193615	4193831	10
chr1	4193938	4194178	6
chr1	4211424	4211560	10
chr1	4217833	4218173	1
chr1	4218506	4218709	10
chr1	4221520	4221574	10
chr1	4224442	4224501	10
chr1	4229882	4230130	2
chr1	4230128	4230302	10
chr1	4232621	4232967	1
chr1	4235106	4235343	8
chr1	4279228	4279326	10
chr1	4279380	4279680	5
chr1	4279678	4279991	6
chr1	4279989	4280126	10
chr1	4282651	4282787	9
chr1	4290394	4290533	8
chr1	4353606	4353867	10
chr1	4408848	4409196	9
chr1	4421353	4421606	10
chr1	4422279	4422568	7
chr1	4490289	4490530	10
chr1	4527533	4527859	10
chr1	4541753	4541799	10
chr1	4541873	4542158	9
chr1	4558186	4558323	10
chr1	4560193	4560397	10
chr1	4588021	4588207	8
chr1	4615444	4615582	10
chr1	4630058	4630379	10
chr1	4636176	4636312	10
chr1	4655686	4655988	10
chr1	4656859	4657159	9
chr1	4675263	4675325	10
chr1	4675874	4676211	2
chr1	4683489	4683761	10
chr1	4688495	4688721	10
chr1	4693857	4694009	5
chr1	4697760	4697853	4
chr1	4732066	4732172	10
chr1	4751570	4751664	1
chr1	4752570	4752711	8
chr1	4758051	4758308	6
chr1	4762474	4762695	2
chr1	4772173	4772244	7
chr1	4772522	4772658	2
chr1	4787373	4787665	1
chr1	4788972	4789271	2
chr1	4800566	4800703	4
chr1	4807471	4807772	10
chr1	4829848	4830045	2
chr1	4830043	4830169	10
chr1	4832649	4832962	10
chr1	4924198	4924245	10
chr1	4924243	4924472	1
chr1	4968676	4968904	10
chr1	4995603	4995869	1
chr1	5019125	5019472	3
chr1	5019470	5019554	10
chr1	5021105	5021370	4
chr1	5031377	5031455	10
chr1	5034345	5034552	10
chr1	5045005	5045201	10
chr1	5076629	5076899	10
chr1	5084483	5084620	10
chr1	5222317	5222416	10
chr1	5227652	5227732	10
chr1	5227730	5228060	10
chr1	5298674	5298921	1
chr1	5298919	5299053	10
chr1	5348587	5348707	10
chr1	5366782	5367065	10
chr1	5373007	5373179	10
chr1	5398980	5399284	6
chr1	5403094	5403236	10
chr1	5405200	5405270	10
chr1	5405699	5405810	10
chr1	5408613	5408816	10
chr1	5428249	5428435	10
chr1	5442631	5442914	10
chr1	5445249	5445443	10
chr1	5448108	5448443	2
chr1	5470075	5470331	10
chr1	5486586	5486777	10
chr1	5535065	5535283	10
chr1	5535599	5535672	10
chr1	5676227	5676347	4
chr1	5710689	5710822	10
chr1	5721493	5721672	10
chr1	5722033	5722323	10
chr1	5764219	5764390	10
chr1	5779061	5779238	10
chr1	5785225	5785503	7
chr1	5786499	5786684	1
chr1	5790186	5790434	7
chr1	5794573	5794797	10
chr1	5795236	5795381	10
chr1	5814790	5814991	1
chr1	5816256	5816457	8
chr1	5816971	5817219	1
chr1	5826300	5826465	2
chr1	5827050	5827353	10
chr1	5828967	5829233	3
chr1	5839773	5840080	10
chr1	5880613	5880789	10
chr1	5911026	5911101	10
chr1	5912575	5912849	9
chr1	5964745	5965032	2
chr1	6079654	6079884	6
chr1	6094959	6095204	7
chr1	6105595	6105945	10
chr1	6108646	6108845	5
chr1	6132910	6133165	10
chr1	6147603	6147726	10
chr1	6149538	6149696	10
chr1	6155482	6155783	9
chr1	6158108	6158167	5
chr1	6164512	6164736	10
chr1	6171654	6171757	10
chr1	6171755	6171818	10
chr1	6171816	6171872	10
chr1	6186427	6186528	10
chr1	6186621	6186858	10
chr1	6190513	6190789	10
chr1	6195775	6195927	10
chr1	6195925	6196206	5
chr1	6196750	6197051	10
chr1	6206053	6206231	10
chr1	6217589	6217930	10
chr1	6217928	6218258	10
chr1	6218256	6218389	7
chr1	6224576	6224746	8
chr1	6226157	6226491	1
chr1	6226766	6227094	4
chr1	6232743	6233094	10
chr1	6280016	6280154	10
chr1	6280156	6280442	10
chr1	6282939	6283157	6
chr1	6296735	6296935	9
chr1	6330274	6330488	10
chr1	6330486	6330609	10
chr1	6332044	6332074	10
chr1	6341623	6341792	2
chr1	6342384	6342436	1
chr1	6360390	6360549	10
chr1	6360665	6360695	10
chr1	6360723	6360816	10
chr1	6360911	6361034	10
chr1	6445915	6446189	10
chr1	6456059	6456152	10
chr1	6511283	6511547	10
chr1	6511545	6511799	5
chr1	6530991	6531064	10
chr1	6531062	6531168	10
chr1	6531188	6531215	10
chr1	6531213	6531384	10
chr1	6531382	6531473	10
chr1	6531471	6531534	10
chr1	6531532	6531575	10
chr1	6531573	6531618	10
chr1	6531616	6531666	10
chr1	6534091	6534133	6
chr1	6534131	6534285	10
chr1	6542375	6542530	10
chr1	6567677	6567822	10
chr1	6573522	6573728	10
chr1	6659265	6659495	10
chr1	6669250	6669320	10
chr1	6669318	6669621	10
chr1	6672304	6672507	10
chr1	6789916	6790158	7
chr1	7015732	7016042	9
chr1	7016040	7016203	10
chr1	7069750	7070063	9
chr1	7072162	7072236	10
chr1	7094489	7094791	5
chr1	7143509	7143681	3
chr1	7206176	7206316	6
chr1	7246700	7246959	1
chr1	7322342	7322479	10
chr1	7353576	7353909	1
chr1	7477217	7477501	10
chr1	7610504	7610826	4
chr1	7644961	7645075	10
chr1	7673705	7673800	4
chr1	7673804	7673955	6
chr1	7686306	7686580	10
chr1	7690231	7690512	10
chr1	7694155	7694230	10
chr1	7700350	7700498	10
chr1	7700628	7700716	10
chr1	7721119	7721344	10
chr1	7724026	7724145	10
chr1	7954762	7954849	10
chr1	7973865	7973935	10
chr1	8243101	8243238	1
chr1	8393857	8394178	9
chr1	8401988	8402124	10
chr1	8403833	8404051	10
chr1	8404049	8404094	10
chr1	8549831	8550035	10
chr1	9085636	9085752	1
chr1	9086913	9087047	2
chr1	9197231	9197481	10
chr1	9225521	9225621	10
chr1	9326971	9327028	1
chr1	9380185	9380366	9
chr1	9532870	9533201	8
chr1	9601132	9601306	10
chr1	9601304	9601504	10
chr1	9601502	9601646	10
chr1	9677225	9677444	10
chr1	9734056	9734211	10
chr1	9734209	9734460	9
chr1	9737929	9738127	10
chr1	9741767	9741952	10
chr1	9760693	9760831	10
chr1	9780919	9781042	10
chr1	9781149	9781211	10
chr1	9781595	9781645	10
chr1	9842785	9842922	10
chr1	9896935	9897163	10
chr1	9898994	9899247	10
chr1	10092077	10092242	10
chr1	10095148	10095218	10
chr1	10095216	10095548	10
chr1	10095614	10095760	10
chr1	10259869	10260099	10
chr1	10519069	10519207	10
chr1	10534623	10534693	1
chr1	10703739	10703878	10
chr1	10839482	10839575	10
chr1	10884867	10885131	9
chr1	10885159	10885217	2
chr1	10960173	10960409	10
chr1	10961265	10961318	10
chr1	10961325	10961543	6
chr1	10961645	10961827	10
chr1	10975753	10975909	10
chr1	10997254	10997504	10
chr1	10997672	10997895	9
chr1	10997893	10998023	10
chr1	10998021	10998240	10
chr1	11018914	11019037	10
chr1	11046404	11046613	8
chr1	11092216	11092391	10
chr1	11113359	11113643	8
chr1	11118846	11119080	10
chr1	11121251	11121441	9
chr1	11366010	11366225	1
chr1	11366239	11366443	10
chr1	11432252	11432453	10
chr1	11446546	11446781	9
chr1	11454493	11454633	10
chr1	11520352	11520513	4
chr1	11584039	11584092	10
chr1	11591063	11591261	10
chr1	11591693	11591813	10
chr1	11596745	11596951	4
chr1	11596949	11597018	1
chr1	11621027	11621177	10
chr1	11622442	11622637	10
chr1	11628664	11628873	9
chr1	11629751	11629835	10
chr1	11629833	11629878	5
chr1	11645785	11645979	10
chr1	11688100	11688306	10
chr1	11713237	11713309	10
chr1	11721215	11721271	10
chr1	11767113	11767419	10
chr1	11779117	11779257	10
chr1	11915516	11915712	10
chr1	11927548	11927752	9
chr1	11938048	11938126	10
chr1	11938830	11939000	6
chr1	11956037	11956172	10
chr1	11956611	11956961	2
chr1	11961783	11962067	1
chr1	12041282	12041417	10
chr1	12041415	12041485	10
chr1	12078723	12078772	1
chr1	12100177	12100313	10
chr1	12100311	12100381	10
chr1	12104176	12104423	10
chr1	12104421	12104651	10
chr1	12167172	12167377	9
chr1	12609249	12609417	6
chr1	12610140	12610319	10
chr1	12714872	12715038	10
chr1	12855046	12855147	10
chr1	13180460	13180597	10
chr1	13201348	13201560	10
chr1	13799159	13799229	10
chr1	13806533	13806739	6
chr1	13808021	13808161	9
chr1	13869291	13869554	6
chr1	13948257	13948395	10
chr1	13976346	13976589	10
chr1	14021165	14021369	10
chr1	14032150	14032334	8
chr1	14040455	14040660	9
chr1	14125446	14125609	10
chr1	14125659	14125865	10
chr1	14288682	14289030	2
chr1	14298815	14299086	7
chr1	14606578	14606791	10
chr1	14679878	14680010	10
chr1	14880257	14880390	10
chr1	14899865	14900000	10
chr1	14913855	14914144	4
chr1	14922529	14922680	4
chr1	14955434	14955639	10
chr1	14959707	14959967	10
chr1	15072246	15072440	10
chr1	15118245	15118445	10
chr1	15128823	15129160	10
chr1	15167634	15167827	2
chr1	15189736	15189856	10
chr1	15190781	15190983	10
chr1	15225895	15226141	10
chr1	15258548	15258766	10
chr1	15331828	15332004	10
chr1	15610716	15610832	10
chr1	15744961	15745097	9
chr1	15886279	15886350	10
chr1	15927812	15927947	10
chr1	15945707	15945917	10
chr1	15945915	15946050	10
chr1	15946048	15946240	10
chr1	16062748	16062952	10
chr1	16106853	16107140	10
chr1	16123725	16123861	10
chr1	16157375	16157511	10
chr1	16158834	16159177	10
chr1	16159175	16159246	10
chr1	16159751	16159937	6
chr1	16163066	16163270	10
chr1	16171144	16171349	7
chr1	16356418	16356552	10
chr1	16356730	16356870	10
chr1	16362357	16362569	9
chr1	16364928	16365215	10
chr1	16498505	16498688	10
chr1	16505789	16506004	10
chr1	16509908	16510118	8
chr1	16514788	16514877	10
chr1	16538746	16539043	10
chr1	17092340	17092529	10
chr1	17494420	17494573	1
chr1	17494571	17494816	9
chr1	17498246	17498382	10
chr1	17553053	17553267	10
chr1	17553265	17553440	10
chr1	17559337	17559438	10
chr1	17585888	17586159	10
chr1	17645272	17645342	10
chr1	17714826	17715054	10
chr1	17730899	17731074	1
chr1	17731072	17731215	3
chr1	17770034	17770192	10
chr1	17786686	17786918	10
chr1	17786998	17787120	10
chr1	17798879	17799084	10
chr1	17824665	17824716	10
chr1	17869415	17869679	1
chr1	17923257	17923548	10
chr1	18118171	18118414	10
chr1	18127016	18127183	10
chr1	18127181	18127384	5
chr1	18177540	18177812	10
chr1	18252972	18253198	1
chr1	18264169	18264289	10
chr1	18384572	18384743	10
chr1	18387616	18387751	10
chr1	18393322	18393549	8
chr1	18475892	18476031	5
chr1	18502310	18502542	2
chr1	18522032	18522282	8
chr1	18578704	18578839	10
chr1	18578837	18579063	10
chr1	18592114	18592267	3
chr1	18606305	18606375	10
chr1	18606373	18606583	10
chr1	18686742	18687009	10
chr1	18809391	18809453	8
chr1	18933258	18933295	9
chr1	19041307	19041653	3
chr1	19094396	19094531	10
chr1	19596934	19597285	7
chr1	19599212	19599543	7
chr1	19600156	19600270	10
chr1	19614115	19614430	3
chr1	19614489	19614762	10
chr1	19614903	19615014	10
chr1	19969685	19969812	10
chr1	20127257	20127327	10
chr1	20141069	20141138	10
chr1	20141136	20141319	8
chr1	20141317	20141444	10
chr1	20141463	20141611	10
chr1	20190064	20190268	10
chr1	20470902	20471032	1
chr1	20471030	20471292	8
chr1	20498550	20498741	10
chr1	20537631	20537758	10
chr1	20773522	20773607	10
chr1	20902512	20902649	10
chr1	21001796	21001867	10
chr1	21001865	21001992	10
chr1	21042961	21043219	1
chr1	21052597	21052739	10
chr1	21694416	21694747	1
chr1	21829282	21829400	10
chr1	21920355	21920425	10
chr1	21920423	21920689	10
chr1	21941365	21941679	10
chr1	21953655	21953818	6
chr1	21960462	21960552	10
chr1	22091824	22092035	10
chr1	22107787	22108121	10
chr1	22136370	22136653	9
chr1	22301050	22301186	1
chr1	22335022	22335109	10
chr1	22335499	22335714	10
chr1	22335712	22335895	10
chr1	22555228	22555283	6
chr1	22639963	22640147	8
chr1	22710417	22710721	10
chr1	22900631	22900768	10
chr1	22914849	22914963	10
chr1	22924250	22924364	1
chr1	22925517	22925563	10
chr1	22927297	22927488	8
chr1	22927486	22927696	10
chr1	22959129	22959266	10
chr1	22970512	22970634	10
chr1	22970641	22970678	10
chr1	23003450	23003715	10
chr1	23066310	23066380	10
chr1	23255825	23255906	10
chr1	23476188	23476380	10
chr1	23575171	23575220	4
chr1	23583515	23583719	10
chr1	23704257	23704478	10
chr1	23830785	23830866	10
chr1	23868026	23868253	10
chr1	23954617	23954687	10
chr1	23954685	23954820	10
chr1	24161867	24162075	10
chr1	24162073	24162261	10
chr1	24165737	24165891	2
chr1	24166059	24166195	10
chr1	24339365	24339562	10
chr1	24444519	24444670	10
chr1	24469110	24469395	10
chr1	24627278	24627400	10
chr1	24740674	24740832	10
chr1	24955869	24955943	10
chr1	25070721	25070906	10
chr1	25070904	25071038	10
chr1	25188397	25188614	10
chr1	25269322	25269522	10
chr1	25269520	25269567	10
chr1	25269597	25269630	10
chr1	25309040	25309293	2
chr1	25494010	25494341	10
chr1	25494339	25494555	10
chr1	25495090	25495327	9
chr1	25520941	25521255	10
chr1	25521253	25521584	10
chr1	25523863	25524124	10
chr1	25525604	25525724	4
chr1	25833178	25833383	10
chr1	25856718	25856788	10
chr1	25857619	25857757	10
chr1	25894888	25895028	10
chr1	25895134	25895417	9
chr1	25895415	25895650	10
chr1	25895648	25895798	10
chr1	26073715	26073993	10
chr1	26336780	26337047	10
chr1	26337045	26337183	10
chr1	26439701	26439840	10
chr1	26468033	26468238	10
chr1	26552693	26552763	10
chr1	26684035	26684107	10
chr1	26723062	26723386	1
chr1	26731527	26731663	1
chr1	26820876	26821011	10
chr1	26853435	26853599	10
chr1	26912998	26913258	1
chr1	26948635	26948839	9
chr1	26963656	26963776	10
chr1	27152277	27152520	10
chr1	27189647	27189957	10
chr1	27189955	27190037	10
chr1	27190051	27190112	10
chr1	27190144	27190409	9
chr1	27340066	27340301	10
chr1	27340299	27340369	10
chr1	27340367	27340504	10
chr1	27357706	27357824	10
chr1	27391509	27391637	10
chr1	27489509	27489645	9
chr1	27677888	27678067	10
chr1	27846975	27847325	10
chr1	27876032	27876116	10
chr1	28013246	28013387	10
chr1	28051638	28051703	10
chr1	28633748	28634066	3
chr1	28678361	28678636	10
chr1	28827417	28827623	10
chr1	28841128	28841295	10
chr1	28853696	28853913	10
chr1	28878605	28878740	10
chr1	28910081	28910217	10
chr1	29047744	29047818	10
chr1	29047816	29047996	10
chr1	29048541	29048630	10
chr1	29200504	29200640	10
chr1	29463441	29463632	10
chr1	29676777	29677091	3
chr1	29688706	29688979	1
chr1	29869373	29869475	10
chr1	30154596	30154666	10
chr1	30154664	30154780	10
chr1	30159485	30159805	2
chr1	30274959	30275179	10
chr1	30301372	30301485	6
chr1	30301483	30301650	10
chr1	30327755	30328034	10
chr1	30393314	30393481	2
chr1	30444468	30444639	7
chr1	30730776	30730949	10
chr1	30801471	30801721	5
chr1	30829804	30830002	8
chr1	30989191	30989488	5
chr1	31130237	31130409	10
chr1	31144495	31144553	10
chr1	31165884	31166063	8
chr1	31166061	31166375	1
chr1	31177325	31177644	9
chr1	31218195	31218436	3
chr1	31335818	31335988	10
chr1	31567643	31567963	8
chr1	31585099	31585170	10
chr1	31585168	31585338	10
chr1	31586342	31586454	10
chr1	31596852	31597105	10
chr1	31863040	31863203	10
chr1	32187038	32187234	10
chr1	32404849	32404911	10
chr1	32533391	32533542	10
chr1	32533540	32533716	10
chr1	32533714	32534015	10
chr1	32590406	32590579	6
chr1	32599509	32599594	10
chr1	32755249	32755455	10
chr1	32781740	32781810	10
chr1	32788164	32788408	10
chr1	32804415	32804446	10
chr1	32935822	32935958	10
chr1	32940903	32941011	10
chr1	32941009	32941112	7
chr1	33102885	33103063	5
chr1	33226323	33226467	10
chr1	33226484	33226612	10
chr1	33281431	33281567	10
chr1	33345900	33346045	10
chr1	33439486	33439614	10
chr1	33439849	33439892	9
chr1	33440775	33440930	10
chr1	33518428	33518482	10
chr1	34004727	34004862	10
chr1	34165700	34165903	1
chr1	34180046	34180272	10
chr1	34417039	34417305	1
chr1	34458190	34458335	10
chr1	34476949	34477107	1
chr1	34664974	34665218	4
chr1	34676050	34676218	10
chr1	35127756	35127893	10
chr1	35212485	35212677	8
chr1	35220753	35220959	10
chr1	35221187	35221385	10
chr1	35364963	35365314	2
chr1	35523842	35523916	10
chr1	35586873	35587010	10
chr1	35587008	35587220	10
chr1	35664532	35664730	10
chr1	35664728	35664843	9
chr1	36039841	36039913	10
chr1	36039911	36039974	10
chr1	36234173	36234263	9
chr1	36236228	36236445	10
chr1	36271403	36271475	10
chr1	36594871	36595059	10
chr1	36644431	36644471	10
chr1	36644469	36644792	10
chr1	36644790	36645033	10
chr1	36771713	36771832	10
chr1	36791924	36792127	10
chr1	36977708	36977920	10
chr1	37055732	37055833	10
chr1	37095821	37096021	10
chr1	37161773	37162118	2
chr1	37170462	37170629	9
chr1	37204846	37205043	8
chr1	37234308	37234577	10
chr1	37267509	37267698	10
chr1	37270661	37270827	1
chr1	37325478	37325558	10
chr1	37351651	37351798	10
chr1	37368550	37368684	10
chr1	37380083	37380386	7
chr1	37393471	37393541	10
chr1	37402597	37402887	3
chr1	37423612	37423916	1
chr1	37441122	37441162	10
chr1	37451516	37451718	2
chr1	37476502	37476638	9
chr1	37735317	37735459	10
chr1	37735457	37735724	2
chr1	37771547	37771759	9
chr1	37866212	37866383	10
chr1	37893781	37893921	10
chr1	37917493	37917797	10
chr1	37941197	37941264	10
chr1	37941262	37941397	10
chr1	38112477	38112614	10
chr1	38184597	38184718	10
chr1	38184716	38184868	10
chr1	38398132	38398335	10
chr1	38456368	38456606	5
chr1	38504669	38505000	10
chr1	38529972	38530057	10
chr1	38563116	38563308	10
chr1	38899400	38899470	10
chr1	38931713	38931848	10
chr1	38976715	38976952	10
chr1	39069967	39070221	10
chr1	39075110	39075459	10
chr1	39187313	39187516	10
chr1	39326766	39326907	10
chr1	39417126	39417265	10
chr1	39539627	39539764	10
chr1	39596605	39596820	10
chr1	40241004	40241308	9
chr1	40291862	40292059	10
chr1	40357390	40357595	10
chr1	40573409	40573754	10
chr1	40625524	40625665	10
chr1	40724551	40724687	10
chr1	41889684	41889829	9
chr1	41949171	41949380	10
chr1	41967145	41967416	9
chr1	41967414	41967525	10
chr1	41967523	41967600	10
chr1	42088164	42088281	9
chr1	42219052	42219196	10
chr1	42630285	42630568	10
chr1	43188607	43188758	10
chr1	43188756	43188829	10
chr1	43209057	43209311	10
chr1	43289736	43289913	10
chr1	43421939	43422181	10
chr1	43473377	43473725	10
chr1	43473723	43473934	10
chr1	43501694	43501757	10
chr1	43751269	43751568	10
chr1	43751566	43751817	10
chr1	43832024	43832114	10
chr1	43832112	43832327	10
chr1	43835025	43835092	10
chr1	43835090	43835197	5
chr1	43965461	43965751	3
chr1	44100820	44101026	10
chr1	44310204	44310341	10
chr1	44310339	44310424	10
chr1	44446797	44447038	10
chr1	45011588	45011892	9
chr1	45018402	45018537	10
chr1	45053888	45054025	10
chr1	45063350	45063505	10
chr1	45068094	45068441	10
chr1	45068606	45068920	3
chr1	45154825	45155031	10
chr1	45155029	45155317	10
chr1	45169490	45169694	10
chr1	45257241	45257525	1
chr1	45257635	45257808	10
chr1	45280129	45280318	10
chr1	45452861	45452999	10
chr1	45793329	45793483	9
chr1	45909165	45909491	10
chr1	45988166	45988510	6
chr1	46048728	46048867	10
chr1	46215486	46215610	10
chr1	46259986	46260226	5
chr1	46677700	46678046	7
chr1	46678044	46678249	10
chr1	46771281	46771546	10
chr1	46771567	46771760	10
chr1	46805130	46805289	10
chr1	46805287	46805531	3
chr1	47780723	47780859	4
chr1	48043660	48043999	8
chr1	48053983	48054322	8
chr1	48163109	48163335	10
chr1	48615899	48616104	10
chr1	49797292	49797345	10
chr1	49813015	49813339	10
chr1	50032920	50032995	10
chr1	50228176	50228380	10
chr1	50252895	50253032	3
chr1	50307492	50307673	10
chr1	50368141	50368344	10
chr1	50394014	50394217	3
chr1	51086622	51086682	1
chr1	51426749	51426869	10
chr1	51652356	51652495	10
chr1	52524433	52524567	10
chr1	52879580	52879651	10
chr1	53128857	53129155	2
chr1	53129153	53129290	10
chr1	53556494	53556607	10
chr1	53587551	53587719	9
chr1	53703067	53703203	10
chr1	53948624	53948714	10
chr1	53955005	53955304	5
chr1	53967127	53967286	10
chr1	53967308	53967448	10
chr1	54129393	54129600	10
chr1	54590529	54590853	7
chr1	54636694	54636805	10
chr1	54693410	54693674	6
chr1	54814265	54814583	10
chr1	54902183	54902496	5
chr1	55136675	55136832	10
chr1	55136830	55136930	10
chr1	55136928	55136998	10
chr1	55416774	55416914	10
chr1	55483736	55483879	10
chr1	55504789	55504945	1
chr1	56451448	56451604	10
chr1	57920163	57920416	2
chr1	58280900	58281036	4
chr1	58469385	58469685	1
chr1	59044550	59044736	10
chr1	60451714	60451964	10
chr1	60955838	60956144	10
chr1	61105719	61105989	10
chr1	61105987	61106166	10
chr1	62587892	62588219	10
chr1	62588217	62588354	10
chr1	62636283	62636348	10
chr1	62793149	62793296	10
chr1	63669229	63669365	10
chr1	64734667	64734738	10
chr1	66669911	66670147	10
chr1	66946708	66946960	10
chr1	67550117	67550296	6
chr1	68038218	68038546	10
chr1	68281421	68281573	10
chr1	68573532	68573643	5
chr1	68704100	68704304	10
chr1	68772640	68772780	10
chr1	68820733	68820906	10
chr1	68865863	68865970	10
chr1	68885484	68885697	10
chr1	69153473	69153676	8
chr1	69205335	69205514	10
chr1	69329589	69329688	10
chr1	69347149	69347389	10
chr1	69573405	69573475	10
chr1	69632585	69632723	6
chr1	69941793	69941997	10
chr1	70331255	70331459	10
chr1	70539519	70539656	1
chr1	70598314	70598450	4
chr1	70859455	70859593	10
chr1	70995957	70996172	10
chr1	71011366	71011568	10
chr1	71055745	71056046	3
chr1	71066514	71066745	10
chr1	71066743	71066859	10
chr1	71175476	71175614	10
chr1	71227631	71227767	10
chr1	71251167	71251496	10
chr1	71261502	71261638	10
chr1	71303165	71303301	10
chr1	71376487	71376688	10
chr1	71479134	71479310	10
chr1	71495329	71495503	10
chr1	71520320	71520420	10
chr1	71521241	71521440	10
chr1	71824174	71824335	10
chr1	71896596	71896726	10
chr1	71971056	71971260	10
chr1	72041389	72041461	10
chr1	72074919	72075055	10
chr1	72128731	72128936	10
chr1	72224848	72225074	10
chr1	72354191	72354370	4
chr1	72592896	72593072	10
chr1	72615286	72615422	10
chr1	72697759	72697965	10
chr1	73059329	73059466	10
chr1	73084222	73084429	10
chr1	73366375	73366611	2
chr1	73387090	73387182	10
chr1	73416835	73417090	8
chr1	73437740	73437946	10
chr1	73448788	73448926	10
chr1	73471598	73471738	10
chr1	73567397	73567651	3
chr1	73571506	73571815	2
chr1	73621135	73621203	2
chr1	73621201	73621337	10
chr1	73644099	73644146	7
chr1	73764196	73764405	9
chr1	73961189	73961362	10
chr1	74003636	74003840	10
chr1	74329642	74329791	5
chr1	74332682	74332956	5
chr1	74470855	74470992	10
chr1	74487767	74487965	6
chr1	74761680	74761788	9
chr1	74945828	74946151	2
chr1	74946207	74946338	10
chr1	75331175	75331382	7
chr1	75476713	75476918	10
chr1	75578269	75578471	10
chr1	76354671	76354741	10
chr1	76429869	76430205	10
chr1	76604600	76604804	10
chr1	76662242	76662312	10
chr1	76736382	76736647	9
chr1	77326379	77326583	10
chr1	77405629	77405880	10
chr1	77736136	77736340	2
chr1	77745018	77745088	1
chr1	78153064	78153264	1
chr1	78442337	78442473	10
chr1	78442912	78443067	10
chr1	79347769	79347974	10
chr1	79473558	79473852	9
chr1	79735956	79736135	9
chr1	79749323	79749468	7
chr1	79826332	79826471	9
chr1	80216743	80216873	4
chr1	80293403	80293718	9
chr1	80378187	80378257	10
chr1	80603778	80604063	10
chr1	80604061	80604226	10
chr1	81427742	81428013	3
chr1	81552779	81552987	10
chr1	81809796	81810084	10
chr1	82602258	82602528	10
chr1	84995356	84995525	10
chr1	85085594	85085940	10
chr1	85085938	85085990	10
chr1	85085988	85086191	10
chr1	85248456	85248660	2
chr1	85304459	85304571	10
chr1	85708385	85708558	10
chr1	86300906	86301109	10
chr1	86648444	86648541	10
chr1	86773638	86773774	10
chr1	86860683	86860822	10
chr1	87221164	87221234	10
chr1	88042505	88042657	10
chr1	88208205	88208433	10
chr1	89358725	89358865	10
chr1	89358867	89359183	10
chr1	89593855	89593914	10
chr1	89594006	89594052	10
chr1	89594050	89594141	10
chr1	90075582	90075878	10
chr1	90075876	90076027	10
chr1	90076025	90076277	10
chr1	90455490	90455800	10
chr1	90590566	90590701	10
chr1	90965320	90965566	9
chr1	91106983	91107147	10
chr1	91752686	91752977	6
chr1	91762794	91762848	10
chr1	91762846	91763129	10
chr1	92406226	92406422	2
chr1	92406964	92407008	10
chr1	92451287	92451357	10
chr1	92907514	92907568	10
chr1	93251357	93251501	10
chr1	93251499	93251698	9
chr1	93507147	93507295	10
chr1	94047793	94048139	10
chr1	94159837	94159929	10
chr1	94284715	94284920	10
chr1	94321287	94321392	10
chr1	94321390	94321489	10
chr1	94566539	94566655	10
chr1	94841378	94841531	10
chr1	95017846	95018010	10
chr1	95427421	95427638	10
chr1	95572700	95572836	10
chr1	95693375	95693596	6
chr1	95848810	95848882	9
chr1	96208490	96208780	10
chr1	97162266	97162421	10
chr1	97385107	97385325	10
chr1	97432596	97432801	4
chr1	97905552	97905745	10
chr1	98197766	98197888	10
chr1	99870755	99871046	2
chr1	100231080	100231314	2
chr1	100231312	100231386	10
chr1	100437022	100437159	10
chr1	101607479	101607654	10
chr1	101823626	101823975	10
chr1	102155069	102155404	3
chr1	102375743	102375879	10
chr1	102451681	102451816	10
chr1	102623352	102623426	10
chr1	102694201	102694338	10
chr1	102694336	102694407	10
chr1	102741788	102741991	10
chr1	103107198	103107403	2
chr1	103130598	103130804	10
chr1	103319629	103319682	10
chr1	103417147	103417221	10
chr1	103621154	103621289	10
chr1	104446196	104446350	10
chr1	104474230	104474357	10
chr1	104531554	104531627	10
chr1	104587265	104587460	10
chr1	105058277	105058416	10
chr1	105310665	105310868	4
chr1	105330747	105330933	9
chr1	105632789	105632925	10
chr1	105743404	105743540	10
chr1	105751081	105751286	10
chr1	105785109	105785315	10
chr1	105808200	105808366	10
chr1	105808364	105808457	10
chr1	105824744	105824881	4
chr1	105836773	105836980	10
chr1	106012483	106012629	3
chr1	106037159	106037460	5
chr1	106061058	106061194	10
chr1	106095931	106096135	1
chr1	106114769	106114906	10
chr1	106255159	106255493	4
chr1	106268656	106268782	10
chr1	106431856	106432059	10
chr1	106469358	106469494	10
chr1	106573405	106573568	6
chr1	106585915	106586014	10
chr1	106586012	106586089	10
chr1	106586146	106586216	10
chr1	106619171	106619298	1
chr1	106637769	106637908	6
chr1	106675549	106675593	10
chr1	106675591	106675737	10
chr1	106925792	106926138	4
chr1	106926204	106926338	10
chr1	106930763	106930968	10
chr1	106985103	106985222	10
chr1	107003990	107004196	1
chr1	107050238	107050338	10
chr1	107065479	107065589	10
chr1	107161502	107161632	10
chr1	107161630	107161823	2
chr1	107334145	107334216	10
chr1	107529803	107529966	10
chr1	107535105	107535242	7
chr1	107536555	107536700	1
chr1	107536698	107536818	10
chr1	107556199	107556335	10
chr1	107720116	107720251	10
chr1	108275327	108275491	10
chr1	108508844	108508980	5
chr1	108537530	108537742	10
chr1	109079043	109079247	10
chr1	109263812	109263960	10
chr1	109622490	109622560	10
chr1	109631440	109631669	10
chr1	109632648	109632783	4
chr1	109644048	109644115	10
chr1	109644113	109644250	10
chr1	109816047	109816145	10
chr1	110086760	110086987	8
chr1	110306243	110306463	10
chr1	110650335	110650621	5
chr1	110735173	110735379	1
chr1	110883899	110884069	10
chr1	110884067	110884222	10
chr1	111058660	111059007	10
chr1	111304822	111304962	10
chr1	111457828	111457967	10
chr1	111878315	111878604	8
chr1	112358645	112358790	10
chr1	112733437	112733561	10
chr1	112764344	112764514	7
chr1	112933090	112933235	2
chr1	113016542	113016657	2
chr1	113248527	113248848	10
chr1	113394504	113394574	10
chr1	113533193	113533276	9
chr1	113603415	113603739	1
chr1	113606602	113606747	5
chr1	114544428	114544779	3
chr1	114734941	114735111	5
chr1	114832635	114832944	2
chr1	115866618	115866907	10
chr1	116022079	116022355	4
chr1	116213729	116214040	3
chr1	116666736	116666937	10
chr1	117189811	117190069	10
chr1	117190924	117191250	9
chr1	120321291	120321453	10
chr1	121143409	121143614	10
chr1	121152077	121152156	10
chr1	121280021	121280293	9
chr1	142598302	142598438	10
chr1	142616104	142616246	8
chr1	143279695	143279844	3
chr1	143428195	143428443	1
chr1	143542454	143542515	2
chr1	144970043	144970258	9
chr1	145083510	145083758	10
chr1	145383426	145383569	10
chr1	145400210	145400345	10
chr1	145547679	145547795	10
chr1	145547793	145548051	10
chr1	146696261	146696399	10
chr1	146799437	146799505	10
chr1	146894981	146895049	10
chr1	146895047	146895208	10
chr1	146895206	146895391	10
chr1	147189326	147189670	10
chr1	148540860	148540999	10
chr1	148896896	148897033	2
chr1	149069511	149069726	10
chr1	149202286	149202560	2
chr1	149241937	149242216	4
chr1	149253610	149253699	10
chr1	149259341	149259669	1
chr1	149350917	149351053	6
chr1	149411659	149411856	9
chr1	149891218	149891387	10
chr1	149910779	149911097	9
chr1	149911466	149911686	10
chr1	150267039	150267176	10
chr1	150267174	150267243	10
chr1	150333690	150333910	10
chr1	150342024	150342229	10
chr1	150504472	150504679	10
chr1	150504677	150504990	9
chr1	150544702	150544969	10
chr1	150565082	150565201	8
chr1	150640161	150640366	10
chr1	150849963	150850193	2
chr1	150897114	150897411	10
chr1	150897409	150897665	1
chr1	150985408	150985743	8
chr1	151019273	151019529	10
chr1	151042283	151042512	10
chr1	151044743	151045044	9
chr1	151104431	151104638	10
chr1	151105123	151105181	10
chr1	151105224	151105253	10
chr1	151105251	151105363	10
chr1	151105486	151105558	10
chr1	151105637	151105675	6
chr1	151105691	151105787	10
chr1	151105983	151106066	10
chr1	151167379	151167515	10
chr1	151167513	151167583	10
chr1	151167937	151168152	10
chr1	151169153	151169333	10
chr1	151169331	151169634	10
chr1	151169632	151169917	10
chr1	151169915	151170051	10
chr1	151252905	151253041	10
chr1	151253039	151253109	8
chr1	151253107	151253220	10
chr1	151301027	151301231	10
chr1	151371436	151371507	5
chr1	151482058	151482268	10
chr1	151482266	151482594	10
chr1	151542511	151542851	7
chr1	151623695	151623828	10
chr1	151741879	151741998	10
chr1	151741996	151742077	10
chr1	151742075	151742156	10
chr1	151943190	151943325	10
chr1	151969200	151969270	10
chr1	152009874	152010079	10
chr1	152010077	152010180	10
chr1	152010178	152010314	10
chr1	152026165	152026497	1
chr1	152050798	152051003	10
chr1	152051041	152051122	10
chr1	152051120	152051322	4
chr1	152051685	152051927	6
chr1	152053179	152053363	10
chr1	152053500	152053630	10
chr1	152072968	152073108	10
chr1	152117236	152117312	10
chr1	152117717	152117921	1
chr1	152169227	152169507	10
chr1	152282656	152282884	8
chr1	152284826	152285018	10
chr1	152460829	152461015	10
chr1	152506628	152506864	8
chr1	152553758	152553957	2
chr1	152913790	152913987	9
chr1	153094461	153094665	10
chr1	153141760	153141967	10
chr1	153161339	153161408	10
chr1	153265812	153265858	10
chr1	153323837	153324113	9
chr1	153324111	153324315	10
chr1	153347339	153347616	10
chr1	153347682	153347820	10
chr1	153352890	153353131	4
chr1	153372347	153372452	10
chr1	153400903	153400991	10
chr1	153419405	153419485	10
chr1	153436854	153436918	10
chr1	153507497	153507756	10
chr1	153540080	153540229	6
chr1	153540227	153540368	10
chr1	153547750	153547837	10
chr1	153547917	153548152	10
chr1	153607620	153607933	10
chr1	153608018	153608156	10
chr1	153681577	153681647	10
chr1	153681645	153681781	10
chr1	153683589	153683936	1
chr1	153768105	153768185	10
chr1	153937139	153937273	10
chr1	153948660	153948862	10
chr1	153997158	153997497	10
chr1	153997495	153997700	10
chr1	154088359	154088454	10
chr1	154107373	154107460	10
chr1	154127197	154127361	10
chr1	154127359	154127507	10
chr1	154169332	154169465	10
chr1	154274671	154274953	8
chr1	154291070	154291411	3
chr1	154397489	154397623	10
chr1	154409704	154409869	10
chr1	154484046	154484249	10
chr1	154533465	154533602	10
chr1	154548823	154548972	10
chr1	154722303	154722351	1
chr1	154722349	154722519	10
chr1	154734135	154734341	10
chr1	154785879	154786157	7
chr1	154786155	154786338	10
chr1	154788956	154789037	4
chr1	154794842	154795155	8
chr1	154810789	154811062	10
chr1	154908462	154908651	10
chr1	154999474	154999670	10
chr1	155015917	155016027	10
chr1	155042770	155042927	8
chr1	155096041	155096244	10
chr1	155096565	155096903	10
chr1	155097450	155097714	6
chr1	155097939	155098135	10
chr1	155098437	155098642	10
chr1	155111845	155112048	10
chr1	155151195	155151311	10
chr1	155161040	155161084	10
chr1	155161178	155161222	10
chr1	155161646	155161690	10
chr1	155190522	155190846	7
chr1	155243890	155244025	10
chr1	155578382	155578455	10
chr1	155578453	155578589	10
chr1	155578587	155578776	10
chr1	155578805	155578914	10
chr1	155578912	155579130	10
chr1	155607611	155607747	1
chr1	155621056	155621126	10
chr1	155659558	155659628	3
chr1	155659626	155659879	10
chr1	155903173	155903371	10
chr1	155904846	155905103	10
chr1	155911556	155911706	10
chr1	155912448	155912570	10
chr1	155966723	155966859	3
chr1	155972856	155973061	10
chr1	155973059	155973330	1
chr1	155999878	156000014	10
chr1	156000012	156000210	9
chr1	156031735	156031867	10
chr1	156032274	156032567	8
chr1	156087716	156087874	7
chr1	156119584	156119831	1
chr1	156153763	156154091	2
chr1	156183862	156184001	10
chr1	156271431	156271723	9
chr1	156271733	156271766	10
chr1	156364048	156364187	10
chr1	156415521	156415573	2
chr1	156425862	156426018	10
chr1	156432254	156432462	10
chr1	156432488	156432628	10
chr1	156441215	156441525	10
chr1	156471867	156472042	1
chr1	156527490	156527533	10
chr1	156810769	156810931	6
chr1	156838049	156838398	10
chr1	156852739	156853027	10
chr1	156877027	156877213	10
chr1	156877824	156877925	10
chr1	156877936	156877986	10
chr1	156878002	156878117	10
chr1	156878115	156878269	10
chr1	156878481	156878612	10
chr1	157458788	157459067	10
chr1	157459065	157459135	10
chr1	157515958	157516163	10
chr1	157516161	157516353	1
chr1	157559037	157559361	3
chr1	157685435	157685733	9
chr1	157696500	157696705	10
chr1	157739511	157739772	10
chr1	157746151	157746269	10
chr1	157769417	157769755	8
chr1	157805603	157805814	10
chr1	157833689	157833759	1
chr1	157833757	157833894	10
chr1	157895394	157895460	4
chr1	158022431	158022501	2
chr1	158062229	158062299	8
chr1	158062297	158062433	10
chr1	158177159	158177366	9
chr1	158221738	158221915	10
chr1	158236803	158237028	10
chr1	158237026	158237116	2
chr1	158295920	158296058	10
chr1	158317809	158317920	10
chr1	158318008	158318160	5
chr1	158319057	158319184	10
chr1	158328039	158328110	10
chr1	158342926	158343168	10
chr1	158366842	158366912	10
chr1	158441311	158441452	2
chr1	158488294	158488385	10
chr1	158524887	158525093	10
chr1	158557517	158557728	10
chr1	158721447	158721531	10
chr1	158735506	158735777	8
chr1	158736089	158736313	10
chr1	158748525	158748665	10
chr1	158753751	158753821	10
chr1	158815187	158815326	10
chr1	158840813	158840955	2
chr1	158855995	158856200	10
chr1	158929177	158929366	10
chr1	158991913	158992050	10
chr1	159435783	159435919	10
chr1	159464676	159464815	10
chr1	159573966	159574309	10
chr1	159637020	159637222	10
chr1	159678927	159679065	10
chr1	159738095	159738440	10
chr1	159787938	159788007	10
chr1	159792747	159792995	10
chr1	159842832	159842876	10
chr1	159899156	159899279	10
chr1	159899484	159899543	10
chr1	160034532	160034794	3
chr1	160079320	160079617	7
chr1	160104287	160104377	10
chr1	160155808	160156153	8
chr1	160233134	160233287	10
chr1	160255154	160255424	5
chr1	160255422	160255563	10
chr1	160255561	160255632	10
chr1	160752579	160752908	10
chr1	160903233	160903276	10
chr1	160952737	160952867	10
chr1	160957953	160958092	10
chr1	160962426	160962561	10
chr1	160986302	160986372	10
chr1	160992351	160992474	10
chr1	161044580	161044762	10
chr1	161103732	161103889	10
chr1	161159718	161160000	7
chr1	161209132	161209348	4
chr1	161346972	161347176	9
chr1	161370493	161370668	10
chr1	161390722	161390803	10
chr1	161442327	161442400	10
chr1	161442875	161443118	10
chr1	161535673	161535796	1
chr1	162442502	162442624	8
chr1	162583961	162584097	10
chr1	163363438	163363574	10
chr1	163386586	163386722	10
chr1	163416309	163416655	5
chr1	163443125	163443338	10
chr1	163489687	163489891	10
chr1	163516052	163516122	10
chr1	163523877	163524155	10
chr1	163615289	163615468	10
chr1	163615466	163615671	10
chr1	163647396	163647482	10
chr1	163662097	163662288	10
chr1	163872978	163873048	10
chr1	163904184	163904271	10
chr1	163904269	163904387	10
chr1	163927127	163927247	10
chr1	163946117	163946253	10
chr1	164078966	164079172	10
chr1	164105812	164105869	10
chr1	164122361	164122567	10
chr1	164287830	164288077	10
chr1	164291297	164291545	10
chr1	164326160	164326351	10
chr1	164326349	164326531	10
chr1	164337501	164337706	10
chr1	164375866	164376053	10
chr1	164376051	164376192	10
chr1	164381162	164381232	10
chr1	164428540	164428724	10
chr1	164428722	164428923	10
chr1	164622263	164622454	10
chr1	164881904	164881998	10
chr1	164893088	164893349	10
chr1	164897043	164897180	10
chr1	165077711	165077829	9
chr1	165271439	165271538	10
chr1	165285821	165286075	4
chr1	165495533	165495736	10
chr1	165495734	165496055	10
chr1	165913077	165913225	10
chr1	165976143	165976316	10
chr1	166172314	166172533	10
chr1	166245157	166245255	10
chr1	166294676	166294811	10
chr1	166312299	166312480	10
chr1	166340107	166340243	10
chr1	166557934	166558224	7
chr1	166632448	166632584	10
chr1	166697553	166697873	10
chr1	166998692	166998895	10
chr1	166998893	166999012	10
chr1	166999010	166999070	10
chr1	167095592	167095748	10
chr1	167095844	167096079	10
chr1	167096077	167096269	10
chr1	167471225	167471283	6
chr1	167897307	167897511	10
chr1	167898317	167898453	10
chr1	168116145	168116448	10
chr1	168151584	168151721	10
chr1	168196265	168196354	1
chr1	168323817	168324022	10
chr1	168871967	168872173	10
chr1	169503208	169503497	10
chr1	170064034	170064240	10
chr1	170064238	170064306	2
chr1	171328543	171328814	7
chr1	171366047	171366306	10
chr1	171374046	171374271	10
chr1	171625540	171625628	10
chr1	171664792	171664919	1
chr1	172025070	172025169	10
chr1	172400801	172401060	10
chr1	172401058	172401224	10
chr1	172419753	172419862	10
chr1	172956140	172956345	10
chr1	173318327	173318463	9
chr1	173794901	173795083	8
chr1	173795081	173795219	10
chr1	173897566	173897892	4
chr1	174207948	174208127	10
chr1	174208125	174208330	10
chr1	174817908	174818087	10
chr1	174818085	174818290	10
chr1	175087879	175087990	10
chr1	175387580	175387785	10
chr1	175388709	175388779	10
chr1	175462510	175462668	10
chr1	175632242	175632429	10
chr1	175635676	175635780	10
chr1	175680630	175680792	3
chr1	175691009	175691291	10
chr1	175705378	175705527	10
chr1	176027238	176027295	2
chr1	176346353	176346487	10
chr1	176730081	176730253	10
chr1	176860650	176860854	1
chr1	176863763	176863878	9
chr1	176998045	176998119	10
chr1	177113359	177113482	10
chr1	177210297	177210403	10
chr1	177254420	177254612	3
chr1	177419272	177419410	10
chr1	177781959	177782058	10
chr1	178006438	178006481	10
chr1	178289281	178289473	10
chr1	178289471	178289649	10
chr1	178289647	178289852	10
chr1	178468836	178468972	10
chr1	178507084	178507151	1
chr1	179257683	179257888	10
chr1	179334234	179334362	10
chr1	179334360	179334537	10
chr1	179336795	179337043	10
chr1	179398034	179398237	10
chr1	179410193	179410286	10
chr1	179555978	179556050	10
chr1	179850103	179850173	10
chr1	180163939	180164132	10
chr1	180228662	180228755	10
chr1	180232206	180232350	10
chr1	180235641	180235910	10
chr1	180239010	180239070	6
chr1	180866827	180867160	9
chr1	180892772	180892884	10
chr1	180910207	180910315	2
chr1	180910313	180910421	10
chr1	180923723	180923855	4
chr1	181013191	181013395	10
chr1	181071046	181071195	10
chr1	181104286	181104404	10
chr1	181686177	181686289	10
chr1	181702602	181702755	10
chr1	181750120	181750291	9
chr1	181762965	181763092	10
chr1	181963530	181963735	10
chr1	182005538	182005877	9
chr1	182197816	182197953	10
chr1	182204965	182205304	4
chr1	182218734	182218932	10
chr1	182807716	182807823	10
chr1	182862175	182862246	10
chr1	183129417	183129613	10
chr1	184970697	184970765	10
chr1	184970763	184971010	10
chr1	184971008	184971146	10
[truncated: 32,358 more rows]
