# Supplementary material for: Cost-effective methylome sequencing of cell-free DNA for accurately detecting and locating cancer
Source: Nat Commun. 2022 Sep 29;13:5566. doi: 10.1038/s41467-022-32995-6 (PMC9522828; doi:10.1038/s41467-022-32995-6)
Supplement: Supplementary file 5 — Supplementary Data 3 [file 41467_2022_32995_MOESM5_ESM.xlsx]

## Sheet: S3
Table S3: cancer-specific hypermethylation markers used for TOO prediction, hg19 coordinates
chr	start	end	number of occurences for the marker that are selected in 10 random sample splits
chr1	10588	10642	1
chr1	523390	523640	1
chr1	526060	526272	2
chr1	545418	545552	2
chr1	808859	809123	10
chr1	839846	840133	2
chr1	840554	840802	10
chr1	840815	840854	10
chr1	860698	860841	2
chr1	860839	860978	10
chr1	861217	861369	10
chr1	861388	861612	10
chr1	877930	878122	10
chr1	878184	878332	10
chr1	896599	896699	9
chr1	911600	911795	1
chr1	919616	919855	9
chr1	919915	920180	2
chr1	934035	934206	10
chr1	934852	935044	10
chr1	935042	935157	9
chr1	935377	935464	2
chr1	935462	935535	9
chr1	935977	936019	10
chr1	936270	936516	10
chr1	936514	936580	10
chr1	936697	936834	3
chr1	940248	940517	10
chr1	940515	940765	10
chr1	955320	955478	10
chr1	956195	956273	10
chr1	968471	968584	10
chr1	968582	968839	10
chr1	975610	975834	10
chr1	975832	975882	10
chr1	975880	976051	10
chr1	976106	976278	10
chr1	976276	976370	10
chr1	976368	976445	6
chr1	987066	987254	6
chr1	990469	990644	6
chr1	997827	997902	10
chr1	1003631	1003889	10
chr1	1003887	1004004	10
chr1	1004087	1004425	10
chr1	1004538	1004709	10
chr1	1004707	1004791	10
chr1	1004789	1004879	10
chr1	1004923	1005063	10
chr1	1005061	1005088	7
chr1	1014540	1014722	5
chr1	1052388	1052601	10
chr1	1072229	1072454	10
chr1	1072468	1072515	9
chr1	1072513	1072600	4
chr1	1072598	1072627	3
chr1	1072625	1072672	10
chr1	1072690	1072738	3
chr1	1072751	1072840	3
chr1	1072838	1072889	5
chr1	1072901	1073220	10
chr1	1079782	1080070	10
chr1	1092932	1093213	10
chr1	1093258	1093309	9
chr1	1093307	1093400	4
chr1	1093398	1093428	2
chr1	1093584	1093768	8
chr1	1101806	1102033	7
chr1	1136603	1136735	10
chr1	1136733	1136772	10
chr1	1136770	1136811	10
chr1	1136828	1136897	10
chr1	1136895	1137002	10
chr1	1137032	1137060	5
chr1	1137079	1137131	10
chr1	1141260	1141556	10
chr1	1144240	1144388	10
chr1	1144386	1144602	10
chr1	1148853	1149105	10
chr1	1149252	1149387	6
chr1	1149385	1149630	10
chr1	1167111	1167215	10
chr1	1167954	1168240	10
chr1	1241279	1241598	10
chr1	1289719	1289949	10
chr1	1290108	1290375	10
chr1	1290565	1290785	10
chr1	1290783	1290812	10
chr1	1290817	1290966	10
chr1	1290964	1291013	10
chr1	1292694	1293044	9
chr1	1295146	1295477	5
chr1	1309609	1309749	4
chr1	1362344	1362659	10
chr1	1362954	1363067	10
chr1	1363065	1363108	10
chr1	1363189	1363232	10
chr1	1369256	1369594	10
chr1	1370825	1370942	7
chr1	1376235	1376423	10
chr1	1376421	1376720	10
chr1	1387525	1387795	2
chr1	1397211	1397427	10
chr1	1475872	1475904	9
chr1	1510745	1511094	10
chr1	1534864	1534896	10
chr1	1534894	1535106	10
chr1	1535104	1535171	10
chr1	1535194	1535319	10
chr1	1535317	1535479	10
chr1	1535477	1535545	2
chr1	1535597	1535665	10
chr1	1535671	1535729	10
chr1	1676186	1676450	10
chr1	1710617	1710966	10
chr1	1713715	1714002	10
chr1	1714000	1714084	10
chr1	1823208	1823424	8
chr1	1839744	1840009	6
chr1	1840985	1841245	9
chr1	1849912	1850218	10
chr1	1935038	1935175	10
chr1	1935294	1935326	10
chr1	1950877	1951015	10
chr1	1976224	1976288	7
chr1	2036401	2036654	6
chr1	2125709	2126008	1
chr1	2126012	2126070	10
chr1	2130693	2130820	1
chr1	2130818	2130990	6
chr1	2130988	2131239	7
chr1	2136626	2136910	10
chr1	2136908	2136955	10
chr1	2136953	2137132	10
chr1	2137135	2137187	7
chr1	2137324	2137666	10
chr1	2144070	2144360	10
chr1	2144460	2144699	10
chr1	2158480	2158525	10
chr1	2158724	2158758	4
chr1	2159258	2159290	4
chr1	2165743	2165912	10
chr1	2165910	2166067	10
chr1	2243875	2244168	10
chr1	2246194	2246311	10
chr1	2253191	2253542	1
chr1	2313340	2313612	6
chr1	2313990	2314311	10
chr1	2344101	2344449	10
chr1	2365819	2366061	10
chr1	2375097	2375126	10
chr1	2375135	2375277	10
chr1	2375320	2375448	10
chr1	2375446	2375612	10
chr1	2424856	2425123	5
chr1	2435255	2435513	7
chr1	2436502	2436807	2
chr1	2437753	2438033	10
chr1	2460812	2460905	10
chr1	2460903	2461002	10
chr1	2461000	2461041	10
chr1	2461039	2461172	10
chr1	2461170	2461239	10
chr1	2461479	2461508	10
chr1	2461506	2461531	5
chr1	2461529	2461644	10
chr1	2462338	2462383	10
chr1	2472166	2472199	10
chr1	2472197	2472226	9
chr1	2472235	2472414	10
chr1	2472502	2472586	10
chr1	2478769	2479109	9
chr1	2486382	2486724	10
chr1	2488277	2488455	10
chr1	2509159	2509459	10
chr1	2559732	2559919	10
chr1	2560112	2560140	8
chr1	2560266	2560351	10
chr1	2560349	2560376	10
chr1	2560388	2560460	10
chr1	2560466	2560539	10
chr1	2560620	2560859	10
chr1	2574774	2574848	10
chr1	2574846	2574902	10
chr1	2706109	2706133	7
chr1	2706131	2706321	10
chr1	2863844	2864016	10
chr1	2864076	2864245	10
chr1	2929010	2929217	10
chr1	2929215	2929307	10
chr1	2929351	2929460	10
chr1	2984959	2985073	10
chr1	2985071	2985101	10
chr1	2985120	2985211	10
chr1	2985209	2985279	10
chr1	2985277	2985367	10
chr1	2985365	2985439	10
chr1	2985480	2985690	10
chr1	2985688	2985895	10
chr1	2985994	2986023	10
chr1	2986030	2986060	8
chr1	2986058	2986085	10
chr1	2986083	2986140	10
chr1	2986138	2986167	10
chr1	2986191	2986323	10
chr1	2986321	2986374	10
chr1	2986372	2986401	10
chr1	2986439	2986521	10
chr1	2986552	2986595	10
chr1	2986613	2986650	10
chr1	2986648	2986724	10
chr1	2986761	2986809	10
chr1	2986807	2986839	10
chr1	2986854	2986927	10
chr1	2986932	2986989	10
chr1	2987022	2987132	10
chr1	2987130	2987186	10
chr1	2987245	2987309	10
chr1	2987307	2987388	10
chr1	2987386	2987421	10
chr1	2987462	2987522	10
chr1	3022120	3022439	2
chr1	3071819	3072153	10
chr1	3132181	3132421	10
chr1	3164854	3165192	10
chr1	3165227	3165406	7
chr1	3167772	3167970	5
chr1	3200499	3200697	10
chr1	3229754	3229915	10
chr1	3309863	3310134	10
chr1	3310132	3310160	10
chr1	3310212	3310269	10
chr1	3310267	3310336	10
chr1	3310334	3310547	10
chr1	3310545	3310599	10
chr1	3310661	3310807	10
chr1	3310867	3311192	10
chr1	3370293	3370577	10
chr1	3370575	3370808	10
chr1	3371266	3371317	3
chr1	3397292	3397603	10
chr1	3408225	3408506	10
chr1	3515093	3515296	1
chr1	3516308	3516649	10
chr1	3523846	3524115	9
chr1	3527705	3527843	10
chr1	3535481	3535825	10
chr1	3535901	3536249	10
chr1	3537917	3538151	10
chr1	3540563	3540843	9
chr1	3567910	3568172	10
chr1	3568565	3568649	10
chr1	3568691	3568729	10
chr1	3600656	3600968	10
chr1	3623985	3624259	10
chr1	3633920	3634170	8
chr1	3634168	3634415	8
chr1	3644343	3644576	2
chr1	3663315	3663613	10
chr1	3663758	3663855	10
chr1	3663889	3663940	10
chr1	3663944	3664025	10
chr1	3688378	3688592	10
chr1	3688590	3688737	10
chr1	4014428	4014764	10
chr1	4059800	4060126	10
chr1	4120876	4121191	2
chr1	4714075	4714273	10
chr1	4714271	4714298	7
chr1	4716199	4716314	10
chr1	4716312	4716421	10
chr1	4799134	4799380	2
chr1	4832649	4832962	5
chr1	5034557	5034864	1
chr1	5831333	5831444	9
chr1	5892769	5893100	10
chr1	6051447	6051631	6
chr1	6051753	6051816	10
chr1	6051832	6051888	10
chr1	6051886	6052157	10
chr1	6052155	6052268	10
chr1	6052266	6052333	8
chr1	6052331	6052390	10
chr1	6052395	6052714	10
chr1	6052712	6052813	9
chr1	6052867	6052899	10
chr1	6052897	6052975	9
chr1	6052973	6053147	10
chr1	6053344	6053642	10
chr1	6086163	6086484	10
chr1	6159591	6159939	8
chr1	6161756	6162022	10
chr1	6187899	6188095	10
chr1	6240126	6240161	10
chr1	6240339	6240406	6
chr1	6266521	6266734	10
chr1	6269334	6269636	10
chr1	6305979	6306008	6
chr1	6306016	6306048	10
chr1	6309250	6309350	10
chr1	6309975	6310286	10
chr1	6320381	6320574	5
chr1	6320572	6320838	4
chr1	6419623	6419907	10
chr1	6478807	6478988	10
chr1	6478986	6479254	10
chr1	6479733	6479799	6
chr1	6480482	6480565	10
chr1	6480563	6480711	10
chr1	6480721	6480872	10
chr1	6480889	6480938	5
chr1	6484902	6485234	10
chr1	6485254	6485381	10
chr1	6497471	6497742	8
chr1	6500232	6500510	10
chr1	6500545	6500883	10
chr1	6500881	6500937	10
chr1	6500935	6500969	10
chr1	6507438	6507597	10
chr1	6508266	6508470	10
chr1	6508839	6508890	10
chr1	6508888	6509057	10
chr1	6509055	6509081	10
chr1	6509079	6509148	10
chr1	6509146	6509245	10
chr1	6520597	6520694	10
chr1	6544819	6545103	10
chr1	6545509	6545540	9
chr1	6545538	6545610	10
chr1	6550531	6550696	6
chr1	6663554	6663683	6
chr1	6672505	6672836	10
chr1	6675368	6675624	10
chr1	6761990	6762266	10
chr1	7022294	7022485	10
chr1	7707534	7707866	3
chr1	7717441	7717647	5
chr1	7729492	7729834	10
chr1	7741163	7741444	5
chr1	7764264	7764382	10
chr1	7764395	7764434	10
chr1	7764432	7764481	10
chr1	7764479	7764519	8
chr1	7764546	7764573	10
chr1	7764575	7764614	8
chr1	7764612	7764664	10
chr1	7764668	7764726	10
chr1	7764724	7764759	9
chr1	7764757	7764800	10
chr1	7764798	7764855	10
chr1	7764878	7764953	10
chr1	7764951	7765013	10
chr1	7765011	7765045	10
chr1	7765147	7765225	10
chr1	7765625	7765722	10
chr1	7818716	7818852	1
chr1	7843617	7843944	9
chr1	8085926	8085952	3
chr1	8085950	8085977	10
chr1	8277216	8277316	10
chr1	8277314	8277415	10
chr1	8277478	8277605	10
chr1	8378021	8378061	10
chr1	8378059	8378113	10
chr1	8378193	8378299	10
chr1	8378297	8378321	10
chr1	8378355	8378466	10
chr1	8378593	8378923	10
chr1	8484371	8484695	6
chr1	8908144	8908469	10
chr1	8939017	8939047	10
chr1	8939525	8939701	10
chr1	9070257	9070578	10
chr1	9143920	9144060	1
chr1	9171114	9171355	1
chr1	9242304	9242530	4
chr1	9243172	9243195	6
chr1	9243193	9243271	10
chr1	9352542	9352683	10
chr1	9551236	9551552	4
chr1	9555165	9555490	5
chr1	9600412	9600660	10
chr1	9648698	9648734	10
chr1	9649756	9650063	10
chr1	9711757	9711855	2
chr1	9711853	9711974	10
chr1	9711972	9712029	10
chr1	9712089	9712138	10
chr1	9712136	9712172	10
chr1	9712170	9712216	10
chr1	9712222	9712388	10
chr1	9712393	9712452	10
chr1	9712478	9712513	10
chr1	9712511	9712569	10
chr1	9712624	9712823	10
chr1	9712821	9712900	10
chr1	9735164	9735301	1
chr1	9747510	9747656	10
chr1	9747696	9747995	9
chr1	9777584	9777871	10
chr1	9884290	9884360	10
chr1	10057660	10057766	10
chr1	10509205	10509506	8
chr1	10754947	10755289	10
chr1	10816118	10816390	10
chr1	10895946	10896033	2
chr1	10909389	10909670	7
chr1	10926194	10926412	10
chr1	10926410	10926740	10
chr1	10927317	10927355	9
chr1	10934986	10935265	3
chr1	10948226	10948533	10
chr1	10948701	10948755	10
chr1	10948753	10948787	10
chr1	10948807	10948846	10
chr1	10949021	10949082	10
chr1	11113079	11113169	1
chr1	11113167	11113361	6
chr1	11119252	11119559	8
chr1	11380336	11380667	10
chr1	11538633	11538715	10
chr1	11538724	11538808	10
chr1	11538806	11538866	10
chr1	11538864	11538944	10
chr1	11538942	11539047	10
chr1	11539045	11539116	10
chr1	11539114	11539158	10
chr1	11539156	11539396	10
chr1	11539394	11539423	10
chr1	11539421	11539458	10
chr1	11539456	11539576	10
chr1	11539574	11539600	10
chr1	11710724	11710819	10
chr1	11714560	11714598	3
chr1	11723872	11724170	10
chr1	11740546	11740573	9
chr1	11751278	11751416	10
chr1	11752137	11752232	10
chr1	11779475	11779668	10
chr1	11791873	11792151	10
chr1	11865516	11865548	5
chr1	11919199	11919342	10
chr1	11919340	11919404	10
chr1	11958440	11958710	10
chr1	12039807	12040115	10
chr1	12079030	12079261	3
chr1	12123307	12123573	10
chr1	12123571	12123623	10
chr1	12123650	12123751	10
chr1	12139828	12140167	10
chr1	12193519	12193832	10
chr1	12227637	12227664	10
chr1	12227662	12227826	10
chr1	12286467	12286605	5
chr1	12655293	12655437	10
chr1	12655463	12655632	10
chr1	12655931	12656013	10
chr1	13555092	13555241	1
chr1	13839444	13839708	10
chr1	13839724	13839897	10
chr1	13839895	13840017	10
chr1	13840015	13840093	10
chr1	13840105	13840179	10
chr1	13840224	13840272	10
chr1	13840338	13840477	10
chr1	13840475	13840545	10
chr1	13910208	13910246	10
chr1	13910244	13910347	10
chr1	13910409	13910668	10
chr1	14026509	14026606	10
chr1	14026637	14026728	6
chr1	14026732	14026836	10
chr1	14026834	14026900	1
chr1	14026916	14026949	5
chr1	14026985	14027020	8
chr1	14027018	14027132	10
chr1	14027130	14027176	7
chr1	14219148	14219360	10
chr1	14219358	14219470	10
chr1	14219486	14219553	10
chr1	14219551	14219661	10
chr1	14219659	14219737	10
chr1	14924828	14924966	10
chr1	14924964	14925051	10
chr1	14925211	14925337	10
chr1	14925423	14925597	10
chr1	14925595	14925632	10
chr1	14925731	14925770	10
chr1	14925808	14925854	10
chr1	14925953	14925979	10
chr1	15250591	15250689	10
chr1	15250856	15250923	4
chr1	15250921	15250948	8
chr1	15251034	15251068	7
chr1	15251066	15251127	10
chr1	15251131	15251157	10
chr1	15426778	15427095	7
chr1	15479318	15479345	2
chr1	15480407	15480433	10
chr1	15480640	15480665	10
chr1	15481169	15481368	10
chr1	15481376	15481425	1
chr1	15513985	15514252	10
chr1	15573766	15573802	9
chr1	15573815	15573929	10
chr1	15757535	15757844	10
chr1	15903336	15903406	1
chr1	15911093	15911168	10
chr1	15911202	15911275	10
chr1	15911273	15911305	10
chr1	15911307	15911342	10
chr1	15911340	15911380	10
chr1	15911440	15911562	10
chr1	15911572	15911703	10
chr1	16011252	16011359	10
chr1	16084842	16085122	9
chr1	16085120	16085290	10
chr1	16085288	16085326	9
chr1	16085353	16085392	10
chr1	16085457	16085542	10
chr1	16085585	16085610	3
chr1	16085663	16085697	7
chr1	16085695	16085719	9
chr1	16085717	16085763	7
chr1	16085768	16085828	10
chr1	16085826	16085966	10
chr1	16175056	16175184	9
chr1	16302619	16302950	10
chr1	16375346	16375501	7
chr1	16376144	16376421	5
chr1	16378759	16379064	6
chr1	16388731	16388963	10
chr1	16399616	16399878	10
chr1	16481174	16481293	10
chr1	16488893	16489075	10
chr1	16494067	16494130	6
chr1	16494128	16494195	9
chr1	16494193	16494317	9
chr1	16494332	16494387	10
chr1	16494385	16494484	4
chr1	16532648	16532971	10
chr1	16532979	16533172	10
chr1	16533421	16533556	9
chr1	16533628	16533758	8
chr1	16542949	16542989	10
chr1	16542987	16543071	10
chr1	16543069	16543202	10
chr1	16543560	16543828	8
chr1	16609015	16609333	10
chr1	16847541	16847809	10
chr1	17026802	17026949	1
chr1	17027002	17027179	10
chr1	17027177	17027279	9
chr1	17027408	17027598	6
chr1	17215924	17216031	10
chr1	17216088	17216387	10
chr1	17287606	17287862	10
chr1	17306623	17306760	10
chr1	17306801	17307020	10
chr1	17307086	17307123	3
chr1	17307121	17307158	10
chr1	17307193	17307283	1
chr1	17338498	17338537	10
chr1	17338550	17338854	10
chr1	17424328	17424640	2
chr1	17445474	17445751	10
chr1	17445766	17445900	9
chr1	17445907	17445985	2
chr1	17445983	17446195	10
chr1	17452194	17452475	10
chr1	17705768	17705905	2
chr1	17865624	17865789	10
chr1	17866996	17867334	9
chr1	17933323	17933643	10
chr1	18018925	18019237	1
chr1	18069629	18069816	9
chr1	18152440	18152717	10
chr1	18434308	18434429	10
chr1	18434451	18434529	10
chr1	18434527	18434616	10
chr1	18434767	18434803	9
chr1	18435622	18435778	10
chr1	18435776	18436102	10
chr1	18436640	18436758	10
chr1	18436756	18436890	10
chr1	18436888	18436992	10
chr1	18436990	18437054	10
chr1	18437052	18437152	10
chr1	18437322	18437432	10
chr1	18628579	18628920	1
chr1	18956252	18956591	10
chr1	18956589	18956763	10
chr1	18957160	18957476	10
chr1	18957805	18958085	10
chr1	18958593	18958803	10
chr1	18958801	18958929	10
chr1	18958960	18959242	10
chr1	18959652	18959819	10
chr1	18962948	18963049	10
chr1	18963096	18963122	7
chr1	18963185	18963290	10
chr1	18963288	18963481	10
chr1	18963479	18963671	10
chr1	18964154	18964227	10
chr1	18964225	18964314	10
chr1	18964370	18964471	10
chr1	18966088	18966343	10
chr1	18966854	18967140	10
chr1	18967138	18967253	10
chr1	18967251	18967330	10
chr1	18967333	18967391	10
chr1	18969666	18969841	10
chr1	18969839	18970138	10
chr1	18970136	18970270	10
chr1	18970268	18970320	10
chr1	18970318	18970359	10
chr1	18970376	18970443	10
chr1	18970568	18970666	10
chr1	18972666	18972902	10
chr1	18972900	18973003	10
chr1	18973001	18973081	10
chr1	19240485	19240621	9
chr1	19275075	19275416	10
chr1	19281750	19282078	8
chr1	19283504	19283786	10
chr1	19585477	19585684	3
chr1	19600268	19600544	10
chr1	19600560	19600683	2
chr1	19600806	19600942	3
chr1	19615195	19615318	10
chr1	19615316	19615444	7
chr1	19765320	19765631	5
chr1	19810917	19811082	10
chr1	19811080	19811430	10
chr1	19811567	19811763	1
chr1	19970326	19970379	9
chr1	19970377	19970489	10
chr1	19970561	19970605	10
chr1	19970667	19970799	10
chr1	19991372	19991415	10
chr1	19991445	19991566	10
chr1	19991625	19991661	8
chr1	20512309	20512528	10
chr1	20512612	20512708	10
chr1	20512784	20512877	10
chr1	20512875	20512987	10
chr1	20618221	20618432	10
chr1	20670016	20670357	10
chr1	20692309	20692659	10
chr1	20802662	20802942	10
chr1	20810621	20810677	10
chr1	20810675	20810917	10
chr1	20811521	20811560	8
chr1	20811558	20811719	10
chr1	20811717	20811759	10
chr1	20811757	20811883	10
chr1	20811881	20811955	10
chr1	20812059	20812095	10
chr1	20812303	20812390	10
chr1	20812401	20812707	10
chr1	20812705	20812822	10
chr1	20812968	20813117	9
chr1	20878920	20878997	10
chr1	20879097	20879184	10
chr1	20879182	20879222	10
chr1	20879640	20879854	10
chr1	20879875	20880206	10
chr1	20901621	20901812	10
chr1	21044073	21044248	1
chr1	21057717	21058014	10
chr1	21058012	21058261	10
chr1	21058324	21058477	10
chr1	21058524	21058599	10
chr1	21113928	21114278	9
chr1	21501749	21502035	10
chr1	21502582	21502773	1
chr1	21503043	21503104	10
chr1	21503686	21503774	10
chr1	21616522	21616756	6
chr1	21616754	21616781	8
chr1	21616779	21616885	3
chr1	21616883	21616939	10
chr1	21616960	21617010	10
chr1	21617092	21617198	10
chr1	21672359	21672646	10
chr1	21763342	21763367	10
chr1	21766355	21766583	8
chr1	21766884	21766986	10
chr1	21766984	21767180	10
chr1	21835652	21835735	10
chr1	21835733	21835767	10
chr1	21835858	21835914	10
chr1	21835912	21836122	10
chr1	21836120	21836213	10
chr1	21864539	21864850	10
chr1	21934478	21934568	6
chr1	21934566	21934648	1
chr1	21949190	21949455	10
chr1	21978607	21978816	10
chr1	21978814	21978908	1
chr1	21985968	21986102	5
chr1	21995610	21995762	10
chr1	22207026	22207227	1
chr1	22263346	22263492	10
chr1	22351191	22351261	10
chr1	22460321	22460601	7
chr1	22469085	22469135	1
chr1	22668458	22668726	10
chr1	22668724	22668799	9
chr1	22668797	22668847	2
chr1	22668845	22668874	8
chr1	22889723	22889814	10
chr1	22889812	22889860	10
chr1	22889858	22889935	10
chr1	22889944	22890009	10
chr1	22890024	22890115	10
chr1	22890140	22890332	10
chr1	22890522	22890744	10
chr1	23000189	23000336	1
chr1	23037932	23037993	10
chr1	23279609	23279837	10
chr1	23543435	23543466	2
chr1	23810457	23810530	2
chr1	23811306	23811340	2
chr1	23889022	23889053	10
chr1	23894613	23894642	2
chr1	23894917	23894955	10
chr1	23894963	23894998	10
chr1	23894996	23895226	10
chr1	23946128	23946444	9
chr1	23964056	23964315	10
chr1	24127290	24127458	1
chr1	24246199	24246335	7
chr1	24438632	24438942	10
chr1	24645952	24646143	10
chr1	24648387	24648436	10
chr1	24648434	24648478	10
chr1	24648476	24648532	10
chr1	24648530	24648561	10
chr1	24648592	24648852	10
chr1	24648850	24649085	10
chr1	24741974	24742325	1
chr1	24886373	24886509	3
chr1	25254857	25255189	10
chr1	25257206	25257322	10
chr1	25258758	25258946	10
chr1	25258978	25259136	10
chr1	25259195	25259470	10
chr1	25566378	25566650	10
chr1	25573992	25574301	10
chr1	25942871	25943158	1
chr1	25943738	25943801	1
chr1	25944209	25944277	10
chr1	25944319	25944458	10
chr1	26126907	26127084	10
chr1	26202440	26202615	8
chr1	26249205	26249251	10
chr1	26249249	26249306	10
chr1	26249304	26249417	10
chr1	26372461	26372514	3
chr1	26372543	26372569	10
chr1	26372829	26373064	10
chr1	26551921	26552049	10
chr1	26552047	26552353	10
chr1	26608654	26608832	1
chr1	26633309	26633633	4
chr1	26686116	26686435	8
chr1	26686563	26686588	6
chr1	26686630	26686796	10
chr1	26686904	26687123	10
chr1	26687216	26687473	10
chr1	26723062	26723386	4
chr1	26737146	26737329	10
chr1	26737356	26737694	10
chr1	26737932	26738032	10
chr1	26738030	26738088	10
chr1	26946850	26947111	9
chr1	27144855	27144935	2
chr1	27193320	27193455	1
chr1	27248614	27248959	5
chr1	27286109	27286232	10
chr1	27319132	27319300	10
chr1	27320440	27320530	5
chr1	27321168	27321415	7
chr1	27338910	27339027	1
chr1	27339068	27339125	10
chr1	27339123	27339168	10
chr1	27339173	27339397	10
chr1	27481081	27481347	10
chr1	27561069	27561271	10
chr1	27561506	27561534	10
chr1	27668116	27668442	10
chr1	27668461	27668569	1
chr1	27675442	27675786	9
chr1	27683990	27684329	10
chr1	27718511	27718833	9
chr1	27718915	27719105	10
chr1	27719110	27719221	10
chr1	27719219	27719311	10
chr1	27815590	27815826	10
chr1	27854407	27854432	6
chr1	27894678	27895025	10
chr1	27902064	27902131	10
chr1	27902169	27902201	10
chr1	27902247	27902270	7
chr1	27902274	27902301	8
chr1	27902377	27902454	10
chr1	27929051	27929272	2
chr1	27929337	27929621	10
chr1	27931076	27931412	10
chr1	27986512	27986573	8
chr1	28052253	28052456	9
chr1	28184290	28184582	4
chr1	28199031	28199091	10
chr1	28199089	28199237	10
chr1	28199255	28199436	10
chr1	28199434	28199490	10
chr1	28562540	28562888	10
chr1	28573203	28573524	10
chr1	28678647	28678783	1
chr1	28833910	28834199	7
chr1	28918607	28918910	10
chr1	28918908	28918949	10
chr1	28918958	28919134	8
chr1	29062688	29062950	10
chr1	29101687	29101792	10
chr1	29101831	29101896	10
chr1	29141911	29142150	3
chr1	29181772	29182097	10
chr1	29241409	29241464	6
chr1	29447983	29448025	8
chr1	29448123	29448250	7
chr1	29448330	29448439	10
chr1	29448451	29448498	2
chr1	29448506	29448585	8
chr1	29448594	29448650	9
chr1	29448648	29448676	3
chr1	29448674	29448754	10
chr1	29448752	29448842	10
chr1	29448840	29448903	8
chr1	29448989	29449136	10
chr1	29449190	29449239	7
chr1	29449237	29449317	10
chr1	29450691	29450760	10
chr1	29463630	29463754	2
chr1	29501928	29502064	1
chr1	29564340	29564364	9
chr1	29564862	29564890	10
chr1	29586313	29586405	10
chr1	29586403	29586434	10
chr1	29586432	29586574	10
chr1	29586582	29586611	10
chr1	29586609	29586634	7
chr1	29586632	29586661	10
chr1	29586720	29586958	10
chr1	29804785	29805040	10
chr1	30530272	30530485	6
chr1	30558931	30558988	10
chr1	30558998	30559040	10
chr1	30559038	30559107	10
chr1	30584351	30584455	3
chr1	30851937	30852280	4
chr1	31186034	31186345	1
chr1	31191467	31191741	10
chr1	31192205	31192304	3
chr1	31297126	31297314	4
chr1	31380702	31380846	8
chr1	31380844	31380872	7
chr1	31380870	31380922	10
chr1	31380935	31380993	10
chr1	31381206	31381233	10
chr1	31538017	31538343	10
chr1	31538842	31539168	10
chr1	31845990	31846336	10
chr1	32023658	32023862	1
chr1	32042128	32042352	10
chr1	32083470	32083659	10
chr1	32083657	32083715	10
chr1	32083899	32084069	10
chr1	32110102	32110447	10
chr1	32169444	32169583	10
chr1	32169700	32169791	10
chr1	32170627	32170872	10
chr1	32180199	32180229	9
chr1	32180227	32180271	10
chr1	32180280	32180414	10
chr1	32180886	32181136	10
chr1	32181134	32181396	10
chr1	32181394	32181678	10
chr1	32226457	32226685	10
chr1	32228731	32228886	10
chr1	32229134	32229407	10
chr1	32229693	32229826	6
chr1	32230003	32230125	10
chr1	32253850	32254045	10
chr1	32254139	32254215	10
chr1	32410071	32410293	9
chr1	32666745	32666956	10
chr1	32670742	32671031	1
chr1	32706506	32706612	6
chr1	32706610	32706893	10
chr1	32706891	32706977	10
chr1	32706975	32707056	10
chr1	32707054	32707134	10
chr1	32707132	32707211	10
chr1	32714120	32714183	8
chr1	32800610	32800906	10
chr1	32802017	32802127	10
chr1	32802125	32802313	10
chr1	32827670	32827701	8
chr1	32930099	32930338	10
chr1	32930769	32930958	10
chr1	33157555	33157758	10
chr1	33177585	33177853	10
chr1	33219465	33219515	3
chr1	33219525	33219621	7
chr1	33219640	33219675	10
chr1	33219673	33219734	6
chr1	33219732	33219777	9
chr1	33219789	33219861	7
chr1	33220416	33220614	10
chr1	33283326	33283609	10
chr1	33287934	33288143	1
chr1	33336557	33336612	10
chr1	33351999	33352139	10
chr1	33358643	33358687	3
chr1	33358685	33358729	8
chr1	33358739	33358768	6
chr1	33358766	33358819	10
chr1	33358817	33358958	10
chr1	33358956	33359050	10
chr1	33359048	33359163	10
chr1	33359179	33359499	10
chr1	33365972	33366157	2
chr1	33366155	33366477	10
chr1	33366534	33366694	10
chr1	33367303	33367595	10
chr1	33390646	33390847	10
chr1	33390845	33391143	10
chr1	33429174	33429363	1
chr1	33438515	33438625	10
chr1	33440481	33440569	1
chr1	33502276	33502352	10
chr1	33521923	33521969	1
chr1	33523166	33523236	1
chr1	33546808	33547052	10
chr1	33547050	33547401	7
chr1	33547399	33547627	10
chr1	33547737	33547986	10
chr1	33646265	33646374	10
chr1	33646407	33646572	10
chr1	33646613	33646656	3
chr1	33646654	33646874	10
chr1	33646872	33646972	8
chr1	34629420	34629527	10
chr1	34629525	34629596	10
chr1	34629999	34630125	10
chr1	34630260	34630436	10
chr1	34630434	34630603	10
chr1	34630628	34630708	10
chr1	34630706	34630797	10
chr1	34630795	34630849	10
chr1	34630851	34630917	10
chr1	34631389	34631533	10
chr1	34632155	34632184	5
chr1	35247580	35247793	6
chr1	35394775	35394806	10
chr1	35394804	35394876	10
chr1	35394978	35395059	10
chr1	35395101	35395139	10
chr1	35395144	35395180	10
chr1	35395178	35395261	10
chr1	35395266	35395437	10
chr1	35395443	35395520	10
chr1	35395518	35395591	10
chr1	35395632	35395728	10
chr1	35395726	35395816	10
chr1	35395814	35396038	10
chr1	35396036	35396199	10
chr1	35582604	35582728	4
chr1	35734828	35735102	10
chr1	36023957	36024266	10
chr1	36173043	36173258	10
chr1	36173729	36173778	10
chr1	36184808	36185084	10
chr1	36273247	36273526	9
chr1	36302170	36302306	1
chr1	36549280	36549560	7
chr1	36549980	36550219	10
chr1	36590817	36590907	6
chr1	36622687	36622908	9
chr1	36786594	36786840	10
chr1	36788555	36788746	10
chr1	36929936	36929998	5
chr1	37498269	37498379	10
chr1	37498384	37498472	10
chr1	37498815	37498909	10
chr1	37498907	37499054	10
chr1	37499093	37499394	10
chr1	37499732	37499822	10
chr1	37499893	37499959	10
chr1	37500123	37500339	10
chr1	37500337	37500388	10
chr1	37500529	37500617	10
chr1	37500858	37501197	10
chr1	37920788	37921077	10
chr1	37940285	37940379	10
chr1	37943078	37943309	1
chr1	38099777	38099978	4
chr1	38099976	38100095	10
chr1	38100623	38100670	10
chr1	38100673	38100801	4
chr1	38200764	38200980	10
chr1	38218079	38218384	10
chr1	38218403	38218552	10
chr1	38218556	38218604	10
chr1	38218602	38218654	10
chr1	38218652	38218751	10
chr1	38218749	38218820	10
chr1	38218818	38219143	10
chr1	38219309	38219419	10
chr1	38231418	38231744	10
chr1	38260349	38260423	9
chr1	38397806	38398134	10
chr1	38412710	38413039	10
chr1	38470697	38470762	10
chr1	38510214	38510407	10
chr1	38511719	38511862	10
chr1	38511998	38512116	10
chr1	38512159	38512342	10
chr1	38512378	38512489	10
chr1	38512487	38512519	10
chr1	38512517	38512582	10
chr1	38512616	38512652	10
chr1	38512665	38512736	10
chr1	38512734	38512848	10
chr1	38512850	38512897	10
chr1	38512918	38512984	10
chr1	38512982	38513054	10
chr1	38513052	38513131	10
chr1	38513129	38513212	10
chr1	38513210	38513271	10
chr1	38513269	38513365	10
chr1	38605687	38605994	10
chr1	38757787	38758022	10
chr1	38758146	38758397	10
chr1	39035649	39035965	10
chr1	39043930	39044132	10
chr1	39044144	39044239	10
chr1	39044291	39044320	10
chr1	39044318	39044408	10
chr1	39193874	39194155	10
chr1	39269812	39269926	10
chr1	39269924	39269978	10
chr1	39269976	39270069	10
chr1	39283711	39283749	10
chr1	39283811	39283836	2
chr1	39283894	39283957	10
chr1	39338479	39338519	6
chr1	39370424	39370560	4
chr1	39459058	39459228	4
chr1	39491957	39492296	10
chr1	39546797	39546890	8
chr1	39546888	39547024	10
chr1	39547022	39547157	10
chr1	39547155	39547307	10
chr1	39547574	39547789	10
chr1	39956671	39956862	3
chr1	39956872	39956929	8
chr1	39956927	39956966	10
chr1	39956964	39957000	10
chr1	39957020	39957121	10
chr1	39957119	39957189	10
chr1	39957187	39957254	9
chr1	39957252	39957286	10
chr1	39957284	39957317	10
chr1	39957336	39957374	10
chr1	39957372	39957437	10
chr1	39957435	39957485	10
chr1	39957489	39957608	10
chr1	39976075	39976252	9
chr1	39981275	39981462	10
chr1	39981460	39981725	10
chr1	40105207	40105367	10
chr1	40105376	40105440	10
chr1	40105438	40105536	10
chr1	40105534	40105680	10
chr1	40137383	40137529	10
chr1	40137527	40137637	10
chr1	40137635	40137666	10
chr1	40137664	40137692	10
chr1	40137730	40137800	10
chr1	40137798	40137864	10
chr1	40137862	40137988	10
chr1	40156991	40157053	3
chr1	40157079	40157157	3
chr1	40157155	40157222	10
chr1	40157238	40157281	10
chr1	40158054	40158158	10
chr1	40254164	40254392	10
chr1	40254390	40254455	10
chr1	40254453	40254580	10
chr1	40254655	40254718	10
chr1	40254716	40254817	10
chr1	40254837	40254897	10
chr1	40254895	40255070	10
chr1	40255102	40255141	8
chr1	40255139	40255392	10
chr1	40723696	40723908	8
chr1	40780675	40781022	10
chr1	40781020	40781130	6
chr1	40781165	40781290	10
chr1	40781394	40781532	10
chr1	40781530	40781765	10
chr1	40781763	40781956	10
chr1	40782557	40782597	1
chr1	40782595	40782741	10
chr1	40782932	40783011	10
chr1	40974056	40974124	10
chr1	40974122	40974163	10
chr1	40974161	40974216	10
chr1	40974214	40974471	10
chr1	40974517	40974595	10
chr1	40974681	40974717	10
chr1	40974715	40974764	10
chr1	41249675	41249724	10
chr1	41249754	41249811	10
chr1	41249809	41249927	3
chr1	41249953	41250134	2
chr1	41250132	41250220	7
chr1	41267813	41268070	10
chr1	41268119	41268207	10
chr1	41268205	41268308	7
chr1	41268306	41268494	3
chr1	41327005	41327107	10
chr1	41327187	41327218	10
chr1	41327235	41327263	10
chr1	41327261	41327456	10
chr1	41327478	41327509	10
chr1	41327507	41327555	10
chr1	41327685	41327712	10
chr1	41444711	41445017	10
chr1	41707620	41707919	10
chr1	41827786	41827917	10
chr1	41831920	41832033	10
chr1	41832031	41832097	10
chr1	41847113	41847298	10
chr1	41847349	41847506	10
chr1	41847504	41847536	10
chr1	41847540	41847737	10
chr1	41847907	41847949	2
chr1	41847947	41848030	10
chr1	41848091	41848119	9
chr1	41848117	41848144	10
chr1	41848142	41848176	10
chr1	41848174	41848305	10
chr1	41848935	41849106	1
chr1	42127383	42127437	10
chr1	42127435	42127622	10
chr1	42127745	42127881	10
chr1	42128097	42128166	10
chr1	42128169	42128214	10
chr1	42128247	42128289	10
chr1	42128305	42128334	5
chr1	42128332	42128364	10
chr1	42128362	42128394	10
chr1	42128398	42128465	2
chr1	42128463	42128503	2
chr1	42128501	42128570	4
chr1	42128575	42128687	5
chr1	42717549	42717684	1
chr1	42845999	42846040	7
chr1	42846038	42846084	10
chr1	42846082	42846174	10
chr1	42846187	42846225	10
chr1	42846241	42846277	10
chr1	42846298	42846348	10
chr1	42846346	42846439	10
chr1	42846437	42846514	10
chr1	42846556	42846637	8
chr1	42846635	42846685	10
chr1	42846683	42846718	10
chr1	42846716	42846786	10
chr1	43232261	43232359	10
chr1	43233249	43233312	10
chr1	43250797	43250821	6
chr1	43389625	43389682	3
chr1	43389680	43389878	10
chr1	43389876	43390118	10
chr1	43390124	43390174	10
chr1	43390172	43390215	10
chr1	43390213	43390260	10
chr1	43390258	43390306	10
chr1	43390304	43390423	10
chr1	43390441	43390539	6
chr1	43390544	43390669	10
chr1	43423537	43423654	10
chr1	43533912	43533985	10
chr1	43533983	43534035	8
chr1	43534062	43534216	10
chr1	43613363	43613434	10
chr1	43613497	43613803	10
chr1	43736390	43736731	10
chr1	44299688	44299981	10
chr1	44399194	44399381	2
chr1	44401658	44401891	10
chr1	44401900	44401942	2
chr1	44495138	44495401	10
chr1	44496787	44496993	10
chr1	44871033	44871103	10
chr1	44871115	44871269	10
chr1	44871296	44871635	10
chr1	44871695	44871809	10
chr1	44871852	44871993	10
chr1	44872021	44872061	10
chr1	44872059	44872243	10
chr1	44872241	44872287	10
chr1	44872308	44872336	10
chr1	44872376	44872487	10
chr1	44872485	44872531	10
chr1	44872529	44872725	10
chr1	44883779	44884097	10
chr1	44884095	44884252	10
chr1	45139738	45140026	8
chr1	45178764	45179067	9
chr1	45241522	45241619	10
chr1	45251794	45251994	10
chr1	45251992	45252092	10
chr1	45279244	45279368	7
chr1	45279366	45279389	7
chr1	45279452	45279564	10
chr1	45285915	45286004	10
chr1	45286002	45286086	10
chr1	45308363	45308672	10
chr1	45308678	45308799	10
chr1	45308810	45308933	10
chr1	45308967	45309026	10
chr1	45309024	45309143	10
chr1	45309157	45309380	10
chr1	45671620	45671654	5
chr1	45792290	45792430	7
chr1	45792428	45792596	10
chr1	45792594	45792679	10
chr1	45792677	45792715	9
chr1	45792728	45792872	10
chr1	45792886	45793085	10
chr1	45966391	45966598	10
chr1	46055937	46056073	3
chr1	46207347	46207462	4
chr1	46567817	46567953	1
chr1	46632471	46632697	10
chr1	46632695	46632861	10
chr1	46632859	46632905	10
chr1	46669065	46669252	10
chr1	46859747	46859928	10
chr1	46860122	46860148	1
chr1	46860146	46860208	10
chr1	46860223	46860282	10
chr1	46932130	46932162	10
chr1	46932160	46932237	10
chr1	46932256	46932330	10
chr1	46932328	46932549	10
chr1	46932575	46932816	10
chr1	46951032	46951355	10
chr1	46955815	46956121	10
chr1	46956286	46956521	10
chr1	46998684	46998742	10
chr1	46998784	46998879	10
chr1	46998877	46998901	10
chr1	46998899	46998944	10
chr1	46998942	46999114	10
chr1	46999190	46999244	5
chr1	47009645	47009853	10
chr1	47054200	47054336	1
chr1	47489000	47489283	10
chr1	47489281	47489423	10
chr1	47489421	47489467	9
chr1	47489465	47489736	10
chr1	47645058	47645405	9
chr1	47691380	47691727	10
chr1	47696521	47696695	10
chr1	47697701	47697882	10
chr1	47697880	47697903	10
chr1	47752101	47752292	1
chr1	47779783	47780024	8
chr1	47881955	47882159	10
chr1	47904141	47904301	10
chr1	47973850	47974149	5
chr1	47974350	47974613	5
chr1	47998941	47999111	10
chr1	47999109	47999174	10
chr1	47999267	47999408	10
chr1	48174088	48174363	10
chr1	48174634	48174674	10
chr1	48190884	48190958	10
chr1	48190956	48191040	10
chr1	48462340	48462366	10
chr1	48463039	48463083	6
chr1	48463221	48463436	8
chr1	48937450	48937560	10
chr1	48937619	48937713	10
chr1	48937711	48937809	10
chr1	48937807	48937838	10
chr1	48937836	48937899	8
chr1	48937897	48938067	10
chr1	49242378	49242514	10
chr1	49242525	49242572	10
chr1	49242570	49242798	10
chr1	50798171	50798522	2
chr1	50798520	50798750	10
chr1	50798748	50798853	10
chr1	50798907	50798981	10
chr1	50799351	50799395	8
chr1	50799393	50799445	10
chr1	50881809	50881915	10
chr1	50884497	50884703	10
chr1	50892872	50893188	10
chr1	51425838	51426049	6
chr1	51442759	51442964	10
chr1	51702020	51702256	10
chr1	51762499	51762726	10
chr1	51762879	51763193	10
chr1	51795598	51795901	6
chr1	51796269	51796295	4
chr1	51810255	51810524	10
chr1	51810522	51810607	10
chr1	51810605	51810658	10
chr1	52195508	52195555	10
chr1	52195553	52195605	10
chr1	52455523	52455846	10
chr1	52455844	52456012	10
chr1	52456010	52456107	7
chr1	52499102	52499388	7
chr1	52607743	52607835	9
chr1	52642049	52642333	9
chr1	52647706	52647740	8
chr1	52832027	52832321	10
chr1	52869985	52870290	9
chr1	53018309	53018533	10
chr1	53018589	53018714	10
chr1	53018917	53019005	10
chr1	53019003	53019196	5
chr1	53019194	53019295	10
chr1	53308173	53308306	10
chr1	53308304	53308349	10
chr1	53308417	53308503	10
chr1	53308697	53308873	10
chr1	53386867	53387160	9
chr1	53527692	53527774	10
chr1	53527792	53527969	10
chr1	53528029	53528062	10
chr1	53528060	53528140	10
chr1	53528138	53528305	10
chr1	53528303	53528510	10
chr1	53791630	53791712	10
chr1	53791813	53791949	10
chr1	53791958	53792038	2
chr1	53792036	53792141	10
chr1	53792139	53792262	10
chr1	53792378	53792414	10
chr1	53792425	53792516	10
chr1	53792514	53792626	4
chr1	53792783	53793105	10
chr1	53793103	53793177	10
chr1	53793199	53793349	10
chr1	54203837	54204147	10
chr1	54204236	54204386	10
chr1	54204441	54204506	10
chr1	54204504	54204691	10
chr1	54204706	54204811	10
chr1	54204809	54204897	9
chr1	54204895	54204963	10
chr1	54204961	54205062	10
chr1	54205060	54205105	10
chr1	54205103	54205185	10
chr1	54310346	54310552	10
chr1	54870655	54870989	9
chr1	54940484	54940551	10
chr1	54940549	54940608	10
chr1	54940606	54940659	10
chr1	54940689	54940724	9
chr1	54940742	54941047	10
chr1	54964940	54965216	10
chr1	55008085	55008209	10
chr1	55008207	55008340	10
chr1	55008361	55008646	10
chr1	55181262	55181382	9
chr1	55266954	55267267	10
chr1	55445836	55446075	10
chr1	55446189	55446362	10
chr1	55446695	55446873	2
chr1	55462306	55462619	10
chr1	55505446	55505742	10
chr1	55679624	55679965	10
chr1	55680177	55680520	10
chr1	55681002	55681060	8
chr1	57045160	57045452	10
chr1	57110822	57110921	10
chr1	57110919	57111171	10
chr1	57111169	57111229	10
chr1	57111335	57111588	10
chr1	57888046	57888220	10
chr1	57889529	57889666	10
chr1	57889750	57889844	10
chr1	59042002	59042187	10
chr1	59042185	59042337	10
chr1	59042335	59042682	10
chr1	59042680	59042754	9
chr1	59042812	59042852	8
chr1	59042896	59042932	10
chr1	59165840	59166034	10
chr1	59221169	59221407	10
chr1	59250927	59251167	8
chr1	59251165	59251383	10
chr1	59612611	59612643	10
chr1	59612661	59612698	10
chr1	59612696	59612723	10
chr1	60280136	60280386	10
chr1	60280422	60280562	10
chr1	60281046	60281353	10
chr1	61508574	61508732	10
chr1	61508996	61509095	10
chr1	61509093	61509136	10
chr1	61509134	61509160	7
chr1	61509218	61509282	5
chr1	61516591	61516636	1
chr1	61519531	61519671	10
chr1	61519669	61519811	10
chr1	61543509	61543698	9
chr1	61547999	61548139	10
chr1	61548146	61548457	10
chr1	61548583	61548889	10
chr1	61549232	61549263	10
chr1	61549336	61549359	10
chr1	61549414	61549475	10
chr1	62107570	62107642	8
chr1	62225149	62225376	9
chr1	62661146	62661445	10
chr1	62784625	62784692	10
chr1	63153797	63153888	8
chr1	63154192	63154466	10
chr1	63154464	63154777	10
chr1	63539704	63539735	2
chr1	63783254	63783319	8
chr1	63787724	63788010	10
chr1	63788063	63788150	10
chr1	63788148	63788263	10
chr1	63788261	63788345	10
chr1	63788447	63788742	10
chr1	63791921	63792135	10
chr1	64239475	64239754	10
chr1	64240726	64240972	9
chr1	64666416	64666558	1
chr1	64880200	64880345	2
chr1	64880343	64880501	3
chr1	64936180	64936265	10
chr1	64936393	64936442	10
chr1	64936525	64936693	10
chr1	64937137	64937174	10
chr1	64937189	64937238	7
chr1	64970984	64971219	10
chr1	64971217	64971437	10
chr1	64971480	64971526	7
chr1	64971578	64971665	10
chr1	65210238	65210320	9
chr1	65210416	65210529	10
chr1	65210541	65210593	10
chr1	65210779	65210850	10
chr1	65210931	65210981	1
chr1	65211377	65211534	3
chr1	65468440	65468504	10
chr1	65468502	65468559	10
chr1	65768378	65768514	3
chr1	65774775	65775089	10
chr1	65775279	65775419	10
chr1	65775556	65775593	7
chr1	65991019	65991124	10
chr1	65991122	65991453	10
chr1	65991667	65991702	10
chr1	65991700	65991760	10
chr1	66258239	66258480	10
chr1	66258847	66259060	10
chr1	66264101	66264237	1
chr1	66999403	66999710	10
chr1	67519557	67519868	9
chr1	67895609	67895861	10
chr1	68151635	68151671	3
chr1	68298822	68298924	9
chr1	68299034	68299061	10
chr1	69678056	69678192	1
chr1	70033000	70033107	10
chr1	70033105	70033172	10
chr1	70033197	70033324	10
chr1	70033388	70033658	10
chr1	70033714	70034057	10
chr1	70034055	70034319	10
chr1	70034317	70034372	7
chr1	71172387	71172675	10
chr1	71512684	71512938	10
chr1	71513027	71513248	10
chr1	71513246	71513453	10
chr1	71513451	71513680	10
chr1	71900495	71900632	10
chr1	72747846	72748080	10
chr1	72748692	72749011	10
chr1	72749009	72749082	10
chr1	72749858	72750197	10
chr1	73366375	73366611	8
chr1	75597855	75598086	10
chr1	75598492	75598830	10
chr1	76081186	76081359	10
chr1	76081357	76081409	10
chr1	76081471	76081594	10
chr1	76081614	76081712	10
chr1	76081710	76081946	10
chr1	76081944	76081981	10
chr1	76252946	76253223	5
chr1	76540296	76540322	10
chr1	77333419	77333607	10
chr1	77333605	77333904	10
chr1	77334131	77334326	10
chr1	77334369	77334501	10
chr1	77747490	77747578	10
chr1	77747642	77747728	10
chr1	77747726	77747766	10
chr1	77747764	77747822	10
chr1	77747820	77747936	10
chr1	77747954	77748033	10
chr1	77748092	77748372	10
chr1	77748370	77748604	10
chr1	77748602	77748806	10
chr1	78225088	78225265	5
chr1	78354211	78354426	10
chr1	78354431	78354585	10
chr1	78354593	78354628	7
chr1	78511577	78511610	10
chr1	78511608	78511700	10
chr1	78511720	78511830	10
chr1	78511828	78511885	10
chr1	78511883	78512116	10
chr1	78512114	78512150	10
chr1	78512159	78512318	10
chr1	78956897	78957229	10
chr1	78957252	78957469	10
chr1	79472438	79472463	3
chr1	80108085	80108399	10
chr1	81387196	81387332	1
chr1	82266007	82266067	10
chr1	82266065	82266218	10
chr1	82266416	82266605	10
chr1	82266654	82266680	10
chr1	82267247	82267323	10
chr1	82267325	82267405	10
chr1	82267407	82267466	10
chr1	82267464	82267680	10
chr1	82267678	82267750	10
chr1	82267830	82267989	10
chr1	82267987	82268141	10
chr1	82268206	82268362	10
chr1	82268409	82268592	10
chr1	82268590	82268667	10
chr1	82268673	82268706	10
chr1	82716031	82716210	5
chr1	84326267	84326419	10
chr1	84464530	84464616	10
chr1	84464634	84464738	10
chr1	84543430	84543530	10
chr1	84543528	84543615	10
chr1	84543640	84543706	10
chr1	84543704	84543816	10
chr1	84543870	84544069	10
chr1	84544067	84544095	10
chr1	84544093	84544119	10
chr1	84544117	84544171	10
chr1	84544189	84544261	10
chr1	84736527	84736664	2
chr1	84971967	84972200	5
chr1	85358954	85359101	10
chr1	85459473	85459609	3
chr1	85462547	85462701	10
chr1	85462699	85462725	10
chr1	85462723	85462886	10
chr1	85462891	85462962	9
chr1	85462960	85463167	10
chr1	85463165	85463336	10
chr1	85463952	85463977	10
chr1	85463975	85464306	10
chr1	85513846	85513955	10
chr1	85513958	85513998	3
chr1	85514005	85514056	10
chr1	85514054	85514110	9
chr1	85514108	85514260	10
chr1	85514258	85514331	10
chr1	85514339	85514440	10
chr1	85527489	85527802	10
chr1	85665822	85666129	10
chr1	85666599	85666842	10
chr1	85725145	85725195	3
chr1	86046645	86046924	10
chr1	86622004	86622331	10
chr1	86681196	86681314	4
chr1	86861426	86861485	7
chr1	86861483	86861607	10
chr1	86862060	86862344	10
chr1	87169875	87169980	10
chr1	87617728	87617917	10
chr1	88928167	88928442	10
chr1	88928457	88928578	10
chr1	89150031	89150096	9
chr1	89150094	89150256	10
chr1	90098428	90098456	8
chr1	90098490	90098560	10
chr1	90098564	90098597	10
chr1	90098595	90098641	10
chr1	90098639	90098693	10
chr1	90098691	90098878	10
chr1	90098876	90098959	10
chr1	90098962	90099003	10
chr1	90099035	90099231	10
chr1	90150837	90150970	1
chr1	90228669	90228982	10
chr1	90309276	90309477	10
chr1	90309520	90309599	10
chr1	91301004	91301030	4
chr1	91316276	91316550	10
chr1	91316603	91316669	10
chr1	91316677	91316703	10
chr1	91317149	91317226	10
chr1	91317224	91317271	10
chr1	91317269	91317349	10
chr1	91357702	91357844	1
chr1	91800208	91800411	4
chr1	91870013	91870068	10
chr1	91870078	91870180	10
chr1	91870178	91870237	10
chr1	91870235	91870268	10
chr1	91870266	91870339	10
chr1	92495468	92495519	10
chr1	92495531	92495683	10
chr1	92495681	92495777	10
chr1	92495801	92495934	10
chr1	92495932	92496161	10
chr1	92599248	92599384	1
chr1	92948374	92948565	10
chr1	92948563	92948643	10
chr1	92948641	92948724	10
chr1	92948726	92948789	10
chr1	92948890	92948947	4
chr1	92948945	92949053	10
chr1	92949051	92949135	10
chr1	92949188	92949375	10
chr1	92949373	92949453	10
chr1	92949451	92949584	9
chr1	92949665	92949898	10
chr1	92949912	92949974	10
chr1	92949972	92950161	10
chr1	92950184	92950287	10
chr1	92950291	92950349	10
chr1	92950368	92950451	10
chr1	92950494	92950653	10
chr1	92950651	92950776	10
chr1	92950774	92950985	10
chr1	92950983	92951047	10
chr1	92951045	92951078	10
chr1	92951076	92951135	10
chr1	92951133	92951233	10
chr1	92951231	92951424	10
chr1	92951777	92951910	10
chr1	92951908	92952128	10
chr1	92952175	92952372	10
chr1	92952370	92952410	10
chr1	92952417	92952451	5
chr1	92952488	92952534	10
chr1	93117214	93117333	2
chr1	93236270	93236442	6
chr1	93298280	93298582	10
chr1	94146662	94146735	10
chr1	94146737	94146782	10
chr1	94146780	94146828	10
chr1	94146826	94147024	10
chr1	94702777	94702874	9
chr1	94712909	94712939	10
chr1	95393154	95393404	10
chr1	95583165	95583340	10
chr1	98511047	98511106	10
chr1	98511508	98511855	10
chr1	98519262	98519581	10
chr1	98519591	98519825	10
chr1	98519823	98519854	10
chr1	98519882	98519944	10
chr1	99127061	99127124	1
chr1	99127144	99127191	10
chr1	99469697	99469983	10
chr1	99470242	99470292	10
chr1	99470644	99470896	10
chr1	99843755	99843879	2
chr1	100503485	100503651	10
chr1	101005306	101005458	10
chr1	101701733	101701842	10
chr1	101701857	101701934	10
chr1	101701932	101702063	10
chr1	101702061	101702223	10
chr1	101702221	101702362	10
chr1	101702360	101702619	10
chr1	101702617	101702699	10
chr1	101702697	101702779	10
chr1	102155069	102155404	1
chr1	102462320	102462591	10
chr1	102462589	102462878	10
chr1	103574096	103574404	10
chr1	105318593	105318798	5
chr1	106958505	106958662	4
chr1	107600143	107600279	10
chr1	107600277	107600321	10
chr1	107683035	107683065	10
chr1	107683063	107683201	10
chr1	107683199	107683351	10
chr1	107683745	107683791	10
chr1	107683852	107684057	10
chr1	107684055	107684146	10
chr1	107684144	107684213	10
chr1	107684211	107684314	10
chr1	107684355	107684545	10
chr1	108011440	108011644	6
chr1	108506748	108507075	10
chr1	108507073	108507253	10
chr1	108507251	108507277	10
chr1	108507275	108507341	10
chr1	108507339	108507428	10
chr1	108507426	108507505	10
chr1	108507519	108507597	10
chr1	108507595	108507674	10
chr1	108507699	108507743	10
chr1	108507745	108507792	10
chr1	108507790	108507821	10
chr1	108507823	108507874	10
chr1	108507879	108507925	10
chr1	108507923	108507999	10
chr1	108742409	108742446	10
chr1	108742444	108742565	2
chr1	108742563	108742827	10
chr1	108742842	108743023	10
chr1	108743090	108743246	10
chr1	109203469	109203762	10
chr1	109203836	109204085	10
chr1	109204083	109204205	6
chr1	109655938	109656181	10
chr1	109656179	109656441	10
chr1	109656874	109656937	10
chr1	109746219	109746355	5
chr1	109940039	109940089	10
chr1	110008905	110009018	4
chr1	110009663	110009771	10
chr1	110074827	110075047	10
chr1	110163426	110163754	10
chr1	110230045	110230287	9
chr1	110230285	110230351	10
chr1	110230349	110230430	10
chr1	110282360	110282602	10
chr1	110438664	110438978	10
chr1	110577665	110577909	10
chr1	110612898	110612999	10
chr1	110613342	110613466	10
chr1	110627116	110627227	10
chr1	110627225	110627258	10
chr1	110627256	110627345	10
chr1	110672911	110673095	10
chr1	110693179	110693364	10
chr1	110693543	110693652	10
chr1	110752294	110752608	10
chr1	110752606	110752681	10
chr1	110752679	110752725	10
chr1	110752723	110752804	7
chr1	110752802	110752921	6
chr1	110753696	110753729	10
chr1	110753727	110753800	9
chr1	110753930	110754102	10
chr1	110754100	110754295	10
chr1	110754293	110754339	10
chr1	110754337	110754421	10
chr1	110950260	110950498	10
chr1	111097900	111098108	10
chr1	111098106	111098213	10
chr1	111098211	111098345	10
chr1	111149336	111149508	10
chr1	111149506	111149700	10
chr1	111149698	111149792	10
chr1	111149790	111149825	10
chr1	111149823	111149879	10
chr1	111149888	111149924	10
chr1	111149933	111149970	10
chr1	111149975	111150015	10
chr1	111150013	111150089	10
chr1	111150109	111150165	10
chr1	111150383	111150661	10
chr1	111173525	111173820	10
chr1	111217259	111217576	10
chr1	111506165	111506234	10
chr1	111506232	111506521	10
chr1	111506519	111506624	10
chr1	111506622	111506763	10
chr1	111682490	111682753	10
chr1	111746808	111746840	8
chr1	111888683	111888743	10
chr1	112050274	112050517	10
chr1	112162258	112162295	10
chr1	112269812	112270036	7
chr1	112282220	112282560	9
chr1	112282558	112282899	10
chr1	112282927	112283004	10
chr1	112283039	112283093	10
chr1	112283104	112283256	10
chr1	112283254	112283488	10
chr1	112531434	112531590	10
chr1	112531588	112531705	10
chr1	112532913	112533124	10
chr1	113044418	113044624	10
chr1	113044697	113044763	10
chr1	113051138	113051214	10
chr1	113051212	113051326	10
chr1	113051324	113051486	10
chr1	113051484	113051531	10
chr1	113051529	113051641	10
chr1	113265573	113265692	10
chr1	113286161	113286398	8
chr1	113286439	113286611	10
chr1	113287223	113287566	10
chr1	113392573	113392604	10
chr1	113392805	113393127	10
chr1	113441766	113441884	1
chr1	113498410	113498554	10
chr1	113498574	113498639	10
chr1	113498637	113498736	10
chr1	113499017	113499304	10
chr1	113499414	113499656	10
chr1	114447250	114447490	10
chr1	114447959	114448267	10
chr1	114471847	114472190	10
chr1	114695531	114695684	10
chr1	114696440	114696626	10
chr1	114785586	114785738	5
chr1	114831836	114831983	4
chr1	115053717	115053962	10
chr1	115123937	115124279	10
chr1	115212257	115212404	10
chr1	115212812	115212922	10
chr1	115300641	115300978	10
chr1	115632120	115632151	10
chr1	115632182	115632288	10
chr1	115632622	115632728	10
chr1	115880440	115880731	10
chr1	115902544	115902773	8
chr1	116380527	116380554	9
chr1	116382043	116382140	10
chr1	116382138	116382188	10
chr1	116518850	116518958	10
chr1	116518977	116519020	10
chr1	116519018	116519044	10
chr1	116519042	116519098	10
chr1	116519111	116519145	9
chr1	116519163	116519384	10
chr1	116519382	116519417	10
chr1	116519421	116519511	10
chr1	116519535	116519805	3
chr1	116710404	116710637	10
chr1	116710635	116710857	10
chr1	116915295	116915470	10
chr1	117113823	117114096	10
chr1	117664720	117665041	10
chr1	118301450	118301766	10
chr1	118727657	118727995	10
chr1	119522408	119522437	10
chr1	119544698	119544773	10
chr1	119544796	119545061	10
chr1	119870188	119870241	10
chr1	119870263	119870362	10
chr1	119870418	119870715	10
chr1	120174350	120174466	10
chr1	120836674	120836785	10
chr1	120836823	120837040	10
chr1	120837834	120838067	9
chr1	120838228	120838352	10
chr1	120838350	120838446	10
chr1	120838524	120838622	10
chr1	120838674	120838775	10
chr1	120839111	120839203	10
chr1	120839282	120839381	10
chr1	121260899	121260947	10
chr1	121260945	121260988	10
chr1	121260986	121261048	10
chr1	121261046	121261078	10
chr1	121261076	121261158	10
chr1	121261156	121261189	10
chr1	121261187	121261345	10
chr1	143282152	143282400	10
chr1	143913352	143913453	10
chr1	143913505	143913603	10
chr1	143913775	143913890	10
chr1	143914051	143914192	7
chr1	143915078	143915294	10
chr1	144491728	144491936	10
chr1	144519969	144520069	1
chr1	144520137	144520178	10
chr1	144520373	144520666	10
chr1	144521162	144521204	10
chr1	144593972	144594077	9
chr1	144594075	144594361	10
chr1	145039648	145039883	10
chr1	145043763	145043899	8
chr1	145395373	145395591	10
chr1	145396312	145396515	3
chr1	145398924	145399243	10
chr1	145399320	145399447	2
chr1	145407440	145407576	2
chr1	145473294	145473587	10
chr1	145473585	145473798	10
chr1	145474170	145474451	10
chr1	145477378	145477518	10
chr1	145515163	145515478	10
chr1	145549311	145549577	10
chr1	145575256	145575283	7
chr1	145667353	145667498	2
chr1	145758407	145758602	1
chr1	145951745	145951881	1
chr1	146250819	146250950	10
chr1	146556481	146556738	10
chr1	147362282	147362546	10
chr1	147479467	147479603	2
chr1	147551366	147551484	1
chr1	147851857	147852120	8
chr1	147999998	148000048	10
chr1	148000716	148001009	10
chr1	148240904	148241132	10
chr1	148527051	148527360	10
chr1	148604819	148604999	10
chr1	148855253	148855494	10
chr1	148855492	148855724	10
chr1	148855722	148855883	10
chr1	149192760	149192799	10
chr1	149194194	149194380	10
chr1	149194378	149194546	10
chr1	149194607	149194798	10
chr1	149230957	149231084	10
chr1	149231082	149231343	10
chr1	149287380	149287718	10
chr1	149379753	149379861	10
chr1	149612733	149612869	8
chr1	149683357	149683583	1
chr1	149701772	149701841	1
chr1	149791041	149791176	5
chr1	149845788	149845923	4
chr1	150121636	150121736	10
chr1	150121734	150121856	10
chr1	150121870	150121910	10
chr1	150121908	150122116	10
chr1	150122597	150122713	10
chr1	150122718	150122862	10
chr1	150122888	150122989	10
chr1	150122987	150123056	10
chr1	150254114	150254367	10
chr1	150254365	150254536	10
chr1	150254534	150254699	10
chr1	150265895	150266159	10
chr1	150266157	150266275	10
chr1	150266291	150266510	10
chr1	150947671	150947742	10
chr1	150947740	150947947	10
chr1	151043713	151044039	5
chr1	151103525	151103870	10
chr1	151104054	151104327	8
chr1	151118487	151118795	10
chr1	151119262	151119307	10
chr1	151138123	151138468	10
chr1	151255579	151255787	10
chr1	151430123	151430260	9
chr1	151585187	151585525	10
chr1	151689253	151689569	9
chr1	151693603	151693839	10
chr1	151694050	151694242	10
chr1	151762760	151762983	10
chr1	151801576	151801890	10
chr1	151810777	151810905	10
chr1	151811094	151811121	9
chr1	151811123	151811162	10
chr1	151811160	151811264	10
chr1	151812032	151812220	10
chr1	151812218	151812310	10
chr1	151812308	151812412	10
chr1	151812410	151812525	10
chr1	151812523	151812725	10
chr1	151881939	151882084	10
chr1	151882142	151882185	10
chr1	151882194	151882227	10
chr1	151882272	151882371	10
chr1	152008815	152008900	6
chr1	152008898	152009047	10
chr1	152009495	152009562	10
chr1	152009560	152009585	10
[truncated: 31,570 more rows]
