# Supplementary material for: Cost-effective methylome sequencing of cell-free DNA for accurately detecting and locating cancer
Source: Nat Commun. 2022 Sep 29;13:5566. doi: 10.1038/s41467-022-32995-6 (PMC9522828; doi:10.1038/s41467-022-32995-6)
Supplement: Supplementary file 6 — Supplementary Data 4 [file 41467_2022_32995_MOESM6_ESM.xlsx]

## Sheet: S4
Table S4: cancer-specific hypomethylation markers used for TOO prediction, hg19 coordinates
chr	start	end	number of occurences for the marker that are selected in 10 random sample splits
chr1	132937	133166	10
chr1	136047	136244	10
chr1	136387	136486	10
chr1	136875	136926	10
chr1	137701	137915	10
chr1	137976	138267	10
chr1	526060	526272	6
chr1	661864	661929	4
chr1	662413	662610	10
chr1	662656	662707	10
chr1	663108	663154	7
chr1	700317	700603	10
chr1	888591	888915	10
chr1	898372	898582	10
chr1	898781	898853	10
chr1	903146	903446	10
chr1	906715	907039	10
chr1	909477	909666	5
chr1	913767	914073	10
chr1	914173	914345	10
chr1	914599	914668	10
chr1	914838	914958	5
chr1	919915	920180	10
chr1	942892	943236	10
chr1	946420	946684	10
chr1	951298	951532	10
chr1	952793	952957	10
chr1	963506	963814	10
chr1	984119	984223	10
chr1	984230	984266	10
chr1	984264	984343	10
chr1	984509	984581	10
chr1	984579	984637	10
chr1	984709	984867	10
chr1	985259	985575	10
chr1	985573	985740	10
chr1	985738	985979	10
chr1	986020	986065	10
chr1	986782	986865	10
chr1	1007054	1007246	10
chr1	1007422	1007482	10
chr1	1011334	1011516	10
chr1	1014240	1014512	3
chr1	1046044	1046132	10
chr1	1061243	1061475	10
chr1	1061473	1061586	10
chr1	1063277	1063611	10
chr1	1066181	1066374	10
chr1	1067462	1067616	10
chr1	1078146	1078346	10
chr1	1080302	1080403	10
chr1	1095931	1096180	10
chr1	1096454	1096648	10
chr1	1096687	1097031	10
chr1	1097199	1097384	10
chr1	1114346	1114580	10
chr1	1114628	1114656	2
chr1	1115574	1115608	8
chr1	1139207	1139539	10
chr1	1152779	1152812	10
chr1	1152828	1152853	10
chr1	1160663	1160968	10
chr1	1161053	1161355	10
chr1	1168875	1168910	10
chr1	1177318	1177578	10
chr1	1178748	1178817	10
chr1	1191768	1191985	10
chr1	1199482	1199797	10
chr1	1210393	1210612	10
chr1	1210610	1210848	10
chr1	1212931	1213068	10
chr1	1214621	1214876	10
chr1	1214874	1214944	10
chr1	1215427	1215769	10
chr1	1228867	1228911	10
chr1	1228938	1229029	10
chr1	1229027	1229191	2
chr1	1229189	1229386	10
chr1	1229418	1229472	1
chr1	1229588	1229618	9
chr1	1229616	1229650	8
chr1	1229668	1229918	9
chr1	1231156	1231396	10
chr1	1234745	1234914	10
chr1	1234924	1235142	10
chr1	1235140	1235195	10
chr1	1235193	1235485	10
chr1	1235612	1235949	10
chr1	1237998	1238228	10
chr1	1238226	1238397	10
chr1	1238447	1238629	10
chr1	1238627	1238798	10
chr1	1247740	1248062	10
chr1	1272476	1272563	1
chr1	1272561	1272769	10
chr1	1273486	1273604	10
chr1	1273602	1273754	10
chr1	1275434	1275780	10
chr1	1277178	1277448	10
chr1	1281009	1281360	10
chr1	1311690	1311976	10
chr1	1353532	1353619	10
chr1	1353617	1353655	10
chr1	1353653	1353979	10
chr1	1354382	1354687	10
chr1	1354724	1354957	10
chr1	1354966	1355195	10
chr1	1359253	1359464	10
chr1	1385170	1385431	10
chr1	1387024	1387262	10
chr1	1387525	1387795	3
chr1	1389694	1389985	4
chr1	1390452	1390654	10
chr1	1390720	1390850	10
chr1	1391071	1391232	10
chr1	1391274	1391534	10
chr1	1392165	1392445	10
chr1	1395612	1395852	10
chr1	1400425	1400565	10
chr1	1408362	1408681	10
chr1	1422484	1422793	10
chr1	1424994	1425243	6
chr1	1443638	1443846	10
chr1	1458766	1458886	1
chr1	1460213	1460356	1
chr1	1464184	1464434	10
chr1	1470980	1471220	10
chr1	1474803	1475044	5
chr1	1481893	1481939	10
chr1	1489955	1490217	10
chr1	1499215	1499519	10
chr1	1507333	1507665	10
chr1	1522018	1522154	2
chr1	1526729	1526934	10
chr1	1529548	1529812	10
chr1	1536411	1536748	10
chr1	1547047	1547251	10
chr1	1557889	1558088	10
chr1	1559584	1559903	10
chr1	1560671	1561019	8
chr1	1562551	1562783	10
chr1	1563589	1563775	10
chr1	1563773	1563812	10
chr1	1563810	1563897	10
chr1	1563895	1564067	10
chr1	1586272	1586408	10
chr1	1586767	1586929	10
chr1	1587098	1587246	10
chr1	1591785	1591874	10
chr1	1592167	1592242	10
chr1	1592663	1592886	10
chr1	1594827	1595002	3
chr1	1595000	1595253	10
chr1	1595934	1596277	10
chr1	1597278	1597617	10
chr1	1599585	1599778	10
chr1	1612024	1612077	10
chr1	1612601	1612942	10
chr1	1614788	1614904	10
chr1	1614902	1615217	10
chr1	1625445	1625590	10
chr1	1625588	1625875	10
chr1	1625977	1626305	10
chr1	1630367	1630610	8
chr1	1647523	1647843	10
chr1	1647841	1647975	10
chr1	1651830	1651962	8
chr1	1651960	1652132	9
chr1	1679023	1679228	10
chr1	1681295	1681591	10
chr1	1684988	1685235	10
chr1	1691695	1691951	10
chr1	1839311	1839445	10
chr1	1856163	1856393	10
chr1	1872272	1872409	10
chr1	1889707	1889977	10
chr1	1901072	1901356	10
chr1	1901833	1902072	10
chr1	1903826	1904035	10
chr1	1912496	1912811	10
chr1	1917989	1918327	10
chr1	1925023	1925278	10
chr1	1954791	1955079	10
chr1	1955077	1955397	8
chr1	1978770	1979098	10
chr1	1983837	1984106	10
chr1	2003157	2003409	10
chr1	2006901	2007105	10
chr1	2021731	2021988	10
chr1	2029097	2029448	10
chr1	2031920	2032174	10
chr1	2036930	2037053	10
chr1	2039438	2039692	10
chr1	2040386	2040616	10
chr1	2058794	2059143	10
chr1	2062764	2063094	10
chr1	2066140	2066375	10
chr1	2070096	2070414	10
chr1	2070749	2070953	10
chr1	2100726	2100938	10
chr1	2107409	2107725	10
chr1	2109036	2109349	8
chr1	2122087	2122424	10
chr1	2128500	2128740	10
chr1	2134874	2135101	8
chr1	2141775	2142049	10
chr1	2157822	2158072	10
chr1	2170841	2171032	10
chr1	2183534	2183869	10
chr1	2224241	2224513	1
chr1	2236763	2237042	10
chr1	2238099	2238280	10
chr1	2248140	2248471	10
chr1	2259206	2259546	10
chr1	2268649	2268935	10
chr1	2275776	2276015	10
chr1	2304280	2304468	10
chr1	2305348	2305697	10
chr1	2310083	2310328	10
chr1	2316582	2316899	10
chr1	2335962	2336133	10
chr1	2359127	2359205	2
chr1	2364842	2365019	10
chr1	2371181	2371373	10
chr1	2371371	2371687	10
chr1	2384616	2384924	10
chr1	2407508	2407850	10
chr1	2483686	2483860	10
chr1	2483858	2484159	10
chr1	2484157	2484499	10
chr1	2494644	2494793	10
chr1	2494798	2495089	10
chr1	2496939	2497195	10
chr1	2499008	2499358	10
chr1	2514447	2514620	10
chr1	2522329	2522473	10
chr1	2527342	2527641	10
chr1	2529614	2529903	10
chr1	2541091	2541346	10
chr1	2564010	2564279	10
chr1	2573387	2573706	10
chr1	2726752	2726991	10
chr1	2730810	2730956	10
chr1	2747467	2747718	10
chr1	2749814	2750074	10
chr1	2751732	2751759	10
chr1	2752762	2753107	10
chr1	2771864	2772128	10
chr1	2793723	2793946	10
chr1	2845176	2845423	10
chr1	2847085	2847118	9
chr1	2850554	2850900	10
chr1	2899846	2900082	10
chr1	2919071	2919274	10
chr1	2928004	2928247	10
chr1	2935445	2935686	10
chr1	2939462	2939802	10
chr1	2997679	2997983	10
chr1	2999195	2999402	10
chr1	2999707	2999851	10
chr1	2999963	3000207	10
chr1	3027519	3027863	10
chr1	3028925	3029071	10
chr1	3033834	3034124	10
chr1	3036955	3037184	10
chr1	3037654	3037824	10
chr1	3041802	3042069	10
chr1	3042186	3042419	10
chr1	3042728	3042753	3
chr1	3051187	3051436	10
chr1	3051539	3051596	10
chr1	3053733	3053842	10
chr1	3055006	3055076	10
chr1	3059851	3060135	10
chr1	3073307	3073630	10
chr1	3076994	3077345	10
chr1	3078808	3078847	10
chr1	3079992	3080112	10
chr1	3083371	3083704	10
chr1	3089974	3090293	10
chr1	3090505	3090628	10
chr1	3102373	3102549	10
chr1	3106928	3107247	10
chr1	3109561	3109857	10
chr1	3110814	3110955	10
chr1	3117269	3117467	10
chr1	3124242	3124530	10
chr1	3125922	3126034	10
chr1	3128285	3128427	10
chr1	3128668	3129002	10
chr1	3129004	3129169	10
chr1	3133093	3133254	10
chr1	3140965	3141174	10
chr1	3144074	3144210	10
chr1	3148523	3148830	10
chr1	3149776	3149984	10
chr1	3152000	3152336	10
chr1	3155377	3155454	10
chr1	3156836	3157117	10
chr1	3158028	3158123	10
chr1	3158121	3158169	8
chr1	3158641	3158934	10
chr1	3159789	3160133	10
chr1	3167772	3167970	7
chr1	3169242	3169540	10
chr1	3179577	3179763	10
chr1	3179846	3180185	10
chr1	3182898	3182939	2
chr1	3183430	3183538	10
chr1	3188755	3188981	10
chr1	3188979	3189058	10
chr1	3192253	3192565	10
chr1	3192823	3193003	10
chr1	3193508	3193788	10
chr1	3194246	3194523	10
chr1	3195204	3195498	10
chr1	3195500	3195705	10
chr1	3195761	3195844	10
chr1	3195842	3195978	10
chr1	3196171	3196448	2
chr1	3204007	3204057	10
chr1	3204102	3204153	10
chr1	3204392	3204441	10
chr1	3204439	3204496	9
chr1	3205691	3205923	10
chr1	3243870	3244070	10
chr1	3269934	3270183	10
chr1	3274814	3275135	10
chr1	3275243	3275382	10
chr1	3278297	3278603	9
chr1	3278798	3279017	10
chr1	3279015	3279298	10
chr1	3279300	3279637	10
chr1	3279723	3279948	10
chr1	3294573	3294845	10
chr1	3296981	3297163	10
chr1	3302040	3302284	10
chr1	3302323	3302665	10
chr1	3302663	3302717	10
chr1	3306753	3307071	10
chr1	3307069	3307145	10
chr1	3315192	3315533	10
chr1	3320737	3321019	10
chr1	3321250	3321482	10
chr1	3321480	3321715	10
chr1	3321981	3322164	10
chr1	3322245	3322382	10
chr1	3323776	3323932	10
chr1	3325612	3325839	10
chr1	3327559	3327904	10
chr1	3327991	3328086	10
chr1	3328084	3328120	9
chr1	3328244	3328298	10
chr1	3328727	3328829	10
chr1	3329035	3329153	10
chr1	3331620	3331968	10
chr1	3332880	3333111	10
chr1	3342012	3342091	10
chr1	3342107	3342201	10
chr1	3342627	3342828	10
chr1	3344643	3344733	10
chr1	3346194	3346543	10
chr1	3347234	3347557	10
chr1	3377667	3377893	10
chr1	3381917	3382159	10
chr1	3383525	3383867	10
chr1	3397292	3397603	10
chr1	3416272	3416388	10
chr1	3425616	3425872	10
chr1	3432006	3432268	10
chr1	3436814	3437011	10
chr1	3441106	3441383	10
chr1	3452772	3453048	10
chr1	3465641	3465820	10
chr1	3469852	3470176	10
chr1	3470438	3470716	10
chr1	3483007	3483191	10
chr1	3483971	3484177	10
chr1	3494220	3494536	10
chr1	3496638	3496887	10
chr1	3498831	3499079	10
chr1	3512718	3512986	10
chr1	3518210	3518535	10
chr1	3519829	3520142	10
chr1	3523846	3524115	10
chr1	3524113	3524401	10
chr1	3532707	3532994	10
chr1	3547934	3548246	10
chr1	3571538	3571808	10
chr1	3579702	3579925	10
chr1	3598916	3599103	10
chr1	3601254	3601448	10
chr1	3601507	3601831	10
chr1	3603487	3603775	10
chr1	3603773	3604034	10
chr1	3606624	3606975	10
chr1	3607106	3607160	10
chr1	3607179	3607368	10
chr1	3607366	3607460	10
chr1	3607458	3607763	10
chr1	3613854	3614178	10
chr1	3615307	3615525	10
chr1	3615589	3615763	10
chr1	3617977	3618162	10
chr1	3623457	3623606	10
chr1	3623604	3623770	10
chr1	3626654	3626986	10
chr1	3626984	3627062	10
chr1	3644210	3644278	9
chr1	3644343	3644576	10
chr1	3646352	3646594	10
chr1	3647494	3647833	10
chr1	3647831	3648130	10
chr1	3649924	3650174	10
chr1	3658588	3658723	10
chr1	3658794	3659055	10
chr1	3659404	3659645	10
chr1	3659655	3659743	10
chr1	3659904	3660085	10
chr1	3660552	3660752	10
chr1	3661314	3661602	10
chr1	3683783	3684099	10
chr1	3686480	3686796	10
chr1	3687902	3688129	10
chr1	3692929	3693143	10
chr1	3700529	3700864	10
chr1	3707175	3707509	10
chr1	3722639	3722986	10
chr1	3734206	3734534	10
chr1	3760128	3760419	1
chr1	3774857	3775203	10
chr1	3781969	3782237	10
chr1	3786371	3786615	10
chr1	3786613	3786882	10
chr1	3820557	3820825	6
chr1	3822410	3822712	10
chr1	3830952	3831287	10
chr1	4003757	4004059	10
chr1	4019489	4019808	10
chr1	4045038	4045320	10
chr1	4064655	4064944	10
chr1	4065717	4065981	10
chr1	4071051	4071381	10
chr1	4079032	4079304	10
chr1	4114511	4114825	10
chr1	4169766	4169964	10
chr1	4187334	4187589	10
chr1	4193301	4193617	10
chr1	4271372	4271602	10
chr1	4315547	4315754	10
chr1	4485283	4485576	10
chr1	4525702	4525953	10
chr1	4560193	4560397	10
chr1	4615444	4615582	10
chr1	4615648	4615790	9
chr1	4650560	4650907	10
chr1	4659225	4659362	10
chr1	4664295	4664637	10
chr1	4673831	4674008	10
chr1	4686210	4686485	10
chr1	4688719	4688927	10
chr1	4722529	4722735	10
chr1	4758051	4758308	10
chr1	4762825	4763119	10
chr1	4772242	4772357	10
chr1	4772522	4772658	10
chr1	4787078	4787375	10
chr1	4793730	4794073	10
chr1	4794071	4794300	10
chr1	4832296	4832438	10
chr1	4832649	4832962	10
chr1	4844903	4845094	10
chr1	5034557	5034864	10
chr1	5148359	5148617	10
chr1	5178656	5178873	10
chr1	5203226	5203462	10
chr1	5371321	5371611	10
chr1	5623342	5623688	10
chr1	5644110	5644402	10
chr1	5660152	5660356	10
chr1	5785225	5785503	10
chr1	5816455	5816714	10
chr1	5894730	5894994	10
chr1	5896157	5896494	10
chr1	5917187	5917494	10
chr1	5918223	5918440	10
chr1	5918450	5918779	10
chr1	5918777	5919060	10
chr1	5919058	5919360	10
chr1	5923500	5923622	10
chr1	5923620	5923910	10
chr1	5924013	5924239	10
chr1	5924275	5924500	10
chr1	5924498	5924692	10
chr1	5924690	5924844	10
chr1	5925499	5925746	10
chr1	5925744	5926014	10
chr1	5926511	5926753	10
chr1	5927590	5927856	10
chr1	5927854	5928170	10
chr1	5934656	5934838	10
chr1	5934876	5935103	10
chr1	5935101	5935325	10
chr1	5935323	5935595	10
chr1	5937187	5937284	10
chr1	5938122	5938383	10
chr1	5938381	5938428	10
chr1	5940826	5941103	10
chr1	5943079	5943327	10
chr1	5943325	5943382	10
chr1	5943380	5943437	10
chr1	5943435	5943699	10
chr1	5947229	5947373	10
chr1	5947371	5947504	10
chr1	5947506	5947563	7
chr1	5948550	5948628	10
chr1	5948626	5948947	10
chr1	5949352	5949653	10
chr1	5952068	5952316	10
chr1	5952314	5952649	10
chr1	5952647	5952967	10
chr1	5953362	5953709	10
chr1	5955483	5955705	10
chr1	5955703	5955862	10
chr1	5964745	5965032	10
chr1	5965574	5965823	10
chr1	5967183	5967365	10
chr1	5969660	5969783	10
chr1	5970436	5970620	10
chr1	5971793	5972062	10
chr1	5972060	5972216	10
chr1	5972264	5972321	10
chr1	5987645	5987820	10
chr1	5994163	5994441	10
chr1	5994790	5995089	10
chr1	6004339	6004565	10
chr1	6004563	6004752	10
chr1	6005577	6005669	10
chr1	6009639	6009858	10
chr1	6012702	6012988	10
chr1	6013373	6013550	10
chr1	6019204	6019342	10
chr1	6019340	6019670	10
chr1	6022827	6023073	10
chr1	6023071	6023380	10
chr1	6024295	6024645	10
chr1	6026720	6027048	10
chr1	6028048	6028336	10
chr1	6029178	6029429	4
chr1	6046226	6046381	10
chr1	6049933	6050155	10
chr1	6055494	6055801	10
chr1	6060336	6060557	10
chr1	6068256	6068606	10
chr1	6094959	6095204	10
chr1	6098810	6099157	10
chr1	6100508	6100658	10
chr1	6102791	6103103	10
chr1	6122048	6122299	10
chr1	6126114	6126168	9
chr1	6126166	6126196	7
chr1	6133924	6134181	10
chr1	6137795	6138087	10
chr1	6141100	6141309	10
chr1	6150373	6150513	10
chr1	6151641	6151985	10
chr1	6159591	6159939	10
chr1	6188850	6188992	10
chr1	6190513	6190789	10
chr1	6280016	6280154	10
chr1	6280156	6280442	10
chr1	6283155	6283463	10
chr1	6296735	6296935	10
chr1	6296933	6297053	10
chr1	6331862	6332046	10
chr1	6332044	6332074	10
chr1	6332903	6333163	10
chr1	6333161	6333422	10
chr1	6337361	6337611	10
chr1	6337609	6337800	10
chr1	6337798	6338080	10
chr1	6338078	6338299	10
chr1	6340983	6341012	2
chr1	6360665	6360695	10
chr1	6361032	6361361	10
chr1	6385179	6385383	10
chr1	6391478	6391636	10
chr1	6404546	6404681	10
chr1	6404679	6405018	10
chr1	6405016	6405285	10
chr1	6410321	6410473	10
chr1	6441915	6442123	10
chr1	6442121	6442196	10
chr1	6442194	6442389	10
chr1	6445332	6445633	10
chr1	6456059	6456152	10
chr1	6456150	6456202	10
chr1	6456206	6456466	10
chr1	6465295	6465584	10
chr1	6536080	6536412	10
chr1	6549699	6549887	10
chr1	6611812	6612020	10
chr1	6628438	6628735	10
chr1	6648462	6648774	10
chr1	6658663	6658868	10
chr1	6658866	6659206	10
chr1	6669250	6669320	10
chr1	6680324	6680669	10
chr1	6681676	6681866	10
chr1	6692742	6692896	10
chr1	6762288	6762628	10
chr1	6775937	6776141	10
chr1	6793456	6793764	10
chr1	6819333	6819469	10
chr1	6870551	6870722	10
chr1	7019560	7019865	10
chr1	7021511	7021612	10
chr1	7033953	7034294	10
chr1	7146792	7147069	10
chr1	7191105	7191308	10
chr1	7217940	7218144	10
chr1	7281201	7281486	10
chr1	7288383	7288732	10
chr1	7290839	7291168	10
chr1	7291727	7292077	10
chr1	7353576	7353909	10
chr1	7418560	7418621	8
chr1	7445397	7445653	10
chr1	7501663	7502013	10
chr1	7515801	7515965	10
chr1	7544229	7544572	10
chr1	7549517	7549844	10
chr1	7550567	7550619	10
chr1	7578411	7578715	1
chr1	7605938	7606109	10
chr1	7695388	7695594	10
chr1	7710246	7710474	10
chr1	7744727	7745047	10
chr1	7811184	7811422	10
chr1	7872540	7872610	1
chr1	8012397	8012658	10
chr1	8012852	8012931	10
chr1	8393857	8394178	10
chr1	8424961	8425311	10
chr1	8549831	8550035	10
chr1	8562621	8562749	10
chr1	8669910	8670125	10
chr1	8807925	8808133	10
chr1	8823720	8823855	10
chr1	8825598	8825896	10
chr1	8836336	8836604	1
chr1	8852605	8852938	10
chr1	8883453	8883514	3
chr1	8920230	8920509	10
chr1	8944384	8944599	10
chr1	8988168	8988306	5
chr1	9024398	9024601	10
chr1	9070257	9070578	3
chr1	9143920	9144060	8
chr1	9197231	9197481	10
chr1	9202584	9202841	10
chr1	9225829	9226008	10
chr1	9296441	9296654	10
chr1	9324158	9324439	10
chr1	9379751	9379996	10
chr1	9390858	9390953	10
chr1	9400184	9400381	10
chr1	9412636	9412979	10
chr1	9472493	9472787	10
chr1	9554782	9554910	10
chr1	9558389	9558643	10
chr1	9565381	9565553	10
chr1	9620165	9620507	10
chr1	9654005	9654098	8
chr1	9664388	9664577	10
chr1	9702496	9702632	10
chr1	9721084	9721289	10
chr1	9721287	9721580	10
chr1	9725471	9725588	10
chr1	9735164	9735301	5
chr1	9752278	9752507	10
chr1	9754055	9754383	10
chr1	9770668	9770937	10
chr1	9778765	9778989	10
chr1	9782257	9782572	10
chr1	9782792	9783023	10
chr1	9783346	9783631	10
chr1	9794964	9795197	10
chr1	9804999	9805212	10
chr1	9826641	9826893	10
chr1	9838936	9839176	10
chr1	9850912	9851115	10
chr1	9864141	9864278	10
chr1	9866792	9867111	10
chr1	9897161	9897432	10
chr1	9968523	9968716	10
chr1	9979337	9979685	10
chr1	10095758	10095895	10
chr1	10095961	10096098	10
chr1	10128499	10128705	10
chr1	10344464	10344777	10
chr1	10457698	10458000	10
chr1	10462671	10462742	10
chr1	10536640	10536844	8
chr1	10560723	10560928	10
chr1	10561522	10561763	10
chr1	10679420	10679586	10
chr1	10679584	10679668	10
chr1	10692452	10692800	10
chr1	10694625	10694920	10
chr1	10697269	10697617	10
chr1	10700013	10700359	10
chr1	10703739	10703878	10
chr1	10718318	10718509	10
chr1	10719962	10720043	10
chr1	10720041	10720136	10
chr1	10720275	10720335	10
chr1	10720333	10720455	10
chr1	10729519	10729851	10
chr1	10742643	10742960	10
chr1	10743567	10743818	10
chr1	10755613	10755884	7
chr1	10758656	10758991	10
chr1	10789192	10789419	10
chr1	10819872	10820215	10
chr1	10828773	10829055	10
chr1	10846716	10847056	10
chr1	10908990	10909320	10
chr1	10959352	10959556	10
chr1	10979294	10979566	10
chr1	10998420	10998756	10
chr1	10998962	10999286	10
chr1	11001111	11001403	10
chr1	11050769	11051085	10
chr1	11068063	11068369	10
chr1	11068367	11068495	10
chr1	11079715	11080014	10
chr1	11091329	11091511	10
chr1	11093106	11093242	10
chr1	11093913	11094152	10
chr1	11094525	11094847	10
chr1	11103965	11104202	10
chr1	11104684	11104931	10
chr1	11113872	11114175	10
chr1	11115837	11116010	10
chr1	11118510	11118848	10
chr1	11160491	11160745	10
chr1	11199840	11200043	10
chr1	11365435	11365669	10
chr1	11365757	11365895	10
chr1	11366010	11366225	10
chr1	11438779	11439120	10
chr1	11442714	11442811	10
chr1	11451937	11452119	10
chr1	11456537	11456873	10
chr1	11540309	11540611	10
chr1	11589580	11589911	10
chr1	11609849	11609985	10
chr1	11706516	11706845	10
chr1	11721215	11721271	10
chr1	11721269	11721547	10
chr1	11732204	11732505	10
chr1	11735118	11735180	10
chr1	11807964	11808281	10
chr1	11832770	11833116	10
chr1	11841349	11841617	3
chr1	11849020	11849281	10
chr1	11851251	11851506	10
chr1	11860860	11861174	10
chr1	11883780	11883843	10
chr1	11971747	11972059	10
chr1	12003445	12003515	10
chr1	12030646	12030859	10
chr1	12051487	12051704	10
chr1	12051904	12052093	10
chr1	12052531	12052747	9
chr1	12075678	12075840	10
chr1	12078912	12079032	10
chr1	12139828	12140167	10
chr1	12172036	12172093	10
chr1	12193519	12193832	10
chr1	12251690	12251890	10
chr1	12251888	12251927	10
chr1	12251925	12251958	10
chr1	12286467	12286605	4
chr1	12315094	12315299	10
chr1	12525567	12525914	10
chr1	12525912	12526115	10
chr1	12573329	12573410	10
chr1	12581571	12581892	10
chr1	12586387	12586588	9
chr1	12610317	12610628	10
chr1	12612747	12612843	10
chr1	12658865	12659202	10
chr1	12819017	12819328	10
chr1	13026514	13026752	10
chr1	13131426	13131663	10
chr1	13183681	13183956	10
chr1	13340460	13340698	10
chr1	13691987	13692191	8
chr1	13721440	13721555	10
chr1	13774245	13774513	10
chr1	13811365	13811656	10
chr1	13826680	13827027	10
chr1	13847120	13847401	10
chr1	13852422	13852586	10
chr1	13853908	13854045	10
chr1	13869552	13869877	10
chr1	13881446	13881514	10
chr1	13928454	13928680	10
chr1	13951926	13952062	10
chr1	13970162	13970309	10
chr1	13975607	13975812	10
chr1	13980986	13981292	10
chr1	13984152	13984298	10
chr1	13994987	13995123	10
chr1	13998448	13998622	10
chr1	13999738	13999874	10
chr1	14021165	14021369	10
chr1	14025261	14025433	10
chr1	14025431	14025609	10
chr1	14025607	14025646	10
chr1	14025644	14025780	10
chr1	14032150	14032334	10
chr1	14037302	14037437	10
chr1	14037435	14037505	10
chr1	14040455	14040660	10
chr1	14051791	14051996	10
chr1	14128620	14128935	10
chr1	14146621	14146759	10
chr1	14149847	14150128	10
chr1	14202104	14202308	10
chr1	14259708	14259912	10
chr1	14501690	14501893	10
chr1	14606578	14606791	10
chr1	14661681	14661912	10
chr1	14747359	14747444	10
chr1	15054502	15054639	10
chr1	15096144	15096377	10
chr1	15127364	15127666	10
chr1	15128823	15129160	10
chr1	15178702	15178930	10
chr1	15190781	15190983	10
chr1	15210610	15210678	10
chr1	15228535	15228815	10
chr1	15254585	15254802	10
chr1	15267182	15267505	10
chr1	15281357	15281620	10
chr1	15299170	15299470	10
chr1	15302248	15302453	10
chr1	15309276	15309494	10
chr1	15347403	15347676	10
chr1	15356730	15356925	10
chr1	15373987	15374313	10
chr1	15380846	15381118	10
chr1	15382647	15382720	10
chr1	15525004	15525354	10
chr1	15533937	15534129	10
chr1	15597258	15597560	10
chr1	15634318	15634522	10
chr1	15709362	15709566	10
chr1	15796615	15796958	10
chr1	15909869	15910034	10
chr1	15931058	15931127	10
chr1	15952205	15952408	8
chr1	16050410	16050702	10
chr1	16061606	16061710	5
chr1	16092169	16092371	10
chr1	16148634	16148771	10
chr1	16158000	16158077	10
chr1	16158834	16159177	10
chr1	16186158	16186500	10
chr1	16232159	16232260	10
chr1	16268907	16269189	1
chr1	16271955	16272303	10
chr1	16316527	16316643	2
chr1	16345292	16345570	10
chr1	16378759	16379064	10
chr1	16449843	16450091	10
chr1	16460462	16460779	9
chr1	16510341	16510559	10
chr1	16534479	16534523	10
chr1	16534521	16534683	10
chr1	16544445	16544689	10
chr1	16595179	16595405	10
chr1	16641234	16641304	10
chr1	16641302	16641532	10
chr1	16660655	16660853	10
chr1	16705774	16705967	10
chr1	16715738	16715853	10
chr1	16779190	16779495	1
chr1	16846937	16847235	7
chr1	16969265	16969587	10
chr1	17075506	17075582	10
chr1	17086466	17086614	1
chr1	17256454	17256676	10
chr1	17274493	17274833	10
chr1	17297993	17298301	10
chr1	17381488	17381625	10
chr1	17424046	17424330	10
chr1	17424328	17424640	1
chr1	17574408	17574544	10
chr1	17587073	17587357	10
chr1	17684954	17685263	7
chr1	17739883	17740159	10
chr1	17759377	17759588	4
chr1	17798879	17799084	10
chr1	17801371	17801490	10
chr1	17966699	17966961	9
chr1	17994204	17994381	10
chr1	18018606	18018927	4
chr1	18586864	18587120	10
chr1	18703306	18703472	10
chr1	18808707	18808882	10
chr1	18808880	18808935	3
chr1	18809221	18809393	10
chr1	18809460	18809574	10
chr1	18809572	18809601	4
chr1	19062319	19062345	10
chr1	19193028	19193252	10
chr1	19203830	19204154	5
chr1	19206460	19206745	10
chr1	19208696	19208853	10
chr1	19258190	19258539	10
chr1	19259253	19259459	10
chr1	19366142	19366444	10
chr1	19391221	19391551	10
chr1	19398237	19398475	10
chr1	19614760	19614810	10
chr1	19634641	19634992	10
chr1	19654879	19655175	10
chr1	19665239	19665434	3
chr1	19665432	19665767	8
chr1	19668927	19669120	10
chr1	19675405	19675737	10
chr1	19676469	19676541	10
chr1	19676539	19676722	10
chr1	19676720	19676967	10
chr1	19678345	19678610	10
chr1	19679168	19679409	10
chr1	19683592	19683889	10
chr1	19692045	19692253	10
chr1	19692251	19692425	10
chr1	19739246	19739501	10
chr1	19863731	19864064	10
chr1	19887383	19887483	10
chr1	19887622	19887742	7
chr1	19963689	19963867	3
chr1	20064188	20064337	10
chr1	20070170	20070487	10
chr1	20090974	20091233	10
chr1	20348420	20348624	10
chr1	20394332	20394506	10
chr1	20480831	20480972	1
chr1	20649723	20650058	10
chr1	20910014	20910152	4
chr1	20921029	20921360	10
chr1	21043217	21043463	9
chr1	21057717	21058014	10
chr1	21350019	21350280	10
chr1	21542104	21542430	10
chr1	21577221	21577357	10
chr1	21674863	21675162	10
chr1	21694211	21694350	10
chr1	21694416	21694747	10
chr1	21714124	21714242	1
chr1	21730675	21730902	10
chr1	21755733	21755798	10
chr1	21755796	21755939	10
chr1	21829282	21829400	10
chr1	21829475	21829698	10
chr1	21869942	21870280	10
chr1	21946312	21946614	10
chr1	22091824	22092035	10
chr1	22092033	22092236	10
chr1	22099957	22100298	10
chr1	22169269	22169326	8
chr1	22221184	22221526	10
chr1	22300752	22301052	10
chr1	22305395	22305659	9
chr1	22307537	22307681	6
chr1	22325680	22325982	10
chr1	22325980	22326324	10
chr1	22451910	22452225	10
chr1	22465402	22465746	10
chr1	22536727	22537011	10
chr1	22612083	22612326	10
chr1	22650791	22650997	10
chr1	22777833	22777877	10
chr1	23186922	23187114	10
chr1	23254689	23255003	10
chr1	23279089	23279440	10
chr1	23449707	23449910	10
chr1	23476188	23476380	10
chr1	23508425	23508765	10
chr1	23544994	23545113	1
chr1	23562239	23562474	10
chr1	23566921	23567061	10
chr1	23567816	23567979	10
chr1	23583209	23583517	10
chr1	23583515	23583719	10
chr1	23662465	23662535	2
chr1	23680386	23680699	10
chr1	23709493	23709630	10
chr1	23762863	23763188	10
chr1	24014946	24015091	10
chr1	24016502	24016657	10
chr1	24032229	24032436	10
chr1	24161748	24161869	10
chr1	24161867	24162075	10
chr1	24166059	24166195	10
chr1	24216722	24217027	9
chr1	24228838	24229151	10
chr1	24233742	24234024	10
chr1	24267181	24267506	10
chr1	24296850	24297012	10
chr1	24310191	24310395	10
chr1	24317981	24318173	10
chr1	24339365	24339562	10
chr1	24358971	24359116	10
chr1	24379089	24379293	9
chr1	24426221	24426520	10
chr1	24478452	24478626	10
chr1	24478624	24478809	10
chr1	24522667	24522821	10
chr1	24527891	24528027	8
chr1	24585895	24586125	10
chr1	24627076	24627174	10
chr1	24700871	24701049	10
chr1	24849645	24849715	8
chr1	25055100	25055355	10
chr1	25188050	25188381	10
chr1	25228740	25228820	10
chr1	25228921	25228968	10
chr1	25230685	25230969	10
chr1	25230967	25231280	10
chr1	25243287	25243612	10
chr1	25259883	25260218	10
chr1	25462560	25462856	10
chr1	25530904	25531200	10
chr1	25546865	25547069	10
chr1	25620903	25621196	10
chr1	25719046	25719350	10
chr1	25725149	25725442	10
chr1	25930019	25930280	10
chr1	25930318	25930396	10
chr1	25930394	25930433	10
chr1	25982882	25983072	10
chr1	26015567	26015805	10
chr1	26079553	26079839	10
chr1	26085106	26085321	10
chr1	26107269	26107469	10
chr1	26141724	26142025	10
chr1	26184034	26184279	1
chr1	26342379	26342610	5
chr1	26390503	26390596	10
chr1	26393851	26394079	10
chr1	26467724	26468035	10
chr1	26489353	26489675	9
chr1	26511975	26512179	10
chr1	26656396	26656522	10
chr1	26723062	26723386	10
chr1	26731661	26731730	10
chr1	26734753	26735087	10
chr1	26808101	26808327	10
chr1	26848385	26848450	10
chr1	26917869	26918113	10
chr1	26922651	26922730	10
chr1	26922955	26923067	1
chr1	26923114	26923179	10
chr1	26965323	26965664	10
chr1	26969674	26970015	10
chr1	27092076	27092212	10
chr1	27106557	27106872	10
chr1	27129972	27130040	10
chr1	27130093	27130204	10
chr1	27130833	27130951	10
chr1	27131151	27131316	10
chr1	27131314	27131587	10
chr1	27152277	27152520	10
chr1	27173546	27173864	10
chr1	27183325	27183419	10
chr1	27183562	27183659	10
chr1	27193320	27193455	2
chr1	27200419	27200556	5
chr1	27249953	27250055	10
chr1	27263855	27264051	10
chr1	27274801	27275049	10
chr1	27302648	27302841	10
chr1	27311406	27311748	10
chr1	27359088	27359266	10
chr1	27379479	27379615	10
chr1	27386334	27386471	10
chr1	27389836	27390116	10
chr1	27390114	27390152	10
chr1	27390172	27390314	10
chr1	27390508	27390626	10
chr1	27424591	27424893	10
chr1	27444305	27444566	10
chr1	27444564	27444742	10
chr1	27444745	27445018	10
chr1	27450409	27450476	10
chr1	27459436	27459720	10
chr1	27465113	27465227	2
chr1	27480630	27480876	10
chr1	27489509	27489645	10
chr1	27559297	27559438	10
chr1	27670754	27671065	10
chr1	27671696	27672040	10
chr1	27695017	27695153	10
chr1	27783410	27783544	8
chr1	27813771	27813906	9
chr1	27826092	27826297	10
chr1	27828785	27829089	10
chr1	27941781	27942079	10
chr1	28045601	28045831	10
chr1	28203928	28204134	10
chr1	28226485	28226716	10
chr1	28247524	28247812	9
chr1	28260847	28260983	10
chr1	28293372	28293596	10
chr1	28364627	28364840	10
chr1	28367645	28367989	10
chr1	28571460	28571806	10
chr1	28616806	28617020	10
chr1	28626798	28627094	10
chr1	28627092	28627160	10
chr1	28633748	28634066	5
chr1	28634064	28634205	10
chr1	28634203	28634482	10
chr1	28634548	28634875	10
chr1	28652577	28652781	10
chr1	28664579	28664754	10
chr1	28673402	28673663	10
chr1	28678361	28678636	10
chr1	28699893	28700233	10
chr1	28737513	28737846	10
chr1	28800752	28801098	9
chr1	28805904	28806232	10
chr1	28830172	28830480	10
chr1	28838332	28838647	10
chr1	28853696	28853913	10
chr1	28868850	28869111	10
chr1	28870797	28870924	10
chr1	28878322	28878539	10
chr1	28881074	28881130	10
chr1	28910081	28910217	10
chr1	28925997	28926134	10
chr1	28945933	28946185	5
chr1	28994288	28994430	10
chr1	28994428	28994480	10
chr1	29001525	29001825	9
chr1	29047310	29047380	10
chr1	29047816	29047996	10
chr1	29178305	29178402	10
chr1	29181772	29182097	9
chr1	29218321	29218659	10
chr1	29458007	29458220	10
chr1	29471638	29471809	10
chr1	29475540	29475686	3
chr1	29516607	29516812	10
chr1	29534664	29534800	10
chr1	29630437	29630567	10
chr1	31058288	31058593	10
chr1	31171230	31171537	10
chr1	31308897	31309148	10
chr1	31586342	31586454	10
chr1	31613470	31613541	10
chr1	31635073	31635278	10
chr1	31727368	31727505	10
chr1	31871698	31871838	10
chr1	32002235	32002485	10
chr1	32149868	32150197	10
chr1	32219828	32220175	10
chr1	32252265	32252427	10
chr1	32483782	32484079	10
chr1	32487660	32487900	10
chr1	32487898	32488214	10
chr1	32488212	32488416	10
chr1	32533540	32533716	10
chr1	32580533	32580737	10
chr1	32590406	32590579	10
chr1	32755249	32755455	10
chr1	32756513	32756647	10
chr1	32776924	32777142	10
chr1	32828453	32828715	10
chr1	32919390	32919526	10
chr1	32983674	32983806	10
chr1	33017169	33017235	10
chr1	33132500	33132760	10
chr1	33149393	33149530	10
chr1	33152817	33153081	10
chr1	33177370	33177587	10
chr1	33196247	33196555	10
chr1	33204467	33204587	10
chr1	33228282	33228485	10
chr1	33231243	33231400	10
chr1	33270358	33270582	10
chr1	33271283	33271421	10
chr1	33389436	33389764	10
chr1	33440775	33440930	10
chr1	33440928	33441046	10
chr1	33441246	33441361	10
chr1	33441969	33442141	10
chr1	33474088	33474399	10
chr1	33630776	33631041	10
chr1	33631058	33631187	10
chr1	33772957	33773104	7
chr1	33912694	33912830	10
chr1	33975234	33975352	10
chr1	34002117	34002369	10
chr1	34180046	34180272	10
chr1	34547228	34547530	10
chr1	34547528	34547646	9
chr1	34547914	34548073	10
chr1	34569040	34569336	10
chr1	35043454	35043793	10
chr1	35116287	35116544	10
chr1	35442711	35442735	10
chr1	35546212	35546398	10
chr1	35664532	35664730	10
chr1	35664728	35664843	10
chr1	35749669	35749873	10
chr1	36259525	36259681	10
chr1	36271201	36271337	10
chr1	36271335	36271405	10
chr1	36271403	36271475	10
chr1	36271556	36271696	10
chr1	36354077	36354185	10
chr1	36468227	36468529	10
chr1	36640466	36640771	10
chr1	36641960	36642026	10
chr1	36642103	36642138	10
chr1	36643739	36644006	10
chr1	36647888	36648067	10
chr1	36648065	36648201	10
chr1	36657999	36658259	10
chr1	36667980	36668331	10
chr1	36668329	36668563	10
chr1	36760545	36760681	10
chr1	36771361	36771574	10
chr1	36940902	36941126	10
chr1	37150371	37150628	10
chr1	37170067	37170396	10
chr1	37170462	37170629	10
chr1	37214574	37214921	10
chr1	37267509	37267698	10
chr1	37476218	37476384	10
chr1	37545648	37545793	10
chr1	37549575	37549773	10
chr1	37917493	37917797	10
chr1	37986045	37986346	10
chr1	38294136	38294296	10
chr1	38361453	38361598	1
chr1	38404958	38405278	10
chr1	38405276	38405411	10
chr1	38405409	38405515	10
chr1	38407823	38407963	10
chr1	38416309	38416515	10
chr1	38493042	38493201	10
chr1	38500673	38500978	10
chr1	38794962	38795016	3
chr1	39113088	39113206	10
chr1	39113350	39113399	10
chr1	39282331	39282667	10
chr1	39309113	39309249	10
chr1	39345255	39345492	10
chr1	39345559	39345685	9
chr1	39370424	39370560	2
chr1	39422225	39422352	10
chr1	39425598	39425772	10
chr1	39560245	39560489	10
chr1	39567419	39567705	10
chr1	39596605	39596820	10
chr1	39614793	39615124	10
chr1	39641705	39641875	5
chr1	39642680	39643008	10
chr1	39643006	39643090	10
chr1	39678337	39678456	10
chr1	39700111	39700167	10
chr1	39700238	39700289	10
chr1	39712733	39712906	2
chr1	39803533	39803737	10
chr1	39809710	39810029	10
chr1	39976250	39976552	10
chr1	39976710	39976919	10
chr1	39985685	39985938	6
chr1	39992728	39992948	10
chr1	40046903	40047106	10
chr1	40047104	40047418	10
chr1	40082021	40082326	10
chr1	40230123	40230464	8
chr1	40240206	40240503	6
chr1	40291862	40292059	10
chr1	40350228	40350472	10
chr1	40350671	40350963	10
chr1	40357390	40357595	10
chr1	40378862	40379021	10
chr1	40379135	40379293	10
chr1	40379291	40379436	10
chr1	40457025	40457227	10
chr1	40572625	40572969	10
chr1	40573820	40574137	10
chr1	40625524	40625665	10
chr1	40636214	40636540	10
chr1	40755912	40756226	10
chr1	40770831	40771023	10
chr1	41001786	41001923	10
chr1	41050777	41050952	10
chr1	41288591	41288919	10
chr1	41421667	41421737	10
chr1	41421735	41421873	10
chr1	41486101	41486151	10
chr1	41486149	41486256	10
chr1	41621374	41621582	5
chr1	42047871	42048123	10
chr1	42506114	42506409	10
chr1	42920846	42921037	10
chr1	42927309	42927468	10
chr1	42986435	42986738	10
chr1	43008381	43008520	10
chr1	43079085	43079221	10
chr1	43188607	43188758	10
chr1	43209057	43209311	10
chr1	43242224	43242420	9
chr1	43264574	43264711	10
chr1	43289736	43289913	10
chr1	43329924	43330068	10
chr1	43414457	43414597	10
chr1	43421939	43422181	10
chr1	43436840	43437139	10
chr1	43450795	43450924	10
chr1	43452096	43452299	10
chr1	43454014	43454190	10
chr1	43458642	43458846	10
chr1	43526577	43526874	10
chr1	43715702	43716046	10
chr1	43734649	43734918	10
chr1	43747319	43747610	10
chr1	43751815	43752137	10
chr1	43889063	43889303	10
chr1	43903123	43903292	10
chr1	43967599	43967718	2
chr1	44043534	44043880	10
chr1	44094932	44095271	10
chr1	44101024	44101352	10
chr1	44268495	44268690	10
chr1	44284858	44285061	10
chr1	44303710	44303983	10
chr1	44310339	44310424	10
chr1	44351047	44351113	10
chr1	44392474	44392724	10
chr1	44446797	44447038	10
chr1	44447036	44447064	10
chr1	44463560	44463868	10
chr1	44544085	44544271	10
chr1	44544269	44544404	10
chr1	44718003	44718300	10
chr1	44755397	44755573	10
chr1	44859615	44859836	10
chr1	44928421	44928731	10
chr1	45022323	45022527	10
chr1	45053113	45053446	10
chr1	45112045	45112096	10
chr1	45115868	45116038	10
chr1	45155315	45155614	10
chr1	45179797	45180030	10
chr1	45191484	45191632	10
chr1	45217475	45217788	10
chr1	45259903	45260027	10
chr1	45272220	45272267	1
chr1	45280384	45280522	10
chr1	45309510	45309821	10
chr1	45417794	45417931	2
chr1	45452861	45452999	10
chr1	45453002	45453135	10
chr1	45656778	45656901	10
chr1	45781949	45782296	10
chr1	45908957	45909167	10
chr1	45909165	45909491	10
chr1	45957683	45957828	10
chr1	45957826	45958117	10
chr1	45969510	45969808	10
chr1	45988508	45988540	10
chr1	45992774	45992979	10
chr1	45998983	45999298	10
chr1	46071294	46071543	10
chr1	46079047	46079202	10
chr1	46392705	46392986	10
chr1	46392984	46393247	10
chr1	46498522	46498831	10
chr1	46652321	46652496	10
chr1	46652494	46652630	10
chr1	46719006	46719212	10
chr1	46807262	46807458	10
chr1	46871086	46871217	10
chr1	46871215	46871560	10
chr1	47040980	47041260	10
chr1	47072936	47073139	10
chr1	47078729	47078838	10
chr1	47078836	47078926	10
chr1	47113906	47114124	10
chr1	47127726	47127862	10
chr1	47430573	47430860	10
chr1	47724952	47725056	7
chr1	47731173	47731310	10
chr1	47773540	47773660	10
chr1	48163109	48163335	10
chr1	48196046	48196251	10
chr1	48247136	48247190	10
chr1	48609482	48609730	10
chr1	48658434	48658522	2
chr1	48678310	48678608	10
chr1	48901394	48901431	10
chr1	49363528	49363643	3
chr1	49945151	49945467	10
chr1	49945539	49945675	10
chr1	50022377	50022589	10
chr1	50647515	50647651	10
chr1	50792134	50792483	10
chr1	50847328	50847407	10
chr1	50901077	50901427	10
chr1	51176434	51176570	10
chr1	51376219	51376503	10
chr1	51537626	51537851	10
chr1	51652356	51652495	10
chr1	51683493	51683678	10
chr1	51744099	51744302	10
chr1	51760117	51760461	7
chr1	52130908	52131112	10
chr1	52176594	52176920	10
chr1	52424695	52425041	10
chr1	52524433	52524567	10
chr1	52561635	52561794	10
chr1	52622664	52622800	10
chr1	52647362	52647557	2
chr1	52832762	52832832	10
chr1	52856189	52856489	10
chr1	52879580	52879651	10
chr1	53128857	53129155	10
chr1	53169457	53169780	9
chr1	53200695	53200997	10
chr1	53225625	53225974	10
chr1	53315128	53315448	10
chr1	53317161	53317368	10
chr1	53335517	53335554	10
chr1	53335904	53336022	10
chr1	53336136	53336281	10
chr1	53350740	53350877	10
chr1	53392143	53392418	10
chr1	53542905	53543139	10
chr1	53554564	53554741	10
chr1	53556121	53556423	10
chr1	53558595	53558907	10
chr1	53583422	53583705	10
chr1	53607266	53607566	10
chr1	53702780	53702917	10
chr1	53703067	53703203	10
chr1	53783041	53783389	10
chr1	53785761	53785986	10
chr1	53909483	53909611	10
chr1	53925532	53925682	10
chr1	53971617	53971863	10
chr1	54110430	54110758	10
chr1	54360846	54361022	1
chr1	54373305	54373509	10
chr1	54417189	54417394	7
chr1	54421461	54421597	10
chr1	54436914	54437119	10
chr1	54516529	54516824	9
chr1	54629966	54630161	10
chr1	54630886	54631116	10
chr1	54636179	54636380	10
chr1	54694321	54694485	10
chr1	54718185	54718262	10
chr1	54718680	54719026	10
chr1	54723711	54723815	10
chr1	54724375	54724690	10
chr1	54724735	54725021	10
chr1	54727886	54728153	10
chr1	54763051	54763161	10
chr1	54775353	54775674	10
chr1	54782033	54782171	10
chr1	54808692	54808777	10
chr1	54848906	54848976	10
chr1	54856648	54856946	10
chr1	54869036	54869214	10
chr1	54902183	54902496	10
chr1	54927717	54928037	10
chr1	55136359	55136677	10
chr1	55279360	55279669	10
chr1	55330918	55331194	8
chr1	55333864	55334000	10
chr1	55472363	55472606	10
chr1	55525672	55525805	10
chr1	55720811	55721137	10
chr1	57124627	57124978	10
chr1	57325666	57325897	10
chr1	57967713	57967850	10
chr1	58510852	58511130	10
chr1	59166100	59166244	10
chr1	59291386	59291523	10
chr1	59681440	59681644	10
chr1	59812599	59812943	10
chr1	60119144	60119349	10
chr1	62182741	62182897	10
chr1	62272012	62272148	10
chr1	62654579	62654781	10
chr1	62655194	62655362	9
chr1	62660190	62660436	9
chr1	62661631	62661892	7
chr1	62665025	62665233	10
chr1	62882472	62882753	10
chr1	63172356	63172592	10
chr1	63211828	63211960	10
chr1	63267351	63267486	10
chr1	63749768	63750099	10
chr1	64667427	64667555	10
chr1	64851905	64852041	10
chr1	64912049	64912186	2
chr1	64943477	64943613	2
chr1	65517758	65518083	10
chr1	65518081	65518354	10
chr1	65776949	65777001	10
chr1	66389522	66389851	1
chr1	66892791	66893005	10
chr1	66946603	66946710	10
chr1	67379386	67379590	10
chr1	67678648	67678839	10
chr1	68134830	68134936	10
chr1	69205512	69205717	10
chr1	69429545	69429667	10
chr1	69911521	69911670	10
chr1	69941793	69941997	10
chr1	69988036	69988281	10
chr1	70331255	70331459	10
chr1	70471735	70472080	10
chr1	70720319	70720512	10
chr1	70720510	70720852	10
chr1	70804625	70804752	7
chr1	70804750	70804818	2
chr1	70804816	70805094	10
chr1	70859455	70859593	10
chr1	70946372	70946517	10
chr1	71175476	71175614	10
chr1	71303097	71303167	9
chr1	71303165	71303301	10
chr1	71502245	71502379	2
chr1	71520015	71520322	10
chr1	71521241	71521440	10
chr1	71747462	71747598	10
chr1	71900495	71900632	10
chr1	71971056	71971260	10
chr1	71979495	71979700	10
chr1	71979698	71979877	10
chr1	72074919	72075055	10
chr1	72353988	72354193	10
chr1	72354191	72354370	10
chr1	72911430	72911567	10
chr1	73084222	73084429	10
chr1	73222413	73222557	10
chr1	73222555	73222640	10
chr1	73488693	73488832	10
chr1	73567397	73567651	10
chr1	73621135	73621203	8
chr1	73764196	73764405	10
chr1	73764403	73764593	10
chr1	73961189	73961362	10
chr1	74191413	74191603	10
chr1	74302441	74302755	10
chr1	74329642	74329791	10
chr1	74487767	74487965	10
chr1	74713805	74714005	2
chr1	74860449	74860653	10
chr1	75331380	75331707	10
chr1	75443428	75443497	7
chr1	76231095	76231164	10
chr1	76578470	76578628	10
chr1	76604600	76604804	10
chr1	76844742	76844871	10
chr1	77164697	77164833	8
chr1	77253119	77253225	5
chr1	77326379	77326583	10
chr1	77736136	77736340	10
chr1	77997687	77997771	2
chr1	78150364	78150581	10
chr1	78306210	78306354	10
chr1	78396793	78396956	10
chr1	78397607	78397907	10
chr1	78399854	78399992	10
chr1	78405614	78405684	10
chr1	78458499	78458704	10
chr1	78510119	78510255	10
chr1	79347769	79347974	10
chr1	79565910	79566102	10
chr1	79599445	79599581	7
chr1	79786182	79786235	7
chr1	79896115	79896418	10
chr1	79957896	79958205	10
chr1	79982864	79982931	7
chr1	80048302	80048527	10
chr1	80418995	80419279	10
chr1	80549225	80549361	10
chr1	81119264	81119334	2
chr1	81552779	81552987	10
chr1	81766323	81766460	8
chr1	82602258	82602528	10
chr1	84029407	84029736	10
chr1	84411894	84412030	10
chr1	84736169	84736458	10
chr1	84736456	84736529	10
chr1	84747941	84748084	10
chr1	84995356	84995525	10
chr1	84995523	84995701	10
chr1	85190305	85190509	10
chr1	85275976	85276282	10
chr1	85459473	85459609	5
chr1	85497614	85497684	10
chr1	85538248	85538361	10
chr1	85630772	85630802	2
chr1	85663497	85663633	10
chr1	85708251	85708337	10
chr1	85708385	85708558	10
chr1	85721156	85721335	10
chr1	86262604	86262861	10
chr1	86392852	86393058	10
chr1	86577484	86577731	10
chr1	86716152	86716408	10
chr1	86773638	86773774	10
chr1	86807675	86808024	10
chr1	86988863	86989196	10
chr1	87018058	87018384	10
chr1	87150311	87150490	8
chr1	87150488	87150693	10
chr1	87150926	87151118	10
chr1	87316179	87316317	10
chr1	87321477	87321802	10
chr1	87429148	87429380	10
chr1	87429461	87429510	10
chr1	87429554	87429598	10
chr1	87429596	87429654	10
chr1	87429729	87429807	10
chr1	87429845	87430069	10
chr1	87641216	87641422	10
chr1	88037131	88037323	10
chr1	88042436	88042507	10
chr1	88042505	88042657	10
chr1	88100540	88100684	10
chr1	88100682	88101010	10
chr1	88167973	88168177	10
chr1	88208205	88208433	10
chr1	88753914	88753984	10
chr1	89463295	89463499	10
chr1	89568921	89569058	10
chr1	89593855	89593914	10
chr1	89594050	89594141	10
chr1	89829864	89830030	1
chr1	90175140	90175404	10
chr1	90175402	90175472	1
chr1	90355467	90355671	10
chr1	90438172	90438257	10
chr1	90709453	90709558	10
chr1	92406800	92406966	10
chr1	92414863	92415113	10
chr1	92415111	92415198	10
chr1	92491930	92492048	6
chr1	93248946	93249093	10
chr1	93507147	93507295	10
chr1	93529076	93529212	10
chr1	93542352	93542488	10
chr1	93738785	93738921	10
chr1	93938090	93938294	10
chr1	94047793	94048139	10
chr1	94154942	94155267	10
chr1	94261931	94262136	10
chr1	94321287	94321392	10
chr1	94321390	94321489	10
chr1	94343583	94343785	10
chr1	95547563	95547896	10
chr1	95572700	95572836	10
chr1	96135138	96135426	10
chr1	96935403	96935522	6
chr1	96935752	96935897	1
chr1	97156990	97157299	10
chr1	97385107	97385325	10
chr1	97905552	97905745	10
chr1	97936888	97937238	10
chr1	98251340	98251545	10
chr1	98275563	98275700	10
chr1	98352881	98353106	10
chr1	98393433	98393637	10
chr1	98978771	98978975	10
chr1	99544792	99544997	10
chr1	100232906	100233098	10
chr1	100532266	100532402	3
chr1	100787402	100787566	10
chr1	100815311	100815500	10
chr1	100867315	100867519	10
chr1	101443401	101443471	10
chr1	101721529	101721664	10
chr1	102041007	102041212	10
chr1	102375743	102375879	10
chr1	102623424	102623559	10
chr1	102694405	102694635	10
chr1	102695796	102695918	1
chr1	103107198	103107403	10
chr1	103125521	103125735	10
chr1	103130598	103130804	10
chr1	103135814	103135929	10
chr1	103399387	103399570	10
chr1	104474230	104474357	10
chr1	104616278	104616514	10
chr1	104695969	104696202	9
chr1	104719672	104720003	10
chr1	105052227	105052365	8
chr1	105058414	105058658	10
chr1	105064573	105064779	10
chr1	105217929	105218262	10
chr1	105229615	105229788	10
chr1	105329769	105329856	5
chr1	105638815	105639019	10
chr1	106012483	106012629	10
chr1	106046806	106047011	10
chr1	106078721	106078926	10
chr1	106095931	106096135	10
chr1	106122845	106122982	10
chr1	106172764	106173001	10
chr1	106255159	106255493	10
chr1	106338971	106339292	10
chr1	106619171	106619298	10
chr1	106675591	106675737	10
chr1	106793774	106794060	10
chr1	106925792	106926138	10
chr1	106926204	106926338	10
chr1	106965355	106965531	10
chr1	107333894	107334147	10
chr1	107460195	107460337	10
chr1	107535105	107535242	10
chr1	107535240	107535283	3
chr1	107536698	107536818	10
chr1	107635216	107635419	10
chr1	107804388	107804579	10
chr1	108224367	108224528	10
chr1	108510777	108511124	10
chr1	108701345	108701519	10
chr1	108702793	108702908	10
chr1	108703059	108703379	10
chr1	108709666	108709957	10
chr1	108735467	108735550	10
chr1	108766006	108766087	10
chr1	108887958	108888264	10
chr1	109032939	109033200	10
chr1	109217960	109218105	10
chr1	109218103	109218221	10
chr1	109218259	109218337	10
chr1	109244907	109245248	10
chr1	109263812	109263960	10
chr1	109422177	109422412	10
chr1	109646201	109646404	10
chr1	109647250	109647511	10
chr1	109680310	109680446	10
chr1	109721947	109722153	10
chr1	109761609	109761745	10
chr1	109795974	109796298	10
chr1	109797952	109798236	10
chr1	109839355	109839675	10
chr1	110199540	110199780	10
chr1	110465847	110466111	10
chr1	110560607	110560958	10
chr1	110771290	110771508	10
chr1	110772403	110772714	10
chr1	111296190	111296476	10
chr1	111391568	111391858	10
chr1	111457828	111457967	10
chr1	112264188	112264509	10
chr1	112265733	112266045	10
chr1	112515003	112515090	1
chr1	112524715	112524975	10
chr1	112525285	112525312	4
chr1	112733437	112733561	10
chr1	113166023	113166332	10
chr1	113302325	113302528	10
chr1	113353797	113354086	10
chr1	113361330	113361532	10
chr1	113401531	113401876	10
chr1	113419927	113420063	9
chr1	113453980	113454156	10
chr1	113500804	113501098	10
chr1	113533274	113533522	10
chr1	113546631	113546776	1
chr1	113603415	113603739	10
chr1	113606602	113606747	10
chr1	113621556	113621739	10
chr1	113621737	113622030	10
chr1	113670346	113670486	10
chr1	113774573	113774690	10
chr1	113836761	113836848	10
chr1	114181134	114181235	10
chr1	114223100	114223236	10
chr1	114355792	114355943	10
chr1	114428453	114428639	10
chr1	114434389	114434475	10
chr1	114785512	114785588	10
chr1	114785586	114785738	10
chr1	114930213	114930350	10
chr1	115142575	115142883	10
chr1	115184665	115184782	10
chr1	115604569	115604831	10
chr1	115903504	115903625	9
chr1	116294011	116294150	10
chr1	116469925	116470062	10
chr1	117173661	117173797	2
chr1	117659015	117659353	10
chr1	117819615	117819703	10
chr1	117837150	117837205	3
chr1	117852671	117852891	10
chr1	117901244	117901312	10
chr1	118172797	118173013	10
chr1	118193397	118193663	10
chr1	118222488	118222827	10
chr1	118363651	118363847	10
chr1	119395075	119395280	9
chr1	119877417	119877623	10
chr1	120774583	120774720	10
chr1	120850324	120850640	10
chr1	120850638	120850842	10
chr1	120895912	120896132	10
chr1	120901686	120902018	10
chr1	121094676	121094881	10
chr1	121109985	121110123	10
chr1	121124597	121124892	10
chr1	143274861	143275016	9
chr1	143428441	143428775	10
chr1	143542770	143542851	3
chr1	143901492	143901806	10
chr1	144582043	144582182	10
chr1	144582180	144582444	10
chr1	144877175	144877240	10
chr1	145384928	145385012	3
chr1	145390187	145390378	9
chr1	145390496	145390830	10
chr1	145394118	145394324	10
chr1	145394322	145394573	10
chr1	145405952	145406256	10
chr1	145419317	145419602	10
chr1	145462850	145463199	10
chr1	145505435	145505607	10
chr1	145573369	145573440	5
chr1	145741433	145741575	10
chr1	145827563	145827690	10
chr1	145951745	145951881	5
chr1	146051633	146051931	2
chr1	146348730	146348903	10
chr1	146401848	146402129	10
chr1	146654499	146654702	10
chr1	146704365	146704626	10
chr1	146704857	146704961	10
chr1	147380178	147380454	10
chr1	147399888	147400015	10
chr1	147493463	147493599	10
chr1	147876931	147877256	7
chr1	148541407	148541546	10
chr1	148764571	148764734	10
chr1	148821053	148821189	10
chr1	148903341	148903445	3
chr1	149132148	149132346	10
chr1	149276498	149276708	3
chr1	149403194	149403526	10
chr1	149415124	149415385	10
chr1	149454899	149455216	10
chr1	149514569	149514797	1
chr1	149653083	149653287	10
chr1	149668927	149669187	4
chr1	149790865	149791043	10
chr1	149791041	149791176	10
chr1	149845921	149846102	5
chr1	149861016	149861271	5
chr1	149933403	149933573	10
chr1	150186819	150187022	10
chr1	150267241	150267577	10
chr1	150283301	150283532	10
chr1	150283530	150283741	10
chr1	150283739	150283950	10
chr1	150309673	150309810	10
chr1	150309808	150310110	10
chr1	150342024	150342229	10
chr1	150342227	150342350	10
chr1	150454295	150454624	10
chr1	150563963	150564033	10
chr1	150564031	150564125	10
chr1	150611325	150611462	10
chr1	150644003	150644138	10
chr1	150750654	150750769	10
chr1	150845481	150845622	9
chr1	150896908	150897048	10
chr1	151019273	151019529	10
chr1	151042075	151042285	10
chr1	151044743	151045044	10
chr1	151056587	151056792	10
chr1	151056858	151056998	10
chr1	151104054	151104327	6
chr1	151105785	151105825	10
chr1	151105823	151105985	10
chr1	151114604	151114674	10
chr1	151252449	151252695	10
chr1	151252777	151252907	10
chr1	151322907	151323123	10
chr1	151367577	151367916	10
chr1	151474000	151474282	10
chr1	151474280	151474484	10
chr1	151573441	151573487	10
chr1	151623695	151623828	10
chr1	151623932	151623974	8
chr1	151741839	151741881	10
chr1	151741879	151741998	10
chr1	151741996	151742077	10
chr1	151742075	151742156	10
chr1	151742154	151742299	10
chr1	152000698	152000901	10
chr1	152051120	152051322	10
chr1	152052227	152052484	10
chr1	152117310	152117354	10
chr1	152117368	152117719	10
chr1	152188943	152189251	10
chr1	152277237	152277576	10
chr1	152278019	152278211	10
chr1	152933303	152933652	10
chr1	153329085	153329427	10
chr1	153347339	153347616	10
chr1	153432479	153432767	10
chr1	153494379	153494448	9
chr1	153537508	153537645	10
chr1	153540080	153540229	10
chr1	153547159	153547363	10
chr1	153547361	153547479	10
chr1	153547517	153547595	10
chr1	153547633	153547712	10
chr1	153547750	153547837	10
chr1	153547917	153548152	10
chr1	153555059	153555201	10
chr1	153555355	153555433	10
chr1	153555431	153555513	10
chr1	153555511	153555593	10
chr1	153555657	153555720	10
chr1	153629330	153629417	10
chr1	153632793	153633049	7
chr1	153647196	153647539	10
chr1	153667061	153667197	7
chr1	153669112	153669248	10
chr1	153681779	153682106	10
chr1	153683934	153684216	10
chr1	153698927	153699199	10
chr1	153711631	153711837	10
chr1	153750067	153750361	10
chr1	153754046	153754140	10
chr1	153754138	153754314	10
chr1	153754380	153754516	10
chr1	153768105	153768185	10
chr1	153770066	153770136	10
chr1	153770134	153770269	10
chr1	153794512	153794691	8
chr1	153877706	153877778	10
chr1	153897217	153897453	10
chr1	153937346	153937627	10
chr1	154008157	154008455	7
chr1	154075869	154076005	3
chr1	154127197	154127361	8
chr1	154146971	154147266	10
chr1	154156614	154156671	10
chr1	154156669	154156759	10
chr1	154157111	154157314	10
chr1	154183773	154184107	10
chr1	154188405	154188609	10
chr1	154312876	154313163	10
chr1	154348308	154348512	8
chr1	154402733	154402992	10
chr1	154425029	154425164	10
chr1	154425230	154425538	10
chr1	154440097	154440425	10
chr1	154498296	154498421	10
chr1	154533465	154533602	10
chr1	154680560	154680706	10
chr1	154695162	154695502	10
chr1	154813349	154813604	1
chr1	154819494	154819813	8
chr1	154869214	154869559	8
chr1	154879741	154880056	2
chr1	154958491	154958786	10
chr1	154998823	154999078	10
chr1	155075303	155075635	10
chr1	155090873	155091218	10
chr1	155096565	155096903	10
chr1	155152012	155152222	10
chr1	155152220	155152359	10
chr1	155152357	155152403	10
chr1	155190522	155190846	10
chr1	155207964	155208167	10
chr1	155244645	155244968	10
[truncated: 33,784 more rows]
