# Supplementary material for: Cost-effective methylome sequencing of cell-free DNA for accurately detecting and locating cancer
Source: Nat Commun. 2022 Sep 29;13:5566. doi: 10.1038/s41467-022-32995-6 (PMC9522828; doi:10.1038/s41467-022-32995-6)
Supplement: Supplementary file 7 — Supplementary Data 5 [file 41467_2022_32995_MOESM7_ESM.xlsx]

## Sheet: S5
Table S5: tissue-specific hypermethylation markers, hg19 coordinates
chr	start	end
chr1	10785	10859
chr1	11841	11961
chr1	863494	863629
chr1	919915	920180
chr1	956551	956582
chr1	968438	968463
chr1	968582	968839
chr1	975185	975467
chr1	975610	975834
chr1	975832	975882
chr1	975880	976051
chr1	976049	976103
chr1	976106	976278
chr1	976276	976370
chr1	976368	976445
chr1	990469	990644
chr1	999190	999395
chr1	999909	1000172
chr1	1004087	1004425
chr1	1072229	1072454
chr1	1072598	1072627
chr1	1079782	1080070
chr1	1092932	1093213
chr1	1101806	1102033
chr1	1105429	1105665
chr1	1149385	1149630
chr1	1241279	1241598
chr1	1362344	1362659
chr1	1363189	1363232
chr1	1366392	1366572
chr1	1369256	1369594
chr1	1369844	1370139
chr1	1389694	1389985
chr1	1476019	1476127
chr1	1476815	1477124
chr1	1478956	1479239
chr1	1522018	1522154
chr1	1710617	1710966
chr1	1849912	1850218
chr1	1851254	1851318
chr1	1955077	1955397
chr1	1982083	1982262
chr1	2000588	2000612
chr1	2065036	2065069
chr1	2065067	2065100
chr1	2130693	2130820
chr1	2137324	2137666
chr1	2143968	2144072
chr1	2144070	2144360
chr1	2144358	2144462
chr1	2144460	2144699
chr1	2165743	2165912
chr1	2222217	2222491
chr1	2243875	2244168
chr1	2253191	2253542
chr1	2375071	2375099
chr1	2437753	2438033
chr1	2473029	2473341
chr1	2479974	2480147
chr1	2597110	2597453
chr1	2986593	2986615
chr1	2990404	2990687
chr1	3167772	3167970
chr1	3310867	3311192
chr1	3408225	3408506
chr1	3537917	3538151
chr1	3663315	3663613
chr1	3663611	3663682
chr1	3663680	3663712
chr1	3663889	3663940
chr1	3759873	3760130
chr1	3760128	3760419
chr1	4014428	4014764
chr1	4059800	4060126
chr1	4699389	4699603
chr1	4715036	4715062
chr1	4715304	4715357
chr1	4715355	4715389
chr1	5890713	5891022
chr1	6053344	6053642
chr1	6159591	6159939
chr1	6161756	6162022
chr1	6269334	6269636
chr1	6309975	6310286
chr1	6500545	6500883
chr1	6509055	6509081
chr1	6514847	6514929
chr1	6515111	6515278
chr1	6520597	6520694
chr1	6531166	6531190
chr1	6535841	6536067
chr1	6761990	6762266
chr1	7707238	7707536
chr1	7843617	7843944
chr1	7844715	7844743
chr1	8085926	8085952
chr1	8908144	8908469
chr1	8937789	8937987
chr1	8938151	8938462
chr1	9099648	9099678
chr1	9171114	9171355
chr1	9243269	9243543
chr1	9258977	9259067
chr1	9551236	9551552
chr1	9649756	9650063
chr1	9735164	9735301
chr1	9777584	9777871
chr1	10508506	10508700
chr1	10816118	10816390
chr1	10896057	10896157
chr1	10934986	10935265
chr1	11113079	11113169
chr1	11119252	11119559
chr1	11322992	11323251
chr1	11380336	11380667
chr1	11495868	11496118
chr1	11740546	11740573
chr1	12655463	12655632
chr1	13404579	13404724
chr1	13721749	13721894
chr1	13840177	13840205
chr1	14026732	14026836
chr1	14026834	14026900
chr1	14925384	14925415
chr1	14925953	14925979
chr1	15251066	15251127
chr1	15757535	15757844
chr1	15911273	15911305
chr1	16085629	16085665
chr1	16302619	16302950
chr1	16609015	16609333
chr1	16971415	16971622
chr1	16974139	16974256
chr1	16974750	16974786
chr1	16984584	16984790
chr1	17018959	17019045
chr1	17019572	17019600
chr1	17019598	17019667
chr1	17027002	17027179
chr1	17027177	17027279
chr1	17027277	17027404
chr1	17027408	17027598
chr1	17027616	17027753
chr1	17027773	17027870
chr1	17085823	17086113
chr1	17287606	17287862
chr1	17452194	17452475
chr1	17684783	17684919
chr1	17958772	17959038
chr1	18956252	18956591
chr1	18957160	18957476
chr1	18957805	18958085
chr1	18958083	18958113
chr1	18958960	18959242
chr1	18959482	18959654
chr1	18963185	18963290
chr1	19012461	19012603
chr1	19275075	19275416
chr1	19810917	19811082
chr1	19811080	19811430
chr1	20512309	20512528
chr1	20618221	20618432
chr1	20669766	20669928
chr1	20669974	20670018
chr1	20879640	20879854
chr1	21058012	21058261
chr1	21616222	21616332
chr1	21616380	21616433
chr1	21616438	21616518
chr1	21616522	21616756
chr1	21661645	21661682
chr1	21907851	21907987
chr1	21919645	21919918
chr1	21934478	21934568
chr1	21945466	21945743
chr1	21978607	21978816
chr1	22668797	22668847
chr1	22999952	23000182
chr1	23811306	23811340
chr1	23964056	23964315
chr1	24438940	24439138
chr1	25944319	25944458
chr1	26489353	26489675
chr1	26608654	26608832
chr1	26633309	26633633
chr1	26686116	26686435
chr1	26686630	26686796
chr1	26686814	26686906
chr1	26686904	26687123
chr1	26734753	26735087
chr1	26737356	26737694
chr1	27022023	27022175
chr1	27248614	27248959
chr1	27382553	27382691
chr1	27677589	27677676
chr1	27853697	27853989
chr1	27894678	27895025
chr1	28833910	28834199
chr1	29181772	29182097
chr1	29447867	29447985
chr1	29447983	29448025
chr1	29586403	29586434
chr1	29804785	29805040
chr1	30530272	30530485
chr1	31538842	31539168
chr1	31845934	31845992
chr1	31845990	31846336
chr1	32226457	32226685
chr1	32409947	32410073
chr1	32410071	32410293
chr1	32666745	32666956
chr1	32670742	32671031
chr1	32714120	32714183
chr1	32800610	32800906
chr1	32802017	32802127
chr1	32827232	32827337
chr1	32827335	32827364
chr1	33390845	33391143
chr1	33646407	33646572
chr1	34630260	34630436
chr1	34630628	34630708
chr1	35895710	35895845
chr1	36023957	36024266
chr1	36043418	36043705
chr1	36549558	36549590
chr1	36622687	36622908
chr1	36786594	36786840
chr1	36788360	36788557
chr1	37500123	37500339
chr1	38284231	38284301
chr1	39043930	39044132
chr1	39193874	39194155
chr1	39700665	39700783
chr1	39976075	39976252
chr1	40075515	40075760
chr1	40236789	40236819
chr1	40237046	40237100
chr1	40428323	40428350
chr1	40915342	40915648
chr1	41249953	41250134
chr1	41267813	41268070
chr1	41268205	41268308
chr1	41327187	41327218
chr1	41351342	41351413
chr1	41444711	41445017
chr1	41446096	41446396
chr1	41831920	41832033
chr1	41848091	41848119
chr1	41848117	41848144
chr1	42128305	42128334
chr1	42128362	42128394
chr1	42128398	42128465
chr1	43390441	43390539
chr1	43390544	43390669
chr1	43423537	43423654
chr1	43736390	43736731
chr1	44031434	44031586
chr1	44495138	44495401
chr1	44882937	44883248
chr1	44883779	44884097
chr1	45008914	45009260
chr1	45279366	45279389
chr1	45308363	45308672
chr1	45403276	45403413
chr1	45986319	45986432
chr1	46669004	46669046
chr1	46713746	46713956
chr1	46871597	46871943
chr1	46954803	46954836
chr1	47489465	47489736
chr1	47697901	47697949
chr1	47904141	47904301
chr1	47915379	47915648
chr1	47915735	47915795
chr1	47973850	47974149
chr1	47999267	47999408
chr1	48190884	48190958
chr1	48190956	48191040
chr1	48616102	48616281
chr1	50884090	50884314
chr1	50892872	50893188
chr1	51795598	51795901
chr1	51810725	51810975
chr1	52455523	52455846
chr1	52455844	52456012
chr1	52498550	52498585
chr1	52647362	52647557
chr1	53308697	53308873
chr1	53935961	53935985
chr1	54310346	54310552
chr1	55008338	55008363
chr1	55008361	55008646
chr1	55446189	55446362
chr1	55462617	55462817
chr1	55679624	55679965
chr1	55679963	55680179
chr1	55680177	55680520
chr1	56555799	56555991
chr1	56942303	56942463
chr1	58715503	58715807
chr1	59042002	59042187
chr1	59165840	59166034
chr1	61519669	61519811
chr1	62803455	62803803
chr1	63154169	63154194
chr1	63786766	63787095
chr1	63789003	63789026
chr1	64239971	64239997
chr1	64240295	64240320
chr1	64880200	64880345
chr1	65468413	65468442
chr1	65774775	65775089
chr1	65991122	65991453
chr1	70033714	70034057
chr1	70034055	70034319
chr1	70034370	70034417
chr1	72215836	72215972
chr1	73614178	73614383
chr1	73768800	73768938
chr1	75598492	75598830
chr1	75601998	75602028
chr1	75602876	75603191
chr1	80410000	80410068
chr1	83729323	83729391
chr1	84326267	84326419
chr1	85086189	85086391
chr1	85463410	85463435
chr1	86573309	86573379
chr1	87617399	87617711
chr1	90309276	90309477
chr1	90309475	90309522
chr1	90309520	90309599
chr1	90309597	90309893
chr1	90697966	90698037
chr1	91172115	91172140
chr1	91183249	91183462
chr1	91183790	91184081
chr1	91192186	91192513
chr1	91301004	91301030
chr1	91316677	91316703
chr1	92389231	92389366
chr1	92952417	92952451
chr1	98511508	98511855
chr1	98519160	98519264
chr1	99469697	99469983
chr1	99470644	99470896
chr1	100315089	100315428
chr1	100647228	100647352
chr1	100732036	100732158
chr1	101004619	101004811
chr1	105392180	105392385
chr1	108742409	108742446
chr1	108742563	108742827
chr1	109360215	109360285
chr1	110009663	110009771
chr1	110230998	110231238
chr1	110427373	110427664
chr1	110610550	110610884
chr1	110693543	110693652
chr1	110752294	110752608
chr1	110752723	110752804
chr1	111173525	111173820
chr1	111216740	111216917
chr1	111216973	111217099
chr1	111217259	111217576
chr1	111506232	111506521
chr1	111746439	111746547
chr1	112354534	112354844
chr1	113304915	113305242
chr1	113499414	113499656
chr1	113501688	113501850
chr1	114695531	114695684
chr1	114785127	114785166
chr1	115880440	115880731
chr1	116370884	116371233
chr1	116380778	116380875
chr1	116519535	116519805
chr1	117795022	117795320
chr1	119530470	119530499
chr1	120685251	120685394
chr1	120904829	120905164
chr1	121260945	121260988
chr1	121260986	121261048
chr1	121261046	121261078
chr1	121261076	121261158
chr1	121261156	121261189
chr1	121261187	121261345
chr1	143282152	143282400
chr1	144484470	144484540
chr1	144484654	144484790
chr1	144685601	144685707
chr1	145395373	145395591
chr1	145396225	145396314
chr1	145396312	145396515
chr1	145398856	145398926
chr1	145398924	145399243
chr1	145399254	145399322
chr1	145399320	145399447
chr1	145399476	145399522
chr1	147112766	147113041
chr1	147124793	147125101
chr1	147493463	147493599
chr1	147790368	147790552
chr1	147940054	147940190
chr1	148527051	148527360
chr1	148760224	148760513
chr1	148855492	148855724
chr1	149155149	149155454
chr1	149194607	149194798
chr1	149287380	149287718
chr1	149383711	149383848
chr1	149400057	149400386
chr1	149444799	149444938
chr1	149672616	149672797
chr1	149672926	149673270
chr1	149784751	149785080
chr1	149800244	149800367
chr1	149842919	149843144
chr1	150121636	150121736
chr1	150122718	150122862
chr1	150254114	150254367
chr1	150254365	150254536
chr1	150254534	150254699
chr1	150265895	150266159
chr1	150266157	150266275
chr1	150266291	150266510
chr1	150504677	150504990
chr1	150560407	150560543
chr1	150981355	150981608
chr1	151031129	151031278
chr1	151042578	151042877
chr1	151104404	151104433
chr1	151118487	151118795
chr1	151255579	151255787
chr1	151624281	151624426
chr1	151688823	151689174
chr1	151811094	151811121
chr1	153607620	153607933
chr1	153652152	153652366
chr1	153652563	153652839
chr1	154475393	154475418
chr1	154969407	154969678
chr1	154990132	154990337
chr1	154990335	154990603
chr1	155035387	155035692
chr1	155055185	155055450
chr1	155098964	155099251
chr1	155146784	155147091
chr1	155213911	155214116
chr1	155214114	155214327
chr1	155264683	155264966
chr1	155947660	155947692
chr1	155948346	155948619
chr1	156051320	156051524
chr1	156060609	156060933
chr1	156215737	156216081
chr1	156405917	156405941
chr1	156561970	156562216
chr1	156595308	156595333
chr1	156611760	156611843
chr1	156611841	156611894
chr1	156626490	156626750
chr1	156626748	156626829
chr1	156626827	156627127
chr1	156627125	156627404
chr1	156818702	156818980
chr1	156828914	156829191
chr1	157164688	157164712
chr1	157164813	157164840
chr1	158094982	158095254
chr1	158151203	158151539
chr1	159158236	159158350
chr1	159158363	159158481
chr1	159419803	159419866
chr1	159750932	159751053
chr1	159824307	159824527
chr1	159893643	159893962
chr1	159893960	159894301
chr1	160055289	160055636
chr1	160983384	160983608
chr1	160983606	160983768
chr1	161283492	161283789
chr1	161285616	161285646
chr1	161391904	161392252
chr1	161418604	161418676
chr1	161433395	161433467
chr1	161440776	161440848
chr1	163150576	163150646
chr1	164017635	164017771
chr1	164290821	164291171
chr1	165323182	165323460
chr1	165699279	165699430
chr1	167090989	167091271
chr1	167656928	167657278
chr1	170457863	170458110
chr1	170629279	170629592
chr1	170630170	170630497
chr1	170633091	170633398
chr1	171810284	171810431
chr1	171810429	171810544
chr1	171810921	171811263
chr1	175014346	175014612
chr1	179202340	179202410
chr1	179334535	179334844
chr1	180124570	180124902
chr1	180881922	180881948
chr1	180904272	180904553
chr1	181287340	181287643
chr1	181452921	181452954
chr1	182026177	182026431
chr1	184943572	184943685
chr1	186249226	186249366
chr1	186350619	186350755
chr1	187318154	187318445
chr1	191068189	191068259
chr1	193103521	193103658
chr1	194760871	194761007
chr1	196577603	196577907
chr1	197882432	197882702
chr1	197883227	197883556
chr1	200839495	200839793
chr1	200992901	200993233
chr1	201317060	201317369
chr1	201708604	201708832
chr1	201709177	201709397
chr1	202114198	202114488
chr1	202161061	202161219
chr1	202612155	202612194
chr1	202678881	202679065
chr1	202995211	202995509
chr1	203096938	203097028
chr1	203242021	203242371
chr1	203259748	203259797
chr1	203275241	203275327
chr1	203595060	203595146
chr1	203598538	203598629
chr1	203598642	203598695
chr1	204346993	204347031
chr1	204654764	204654788
chr1	204797858	204797892
chr1	205012388	205012455
chr1	205012463	205012585
chr1	205012592	205012860
chr1	205474306	205474468
chr1	205538558	205538832
chr1	206644490	206644802
chr1	206730457	206730587
chr1	206730608	206730638
chr1	206730644	206730691
chr1	206730689	206730741
chr1	206730739	206730774
chr1	206730772	206730816
chr1	206730814	206730856
chr1	206730854	206730886
chr1	208084004	208084200
chr1	208084511	208084796
chr1	210001907	210002211
chr1	210111298	210111404
chr1	210111508	210111656
chr1	210405865	210406203
chr1	211446123	211446259
chr1	212688095	212688245
chr1	212873689	212873722
chr1	213093995	213094262
chr1	214161080	214161229
chr1	214622509	214622645
chr1	215255767	215256089
chr1	215256496	215256596
chr1	217963942	217964066
chr1	220220344	220220657
chr1	221065280	221065590
chr1	223060880	223061002
chr1	224528664	224528855
chr1	224662456	224662600
chr1	224701354	224701623
chr1	225462066	225462192
chr1	226032992	226033335
chr1	226057770	226057977
chr1	226127222	226127407
chr1	226267918	226268086
chr1	226329742	226329878
chr1	227506050	227506210
chr1	228074975	228075267
chr1	228195432	228195457
chr1	228196126	228196398
chr1	228197108	228197370
chr1	228394453	228394709
chr1	228526090	228526373
chr1	228526371	228526672
chr1	228748142	228748270
chr1	228752292	228752420
chr1	228752418	228752509
chr1	228752624	228752752
chr1	228753819	228754085
chr1	228757080	228757208
chr1	228759300	228759428
chr1	228761210	228761338
chr1	228762735	228763001
chr1	228777183	228777329
chr1	228779424	228779570
chr1	228781673	228781801
chr1	229542753	229542945
chr1	229543253	229543507
chr1	229568160	229568304
chr1	230889492	230889577
chr1	231297879	231297903
chr1	231347350	231347679
chr1	231358658	231358794
chr1	231762338	231762653
chr1	232941138	232941266
chr1	232941264	232941421
chr1	232941419	232941448
chr1	233463149	233463300
chr1	233874692	233874724
chr1	233884153	233884373
chr1	234041420	234041661
chr1	235093944	235094123
chr1	235267812	235268105
chr1	236228405	236228446
chr1	236431907	236432257
chr1	236549481	236549626
chr1	236550557	236550613
chr1	239549885	239550126
chr1	240255358	240255680
chr1	242687764	242687906
chr1	242687922	242687945
chr1	244094505	244094774
chr1	244162933	244163068
chr1	244892997	244893331
chr1	245749906	245750045
chr1	246138717	246138791
chr1	246669591	246669908
chr1	246853121	246853290
chr1	246862239	246862589
chr1	247536876	247536946
chr1	248020113	248020400
chr1	248020535	248020567
chr1	248020624	248020730
chr1	248020981	248021011
chr1	248047311	248047561
chr1	248057342	248057547
chr1	248821319	248821547
chr1	249157277	249157383
chr1	249166945	249167078
chr1	249200503	249200750
chr10	392049	392142
chr10	569335	569592
chr10	686536	686682
chr10	735034	735289
chr10	1156151	1156368
chr10	1704441	1704570
chr10	2271367	2271613
chr10	3068584	3068908
chr10	3238971	3239313
chr10	3281937	3282206
chr10	3326584	3326793
chr10	3514754	3514880
chr10	3791699	3791989
chr10	5522859	5523111
chr10	5606418	5606764
chr10	5855184	5855458
chr10	5923948	5924229
chr10	6092869	6093140
chr10	6417145	6417324
chr10	7451616	7451869
chr10	7451867	7452108
chr10	7708315	7708555
chr10	7708708	7708737
chr10	8076889	8076913
chr10	8078049	8078375
chr10	8096463	8096554
chr10	8097291	8097584
chr10	8799568	8799705
chr10	11059635	11059715
chr10	11060313	11060340
chr10	11207220	11207432
chr10	11207430	11207541
chr10	11207539	11207613
chr10	11207617	11207765
chr10	11207763	11207835
chr10	11207833	11207914
chr10	11784831	11784876
chr10	11828393	11828482
chr10	11868873	11869214
chr10	12110155	12110495
chr10	12110493	12110813
chr10	14995680	14995834
chr10	14995869	14996032
chr10	15140383	15140605
chr10	15761913	15761948
chr10	17271114	17271368
chr10	17496543	17496573
chr10	17972707	17972920
chr10	18429826	18429856
chr10	20104411	20104585
chr10	20105024	20105243
chr10	20106896	20107220
chr10	21824098	21824324
chr10	23482297	23482538
chr10	23982523	23982549
chr10	26501050	26501358
chr10	26503716	26504031
chr10	26505806	26506116
chr10	26726986	26727111
chr10	26727113	26727178
chr10	26727693	26727729
chr10	26727731	26727804
chr10	26727802	26727881
chr10	26727879	26727985
chr10	27530517	27530855
chr10	28034414	28034557
chr10	28034852	28034889
chr10	28036088	28036408
chr10	28957428	28957747
chr10	29011312	29011578
chr10	29104767	29104792
chr10	29140664	29140782
chr10	30025993	30026054
chr10	30509086	30509333
chr10	30962531	30962756
chr10	33625002	33625311
chr10	34061014	34061176
chr10	34910392	34910420
chr10	35103211	35103236
chr10	35103526	35103552
chr10	35103751	35103794
chr10	35415400	35415625
chr10	35928425	35928540
chr10	35928538	35928852
chr10	42673053	42673257
chr10	42738789	42739108
chr10	43248724	43248757
chr10	43762188	43762221
chr10	43762472	43762671
chr10	43950616	43950886
chr10	44102279	44102592
chr10	45914378	45914463
chr10	45914461	45914685
chr10	45914683	45914750
chr10	45914752	45914841
chr10	45914839	45914950
chr10	45914948	45915117
chr10	45915115	45915387
chr10	46557835	46557974
chr10	46720381	46720592
chr10	46891151	46891251
chr10	46992009	46992271
chr10	46993105	46993232
chr10	47083550	47083575
chr10	47751846	47752130
chr10	47919180	47919385
chr10	50605376	50605557
chr10	50817998	50818109
chr10	50818273	50818489
chr10	50887679	50887803
chr10	53827685	53827820
chr10	60272923	60272952
chr10	65571827	65571972
chr10	65631590	65631795
chr10	69615237	69615449
chr10	70505057	70505314
chr10	71078059	71078110
chr10	71078233	71078288
chr10	71079071	71079234
chr10	71079310	71079339
chr10	71338362	71338675
chr10	71904931	71905269
chr10	72014912	72015253
chr10	72200282	72200513
chr10	72390593	72390711
chr10	72977655	72977959
chr10	73157080	73157365
chr10	73157363	73157685
chr10	73648316	73648630
chr10	74057443	74057671
chr10	74057869	74058003
chr10	74094584	74094730
chr10	75633360	75633516
chr10	75700565	75700850
chr10	76803393	76803596
chr10	76994074	76994175
chr10	77093510	77093589
chr10	77167886	77168097
chr10	79606347	79606693
chr10	80862036	80862140
chr10	80956537	80956820
chr10	81002067	81002179
chr10	81002217	81002327
chr10	81002325	81002459
chr10	81002566	81002802
chr10	81002908	81003007
chr10	81003410	81003437
chr10	83633832	83634146
chr10	83634870	83635006
chr10	83635279	83635523
chr10	85898502	85898843
chr10	87188202	87188512
chr10	88126536	88126710
chr10	88345139	88345421
chr10	88470600	88470931
chr10	88516673	88516703
chr10	88517008	88517044
chr10	88730738	88730921
chr10	88730919	88730954
chr10	88731072	88731100
chr10	88731098	88731227
chr10	88731319	88731375
chr10	88745827	88745964
chr10	89124684	89124906
chr10	90342593	90342643
chr10	90342641	90342788
chr10	90342871	90342921
chr10	90342919	90343002
chr10	90343026	90343088
chr10	90343090	90343121
chr10	90343119	90343175
chr10	91294780	91295081
chr10	93332511	93332647
chr10	93667877	93667939
chr10	93999310	93999584
chr10	93999582	93999812
chr10	93999810	93999905
chr10	94449765	94449940
chr10	94449945	94450023
chr10	94450162	94450264
chr10	94450328	94450378
chr10	94450467	94450627
chr10	94459280	94459554
chr10	94822069	94822394
chr10	94826002	94826234
chr10	94828205	94828485
chr10	94834581	94834825
chr10	97803939	97804022
chr10	97804076	97804144
chr10	97804142	97804235
chr10	97804233	97804325
chr10	99473109	99473353
chr10	99474399	99474530
chr10	99734478	99734756
chr10	99894012	99894267
chr10	100185393	100185692
chr10	100991815	100992134
chr10	101292904	101293238
chr10	101296941	101297224
chr10	102473298	102473647
chr10	102475111	102475395
chr10	102482085	102482199
chr10	102484106	102484281
chr10	102489512	102489763
chr10	102497176	102497290
chr10	102505897	102506070
chr10	102507338	102507538
chr10	102507536	102507573
chr10	102509084	102509429
chr10	102586670	102586700
chr10	102756536	102756852
chr10	102792176	102792259
chr10	102792257	102792473
chr10	102792471	102792709
chr10	102807173	102807464
chr10	102821187	102821296
chr10	102821294	102821522
chr10	102883062	102883091
chr10	102883150	102883199
chr10	102883220	102883291
chr10	102883289	102883398
chr10	102890740	102891036
chr10	102893670	102893950
chr10	102894653	102894691
chr10	102977192	102977219
chr10	102985543	102985873
chr10	102986286	102986542
chr10	102989474	102989504
chr10	102997101	102997346
chr10	102998008	102998230
chr10	102998425	102998684
chr10	103328893	103329233
chr10	103330698	103330951
chr10	103534419	103534585
chr10	103599667	103599701
chr10	103603377	103603442
chr10	103878953	103879299
chr10	104196338	104196620
chr10	104420938	104421076
chr10	104421116	104421252
chr10	104474836	104475113
chr10	105211956	105212143
chr10	105212141	105212301
chr10	105344415	105344444
chr10	105367148	105367196
chr10	105452942	105453024
chr10	105735725	105736056
chr10	105796950	105797176
chr10	105797174	105797506
chr10	106028542	106028616
chr10	106028621	106028657
chr10	106028655	106028710
chr10	106028767	106028886
chr10	106028884	106028977
chr10	106028991	106029027
chr10	106198293	106198429
chr10	106399885	106400210
chr10	106401000	106401025
chr10	106402310	106402575
chr10	113943096	113943315
chr10	113943313	113943395
chr10	113943402	113943500
chr10	113943498	113943541
chr10	113943539	113943568
chr10	113943593	113943778
chr10	114886280	114886554
chr10	115804751	115805090
chr10	115805088	115805114
chr10	115805112	115805141
chr10	118031692	118031719
chr10	118241931	118242248
chr10	118253322	118253360
chr10	118369189	118369491
chr10	118897699	118897977
chr10	118899072	118899232
chr10	119000855	119001071
chr10	119296807	119297107
chr10	119303037	119303244
chr10	119494775	119494906
chr10	119597940	119598119
chr10	120005703	120006028
chr10	120354016	120354332
chr10	120355482	120355757
chr10	120779431	120779567
chr10	121301421	121301676
chr10	121301694	121301898
chr10	121481127	121481272
chr10	121481466	121481584
chr10	121974729	121974771
chr10	121975041	121975159
chr10	121975157	121975302
chr10	121999421	121999741
chr10	122708589	122708614
chr10	122708683	122708866
chr10	123845295	123845397
chr10	123922903	123922953
chr10	123923015	123923100
chr10	123923187	123923210
chr10	123923370	123923523
chr10	123923906	123924247
chr10	124220946	124220980
chr10	124221295	124221318
chr10	124221517	124221599
chr10	124221840	124221873
chr10	124894776	124894871
chr10	124895940	124896177
chr10	124897209	124897241
chr10	126149984	126150278
chr10	126185746	126186082
chr10	126431607	126431651
chr10	126493757	126493828
chr10	131763372	131763395
chr10	131766321	131766566
chr10	131769657	131769684
chr10	131988304	131988628
chr10	132193732	132194065
chr10	133109028	133109263
chr10	133110087	133110119
chr10	133850104	133850131
chr10	134166278	134166588
chr10	134385697	134385999
chr10	134599595	134599637
chr10	134676323	134676640
chr10	134853830	134854177
chr10	134899637	134899904
chr10	134901450	134901488
chr10	134914612	134914759
chr10	134975539	134975881
chr10	135076974	135077225
chr10	135078529	135078770
chr10	135082864	135083117
chr10	135089283	135089524
chr10	135089748	135090006
chr10	135090249	135090326
chr10	135090324	135090420
chr10	135090448	135090566
chr10	135094563	135094759
chr10	135098810	135098846
chr10	135105363	135105470
chr10	135105895	135105991
chr10	135122793	135123022
chr10	135139309	135139361
chr10	135383604	135383853
chr10	135462460	135462715
chr10	135493532	135493624
chr11	304963	305080
chr11	308166	308474
chr11	322851	323130
chr11	406392	406665
chr11	555388	555536
chr11	555539	555620
chr11	555618	555715
chr11	555978	556061
chr11	556059	556151
chr11	556181	556226
chr11	556248	556341
chr11	556339	556412
chr11	556410	556442
chr11	627294	627335
chr11	639323	639573
chr11	640358	640607
chr11	725828	726001
chr11	726155	726202
chr11	829181	829529
chr11	829824	830099
chr11	830097	830142
chr11	830140	830228
chr11	830236	830321
chr11	830319	830503
chr11	830530	830588
chr11	830586	830724
chr11	835847	836024
chr11	836022	836199
chr11	845076	845388
chr11	1249824	1250171
chr11	1284110	1284375
chr11	1508399	1508670
chr11	1567120	1567463
chr11	1674154	1674186
chr11	1892185	1892489
chr11	1960509	1960701
chr11	2158894	2159109
chr11	2159107	2159177
chr11	2159175	2159332
chr11	2159399	2159428
chr11	2159437	2159468
chr11	2160123	2160182
chr11	2160267	2160313
chr11	2160449	2160565
chr11	2160607	2160641
chr11	2160639	2160742
chr11	2160805	2160933
chr11	2160979	2161167
chr11	2161313	2161384
chr11	2161382	2161651
chr11	2161649	2161735
chr11	2161775	2161970
chr11	2162038	2162192
chr11	2162282	2162476
chr11	2164942	2165137
chr11	2165159	2165209
chr11	2165207	2165268
chr11	2165266	2165390
chr11	2165388	2165445
chr11	2165453	2165573
chr11	2165641	2165761
chr11	2165759	2165856
chr11	2165854	2166116
chr11	2177834	2178143
chr11	2465693	2466038
chr11	2554290	2554563
chr11	2954208	2954497
chr11	3322577	3322713
chr11	3323531	3323818
chr11	3483812	3483964
chr11	6164977	6165217
chr11	6676991	6677174
chr11	8190589	8190835
chr11	8305208	8305303
chr11	8427410	8427547
chr11	9112530	9112583
chr11	9112586	9112662
chr11	9112660	9112699
chr11	9113238	9113279
chr11	9405811	9406135
chr11	9594366	9594437
chr11	10327725	10327810
chr11	10328105	10328246
chr11	10329772	10329970
chr11	12836439	12836641
chr11	13689640	13689701
chr11	13689710	13689830
chr11	13689828	13689871
chr11	13689869	13689942
chr11	13689960	13690031
chr11	13690040	13690180
chr11	13690178	13690243
chr11	13690241	13690385
chr11	13690626	13690756
chr11	13867836	13867971
chr11	14348462	14348532
chr11	14926601	14926729
chr11	14926727	14926781
chr11	14926859	14926991
chr11	14995384	14995419
chr11	16626053	16626081
chr11	17411223	17411499
chr11	17741546	17741872
chr11	17757731	17758032
chr11	18813402	18813426
chr11	19256916	19257053
chr11	19798926	19799153
chr11	19899178	19899318
chr11	20149887	20150187
chr11	20619809	20620013
chr11	24295968	24296066
chr11	27321039	27321163
chr11	30037423	30037730
chr11	30037923	30038127
chr11	31821273	31821598
chr11	31823908	31824241
chr11	31835764	31836006
chr11	32355271	32355336
chr11	33265199	33265277
chr11	33722045	33722072
chr11	33824247	33824280
chr11	35441047	35441243
chr11	35441426	35441679
chr11	39785083	39785222
chr11	43373361	43373566
chr11	44327152	44327479
chr11	44330671	44330828
chr11	44333157	44333503
chr11	44337626	44337790
chr11	44340838	44341126
chr11	44341128	44341442
chr11	44915635	44915981
chr11	45376751	45376999
chr11	45944931	45945160
chr11	46299866	46300181
chr11	46316925	46317140
chr11	46317172	46317195
chr11	46317193	46317259
chr11	46317330	46317462
chr11	46317466	46317564
chr11	46388928	46389250
chr11	46389356	46389439
chr11	46409507	46409803
chr11	46940231	46940262
chr11	46940260	46940487
chr11	47441265	47441503
chr11	57250158	57250265
chr11	57250263	57250396
chr11	57250468	57250529
chr11	57250527	57250611
chr11	57250635	57250693
chr11	57250691	57250740
chr11	57250738	57250797
chr11	57405675	57405940
chr11	57412085	57412405
chr11	59323337	59323613
chr11	59323619	59323786
chr11	59323784	59323906
chr11	59387559	59387629
chr11	60539639	60539721
chr11	60718584	60718820
chr11	60718818	60718985
chr11	60719031	60719101
chr11	60751700	60751924
chr11	61276411	61276454
chr11	61276456	61276494
chr11	61322944	61323126
chr11	61596341	61596561
chr11	61684743	61684774
chr11	62379158	62379332
chr11	62421159	62421451
chr11	62436490	62436554
chr11	62521890	62522225
chr11	62673690	62673959
chr11	62693169	62693451
chr11	62693658	62693689
chr11	62693761	62694042
chr11	62694040	62694085
chr11	62694083	62694185
chr11	62694226	62694372
chr11	62694391	62694680
chr11	63304613	63304964
chr11	63439302	63439591
chr11	63531793	63531876
chr11	63581599	63581673
chr11	63581671	63581714
chr11	63581712	63581815
chr11	63775029	63775227
chr11	63796012	63796258
chr11	63828105	63828229
chr11	63828311	63828347
chr11	63828345	63828436
chr11	63954542	63954828
chr11	64108240	64108370
chr11	64110067	64110395
chr11	64257486	64257709
chr11	64455766	64456067
chr11	64569383	64569629
chr11	64570248	64570347
chr11	64708403	64708472
chr11	64949281	64949435
chr11	65122881	65123107
chr11	65123105	65123158
chr11	65185228	65185565
chr11	65307487	65307518
chr11	65308644	65308968
chr11	65325295	65325425
chr11	65355649	65355895
chr11	65586536	65586674
chr11	65659092	65659143
chr11	65667243	65667566
chr11	65816663	65816706
chr11	66496194	66496330
chr11	66623623	66623682
chr11	66623680	66623752
chr11	66623750	66623786
chr11	66623811	66623914
chr11	66623912	66623998
chr11	66623996	66624196
chr11	66624194	66624295
chr11	66624310	66624358
chr11	66624356	66624384
chr11	66624469	66624538
chr11	66624536	66624584
chr11	66624611	66624663
chr11	66624671	66624717
chr11	66624798	66624923
chr11	66790808	66790839
chr11	66885480	66885526
chr11	66885531	66885578
chr11	66885616	66885675
chr11	67044192	67044453
chr11	67044451	67044514
chr11	67044512	67044778
chr11	67057173	67057360
chr11	67182773	67183041
chr11	67249669	67249971
chr11	67271546	67271759
chr11	67351208	67351341
chr11	67351489	67351519
chr11	67351517	67351572
chr11	67379644	67379866
chr11	67895681	67895822
chr11	68065438	68065694
chr11	68143950	68144052
chr11	68234066	68234124
chr11	68518631	68518806
chr11	68610327	68610633
chr11	68622203	68622525
chr11	68622523	68622592
chr11	68622590	68622829
chr11	68622827	68622870
chr11	68623031	68623058
chr11	68623056	68623093
chr11	68623102	68623136
chr11	68778551	68778588
chr11	68778732	68778934
chr11	68780865	68780985
chr11	68780983	68781203
chr11	68811444	68811778
chr11	68922805	68922925
chr11	69064846	69065009
chr11	69257963	69258283
chr11	69258281	69258365
chr11	69258363	69258416
chr11	69312073	69312156
chr11	69451563	69451839
chr11	69451837	69452001
chr11	69452091	69452342
chr11	69453173	69453197
chr11	69489124	69489462
chr11	69589459	69589634
chr11	69634591	69634921
chr11	69650093	69650336
chr11	69816150	69816469
chr11	69831967	69832184
chr11	70048826	70049131
chr11	70368767	70369016
chr11	70601736	70601918
chr11	70601916	70602104
chr11	71158769	71159052
chr11	71936283	71936489
chr11	71951988	71952305
chr11	71952512	71952834
chr11	72675926	72675996
chr11	73371976	73372150
chr11	73372148	73372312
chr11	73372310	73372561
chr11	73693836	73693938
chr11	74100869	74101089
chr11	75011731	75011869
chr11	75052031	75052275
chr11	75063293	75063560
chr11	75917271	75917395
chr11	75917393	75917473
chr11	75917471	75917551
chr11	75917549	75917634
chr11	75917632	75917675
chr11	75917677	75917745
chr11	75917743	75917777
chr11	75917830	75917906
chr11	75917904	75917983
chr11	75917981	75918128
chr11	76391711	76391974
chr11	76750564	76750794
chr11	76750792	76750919
chr11	76751073	76751319
chr11	76859013	76859082
chr11	77185282	77185589
chr11	78614397	78614424
chr11	87056619	87056798
chr11	88070788	88070944
chr11	88241738	88241961
chr11	89051949	89052128
chr11	89593795	89593913
chr11	89713382	89713634
chr11	91958735	91959051
chr11	94883809	94883926
chr11	94883989	94884147
chr11	94965537	94965568
chr11	100997701	100998048
chr11	106889886	106889910
chr11	111100923	111101255
chr11	111783584	111783875
chr11	113930261	113930315
chr11	113930591	113930619
chr11	113931052	113931264
chr11	116371219	116371442
chr11	116606628	116606766
chr11	117185329	117185635
chr11	117387409	117387440
chr11	117667127	117667401
chr11	118068950	118069235
chr11	118479394	118479477
chr11	118480378	118480599
chr11	118480944	118481250
chr11	118740942	118741212
chr11	118900662	118901007
chr11	118901687	118902016
chr11	118955321	118955589
chr11	119186013	119186306
chr11	119227096	119227127
chr11	119227125	119227350
chr11	119227370	119227659
chr11	119293600	119293808
chr11	122848175	122848205
chr11	122849806	122850117
chr11	123229291	123229472
chr11	124618539	124618794
chr11	124628142	124628379
chr11	124628377	124628459
chr11	124628457	124628553
chr11	124628551	124628850
chr11	124628848	124629195
chr11	124738712	124738945
chr11	124791056	124791130
chr11	124791128	124791168
chr11	124932638	124932915
chr11	125036035	125036312
chr11	125036330	125036516
chr11	125732371	125732516
chr11	125757124	125757378
chr11	125774145	125774369
chr11	126173344	126173669
chr11	126173667	126173763
chr11	126225950	126226034
chr11	126286749	126286774
chr11	128775075	128775349
chr11	129242687	129242998
chr11	129242996	129243199
chr11	129243455	129243774
chr11	129245581	129245609
chr11	129635967	129636228
chr11	130029747	130029772
chr11	130297123	130297428
chr11	131561320	131561670
chr11	131994098	131994133
chr11	132864128	132864151
chr11	133797835	133798142
chr11	133906502	133906820
chr11	133906880	133907037
chr11	134146467	134146545
chr11	134182343	134182694
chr11	134201649	134201758
chr11	134393370	134393403
chr12	562080	562361
chr12	685413	685506
chr12	1034208	1034278
chr12	1059298	1059371
chr12	1059458	1059594
chr12	1638996	1639173
chr12	1904498	1904524
chr12	2016799	2017035
chr12	2162631	2162665
chr12	2163183	2163229
chr12	2736824	2737089
chr12	2800951	2800976
chr12	2893014	2893298
chr12	3083839	3084090
chr12	3308947	3309068
chr12	3309087	3309410
chr12	3309591	3309638
chr12	3600425	3600586
chr12	3601610	3601833
chr12	3862147	3862344
chr12	4235505	4235710
chr12	4273879	4274012
chr12	4378465	4378665
chr12	4378745	4379081
chr12	4381524	4381859
chr12	4381857	4381914
chr12	4381996	4382142
chr12	4383234	4383444
chr12	4383924	4384128
chr12	4429276	4429619
chr12	5018595	5018789
chr12	5504997	5505235
chr12	5539801	5540117
chr12	5540115	5540317
chr12	6054477	6054498
chr12	6309191	6309220
chr12	6309218	6309383
chr12	6420295	6420539
chr12	6446796	6447143
chr12	6473029	6473061
chr12	6560203	6560537
chr12	6580377	6580716
chr12	6664615	6664704
chr12	6677707	6677956
chr12	6910509	6910820
chr12	6938417	6938596
chr12	6938594	6938639
chr12	7046648	7046936
chr12	7055585	7055912
chr12	7059104	7059239
chr12	7061426	7061586
chr12	7071122	7071300
chr12	7261905	7262147
chr12	8186170	8186411
chr12	8597718	8597998
chr12	9441205	9441275
chr12	9455410	9455620
chr12	9468053	9468355
chr12	9583161	9583276
chr12	10105185	10105303
chr12	11653599	11653633
chr12	11790087	11790318
chr12	12185822	12186169
chr12	12719159	12719256
chr12	13152466	13152771
chr12	13154608	13154634
chr12	14134866	14135124
chr12	15941039	15941367
chr12	16027582	16027873
chr12	19592384	19592700
chr12	21809972	21810169
chr12	22094708	22094964
chr12	22298362	22298498
chr12	22488627	22488962
chr12	25055806	25055835
chr12	25101804	25101945
chr12	26278074	26278152
chr12	27933827	27934147
chr12	29936751	29936774
chr12	30322838	30323022
chr12	31079447	31079472
chr12	31271189	31271465
chr12	31273272	31273607
chr12	31773902	31774026
chr12	31882240	31882550
chr12	34364692	34364849
chr12	34371653	34371778
chr12	39538832	39539034
chr12	41086294	41086592
chr12	45270695	45270724
chr12	45445384	45445640
chr12	47474150	47474346
chr12	47474344	47474481
chr12	48166433	48166780
chr12	48181848	48182118
chr12	48206763	48206823
chr12	48206821	48206999
chr12	48206997	48207073
chr12	48210621	48210915
chr12	48212879	48213033
chr12	48213031	48213133
chr12	49582572	49582920
chr12	49687287	49687614
chr12	49689069	49689381
chr12	49690321	49690664
chr12	49735908	49735972
chr12	49735970	49736093
chr12	49942981	49943031
chr12	49943178	49943435
chr12	50100486	50100668
chr12	50237041	50237341
chr12	50297609	50297690
chr12	50297702	50297739
chr12	50297782	50297864
chr12	50297862	50297988
chr12	50339245	50339530
chr12	50355609	50355784
chr12	50426552	50426744
chr12	50549605	50549907
chr12	51441442	51441665
chr12	51984699	51984866
chr12	51985756	51986085
chr12	51986083	51986296
chr12	52317217	52317437
chr12	52317464	52317559
chr12	53267762	53268066
chr12	53297555	53297768
chr12	53359470	53359775
chr12	53448008	53448167
chr12	53459915	53460123
chr12	53613723	53613777
chr12	53718062	53718396
chr12	53731889	53732110
chr12	54071000	54071075
chr12	54071073	54071108
chr12	54071110	54071154
chr12	54145858	54146164
chr12	54333150	54333174
chr12	54333247	54333276
chr12	54360584	54360611
chr12	54367007	54367232
chr12	54368500	54368808
chr12	54368905	54369016
chr12	54376265	54376314
chr12	54380076	54380351
chr12	54389945	54389998
chr12	54408473	54408697
chr12	54424749	54424932
chr12	54440941	54441155
chr12	54447037	54447368
chr12	54447384	54447568
chr12	54500140	54500262
chr12	54500278	54500393
chr12	54500391	54500560
chr12	54500641	54500752
chr12	54500750	54501012
chr12	54608406	54608742
chr12	54763057	54763368
chr12	54784491	54784819
chr12	54811900	54812202
chr12	54812200	54812378
chr12	54812376	54812487
chr12	54812531	54812777
chr12	55182456	55182661
chr12	56123786	56123930
chr12	56123928	56123994
chr12	56137833	56138119
chr12	56545648	56545963
chr12	56582190	56582539
chr12	57395459	57395781
chr12	57630258	57630561
chr12	58013457	58013488
chr12	58132408	58132671
chr12	62585456	62585751
chr12	63544965	63545289
chr12	64936759	64937013
chr12	65174400	65174429
chr12	65515108	65515395
chr12	65515393	65515490
chr12	66629036	66629157
chr12	68790404	68790541
chr12	69201199	69201478
chr12	69489132	69489202
chr12	72667149	72667177
chr12	72667175	72667375
chr12	74389794	74389864
chr12	75600964	75601227
chr12	76478811	76478940
chr12	77157228	77157386
chr12	80865348	80865418
chr12	81471310	81471607
chr12	81471699	81471755
chr12	81471753	81471893
chr12	84554235	84554439
chr12	87233548	87233618
chr12	93967288	93967561
chr12	94543523	94543825
chr12	95733817	95733904
chr12	95942597	95942621
chr12	96588799	96589145
chr12	96883513	96883698
chr12	97268567	97268691
chr12	97621653	97621723
chr12	98897195	98897329
chr12	98897327	98897629
chr12	99248658	99248794
chr12	99288267	99288294
chr12	101305894	101306237
chr12	104235185	104235402
chr12	104252312	104252509
chr12	104851961	104851994
chr12	105773661	105773700
chr12	106642897	106643058
chr12	106974506	106974833
chr12	106975182	106975366
chr12	106975465	106975497
chr12	107713452	107713483
chr12	108298239	108298375
chr12	108357449	108357762
chr12	109729323	109729487
chr12	109729485	109729591
chr12	109729634	109729728
chr12	110059839	110060153
chr12	110149915	110150164
chr12	111127227	111127279
chr12	111127345	111127569
chr12	111127567	111127743
chr12	111284928	111285216
chr12	111471596	111471625
chr12	111471715	111471740
chr12	111471851	111471874
chr12	111472384	111472437
chr12	111588127	111588280
chr12	111618853	111619194
chr12	111842686	111842873
chr12	111844380	111844528
chr12	111844549	111844627
chr12	111844625	111844860
chr12	113541801	113542150
chr12	113659604	113659923
chr12	113900718	113900963
chr12	114045603	114045738
chr12	114076044	114076182
chr12	114833911	114833957
chr12	114877907	114878099
chr12	114881562	114881771
chr12	114882781	114883013
chr12	114886101	114886417
chr12	114886415	114886510
chr12	114886527	114886607
chr12	114886605	114886709
chr12	114886707	114886858
chr12	114886856	114887144
chr12	114887142	114887449
chr12	115102735	115102977
chr12	115134885	115135226
chr12	116851330	116851642
chr12	117470961	117470985
chr12	120087818	120087888
chr12	120427465	120427495
chr12	120703686	120703978
chr12	120748698	120748884
chr12	120799331	120799524
chr12	120799620	120799692
chr12	120807194	120807222
chr12	120840261	120840575
chr12	121340429	121340777
chr12	121881158	121881450
chr12	121904181	121904354
chr12	121904373	121904475
chr12	121937676	121937934
chr12	122062410	122062722
chr12	122063891	122064213
chr12	122125269	122125575
chr12	122231288	122231496
chr12	122244577	122244903
chr12	122249570	122249848
chr12	122277184	122277440
chr12	122277438	122277643
chr12	122277821	122277882
chr12	122517205	122517342
chr12	122675333	122675634
chr12	123310053	123310397
chr12	124204352	124204556
chr12	124779121	124779456
chr12	124779548	124779575
chr12	124984707	124984980
chr12	125299866	125300006
chr12	125354658	125354979
chr12	125671879	125672096
chr12	126675739	126676049
chr12	127211470	127211735
chr12	127358872	127359200
chr12	127764825	127765107
chr12	127940363	127940506
chr12	128705300	128705503
chr12	128751878	128751938
chr12	128751975	128752041
chr12	129338038	129338067
chr12	129338164	129338211
chr12	129338259	129338302
chr12	130529771	130530108
chr12	130645644	130645938
chr12	131275994	131276344
chr12	131502872	131503170
chr12	131785566	131785690
chr12	132136469	132136592
chr12	132145889	132146156
chr12	132316569	132316885
chr12	132569095	132569400
chr12	132897764	132897835
chr12	133076044	133076254
chr12	133137747	133138077
chr12	133141506	133141734
chr12	133175701	133175903
chr12	133186737	133187017
chr12	133559694	133559764
chr13	19185908	19186166
chr13	19240492	19240708
chr13	19240706	19240902
chr13	19254632	19254812
chr13	19587692	19588034
chr13	20767440	20767711
chr13	21477249	21477589
chr13	21520202	21520243
chr13	21634460	21634653
chr13	21634691	21634718
chr13	21634964	21634991
chr13	22657918	22658122
chr13	23148973	23149213
chr13	24121418	24121741
chr13	25057345	25057549
chr13	25621327	25621637
chr13	25745340	25745597
chr13	25789841	25789977
chr13	26043020	26043166
chr13	26586705	26586731
chr13	26760873	26761076
chr13	26827739	26828045
chr13	27050350	27050628
chr13	28495739	28496036
chr13	28496524	28496833
chr13	28498039	28498277
chr13	28498717	28498912
chr13	28501135	28501162
chr13	28501689	28501939
chr13	28501937	28502110
chr13	28502885	28503089
chr13	28503262	28503374
chr13	28528846	28528874
chr13	28541419	28541741
chr13	28544585	28544761
chr13	28545262	28545604
chr13	28549231	28549551
chr13	28549617	28549894
chr13	28549945	28550047
chr13	28550172	28550348
chr13	28552184	28552208
chr13	29106640	29106665
chr13	29292925	29293155
chr13	29293153	29293210
chr13	29293266	29293451
chr13	30170214	30170452
chr13	31040362	31040680
chr13	31480347	31480402
chr13	33001060	33001276
chr13	36920478	36920686
chr13	37004856	37005195
chr13	37005193	37005502
chr13	37005581	37005674
chr13	37005800	37005900
chr13	37005898	37005930
chr13	37005928	37006108
chr13	37006106	37006147
chr13	37006145	37006204
chr13	37006202	37006292
chr13	37006382	37006449
chr13	37006447	37006546
chr13	37006639	37006768
chr13	37854550	37854617
chr13	41345828	41346007
chr13	41496016	41496367
chr13	46425526	46425557
chr13	49794137	49794166
chr13	49951498	49951738
chr13	50070363	50070584
chr13	50070582	50070719
chr13	50202501	50202849
chr13	50265782	50265992
chr13	50421818	50422126
chr13	50570393	50570678
chr13	50704029	50704120
chr13	53313069	53313092
chr13	53313552	53313766
chr13	53421842	53422096
chr13	53425512	53425538
chr13	60172199	60172504
chr13	61987934	61988042
chr13	66142640	66142776
chr13	68373210	68373348
chr13	72438944	72439272
chr13	78493656	78493879
chr13	79176394	79176423
chr13	84453485	84453778
chr13	85915166	85915390
chr13	88323752	88323790
chr13	88323788	88323833
chr13	88324613	88324699
chr13	88324739	88324849
chr13	93879326	93879671
chr13	93879934	93880157
chr13	95354044	95354273
chr13	95354573	95354826
chr13	95357634	95357936
chr13	95357934	95358101
chr13	95358299	95358477
chr13	95358475	95358802
chr13	95360383	95360643
chr13	95364358	95364402
chr13	96206405	96206440
chr13	98198553	98198757
chr13	98907610	98907730
chr13	99047543	99047574
chr13	100310211	100310422
chr13	100578321	100578586
chr13	100633273	100633417
chr13	100649964	100650217
chr13	102569055	102569157
chr13	102569493	102569517
chr13	102569527	102569555
chr13	102569553	102569895
chr13	104003307	104003611
chr13	108519603	108519710
chr13	108566088	108566392
chr13	109148954	109149287
chr13	110958689	110958910
chr13	110959814	110960062
chr13	110960060	110960086
chr13	111471718	111472005
chr13	112717388	112717733
chr13	112720792	112721029
chr13	112721027	112721164
chr13	112723341	112723505
chr13	112726854	112726886
chr13	112727272	112727384
chr13	112727793	112727819
chr13	113343635	113343917
chr13	113549324	113549603
chr13	113549651	113549962
chr13	113643532	113643830
chr13	113643828	113644153
chr13	113655514	113655715
chr13	113764151	113764357
chr13	113764836	113765043
chr13	113951122	113951348
chr13	114089034	114089120
chr13	114896753	114897006
chr13	114897133	114897405
chr14	19960654	19960957
chr14	20777770	20777915
chr14	20903058	20903397
chr14	21093424	21093700
chr14	21093698	21094002
chr14	21121534	21121570
chr14	21122632	21122911
chr14	21439252	21439535
chr14	21439533	21439689
chr14	21439709	21439884
chr14	21439882	21440134
chr14	21492979	21493134
chr14	21537215	21537299
chr14	21537297	21537355
chr14	21537353	21537680
chr14	21560639	21560707
chr14	23355926	23355954
chr14	23835373	23835693
chr14	24046902	24047189
chr14	24423540	24423799
chr14	24562908	24563225
chr14	24803921	24804093
chr14	24835933	24836020
chr14	24838112	24838170
chr14	25899701	25899991
chr14	26674260	26674285
chr14	27066157	27066379
chr14	27066398	27066535
chr14	29235833	29235863
chr14	29236069	29236217
chr14	29236412	29236725
chr14	30396036	30396336
chr14	31344609	31344880
chr14	31906983	31907128
chr14	33402477	33402775
chr14	33402773	33403111
chr14	33403355	33403592
chr14	35838474	35838495
chr14	35891748	35892005
chr14	36002478	36002757
chr14	36977489	36977662
chr14	36987838	36988075
chr14	37052541	37052823
chr14	37135401	37135638
chr14	37136310	37136641
chr14	38679101	38679366
chr14	38679364	38679644
chr14	38724977	38725175
chr14	38725338	38725473
chr14	41623724	41623767
chr14	41985660	41985833
chr14	42077326	42077360
chr14	42326039	42326163
chr14	48145111	48145249
chr14	51326459	51326800
chr14	51326798	51327089
chr14	52267044	52267315
chr14	52584244	52584357
chr14	52584355	52584431
chr14	54423489	54423598
chr14	54423596	54423704
chr14	54657777	54657864
chr14	54687035	54687326
chr14	54864175	54864479
chr14	55240240	55240309
chr14	55240351	55240594
chr14	55369902	55370244
chr14	55596281	55596379
chr14	58331933	58331964
chr14	58647740	58647876
chr14	58707431	58707605
chr14	59104299	59104550
chr14	60043242	60043541
chr14	60043539	60043781
chr14	60976920	60977258
chr14	60982015	60982219
chr14	61104661	61104916
chr14	61109364	61109399
chr14	61655597	61655886
chr14	61972391	61972683
chr14	62035433	62035459
chr14	62162126	62162341
chr14	64805619	64805955
chr14	65009124	65009458
chr14	68067102	68067176
chr14	69282763	69283009
chr14	69283007	69283105
chr14	69283103	69283138
chr14	69283533	69283820
chr14	69726726	69726751
chr14	69950619	69950944
chr14	72399004	72399031
chr14	73392658	73392907
chr14	73706530	73706560
chr14	73706565	73706745
chr14	73736910	73736936
chr14	73957997	73958138
chr14	74004216	74004474
chr14	74036221	74036479
chr14	74185824	74186151
chr14	74684537	74684843
chr14	74958589	74958932
chr14	76339508	76339713
chr14	77330590	77330852
chr14	77624537	77624700
chr14	79746410	79746675
chr14	79780496	79780701
chr14	86000243	86000461
chr14	88458692	88459021
chr14	88459741	88460079
chr14	91282882	91283210
chr14	91883330	91883566
chr14	92789884	92789908
chr14	92979787	92979978
chr14	92980207	92980233
chr14	92980327	92980628
chr14	93581216	93581244
chr14	94405519	94405843
chr14	95827684	95827997
chr14	96086922	96087200
chr14	96097947	96098200
chr14	96147191	96147328
chr14	96342539	96342602
chr14	96570983	96571323
chr14	97684888	97685087
chr14	99697751	99698019
chr14	99698105	99698365
chr14	99712368	99712608
chr14	99712934	99713235
chr14	99737082	99737192
chr14	100196205	100196457
chr14	100212985	100213224
chr14	100437772	100438055
chr14	100438686	100438798
chr14	100644099	100644287
chr14	100784487	100784638
chr14	100784751	100784782
chr14	101035274	101035298
chr14	101121228	101121256
chr14	101543843	101543890
chr14	101543919	101543954
chr14	101578065	101578339
chr14	102026821	102026877
chr14	102026935	102026982
chr14	102027764	102028063
chr14	102030387	102030670
chr14	102094952	102095274
chr14	102422620	102422644
chr14	102529282	102529593
chr14	102560336	102560488
chr14	102602829	102602937
chr14	102701742	102702064
chr14	102976600	102976842
chr14	102976840	102977149
chr14	103011084	103011163
chr14	103396041	103396313
chr14	103396311	103396394
chr14	103396392	103396486
chr14	103396484	103396770
chr14	103507886	103507915
chr14	103568838	103568973
chr14	103655881	103656102
chr14	103674220	103674534
chr14	103740096	103740439
chr14	103745349	103745516
[truncated: 5,549 more rows]
