# Supplementary material for: Cost-effective methylome sequencing of cell-free DNA for accurately detecting and locating cancer
Source: Nat Commun. 2022 Sep 29;13:5566. doi: 10.1038/s41467-022-32995-6 (PMC9522828; doi:10.1038/s41467-022-32995-6)
Supplement: Supplementary file 8 — Supplementary Data 6 [file 41467_2022_32995_MOESM8_ESM.xlsx]

## Sheet: S6
Table S6: tissue-specific hypomethylation markers, hg19 coordinates
chr	start	end
chr1	768259	768403
chr1	865582	865734
chr1	952793	952957
chr1	984509	984581
chr1	1045471	1045638
chr1	1061243	1061475
chr1	1061473	1061586
chr1	1063016	1063087
chr1	1063277	1063611
chr1	1066181	1066374
chr1	1067462	1067616
chr1	1067614	1067781
chr1	1094630	1094889
chr1	1095931	1096180
chr1	1096454	1096648
chr1	1096687	1097031
chr1	1102138	1102372
chr1	1111277	1111576
chr1	1160663	1160968
chr1	1160986	1161055
chr1	1161053	1161355
chr1	1222369	1222679
chr1	1279247	1279382
chr1	1279629	1279743
chr1	1354724	1354957
chr1	1383967	1384317
chr1	1389694	1389985
chr1	1392165	1392445
chr1	1395612	1395852
chr1	1422484	1422793
chr1	1436726	1436931
chr1	1460213	1460356
chr1	1460354	1460556
chr1	1522460	1522751
chr1	1536411	1536748
chr1	1547047	1547251
chr1	1560671	1561019
chr1	1562551	1562783
chr1	1586767	1586929
chr1	1587098	1587246
chr1	1614788	1614904
chr1	1626792	1626997
chr1	1684394	1684553
chr1	1684988	1685235
chr1	1689002	1689053
chr1	1691450	1691556
chr1	1848343	1848552
chr1	1856163	1856393
chr1	1898043	1898369
chr1	1903826	1904035
chr1	1956734	1956935
chr1	1974843	1975046
chr1	1978770	1979098
chr1	1986071	1986187
chr1	1986274	1986475
chr1	2013480	2013793
chr1	2036401	2036654
chr1	2036930	2037053
chr1	2039438	2039692
chr1	2058794	2059143
chr1	2060293	2060332
chr1	2060330	2060553
chr1	2066140	2066375
chr1	2066550	2066716
chr1	2069112	2069454
chr1	2070096	2070414
chr1	2119037	2119331
chr1	2137784	2137995
chr1	2218197	2218496
chr1	2224241	2224513
chr1	2224511	2224726
chr1	2229462	2229597
chr1	2359939	2360075
chr1	2440995	2441171
chr1	2499008	2499358
chr1	2519660	2519796
chr1	2519794	2519921
chr1	2845176	2845423
chr1	2954164	2954459
chr1	2971102	2971409
chr1	3030224	3030412
chr1	3042186	3042419
chr1	3042728	3042753
chr1	3049441	3049713
chr1	3052235	3052403
chr1	3055782	3056105
chr1	3155377	3155454
chr1	3209700	3209950
chr1	3294573	3294845
chr1	3334496	3334660
chr1	3383908	3384258
chr1	3472025	3472346
chr1	3494220	3494536
chr1	3518533	3518706
chr1	3574513	3574775
chr1	3579702	3579925
chr1	3692929	3693143
chr1	4045038	4045320
chr1	4071051	4071381
chr1	4221264	4221479
chr1	4422279	4422568
chr1	4673831	4674008
chr1	6046226	6046381
chr1	6142385	6142720
chr1	6159937	6160222
chr1	6280156	6280442
chr1	6331537	6331788
chr1	6337798	6338080
chr1	6360665	6360695
chr1	6417739	6418020
chr1	6533336	6533373
chr1	6533371	6533458
chr1	6611812	6612020
chr1	6648368	6648464
chr1	6648462	6648774
chr1	6681519	6681585
chr1	6681625	6681678
chr1	7016040	7016203
chr1	7291727	7292077
chr1	7500510	7500717
chr1	7549517	7549844
chr1	7703659	7703963
chr1	7954762	7954849
chr1	8028090	8028225
chr1	8117953	8118211
chr1	8119580	8119715
chr1	8527519	8527798
chr1	8527864	8528000
chr1	8807925	8808133
chr1	8930733	8930995
chr1	9324158	9324439
chr1	9561999	9562177
chr1	9613585	9613767
chr1	9864141	9864278
chr1	9968523	9968716
chr1	10344464	10344777
chr1	10536640	10536844
chr1	10560723	10560928
chr1	10660197	10660286
chr1	10696521	10696597
chr1	10702618	10702703
chr1	10702701	10702830
chr1	10718318	10718509
chr1	10719867	10719964
chr1	10719962	10720043
chr1	10720041	10720136
chr1	10720175	10720277
chr1	10720275	10720335
chr1	10720333	10720455
chr1	10729338	10729521
chr1	10729519	10729851
chr1	10736336	10736550
chr1	10738568	10738649
chr1	10742643	10742960
chr1	10743567	10743818
chr1	10748405	10748679
chr1	10750654	10750731
chr1	10751512	10751684
chr1	10762647	10762919
chr1	10783032	10783213
chr1	10799737	10800051
chr1	10813723	10813837
chr1	10819872	10820215
chr1	10997254	10997504
chr1	11068367	11068495
chr1	11079715	11080014
chr1	11107021	11107083
chr1	11115837	11116010
chr1	11732058	11732206
chr1	11732204	11732505
chr1	11860860	11861174
chr1	11883780	11883843
chr1	11900127	11900252
chr1	12051904	12052093
chr1	12052531	12052747
chr1	12075678	12075840
chr1	12078723	12078772
chr1	12525567	12525914
chr1	12525912	12526115
chr1	12573329	12573410
chr1	14097792	14097949
chr1	15178702	15178930
chr1	15496790	15496966
chr1	15780621	15780867
chr1	15886279	15886350
chr1	15909869	15910034
chr1	15945707	15945917
chr1	15945915	15946050
chr1	15952205	15952408
chr1	16044362	16044647
chr1	16059373	16059559
chr1	16158834	16159177
chr1	16192940	16193144
chr1	16268579	16268787
chr1	16509046	16509250
chr1	16641234	16641304
chr1	16642757	16643003
chr1	16705774	16705967
chr1	17250268	17250507
chr1	17288059	17288395
chr1	17297993	17298301
chr1	17923882	17924152
chr1	17994204	17994381
chr1	19187729	19187803
chr1	19193028	19193252
chr1	19391221	19391551
chr1	19398237	19398475
chr1	19596934	19597285
chr1	19599212	19599543
chr1	19612805	19613069
chr1	19613852	19614117
chr1	19614115	19614430
chr1	19634641	19634992
chr1	19665239	19665434
chr1	19671563	19671620
chr1	19692045	19692253
chr1	19692251	19692425
chr1	19739246	19739501
chr1	19751062	19751406
chr1	20070170	20070487
chr1	21694416	21694747
chr1	21869942	21870280
chr1	21896766	21896918
chr1	22091824	22092035
chr1	22300752	22301052
chr1	22301050	22301186
chr1	22325980	22326324
chr1	22650791	22650997
chr1	22670392	22670721
chr1	22780602	22780742
chr1	23040265	23040485
chr1	23449707	23449910
chr1	23762863	23763188
chr1	23872681	23872897
chr1	24032229	24032436
chr1	24032535	24032737
chr1	24092197	24092334
chr1	24161748	24161869
chr1	24161867	24162075
chr1	24162073	24162261
chr1	24228739	24228840
chr1	24228838	24229151
chr1	24741184	24741316
chr1	24802802	24802997
chr1	25055100	25055355
chr1	25121868	25122155
chr1	25633003	25633210
chr1	25694928	25695168
chr1	25857619	25857757
chr1	25895134	25895417
chr1	25895415	25895650
chr1	26085106	26085321
chr1	26337181	26337465
chr1	26351465	26351655
chr1	26467724	26468035
chr1	26808101	26808327
chr1	27075783	27075935
chr1	27106557	27106872
chr1	27189647	27189957
chr1	27272363	27272639
chr1	27274801	27275049
chr1	27424591	27424893
chr1	27444564	27444742
chr1	27450409	27450476
chr1	27461081	27461321
chr1	27465113	27465227
chr1	27465225	27465452
chr1	27480630	27480876
chr1	27489509	27489645
chr1	27875954	27876034
chr1	27876032	27876116
chr1	27994766	27994843
chr1	28616806	28617020
chr1	28678361	28678636
chr1	28853696	28853913
chr1	28994060	28994130
chr1	29475540	29475686
chr1	29534664	29534800
chr1	29630437	29630567
chr1	31863040	31863203
chr1	32002235	32002485
chr1	32055899	32056123
chr1	32219828	32220175
chr1	32252265	32252427
chr1	32411594	32411798
chr1	32533540	32533716
chr1	32580533	32580737
chr1	32755249	32755455
chr1	32756513	32756647
chr1	32829536	32829808
chr1	33017169	33017235
chr1	33132500	33132760
chr1	33149393	33149530
chr1	33204585	33204839
chr1	33474088	33474399
chr1	33492508	33492688
chr1	36354077	36354185
chr1	36640466	36640771
chr1	36643739	36644006
chr1	36717485	36717820
chr1	36723601	36723736
chr1	36760545	36760681
chr1	36881346	36881613
chr1	37986045	37986346
chr1	38376737	38377021
chr1	38397806	38398134
chr1	38563116	38563308
chr1	39591466	39591590
chr1	39614793	39615124
chr1	39627462	39627586
chr1	39637457	39637594
chr1	39642680	39643008
chr1	39643006	39643090
chr1	39678337	39678456
chr1	39723134	39723274
chr1	39992728	39992948
chr1	40241004	40241308
chr1	40291862	40292059
chr1	40357390	40357595
chr1	40573409	40573754
chr1	41329072	41329210
chr1	41486101	41486151
chr1	41486149	41486256
chr1	41621374	41621582
chr1	41980670	41980909
chr1	43242224	43242420
chr1	43289736	43289913
chr1	43715702	43716046
chr1	43747319	43747610
chr1	43765964	43766301
chr1	43913916	43914050
chr1	44043534	44043880
chr1	44065800	44066102
chr1	44303710	44303983
chr1	44337896	44338114
chr1	44411209	44411345
chr1	44446797	44447038
chr1	44544085	44544271
chr1	44718003	44718300
chr1	44755397	44755573
chr1	45112045	45112096
chr1	45257635	45257808
chr1	45453478	45453717
chr1	45908957	45909167
chr1	45909165	45909491
chr1	45909489	45909708
chr1	46392984	46393247
chr1	47113906	47114124
chr1	47731173	47731310
chr1	47773540	47773660
chr1	48247136	48247190
chr1	50798171	50798522
chr1	51176434	51176570
chr1	51800941	51801158
chr1	52879580	52879651
chr1	53129153	53129290
chr1	53137681	53137817
chr1	53219980	53220147
chr1	53378278	53378484
chr1	53392143	53392418
chr1	53558595	53558907
chr1	53795867	53796002
chr1	54360846	54361022
chr1	54417189	54417394
chr1	54756035	54756252
chr1	54805306	54805443
chr1	54848906	54848976
chr1	54927717	54928037
chr1	54949667	54949898
chr1	55011017	55011308
chr1	55330918	55331194
chr1	57325666	57325897
chr1	58510852	58511130
chr1	59291386	59291523
chr1	60754941	60755080
chr1	62435573	62435662
chr1	62661146	62661445
chr1	62851441	62851747
chr1	63172291	63172358
chr1	63172356	63172592
chr1	63840021	63840156
chr1	65518420	65518639
chr1	65665895	65666094
chr1	65667801	65667937
chr1	70879056	70879243
chr1	73644099	73644146
chr1	78306210	78306354
chr1	78458499	78458704
chr1	82007351	82007568
chr1	85708251	85708337
chr1	85708335	85708387
chr1	88725968	88726298
chr1	88753914	88753984
chr1	90726019	90726226
chr1	92026514	92026652
chr1	93248186	93248471
chr1	93542352	93542488
chr1	94047793	94048139
chr1	95572700	95572836
chr1	100437022	100437159
chr1	100814606	100814677
chr1	100815311	100815500
chr1	108701345	108701519
chr1	109680310	109680446
chr1	109721947	109722153
chr1	109761609	109761745
chr1	110109230	110109559
chr1	112354534	112354844
chr1	113336806	113336937
chr1	113433704	113433911
chr1	113546631	113546776
chr1	113621556	113621739
chr1	113670346	113670486
chr1	113774573	113774690
chr1	114428453	114428639
chr1	114434389	114434475
chr1	117036466	117036714
chr1	117189811	117190069
chr1	117238915	117239126
chr1	117819615	117819703
chr1	118114941	118115198
chr1	118165559	118165699
chr1	118172797	118173013
chr1	118193397	118193663
chr1	118222488	118222827
chr1	120278038	120278319
chr1	120307753	120308015
chr1	145384928	145385012
chr1	145394322	145394573
chr1	145573438	145573562
chr1	145574490	145574560
chr1	145727788	145728028
chr1	145827563	145827690
chr1	147399888	147400015
chr1	148356549	148356821
chr1	149794019	149794225
chr1	150309673	150309810
chr1	150487174	150487482
chr1	150564031	150564125
chr1	150644003	150644138
chr1	150986547	150986751
chr1	151042075	151042285
chr1	151044743	151045044
chr1	151315508	151315622
chr1	151341498	151341656
chr1	151342218	151342487
chr1	151542511	151542851
chr1	151878580	151878716
chr1	153543623	153543851
chr1	153565724	153565952
chr1	153621129	153621436
chr1	153629330	153629417
chr1	153698881	153698929
chr1	153711631	153711837
chr1	153739325	153739482
chr1	153745464	153745773
chr1	153764593	153764716
chr1	154386962	154387076
chr1	154643194	154643285
chr1	154680560	154680706
chr1	154970951	154971132
chr1	155096565	155096903
chr1	155152220	155152359
chr1	155152357	155152403
chr1	155159894	155160160
chr1	155190522	155190846
chr1	155303585	155303796
chr1	155367008	155367213
chr1	155855669	155856017
chr1	155856015	155856085
chr1	155904846	155905103
chr1	155913698	155913905
chr1	155972856	155973061
chr1	156000012	156000210
chr1	156009449	156009585
chr1	156432254	156432462
chr1	156432488	156432628
chr1	156471867	156472042
chr1	157018916	157019246
chr1	159890264	159890347
chr1	159934161	159934497
chr1	160064733	160064945
chr1	160880847	160880962
chr1	160957953	160958092
chr1	160986189	160986304
chr1	160986302	160986372
chr1	161190550	161190881
chr1	161209132	161209348
chr1	161289360	161289532
chr1	165699279	165699430
chr1	167032096	167032387
chr1	167090989	167091271
chr1	167498531	167498592
chr1	167894944	167895081
chr1	167897307	167897511
chr1	167898317	167898453
chr1	168058076	168058402
chr1	168058400	168058679
chr1	168116145	168116448
chr1	168122870	168123007
chr1	168871967	168872173
chr1	169083716	169083985
chr1	171994375	171994697
chr1	173492434	173492764
chr1	173883924	173884207
chr1	173884205	173884536
chr1	173893740	173893948
chr1	174741058	174741194
chr1	175097831	175097944
chr1	176027238	176027295
chr1	176147758	176147874
chr1	177679899	177680097
chr1	178498383	178498657
chr1	179058731	179059011
chr1	179984529	179984669
chr1	180989019	180989156
chr1	183079743	183080085
chr1	183550962	183551140
chr1	185336092	185336418
chr1	193007307	193007510
chr1	196627701	196627801
chr1	200942344	200942575
chr1	201041462	201041752
chr1	201907417	201907553
chr1	202081719	202082001
chr1	202136221	202136496
chr1	202189302	202189508
chr1	202418974	202419110
chr1	202518639	202518842
chr1	203281668	203281850
chr1	203281848	203281959
chr1	204116271	204116589
chr1	204301277	204301604
chr1	204301602	204301887
chr1	205492688	205492779
chr1	205640707	205640919
chr1	205715144	205715348
chr1	205769549	205769660
chr1	206109178	206109498
chr1	206691663	206691866
chr1	206862139	206862275
chr1	206948545	206948693
chr1	207120140	207120461
chr1	207225423	207225720
chr1	207227075	207227342
chr1	207227408	207227543
chr1	207230328	207230515
chr1	208272194	208272452
chr1	208326819	208327121
chr1	209246536	209246740
chr1	209721489	209721747
chr1	209801248	209801424
chr1	211510267	211510342
chr1	211689379	211689614
chr1	211689612	211689816
chr1	211695306	211695480
chr1	211783422	211783761
chr1	211839996	211840066
chr1	213007849	213008089
chr1	220132344	220132476
chr1	223257223	223257399
chr1	224400505	224400673
chr1	224425827	224426123
chr1	224494060	224494264
chr1	224986389	224986651
chr1	225560922	225561092
chr1	225661353	225661595
chr1	226072225	226072518
chr1	226076058	226076316
chr1	226076314	226076372
chr1	226076455	226076698
chr1	226222842	226223000
chr1	226226938	226227236
chr1	226908473	226908668
chr1	227146118	227146330
chr1	227152554	227152785
chr1	227152783	227152908
chr1	228529001	228529334
chr1	228559167	228559322
chr1	228800540	228800695
chr1	228841511	228841649
chr1	228890804	228890846
chr1	228906931	228907195
chr1	228907193	228907396
chr1	229167812	229168031
chr1	229707793	229707930
chr1	229758744	229758946
chr1	229768536	229768623
chr1	229787649	229787854
chr1	230206314	230206491
chr1	230283957	230284277
chr1	230397680	230397940
chr1	230402817	230403153
chr1	230404298	230404562
chr1	230838803	230839149
chr1	230846075	230846420
chr1	230907798	230907882
chr1	231038051	231038241
chr1	231120322	231120576
chr1	232767435	232767571
chr1	234645151	234645344
chr1	234845128	234845317
chr1	234845315	234845383
chr1	235136799	235136936
chr1	235665606	235665723
chr1	236057857	236058200
chr1	236662537	236662754
chr1	237407937	237408093
chr1	240921171	240921308
chr1	241161988	241162125
chr1	244881886	244882191
chr1	245425179	245425528
chr1	245690995	245691131
chr1	246265077	246265317
chr1	246391431	246391568
chr1	246671538	246671679
chr1	246859639	246859718
chr1	246939364	246939464
chr1	248020113	248020400
chr1	249143665	249143977
chr10	455454	455588
chr10	518209	518460
chr10	619327	619645
chr10	670226	670524
chr10	686536	686682
chr10	1015641	1015917
chr10	1166128	1166325
chr10	1686207	1686534
chr10	2185591	2185907
chr10	2775898	2776047
chr10	3160583	3160894
chr10	3160981	3161086
chr10	3212908	3213080
chr10	3234580	3234719
chr10	3518941	3519240
chr10	3724229	3724555
chr10	3725039	3725116
chr10	3983582	3983933
chr10	5007337	5007625
chr10	5528008	5528260
chr10	5529938	5530285
chr10	5542918	5543210
chr10	5570329	5570469
chr10	5576423	5576648
chr10	5875081	5875339
chr10	5875337	5875541
chr10	5929505	5929600
chr10	5972399	5972525
chr10	6059835	6060078
chr10	6345498	6345633
chr10	7442811	7443020
chr10	10836301	10836630
chr10	11505659	11505747
chr10	11768191	11768397
chr10	11952411	11952567
chr10	12110155	12110495
chr10	12226142	12226299
chr10	12399406	12399757
chr10	12562531	12562676
chr10	12595442	12595646
chr10	12603397	12603571
chr10	12700656	12700889
chr10	12793780	12794024
chr10	12849396	12849645
chr10	12883700	12883992
chr10	13325078	13325425
chr10	13325693	13325785
chr10	13442611	13442783
chr10	13743238	13743312
chr10	13771351	13771480
chr10	13806919	13807208
chr10	15032867	15033173
chr10	15150345	15150480
chr10	17660190	17660326
chr10	18690764	18690914
chr10	18927904	18928146
chr10	18928144	18928397
chr10	21647818	21647887
chr10	21830361	21830611
chr10	21855834	21856038
chr10	22830841	22831097
chr10	24858097	24858379
chr10	25257982	25258119
chr10	25352751	25352901
chr10	26998798	26998940
chr10	27519446	27519517
chr10	27526966	27527202
chr10	27527847	27527983
chr10	28563231	28563324
chr10	28656643	28656900
chr10	30797910	30798115
chr10	30847891	30848037
chr10	31063762	31064102
chr10	32155393	32155705
chr10	32463639	32463983
chr10	34020767	34021104
chr10	34716145	34716396
chr10	34974467	34974818
chr10	34983881	34984127
chr10	35254563	35254760
chr10	35254758	35255097
chr10	43910976	43911324
chr10	46055908	46056061
chr10	46966650	46966937
chr10	51564343	51564584
chr10	52115717	52115796
chr10	52438950	52439145
chr10	54534596	54534929
chr10	65123707	65123893
chr10	69919885	69920045
chr10	70065232	70065437
chr10	70305376	70305667
chr10	70472801	70473004
chr10	70473137	70473272
chr10	70553793	70554002
chr10	70582034	70582266
chr10	70981544	70981614
chr10	71097653	71097983
chr10	72083442	72083660
chr10	72358586	72358804
chr10	72386273	72386614
chr10	72434478	72434663
chr10	72595214	72595417
chr10	72829850	72830191
chr10	73078301	73078437
chr10	73816676	73816898
chr10	74094584	74094730
chr10	74450964	74451137
chr10	74588799	74588937
chr10	74597706	74597915
chr10	75380882	75381215
chr10	75491593	75491752
chr10	75690933	75691192
chr10	76953795	76953911
chr10	76966359	76966699
chr10	77003404	77003543
chr10	77165686	77165922
chr10	77166153	77166212
chr10	77166210	77166473
chr10	79249737	79249832
chr10	79662058	79662341
chr10	80511803	80512116
chr10	80722499	80722817
chr10	81074531	81074850
chr10	81075061	81075242
chr10	81371416	81371681
chr10	82153331	82153669
chr10	87188202	87188512
chr10	88288925	88289059
chr10	88702024	88702167
chr10	88835399	88835596
chr10	88879246	88879460
chr10	88904681	88904791
chr10	89522548	89522695
chr10	89843399	89843639
chr10	90434085	90434221
chr10	90921359	90921425
chr10	90921423	90921485
chr10	93843661	93843796
chr10	94770127	94770313
chr10	94887945	94888102
chr10	95308790	95308993
chr10	95360101	95360289
chr10	95604913	95605048
chr10	96304035	96304194
chr10	96304192	96304524
chr10	97156170	97156352
chr10	98330653	98330793
chr10	98339901	98340184
chr10	98526529	98526665
chr10	99109005	99109120
chr10	99545984	99546226
chr10	99607654	99607792
chr10	101188898	101188968
chr10	101188966	101189101
chr10	102136569	102136857
chr10	103002061	103002097
chr10	103002095	103002231
chr10	103887015	103887325
chr10	103896578	103896818
chr10	103896816	103896990
chr10	103991896	103992162
chr10	104229463	104229808
chr10	104390430	104390617
chr10	104416924	104417049
chr10	104419299	104419506
chr10	105130378	105130720
chr10	105227147	105227447
chr10	105619381	105619677
chr10	105796629	105796952
chr10	111734231	111734554
chr10	111764013	111764363
chr10	111764979	111765114
chr10	112553721	112553780
chr10	114123380	114123466
chr10	114130125	114130168
chr10	114350752	114351002
chr10	114351000	114351136
chr10	114580827	114581017
chr10	114581015	114581102
chr10	114890616	114890821
chr10	114943846	114943957
chr10	115815031	115815101
chr10	115896849	115897114
chr10	115897112	115897384
chr10	115897382	115897652
chr10	115925372	115925464
chr10	115940376	115940529
chr10	116009174	116009365
chr10	116331043	116331150
chr10	116367844	116368151
chr10	116388806	116389056
chr10	119001088	119001199
chr10	119296807	119297107
chr10	120504178	120504462
chr10	121106280	121106585
chr10	121182621	121182812
chr10	121217876	121217943
chr10	121519308	121519506
chr10	123738176	123738257
chr10	123738305	123738374
chr10	124069936	124070265
chr10	125033820	125034141
chr10	125803836	125804108
chr10	125841489	125841830
chr10	126151358	126151598
chr10	126166928	126167235
chr10	126167261	126167360
chr10	126319868	126320185
chr10	126320183	126320428
chr10	126495737	126495944
chr10	126552466	126552815
chr10	126643553	126643623
chr10	126696814	126697107
chr10	126916796	126916996
chr10	128606856	128607147
chr10	129065944	129066064
chr10	130279643	130279881
chr10	131477556	131477662
chr10	131504008	131504184
chr10	131584079	131584358
chr10	131647428	131647536
chr10	131835502	131835572
chr10	132584771	132584940
chr10	133589844	133590143
chr10	133590141	133590276
chr10	133829152	133829287
chr10	134095583	134095750
chr10	134272580	134272844
chr10	134272870	134273160
chr10	134275063	134275359
chr10	134333467	134333612
chr10	134370585	134370643
chr10	134390817	134390963
chr10	134481300	134481483
chr10	134491364	134491539
chr10	134499407	134499649
chr10	134518733	134519068
chr10	134526950	134527155
chr10	134572770	134572976
chr10	134577867	134578085
chr10	134578189	134578356
chr10	134654420	134654762
chr10	134735972	134736058
chr10	134853830	134854177
chr10	134886305	134886576
chr10	135020634	135020784
chr10	135030515	135030816
chr10	135030814	135030943
chr10	135086964	135087274
chr10	135087303	135087518
chr10	135087838	135088057
chr10	135168095	135168406
chr10	135171717	135171882
chr10	135171880	135172022
chr10	135172828	135173033
chr10	135178448	135178615
chr10	135340870	135341075
chr11	235037	235172
chr11	445765	446051
chr11	489208	489312
chr11	533456	533712
chr11	561918	562263
chr11	562261	562496
chr11	562506	562571
chr11	562569	562745
chr11	562869	563043
chr11	563041	563129
chr11	563262	563512
chr11	567309	567597
chr11	573872	574132
chr11	580141	580396
chr11	608011	608173
chr11	624178	624522
chr11	624520	624654
chr11	624652	624841
chr11	624859	625024
chr11	626055	626405
chr11	654595	654893
chr11	657964	658151
chr11	658149	658314
chr11	679433	679720
chr11	686681	686992
chr11	845076	845388
chr11	850517	850672
chr11	856959	857109
chr11	861335	861637
chr11	862883	863172
chr11	864586	864740
chr11	864738	864813
chr11	934026	934231
chr11	940046	940249
chr11	985143	985279
chr11	1006087	1006128
chr11	1006126	1006334
chr11	1011451	1011629
chr11	1011896	1012245
chr11	1013742	1014079
chr11	1023956	1024139
chr11	1024194	1024274
chr11	1024272	1024485
chr11	1025289	1025326
chr11	1025968	1026260
chr11	1027256	1027531
chr11	1031795	1032050
chr11	1034804	1035025
chr11	1035610	1035784
chr11	1036439	1036689
chr11	1039398	1039475
chr11	1039473	1039729
chr11	1052879	1053070
chr11	1053068	1053191
chr11	1084036	1084300
chr11	1095078	1095310
chr11	1124125	1124353
chr11	1151436	1151640
chr11	1151786	1151969
chr11	1157878	1158105
chr11	1221827	1222151
chr11	1228998	1229299
chr11	1229297	1229630
chr11	1241656	1241849
chr11	1254961	1255183
chr11	1255181	1255281
chr11	1267668	1267981
chr11	1318655	1318898
chr11	1324604	1324794
chr11	1326436	1326777
chr11	1327684	1327971
chr11	1375548	1375677
chr11	1466485	1466709
chr11	1468954	1469158
chr11	1469433	1469588
chr11	1471895	1472013
chr11	1477665	1477786
chr11	1477784	1477937
chr11	1481346	1481519
chr11	1674222	1674478
chr11	1674476	1674768
chr11	1688507	1688599
chr11	1688620	1688950
chr11	1777806	1778047
chr11	1789949	1790223
chr11	1829600	1829736
chr11	1893505	1893852
chr11	1896350	1896656
chr11	1898777	1899071
chr11	1899658	1899938
chr11	2009347	2009656
chr11	2225163	2225452
chr11	2225450	2225714
chr11	2225712	2225975
chr11	2226024	2226167
chr11	2231595	2231760
chr11	2278553	2278745
chr11	2288528	2288845
chr11	2289116	2289414
chr11	2306108	2306252
chr11	2390922	2391256
chr11	2417695	2417809
chr11	2428094	2428391
chr11	2441527	2441813
chr11	2443295	2443357
chr11	2485299	2485428
chr11	2486801	2487005
chr11	2596501	2596848
chr11	2750053	2750366
chr11	2758545	2758877
chr11	2758875	2758940
chr11	2760969	2761253
chr11	2871489	2871662
chr11	2879123	2879335
chr11	2912146	2912409
chr11	2924493	2924610
chr11	2965554	2965803
chr11	2965808	2966007
chr11	3018060	3018379
chr11	3893442	3893579
chr11	4129549	4129753
chr11	4684304	4684507
chr11	5643877	5644206
chr11	5687869	5688105
chr11	7546813	7547086
chr11	8246100	8246158
chr11	8724145	8724296
chr11	9352572	9352746
chr11	9356440	9356574
chr11	9413884	9414011
chr11	9552492	9552602
chr11	11470317	11470391
chr11	11600196	11600245
chr11	12379793	12380067
chr11	12638354	12638441
chr11	12856679	12857018
chr11	12857016	12857163
chr11	13691998	13692134
chr11	15927125	15927150
chr11	15959534	15959633
chr11	16981452	16981669
chr11	17037226	17037422
chr11	17102429	17102566
chr11	18557432	18557606
chr11	18653414	18653675
chr11	19247040	19247244
chr11	19327419	19327555
chr11	20533873	20534077
chr11	30934689	30934881
chr11	32907656	32907744
chr11	34190846	34190925
chr11	34260113	34260394
chr11	34517733	34517940
chr11	35814697	35814850
chr11	36392152	36392357
chr11	36395804	36395939
chr11	39785083	39785222
chr11	44007160	44007359
chr11	44991175	44991393
chr11	45883084	45883373
chr11	45935243	45935311
chr11	45935309	45935428
chr11	46298555	46298757
chr11	46741295	46741440
chr11	46741451	46741757
chr11	46958949	46959164
chr11	46959248	46959384
chr11	47229988	47230302
chr11	47410320	47410595
chr11	47477494	47477696
chr11	47506322	47506526
chr11	47506524	47506826
chr11	47539296	47539489
chr11	47548798	47548913
chr11	49199220	49199372
chr11	57072269	57072498
chr11	57266516	57266654
chr11	57323778	57323914
chr11	57472844	57473051
chr11	57550860	57550988
chr11	57550986	57551056
chr11	59028170	59028462
chr11	59303708	59303822
chr11	59438168	59438238
chr11	60611861	60612202
chr11	60694977	60695216
chr11	61032440	61032558
chr11	61064283	61064488
chr11	61297051	61297402
chr11	61458423	61458645
chr11	61879438	61879546
chr11	62193769	62194011
chr11	62436552	62436757
chr11	62440107	62440442
chr11	62450512	62450758
chr11	62520771	62521094
chr11	62644331	62644657
chr11	63279040	63279158
chr11	63533553	63533612
chr11	63578066	63578267
chr11	63856765	63857029
chr11	63864342	63864439
chr11	63897737	63898053
chr11	63934304	63934508
chr11	63934506	63934686
chr11	64074700	64074913
chr11	64096094	64096205
chr11	64106049	64106255
chr11	64108901	64109082
chr11	64495991	64496201
chr11	64568212	64568533
chr11	64602632	64602833
chr11	64617675	64618005
chr11	64658249	64658579
chr11	64658577	64658922
chr11	64658920	64659045
chr11	64796286	64796488
chr11	64808617	64808688
chr11	64810467	64810571
chr11	64876185	64876385
chr11	64975308	64975487
chr11	65134926	65135135
chr11	65203249	65203592
chr11	65388082	65388415
chr11	65388449	65388503
chr11	65389098	65389173
chr11	65736793	65737095
chr11	65891152	65891392
chr11	65959760	65960075
chr11	66114092	66114432
chr11	66115981	66116327
chr11	66116325	66116462
chr11	66120646	66120994
chr11	66363630	66363944
chr11	66364010	66364147
chr11	66368438	66368725
chr11	66381519	66381650
chr11	66631208	66631421
chr11	66674537	66674855
chr11	66753692	66753976
chr11	66835430	66835674
chr11	66914734	66914870
chr11	66936517	66936721
chr11	67002338	67002541
chr11	67655732	67655987
chr11	67751481	67751744
chr11	67781211	67781467
chr11	67781465	67781596
chr11	67800768	67801089
chr11	67811640	67811863
chr11	67864822	67865028
chr11	67872292	67872496
chr11	67889766	67890099
chr11	67890097	67890323
chr11	67890953	67891040
chr11	67894432	67894620
chr11	67895681	67895822
chr11	67955583	67955787
chr11	67955785	67956094
chr11	67983940	67984280
chr11	68118787	68118989
chr11	68125184	68125315
chr11	68143950	68144052
chr11	68225363	68225635
chr11	68452702	68452985
chr11	68522448	68522776
chr11	68658962	68659303
chr11	68853685	68853890
chr11	68883754	68883922
chr11	68894907	68895130
chr11	69063310	69063554
chr11	69168331	69168538
chr11	69168536	69168876
chr11	69190719	69190956
chr11	69190954	69191230
chr11	69251685	69252000
chr11	69279644	69279929
chr11	69283731	69283861
chr11	69488781	69488922
chr11	69625499	69625823
chr11	69820954	69821245
chr11	70017118	70017165
chr11	70030722	70030946
chr11	70371193	70371525
chr11	70382002	70382296
chr11	70382294	70382460
chr11	70557696	70557944
chr11	70631770	70632109
chr11	70918316	70918522
chr11	71142124	71142423
chr11	71620594	71620929
chr11	72177141	72177249
chr11	72446185	72446378
chr11	72475564	72475797
chr11	72475893	72476169
chr11	72476434	72476738
chr11	72620686	72620842
chr11	74103746	74103881
chr11	74216471	74216770
chr11	74246209	74246440
chr11	74246438	74246508
chr11	75153424	75153485
chr11	75193810	75194062
chr11	75430890	75431151
chr11	75852174	75852432
chr11	75858933	75859078
chr11	75897432	75897771
chr11	76204554	76204876
chr11	76205232	76205320
chr11	76507686	76508033
chr11	76562185	76562322
chr11	76795404	76795728
chr11	76807046	76807377
chr11	76840281	76840446
chr11	77025130	77025266
chr11	77533982	77534117
chr11	77773523	77773659
chr11	77795758	77796043
chr11	78533901	78534240
chr11	83561356	83561496
chr11	89856117	89856309
chr11	97726029	97726107
chr11	102245820	102245888
chr11	102367147	102367321
chr11	107679743	107679932
chr11	111154527	111154808
chr11	111228610	111228883
chr11	111653901	111654107
chr11	112066065	112066327
chr11	113300008	113300263
chr11	113736740	113736778
chr11	114426108	114426424
chr11	115612405	115612630
chr11	116578643	116578980
chr11	116648097	116648301
chr11	116700829	116701165
chr11	116701831	116702174
chr11	116704213	116704450
chr11	116704448	116704621
chr11	117052396	117052478
chr11	117054795	117055018
chr11	117055925	117056017
chr11	117313575	117313773
chr11	117403122	117403274
chr11	117576858	117577128
chr11	118133172	118133309
chr11	118274135	118274365
chr11	118495485	118495699
chr11	118891690	118891895
chr11	118892786	118892922
chr11	118897187	118897327
chr11	119206621	119206740
chr11	119567505	119567762
chr11	119719695	119720033
chr11	119791481	119791742
chr11	123086936	123087062
chr11	123402255	123402537
chr11	123463574	123463797
chr11	123463795	123463865
chr11	123464751	123464925
chr11	126083964	126084173
chr11	126196741	126197038
chr11	126197750	126198044
chr11	126308205	126308388
chr11	126349622	126349964
chr11	127652308	127652513
chr11	128765580	128765693
chr11	129686724	129686794
chr11	129742924	129743076
chr11	129857367	129857618
chr11	129870030	129870234
chr11	130060406	130060601
chr11	130060599	130060861
chr11	130063577	130063661
chr11	130076322	130076611
chr11	130356992	130357107
chr11	130357359	130357496
chr11	134152805	134153050
chr11	134267801	134268089
chr11	134667523	134667725
chr12	90534	90688
chr12	247917	247943
chr12	742384	742557
chr12	750727	750868
chr12	750934	751168
chr12	786926	787257
chr12	1696124	1696260
chr12	1748953	1748982
chr12	1823164	1823354
chr12	1840846	1840983
chr12	2047200	2047427
chr12	2566068	2566391
chr12	2964514	2964778
chr12	3217935	3218263
chr12	4101073	4101391
chr12	4120046	4120267
chr12	4120333	4120429
chr12	4536818	4537132
chr12	4833037	4833290
chr12	5744415	5744549
chr12	6199417	6199665
chr12	6268417	6268596
chr12	6268661	6268742
chr12	6328466	6328745
chr12	6332300	6332521
chr12	6406299	6406643
chr12	6420295	6420539
chr12	6469096	6469233
chr12	6473642	6473785
chr12	6478719	6478857
chr12	6494927	6495173
chr12	6651151	6651496
chr12	6927607	6927649
chr12	7097493	7097686
chr12	7188079	7188323
chr12	8057080	8057284
chr12	8057282	8057448
chr12	8333312	8333646
chr12	8476257	8476524
chr12	9218882	9219148
chr12	9273776	9274062
chr12	9571461	9571775
chr12	9964682	9964886
chr12	10803320	10803461
chr12	12448468	12448663
chr12	12504631	12504837
chr12	12729754	12729893
chr12	12988809	12989137
chr12	13003136	13003272
chr12	13030755	13031055
chr12	14905534	14905674
chr12	16502770	16502931
chr12	21290719	21290818
chr12	21833109	21833248
chr12	22529895	22529938
chr12	25317834	25318106
chr12	25537172	25537427
chr12	29366343	29366480
chr12	30672304	30672636
chr12	32008707	32008864
chr12	33033057	33033162
chr12	33046945	33047004
chr12	33047021	33047323
chr12	42608233	42608370
chr12	42847608	42847842
chr12	46376343	46376690
chr12	48238466	48238692
chr12	48238690	48238923
chr12	48343860	48344082
chr12	48366858	48367206
chr12	48914250	48914328
chr12	49260488	49260692
chr12	49294129	49294327
chr12	49927236	49927580
chr12	49927578	49927666
chr12	49945214	49945463
chr12	50356055	50356101
chr12	50356099	50356141
chr12	50568649	50568785
chr12	50568783	50569002
chr12	51662397	51662666
chr12	51729467	51729717
chr12	51730294	51730618
chr12	51746701	51746752
chr12	51764664	51764960
chr12	52308035	52308319
chr12	52639118	52639416
chr12	53002738	53003059
chr12	53383021	53383224
chr12	53467097	53467288
chr12	53882166	53882370
chr12	53994410	53994750
chr12	54107538	54107678
chr12	54682295	54682543
chr12	54748308	54748525
chr12	56108937	56109199
chr12	56116226	56116574
chr12	56394209	56394252
chr12	56394250	56394290
chr12	56514725	56514975
chr12	56517252	56517367
chr12	56628393	56628739
chr12	56649134	56649270
chr12	56649272	56649463
chr12	56649461	56649678
chr12	56875530	56875737
chr12	56993615	56993825
chr12	56995814	56995848
chr12	57120938	57121006
chr12	57121004	57121212
chr12	57154249	57154386
chr12	57161156	57161276
chr12	57174364	57174502
chr12	57625661	57625949
chr12	57825942	57826224
chr12	57830874	57831175
chr12	59254298	59254492
chr12	65030366	65030503
chr12	65049527	65049664
chr12	65076063	65076204
chr12	66889646	66889747
chr12	68804394	68804591
chr12	69887221	69887426
chr12	76510332	76510649
chr12	76742602	76742925
chr12	80193020	80193226
chr12	89772110	89772287
chr12	89782658	89782744
chr12	89782742	89782878
chr12	95450658	95450974
chr12	95774451	95774691
chr12	96389602	96389757
chr12	96524827	96525068
chr12	101826082	101826337
chr12	102276046	102276184
chr12	104581451	104581529
chr12	104666810	104666991
chr12	104799281	104799417
chr12	106829747	106830097
chr12	107167358	107167544
chr12	108051404	108051522
chr12	109434854	109435059
chr12	109488243	109488536
chr12	109488534	109488669
chr12	109639333	109639415
chr12	109639413	109639506
chr12	109750109	109750337
chr12	109878657	109878884
chr12	109881328	109881566
chr12	109995235	109995378
chr12	109996386	109996470
chr12	109996735	109996824
chr12	110119707	110119910
chr12	110367304	110367372
chr12	111484949	111484978
chr12	111864910	111865248
chr12	112038666	112038825
chr12	112053612	112053850
chr12	112592507	112592786
chr12	112645070	112645242
chr12	113533733	113533868
chr12	113604044	113604199
chr12	113735510	113735794
chr12	113829276	113829532
chr12	113840470	113840673
chr12	114204434	114204543
chr12	116869827	116870107
chr12	117098306	117098494
chr12	117233068	117233269
chr12	118482554	118482904
chr12	118543411	118543743
chr12	118562595	118562912
chr12	118568018	118568154
chr12	118575032	118575330
chr12	118811719	118812046
chr12	120114895	120115219
chr12	120369894	120370150
chr12	120530827	120530869
chr12	120542767	120543099
chr12	120600614	120600959
chr12	120649442	120649662
chr12	120732354	120732615
chr12	120740820	120741140
chr12	120889827	120889976
chr12	121164822	121164919
chr12	121166469	121166606
chr12	121340429	121340777
chr12	121344173	121344376
chr12	121395210	121395467
chr12	121485555	121485831
chr12	121531592	121531724
chr12	121882032	121882193
chr12	121882191	121882244
chr12	121956317	121956394
chr12	121956392	121956552
chr12	121956675	121957005
chr12	121957787	121957990
chr12	122012144	122012244
chr12	122012242	122012567
chr12	122086214	122086351
chr12	122086349	122086483
chr12	122152321	122152561
chr12	122166250	122166522
chr12	122177844	122177981
chr12	122192961	122193107
chr12	122217422	122217484
chr12	122217482	122217811
chr12	122296250	122296386
chr12	122296445	122296785
chr12	122313491	122313632
chr12	122486377	122486648
chr12	122509505	122509633
chr12	122509631	122509964
chr12	122515331	122515634
chr12	122522960	122523167
chr12	122523165	122523471
chr12	122596906	122597048
chr12	122599384	122599455
chr12	122603115	122603320
chr12	122607198	122607390
chr12	122609127	122609436
chr12	122609434	122609638
chr12	122612159	122612508
chr12	122614649	122614994
chr12	122635827	122636164
chr12	122890336	122890472
chr12	123129315	123129461
chr12	123324462	123324663
chr12	123325198	123325518
chr12	123345693	123345976
chr12	123351049	123351214
chr12	123351216	123351253
chr12	123351251	123351467
chr12	123351465	123351643
chr12	123373990	123374194
chr12	123413569	123413766
chr12	123428917	123429190
chr12	123541850	123542192
chr12	123554187	123554533
chr12	123644578	123644695
chr12	124431454	124431512
chr12	124431510	124431602
chr12	124845592	124845753
chr12	124845838	124846074
chr12	124881274	124881360
chr12	124881724	124881977
chr12	124881975	124882289
chr12	125151948	125152294
chr12	125199345	125199522
chr12	125262410	125262509
chr12	125262511	125262725
chr12	125276928	125277193
chr12	125299866	125300006
chr12	125306001	125306290
chr12	125338032	125338237
chr12	125385173	125385377
chr12	125554361	125554555
chr12	125576607	125576918
chr12	125594657	125594727
chr12	127498244	127498380
chr12	130852287	130852476
chr12	131433150	131433471
chr12	131476589	131476851
chr12	131478687	131478779
chr12	131478777	131478926
chr12	131478924	131479138
chr12	131862958	131863211
chr12	132244065	132244203
chr12	132316258	132316424
chr12	132353099	132353170
chr12	132423426	132423582
chr12	132423580	132423733
chr12	132617417	132617755
chr12	132653981	132654188
chr12	132811178	132811345
chr12	132815711	132815804
chr12	132816073	132816252
chr12	132834063	132834133
chr12	132847915	132848264
chr12	132923258	132923568
chr12	133076044	133076254
chr12	133098170	133098391
chr12	133098389	133098638
chr12	133099422	133099771
chr12	133148108	133148226
chr12	133148249	133148464
chr12	133148555	133148797
chr12	133148814	133148952
chr12	133148950	133149142
chr12	133169831	133170172
chr12	133274755	133275045
chr12	133414265	133414356
chr13	20711485	20711623
chr13	21051021	21051157
chr13	21086569	21086834
chr13	21098291	21098610
chr13	21098676	21098991
chr13	21489791	21490077
chr13	22794643	22794854
chr13	24276627	24276930
chr13	24820718	24821064
chr13	27934928	27934995
chr13	27942091	27942419
chr13	28887781	28888056
chr13	30062834	30063144
chr13	30707306	30707478
chr13	30707476	30707631
chr13	30707629	30707937
chr13	31249121	31249327
chr13	31272878	31273146
chr13	31742935	31743047
chr13	33650691	33650944
chr13	33698267	33698598
chr13	41106806	41107008
chr13	41365585	41365748
chr13	41496433	41496783
chr13	41848618	41848933
chr13	43543254	43543494
chr13	45306803	45307148
chr13	45383579	45383873
chr13	47089680	47089714
chr13	47250134	47250476
chr13	50207697	50207985
chr13	50250778	50251019
chr13	50581495	50581843
chr13	52345656	52346004
chr13	52766784	52767044
chr13	52951856	52952118
chr13	52952116	52952308
chr13	52952373	52952597
chr13	52975201	52975528
chr13	52977708	52977909
chr13	57460446	57460764
chr13	67133653	67133789
chr13	73560988	73561125
chr13	73619763	73619908
chr13	73653097	73653234
chr13	74426635	74426771
chr13	77551413	77551512
chr13	79993087	79993223
chr13	81471527	81471801
chr13	90352000	90352219
chr13	95951134	95951370
chr13	96123050	96123199
chr13	96687075	96687254
chr13	97940158	97940324
chr13	98198553	98198757
chr13	98707064	98707268
chr13	99129569	99129786
chr13	99208094	99208314
chr13	99214038	99214156
chr13	99461624	99461689
chr13	100146989	100147173
chr13	100728698	100728902
chr13	100738764	100738967
chr13	100762106	100762190
chr13	101096617	101096790
chr13	107121624	107121704
chr13	109404813	109405082
chr13	109963514	109963659
chr13	110049063	110049322
chr13	110858780	110859030
chr13	110882965	110883197
chr13	110999343	110999647
chr13	111158794	111158971
chr13	111182170	111182500
chr13	111210156	111210381
chr13	111277495	111277602
chr13	111277600	111277643
chr13	111277641	111277857
chr13	111278376	111278546
chr13	111280737	111281038
chr13	112297116	112297231
chr13	112630573	112630601
chr13	112838025	112838255
chr13	112838253	112838597
chr13	113217221	113217325
chr13	113244449	113244586
chr13	113334353	113334536
chr13	113342755	113343096
chr13	113350614	113350676
chr13	113350674	113350752
chr13	113370896	113370992
chr13	113370990	113371235
chr13	113376022	113376261
chr13	113376259	113376583
chr13	113379351	113379401
chr13	113379399	113379710
chr13	113416813	113417153
chr13	113419562	113419721
chr13	113420075	113420261
chr13	113438695	113438930
chr13	113446239	113446462
chr13	113648950	113648991
chr13	113649930	113650156
chr13	113650963	113651300
chr13	113661941	113662108
chr13	113676706	113676963
chr13	113804713	113804922
chr13	113804920	113805006
chr13	113872353	113872477
chr13	113976174	113976366
chr13	113985523	113985795
chr13	113985793	113986132
chr13	113986130	113986306
chr13	114031866	114032114
chr13	114064725	114064977
chr13	114064975	114065183
chr13	114074464	114074785
chr13	114099432	114099779
chr13	114106418	114106595
chr13	114108507	114108686
chr13	114114965	114115164
chr13	114183618	114183688
chr13	114189752	114189946
chr13	114214537	114214649
chr13	114214647	114214741
chr13	114302320	114302502
chr13	114304602	114304872
chr13	114312387	114312618
chr13	114531469	114531593
chr13	114546032	114546328
chr13	114546326	114546436
chr13	114558641	114558925
chr13	114558973	114559256
chr13	114743370	114743587
chr13	114748315	114748397
chr13	114758219	114758295
chr13	114780710	114781031
chr13	114847299	114847433
chr14	19960654	19960957
chr14	21157849	21158097
chr14	21258539	21258803
chr14	21464108	21464164
chr14	21471813	21472127
chr14	21669852	21669992
chr14	21782893	21783108
chr14	21788609	21788746
chr14	21964224	21964408
chr14	21964406	21964542
chr14	23271034	23271330
chr14	23289731	23289933
chr14	23291244	23291410
chr14	23338827	23339107
chr14	23517474	23517507
chr14	24600810	24601066
chr14	24611629	24611836
chr14	24649090	24649283
chr14	24808283	24808423
chr14	27148273	27148478
chr14	31079542	31079604
chr14	31555742	31556000
chr14	31649108	31649241
chr14	32177971	32178161
chr14	32597490	32597837
chr14	34920446	34920786
chr14	34921259	34921377
chr14	34969890	34970092
chr14	35228546	35228701
chr14	35520417	35520535
chr14	39571156	39571293
chr14	47767808	47768049
chr14	50093381	50093685
chr14	50130467	50130680
chr14	50333776	50333985
chr14	51412883	51413228
chr14	51496060	51496304
chr14	52219137	52219235
chr14	53309490	53309823
chr14	55346438	55346785
chr14	55765328	55765389
chr14	56224056	56224192
chr14	57131728	57132016
chr14	59098433	59098750
chr14	61065190	61065327
chr14	62020271	62020558
chr14	62106211	62106347
chr14	63972889	63973026
chr14	64130579	64130839
chr14	64249838	64250144
chr14	64369052	64369344
chr14	64667916	64668159
chr14	64868142	64868346
chr14	64892090	64892225
chr14	65415002	65415170
chr14	65734151	65734288
chr14	69029704	69029828
chr14	69097233	69097416
chr14	69221387	69221457
chr14	69924079	69924214
chr14	70258109	70258313
chr14	70263621	70263911
chr14	71517606	71517742
chr14	72003964	72004079
chr14	73496973	73497108
chr14	73855526	73855732
chr14	74114655	74114842
chr14	74205335	74205451
chr14	74273059	74273277
chr14	74411414	74411503
chr14	74458625	74458783
chr14	74459788	74459966
chr14	74484606	74484742
chr14	74630645	74630778
chr14	74732165	74732439
chr14	74937637	74937984
chr14	74957867	74958074
chr14	75092500	75092842
chr14	75485835	75485970
chr14	75899108	75899372
chr14	75899625	75899823
chr14	76072143	76072457
chr14	76072455	76072765
chr14	77937264	77937538
chr14	77968238	77968378
chr14	78077885	78078094
chr14	78339109	78339265
chr14	80278084	80278221
chr14	88457638	88457842
chr14	89016872	89017096
chr14	89834168	89834395
chr14	89893809	89893958
chr14	89917599	89917810
chr14	90714637	90714980
chr14	91095920	91096171
chr14	91193447	91193574
chr14	91621180	91621445
chr14	91629866	91630172
chr14	91691066	91691230
chr14	91739028	91739076
chr14	91740481	91740684
chr14	91750960	91751295
chr14	91837836	91838172
chr14	93011749	93012020
chr14	93087354	93087506
chr14	93155156	93155406
chr14	93459947	93460249
chr14	93465532	93465707
chr14	93598561	93598764
chr14	94757684	94758034
chr14	94758032	94758227
chr14	94850776	94851014
chr14	95035502	95035850
chr14	96086922	96087200
chr14	96750278	96750523
chr14	97673248	97673500
chr14	97955953	97956303
chr14	99974081	99974353
chr14	99975338	99975677
chr14	100019653	100019863
chr14	100059456	100059709
chr14	100229828	100230163
chr14	100590990	100591178
chr14	100609660	100609988
chr14	100612245	100612475
chr14	100644099	100644287
chr14	100644347	100644449
chr14	100644447	100644666
chr14	100655043	100655355
chr14	100675381	100675451
chr14	100699090	100699294
chr14	100749240	100749428
chr14	100780066	100780414
chr14	100791875	100792084
chr14	100793539	100793628
chr14	100847557	100847906
chr14	100902610	100902942
chr14	101029055	101029319
chr14	101199664	101199981
chr14	101369014	101369340
chr14	101640959	101641274
chr14	101650233	101650576
chr14	102922385	102922485
chr14	102997560	102997811
chr14	103149737	103149922
chr14	103149920	103150114
chr14	103192201	103192473
chr14	103369391	103369644
chr14	103369651	103369781
chr14	103406519	103406726
chr14	103467880	103468041
chr14	103516209	103516344
chr14	103563703	103563883
chr14	103563881	103563948
chr14	103566643	103566732
chr14	103573988	103574044
chr14	103661154	103661461
chr14	103978215	103978350
chr14	104021622	104021746
chr14	104098452	104098687
chr14	104160111	104160185
chr14	104160183	104160474
chr14	104193647	104193967
chr14	104194027	104194295
chr14	104194293	104194534
chr14	104334712	104335060
chr14	104354911	104355252
chr14	104395042	104395101
chr14	104547741	104547990
chr14	104552910	104553214
chr14	104570972	104571157
chr14	104571913	104572161
chr14	104572371	104572690
chr14	104577906	104578100
chr14	104625419	104625614
chr14	104719231	104719570
chr14	104749612	104749852
chr14	104808894	104809219
chr14	104889023	104889049
chr14	104889060	104889117
chr14	104889115	104889398
chr14	105181212	105181250
chr14	105181248	105181450
chr14	105181536	105181692
chr14	105201370	105201636
chr14	105201634	105201905
chr14	105238510	105238735
chr14	105250951	105251194
chr14	105251192	105251469
chr14	105252773	105253084
chr14	105253082	105253386
chr14	105255290	105255456
chr14	105283504	105283595
chr14	105351577	105351845
chr14	105443694	105443981
chr14	105518006	105518301
chr14	105683924	105684006
chr14	105723680	105724016
chr14	105835344	105835479
chr14	105898054	105898259
chr14	105931795	105932073
chr14	105933646	105933742
chr14	105934554	105934818
chr14	105937399	105937650
chr14	105959017	105959231
chr14	105963283	105963413
chr14	105963411	105963604
chr14	105963602	105963808
chr14	106028509	106028670
chr14	106409867	106410211
chr15	20467002	20467231
chr15	22772059	22772410
chr15	22939457	22939593
chr15	23037877	23037964
chr15	23037962	23038082
chr15	23890797	23891106
chr15	28043102	28043410
chr15	29762475	29762823
chr15	29936639	29936729
chr15	30233768	30233969
chr15	31080073	31080283
chr15	31450595	31450687
chr15	31564302	31564454
chr15	31564840	31565129
chr15	31665563	31665842
chr15	31668823	31668971
chr15	31731251	31731569
chr15	36940132	36940202
chr15	40377714	40378032
chr15	40668541	40668678
chr15	40704854	40705032
chr15	41011014	41011349
chr15	41054575	41054712
chr15	41068461	41068766
chr15	41228588	41228865
chr15	41228863	41229164
chr15	41457056	41457248
chr15	41622693	41622897
chr15	41707416	41707554
chr15	41773998	41774135
chr15	42149450	42149739
chr15	42176230	42176480
chr15	42176478	42176614
chr15	42317249	42317319
chr15	42424805	42425097
chr15	42444842	42444919
chr15	42444917	42445249
chr15	42447728	42447909
chr15	42593290	42593442
chr15	42689560	42689699
chr15	44159302	44159509
chr15	45120624	45120688
chr15	45153747	45153888
chr15	45312967	45313241
chr15	45313239	45313389
chr15	45313387	45313630
chr15	45471567	45471867
chr15	45671906	45672179
chr15	48643678	48643881
chr15	48762162	48762490
chr15	50676407	50676645
chr15	51058423	51058625
chr15	51133305	51133513
chr15	52109698	52109824
chr15	52347804	52347874
chr15	52370778	52371056
chr15	52388841	52389151
chr15	52544693	52544866
chr15	52578310	52578352
chr15	52578406	52578485
chr15	55600409	55600656
chr15	55806558	55806790
chr15	55806788	55806887
chr15	57074456	57074646
chr15	57636615	57636910
chr15	57710994	57711219
chr15	58568691	58568894
chr15	58683177	58683439
chr15	59175857	59176019
chr15	59558903	59559022
chr15	59988663	59988950
chr15	62089502	62089820
chr15	62367718	62367853
chr15	62511512	62511679
chr15	63282248	63282387
chr15	63650598	63650848
chr15	63662827	63663022
chr15	63812809	63812924
chr15	64109634	64109771
chr15	64418870	64419073
chr15	64581229	64581401
chr15	64675484	64675659
chr15	64996546	64996683
chr15	64996794	64997132
chr15	65119015	65119078
chr15	65355444	65355770
chr15	65520136	65520479
chr15	65635943	65636035
chr15	65826110	65826314
chr15	66363884	66364215
chr15	66798727	66798864
chr15	66914023	66914373
chr15	66923103	66923398
chr15	66948890	66949115
chr15	66963856	66964153
chr15	67046470	67046808
chr15	67049923	67050192
chr15	67350228	67350298
chr15	68218785	68218920
chr15	68527075	68527280
[truncated: 5,214 more rows]
