# Supplementary material for: Cost-effective methylome sequencing of cell-free DNA for accurately detecting and locating cancer
Source: Nat Commun. 2022 Sep 29;13:5566. doi: 10.1038/s41467-022-32995-6 (PMC9522828; doi:10.1038/s41467-022-32995-6)
Supplement: Supplementary file 9 — Supplementary Data 7 [file 41467_2022_32995_MOESM9_ESM.xlsx]

## Sheet: S7
Supplementary table S7: GeneRIF for the top 50 cancer hypermethylation markers for each cancer type
	# markers in promoter regions (TSS:-4000 ~ +1000)
Gene	COAD	LIHC	LUNG	STAD	All	GeneID	GeneName	PubMed ID and GeneRIF
OSR2	0	0	5	0	5	116039	odd-skipped related transciption factor 2	[PMID:27143812 Results found that OSR2, VAV3, and PPFIA3 were significantly hypermethylated in gastric cancer (GC) patients offering a good alternative in a simple, promising, and noninvasive detection of GC., PMID:33711044 A comprehensive molecular characterization of the 8q22.2 region reveals the prognostic relevance of OSR2 mRNA in muscle invasive bladder cancer.]
LRRC4	0	5	0	0	5	64101	leucine rich repeat containing 4	[PMID:16188120 LRRC4 gene might be involved in tumor suppression by restraining DNA synthesis and nucleoli organizer regions-associated proteins., PMID:21435336 As a glioma suppressor, LRRC4 inhibits the endogenous expression of small regulatory microRNA hsa-miR-381 and decreases cell proliferation and tumor growth in cultured glioma cells., PMID:15967442 LRRC4 may play an important role in maint…
SFRP1	0	0	0	4	4	6422	secreted frizzled related protein 1	[PMID:16523202 study identifies sFRP1 inactivation at the premalignant stage of colorectal cancer development, indicating that these pathways may be useful targets for chemoprevention strategies in this common solid tumour, PMID:18497987 Loss of SFRP1 is associated with oral squamous cell carcinoma, PMID:28687085 Loss of SFRP1 likely contributes to tumor progression by altering the expression of …
PENK	0	0	0	3	3	5179	proenkephalin	[PMID:17198183 Smoking was not associated with p16 or ppENK hypermethylation in pancreatic cancer patients, PMID:24289328 Promoter methylation of WIF1, PENK and NPY is associated with colorectal adenocarcinoma (CRC) diagnosis and can be used to CRC from other cancers., PMID:25891176 BSP demonstrated that emodin, to a certain degree, affected the demethylation of tumor-suppressor genes P16, RASSF1…
TBX4	0	0	3	0	3	9496	T-box transcription factor 4
TSPYL5	1	2	0	0	3	85453	TSPY like 5	[PMID:28972400 Overexpression of miR-629 promoted the cell ability of migration and invasion and reduced ovarian cancer cell apoptosis. In addition, elevated cancer inhibition ability of TSPYL5 induced by the miR-629 inhibitor was significantly blocked by inhibition of TSPYL5., PMID:31278054 PML depletion suppressed POT1 poly-ubiquitination, suggesting an interplay between USP7 and PML to trigger…
CLIP4	3	0	0	0	3	79745	CAP-Gly domain containing linker protein family member 4	[PMID:27283491 FOXC2 and CLIP4 activity correlates to the presence of </=7-cm clear cell renal cell carcinomas (ccRCCs) with synchronous metastasis and may be potential molecular predictors of synchronous metastasis of </=7-cm ccRCCs.]
PRDM14	0	0	1	2	3	63978	PR/SET domain 14	[PMID:33355367 PRDM14 mediates chemosensitivity and glycolysis in drugresistant A549/cisplatin cells and their progenitor A549 human lung adenocarcinoma cells., PMID:31741141 PRDM14 promotes malignant phenotype and correlates with poor prognosis in colorectal cancer., PMID:28498896 High expression of PRDM14 is associated with liver metastasis in pancreatic cancer., PMID:31130394 PRDM14 is implica…
LONRF2	3	0	0	0	3	164832	LON peptidase N-terminal domain and ring finger 2
SHE	0	3	0	0	3	126669	Src homology 2 domain containing E
TDRD10	0	3	0	0	3	126668	tudor domain containing 10
VSTM2B	3	0	0	0	3	342865	V-set and transmembrane domain containing 2B
SHOX2	0	0	2	0	2	6474	short stature homeobox 2	[PMID:32266538 combined detection of RASSF1A and SHOX2 gene methylation was identified as an excellent method for the screening and surveillance of lung cancer that exhibits high sensitivity and specificity, PMID:33167712 A Novel Diagnosis Method Based on Methylation Analysis of SHOX2 and Serum Biomarker for Early Stage Lung Cancer., PMID:25331797 SHOX2 DNA methylation identified 66% of the patie…
RSRC1	0	0	2	0	2	51319	arginine and serine rich coiled-coil 1	[PMID:31257492 RSRC1 knockdown promoted the proliferation and migration of gastric cancer cells. In addition, the knockdown of RSRC1 decreased the expression of phosphatase and tensin homolog deleted on chromosome 10 (PTEN), a potent tumor suppressor gene controlling cellular growth and viability.]
AGAP3	0	2	0	0	2	116988	ArfGAP with GTPase domain, ankyrin repeat and PH domain 3	[PMID:30591445 AGAP3 expression was significantly increased in colorectal cancer (CRC)and colorectal adenoma compared to normal tissue. CRAG overexpression up-regulated c-Jun expression, and significantly increased cell proliferation and colony formation capability. AGAP3 expression did not have a concordant association with patient prognosis among datasets]
CHL1	2	0	0	0	2	10752	cell adhesion molecule L1 like	[PMID:28178655 Results indicate that close homolog of L1 protein (CHL1) is downregulated by hypermethylation and that this epigenetic alteration is an independent prognostic factor in breast cancer (BC)., PMID:22634495 miR-10a expression is upregulated in cervical cancer tissues, and miR-10a promotes cell growth, migration and invasion by targeting CHL1 in human cervical cancer cells., PMID:30134…
CNMD	2	0	0	0	2	11061	chondromodulin	[PMID:27035228 The results of the present study indicated that ChMI was able to inhibit the growth of breast cancer cells; thus suggesting that ChM-I may have potential clinical applications in the treatment of breast cancer., PMID:31595395 Chondromodulin-1 and vascular endothelial growth factor-A expression in esophageal squamous cell carcinoma: accelerator and brake theory for angiogenesis at t…
DPYS	0	0	0	2	2	1807	dihydropyrimidinase	[PMID:25193387 Stepwise Cox regression modelling suggested that the methylation of genes HSPB1, CCND2 and DPYS contributed objective prognostic information to Gleason score and PSA with respect to prostate cancer-related death., PMID:31853544 This study defines dihydropyrimidines as potentially cytotoxic metabolites that may offer an opportunity for therapeutic-targeting of dihydropyrimidinase ac…
PRRX1	0	0	1	1	2	5396	paired related homeobox 1	[PMID:24946010 We conclude that miR-146b-5p has a role in cell proliferation and invasion, and that PRRX1 plays an important role in papillary thyroid carcinoma epithelial-mesenchymal transition and disease progression., PMID:33530259 Low PRRX1 expression and high ZEB1 expression are significantly correlated with epithelial-mesenchymal transition and tumor angiogenesis in non-small cell lung canc…
CDO1	1	0	0	1	2	1036	cysteine dioxygenase type 1	[PMID:23028699 CDO1 as a novel tumor suppressor gene and a potentially valuable molecular marker for human cancer, PMID:29161283 Promoter NA methylation of CDO1 was demonstrated for the first time to be a cancer-associated methylation in primary gallbladder cancer(GBC), and it has the potential to be a prognostic biomarker of GBC for high-risk patients with stage II GBC., PMID:30677088 The CDO1 g…
IRX1	0	0	0	2	2	79192	iroquois homeobox 1	[PMID:20440264 IRX1 could potentially serve as a biomarker for gastric cancer., PMID:18559491 Frequent methylation of IRX1 gene is associated with head and neck squamous cell carcinoma, PMID:20440264 Homeobox gene IRX1 is a tumor suppressor gene in gastric carcinoma., PMID:29802960 Multiple evidences suggested that PRMT5 repressed transcription of tumor suppressor IRX1 via recruitment of DNMT3A o…
CBLN4	2	0	0	0	2	140689	cerebellin 4 precursor
PRKAR1B	2	0	0	0	2	5575	protein kinase cAMP-dependent type I regulatory subunit beta
VWC2	0	0	0	2	2	375567	von Willebrand factor C domain containing 2
GRWD1	1	0	0	0	1	83743	glutamate rich WD repeat containing 1	[PMID:34616846 Comprehensive Analysis of Glutamate-Rich WD Repeat-Containing Protein 1 and Its Potential Clinical Significance for Pancancer., PMID:27856536 GRWD1 overexpression in combination with HPV16 E7 and activated KRAS confers anchorage-independent growth and tumorigenic capacity on normal human fibroblasts. Consistent with this, GRWD1 overexpression is associated with poor prognosis in ca…
OTX1	0	0	1	0	1	5013	orthodenticle homeobox 1	[PMID:34306176 miR-223-5p Suppresses OTX1 to Mediate Malignant Progression of Lung Squamous Cell Carcinoma Cells., PMID:33015792 OTX1 is a novel regulator of proliferation, migration, invasion and apoptosis in lung adenocarcinoma., PMID:32549762 MicroRNA-4516 suppresses pancreatic cancer development via negatively regulating orthodenticle homeobox 1., PMID:30066897 High OTX1 expression is associa…
ALX3	0	0	1	0	1	257	ALX homeobox 3	[PMID:34266408 Oncogenic role of ALX3 in cervical cancer cells through KDM2B-mediated histone demethylation of CDC25A.]
APBB2	0	1	0	0	1	323	amyloid beta precursor protein binding family B member 2	[PMID:34182542 Hsa-miR-30a-3p attenuates gastric adenocarcinoma proliferation and metastasis via APBB2., PMID:34165160 miR2053p promotes lung cancer progression by targeting APBB2.]
GRIK3	0	0	0	1	1	2899	glutamate ionotropic receptor kainate type subunit 3	[PMID:34127015 CircASXL1 knockdown represses the progression of colorectal cancer by downregulating GRIK3 expression by sponging miR-1205., PMID:28631555 additional experiment showed that the lymph node metastasis tissues had higher GRIK3 expression than their matched primary gastric cancer (GC) tissues. These findings suggested that elevated GRIK3 expression could serve as an independent prognos…
CLDN11	0	1	0	0	1	5010	claudin 11	[PMID:33971623 MiR-205 suppressed the malignant behaviors of breast cancer cells by targeting CLDN11 via modulation of the epithelial-to-mesenchymal transition., PMID:26134929 the expression of miR-99b was inversely correlated with CLDN11 levels . These findings suggest that a high level of miR-99b expression is an independent prognostic factor and correlates with poor survival of patients with H…
FAM135B	1	0	0	0	1	51059	family with sequence similarity 135 member B	[PMID:33340561 Silencing FAM135B enhances radiosensitivity of esophageal carcinoma cell., PMID:33323378 A GRN Autocrine-Dependent FAM135B/AKT/mTOR Feedforward Loop Promotes Esophageal Squamous Cell Carcinoma Progression.]
NKX6-2	0	1	0	0	1	84504	NK6 homeobox 2	[PMID:33009998 NK6 Homeobox 2 Regulated Gastrokin-2 Suppresses Gastric Cancer Cell Proliferation and Invasion via Akt Signaling Pathway.]
NRN1	0	0	1	0	1	51299	neuritin 1	[PMID:32285140 The impact of DNA demethylation on the upregulation of the NRN1 and TNFAIP3 genes associated with advanced gastric cancer., PMID:33931924 Methylation of NRN1 is a novel synthetic lethal marker of PI3K-Akt-mTOR and ATR inhibitors in esophageal cancer., PMID:20405246 we found neuritin is overexpressed in astrocytoma, which may be an important factor in tumorigenesis and progression o…
NPR3	0	0	0	1	1	4883	natriuretic peptide receptor 3	[PMID:32251605 LncRNA FENDRR Upregulation Promotes Hepatic Carcinoma Cells Apoptosis by Targeting miR-362-5p Via NPR3 and p38-MAPK Pathway., PMID:28659173 NPR3 expression is downregulated by MRCCAT1 in the in metastatic clear cell renal cell carcinoma.]
ESRRG	0	0	1	0	1	2104	estrogen related receptor gamma	[PMID:32206097 N6-methyladenosine-induced ERRgamma triggers chemoresistance of cancer cells through upregulation of ABCB1 and metabolic reprogramming., PMID:25736597 Data show that micrRNA miR-320a directly targets cAMP-regulated phosphoprotein 19 (ARPP-19) and estrogen-related receptor gamma protein (ERRgamma) in breast cancer cell lines., PMID:31002184 ESRRG promoter hypermethylation contribute…
MSC	0	0	0	1	1	9242	musculin	[PMID:31675985 Results found that MSC hypermethylation was more common in non-superficial type gastric cancer (GC) than those without MSC hypermethylation.]
PIF1	0	1	0	0	1	80119	PIF1 5'-to-3' DNA helicase	[PMID:30698796 The functions of human PIF1 (hPIF1) are also critical for survival of certain tumour cell lines during replication stress, making it an important target for cancer therapy. Crystal structures of hPIF1 presented here explore structural events along the chemical reaction coordinate of ATP hydrolysis at an unprecedented level of detail, PMID:22347400 PIF1 variant L319P was identified …
HOXD10	0	0	1	0	1	3236	homeobox D10	[PMID:30683109 HOXD10 was suppressed in colon adenocarcinoma cells, which down-regulated RHOC/AKT/MAPK pathway., PMID:25301728 POU2F1 activity regulates HOXD10 and HOXD11 gene expression in head and neck squamous cell carcinoma, promoting a proliferative and invasive phenotype., PMID:23670532 downregulation of HOXD10 expression by miR-10b overexpression may induce an increase of pro-metastatic ge…
CDKL2	0	1	0	0	1	8999	cyclin dependent kinase like 2	[PMID:30292871 Results showed that the methylation levels of CDKL2 were higher in hepatocellular carcinoma (HCC) cell lines and tissues but the mRNA expression levels decreased both in HCC tissues and cell lines. CDKL2 status seems to correlate with tumor size and may play an important role in hepatocarcinogenesis., PMID:25333262 High CDKL2 promotes epithelial-mesenchymal transition and breast ca…
ZIC1	0	0	1	0	1	7545	Zic family member 1	[PMID:29956756 Study demonstrate that ZIC1 plays a tumor suppressive role in breast cancer, by targeting surviving, significantly downregulating its expression., PMID:24782033 aberrant methylation is an important mechanism for ZIC1 inactivation in Hepatocellular carcinoma (HCC)., PMID:26207911 our results suggest that the Zic1 promoter methylation rate in plasma-derived DNA is of great significan…
KLF2	0	1	0	0	1	10365	Kruppel like factor 2	[PMID:29734178 The expression of SH3PXD2A-AS1 was inversely correlated with the expression of P57 and KLF2 in Colorectal Cancer tissue samples., PMID:33758320 METTL3-mediated m(6)A methylation of SPHK2 promotes gastric cancer progression by targeting KLF2., PMID:25672609 Upregulation of SUZ12 was found to play a key role in gastric cancer cell proliferation and metastasis through the regulation o…
CALN1	0	0	0	1	1	83698	calneuron 1	[PMID:29626470 up regulation serum exosomal miR-675 and down regulation of CALN1 in tumor specimen was also found to be associated with the metastatic phenotype in osteosarcoma patients.]
OTX2	0	0	1	0	1	5015	orthodenticle homeobox 2	[PMID:29377567 study provides mechanistic insight into the networks controlled by OTX2 in Medulloblastoma (MB) stem/progenitor cells and reveals novel roles for axon guidance genes and their downstream effectors as putative tumor suppressors in MB., PMID:26397460 Loss of OTX2 expression resulted in decreased expression of C-MYC and CRX, genes previously implicated in retinoblastoma tumorigenesis.…
HOXC5	0	0	1	0	1	3222	homeobox C5	[PMID:29311615 Both mir-615-3p and HOXC5 are activated upon differentiation, which constitute a feed-forward loop that coordinates transcriptional and post-transcriptional repression of hTERT during cellular differentiation. Deregulation of HOXC5 and mir-615-3p expression may contribute to the activation of hTERT in human cancers.]
SIM1	0	0	1	0	1	6492	SIM bHLH transcription factor 1	[PMID:29063719 SIM1 was highly methylated in the majority of the cervical cancer tissues. Hypermethylation of SIM1 led to a pronounced reduction in SIM1 expression in cervical cancer tissues compared with normal cervix. The degree of SIM1 methylation was significantly associated with the severity of the disease., PMID:22930747 Data indicate that median methylation levels of BCAN, HOXD1, KCTD8, KL…
HOXA9	0	0	1	0	1	3205	homeobox A9	[PMID:28780773 The present study demonstrated that miR-139-5p, functioning as a suppressor in the tumorigenesis process, suppressed oral squamous carcinoma cells mobility by targeting HOXA9 directly., PMID:28748001 Results show that a combination of HOXA9 and HOXA10 promoter methylation markers is significantly associated with the prognosis of breast cancer patients a subtype-independent manner.,…
BEND4	0	0	0	1	1	389206	BEN domain containing 4	[PMID:28722770 BEND4 hypermethylation is associated with lung cancer.]
SOX11	1	0	0	0	1	6664	SRY-box transcription factor 11	[PMID:28703321 Studied the association between miR-211-5p and SOX11 in regards to proliferation, viability, and invasion of human thyroid cancer (TC) cells. Found miR-211-5p was upregulated and SOX11 was downregulated in TC tissues and cell lines, and found By inhibiting SOX11, miR-211- 5p suppressed the proliferation and invasion of the TC cells., PMID:32043610 Upregulation of SOX11 enhances tam…
KDM2B	1	0	0	0	1	84678	lysine demethylase 2B	[PMID:28506929 a novel regulatory role of KDM2B in autophagy and cell growth in gastric cancer cells, is reported., PMID:33621919 Mutation and expression alterations of histone methylation-related NSD2, KDM2B and SETMAR genes in colon cancers., PMID:31941533 Lysine demethylase 2 (KDM2B) regulates hippo pathway via MOB1 to promote pancreatic ductal adenocarcinoma (PDAC) progression., PMID:32175798…
KCNA3	0	0	0	1	1	3738	potassium voltage-gated channel subfamily A member 3	[PMID:28472608 Kv1.3 methylation may serve as diagnostic and prognostic markers in colorectal cancer., PMID:29415410 In this work, we showed that although both Kv1.1 and Kv1.3 channels are expressed in U87 (glioblastoma), MDA-MB-231 (breast cancer) and LS174 (colon adenocarcinoma) cells, these respond differently to KAaH1 or KAaH2, two homologous Kv1 blockers from scorpion venom, PMID:19465885 Me…
LIN28B	1	0	0	0	1	389421	lin-28 homolog B	[PMID:28301057 Studied the association between Lin28 homolog B (LIN28B) gene polymorphisms and Wilms tumor susceptibility in Chinese children., PMID:29301498 The effects of acetylated Lin28B on let-7a-1 and let-7g are similar to that of stable knockdown of Lin28B in H1299 cells. The new role of PCAF in mediating Lin28B acetylation and the specific release of its target microRNAs in H1299 cells ma…
ZIC4	0	0	1	0	1	84107	Zic family member 4	[PMID:27553089 The rate of methylation of ZIC1, ZIC4, HHIP, and DACT2 in tumors was very high, while methylation of CXXC4 was low to moderate in OSCC and LSCC., PMID:22284968 ZIC4 CPG island methylation predicts progression in bladder cancer., PMID:33097694 Epigenetic silencing of ZIC4 contributes to cancer progression in hepatocellular carcinoma.]
TBX15	0	1	0	0	1	6913	T-box transcription factor 15	[PMID:27327083 TBX15 and NF-kappaB found in this study may be important to understand cancer and development processes., PMID:33453148 CircPVT1 promotes progression in clear cell renal cell carcinoma by sponging miR-145-5p and regulating TBX15 expression., PMID:26216026 The results indicate the antiapoptotic role of TBX15 in cancer cells, suggesting a contribution of TBX15 in carcinogenesis.]
HLX	0	1	0	0	1	3142	H2.0 like homeobox	[PMID:26631039 HLX1 is significantly downregulated in HCC and suggests that HLX1 has suppressive effects on HCC growth and metastasis. Accordingly, HLX1 may act as a tumor suppressor in HCC.]
MDGA2	1	0	0	0	1	161357	MAM domain containing glycosylphosphatidylinositol anchor 2	[PMID:26206665 A novel tumour suppressor gene, MDGA2, which is frequently inactivated by promoter methylation in Gastric cancer was identified. Promoter hypermethylation of MDGA2 represents a prognostic biomarker in patients with early stage Gastric cancer.]
IRF4	1	0	0	0	1	3662	interferon regulatory factor 4	[PMID:24906573 Our meta-analysis indicated that the rs12203592 and rs872071 IRF4 gene polymorphisms are associated with individual susceptibility to skin cancer and haematological malignancies., PMID:21903680 The study demonstrated differential MUM-1 expression between PEComas and other true melanocytic tumors, PMID:34020619 Hsa_circ_0000301 facilitates the progression of cervical cancer by targe…
NEFL	0	0	0	1	1	4747	neurofilament light chain	[PMID:24026393 NEFL is downregulated by hypermethylation in breast cancer., PMID:22319610 NEFL mRNA is ectopically expressed in breast malignancies and could be a potential prognostic factor for early-stage breast cancer patients, PMID:22246235 Neurofilament light polypeptide (NEFL) was identified as a novel hypermethylated gene associated with resistance to cisplatin-based chemotherapy in cancer…
SOX17	0	0	0	1	1	64321	SRY-box transcription factor 17	[PMID:23241958 findings establish Sox17 as a key regulator of tumor angiogenesis and tumor progression., PMID:25953442 SOX17 might play a role in the development of Ovarian Cancer, and may be a therapeutic target in OC., PMID:21457403 Sox17 might be a key transcription factor controlling CD133 expression, and that it might also play a role in the control of gastric tumor progression., PMID:239991…
IQSEC1	0	1	0	0	1	9922	IQ motif and Sec7 domain ArfGEF 1	[PMID:22662237 GEP100 plays a significant role in pancreatic cancer invasion through regulating the expression of E-cadherin and the process of mesenchymal to epithelial transition (MET)., PMID:18084281 Results indicate that GEP100 links EGFR signalling to Arf6 activation to induce invasive activities of some breast cancer cells, and hence may contribute to their metastasis and malignancy., PMID:…
IRX4	0	0	0	1	1	50805	iroquois homeobox 4	[PMID:22323358 the prostate cancer (PC)-susceptibility locus represented by rs12653946 at 5p15 is likely to regulate IRX4 expression in prostate which could suppress PC growth by interacting with the VDR pathway, conferring to PC susceptibility, PMID:24022300 We independently validated IRX4 as a potential prostate cancer risk gene through cis-expression quantitative trait loci analysis of prostat…
FAM110B	0	1	0	0	1	90362	family with sequence similarity 110 member B	[PMID:21919029 FAM110B was able to regulate androgen receptor signaling in prostate cancer cells and FAM110B itself was regulated by androgens. FAM110B siRNA inhibited the growth of prostate cancer cells in vitro.]
TBXT	1	0	0	0	1	6862	T-box transcription factor T	[PMID:21220197 Brachyury expression predicts poor prognosis at early stages of colorectal cancer, PMID:21397407 The tumor cells were diffusely positive for brachyury and cytokeratin 19 on immunohistochemistry, suggesting that the tumor was extra-axial soft tissue chordoma., PMID:25499255 Elevated Brachyury facilitates hepatocellular carcinoma metastasis by promoting EMT via PTEN/Akt/Snail-depende…
NEFH	0	0	0	1	1	4744	neurofilament heavy chain	[PMID:20140245 Data show that RNA interference-mediated knockdown of NEFH accelerated ESCC cell growth in culture and increased tumorigenicity in vivo.]
ACP1	0	1	0	0	1	52	acid phosphatase 1	[PMID:18786445 There is an increase of the *B/*B genotype (high F isoform) & a much more marked decrease of genotypes with the high S isoform in colon cancer, compared with controls., PMID:22692348 There is a significant association between acid phosphatase locus 1 (ACP(1) and cancer grade, mainly due to ACP(1) genotypes carrying the *C allele that are much less represented in patients with low g…
TRPC4	1	0	0	0	1	7223	transient receptor potential cation channel subfamily C member 4	[PMID:18021253 Sudy indicates that TRPC4 loss in renal cell carcinoma (RCC) leads to impaired Ca(2+) intake, misfolding, retrograde transport and diminished secretion of antiangiogenic TSP1, thus enabling angiogenic switch during RCC progression., PMID:28627017 Our results suggest that OGR1-dependent increases in TRPC4 expression may favor formation of highly Ca(2+) -permeable TRPC4-containing ch…
DOK1	0	1	0	0	1	1796	docking protein 1	[PMID:16338067 Data show that Dok1 expression and structure are affected in a subset of Burkitt's lymphoma samples, suggesting its possible role in this type of cancer., PMID:31919752 Analysis of the DOK1 gene in breast cancer., PMID:20139980 Identification of DOK genes as lung tumor suppressors., PMID:27078152 Results indicate that hypermethylation of tumor suppressor protein RASSF1A and docking…
LOXL3	0	1	0	0	1	84695	lysyl oxidase like 3	[PMID:16096638 Lysyl-oxidase-like 3 interacts and cooperates with Snail to downregulate E-cadherin expression, and control epithelial-mesenchymal transitions and carcinoma progression., PMID:19015874 Breast carcinoma effusions showed significantly higher LOXL2 and lower LOXL3 expression compared to primary carcinomas., PMID:19724858 Expression of LOXL, LOXL2, LOXL3 and LOXL4 was not statistically…
DAB2IP	0	1	0	0	1	153090	DAB2 interacting protein	[PMID:15041729 hDAB2IP methylation frequently is present in breast cancer and plays a key role in hDAB2IP inactivation., PMID:16328005 promoter methylation of the hDAB2IP gene is involved in the progression of urinary bladder transitional cell carcinoma from a low to a high malignant potential, PMID:31953039 Taken together, miR-431 silences DAB2IP to active Ras/Erk and promote metastasis of pancr…
ABCB1	0	0	0	1	1	5243	ATP binding cassette subfamily B member 1	[PMID:11877091 Gene expression of P-gp and P26-bcl-2 is correlated with the tumor grade level of non-Hodgkin's lymphoma., PMID:22906996 ABCB1 polymorphisms are associated with response to therapy in HER2-positive metastatic breast cancer., PMID:24888374 EGFR-mediated docetaxel resistance occurred through the Akt-dependent ABCB1 expression in prostate cancer cells., PMID:22190510 Expression of Cap…
THBD	1	0	0	0	1	7056	thrombomodulin	[PMID:11642722 a tumor marker for cardiac myxoma, PMID:22682121 Mechanisms coupling thrombomodulin to tumor dissemination, PMID:29562205 TM expression might play the most critical role in the differentiation of OSCC tumors., PMID:23881386 Thrombomodulin mediates the migration of cervical cancer cells through the regulation of epithelial-mesenchymal transition biomarkers., PMID:20713448 TM, a nove…
ASCL4	1	0	0	0	1	121549	achaete-scute family bHLH transcription factor 4
C1QL2	1	0	0	0	1	165257	complement C1q like 2
C2CD4D	0	1	0	0	1	100191040	C2 calcium dependent domain containing 4D
C5orf49	0	1	0	0	1	134121	chromosome 5 open reading frame 49
C8orf34	1	0	0	0	1	116328	chromosome 8 open reading frame 34
ECEL1	0	0	0	1	1	9427	endothelin converting enzyme like 1
GALNT17	0	0	0	1	1	64409	polypeptide N-acetylgalactosaminyltransferase 17
GLRB	1	0	0	0	1	2743	glycine receptor beta
GLT1D1	1	0	0	0	1	144423	glycosyltransferase 1 domain containing 1
H2AC14	0	1	0	0	1	8331	H2A clustered histone 14
H2BC10	0	1	0	0	1	8346	H2B clustered histone 10
H2BC14	0	1	0	0	1	8342	H2B clustered histone 14
H3C8	0	1	0	0	1	8355	H3 clustered histone 8
HMX1	0	0	0	1	1	3166	H6 family homeobox 1
PEAR1	0	0	1	0	1	375033	platelet endothelial aggregation receptor 1
RIMS2	0	1	0	0	1	9699	regulating synaptic membrane exocytosis 2
SH3YL1	0	1	0	0	1	26751	SH3 and SYLF domain containing 1
SLC32A1	1	0	0	0	1	140679	solute carrier family 32 member 1
TBX20	0	0	0	1	1	57057	T-box transcription factor 20
TRIL	0	1	0	0	1	9865	TLR4 interactor with leucine rich repeats
ZSCAN30	0	1	0	0	1	100101467	zinc finger and SCAN domain containing 30
