# Supplementary material for: Cost-effective methylome sequencing of cell-free DNA for accurately detecting and locating cancer
Source: Nat Commun. 2022 Sep 29;13:5566. doi: 10.1038/s41467-022-32995-6 (PMC9522828; doi:10.1038/s41467-022-32995-6)
Supplement: Supplementary file 10 — Supplementary Data 8 [file 41467_2022_32995_MOESM10_ESM.xlsx]

## Sheet: S8
Supplementary table S8: GeneRIF for the top 50 cancer hypomethylation markers for each cancer type
	# markers in promoter regions (TSS:-4000 ~ +1000)
Gene	COAD	LIHC	LUNG	STAD	All	GeneID	GeneName	PubMed ID and GeneRIF
FSCN2	0	0	2	3	5	25794	fascin actin-bundling protein 2, retinal	[PMID:34477172 Fascin as a useful marker for cancer-associated fibroblasts in invasive lung adenocarcinoma., PMID:19473443 expression may play an essential role in regulation of progression of oral squamous cell carcinoma and contributes to the event of epithelial-mesenchymal transition in the early aggressiveness of OSCC, PMID:18498068 In ovarian tumors fascin is associated with certain features…
PIP5K1A	2	1	1	0	4	8394	phosphatidylinositol-4-phosphate 5-kinase type 1 alpha	[PMID:27870828 Blockade of IQGAP1 interaction with PIPKIalpha or PI(3)K inhibited PtdIns(3,4,5)P3 generation and signalling, and selectively diminished cancer cell survival., PMID:20426790 Localized production of Phosphatidylinositol 4,5-bisphosphate by PIP5K1A is required for invadopodia formation by breast cancer cells., PMID:30104711 PIP5K1alpha was associated with poor patient outcome in trip…
MSTO1	0	0	0	4	4	55154	misato mitochondrial distribution and morphology regulator 1
NME1-NME2	0	0	0	3	3	654364	NME1-NME2 readthrough	[PMID:20101217 Plakoglobin has a role in regulating the metastasis suppressor activity of Nm23.]
NME1	0	0	0	3	3	4830	NME/NM23 nucleoside diphosphate kinase 1	[PMID:12684753 Nm23-H1 may play an important role in suppressing the early steps of metastasis in sporadic cases of colorectal carcinomas, PMID:18154714 NM23 gene is a metastasis suppressor gene, which exhibits a reduced expression in metastatic tumor cells., PMID:21442621 Cervical cancer patients with positive nm23-H1 and negative lipocalin 2 expression had the worst recurrence probability and o…
XPO5	0	1	1	0	2	57510	exportin 5	[PMID:28383405 SNP rs11077 influences the expression of XPO5, and this SNP could also be a potential biomarker for the diagnosis of thyroid cancer, especially in Chinese population, PMID:31250375 Association between Genetic Polymorphisms in microRNA Machinery Genes and Risk of Papillary Thyroid Carcinoma., PMID:26358254 The microRNA-related single-nucleotide polymorphisms rs11077 of XPO5 may be i…
POLH	0	1	1	0	2	5429	DNA polymerase eta	[PMID:19117014 Downregulation of DNA polymerases eta is associated with colorectal-adenocarcinomas., PMID:29683380 Diverse roles of RAD18 and Y-family DNA polymerases, such as DNA polymerase eta, in tumorigenesis has been described. (Review), PMID:25831546 ovarian CSCs have intrinsically enhanced Pol eta-mediated translesion DNA synthesis, allowing CSCs to survive cisplatin treatment, leading to …
AXDND1	0	0	2	0	2	126859	axonemal dynein light chain domain containing 1
KCTD2	0	0	1	1	2	23510	potassium channel tetramerization domain containing 2
DAP3	1	0	0	0	1	7818	death associated protein 3	[PMID:33952460 Expression of Death Associated Proteins DAP1 and DAP3 in Human Pancreatic Cancer., PMID:30792218 The present findings indicate that DAP3 deficiency-induced chemoresistance in gastric cancer is at least partially mediated through the beta-catenin/LGR5/Bcl-2 axis., PMID:19536094 DAP3 may participate in mitochondrial maintenance and play a role in the balance between mitochondrial hom…
GRSF1	0	0	1	0	1	2926	G-rich RNA sequence binding factor 1	[PMID:33813277 GRSF1 promotes tumorigenesis and EMT-mediated metastasis through PI3K/AKT pathway in gastric cancer., PMID:31474757 A novel miRNA identified in GRSF1 complex drives the metastasis via the PIK3R3/AKT/NF-kappaB and TIMP3/MMP9 pathways in cervical cancer cells.]
TEFM	0	0	0	1	1	79736	transcription elongation factor, mitochondrial	[PMID:33771980 Elevated TEFM expression promotes growth and metastasis through activation of ROS/ERK signaling in hepatocellular carcinoma.]
USP8	1	0	0	0	1	9101	ubiquitin specific peptidase 8	[PMID:33600786 The oncogenic role of ubiquitin specific peptidase (USP8) and its signaling pathways targeting for cancer therapeutics., PMID:30010158 High expression of USP8 was correlated with advanced tumor stage and high recurrence risk. Moreover, USP8 was identified as a novel independent prognostic factor for CSCC patients., PMID:34081623 Inhibiting USP8 overcomes hepatocellular carcinoma re…
YY1AP1	1	0	0	0	1	55249	YY1 associated protein 1	[PMID:33155207 CUL4A promotes proliferation and inhibits apoptosis of colon cancer cells via regulating Hippo pathway., PMID:11856496 human liver cancer associated gene, PMID:34808502 KAT6A is associated with sorafenib resistance and contributes to progression of hepatocellular carcinoma by targeting YAP.]
TUBA1C	1	0	0	0	1	84790	tubulin alpha 1c	[PMID:32599139 Circular RNA TUBA1C accelerates the progression of non-small-cell lung cancer by sponging miR-143-3p., PMID:21965743 These results suggest that tubulin alpha-6 chain is one of the candidates for biomarkers for well-differentiated hepatitis C virus-associated human hepatocellular carcinoma., PMID:33654196 Tektin4 loss promotes triple-negative breast cancer metastasis through HDAC6-m…
ZFPM2	0	1	0	0	1	23414	zinc finger protein, FOG family member 2	[PMID:31919993 LncRNA ZFPM2-AS1 promotes lung adenocarcinoma progression by interacting with UPF1 to destabilize ZFPM2., PMID:23029311 Sex Cord Stromal Tumors in childhood exhibited an embryonal gonadal phenotype, expressing a FOG-2/GATA-4 pattern in keeping with embryonal gonads.]
NEU4	0	0	0	1	1	129807	neuraminidase 4	[PMID:30700826 Synergistic activation of the NEU4 promoter by p73 and AP2 in colon cancer cells., PMID:21521691 NEU4 plays an important role in control of sialyl Lewis antigen expression and its impairment in colon cancer, PMID:18651674 related to malignancy and may be potential targets for cancer diagnosis and therapy]
ME1	0	0	1	0	1	4199	malic enzyme 1	[PMID:29654155 results shed light on crucial roles of ME1-mediated production of NADPH in gastric cancer growth and metastasis, PMID:26173780 ME1 expression was found to be mutant-KRAS-associated in NSCLC cancer cell lines. Patients with elevated ME1 had worse outcomes after radiotherapy. Transamination generating cytosolic NADPH via ME1 may contribute to radioresistance., PMID:32998265 Malic Enz…
ALG3	0	0	1	0	1	10195	ALG3 alpha-1,3- mannosyltransferase	[PMID:29547901 our data suggest the involvement of hNOT-1/ALG3-1 in various molecular contexts determining essential processes associated with distinct cellular machineries and related to various pathologies, such as cancer, viral infections, neuronal and immunological disorders and Congenital Disorders of Glycosylation., PMID:33931075 ALG3 contributes to stemness and radioresistance through regu…
SLURP2	0	0	0	1	1	432355	secreted LY6/PLAUR domain containing 2	[PMID:29505672 SLURPs inhibit growth of epithelial cancer cells in vitro and merit further investigation as potential agents for anticancer therapy]
YEATS4	0	1	0	0	1	8089	YEATS domain containing 4	[PMID:28445953 our study demonstrated the oncogenic roles of YEATS4 in the progression of pancreatic cancer by activating beta-catenin/TCF signaling and suggested that YEATS4 might be a promising therapeutic target for pancreatic cancer., PMID:22068108 Gas41 is able to bind both n-Myc and c-Myc proteins, and that the levels of expression of Gas41 and Myc proteins were similar to each other in suc…
SUN1	0	0	1	0	1	23353	Sad1 and UNC84 domain containing 1	[PMID:26962703 wndchrm revealed a consistent negative correlation between SUN1 expression and the size of nucleoli in human breast cancer tissues.]
F11R	0	0	1	0	1	50848	F11 receptor	[PMID:22886345 JAM-A can interfere with tumor proliferation and suggest that JAM-A is a potential novel target in oncology., PMID:27036044 Dysregulation of JAM-A via p63/GATA-3 signaling pathway occurs in squamous cell carcinomas of the head and neck., PMID:19250634 Downregulation of JAM-A is an early event in the development of renal cancer and increases the migration of renal cancer cells., PMI…
CTSB	0	0	0	1	1	1508	cathepsin B	[PMID:22467319 Cathepsin B concentrations correlate well with grading and invasivity of tumors., PMID:16077201 Cathepsin B substrate, BID, serves as molecular switch between apotosis and autophagy in camptothecin treated breast cancer cells., PMID:19930869 Polymorphism L26V in the cathepsin B gene may be associated with prostate cancer and differentiation., PMID:15799821 tumor-stromal interaction…
CLDN4	0	0	0	1	1	1364	claudin 4	[PMID:22286027 This review focus is on the role of claudin-4, an integral constituent of tight junctions, in the pathophysiology of epithelial malignancies with particular focus pancreatic cancer. [review], PMID:23196794 PAX8 and claudin-4 have a higher sensitivity and specificity for assisting in discriminating between peritoneal epithelioid mesotheliomas and serous carcinomas when compared with…
ASCC1	0	0	1	0	1	51008	activating signal cointegrator 1 complex subunit 1	[PMID:21791690 Three major genes, MSR1, ASCC1, and CTHRC1 were associated with Barrett esophagus/esophageal adenocarcinoma]
NELFCD	0	0	1	0	1	51497	negative elongation factor complex member C/D	[PMID:20735431 TH1 might play an important role in regulation of proliferation and invasion in human breast cancer.]
CDC25B	1	0	0	0	1	994	cell division cycle 25B	[PMID:18089784 Abnormal expression of CDC25B in human tumors may have a critical role in centrosome amplification and genomic instability., PMID:18559558 CDC25B mRNA was overexpressed in 64 of the 73 esophageal squamous cell carcinoma cases evaluated., PMID:28656293 High CDC25B expression is associated with non-small cell lung cancer metastasis., PMID:18635965 This work suggests that the expressi…
PCNA	0	0	1	0	1	5111	proliferating cell nuclear antigen	[PMID:17927850 The strong positive rate of PCNA was significantly higher in pancreatic cancer than in normal tissues., PMID:34329742 PCNA inhibition enhances the cytotoxicity of beta-lapachone in NQO1-Positive cancer cells by augmentation of oxidative stress-induced DNA damage., PMID:19483288 PCNA and VEGF expression in non-small cell lung cancer regulates angiogenesis and proliferation at the sa…
PLAT	1	0	0	0	1	5327	plasminogen activator, tissue type	[PMID:12090757 tPA is induced by oncostatin M in lung tumor cells, PMID:19176991 TPA is expressed in cancer cells. With its receptor annexin II on endothelial surface, it regulates intravascular fibrin deposition. Review., PMID:19171142 Galectin-1 interaction with tissue plasminogen activator contributes to pancreatic ductal adenocarcinoma progression involving both transformed epithelial cells a…
ALG1L	0	0	0	1	1	200810	ALG1 chitobiosyldiphosphodolichol beta-mannosyltransferase like
ANAPC16	0	0	1	0	1	119504	anaphase promoting complex subunit 16
CDS2	0	0	1	0	1	8760	CDP-diacylglycerol synthase 2
DCAF8	0	0	0	1	1	50717	DDB1 and CUL4 associated factor 8
EEF1AKMT4	0	0	1	0	1	110599564	EEF1A lysine methyltransferase 4
GTF2B	0	0	0	1	1	2959	general transcription factor IIB
HELB	0	0	1	0	1	92797	DNA helicase B
IBTK	0	0	0	1	1	25998	inhibitor of Bruton tyrosine kinase
KHDC4	0	0	1	0	1	22889	KH domain containing 4, pre-mRNA splicing factor
LRRC6	1	0	0	0	1	23639	dynein axonemal assembly factor 11
MIOS	0	0	0	1	1	54468	meiosis regulator for oocyte development
MTMR11	0	0	1	0	1	10903	myotubularin related protein 11
MYO15B	0	0	0	1	1	80022	myosin XVB
ODF2L	0	0	1	0	1	57489	outer dense fiber of sperm tails 2 like
POLR2D	0	0	0	1	1	5433	RNA polymerase II subunit D
TACO1	0	0	0	1	1	51204	translational activator of cytochrome c oxidase I
ZC3H4	0	0	0	1	1	23211	zinc finger CCCH-type containing 4
ZNF212	0	0	1	0	1	7988	zinc finger protein 212
