# Supplementary material for: Cost-effective methylome sequencing of cell-free DNA for accurately detecting and locating cancer
Source: Nat Commun. 2022 Sep 29;13:5566. doi: 10.1038/s41467-022-32995-6 (PMC9522828; doi:10.1038/s41467-022-32995-6)
Supplement: Supplementary file 11 — Supplementary Data 9 [file 41467_2022_32995_MOESM11_ESM.xlsx]

## Sheet: S9
Supplementary table S9: Clinical info for cfDNA samples
name	cancer type	cancer subtype	cancer stage
normal_plasma_1N_Methyl	normal	normal	NA
normal_plasma_2N_Methyl	normal	normal	NA
normal_plasma_3N_Methyl	normal	normal	NA
normal_plasma_4N_Methyl	normal	normal	NA
normal_plasma_5N_Methyl	normal	normal	NA
normal_plasma_6N_Methyl	normal	normal	NA
normal_plasma_7N_Methyl	normal	normal	NA
normal_plasma_8N_Methyl	normal	normal	NA
normal_plasma_9N_Methyl	normal	normal	NA
normal_plasma_10N_Methyl	normal	normal	NA
normal_plasma_11N_Methyl	normal	normal	NA
normal_plasma_12N_Methyl	normal	normal	NA
normal_plasma_13N_Methyl	normal	normal	NA
normal_plasma_14N_Methyl	normal	normal	NA
normal_plasma_15N_Methyl	normal	normal	NA
normal_plasma_16N_Methyl	normal	normal	NA
normal_plasma_17N_Methyl	normal	normal	NA
normal_plasma_18N_Methyl	normal	normal	NA
normal_plasma_19N_Methyl	normal	normal	NA
normal_plasma_20N_Methyl	normal	normal	NA
normal_plasma_21N_Methyl	normal	normal	NA
normal_plasma_22N_Methyl	normal	normal	NA
normal_plasma_23N_Methyl	normal	normal	NA
normal_plasma_24N_Methyl	normal	normal	NA
normal_plasma_25N_Methyl	normal	normal	NA
normal_plasma_26N_Methyl	normal	normal	NA
normal_plasma_27N_Methyl	normal	normal	NA
normal_plasma_28N_Methyl	normal	normal	NA
normal_plasma_29N_Methyl	normal	normal	NA
normal_plasma_30N_Methyl	normal	normal	NA
normal_plasma_31N_Methyl	normal	normal	NA
normal_plasma_32N_Methyl	normal	normal	NA
normal_plasma_33N_Methyl	normal	normal	NA
normal_plasma_34N_Methyl	normal	normal	NA
normal_plasma_35N_Methyl	normal	normal	NA
normal_plasma_36N_Methyl	normal	normal	NA
normal_plasma_37N_Methyl	normal	normal	NA
normal_plasma_38N_Methyl	normal	normal	NA
normal_plasma_39N_Methyl	normal	normal	NA
normal_plasma_40N_Methyl	normal	normal	NA
normal_plasma_41N_Methyl	normal	normal	NA
normal_plasma_42N_Methyl	normal	normal	NA
normal_plasma_43N_Methyl	normal	normal	NA
normal_plasma_44N_Methyl	normal	normal	NA
normal_plasma_45N_Methyl	normal	normal	NA
normal_plasma_46N_Methyl	normal	normal	NA
normal_plasma_47N_Methyl	normal	normal	NA
normal_plasma_48N_Methyl	normal	normal	NA
normal_plasma_49N_Methyl	normal	normal	NA
normal_plasma_50N_Methyl	normal	normal	NA
normal_plasma_51N_Methyl	normal	normal	NA
normal_plasma_52N_Methyl	normal	normal	NA
normal_plasma_53N_Methyl	normal	normal	NA
normal_plasma_54N_Methyl	normal	normal	NA
normal_plasma_55N_Methyl	normal	normal	NA
normal_plasma_56N_Methyl	normal	normal	NA
normal_plasma_57N_Methyl	normal	normal	NA
normal_plasma_58N_Methyl	normal	normal	NA
normal_plasma_59N_Methyl	normal	normal	NA
normal_plasma_60N_Methyl	normal	normal	NA
normal_plasma_61N_Methyl	normal	normal	NA
normal_plasma_62N_Methyl	normal	normal	NA
normal_plasma_63N_Methyl	normal	normal	NA
normal_plasma_64N_Methyl	normal	normal	NA
normal_plasma_65N_Methyl	normal	normal	NA
normal_plasma_66N_Methyl	normal	normal	NA
normal_plasma_67N_Methyl	normal	normal	NA
normal_plasma_68N_Methyl	normal	normal	NA
normal_plasma_69N_Methyl	normal	normal	NA
normal_plasma_70N_Methyl	normal	normal	NA
normal_plasma_71N_Methyl	normal	normal	NA
normal_plasma_72N_Methyl	normal	normal	NA
normal_plasma_73N_Methyl	normal	normal	NA
normal_plasma_74N_Methyl	normal	normal	NA
normal_plasma_75N_Methyl	normal	normal	NA
normal_plasma_76N_Methyl	normal	normal	NA
normal_plasma_77N_Methyl	normal	normal	NA
normal_plasma_78N_Methyl	normal	normal	NA
normal_plasma_79N_Methyl	normal	normal	NA
normal_plasma_80N_Methyl	normal	normal	NA
normal_plasma_81N_Methyl	normal	normal	NA
normal_plasma_82N_Methyl	normal	normal	NA
normal_plasma_83N_Methyl	normal	normal	NA
normal_plasma_84N_Methyl	normal	normal	NA
normal_plasma_85N_Methyl	normal	normal	NA
normal_plasma_86N_Methyl	normal	normal	NA
normal_plasma_87N_Methyl	normal	normal	NA
normal_plasma_88N_Methyl	normal	normal	NA
normal_plasma_89N_Methyl	normal	normal	NA
normal_plasma_90N_Methyl	normal	normal	NA
normal_plasma_91N_Methyl	normal	normal	NA
normal_plasma_92N_Methyl	normal	normal	NA
normal_plasma_93N_Methyl	normal	normal	NA
normal_plasma_94N_Methyl	normal	normal	NA
normal_plasma_95N_Methyl	normal	normal	NA
normal_plasma_96N_Methyl	normal	normal	NA
normal_plasma_97N_Methyl	normal	normal	NA
normal_plasma_98N_Methyl	normal	normal	NA
normal_plasma_99N_Methyl	normal	normal	NA
normal_plasma_100N_Methyl	normal	normal	NA
normal_plasma_101N_Methyl	normal	normal	NA
normal_plasma_102N_Methyl	normal	normal	NA
normal_plasma_103N_Methyl	normal	normal	NA
normal_plasma_104N_Methyl	normal	normal	NA
normal_plasma_105N_Methyl	normal	normal	NA
normal_plasma_106N_Methyl	normal	normal	NA
normal_plasma_107N_Methyl	normal	normal	NA
normal_plasma_108N_Methyl	normal	normal	NA
normal_plasma_109N_Methyl	normal	normal	NA
normal_plasma_110N_Methyl	normal	normal	NA
normal_plasma_111N_Methyl	normal	normal	NA
normal_plasma_112N_Methyl	normal	normal	NA
normal_plasma_113N_Methyl	normal	normal	NA
normal_plasma_114N_Methyl	normal	normal	NA
normal_plasma_115N_Methyl	normal	normal	NA
normal_plasma_116N_Methyl	normal	normal	NA
normal_plasma_117N_Methyl	normal	normal	NA
normal_plasma_118N_Methyl	normal	normal	NA
normal_plasma_119N_Methyl	normal	normal	NA
normal_plasma_120N_Methyl	normal	normal	NA
normal_plasma_121N_Methyl	normal	normal	NA
normal_plasma_122N_Methyl	normal	normal	NA
normal_plasma_123N_Methyl	normal	normal	NA
normal_plasma_124N_Methyl	normal	normal	NA
normal_plasma_125N_Methyl	normal	normal	NA
normal_plasma_126N_Methyl	normal	normal	NA
normal_plasma_127N_Methyl	normal	normal	NA
normal_plasma_128N_Methyl	normal	normal	NA
normal_plasma_129N_Methyl	normal	normal	NA
normal_plasma_130N_Methyl	normal	normal	NA
normal_plasma_131N_Methyl	normal	normal	NA
normal_plasma_132N_Methyl	normal	normal	NA
normal_plasma_133N_Methyl	normal	normal	NA
normal_plasma_134N_Methyl	normal	normal	NA
normal_plasma_135N_Methyl	normal	normal	NA
normal_plasma_136N_Methyl	normal	normal	NA
normal_plasma_137N_Methyl	normal	normal	NA
normal_plasma_138N_Methyl	normal	normal	NA
normal_plasma_139N_Methyl	normal	normal	NA
normal_plasma_140N_Methyl	normal	normal	NA
normal_plasma_141N_Methyl	normal	normal	NA
normal_plasma_142N_Methyl	normal	normal	NA
normal_plasma_143N_Methyl	normal	normal	NA
normal_plasma_144N_Methyl	normal	normal	NA
normal_plasma_145N_Methyl	normal	normal	NA
normal_plasma_146N_Methyl	normal	normal	NA
normal_plasma_147N_Methyl	normal	normal	NA
normal_plasma_148N_Methyl	normal	normal	NA
normal_plasma_149N_Methyl	normal	normal	NA
normal_plasma_150N_Methyl	normal	normal	NA
normal_plasma_151N_Methyl	normal	normal	NA
normal_plasma_152N_Methyl	normal	normal	NA
normal_plasma_153N_Methyl	normal	normal	NA
normal_plasma_154N_Methyl	normal	normal	NA
normal_plasma_155N_Methyl	normal	normal	NA
normal_plasma_156N_Methyl	normal	normal	NA
normal_plasma_157N_Methyl	normal	normal	NA
normal_plasma_158N_Methyl	normal	normal	NA
normal_plasma_159N_Methyl	normal	normal	NA
normal_plasma_160N_Methyl	normal	normal	NA
normal_plasma_161N_Methyl	normal	normal	NA
normal_plasma_162N_Methyl	normal	normal	NA
normal_plasma_163N_Methyl	normal	normal	NA
normal_plasma_164N_Methyl	normal	normal	NA
normal_plasma_165N_Methyl	normal	normal	NA
normal_plasma_166N_Methyl	normal	normal	NA
normal_plasma_167N_Methyl	normal	normal	NA
normal_plasma_168N_Methyl	normal	normal	NA
normal_plasma_169N_Methyl	normal	normal	NA
normal_plasma_170N_Methyl	normal	normal	NA
normal_plasma_171N_Methyl	normal	normal	NA
normal_plasma_172N_Methyl	normal	normal	NA
normal_plasma_173N_Methyl	normal	normal	NA
normal_plasma_174N_Methyl	normal	normal	NA
normal_plasma_175N_Methyl	normal	normal	NA
normal_plasma_176N_Methyl	normal	normal	NA
normal_plasma_177N_Methyl	normal	normal	NA
normal_plasma_178N_Methyl	normal	normal	NA
normal_plasma_179N_Methyl	normal	normal	NA
normal_plasma_180N_Methyl	normal	normal	NA
normal_plasma_181N_Methyl	normal	normal	NA
normal_plasma_182N_Methyl	normal	normal	NA
normal_plasma_183N_Methyl	normal	normal	NA
normal_plasma_184N_Methyl	normal	normal	NA
normal_plasma_185N_Methyl	normal	normal	NA
normal_plasma_186N_Methyl	normal	normal	NA
normal_plasma_187N_Methyl	normal	normal	NA
normal_plasma_188N_Methyl	normal	normal	NA
normal_plasma_189N_Methyl	normal	normal	NA
normal_plasma_190N_Methyl	normal	normal	NA
normal_plasma_191N_Methyl	normal	normal	NA
normal_plasma_192N_Methyl	cirrhosis	normal	NA
normal_plasma_193N_Methyl	cirrhosis	normal	NA
normal_plasma_194N_Methyl	cirrhosis	normal	NA
normal_plasma_195N_Methyl	cirrhosis	normal	NA
normal_plasma_196N_Methyl	cirrhosis	normal	NA
normal_plasma_197N_Methyl	cirrhosis	normal	NA
normal_plasma_198N_Methyl	cirrhosis	normal	NA
normal_plasma_199N_Methyl	cirrhosis	normal	NA
LIHC_plasma_200LV_Methyl	liver_cancer	LIHC	IB
normal_plasma_201N_Methyl	cirrhosis	normal	NA
normal_plasma_202N_Methyl	cirrhosis	normal	NA
normal_plasma_203N_Methyl	cirrhosis	normal	NA
normal_plasma_204N_Methyl	cirrhosis	normal	NA
LUSC_plasma_205LC_Methyl	lung_cancer	LUSC	IA
LUSC_plasma_206LC_Methyl	lung_cancer	LUSC	IA
LUSC_plasma_207LC_Methyl	lung_cancer	LUSC	IA
LUSC_plasma_208LC_Methyl	lung_cancer	LUSC	IA
LUSC_plasma_209LC_Methyl	lung_cancer	LUSC	IB
LUSC_plasma_210LC_Methyl	lung_cancer	LUSC	IIA
LUSC_plasma_211LC_Methyl	lung_cancer	LUSC	IIA
LUSC_plasma_212LC_Methyl	lung_cancer	LUSC	IIA
LUSC_plasma_213LC_Methyl	lung_cancer	LUSC	IIA
LUSC_plasma_214LC_Methyl	lung_cancer	LUSC	IIA
LUSC_plasma_215LC_Methyl	lung_cancer	LUSC	IIA
LUSC_plasma_216LC_Methyl	lung_cancer	LUSC	IIA
LUSC_plasma_217LC_Methyl	lung_cancer	LUSC	IIA
LUSC_plasma_218LC_Methyl	lung_cancer	LUSC	IIA
LUSC_plasma_219LC_Methyl	lung_cancer	LUSC	IIB
LUSC_plasma_220LC_Methyl	lung_cancer	LUSC	IIB
LUSC_plasma_221LC_Methyl	lung_cancer	LUSC	IIB
LUSC_plasma_222LC_Methyl	lung_cancer	LUSC	IIB
LUSC_plasma_223LC_Methyl	lung_cancer	LUSC	IIB
LUSC_plasma_224LC_Methyl	lung_cancer	LUSC	IIB
LUSC_plasma_225LC_Methyl	lung_cancer	LUSC	IIB
LUSC_plasma_226LC_Methyl	lung_cancer	LUSC	IIB
LUSC_plasma_227LC_Methyl	lung_cancer	LUSC	IIB
LUSC_plasma_228LC_Methyl	lung_cancer	LUSC	IIB
LUSC_plasma_229LC_Methyl	lung_cancer	LUSC	IIIA
LUSC_plasma_230LC_Methyl	lung_cancer	LUSC	IIIA
LUSC_plasma_231LC_Methyl	lung_cancer	LUSC	IIIA
LUSC_plasma_232LC_Methyl	lung_cancer	LUSC	IIIA
LUSC_plasma_233LC_Methyl	lung_cancer	LUSC	IIIA
LUSC_plasma_234LC_Methyl	lung_cancer	LUSC	IIIA
LUSC_plasma_235LC_Methyl	lung_cancer	LUSC	IIIA
LUSC_plasma_236LC_Methyl	lung_cancer	LUSC	IIIA
LUSC_plasma_237LC_Methyl	lung_cancer	LUSC	IIIA
LUSC_plasma_238LC_Methyl	lung_cancer	LUSC	IIIA
LUSC_plasma_239LC_Methyl	lung_cancer	LUSC	IIIA
LUSC_plasma_240LC_Methyl	lung_cancer	LUSC	IIIB
LUSC_plasma_241LC_Methyl	lung_cancer	LUSC	IIIB
LUSC_plasma_242LC_Methyl	lung_cancer	LUSC	IIIB
LUSC_plasma_243LC_Methyl	lung_cancer	LUSC	IIIB
LUSC_plasma_244LC_Methyl	lung_cancer	LUSC	IV
LUSC_plasma_245LC_Methyl	lung_cancer	LUSC	IV
LUSC_plasma_246LC_Methyl	lung_cancer	LUSC	IV
LUSC_plasma_247LC_Methyl	lung_cancer	LUSC	IV
LUSC_plasma_248LC_Methyl	lung_cancer	LUSC	IV
LUSC_plasma_249LC_Methyl	lung_cancer	LUSC	IV
LUSC_plasma_250LC_Methyl	lung_cancer	LUSC	IV
LUSC_plasma_251LC_Methyl	lung_cancer	LUSC	IV
LUSC_plasma_252LC_Methyl	lung_cancer	LUSC	IV
LUSC_plasma_253LC_Methyl	lung_cancer	LUSC	IV
LUAD_plasma_254LG_Methyl	lung_cancer	LUAD	IA1
LUAD_plasma_255LG_Methyl	lung_cancer	LUAD	IIB
LUAD_plasma_256LG_Methyl	lung_cancer	LUAD	IA
LUAD_plasma_257LG_Methyl	lung_cancer	LUAD	IA3
LUAD_plasma_258LG_Methyl	lung_cancer	LUAD	IA
LUAD_plasma_259LG_Methyl	lung_cancer	LUAD	IA
LUAD_plasma_260LG_Methyl	lung_cancer	LUAD	IA
LUAD_plasma_261LG_Methyl	lung_cancer	LUAD	IA
LUAD_plasma_262LG_Methyl	lung_cancer	LUAD	IA
LUAD_plasma_263LG_Methyl	lung_cancer	LUAD	IA
LUAD_plasma_264LG_Methyl	lung_cancer	LUAD	IA
LUAD_plasma_265LG_Methyl	lung_cancer	LUAD	IA1
LUAD_plasma_266LG_Methyl	lung_cancer	LUAD	IA1
LUAD_plasma_267LG_Methyl	lung_cancer	LUAD	IA2
LUAD_plasma_268LG_Methyl	lung_cancer	LUAD	IA2
LUAD_plasma_269LG_Methyl	lung_cancer	LUAD	IA2
LUAD_plasma_270LG_Methyl	lung_cancer	LUAD	IA2
LUAD_plasma_271LG_Methyl	lung_cancer	LUAD	IA2
LUAD_plasma_272LG_Methyl	lung_cancer	LUAD	IA2
LUAD_plasma_273LG_Methyl	lung_cancer	LUAD	IA3
LUAD_plasma_274LG_Methyl	lung_cancer	LUAD	IB
LUAD_plasma_275LG_Methyl	lung_cancer	LUAD	IB
LUAD_plasma_276LG_Methyl	lung_cancer	LUAD	IB
LUAD_plasma_277LG_Methyl	lung_cancer	LUAD	IB
LUAD_plasma_278LG_Methyl	lung_cancer	LUAD	IB
LUAD_plasma_279LG_Methyl	lung_cancer	LUAD	IB
LUAD_plasma_280LG_Methyl	lung_cancer	LUAD	IB
LUAD_plasma_281LG_Methyl	lung_cancer	LUAD	IB
LUAD_plasma_282LG_Methyl	lung_cancer	LUAD	IB
LUAD_plasma_283LG_Methyl	lung_cancer	LUAD	IIA
LUAD_plasma_284LG_Methyl	lung_cancer	LUAD	IIA
LUAD_plasma_285LG_Methyl	lung_cancer	LUAD	IIB
LUAD_plasma_286LG_Methyl	lung_cancer	LUAD	IIIA
LUAD_plasma_287LG_Methyl	lung_cancer	LUAD	IIIA
LUAD_plasma_288LG_Methyl	lung_cancer	LUAD	IIIA
LUAD_plasma_289LG_Methyl	lung_cancer	LUAD	IIIA
LUAD_plasma_290LG_Methyl	lung_cancer	LUAD	IIIA
LUAD_plasma_291LG_Methyl	lung_cancer	LUAD	IIIA
LUAD_plasma_292LG_Methyl	lung_cancer	LUAD	IIIA
LUAD_plasma_293LG_Methyl	lung_cancer	LUAD	IIIA
LUAD_plasma_294LG_Methyl	lung_cancer	LUAD	IIIA
LUAD_plasma_295LG_Methyl	lung_cancer	LUAD	IIIA
LUAD_plasma_296LG_Methyl	lung_cancer	LUAD	IIIA
LUAD_plasma_297LG_Methyl	lung_cancer	LUAD	IIIA
LUAD_plasma_298LG_Methyl	lung_cancer	LUAD	IIIB
LUAD_plasma_299LG_Methyl	lung_cancer	LUAD	IIIB
LUAD_plasma_300LG_Methyl	lung_cancer	LUAD	IIIB
LUAD_plasma_301LG_Methyl	lung_cancer	LUAD	IV
LUAD_plasma_302LG_Methyl	lung_cancer	LUAD	IV
LUAD_plasma_303LG_Methyl	lung_cancer	LUAD	IV
LUAD_plasma_304LG_Methyl	lung_cancer	LUAD	IV
LUAD_plasma_305LG_Methyl	lung_cancer	LUAD	IV
LUAD_plasma_306LG_Methyl	lung_cancer	LUAD	IV
LUAD_plasma_307LG_Methyl	lung_cancer	LUAD	IV
LUAD_plasma_308LG_Methyl	lung_cancer	LUAD	IV
LUAD_plasma_309LG_Methyl	lung_cancer	LUAD	IV
LUAD_plasma_310LG_Methyl	lung_cancer	LUAD	IV
LUAD_plasma_311LG_Methyl	lung_cancer	LUAD	IV
LUAD_plasma_312LG_Methyl	lung_cancer	LUAD	IV
LUAD_plasma_313LG_Methyl	lung_cancer	LUAD	IV
LUAD_plasma_314LG_Methyl	lung_cancer	LUAD	IV
LUAD_plasma_315LG_Methyl	lung_cancer	LUAD	IV
LUAD_plasma_316LG_Methyl	lung_cancer	LUAD	IV
LUAD_plasma_317LG_Methyl	lung_cancer	LUAD	IV
LUAD_plasma_318LG_Methyl	lung_cancer	LUAD	IV
LUAD_plasma_319LG_Methyl	lung_cancer	LUAD	IV
LUAD_plasma_320LG_Methyl	lung_cancer	LUAD	IV
LUAD_plasma_321LG_Methyl	lung_cancer	LUAD	IV
LUAD_plasma_322LG_Methyl	lung_cancer	LUAD	IV
LUAD_plasma_323LG_Methyl	lung_cancer	LUAD	IV
LUAD_plasma_324LG_Methyl	lung_cancer	LUAD	IV
LUAD_plasma_325LG_Methyl	lung_cancer	LUAD	IV
LUAD_plasma_326LG_Methyl	lung_cancer	LUAD	IV
LUAD_plasma_327LG_Methyl	lung_cancer	LUAD	IV
LUAD_plasma_328LG_Methyl	lung_cancer	LUAD	IV
LUAD_plasma_329LG_Methyl	lung_cancer	LUAD	IV
LUAD_plasma_330LG_Methyl	lung_cancer	LUAD	IV
STAD_plasma_331ST_Methyl	stomach_cancer	STAD	IB
STAD_plasma_332ST_Methyl	stomach_cancer	STAD	IIA
STAD_plasma_333ST_Methyl	stomach_cancer	STAD	IIA
STAD_plasma_334ST_Methyl	stomach_cancer	STAD	IIA
STAD_plasma_335ST_Methyl	stomach_cancer	STAD	IIA
STAD_plasma_336ST_Methyl	stomach_cancer	STAD	IIA
STAD_plasma_337ST_Methyl	stomach_cancer	STAD	IIA
STAD_plasma_338ST_Methyl	stomach_cancer	STAD	IIA
STAD_plasma_339ST_Methyl	stomach_cancer	STAD	IIA
STAD_plasma_340ST_Methyl	stomach_cancer	STAD	IIA
STAD_plasma_341ST_Methyl	stomach_cancer	STAD	IIA
STAD_plasma_342ST_Methyl	stomach_cancer	STAD	IIA
STAD_plasma_343ST_Methyl	stomach_cancer	STAD	IIA
STAD_plasma_344ST_Methyl	stomach_cancer	STAD	IIA
STAD_plasma_345ST_Methyl	stomach_cancer	STAD	IIA
STAD_plasma_346ST_Methyl	stomach_cancer	STAD	IIA
STAD_plasma_347ST_Methyl	stomach_cancer	STAD	IIA
STAD_plasma_348ST_Methyl	stomach_cancer	STAD	IIA
STAD_plasma_349ST_Methyl	stomach_cancer	STAD	IIB
STAD_plasma_350ST_Methyl	stomach_cancer	STAD	IIB
STAD_plasma_351ST_Methyl	stomach_cancer	STAD	IIB
STAD_plasma_352ST_Methyl	stomach_cancer	STAD	IIB
STAD_plasma_353ST_Methyl	stomach_cancer	STAD	IIB
STAD_plasma_354ST_Methyl	stomach_cancer	STAD	IIB
STAD_plasma_355ST_Methyl	stomach_cancer	STAD	IIIA
STAD_plasma_356ST_Methyl	stomach_cancer	STAD	IIIA
STAD_plasma_357ST_Methyl	stomach_cancer	STAD	IIIA
STAD_plasma_358ST_Methyl	stomach_cancer	STAD	IIIA
STAD_plasma_359ST_Methyl	stomach_cancer	STAD	IIIB
STAD_plasma_360ST_Methyl	stomach_cancer	STAD	IIIB
STAD_plasma_361ST_Methyl	stomach_cancer	STAD	IIIB
STAD_plasma_362ST_Methyl	stomach_cancer	STAD	IIIB
STAD_plasma_363ST_Methyl	stomach_cancer	STAD	IIIB
STAD_plasma_364ST_Methyl	stomach_cancer	STAD	IIIB
STAD_plasma_365ST_Methyl	stomach_cancer	STAD	IIIB
STAD_plasma_366ST_Methyl	stomach_cancer	STAD	IIIB
STAD_plasma_367ST_Methyl	stomach_cancer	STAD	IV
STAD_plasma_368ST_Methyl	stomach_cancer	STAD	IV
STAD_plasma_369ST_Methyl	stomach_cancer	STAD	IV
STAD_plasma_370ST_Methyl	stomach_cancer	STAD	IV
COAD_plasma_371CC_Methyl	colorectal_cancer	COAD	I
COAD_plasma_372CC_Methyl	colorectal_cancer	COAD	I
COAD_plasma_373CC_Methyl	colorectal_cancer	COAD	I
COAD_plasma_374CC_Methyl	colorectal_cancer	COAD	I
COAD_plasma_375CC_Methyl	colorectal_cancer	COAD	I
COAD_plasma_376CC_Methyl	colorectal_cancer	COAD	IIA
COAD_plasma_377CC_Methyl	colorectal_cancer	COAD	IIA
COAD_plasma_378CC_Methyl	colorectal_cancer	COAD	IIA
COAD_plasma_379CC_Methyl	colorectal_cancer	COAD	IIA
COAD_plasma_380CC_Methyl	colorectal_cancer	COAD	IIA
COAD_plasma_381CC_Methyl	colorectal_cancer	COAD	IIA
COAD_plasma_382CC_Methyl	colorectal_cancer	COAD	IIA
COAD_plasma_383CC_Methyl	colorectal_cancer	COAD	IIA
COAD_plasma_384CC_Methyl	colorectal_cancer	COAD	IIA
COAD_plasma_385CC_Methyl	colorectal_cancer	COAD	IIA
COAD_plasma_386CC_Methyl	colorectal_cancer	COAD	IIA
COAD_plasma_387CC_Methyl	colorectal_cancer	COAD	IIA
COAD_plasma_388CC_Methyl	colorectal_cancer	COAD	IIA
COAD_plasma_389CC_Methyl	colorectal_cancer	COAD	IIA
COAD_plasma_390CC_Methyl	colorectal_cancer	COAD	IIA
COAD_plasma_391CC_Methyl	colorectal_cancer	COAD	IIA
COAD_plasma_392CC_Methyl	colorectal_cancer	COAD	IIA
COAD_plasma_393CC_Methyl	colorectal_cancer	COAD	IIA
COAD_plasma_394CC_Methyl	colorectal_cancer	COAD	IIA
COAD_plasma_395CC_Methyl	colorectal_cancer	COAD	IIA
COAD_plasma_396CC_Methyl	colorectal_cancer	COAD	IIA
COAD_plasma_397CC_Methyl	colorectal_cancer	COAD	IIA
COAD_plasma_398CC_Methyl	colorectal_cancer	COAD	IIA
COAD_plasma_399CC_Methyl	colorectal_cancer	COAD	IIA
COAD_plasma_400CC_Methyl	colorectal_cancer	COAD	IIA
COAD_plasma_401CC_Methyl	colorectal_cancer	COAD	IIA
COAD_plasma_402CC_Methyl	colorectal_cancer	COAD	IIA
COAD_plasma_403CC_Methyl	colorectal_cancer	COAD	IIB
COAD_plasma_404CC_Methyl	colorectal_cancer	COAD	IIB
COAD_plasma_405CC_Methyl	colorectal_cancer	COAD	IIB
COAD_plasma_406CC_Methyl	colorectal_cancer	COAD	IIB
COAD_plasma_407CC_Methyl	colorectal_cancer	COAD	IIC
COAD_plasma_408CC_Methyl	colorectal_cancer	COAD	IIIA
COAD_plasma_409CC_Methyl	colorectal_cancer	COAD	IIIB
COAD_plasma_410CC_Methyl	colorectal_cancer	COAD	IIIB
COAD_plasma_411CC_Methyl	colorectal_cancer	COAD	IIIB
COAD_plasma_412CC_Methyl	colorectal_cancer	COAD	IIIB
COAD_plasma_413CC_Methyl	colorectal_cancer	COAD	IIIB
COAD_plasma_414CC_Methyl	colorectal_cancer	COAD	IIIB
COAD_plasma_415CC_Methyl	colorectal_cancer	COAD	IIIB
COAD_plasma_416CC_Methyl	colorectal_cancer	COAD	IIIB
COAD_plasma_417CC_Methyl	colorectal_cancer	COAD	IIIB
COAD_plasma_418CC_Methyl	colorectal_cancer	COAD	IIIB
COAD_plasma_419CC_Methyl	colorectal_cancer	COAD	IIIB
COAD_plasma_420CC_Methyl	colorectal_cancer	COAD	IIIB
COAD_plasma_421CC_Methyl	colorectal_cancer	COAD	IIIB
COAD_plasma_422CC_Methyl	colorectal_cancer	COAD	IIIB
COAD_plasma_423CC_Methyl	colorectal_cancer	COAD	IIIB
COAD_plasma_424CC_Methyl	colorectal_cancer	COAD	IIIC
COAD_plasma_425CC_Methyl	colorectal_cancer	COAD	IIIC
COAD_plasma_426CC_Methyl	colorectal_cancer	COAD	IIIC
COAD_plasma_427CC_Methyl	colorectal_cancer	COAD	IIIC
COAD_plasma_428CC_Methyl	colorectal_cancer	COAD	IVA
COAD_plasma_429CC_Methyl	colorectal_cancer	COAD	IVA
COAD_plasma_430CC_Methyl	colorectal_cancer	COAD	IVA
COAD_plasma_431CC_Methyl	colorectal_cancer	COAD	IVA
COAD_plasma_432CC_Methyl	colorectal_cancer	COAD	IVA
COAD_plasma_433CC_Methyl	colorectal_cancer	COAD	IVA
COAD_plasma_434CC_Methyl	colorectal_cancer	COAD	IVA
COAD_plasma_435CC_Methyl	colorectal_cancer	COAD	IVA
COAD_plasma_436CC_Methyl	colorectal_cancer	COAD	IVB
COAD_plasma_437CC_Methyl	colorectal_cancer	COAD	IVB
LIHC_plasma_438LV_Methyl	liver_cancer	LIHC	I
LIHC_plasma_439LV_Methyl	liver_cancer	LIHC	I
LIHC_plasma_440LV_Methyl	liver_cancer	LIHC	I
LIHC_plasma_441LV_Methyl	liver_cancer	LIHC	I
LIHC_plasma_442LV_Methyl	liver_cancer	LIHC	I
LIHC_plasma_443LV_Methyl	liver_cancer	LIHC	I
LIHC_plasma_444LV_Methyl	liver_cancer	LIHC	I
LIHC_plasma_445LV_Methyl	liver_cancer	LIHC	I
LIHC_plasma_446LV_Methyl	liver_cancer	LIHC	I
LIHC_plasma_447LV_Methyl	liver_cancer	LIHC	I
LIHC_plasma_448LV_Methyl	liver_cancer	LIHC	I
LIHC_plasma_449LV_Methyl	liver_cancer	LIHC	I
LIHC_plasma_450LV_Methyl	liver_cancer	LIHC	I
LIHC_plasma_451LV_Methyl	liver_cancer	LIHC	IA
LIHC_plasma_452LV_Methyl	liver_cancer	LIHC	IB
LIHC_plasma_453LV_Methyl	liver_cancer	LIHC	IB
LIHC_plasma_454LV_Methyl	liver_cancer	LIHC	IB
LIHC_plasma_455LV_Methyl	liver_cancer	LIHC	IB
LIHC_plasma_456LV_Methyl	liver_cancer	LIHC	IB
LIHC_plasma_457LV_Methyl	liver_cancer	LIHC	IB
LIHC_plasma_458LV_Methyl	liver_cancer	LIHC	IB
LIHC_plasma_459LV_Methyl	liver_cancer	LIHC	IB
LIHC_plasma_460LV_Methyl	liver_cancer	LIHC	IB
LIHC_plasma_461LV_Methyl	liver_cancer	LIHC	IB
LIHC_plasma_462LV_Methyl	liver_cancer	LIHC	IB
LIHC_plasma_463LV_Methyl	liver_cancer	LIHC	IB
LIHC_plasma_464LV_Methyl	liver_cancer	LIHC	IB
LIHC_plasma_465LV_Methyl	liver_cancer	LIHC	IB
LIHC_plasma_466LV_Methyl	liver_cancer	LIHC	IB
LIHC_plasma_467LV_Methyl	liver_cancer	LIHC	IB
LIHC_plasma_468LV_Methyl	liver_cancer	LIHC	IB
LIHC_plasma_469LV_Methyl	liver_cancer	LIHC	II
LIHC_plasma_470LV_Methyl	liver_cancer	LIHC	II
LIHC_plasma_471LV_Methyl	liver_cancer	LIHC	II
LIHC_plasma_472LV_Methyl	liver_cancer	LIHC	II
LIHC_plasma_473LV_Methyl	liver_cancer	LIHC	IIIA
LIHC_plasma_474LV_Methyl	liver_cancer	LIHC	IIIA
LIHC_plasma_475LV_Methyl	liver_cancer	LIHC	IIIA
LIHC_plasma_476LV_Methyl	liver_cancer	LIHC	IIIB
LIHC_plasma_477LV_Methyl	liver_cancer	LIHC	IIIB
LIHC_plasma_478LV_Methyl	liver_cancer	LIHC	IVB
LIHC_plasma_479LV_Methyl	liver_cancer	LIHC	IVB
