# Supplementary material for: Cost-effective methylome sequencing of cell-free DNA for accurately detecting and locating cancer
Source: Nat Commun. 2022 Sep 29;13:5566. doi: 10.1038/s41467-022-32995-6 (PMC9522828; doi:10.1038/s41467-022-32995-6)
Supplement: Supplementary file 12 — Supplementary Data 10 [file 41467_2022_32995_MOESM12_ESM.xlsx]

## Sheet: S10
Supplementary table S10: Clinical info for solid tissue samples
name	cancer_type	cancer_subtype	stage	tissue_type
colon_T-25-CC_RRBS	colorectal_cancer	COAD	IIIC	solid_colon_tumor
colon_T-26-CC_RRBS	colorectal_cancer	COAD	IIIB	solid_colon_tumor
colon_T-27-CC_RRBS	colorectal_cancer	COAD	IIIA	solid_colon_tumor
colon_T-28-CC_RRBS	colorectal_cancer	COAD	IIA	solid_colon_tumor
colon_T-29-CC_RRBS	colorectal_cancer	COAD	IIIC	solid_colon_tumor
colon_T-30-CC_RRBS	colorectal_cancer	COAD	IIA	solid_colon_tumor
colon_T-63-CC_RRBS	colorectal_cancer	COAD	IIIB	solid_colon_tumor
colon_T-64-CC_RRBS	colorectal_cancer	COAD	IV	solid_colon_tumor
colon_T-65-CC_RRBS	colorectal_cancer	COAD	IIA	solid_colon_tumor
colon_T-66-CC_RRBS	colorectal_cancer	COAD	III	solid_colon_tumor
colon_T-67-CC_RRBS	colorectal_cancer	COAD	I	solid_colon_tumor
colon_T-68-CC_RRBS	colorectal_cancer	COAD	I	solid_colon_tumor
colon_T-69-CC_RRBS	colorectal_cancer	COAD	IIIB	solid_colon_tumor
colon_T-70-CC_RRBS	colorectal_cancer	COAD	IIIB	solid_colon_tumor
colon_T-71-CC_RRBS	colorectal_cancer	COAD	III	solid_colon_tumor
colon_T-74-CC_RRBS	colorectal_cancer	COAD	III	solid_colon_tumor
colon_T-75-CC_RRBS	colorectal_cancer	COAD	IIIB	solid_colon_tumor
colon_T-76-CC_RRBS	colorectal_cancer	COAD	IIIB	solid_colon_tumor
colon_T-82-CC_RRBS	colorectal_cancer	COAD	IV	solid_colon_tumor
colon_N-25-CC_RRBS	colorectal_cancer	COAD	IIIC	solid_colon_normal
colon_N-26-CC_RRBS	colorectal_cancer	COAD	IIIB	solid_colon_normal
colon_N-27-CC_RRBS	colorectal_cancer	COAD	IIIA	solid_colon_normal
colon_N-28-CC_RRBS	colorectal_cancer	COAD	IIA	solid_colon_normal
colon_N-29-CC_RRBS	colorectal_cancer	COAD	IIIC	solid_colon_normal
colon_N-30-CC_RRBS	colorectal_cancer	COAD	IIA	solid_colon_normal
colon_N-63-CC_RRBS	colorectal_cancer	COAD	IIIB	solid_colon_normal
colon_N-64-CC_RRBS	colorectal_cancer	COAD	IV	solid_colon_normal
colon_N-65-CC_RRBS	colorectal_cancer	COAD	IIA	solid_colon_normal
colon_N-66-CC_RRBS	colorectal_cancer	COAD	III	solid_colon_normal
colon_N-67-CC_RRBS	colorectal_cancer	COAD	I	solid_colon_normal
colon_N-68-CC_RRBS	colorectal_cancer	COAD	I	solid_colon_normal
colon_N-69-CC_RRBS	colorectal_cancer	COAD	IIIB	solid_colon_normal
colon_N-70-CC_RRBS	colorectal_cancer	COAD	IIIB	solid_colon_normal
colon_N-71-CC_RRBS	colorectal_cancer	COAD	III	solid_colon_normal
colon_N-74-CC_RRBS	colorectal_cancer	COAD	III	solid_colon_normal
colon_N-75-CC_RRBS	colorectal_cancer	COAD	IIIB	solid_colon_normal
colon_N-76-CC_RRBS	colorectal_cancer	COAD	IIIB	solid_colon_normal
colon_N-82-CC_RRBS	colorectal_cancer	COAD	IV	solid_colon_normal
liver_T-3-LV_RRBS	liver_cancer	LIHC	IIIA	solid_liver_tumor
liver_T-4-LV_RRBS	liver_cancer	LIHC	IIIA	solid_liver_tumor
liver_T-7-LV_RRBS	liver_cancer	LIHC	IIIA	solid_liver_tumor
liver_T-8-LV_RRBS	liver_cancer	LIHC	II	solid_liver_tumor
liver_T-9-LV_RRBS	liver_cancer	LIHC	I	solid_liver_tumor
liver_T-11-LV_RRBS	liver_cancer	LIHC	I	solid_liver_tumor
liver_T-12-LV_RRBS	liver_cancer	LIHC	unknown	solid_liver_tumor
liver_T-14-LV_RRBS	liver_cancer	LIHC	I	solid_liver_tumor
liver_T-18-LV_RRBS	liver_cancer	LIHC	I	solid_liver_tumor
liver_T-19-LV_RRBS	liver_cancer	LIHC	I	solid_liver_tumor
liver_T-53-LV_RRBS	liver_cancer	LIHC	III	solid_liver_tumor
liver_T-54-LV_RRBS	liver_cancer	LIHC	IV	solid_liver_tumor
liver_T-55-LV_RRBS	liver_cancer	LIHC	I	solid_liver_tumor
liver_T-56-LV_RRBS	liver_cancer	LIHC	I	solid_liver_tumor
liver_T-57-LV_RRBS	liver_cancer	LIHC	II	solid_liver_tumor
liver_T-58-LV_RRBS	liver_cancer	LIHC	I	solid_liver_tumor
liver_T-59-LV_RRBS	liver_cancer	LIHC	III	solid_liver_tumor
liver_T-60-LV_RRBS	liver_cancer	LIHC	II	solid_liver_tumor
liver_T-61-LV_RRBS	liver_cancer	LIHC	III	solid_liver_tumor
liver_T-72-LV_RRBS	liver_cancer	LIHC	I	solid_liver_tumor
liver_T-73-LV_RRBS	liver_cancer	LIHC	II	solid_liver_tumor
liver_T-6-LV_RRBS	liver_cancer	LIHC	II	solid_liver_tumor
liver_T-81-LV_RRBS	liver_cancer	LIHC	I	solid_liver_tumor
liver_N-3-LV_RRBS	liver_cancer	LIHC	IIIA	solid_liver_normal
liver_N-4-LV_RRBS	liver_cancer	LIHC	IIIA	solid_liver_normal
liver_N-7-LV_RRBS	liver_cancer	LIHC	IIIA	solid_liver_normal
liver_N-8-LV_RRBS	liver_cancer	LIHC	II	solid_liver_normal
liver_N-9-LV_RRBS	liver_cancer	LIHC	I	solid_liver_normal
liver_N-11-LV_RRBS	liver_cancer	LIHC	I	solid_liver_normal
liver_N-12-LV_RRBS	liver_cancer	LIHC	unknown	solid_liver_normal
liver_N-14-LV_RRBS	liver_cancer	LIHC	I	solid_liver_normal
liver_N-18-LV_RRBS	liver_cancer	LIHC	I	solid_liver_normal
liver_N-19-LV_RRBS	liver_cancer	LIHC	I	solid_liver_normal
liver_N-53-LV_RRBS	liver_cancer	LIHC	III	solid_liver_normal
liver_N-54-LV_RRBS	liver_cancer	LIHC	IV	solid_liver_normal
liver_N-55-LV_RRBS	liver_cancer	LIHC	I	solid_liver_normal
liver_N-56-LV_RRBS	liver_cancer	LIHC	I	solid_liver_normal
liver_N-57-LV_RRBS	liver_cancer	LIHC	II	solid_liver_normal
liver_N-58-LV_RRBS	liver_cancer	LIHC	I	solid_liver_normal
liver_N-59-LV_RRBS	liver_cancer	LIHC	III	solid_liver_normal
liver_N-60-LV_RRBS	liver_cancer	LIHC	II	solid_liver_normal
liver_N-61-LV_RRBS	liver_cancer	LIHC	III	solid_liver_normal
liver_N-72-LV_RRBS	liver_cancer	LIHC	I	solid_liver_normal
liver_N-73-LV_RRBS	liver_cancer	LIHC	II	solid_liver_normal
liver_N-6-LV_RRBS	liver_cancer	LIHC	II	solid_liver_normal
liver_N-81-LV_RRBS	liver_cancer	LIHC	I	solid_liver_normal
lung_T-1-LG_RRBS	lung_cancer	LUAD	IA	solid_lung_tumor
lung_T-2-LG_RRBS	lung_cancer	LUAD	IV	solid_lung_tumor
lung_T-10-LG_RRBS	lung_cancer	LUAD	IIB	solid_lung_tumor
lung_T-13-LG_RRBS	lung_cancer	LUAD	IIIA	solid_lung_tumor
lung_T-15-LG_RRBS	lung_cancer	LUAD	IIIA	solid_lung_tumor
lung_T-17-LG_RRBS	lung_cancer	LUAD	IA	solid_lung_tumor
lung_T-20-LG_RRBS	lung_cancer	LUAD	IB	solid_lung_tumor
lung_T-22-LG_RRBS	lung_cancer	LUAD	IIA	solid_lung_tumor
lung_T-23-LG_RRBS	lung_cancer	LUAD	IV	solid_lung_tumor
lung_T-24-LG_RRBS	lung_cancer	LUAD	IB	solid_lung_tumor
lung_T-31-LG_RRBS	lung_cancer	LUAD	IIIA	solid_lung_tumor
lung_T-32-LG_RRBS	lung_cancer	LUAD	IIB	solid_lung_tumor
lung_T-33-LG_RRBS	lung_cancer	LUAD	IB	solid_lung_tumor
lung_T-34-LG_RRBS	lung_cancer	LUAD	IIB	solid_lung_tumor
lung_T-77-LG_RRBS	lung_cancer	LUAD	IB	solid_lung_tumor
lung_T-78-LG_RRBS	lung_cancer	LUAD	IIIA	solid_lung_tumor
lung_T-79-LG_RRBS	lung_cancer	LUAD	IB	solid_lung_tumor
lung_T-80-LG_RRBS	lung_cancer	LUAD	IB	solid_lung_tumor
lung_T-99-LG_RRBS	lung_cancer	LUAD	IIA	solid_lung_tumor
lung_T-100-LG_RRBS	lung_cancer	LUAD	IA	solid_lung_tumor
lung_T-101-LG_RRBS	lung_cancer	LUAD	IIB	solid_lung_tumor
lung_T-16-LC_RRBS	lung_cancer	LUSC	IIB	solid_lung_tumor
lung_T-21-LC_RRBS	lung_cancer	LUSC	IIIA	solid_lung_tumor
lung_T-35-LC_RRBS	lung_cancer	LUSC	IA	solid_lung_tumor
lung_T-36-R_RRBS	lung_cancer	LUSC	IB	solid_lung_tumor
lung_T-37-LC_RRBS	lung_cancer	LUSC	IIIB	solid_lung_tumor
lung_T-38-LC_RRBS	lung_cancer	LUSC	IA	solid_lung_tumor
lung_T-39-LC_RRBS	lung_cancer	LUSC	IB	solid_lung_tumor
lung_T-40-LC_RRBS	lung_cancer	LUSC	IB	solid_lung_tumor
lung_T-45-LC_RRBS	lung_cancer	LUSC	IB	solid_lung_tumor
lung_T-46-LC_RRBS	lung_cancer	LUSC	unknown	solid_lung_tumor
lung_T-47-LC_RRBS	lung_cancer	LUSC	IB	solid_lung_tumor
lung_T-48-LC_RRBS	lung_cancer	LUSC	IB	solid_lung_tumor
lung_T-49-LC_RRBS	lung_cancer	LUSC	IB	solid_lung_tumor
lung_T-50-LC_RRBS	lung_cancer	LUSC	IB	solid_lung_tumor
lung_T-51-LC_RRBS	lung_cancer	LUSC	IA	solid_lung_tumor
lung_T-52-LC_RRBS	lung_cancer	LUSC	IB	solid_lung_tumor
lung_T-83-LC_RRBS	lung_cancer	LUSC	IIIB	solid_lung_tumor
lung_T-84-LC_RRBS	lung_cancer	LUSC	III	solid_lung_tumor
lung_T-85-LC_RRBS	lung_cancer	LUSC	I	solid_lung_tumor
lung_T-86-LC_RRBS	lung_cancer	LUSC	IIB	solid_lung_tumor
lung_T-87-LC_RRBS	lung_cancer	LUSC	IB	solid_lung_tumor
lung_T-88-LC_RRBS	lung_cancer	LUSC	IB	solid_lung_tumor
lung_T-89-LC_RRBS	lung_cancer	LUSC	IB	solid_lung_tumor
lung_N-1-LG_RRBS	lung_cancer	LUAD	IA	solid_lung_normal
lung_N-2-LG_RRBS	lung_cancer	LUAD	IV	solid_lung_normal
lung_N-10-LG_RRBS	lung_cancer	LUAD	IIB	solid_lung_normal
lung_N-13-LG_RRBS	lung_cancer	LUAD	IIIA	solid_lung_normal
lung_N-15-LG_RRBS	lung_cancer	LUAD	IIIA	solid_lung_normal
lung_N-17-LG_RRBS	lung_cancer	LUAD	IA	solid_lung_normal
lung_N-20-LG_RRBS	lung_cancer	LUAD	IB	solid_lung_normal
lung_N-22-LG_RRBS	lung_cancer	LUAD	IIA	solid_lung_normal
lung_N-23-LG_RRBS	lung_cancer	LUAD	IV	solid_lung_normal
lung_N-24-LG_RRBS	lung_cancer	LUAD	IB	solid_lung_normal
lung_N-31-LG_RRBS	lung_cancer	LUAD	IIIA	solid_lung_normal
lung_N-32-LG_RRBS	lung_cancer	LUAD	IIB	solid_lung_normal
lung_N-33-LG_RRBS	lung_cancer	LUAD	IB	solid_lung_normal
lung_N-34-LG_RRBS	lung_cancer	LUAD	IIB	solid_lung_normal
lung_N-77-LG_RRBS	lung_cancer	LUAD	IB	solid_lung_normal
lung_N-78-LG_RRBS	lung_cancer	LUAD	IIIA	solid_lung_normal
lung_N-79-LG_RRBS	lung_cancer	LUAD	IB	solid_lung_normal
lung_N-80-LG_RRBS	lung_cancer	LUAD	IB	solid_lung_normal
lung_N-99-LG_RRBS	lung_cancer	LUAD	IIA	solid_lung_normal
lung_N-100-LG_RRBS	lung_cancer	LUAD	IA	solid_lung_normal
lung_N-101-LG_RRBS	lung_cancer	LUAD	IIB	solid_lung_normal
lung_N-16-LC_RRBS	lung_cancer	LUSC	IIB	solid_lung_normal
lung_N-21-LC_RRBS	lung_cancer	LUSC	IIIA	solid_lung_normal
lung_N-35-LC_RRBS	lung_cancer	LUSC	IA	solid_lung_normal
lung_N-36-R_RRBS	lung_cancer	LUSC	IB	solid_lung_normal
lung_N-37-LC_RRBS	lung_cancer	LUSC	IIIB	solid_lung_normal
lung_N-38-LC_RRBS	lung_cancer	LUSC	IA	solid_lung_normal
lung_N-39-LC_RRBS	lung_cancer	LUSC	IB	solid_lung_normal
lung_N-40-LC_RRBS	lung_cancer	LUSC	IB	solid_lung_normal
lung_N-45-LC_RRBS	lung_cancer	LUSC	IB	solid_lung_normal
lung_N-46-LC_RRBS	lung_cancer	LUSC	unknown	solid_lung_normal
lung_N-47-LC_RRBS	lung_cancer	LUSC	IB	solid_lung_normal
lung_N-48-LC_RRBS	lung_cancer	LUSC	IB	solid_lung_normal
lung_N-49-LC_RRBS	lung_cancer	LUSC	IB	solid_lung_normal
lung_N-50-LC_RRBS	lung_cancer	LUSC	IB	solid_lung_normal
lung_N-51-LC_RRBS	lung_cancer	LUSC	IA	solid_lung_normal
lung_N-52-LC_RRBS	lung_cancer	LUSC	IB	solid_lung_normal
lung_N-83-LC_RRBS	lung_cancer	LUSC	IIIB	solid_lung_normal
lung_N-84-LC_RRBS	lung_cancer	LUSC	III	solid_lung_normal
lung_N-85-LC_RRBS	lung_cancer	LUSC	I	solid_lung_normal
lung_N-86-LC_RRBS	lung_cancer	LUSC	IIB	solid_lung_normal
lung_N-87-LC_RRBS	lung_cancer	LUSC	IB	solid_lung_normal
lung_N-88-LC_RRBS	lung_cancer	LUSC	IB	solid_lung_normal
lung_N-89-LC_RRBS	lung_cancer	LUSC	IB	solid_lung_normal
stom_T-5-ST_RRBS	stomach_cancer	STAD	IIIA	solid_stomach_tumor
stom_T-41-ST_RRBS	stomach_cancer	STAD	III	solid_stomach_tumor
stom_T-42-ST_RRBS	stomach_cancer	STAD	II	solid_stomach_tumor
stom_T-43-ST_RRBS	stomach_cancer	STAD	IV	solid_stomach_tumor
stom_T-44-ST_RRBS	stomach_cancer	STAD	III	solid_stomach_tumor
stom_T-62-ST_RRBS	stomach_cancer	STAD	IV	solid_stomach_tumor
stom_T-90-ST_RRBS	stomach_cancer	STAD	IVB	solid_stomach_tumor
stom_T-91-ST_RRBS	stomach_cancer	STAD	III	solid_stomach_tumor
stom_T-92-ST_RRBS	stomach_cancer	STAD	IIB	solid_stomach_tumor
stom_T-93-ST_RRBS	stomach_cancer	STAD	III	solid_stomach_tumor
stom_T-94-ST_RRBS	stomach_cancer	STAD	IVB	solid_stomach_tumor
stom_T-95-ST_RRBS	stomach_cancer	STAD	III	solid_stomach_tumor
stom_T-96-ST_RRBS	stomach_cancer	STAD	III	solid_stomach_tumor
stom_T-97-ST_RRBS	stomach_cancer	STAD	III	solid_stomach_tumor
stom_T-98-ST_RRBS	stomach_cancer	STAD	III	solid_stomach_tumor
stom_N-5-ST_RRBS	stomach_cancer	STAD	IIIA	solid_stomach_normal
stom_N-41-ST_RRBS	stomach_cancer	STAD	III	solid_stomach_normal
stom_N-42-ST_RRBS	stomach_cancer	STAD	II	solid_stomach_normal
stom_N-43-ST_RRBS	stomach_cancer	STAD	IV	solid_stomach_normal
stom_N-44-ST_RRBS	stomach_cancer	STAD	III	solid_stomach_normal
stom_N-62-ST_RRBS	stomach_cancer	STAD	IV	solid_stomach_normal
stom_N-90-ST_RRBS	stomach_cancer	STAD	IVB	solid_stomach_normal
stom_N-91-ST_RRBS	stomach_cancer	STAD	III	solid_stomach_normal
stom_N-92-ST_RRBS	stomach_cancer	STAD	IIB	solid_stomach_normal
stom_N-93-ST_RRBS	stomach_cancer	STAD	III	solid_stomach_normal
stom_N-94-ST_RRBS	stomach_cancer	STAD	IVB	solid_stomach_normal
stom_N-95-ST_RRBS	stomach_cancer	STAD	III	solid_stomach_normal
stom_N-96-ST_RRBS	stomach_cancer	STAD	III	solid_stomach_normal
stom_N-97-ST_RRBS	stomach_cancer	STAD	III	solid_stomach_normal
stom_N-98-ST_RRBS	stomach_cancer	STAD	III	solid_stomach_normal
colon_N-102-CC_RRBS	colorectal_cancer	COAD	IIIB	solid_colon_normal
colon_N-103-CC_RRBS	colorectal_cancer	COAD	IIIC	solid_colon_normal
colon_N-104-CC_RRBS	colorectal_cancer	COAD	IIC	solid_colon_normal
colon_N-105-CC_RRBS	colorectal_cancer	COAD	IIIB	solid_colon_normal
colon_N-106-CC_RRBS	colorectal_cancer	COAD	I	solid_colon_normal
colon_N-107-CC_RRBS	colorectal_cancer	COAD	IIA	solid_colon_normal
colon_N-108-CC_RRBS	colorectal_cancer	COAD	III	solid_colon_normal
colon_N-109-CC_RRBS	colorectal_cancer	COAD	IV	solid_colon_normal
colon_N-110-CC_RRBS	colorectal_cancer	COAD	IV	solid_colon_normal
colon_T-111-CC_RRBS	colorectal_cancer	COAD	IIA	solid_colon_tumor
liver_N-112-LV_RRBS	liver_cancer	LIHC	II	solid_liver_normal
liver_N-113-LV_RRBS	liver_cancer	LIHC	II	solid_liver_normal
lung_N-114-LG_RRBS	lung_cancer	LUAD	IB	solid_lung_normal
lung_N-115-LG_RRBS	lung_cancer	LUAD	IB	solid_lung_normal
lung_N-116-LG_RRBS	lung_cancer	LUAD	IA	solid_lung_normal
lung_N-117-LG_RRBS	lung_cancer	LUAD	IIIA	solid_lung_normal
lung_N-118-LG_RRBS	lung_cancer	LUAD	IIB	solid_lung_normal
lung_N-119-LG_RRBS	lung_cancer	LUAD	IIIA	solid_lung_normal
lung_N-120-LG_RRBS	lung_cancer	LUAD	IIA	solid_lung_normal
lung_N-121-LC_RRBS	lung_cancer	LUSC	IB	solid_lung_normal
lung_N-122-LC_RRBS	lung_cancer	LUSC	IA	solid_lung_normal
lung_N-123-LC_RRBS	lung_cancer	LUSC	IIB	solid_lung_normal
lung_N-124-LC_RRBS	lung_cancer	LUSC	IB	solid_lung_normal
lung_N-125-LG_RRBS	lung_cancer	LUAD	III	solid_lung_normal
lung_N-126-LG_RRBS	lung_cancer	LUAD	IIB	solid_lung_normal
lung_N-127-LG_RRBS	lung_cancer	LUAD	IIB	solid_lung_normal
lung_N-128-LG_RRBS	lung_cancer	LUAD	IIIA	solid_lung_normal
lung_N-129-LG_RRBS	lung_cancer	LUAD	IA	solid_lung_normal
lung_N-130-LG_RRBS	lung_cancer	LUAD	IA	solid_lung_normal
lung_N-131-LC_RRBS	lung_cancer	LUSC	I	solid_lung_normal
lung_N-132-LC_RRBS	lung_cancer	LUSC	IIB	solid_lung_normal
lung_N-133-LG_RRBS	lung_cancer	LUAD	unknown	solid_lung_normal
lung_N-134-LG_RRBS	lung_cancer	LUAD	IIIA	solid_lung_normal
lung_N-135-LG_RRBS	lung_cancer	LUAD	IIA	solid_lung_normal
lung_N-136-LG_RRBS	lung_cancer	LUAD	IIB	solid_lung_normal
lung_N-137-LG_RRBS	lung_cancer	LUAD	IIA	solid_lung_normal
lung_T-138-LG_RRBS	lung_cancer	LUAD	IIIA	solid_lung_tumor
lung_T-139-LC_RRBS	lung_cancer	LUSC	IIIA	solid_lung_tumor
stom_N-140-ST_RRBS	stomach_cancer	STAD	II	solid_stomach_normal
stom_N-141-ST_RRBS	stomach_cancer	STAD	II	solid_stomach_normal
stom_N-142-ST_RRBS	stomach_cancer	STAD	II	solid_stomach_normal
stom_N-143-ST_RRBS	stomach_cancer	STAD	I	solid_stomach_normal
stom_N-144-ST_RRBS	stomach_cancer	STAD	III	solid_stomach_normal
stom_N-145-ST_RRBS	stomach_cancer	STAD	unknown	solid_stomach_normal
stom_N-146-ST_RRBS	stomach_cancer	STAD	III	solid_stomach_normal
stom_N-147-ST_RRBS	stomach_cancer	STAD	III	solid_stomach_normal
stom_N-148-ST_RRBS	stomach_cancer	STAD	III	solid_stomach_normal
stom_N-149-ST_RRBS	stomach_cancer	STAD	III	solid_stomach_normal
stom_N-150-ST_RRBS	stomach_cancer	STAD	III	solid_stomach_normal
liver_N-151-LV_RRBS	liver_cancer	LIHC	IVA	solid_liver_normal
liver_N-152-LV_RRBS	liver_cancer	LIHC	II	solid_liver_normal
liver_N-153-LV_RRBS	liver_cancer	LIHC	IB	solid_liver_normal
liver_N-154-LV_RRBS	liver_cancer	LIHC	II	solid_liver_normal
liver_N-155-LV_RRBS	liver_cancer	LIHC		solid_liver_normal
liver_N-156-LV_RRBS	liver_cancer	LIHC	II	solid_liver_normal
liver_N-157-LV_RRBS	liver_cancer	LIHC	II	solid_liver_normal
liver_N-158-LV_RRBS	liver_cancer	LIHC	IB	solid_liver_normal
liver_N-159-LV_RRBS	liver_cancer	LIHC	IB	solid_liver_normal
liver_N-160-LV_RRBS	liver_cancer	LIHC	IB	solid_liver_normal
liver_N-161-LV_RRBS	liver_cancer	LIHC	II	solid_liver_normal
liver_N-162-LV_RRBS	liver_cancer	LIHC	IB	solid_liver_normal
liver_N-163-LV_RRBS	liver_cancer	LIHC	IB	solid_liver_normal
liver_N-164-LV_RRBS	liver_cancer	LIHC	IIIB	solid_liver_normal
liver_N-165-LV_RRBS	liver_cancer	LIHC	II	solid_liver_normal
liver_N-166-LV_RRBS	liver_cancer	LIHC		solid_liver_normal
liver_N-167-LV_RRBS	liver_cancer	LIHC	IVB	solid_liver_normal
liver_N-168-LV_RRBS	liver_cancer	LIHC	IB	solid_liver_normal
liver_N-169-LV_RRBS	liver_cancer	LIHC	II	solid_liver_normal
liver_N-170-LV_RRBS	liver_cancer	LIHC	IB	solid_liver_normal
liver_N-171-LV_RRBS	liver_cancer	LIHC	II	solid_liver_normal
liver_N-172-LV_RRBS	liver_cancer	LIHC	IB	solid_liver_normal
liver_N-173-LV_RRBS	liver_cancer	LIHC	II	solid_liver_normal
liver_N-174-LV_RRBS	liver_cancer	LIHC	II	solid_liver_normal
liver_N-175-LV_RRBS	liver_cancer	LIHC	I	solid_liver_normal
liver_N-176-LV_RRBS	liver_cancer	LIHC	IB	solid_liver_normal
liver_N-177-LV_RRBS	liver_cancer	LIHC	II	solid_liver_normal
liver_N-178-LV_RRBS	liver_cancer	LIHC	IB	solid_liver_normal
liver_N-179-LV_RRBS	liver_cancer	LIHC	IB	solid_liver_normal
liver_N-180-LV_RRBS	liver_cancer	LIHC	II	solid_liver_normal
liver_N-181-LV_RRBS	liver_cancer	LIHC	IB	solid_liver_normal
liver_N-182-LV_RRBS	liver_cancer	LIHC	IB	solid_liver_normal
liver_N-183-LV_RRBS	liver_cancer	LIHC	IB	solid_liver_normal
liver_N-184-LV_RRBS	liver_cancer	LIHC	IB	solid_liver_normal
liver_N-185-LV_RRBS	liver_cancer	LIHC	IB	solid_liver_normal
liver_N-186-LV_RRBS	liver_cancer	LIHC	IB	solid_liver_normal
liver_N-187-LV_RRBS	liver_cancer	LIHC	II	solid_liver_normal
liver_N-188-LV_RRBS	liver_cancer	LIHC	IB	solid_liver_normal
liver_N-189-LV_RRBS	liver_cancer	LIHC	II	solid_liver_normal
liver_N-190-LV_RRBS	liver_cancer	LIHC		solid_liver_normal
liver_N-191-LV_RRBS	liver_cancer	LIHC	IB	solid_liver_normal
liver_N-192-LV_RRBS	liver_cancer	LIHC	IIIB	solid_liver_normal
liver_N-193-LV_RRBS	liver_cancer	LIHC	IB	solid_liver_normal
liver_N-194-LV_RRBS	liver_cancer	LIHC	IB	solid_liver_normal
liver_N-195-LV_RRBS	liver_cancer	LIHC	II	solid_liver_normal
liver_N-196-LV_RRBS	liver_cancer	LIHC	IB	solid_liver_normal
liver_N-197-LV_RRBS	liver_cancer	LIHC	IB	solid_liver_normal
liver_T-151-LV_RRBS	liver_cancer	LIHC	IVA	solid_liver_tumor
liver_T-152-LV_RRBS	liver_cancer	LIHC	II	solid_liver_tumor
liver_T-156-LV_RRBS	liver_cancer	LIHC	II	solid_liver_tumor
liver_T-157-LV_RRBS	liver_cancer	LIHC	II	solid_liver_tumor
liver_T-158-LV_RRBS	liver_cancer	LIHC	IB	solid_liver_tumor
liver_T-159-LV_RRBS	liver_cancer	LIHC	IB	solid_liver_tumor
liver_T-164-LV_RRBS	liver_cancer	LIHC	IIIB	solid_liver_tumor
liver_T-167-LV_RRBS	liver_cancer	LIHC	IVB	solid_liver_tumor
liver_T-168-LV_RRBS	liver_cancer	LIHC	IB	solid_liver_tumor
liver_T-170-LV_RRBS	liver_cancer	LIHC	IB	solid_liver_tumor
liver_T-171-LV_RRBS	liver_cancer	LIHC	II	solid_liver_tumor
liver_T-173-LV_RRBS	liver_cancer	LIHC	II	solid_liver_tumor
liver_T-174-LV_RRBS	liver_cancer	LIHC	II	solid_liver_tumor
liver_T-175-LV_RRBS	liver_cancer	LIHC	I	solid_liver_tumor
liver_T-177-LV_RRBS	liver_cancer	LIHC	II	solid_liver_tumor
liver_T-178-LV_RRBS	liver_cancer	LIHC	IB	solid_liver_tumor
liver_T-181-LV_RRBS	liver_cancer	LIHC	IB	solid_liver_tumor
liver_T-182-LV_RRBS	liver_cancer	LIHC	IB	solid_liver_tumor
liver_T-184-LV_RRBS	liver_cancer	LIHC	IB	solid_liver_tumor
liver_T-185-LV_RRBS	liver_cancer	LIHC	IB	solid_liver_tumor
liver_T-186-LV_RRBS	liver_cancer	LIHC	IB	solid_liver_tumor
liver_T-188-LV_RRBS	liver_cancer	LIHC	IB	solid_liver_tumor
liver_T-189-LV_RRBS	liver_cancer	LIHC	II	solid_liver_tumor
liver_T-190-LV_RRBS	liver_cancer	LIHC		solid_liver_tumor
liver_T-191-LV_RRBS	liver_cancer	LIHC	IB	solid_liver_tumor
liver_T-192-LV_RRBS	liver_cancer	LIHC	IIIB	solid_liver_tumor
liver_T-193-LV_RRBS	liver_cancer	LIHC	IB	solid_liver_tumor
liver_T-194-LV_RRBS	liver_cancer	LIHC	IB	solid_liver_tumor
liver_T-195-LV_RRBS	liver_cancer	LIHC	II	solid_liver_tumor
liver_T-196-LV_RRBS	liver_cancer	LIHC	IB	solid_liver_tumor
