# Supplementary material for: Cost-effective methylome sequencing of cell-free DNA for accurately detecting and locating cancer
Source: Nat Commun. 2022 Sep 29;13:5566. doi: 10.1038/s41467-022-32995-6 (PMC9522828; doi:10.1038/s41467-022-32995-6)
Supplement: Supplementary file 13 — Supplementary Data 11 [file 41467_2022_32995_MOESM13_ESM.xlsx]

## Sheet: S11
Supplementary table S11: Oligos used in this study
oligo name	oligo sequence							Note
MWS51	5′-AATGATACGGCGACCACCGAGATCTACACTCTTTCCCTACACGACGCTCTTCCGATCT-3′							From Kennedy et al, 2014. All the Cs are methylated so highlighted in bold font
MWS55	5′-TCTTCTACAGTCANNNNNNNNAGATCGGAAGAGCACACGTCTGAACTCCAGTCAC-3′							From Kennedy et al, 2014. All the Cs are methylated so highlighted in bold font. We used 8-nt random nucleotide sequence as UMI
Universal PCR primer	5´-AATGATACGGCGACCACCGAGATCTACACTCTTTCCCTACACGACGCTCTTCCGATC-s-T-3´							From New England-Biolab NEBNext multiplex oligos for Illumina (catalog number E7335L). -s- stands for phosphorothioate bond.
Index primers	5´-CAAGCAGAAGACGGCATACGAGATxxxxxxGTGACTGGAGTTCAGACGTGTGCTCTTCCGATC-s-T-3´							From New England-Biolab NEBNext multiplex oligos for Illumina (catalog number E7335L). -s- stands for phosphorothioate bond and xxxxxx is the 6-nt barcode index.
