# Supplementary material for: Cost-effective methylome sequencing of cell-free DNA for accurately detecting and locating cancer
Source: Nat Commun. 2022 Sep 29;13:5566. doi: 10.1038/s41467-022-32995-6 (PMC9522828; doi:10.1038/s41467-022-32995-6)
Supplement: Supplementary file 14 — Supplementary Data 12 [file 41467_2022_32995_MOESM14_ESM.xlsx]

## Sheet: S12
Supplementary table S12: Mapping statistics for cfDNA and solid tissue samples
	num_original_reads	total_PE_after_trim	total_PE_mapped_before_deduplication	total_PE_mapped_after_deduplication	perc_read_surv_trim	mapping_efficiency_before_deduplication	mapping_efficiency_after_deduplication	mapping_efficiency_before_deduplication_out_of_raw	mapping_efficiency_after_deduplication_out_of_raw	perc_duplication	perc_CpG_meth	coverage_cpg	perc_frag_cgi	perc_frag_cgi_shore	perc_frag_prom	perc_frag_char_RRBS	bisulfite_conversion_rate_mapped_deduplicated_reads
normal_plasma_1N_Methyl	80246399	79172010	48671759	29760591	98.6611	61.476	37.5898	60.6529	37.0865	38.8545	58.958	14.676	31.9956	13.3391	14.1327	82.2251	99.4459
normal_plasma_2N_Methyl	79345304	76487897	42658512	30151635	96.3988	55.7716	39.4201	53.7631	38.0005	29.3186	54.8171	19.3813	37.0953	13.2934	17.6121	89.0004	99.1337
normal_plasma_3N_Methyl	85770310	84827080	50459447	41162590	98.9003	59.4851	48.5253	58.8309	47.9917	18.4244	63.926	22.4714	31.1784	13.9706	13.2132	88.3331	99.3476
normal_plasma_4N_Methyl	97780707	97165324	57831629	46842371	99.3706	59.5188	48.2089	59.1442	47.9055	19.0022	62.4306	27.1027	32.3505	14.09	13.7535	90.393	99.4298
normal_plasma_5N_Methyl	90130962	86914206	55226709	40134320	96.431	63.5416	46.1769	61.2738	44.5289	27.3281	62.68	21.586	31.4313	13.7098	13.7953	88.4527	99.3602
normal_plasma_6N_Methyl	96815735	95770929	58856243	45771304	98.9208	61.4552	47.7925	60.792	47.2767	22.232	60.894	24.7369	32.648	13.8213	14.4548	88.9504	99.1042
normal_plasma_7N_Methyl	81361645	80522237	49038719	37165632	98.9683	60.9008	46.1557	60.2725	45.6795	24.2117	63.1078	17.8874	30.24	13.5888	12.8579	83.6816	99.2423
normal_plasma_8N_Methyl	80845272	80091201	47209570	39557288	99.0673	58.9448	49.3903	58.395	48.9296	16.2092	64.6003	18.9816	30.4465	13.8086	12.6348	84.5334	99.129
normal_plasma_9N_Methyl	81365623	78502362	46557339	39275684	96.481	59.3069	50.0312	57.2199	48.2706	15.6402	60.9773	23.4113	32.7536	13.3758	14.6472	88.7284	99.5439
normal_plasma_10N_Methyl	83643744	80883722	47159030	29737769	96.7003	58.3047	36.7661	56.3808	35.5529	36.9415	53.8568	22.2458	37.9303	13.583	18.241	92.7271	98.768
normal_plasma_11N_Methyl	78115137	77426743	46040490	39319865	99.1187	59.4633	50.7833	58.9393	50.3358	14.5972	63.8126	23.768	31.496	14.0027	13.3627	90.3883	99.4258
normal_plasma_12N_Methyl	88865654	88174092	52361132	39926826	99.2218	59.3838	45.2818	58.9217	44.9294	23.7472	63.2973	23.1098	31.5534	13.7977	13.4589	89.6851	99.4885
normal_plasma_13N_Methyl	95563579	94062642	58813213	41316144	98.4294	62.5256	43.9241	61.5435	43.2342	29.7502	55.3468	22.9038	35.6934	13.5289	17.0053	87.7502	99.5677
normal_plasma_14N_Methyl	108588137	98725364	56654698	38734275	90.9173	57.3862	39.2344	52.1739	35.6708	31.631	56.1629	22.1924	36.6836	13.1368	17.4301	88.9661	99.5324
normal_plasma_15N_Methyl	82905922	82199997	49372307	41521725	99.1485	60.0636	50.513	59.5522	50.0829	15.9008	62.9625	25.827	31.8654	13.9378	13.7443	91.4431	99.4827
normal_plasma_16N_Methyl	84706877	83449459	48311156	38165905	98.5156	57.8927	45.7354	57.0333	45.0564	20.9998	56.6265	22.5456	35.4284	13.3552	16.585	89.5957	99.1933
normal_plasma_17N_Methyl	62719734	62270246	37863769	32962733	99.2833	60.8056	52.935	60.3698	52.5556	12.9439	60.5426	20.2146	33.042	13.8133	14.8488	75.5622	99.3771
normal_plasma_18N_Methyl	86785222	86203527	51335173	43181227	99.3297	59.5511	50.0922	59.152	49.7564	15.8837	60.1996	21.2484	32.8189	13.8128	14.4439	85.1751	99.1637
normal_plasma_19N_Methyl	85524769	84823543	52973025	44087287	99.1801	62.4509	51.9753	61.9388	51.5491	16.7741	57.3912	28.0342	35.4402	13.5946	16.5186	91.8283	99.7798
normal_plasma_20N_Methyl	97444902	96736138	60338803	49036740	99.2727	62.3746	50.6912	61.9209	50.3225	18.731	60.7902	27.7528	33.1471	13.8914	14.8628	90.2094	99.6901
normal_plasma_21N_Methyl	83393044	81901896	46483997	34457739	98.2119	56.7557	42.072	55.7409	41.3197	25.8718	59.6623	22.2936	33.9094	13.6677	15.3375	91.1102	98.0894
normal_plasma_22N_Methyl	85569292	84708995	51244753	41564049	98.9946	60.4951	49.0669	59.8868	48.5736	18.8911	59.9869	28.5206	33.5948	13.6992	15.3492	92.685	98.7802
normal_plasma_23N_Methyl	94744423	94511304	58027817	43784636	99.7539	61.3978	46.3274	61.2467	46.2134	24.5454	62.4275	17.6251	29.6026	13.4482	12.5895	75.4131	98.8383
normal_plasma_24N_Methyl	75764770	74349834	42332338	31894731	98.1325	56.9367	42.8982	55.8734	42.097	24.6563	60.5476	18.9777	32.9458	13.6781	14.6859	89.1716	99.2234
normal_plasma_25N_Methyl	79821647	78932284	47877200	40629331	98.8858	60.656	51.4737	59.9802	50.9001	15.1385	61.1343	25.0319	33.0621	13.9354	14.477	90.7372	99.5015
normal_plasma_26N_Methyl	93340835	84838565	37068374	22763282	90.8912	43.6928	26.8313	39.7129	24.3873	38.5911	55.4535	13.6166	36.5135	13.4752	17.1525	86.2967	99.6451
normal_plasma_27N_Methyl	71365493	70427698	40397318	33358453	98.6859	57.36	47.3655	56.6062	46.7431	17.4241	56.6407	21.0289	35.4471	13.4064	16.4327	89.7919	99.2033
normal_plasma_28N_Methyl	97473683	95795317	57726063	42722443	98.2781	60.2598	44.5976	59.2222	43.8297	25.9911	57.9402	24.1451	34.8634	13.5193	16.1029	89.119	99.3809
normal_plasma_29N_Methyl	120426577	118008517	71158877	56812163	97.9921	60.2998	48.1424	59.089	47.1758	20.1615	57.2172	25.6558	34.5853	13.2204	16.1789	83.3143	99.3714
normal_plasma_30N_Methyl	80033279	79174159	47063451	38877299	98.9265	59.4429	49.1035	58.8049	48.5764	17.3939	62.8523	23.641	31.9727	13.7811	13.7932	90.4852	99.553
normal_plasma_31N_Methyl	87745090	86397869	56688149	39809773	98.4646	65.6129	46.0773	64.6055	45.3698	29.7741	60.4446	26.9657	32.7139	13.4026	15.1474	92.616	99.7534
normal_plasma_32N_Methyl	88340899	86825328	53171909	41869582	98.2844	61.2401	48.2228	60.1895	47.3955	21.2562	55.0502	23.7621	36.8305	13.1994	17.6423	88.7608	99.4444
normal_plasma_33N_Methyl	81997837	80908501	49238712	40210092	98.6715	60.8573	49.6982	60.0488	49.038	18.3364	58.1803	22.9898	34.7453	13.503	15.893	89.0799	99.1373
normal_plasma_34N_Methyl	90847805	89742254	54886085	44515975	98.7831	61.1597	49.6043	60.4154	49.0006	18.8939	58.5459	22.8248	34.2782	13.5615	15.6668	86.8983	99.3364
normal_plasma_35N_Methyl	95919149	94919205	58086484	46222934	98.9575	61.1957	48.6971	60.5578	48.1895	20.4239	59.9157	24.5334	33.3908	13.8715	14.9136	88.9069	99.4611
normal_plasma_36N_Methyl	100673735	100010393	59071106	49331559	99.3411	59.065	49.3264	58.6758	49.0014	16.4878	60.601	27.1559	33.7323	14.0039	14.8803	89.3586	99.237
normal_plasma_37N_Methyl	85547439	84594569	50717194	40381404	98.8862	59.9533	47.7352	59.2855	47.2035	20.3793	63.8043	18.8665	30.7287	13.4119	13.2526	82.3894	99.1471
normal_plasma_38N_Methyl	88289857	87661917	53534167	44147067	99.2888	61.0689	50.3606	60.6346	50.0024	17.5348	60.7444	23.5193	32.456	13.5284	14.6031	87.3956	99.355
normal_plasma_39N_Methyl	82500550	81843503	48540964	41003485	99.2036	59.3095	50.0999	58.8371	49.7009	15.5281	59.2002	23.0435	34.2483	13.7136	15.4814	88.8708	98.6989
normal_plasma_40N_Methyl	80185336	78952098	47991822	39128059	98.462	60.786	49.5592	59.8511	48.797	18.4693	55.4378	24.0956	36.4116	13.7513	16.9893	90.606	99.82
normal_plasma_41N_Methyl	91188964	90510816	53250171	44983172	99.2563	58.8329	49.6992	58.3954	49.3296	15.5248	64.2118	20.1913	30.9166	14.0356	12.9748	82.5479	99.125
normal_plasma_42N_Methyl	64955159	62893958	35644927	28508122	96.8267	56.6746	45.3273	54.8762	43.8889	20.0219	56.3038	19.5734	36.3335	13.1055	17.2413	90.2629	99.1613
normal_plasma_43N_Methyl	87342802	87165015	54106559	37603254	99.7964	62.0737	43.1403	61.9474	43.0525	30.5015	61.1229	15.6936	29.7675	13.4159	12.9244	75.7449	98.9397
normal_plasma_44N_Methyl	75446336	75056412	46093833	38418858	99.4832	61.4123	51.1866	61.0949	50.9221	16.6508	65.6195	21.4684	29.5823	13.8987	12.1628	88.9986	99.3689
normal_plasma_45N_Methyl	102258936	99745196	58600624	35409370	97.5418	58.7503	35.4998	57.3061	34.6272	39.5751	55.9263	20.9398	35.353	13.0621	16.6711	88.2896	99.5616
normal_plasma_46N_Methyl	88515047	87632097	51551939	42024750	99.0025	58.8277	47.9559	58.2409	47.4775	18.4808	63.8187	18.4888	31.0629	13.7881	13.0519	79.7423	99.1492
normal_plasma_47N_Methyl	72240966	71145584	44312696	31666142	98.4837	62.2845	44.5089	61.3401	43.8341	28.5393	58.2649	22.716	34.6786	13.3427	16.3015	91.9226	99.6873
normal_plasma_48N_Methyl	111956162	108842492	67440923	51169396	97.2188	61.9619	47.0123	60.2387	45.7049	24.1271	56.5641	27.2739	35.082	13.1313	16.481	87.9971	99.499
normal_plasma_49N_Methyl	75255297	74696845	44953014	39122122	99.2579	60.1806	52.3745	59.734	51.9859	12.9711	64.2685	19.8036	30.5828	13.9688	12.7877	86.4347	99.1557
normal_plasma_50N_Methyl	76515438	74893877	43266674	35186718	97.8807	57.7706	46.9821	56.5463	45.9864	18.6748	58.1187	19.6134	34.7918	13.538	15.9708	87.2639	99.1239
normal_plasma_51N_Methyl	93584441	91598686	56174643	44992184	97.8781	61.3269	49.1188	60.0256	48.0766	19.9066	57.4583	22.8275	34.3344	13.4067	15.9881	86.0917	99.3856
normal_plasma_52N_Methyl	70538598	69393627	40451890	33175961	98.3768	58.2934	47.8084	57.3472	47.0324	17.9866	64.1831	18.7328	31.0769	13.6152	13.3009	87.587	99.4716
normal_plasma_53N_Methyl	83257880	81729689	50041411	41179215	98.1645	61.2279	50.3846	60.1041	49.4598	17.7097	62.055	24.79	32.1859	13.4031	14.1982	89.2056	99.5644
normal_plasma_54N_Methyl	56806901	56198123	34236738	28676644	98.9283	60.9215	51.0278	60.2686	50.4809	16.2401	59.0184	17.7261	33.6282	13.5184	15.4443	88.9986	99.4182
normal_plasma_55N_Methyl	83315643	82527726	48709481	37760818	99.0543	59.022	45.7553	58.4638	45.3226	22.4775	57.1103	23.2563	35.3481	13.4874	16.4221	90.5658	99.461
normal_plasma_56N_Methyl	76348498	75720727	46638680	39302460	99.1778	61.593	51.9045	61.0866	51.4777	15.7299	64.076	20.093	30.0632	13.6407	12.7628	86.7114	99.19
normal_plasma_57N_Methyl	80120771	79129062	45843679	38392656	98.7622	57.9353	48.519	57.2182	47.9185	16.2531	57.9428	23.086	35.4313	13.8489	16.3452	89.9264	98.7345
normal_plasma_58N_Methyl	87895011	87015573	53101531	44002900	98.9994	61.0253	50.569	60.4147	50.063	17.1344	57.6957	24.0508	35.0308	13.4074	16.316	89.1328	99.462
normal_plasma_59N_Methyl	85841705	84155382	46947963	36551640	98.0355	55.7872	43.4335	54.6913	42.5803	22.1444	55.6707	21.3012	36.4211	13.488	17.0449	88.8638	99.1644
normal_plasma_60N_Methyl	89836117	88841068	53743378	43433603	98.8924	60.4938	48.8891	59.8238	48.3476	19.1833	57.3186	26.4176	35.2807	13.6076	16.2387	90.847	99.5682
normal_plasma_61N_Methyl	98342766	97685689	57860253	47200232	99.3319	59.231	48.3185	58.8353	47.9956	18.4237	59.3682	26.4221	33.9815	13.6872	15.2071	88.8832	99.4565
normal_plasma_62N_Methyl	89318299	87537955	51423612	27832431	98.0067	58.7444	31.7947	57.5734	31.161	45.8762	58.9219	15.2673	33.482	13.166	15.1872	85.0155	99.1847
normal_plasma_63N_Methyl	91629406	89449862	54374766	42775378	97.6213	60.788	47.8205	59.342	46.683	21.3323	55.6842	25.3999	36.4725	13.1329	17.349	88.3555	99.431
normal_plasma_64N_Methyl	81015306	77973611	46293080	32781710	96.2455	59.3702	42.0421	57.1412	40.4636	29.1866	54.0115	20.6139	37.7383	13.5957	18.1563	90.5819	99.8019
normal_plasma_65N_Methyl	83035062	81684795	49527404	39155072	98.3739	60.6323	47.9343	59.6464	47.1549	20.9426	56.2862	23.9626	35.4746	13.2	16.7973	90.7686	99.8141
normal_plasma_66N_Methyl	91703428	90521309	55099839	31953096	98.7109	60.8695	35.299	60.0848	34.8439	42.0087	58.6379	16.6007	32.8134	13.357	14.6402	85.9757	99.3212
normal_plasma_67N_Methyl	68992823	68532678	41919585	33585301	99.3331	61.1673	49.0063	60.7593	48.6794	19.8816	65.1415	16.8403	29.3249	13.8001	12.1117	84.1977	99.3435
normal_plasma_68N_Methyl	99842452	96443984	59069407	43501306	96.5962	61.2474	45.1053	59.1626	43.5699	26.3556	56.115	23.8086	35.7011	13.1632	17.0048	87.8043	99.4533
normal_plasma_69N_Methyl	66767629	65972936	39809529	34203250	98.8098	60.3422	51.8444	59.624	51.2273	14.0828	63.5376	21.6028	31.184	13.9351	13.3689	90.6827	99.511
normal_plasma_70N_Methyl	64074762	63491634	39084003	33030416	99.0899	61.5577	52.0233	60.9975	51.5498	15.4887	59.8026	19.4804	33.2233	13.7692	14.9239	88.8086	99.2023
normal_plasma_71N_Methyl	95014019	93463804	57660460	41531281	98.3684	61.6928	44.4357	60.6863	43.7107	27.9727	58.2786	25.6179	33.5948	13.2044	15.6586	90.6029	99.6778
normal_plasma_72N_Methyl	67548622	66465635	41552553	35973906	98.3967	62.5173	54.1241	61.515	53.2563	13.4255	57.2268	19.9623	34.5849	13.4792	16.0152	87.4645	99.3862
normal_plasma_73N_Methyl	92250870	90268521	51584226	41533497	97.8511	57.1453	46.0111	55.9173	45.0223	19.4841	56.3766	23.286	36.1471	13.2525	16.9655	88.0328	99.2191
normal_plasma_74N_Methyl	108145554	107356044	67101219	53723304	99.27	62.5034	50.0422	62.0471	49.6768	19.9369	59.7417	26.5173	33.797	13.595	15.3358	88.2594	99.5683
normal_plasma_75N_Methyl	95447784	94238118	57414754	48000641	98.7326	60.9252	50.9355	60.1531	50.2899	16.3967	57.2438	26.2913	35.4182	13.1531	16.6497	88.082	99.6826
normal_plasma_76N_Methyl	79393184	77541693	47794805	38213061	97.6679	61.6376	49.2807	60.2001	48.1314	20.0477	56.2238	22.0166	35.5483	13.2482	16.7166	89.1427	99.6706
normal_plasma_77N_Methyl	97675721	96604606	59201646	49638521	98.9034	61.2824	51.3832	60.6104	50.8197	16.1535	60.2921	29.1694	33.2979	13.4517	15.1345	90.4882	99.3876
normal_plasma_78N_Methyl	73123145	72597289	44369115	37181418	99.2809	61.1168	51.216	60.6773	50.8477	16.1998	60.5311	23.315	33.0199	13.8558	14.7008	91.1689	99.3654
normal_plasma_79N_Methyl	68342673	63820007	28533316	25140215	93.3824	44.709	39.3924	41.7504	36.7855	11.8917	59.5289	13.6137	33.1347	13.4783	14.9478	84.379	99.5882
normal_plasma_80N_Methyl	82447088	77194038	35511251	30813502	93.6286	46.0026	39.9169	43.0716	37.3737	13.2289	59.6711	18.9238	33.3731	13.4557	15.1782	89.6905	99.7385
normal_plasma_81N_Methyl	98374190	95949208	51608141	25442836	97.5349	53.7869	26.517	52.4611	25.8633	50.7	57.0183	16.7404	35.5822	13.4792	16.2431	89.5726	99.672
normal_plasma_82N_Methyl	88553919	76603522	41734435	32340210	86.5049	54.4811	42.2177	47.1288	36.5204	22.5095	54.2356	19.4888	38.4703	13.1125	18.4428	88.4488	99.5067
normal_plasma_83N_Methyl	78949421	77869633	44722502	37295287	98.6323	57.4325	47.8945	56.647	47.2395	16.6073	58.6385	22.8926	34.6741	13.6565	15.7363	90.5748	98.5256
normal_plasma_84N_Methyl	67801000	66755296	39841906	33626958	98.4577	59.6835	50.3735	58.763	49.5966	15.599	62.3206	20.0996	31.7205	13.8353	13.8457	89.5466	99.4493
normal_plasma_85N_Methyl	92058025	82810372	33137708	21466296	89.9545	40.0164	25.9222	35.9965	23.3182	35.2209	55.8453	13.8378	36.7011	13.4649	17.1313	88.1487	99.6817
normal_plasma_86N_Methyl	108934879	107300556	64155731	46262828	98.4997	59.7907	43.1152	58.8937	42.4683	27.8898	55.3395	22.6846	35.7787	13.4544	16.8762	86.1996	99.5268
normal_plasma_87N_Methyl	86189439	85563115	52839706	43236377	99.2733	61.7552	50.5316	61.3065	50.1644	18.1745	62.0978	21.9022	31.1415	13.3229	13.885	85.8737	99.2875
normal_plasma_88N_Methyl	110702555	103560488	46719891	39787286	93.5484	45.1136	38.4194	42.2031	35.9407	14.8387	57.8007	20.2305	34.5501	13.252	16.2083	86.5857	99.6462
normal_plasma_89N_Methyl	94545454	93904164	57318898	48032261	99.3217	61.0398	51.1503	60.6258	50.8034	16.2017	59.363	26.9356	34.1164	13.6727	15.6841	90.0702	99.3537
normal_plasma_90N_Methyl	70059813	69541243	42150066	36272933	99.2598	60.6116	52.1603	60.163	51.7742	13.9434	60.6131	19.4465	32.5397	13.5697	14.5781	86.1756	99.278
normal_plasma_91N_Methyl	100746962	94860589	42718664	36747181	94.1573	45.0331	38.7381	42.4019	36.4747	13.9786	58.4343	21.187	34.4728	13.6528	15.7717	89.4805	99.7393
normal_plasma_92N_Methyl	89335353	81620745	49898277	31539712	91.3644	61.1343	38.6418	55.855	35.3048	36.792	52.6148	20.7263	38.4499	12.9856	18.986	89.2067	99.4648
normal_plasma_93N_Methyl	76853537	76104323	46233311	37737400	99.0251	60.7499	49.5864	60.1577	49.103	18.3762	65.7619	17.5107	28.6528	13.5739	11.8863	82.8148	99.0529
normal_plasma_94N_Methyl	75984614	74342812	42054323	33670860	97.8393	56.5681	45.2913	55.3458	44.3127	19.9348	54.9843	21.1676	37.0023	13.153	17.5061	90.206	99.8186
normal_plasma_95N_Methyl	103696826	96612644	42806808	35878456	93.1684	44.3077	37.1364	41.2807	34.5994	16.1852	58.193	20.8077	34.7911	13.2931	16.0014	89.2148	99.7188
normal_plasma_96N_Methyl	62702690	62241149	37537534	32075307	99.2639	60.3098	51.5339	59.8659	51.1546	14.5514	58.0926	18.096	34.3067	13.6094	15.725	87.0878	99.4321
normal_plasma_97N_Methyl	99773342	93589415	42367235	36637878	93.802	45.2693	39.1475	42.4635	36.7211	13.5231	58.6636	19.6546	34.2461	13.2701	15.8921	87.6403	99.6688
normal_plasma_98N_Methyl	89873976	88826215	54959886	46142554	98.8342	61.8735	51.947	61.1522	51.3414	16.0432	58.5973	25.1657	34.1284	13.5184	15.6473	88.5028	99.6332
normal_plasma_99N_Methyl	84070265	82405647	50481891	39902436	98.02	61.2602	48.422	60.0473	47.4632	20.9569	53.2763	20.1487	37.2968	12.8414	18.3292	83.5863	99.3471
normal_plasma_100N_Methyl	81664868	81000647	49557865	40107847	99.1867	61.1821	49.5155	60.6844	49.1127	19.0687	66.7809	19.1986	29.8308	13.7205	12.2454	85.9117	99.2603
normal_plasma_101N_Methyl	110204764	109540834	68773015	55467928	99.3975	62.783	50.6368	62.4048	50.3317	19.3464	59.6187	30.8184	34.0191	13.7117	15.456	90.621	99.6259
normal_plasma_102N_Methyl	77983015	76299414	44887893	36643333	97.8411	58.8312	48.0257	57.5611	46.9889	18.367	57.8617	18.9322	34.7573	13.2648	16.1832	86.2225	99.5383
normal_plasma_103N_Methyl	80903701	77307127	44548998	34567167	95.5545	57.626	44.7141	55.0642	42.7263	22.4064	55.0675	21.9168	37.4996	13.2628	18.2267	90.5086	99.7021
normal_plasma_104N_Methyl	147495289	146398052	88165639	62906871	99.2561	60.2232	42.9697	59.7752	42.6501	28.6492	65.9469	24.2848	28.5798	13.6894	11.8127	77.1973	98.5181
normal_plasma_105N_Methyl	85453010	84013060	52964770	43883596	98.3149	63.0435	52.2343	61.9812	51.3541	17.1457	62.7021	19.8372	30.6349	13.4993	13.3914	82.8742	99.2334
normal_plasma_106N_Methyl	74171953	73613239	45203204	38871142	99.2467	61.4064	52.8046	60.9438	52.4068	14.008	60.1268	19.6388	33.3911	13.4737	15.0438	85.4677	99.5408
normal_plasma_107N_Methyl	90693980	87925772	53611292	42662531	96.9477	60.9734	48.5211	59.1123	47.0401	20.4225	53.8177	20.7317	36.7756	12.9689	18.0398	83.4531	99.5703
normal_plasma_108N_Methyl	85860772	82459235	43699912	26563158	96.0383	52.9958	32.2137	50.8962	30.9375	39.2146	53.1556	17.4126	38.1727	12.9952	18.8681	89.3062	99.6096
normal_plasma_109N_Methyl	77072178	74635433	44383958	33020974	96.8384	59.4677	44.243	57.5875	42.8442	25.6016	54.4011	18.7195	37.2113	12.7616	18.2669	87.5445	99.4455
normal_plasma_110N_Methyl	76494717	75842150	49124980	43257558	99.1469	64.7727	57.0363	64.2201	56.5497	11.9439	58.3116	21.9526	33.6476	13.5865	15.33	85.596	99.3115
normal_plasma_111N_Methyl	104353322	101146318	63817187	50110546	96.9268	63.0939	49.5426	61.1549	48.0201	21.478	61.7805	23.4551	31.0359	13.2605	13.7495	84.8465	99.3087
normal_plasma_112N_Methyl	95784893	94981720	59174060	50449414	99.1615	62.3005	53.1149	61.7781	52.6695	14.744	58.4322	28.2945	34.6794	13.5527	16.0372	89.9756	99.6756
normal_plasma_113N_Methyl	89920966	89060293	55820701	46944792	99.0429	62.6774	52.7112	62.0775	52.2067	15.9007	60.552	22.1469	33.0168	13.4305	15.0501	83.8522	99.3284
normal_plasma_114N_Methyl	79619971	77359896	45031154	34591601	97.1614	58.2099	44.7152	56.5576	43.4459	23.183	55.0317	21.2355	37.0963	13.1852	17.8294	89.3918	99.6417
normal_plasma_115N_Methyl	219150287	216069045	129543111	77276605	98.594	59.9545	35.7648	59.1115	35.2619	40.3468	55.3267	33.1223	34.8461	13.5172	16.1958	84.8444	99.2647
normal_plasma_116N_Methyl	68102422	67224151	38366625	27651937	98.7104	57.0727	41.1339	56.3367	40.6035	27.9271	59.9812	14.9657	32.5214	13.3507	14.4522	84.9457	99.1544
normal_plasma_117N_Methyl	69505229	69026387	40726241	35063717	99.3111	59.001	50.7976	58.5945	50.4476	13.9039	58.8911	21.7665	34.7148	13.5411	15.8334	90.0903	99.2363
normal_plasma_118N_Methyl	81165311	77823197	46947568	39358206	95.8823	60.3259	50.5739	57.8419	48.4914	16.1656	57.2032	21.8996	35.256	13.3478	16.4858	88.3881	99.5799
normal_plasma_119N_Methyl	71415592	70666668	42482596	34479744	98.9513	60.1169	48.7921	59.4864	48.2804	18.838	59.3248	18.1086	33.2643	13.7278	15.0403	86.075	99.4282
normal_plasma_120N_Methyl	70368565	67907766	41844404	32388963	96.503	61.6195	47.6955	59.4646	46.0276	22.5967	54.5658	16.6788	36.6059	13.149	17.5823	83.5112	99.4075
normal_plasma_121N_Methyl	89728823	88621627	56271609	45616568	98.7661	63.4965	51.4734	62.713	50.8383	18.935	55.6124	20.5281	34.9112	13.2793	16.774	79.3565	99.1882
normal_plasma_122N_Methyl	76626133	75106088	44669210	38261232	98.0163	59.4748	50.9429	58.295	49.9324	14.3454	58.9288	18.9627	35.0292	13.4851	16.0406	85.5792	99.3976
normal_plasma_123N_Methyl	71350943	70367148	40678419	31861902	98.6212	57.8088	45.2795	57.0117	44.6552	21.6737	58.3401	18.2185	34.6797	13.326	15.9549	87.6243	99.4904
normal_plasma_124N_Methyl	68738504	68275022	41574299	35602369	99.3257	60.8924	52.1455	60.4818	51.7939	14.3645	60.5531	18.882	32.4175	13.8068	14.3367	85.8273	99.3961
normal_plasma_125N_Methyl	113315916	110969243	69085283	51922676	97.9291	62.2562	46.7902	60.967	45.8212	24.8426	56.3729	28.6251	36.4413	13.6811	17.0186	89.8394	99.4832
normal_plasma_126N_Methyl	99840672	98760373	63762537	53321353	98.918	64.5629	53.9906	63.8643	53.4064	16.3751	57.4358	25.466	34.2597	13.0914	16.251	84.9505	99.3108
normal_plasma_127N_Methyl	88250089	85710596	52362166	37131542	97.1224	61.0918	43.322	59.3338	42.0754	29.0871	53.9228	21.6386	37.2083	13.2698	17.756	88.4716	99.6729
normal_plasma_128N_Methyl	89646080	89348259	55419068	31246303	99.6678	62.0259	34.9714	61.8198	34.8552	43.6181	57.5804	16.9514	33.8013	13.2969	15.398	86.7774	99.1955
normal_plasma_129N_Methyl	65255126	64570989	41492972	36116632	98.9516	64.2595	55.9332	63.5858	55.3468	12.9572	61.9007	12.9441	27.193	12.6365	12.3785	58.0463	99.0009
normal_plasma_130N_Methyl	79437079	78899980	47078661	39470874	99.3239	59.6688	50.0265	59.2653	49.6882	16.1597	59.2805	23.5655	33.9689	13.7313	15.2696	89.7318	99.2418
normal_plasma_131N_Methyl	94264709	92127612	58151756	46666511	97.7329	63.1209	50.6542	61.6898	49.5058	19.7505	56.6012	25.2938	36.2891	13.5322	17.1477	88.6762	99.4314
normal_plasma_132N_Methyl	82177528	80345672	50174227	40214170	97.7709	62.448	50.0514	61.0559	48.9357	19.8509	55.1256	23.8767	36.7579	13.3186	17.7817	89.7379	99.425
normal_plasma_133N_Methyl	97907608	92789131	57604293	41964753	94.7721	62.0809	45.2259	58.8354	42.8616	27.15	55.7408	24.435	37.0745	13.2872	17.7981	89.5592	99.433
normal_plasma_134N_Methyl	71543082	70414263	44231579	35121342	98.4222	62.8162	49.8782	61.8251	49.0912	20.5967	56.4137	20.7243	35.4918	13.4279	16.9092	88.9144	99.4057
normal_plasma_135N_Methyl	89518645	88886817	54226338	46241546	99.2942	61.0061	52.023	60.5755	51.6558	14.7249	59.474	25.1513	33.9117	13.7179	15.4661	88.2582	99.4198
normal_plasma_136N_Methyl	138549166	138233138	86352158	55130315	99.7719	62.4685	39.8821	62.326	39.7912	36.1564	61.9146	20.974	29.4965	13.1723	12.8749	77.0234	99.0823
normal_plasma_137N_Methyl	110141827	108054097	66374063	52609206	98.1045	61.4267	48.6878	60.2624	47.765	20.7383	57.1887	24.8698	34.7568	13.3844	16.213	84.9437	99.5534
normal_plasma_138N_Methyl	89338697	87642090	57133531	48095116	98.1009	65.1896	54.8767	63.9516	53.8346	15.8198	57.9896	25.5214	34.0736	13.4953	15.8684	74.4985	99.4952
normal_plasma_139N_Methyl	86215886	83859723	50398291	39024044	97.2671	60.0983	46.5349	58.4559	45.2632	22.5687	57.2463	21.6627	35.4427	13.2012	16.7833	86.6252	99.5297
normal_plasma_140N_Methyl	80269753	79217908	50297479	41883169	98.6896	63.4926	52.8708	62.6606	52.178	16.7291	58.9673	21.3479	33.1955	13.2988	15.3949	85.9199	99.5281
normal_plasma_141N_Methyl	81719363	78294730	44757917	36903926	95.8093	57.1659	47.1346	54.7703	45.1593	17.5477	56.505	20.1379	37.5322	13.0936	17.9031	87.2952	98.9185
normal_plasma_142N_Methyl	82562821	81089637	51138015	41530260	98.2157	63.0636	51.2152	61.9383	50.3014	18.7879	57.0347	23.2032	35.8771	13.5679	16.8476	89.135	99.3103
normal_plasma_143N_Methyl	80886195	79227542	47901767	37822026	97.9494	60.461	47.7385	59.2212	46.7596	21.0425	57.0382	21.9707	36.3434	13.6301	16.9989	89.6262	99.627
normal_plasma_144N_Methyl	86460903	85447070	51959097	43141181	98.8274	60.8085	50.4888	60.0955	49.8968	16.9709	61.163	19.7311	32.3411	13.6024	14.5756	82.1335	99.2804
normal_plasma_145N_Methyl	58512393	57948985	35742893	31393999	99.0371	61.6799	54.1752	61.086	53.6536	12.1672	56.4005	19.6909	35.7951	13.4138	16.7792	89.7415	99.7745
normal_plasma_146N_Methyl	83266607	82344305	48575828	41263691	98.8924	58.9911	50.1112	58.3377	49.5561	15.053	55.9816	20.5315	35.3688	12.9273	16.7185	85.4886	99.6816
normal_plasma_147N_Methyl	224560436	222214978	133151021	99257176	98.9555	59.9199	44.6672	59.2941	44.2007	25.4552	56.777	46.8321	35.414	13.3311	16.7439	89.8915	99.3904
normal_plasma_148N_Methyl	79996229	79063450	50408869	41784515	98.834	63.7575	52.8493	63.0141	52.2331	17.1088	57.4865	25.2073	35.2082	13.5094	16.5226	90.8969	99.8282
normal_plasma_149N_Methyl	72843717	72273922	43514896	37497756	99.2178	60.2083	51.8828	59.7373	51.477	13.8278	58.1896	19.5174	34.8229	13.6683	15.8818	86.7415	99.7257
normal_plasma_150N_Methyl	101092577	98892619	59769537	43138610	97.8238	60.4388	43.6217	59.1236	42.6724	27.8251	58.2621	19.5386	33.1199	13.0613	15.4448	79.8152	99.3922
normal_plasma_151N_Methyl	88511487	86672883	51834518	43905260	97.9228	59.8048	50.6563	58.5625	49.604	15.2973	55.5137	22.2854	36.4676	13.2189	17.3999	85.676	99.459
normal_plasma_152N_Methyl	307013134	295723650	169591465	82638151	96.3228	57.348	27.9444	55.2392	26.9168	51.2722	52.4197	37.5704	38.5695	13.0843	18.9073	85.2508	99.2624
normal_plasma_153N_Methyl	91717696	85891674	54531173	37037009	93.6479	63.4883	43.1206	59.4555	40.3815	32.081	55.7329	22.871	36.3184	13.499	17.2461	90.3164	99.6036
normal_plasma_154N_Methyl	92635257	88995109	53921230	40532480	96.0705	60.589	45.5446	58.2081	43.7549	24.8302	56.2503	21.7461	36.5539	13.4935	17.0366	87.9752	99.487
normal_plasma_155N_Methyl	72916604	72004290	44496383	38282882	98.7488	61.7968	53.1675	61.0237	52.5023	13.9641	58.3458	21.3598	34.2909	13.6276	15.5555	88.4484	99.2452
normal_plasma_156N_Methyl	211977653	207290150	123974008	48272865	97.7887	59.807	23.2876	58.4845	22.7726	61.0621	57.8487	22.2855	34.301	13.3727	15.3932	84.7541	99.3318
normal_plasma_157N_Methyl	74823224	72988275	45204597	36935353	97.5476	61.9341	50.6045	60.4152	49.3635	18.2929	55.4292	22.17	37.1293	13.2625	17.7582	89.6276	99.537
normal_plasma_158N_Methyl	102429600	101213758	62732696	53005865	98.813	61.9804	52.3702	61.2447	51.7486	15.5052	56.4933	29.1287	35.6762	13.4635	16.6424	89.1192	99.6022
normal_plasma_159N_Methyl	99671884	97765248	60611177	45432971	98.0871	61.9966	46.4715	60.8107	45.5825	25.0419	58.643	26.7209	35.432	13.5295	16.3178	90.8577	99.3797
normal_plasma_160N_Methyl	85884026	84389651	53843179	42279527	98.26	63.8031	50.1004	62.6929	49.2286	21.4765	55.4154	21.7643	35.4299	13.265	16.9972	85.8409	99.3687
normal_plasma_161N_Methyl	81568856	80611591	51650920	43537594	98.8264	64.0738	54.0091	63.3219	53.3753	15.708	56.9737	19.8267	33.9472	12.8899	16.2107	80.6925	99.1393
normal_plasma_162N_Methyl	80955252	80152268	49388519	42027619	99.0081	61.6184	52.4347	61.0072	51.9146	14.9041	58.6031	23.3065	34.1755	13.255	15.7766	89.2609	99.7621
normal_plasma_163N_Methyl	68366449	66895878	40876474	32932726	97.849	61.1046	49.2298	59.7903	48.1709	19.4335	53.5785	18.5305	37.3653	13.0261	18.0556	85.2499	99.6015
normal_plasma_164N_Methyl	63626078	63033070	38657476	33661658	99.068	61.3289	53.4032	60.7573	52.9054	12.9233	58.27	18.9169	34.4367	13.6121	15.6828	87.8157	99.7883
normal_plasma_165N_Methyl	260775942	257943883	153829922	107533082	98.914	59.637	41.6886	58.9893	41.2358	30.0961	58.2483	44.5703	34.0165	13.0905	15.9773	85.2826	99.1068
normal_plasma_166N_Methyl	58897290	58290835	35728417	31328472	98.9703	61.2934	53.7451	60.6622	53.1917	12.315	56.7347	19.8067	35.4504	13.491	16.4547	90.5655	99.744
normal_plasma_167N_Methyl	68188083	67108363	39157867	34208957	98.4166	58.3502	50.9757	57.4263	50.1685	12.6384	57.0112	18.782	35.3498	13.036	16.7361	85.554	99.54
normal_plasma_168N_Methyl	88484057	87120304	54492237	45323515	98.4588	62.5483	52.0241	61.5842	51.2222	16.8257	55.4687	20.4234	34.7568	12.9913	16.6819	80.2998	99.2314
normal_plasma_169N_Methyl	80218049	78486995	49428229	41383912	97.8421	62.9763	52.7271	61.6173	51.5893	16.2747	55.6373	23.6375	36.8302	13.3461	17.7161	89.703	99.5484
normal_plasma_170N_Methyl	90326528	86784442	52934876	39838078	96.0786	60.9958	45.9046	58.6039	44.1045	24.7413	55.1276	21.6119	37.7539	13.2024	18.3038	88.6507	99.4416
normal_plasma_171N_Methyl	77634150	76694612	48543466	41264088	98.7898	63.2945	53.8031	62.5285	53.152	14.9956	56.1937	20.6662	34.932	13.3899	16.3669	84.2508	99.2978
normal_plasma_172N_Methyl	88613063	86935339	54069888	41159372	98.1067	62.1955	47.3448	61.018	46.4484	23.8775	56.5021	17.9706	34.2672	13.0855	16.3836	78.8137	99.232
normal_plasma_173N_Methyl	66100516	65333473	39996007	31565161	98.8396	61.2182	48.3139	60.5079	47.7533	21.0792	58.5385	18.6861	34.494	13.8293	15.8138	88.4151	99.7692
normal_plasma_174N_Methyl	84786294	83226914	51591854	41873969	98.1608	61.9894	50.313	60.8493	49.3877	18.8361	58.0453	20.3985	33.9048	13.1615	15.8772	84.2202	99.5096
normal_plasma_175N_Methyl	90516123	89239439	52336853	41416051	98.5896	58.6477	46.41	57.8205	45.7554	20.8664	60.6354	20.4696	33.3254	13.3128	15.1276	85.4216	99.4899
normal_plasma_176N_Methyl	70234694	69401602	43119236	36461358	98.8138	62.13	52.5368	61.3931	51.9136	15.4406	56.4932	22.4748	35.4812	13.1752	16.7747	89.9103	99.8
normal_plasma_177N_Methyl	73841713	71645702	42660029	34238299	97.0261	59.543	47.7884	57.7723	46.3672	19.7415	54.079	21.6549	37.2595	13.0119	18.4901	89.9536	99.6362
normal_plasma_178N_Methyl	98172563	95790941	59538424	41953966	97.574	62.1545	43.7974	60.6467	42.7349	29.5346	54.7256	25.0309	37.0975	13.099	17.8085	89.779	99.5737
normal_plasma_179N_Methyl	71044418	70140845	44090084	38062602	98.7282	62.8594	54.266	62.0599	53.5758	13.6708	56.0551	20.6327	35.0433	12.9328	16.869	86.723	99.3421
normal_plasma_180N_Methyl	103890939	102880707	64473871	54239189	99.0276	62.6686	52.7205	62.0592	52.2078	15.8742	60.8002	27.6964	32.8492	13.2973	14.8401	88.4131	99.4835
normal_plasma_181N_Methyl	108084955	104306034	59374606	45682693	96.5037	56.9235	43.7968	54.9333	42.2655	23.0602	55.7142	24.8356	36.6298	13.1879	17.4874	88.6095	99.6484
normal_plasma_182N_Methyl	92693815	91966837	55999877	47209374	99.2157	60.8914	51.333	60.4138	50.9304	15.6974	60.539	22.1766	33.108	13.4897	14.9113	83.8202	99.4347
normal_plasma_183N_Methyl	84546013	80717422	51785585	35802441	95.4716	64.1566	44.3553	61.2514	42.3467	30.8641	55.4473	21.4801	36.4872	13.4244	17.4514	89.7887	99.5675
normal_plasma_184N_Methyl	73010362	71993265	41574470	37032179	98.6069	57.7477	51.4384	56.9432	50.7218	10.9257	61.0019	16.9215	33.3283	13.3324	14.7271	82.5217	99.4037
normal_plasma_185N_Methyl	71795263	70239656	40148791	32415471	97.8333	57.1597	46.1498	55.9212	45.1499	19.2617	53.9322	18.8965	37.5994	13.0779	18.331	87.5519	99.6041
normal_plasma_186N_Methyl	94041029	91391904	54961182	45461529	97.183	60.1379	49.7435	58.4438	48.3422	17.2843	56.4701	22.6847	35.3502	13.2816	16.4932	85.5962	99.5349
normal_plasma_187N_Methyl	76222449	74888229	46484051	39421103	98.2496	62.0712	52.6399	60.9847	51.7185	15.1943	57.9923	22.0201	34.9173	13.4087	16.0254	88.3606	99.5083
normal_plasma_188N_Methyl	75847789	71389358	40804003	33823100	94.1219	57.157	47.3784	53.7972	44.5934	17.1084	54.5059	20.04	37.675	13.1246	18.0351	88.7708	99.5471
normal_plasma_189N_Methyl	95371958	94007527	58924462	44714705	98.5694	62.6806	47.565	61.7838	46.8845	24.1152	57.2481	24.1892	35.3562	13.6379	16.3809	88.8727	99.5492
normal_plasma_190N_Methyl	85754855	83299630	51478906	42167481	97.1369	61.7997	50.6215	60.0303	49.1721	18.0878	56.1561	23.5549	36.4417	13.1782	17.2701	88.5785	99.5059
normal_plasma_191N_Methyl	82050699	81348314	49693681	42698572	99.144	61.0875	52.4886	60.5646	52.0393	14.0765	59.8452	20.9868	32.9855	13.5003	14.8248	85.6269	99.4627
normal_plasma_192N_Methyl	108101725	105459743	65438511	51961042	97.556	62.0507	49.271	60.5342	48.0668	20.5956	51.5948	27.2006	38.4695	12.8421	19.0579	86.1393	99.5966
normal_plasma_193N_Methyl	81220417	79895121	47086586	39474633	98.3683	58.9355	49.4081	57.9738	48.6019	16.1659	55.2275	22.393	35.9959	13.2264	17.0084	88.2195	99.4034
normal_plasma_194N_Methyl	75273509	74552875	45341060	39695564	99.0426	60.8173	53.2448	60.2351	52.7351	12.4512	56.6482	19.1908	34.9011	13.2066	16.2937	82.2314	99.5614
normal_plasma_195N_Methyl	78769915	77512262	47694152	38069071	98.4034	61.5311	49.1136	60.5487	48.3295	20.1808	56.8437	21.5439	35.5239	13.5153	16.5192	88.125	99.3024
normal_plasma_196N_Methyl	83723636	82735060	48758221	42313892	98.8192	58.933	51.1438	58.2371	50.54	13.2169	56.3189	24.8965	36.8236	13.5099	17.0482	89.0793	99.6708
normal_plasma_197N_Methyl	99066606	97895121	60337128	48741189	98.8175	61.6345	49.7892	60.9056	49.2004	19.2186	57.8449	23.2366	34.1904	13.017	16.1299	83.4903	99.4621
normal_plasma_198N_Methyl	83410484	82547936	49631636	42958464	98.9659	60.1246	52.0406	59.5029	51.5025	13.4454	54.5347	20.874	36.7524	13.1157	17.7118	82.8292	99.4403
normal_plasma_199N_Methyl	78866617	77767389	44812151	39264237	98.6062	57.6233	50.4893	56.8202	49.7856	12.3804	53.7757	19.982	38.4143	13.0544	18.7512	85.1059	99.5135
LIHC_plasma_200LV_Methyl	103729497	102340821	63087479	52825712	98.6613	61.6445	51.6174	60.8192	50.9264	16.2659	54.3506	28.5168	37.1756	13.3158	17.7358	87.908	99.6716
normal_plasma_201N_Methyl	87581913	86225471	54008225	43806861	98.4512	62.636	50.805	61.666	50.0182	18.8885	55.2699	24.1891	36.4989	13.1736	17.5691	88.1804	99.6362
normal_plasma_202N_Methyl	81164954	79881945	50089408	41508775	98.4193	62.7043	51.9626	61.7131	51.1413	17.1306	55.0377	24.8658	37.3505	13.1883	17.9391	89.6301	99.6567
normal_plasma_203N_Methyl	92456140	91310971	56211445	47466386	98.7614	61.5605	51.9832	60.798	51.3394	15.5574	55.1305	26.0146	35.585	13.3189	16.6145	89.0753	99.6617
normal_plasma_204N_Methyl	74200072	72442105	45138182	38229799	97.6308	62.3093	52.7729	60.8331	51.5226	15.305	54.4882	22.3438	37.105	13.0705	17.9798	86.8466	99.6231
LUSC_plasma_205LC_Methyl	70530933	69876561	42635454	36910930	99.0722	61.0154	52.823	60.4493	52.333	13.4267	62.8593	15.1455	28.0427	13.0035	12.7355	66.4595	98.3052
LUSC_plasma_206LC_Methyl	87302523	85318260	50421015	37238879	97.7271	59.0976	43.647	57.7544	42.655	26.1441	59.6796	24.2461	34.3687	13.6422	15.2339	89.5843	99.4611
LUSC_plasma_207LC_Methyl	78936455	77586814	42638747	31856321	98.2902	54.9562	41.0589	54.0165	40.3569	25.2879	56.8959	15.9866	34.685	13.446	16.3715	81.3367	98.9332
LUSC_plasma_208LC_Methyl	242825550	238400567	140423337	57276972	98.1777	58.9023	24.0255	57.8289	23.5877	59.2112	62.3914	27.6118	32.9818	14.0338	14.2208	88.4	99.0594
LUSC_plasma_209LC_Methyl	76000735	74900457	41912475	34851918	98.5523	55.9576	46.531	55.1475	45.8573	16.846	50.6763	21.4838	28.9617	11.385	13.3577	89.7919	99.1107
LUSC_plasma_210LC_Methyl	271639400	266775154	160940368	92489991	98.2093	60.3281	34.6696	59.2478	34.0488	42.5315	62.5934	42.6752	31.9147	13.501	13.843	89.2811	99.0849
LUSC_plasma_211LC_Methyl	92697468	92241609	55191190	39302689	99.5082	59.8333	42.6084	59.539	42.3989	28.7881	61.0474	18.5955	30.029	13.5507	13.0592	83.6805	99.1577
LUSC_plasma_212LC_Methyl	99311948	98702848	59897401	44609439	99.3867	60.6846	45.1957	60.3124	44.9185	25.5236	59.6734	22.4343	31.8408	13.3093	14.5726	85.999	99.1972
LUSC_plasma_213LC_Methyl	82104991	78058576	47448747	33510050	95.0717	60.7861	42.9294	57.7903	40.8137	29.3763	61.7291	19.2409	32.0945	13.463	14.1817	89.2343	99.4335
LUSC_plasma_214LC_Methyl	264356385	262190369	157913750	97394501	99.1806	60.2287	37.1465	59.7352	36.8421	38.3242	57.1518	45.6293	37.9361	14.3864	17.6507	83.2329	99.0479
LUSC_plasma_215LC_Methyl	75102122	73749107	41217485	30167431	98.1984	55.8888	40.9055	54.8819	40.1685	26.8091	60.781	15.7306	31.6306	13.2553	13.5676	86.0507	99.1258
LUSC_plasma_216LC_Methyl	87065638	86608402	52005454	40176456	99.4748	60.0467	46.3886	59.7313	46.145	22.7457	61.7031	18.6707	29.277	13.1282	12.8251	82.567	98.4211
LUSC_plasma_217LC_Methyl	73141323	72386914	39054977	31937603	98.9686	53.9531	44.1207	53.3966	43.6656	18.224	60.9057	16.1115	32.206	13.4965	14.364	82.0447	98.9195
LUSC_plasma_218LC_Methyl	64621505	63579868	38504433	29937516	98.3881	60.5607	47.0865	59.5846	46.3275	22.2492	56.2796	19.7849	35.9436	13.1491	16.8346	90.657	99.7171
LUSC_plasma_219LC_Methyl	252846276	247228209	151886335	84697129	97.7781	61.4357	34.2587	60.0706	33.4975	44.2365	60.7732	36.3881	32.8304	13.702	14.6058	87.2191	99.0216
LUSC_plasma_220LC_Methyl	95441412	94858032	57988547	42360691	99.3888	61.1319	44.6569	60.7583	44.384	26.9499	62.8314	20.8223	30.0748	13.4882	12.9851	85.0846	98.0342
LUSC_plasma_221LC_Methyl	100542105	98483255	62883169	47314029	97.9523	63.8516	48.0427	62.5441	47.0589	24.7588	61.9623	23.1977	31.1291	13.5303	13.6156	87.3689	99.378
LUSC_plasma_222LC_Methyl	90852955	90372972	55136713	40885480	99.4717	61.0102	45.2408	60.6879	45.0018	25.8471	63.6854	22.5261	29.7737	13.5584	12.7149	88.8585	99.09
LUSC_plasma_223LC_Methyl	75457755	75033947	45019343	36415525	99.4384	59.9986	48.5321	59.6617	48.2595	19.1114	62.6524	18.5552	30.2503	13.6689	13.0111	85.4669	99.0179
LUSC_plasma_224LC_Methyl	85430704	85021908	51511409	39900173	99.5215	60.586	46.9293	60.2961	46.7047	22.5411	62.447	18.6434	29.4657	13.6938	12.635	83.2894	99.2042
LUSC_plasma_225LC_Methyl	74564956	73832288	41812751	33675111	99.0174	56.6321	45.6103	56.0756	45.1621	19.4621	57.0884	15.3277	32.4785	13.1756	14.9328	77.3952	98.7282
LUSC_plasma_226LC_Methyl	70515139	69806584	39123480	30437507	98.9952	56.0455	43.6026	55.4824	43.1645	22.2014	56.0626	13.5975	33.1055	13.1168	15.7546	70.5097	98.8684
LUSC_plasma_227LC_Methyl	74515230	74016504	45418773	39142152	99.3307	61.363	52.883	60.9523	52.5291	13.8194	63.7503	20.1706	30.4395	13.8317	12.6862	87.1861	99.3648
LUSC_plasma_228LC_Methyl	69575768	69270324	42779964	34124440	99.561	61.758	49.2627	61.4869	49.0464	20.2327	64.1527	15.9275	28.2539	13.7843	11.8601	81.0799	99.1005
LUSC_plasma_229LC_Methyl	72012182	71033702	41428838	28666249	98.6412	58.3228	40.3558	57.5303	39.8075	30.8061	61.0656	14.8383	32.4022	13.6628	14.6472	84.1936	99.3382
LUSC_plasma_230LC_Methyl	235597163	234162709	144498473	75706635	99.3911	61.7086	32.3308	61.3329	32.1339	47.6073	61.0658	38.368	32.8577	13.4428	14.7042	89.9171	99.1466
LUSC_plasma_231LC_Methyl	99564882	96981890	60285743	42134663	97.4057	62.1619	43.4459	60.5492	42.3188	30.1084	59.7485	21.744	33.6938	13.5323	15.2485	87.8478	99.2801
LUSC_plasma_232LC_Methyl	111696566	110661961	70042951	33720567	99.0737	63.2945	30.4717	62.7082	30.1894	51.8573	56.8882	16.0609	27.6788	12.3855	12.0048	84.2487	99.4829
LUSC_plasma_233LC_Methyl	95058907	93757508	59475611	39420032	98.631	63.4356	42.0447	62.5671	41.4691	33.7207	58.4715	19.4246	33.7506	13.3785	15.6719	84.5066	99.492
LUSC_plasma_234LC_Methyl	81809491	80906868	49841741	38880336	98.8967	61.6038	48.0557	60.9242	47.5255	21.9924	62.2406	24.3781	31.902	13.5817	13.7534	90.3146	99.3597
LUSC_plasma_235LC_Methyl	238816124	232778045	139582150	68386492	97.4717	59.9636	29.3784	58.4475	28.6356	51.0063	58.74	34.1956	35.7816	13.3335	16.3046	89.3351	99.2672
LUSC_plasma_236LC_Methyl	105423785	104866437	65595391	39165993	99.4713	62.5514	37.3485	62.2207	37.151	40.2915	59.8188	18.7045	31.0613	13.6462	13.6782	84.2239	99.1224
LUSC_plasma_237LC_Methyl	87574111	86360788	53562098	38006987	98.6145	62.0213	44.0095	61.162	43.3998	29.0413	62.4106	21.111	31.5661	13.6579	13.5987	89.3554	99.3803
LUSC_plasma_238LC_Methyl	107162193	105556524	66155658	48833442	98.5016	62.6732	46.2628	61.7341	45.5697	26.184	62.4401	26.2993	31.9831	13.812	13.9536	90.1657	99.4169
LUSC_plasma_239LC_Methyl	78594989	77882455	46158370	38813507	99.0934	59.2667	49.836	58.7294	49.3842	15.9123	63.8824	14.7448	26.0882	13.1956	10.3914	69.8062	98.509
LUSC_plasma_240LC_Methyl	242414307	241444510	145903682	96577531	99.5999	60.4295	39.9999	60.1877	39.8399	33.8073	65.0885	38.8501	29.2518	13.7443	12.339	86.0676	99.0006
LUSC_plasma_241LC_Methyl	111679284	110781298	70274002	54947234	99.1959	63.4349	49.5997	62.9248	49.2009	21.81	60.7591	25.6004	31.2312	13.5458	13.5843	85.8377	99.1747
LUSC_plasma_242LC_Methyl	98591093	97357233	61548955	49891582	98.7485	63.2197	51.2459	62.4285	50.6046	18.94	63.6154	22.3157	31.0329	13.7064	13.4615	82.3669	98.9437
LUSC_plasma_243LC_Methyl	244970057	243181683	149255783	91763664	99.27	61.3762	37.7346	60.9282	37.4591	38.5192	63.2612	41.9435	31.642	13.8486	13.6063	89.223	99.039
LUSC_plasma_244LC_Methyl	217664817	215542781	122080714	71916423	99.0251	56.6387	33.3653	56.0866	33.04	41.0911	60.1174	30.7544	33.0483	13.4499	15.1528	83.9373	98.9905
LUSC_plasma_245LC_Methyl	91920193	90509806	53169825	40156529	98.4656	58.7448	44.367	57.8435	43.6863	24.475	61.8542	22.637	32.5854	13.5358	14.0739	89.2006	99.3471
LUSC_plasma_246LC_Methyl	89118746	88355402	54710747	41415788	99.1435	61.9212	46.8741	61.3908	46.4726	24.3005	51.882	23.0645	37.3578	12.7407	18.518	87.1604	99.2029
LUSC_plasma_247LC_Methyl	311281416	307832346	193376578	96781013	98.892	62.8188	31.4395	62.1228	31.0912	49.9521	58.0145	42.4633	33.4501	13.2208	15.6283	87.1683	99.4219
LUSC_plasma_248LC_Methyl	67718840	66567940	33371630	23722082	98.3005	50.1317	35.6359	49.2797	35.0303	28.9154	53.9398	14.6175	35.8968	12.8951	17.2397	86.9921	99.4363
LUSC_plasma_249LC_Methyl	84303941	83756352	51967925	44592188	99.3505	62.0465	53.2404	61.6435	52.8945	14.1929	66.1194	20.0269	28.6985	13.8487	11.623	84.2144	99.1017
LUSC_plasma_250LC_Methyl	94805688	94226365	57063326	40363311	99.3889	60.5598	42.8365	60.1898	42.5748	29.2658	60.9474	21.023	31.4725	13.3909	14.2482	86.8857	99.2544
LUSC_plasma_251LC_Methyl	133631404	124980722	68202503	21402731	93.5265	54.5704	17.1248	51.0378	16.0162	68.6188	54.1185	13.3775	38.0447	13.3221	18.0337	87.3619	99.3233
LUSC_plasma_252LC_Methyl	78996105	77603947	45574575	29925201	98.2377	58.7271	38.5614	57.6922	37.8819	34.3379	50.6409	20.435	39.8928	12.8289	19.8849	90.5207	99.44
LUSC_plasma_253LC_Methyl	218386455	214715372	127315462	57474188	98.319	59.295	26.7676	58.2982	26.3177	54.8569	53.7548	32.3379	38.6546	13.189	18.7418	90.642	99.5426
LUAD_plasma_254LG_Methyl	286937322	282736366	173424403	103350940	98.5359	61.3378	36.5538	60.4398	36.0186	40.4058	56.293	46.8785	35.7109	13.3082	16.7118	89.0085	99.094
LUAD_plasma_255LG_Methyl	265000244	261794534	163797823	109157346	98.7903	62.5673	41.6958	61.8104	41.1914	33.3585	58.7782	42.5653	33.6334	13.1463	15.504	83.349	98.9986
LUAD_plasma_256LG_Methyl	76164244	73001760	44672650	24554075	95.8478	61.1939	33.6349	58.653	32.2383	45.0356	54.7761	15.6964	36.4746	13.2413	17.4632	89.0538	99.4429
LUAD_plasma_257LG_Methyl	241691207	234411828	141234757	69298041	96.9881	60.2507	29.5625	58.436	28.6721	50.9341	57.5778	32.1889	35.228	13.0283	16.6492	87.1492	99.0749
LUAD_plasma_258LG_Methyl	79232521	78487168	47364366	40051842	99.0593	60.3466	51.0298	59.7789	50.5498	15.4389	56.7824	19.9854	34.1824	13.3415	15.7487	85.905	99.6754
LUAD_plasma_259LG_Methyl	77344144	77196312	47500121	35562697	99.8089	61.5316	46.0679	61.414	45.9798	25.1314	61.7256	17.1191	30.4368	13.2583	13.1097	83.4179	90.6494
LUAD_plasma_260LG_Methyl	262854627	262336647	175093227	29107233	99.8029	66.7437	11.0954	66.6122	11.0735	83.3762	61.2525	19.7338	32.6255	14.1265	14.5239	91.1407	99.6262
LUAD_plasma_261LG_Methyl	79064310	78499430	46320815	32621732	99.2855	59.0078	41.5566	58.5863	41.2597	29.5744	60.2681	16.6561	29.9302	13.225	12.8222	85.7171	97.915
LUAD_plasma_262LG_Methyl	300014178	296281367	182653821	83720783	98.7558	61.6488	28.2572	60.8817	27.9056	54.1642	56.4456	38.0069	35.0291	13.068	16.3742	88.2923	99.5717
LUAD_plasma_263LG_Methyl	106071900	105588756	63695880	41798542	99.5445	60.3245	39.5862	60.0497	39.4059	34.378	61.9452	20.6341	31.1825	13.4421	13.4016	84.7308	98.8625
LUAD_plasma_264LG_Methyl	94964017	81708379	37148846	6200133	86.0414	45.4652	7.58812	39.1189	6.52893	83.31	49.6966	5.78931	39.6899	12.3674	20.2394	86.8281	99.5293
LUAD_plasma_265LG_Methyl	289787811	287583551	180134732	94231623	99.2394	62.6374	32.7667	62.1609	32.5175	47.6883	60.5362	36.8682	32.6206	13.4729	14.7253	82.1428	99.0073
LUAD_plasma_266LG_Methyl	309822118	306319136	184854371	100304780	98.8694	60.347	32.7452	59.6647	32.375	45.7385	59.5304	42.9992	34.4232	13.4851	15.7132	87.295	99.0483
LUAD_plasma_267LG_Methyl	245333222	241808544	152392453	91986691	98.5633	63.0219	38.0411	62.1165	37.4946	39.6383	57.361	41.6636	35.0949	13.3874	16.3172	88.3092	99.1887
LUAD_plasma_268LG_Methyl	299756653	293426039	169796181	65628844	97.8881	57.8668	22.3664	56.6447	21.894	61.3485	58.0809	28.7736	35.1055	13.2724	16.144	84.7503	99.2508
LUAD_plasma_269LG_Methyl	282437867	278595482	168939986	87216148	98.6396	60.6399	31.3057	59.8149	30.8798	48.3745	55.6995	39.9354	36.6341	13.1423	17.51	87.0873	99.3167
LUAD_plasma_270LG_Methyl	89052029	88151959	54411670	39485440	98.9893	61.7249	44.7925	61.101	44.3397	27.432	60.9952	24.0902	33.8757	13.6969	15.1243	90.9203	99.5351
LUAD_plasma_271LG_Methyl	300843517	297097553	180964128	107462867	98.7548	60.9107	36.1709	60.1522	35.7205	40.6165	57.7618	47.4356	35.9634	13.598	16.4349	88.1435	99.0489
LUAD_plasma_272LG_Methyl	247999303	246589532	147745317	105067617	99.4315	59.9155	42.6083	59.5749	42.3661	28.886	63.2464	39.0294	31.2126	13.6324	13.6013	79.3383	98.9013
LUAD_plasma_273LG_Methyl	267997037	263237808	163370561	87258766	98.2241	62.062	33.1483	60.9598	32.5596	46.5884	56.481	37.4087	35.966	13.3421	16.8786	85.5687	99.1806
LUAD_plasma_274LG_Methyl	222385269	219147790	133751919	65575842	98.5442	61.0327	29.9231	60.1442	29.4875	50.972	56.3679	30.1303	35.0603	13.294	16.4751	86.6313	99.1819
LUAD_plasma_275LG_Methyl	80683785	80284327	48498420	38283354	99.5049	60.4083	47.6847	60.1093	47.4486	21.0627	62.679	17.1231	29.4261	13.2977	12.8439	80.2211	98.17
LUAD_plasma_276LG_Methyl	119641621	117059024	72933768	43639458	97.8414	62.3051	37.2799	60.9602	36.4751	40.1656	42.8927	32.7229	24.1908	9.50682	11.5061	93.4094	99.1752
LUAD_plasma_277LG_Methyl	239289231	238125383	153553883	93870869	99.5136	64.4845	39.4208	64.1708	39.229	38.8678	60.782	35.0857	30.6498	13.2607	13.8815	79.2166	99.3859
LUAD_plasma_278LG_Methyl	207153029	205572728	123576876	81664408	99.2371	60.1135	39.7253	59.6549	39.4223	33.9161	66.9415	27.6241	26.6196	13.354	10.9637	69.5074	98.2746
LUAD_plasma_279LG_Methyl	90001722	85424711	50923843	28969000	94.9145	59.6125	33.9117	56.581	32.1872	43.1131	49.7956	19.9464	41.0066	12.7621	20.2551	89.7811	99.4071
LUAD_plasma_280LG_Methyl	96175292	95072020	57197714	45056810	98.8529	60.1625	47.3923	59.4724	46.8486	21.2262	59.1416	20.8892	32.715	13.2757	15.0261	83.738	99.3079
LUAD_plasma_281LG_Methyl	108437746	106945063	66929826	51183158	98.6235	62.5834	47.8593	61.7219	47.2005	23.5271	55.2813	24.8664	33.6193	12.622	16.1802	85.75	99.2957
LUAD_plasma_282LG_Methyl	262008170	260458401	154561569	105704145	99.4085	59.3421	40.5839	58.9911	40.3438	31.6103	62.5895	39.908	31.4102	13.3538	13.7964	81.0366	98.8824
LUAD_plasma_283LG_Methyl	261199651	246027567	141375713	43021800	94.1914	57.4634	17.4866	54.1255	16.4708	69.5692	54.4236	23.4867	36.6152	13.0326	17.3396	88.0521	99.3566
LUAD_plasma_284LG_Methyl	99800368	98994405	58989418	48406045	99.1924	59.5886	48.8978	59.1074	48.5029	17.9411	57.7999	27.9634	34.8712	13.3127	15.8489	88.9906	99.625
LUAD_plasma_285LG_Methyl	241395773	239768466	142602359	106765936	99.3259	59.475	44.5288	59.0741	44.2286	25.1303	64.6999	37.8211	29.3367	13.3939	12.5993	77.1132	98.8343
LUAD_plasma_286LG_Methyl	295468322	292495487	172341856	100769922	98.9939	58.9212	34.4518	58.3284	34.1052	41.529	57.8906	38.3073	34.4505	13.4611	15.6533	79.6617	98.9564
LUAD_plasma_287LG_Methyl	223973292	223048033	139374421	89516613	99.5869	62.4863	40.1333	62.2281	39.9675	35.7726	63.1868	36.7031	30.16	13.344	13.2753	85.1848	98.8588
LUAD_plasma_288LG_Methyl	71350093	69961251	40010643	31439379	98.0535	57.1897	44.9383	56.0765	44.0635	21.4225	58.4761	15.4868	32.6542	13.0569	14.926	81.8594	98.9969
LUAD_plasma_289LG_Methyl	315519160	312410833	182233525	113011045	99.0149	58.3314	36.1739	57.7567	35.8175	37.9856	59.584	44.4039	33.3946	13.5239	15.3877	86.9723	99.282
LUAD_plasma_290LG_Methyl	288305747	282132492	165174405	76663258	97.8588	58.545	27.1728	57.2914	26.591	53.5865	55.1964	34.234	36.2033	13.1552	17.0643	87.1027	99.1236
LUAD_plasma_291LG_Methyl	109247577	106378480	62552748	31140236	97.3738	58.8021	29.2731	57.2578	28.5043	50.2176	55.1427	19.0198	35.9775	13.2284	16.5072	89.066	99.5618
LUAD_plasma_292LG_Methyl	101564858	90468654	48550055	9981321	89.0748	53.6651	11.0329	47.802	9.82753	79.4412	42.5843	8.64299	43.2547	11.9797	23.1539	86.6097	99.1408
LUAD_plasma_293LG_Methyl	89488687	87323684	54796029	37166376	97.5807	62.7505	42.5616	61.2324	41.5319	32.1732	59.2447	29.672	32.8235	13.0557	15.6201	94.1202	99.3564
LUAD_plasma_294LG_Methyl	245683418	244447310	148607349	85899700	99.4969	60.7932	35.1404	60.4873	34.9636	42.1969	60.2457	34.1197	32.522	13.4363	14.7018	82.9972	98.4463
LUAD_plasma_295LG_Methyl	367782649	360910197	225314839	124825103	98.1314	62.4296	34.5862	61.263	33.9399	44.5997	58.18	80.2482	35.0103	14.1534	16.6585	93.3975	99.2618
LUAD_plasma_296LG_Methyl	106467439	104818882	65189951	46208713	98.4516	62.1929	44.0843	61.2299	43.4017	29.1168	58.3179	26.428	33.9901	13.7588	15.6272	90.4689	99.7165
LUAD_plasma_297LG_Methyl	425768958	422710169	256770603	148604858	99.2816	60.7439	35.1553	60.3075	34.9027	42.1254	63.9145	52.1787	29.8551	13.605	12.8219	80.3341	98.721
LUAD_plasma_298LG_Methyl	63008017	61967387	37814420	30029062	98.3484	61.0231	48.4595	60.0153	47.6591	20.5883	57.1067	19.3229	34.0594	13.0894	15.7041	89.5616	99.373
LUAD_plasma_299LG_Methyl	268362045	266239201	162961292	130588767	99.209	61.2086	49.0494	60.7244	48.6614	19.8652	64.9293	83.0558	30.4799	14.4046	13.1603	93.9898	93.2738
LUAD_plasma_300LG_Methyl	97776454	95631751	54769061	40000818	97.8065	57.2708	41.828	56.0146	40.9105	26.9646	49.6016	32.7312	41.8444	12.9676	20.8285	91.2593	99.7392
LUAD_plasma_301LG_Methyl	85355362	84809196	52330316	43504642	99.3601	61.7036	51.2971	61.3088	50.9688	16.8653	49.9412	21.2751	34.4458	13.2563	16.004	84.9154	98.9495
LUAD_plasma_302LG_Methyl	73911665	73097511	44736987	30691816	98.8985	61.2018	41.9875	60.5276	41.525	31.395	53.456	19.5419	37.2411	12.7686	18.1652	89.0641	99.5308
LUAD_plasma_303LG_Methyl	85189294	84574958	53839296	44333593	99.2789	63.6587	52.4193	63.1996	52.0413	17.6557	53.645	23.4175	36.3598	13.4574	17.3063	86.7608	99.049
LUAD_plasma_304LG_Methyl	85084473	84458745	52097992	42589636	99.2646	61.6845	50.4266	61.2309	50.0557	18.2509	56.5771	19.319	33.55	12.9174	15.7374	80.5734	99.0988
LUAD_plasma_305LG_Methyl	88156615	87378991	52515397	41070135	99.1179	60.1007	47.0023	59.5706	46.5877	21.7941	53.8192	25.3001	37.4377	13.4356	17.5157	75.4923	99.5052
LUAD_plasma_306LG_Methyl	90268074	86252524	47138316	26244401	95.5515	54.6515	30.4274	52.2204	29.0738	44.3247	53.1762	19.6916	36.6597	12.7987	18.0826	92.2664	99.455
LUAD_plasma_307LG_Methyl	70358046	69269054	40876119	26105232	98.4522	59.0106	37.6867	58.0973	37.1034	36.1357	53.8252	17.2705	37.5413	13.1007	18.0996	89.224	98.974
LUAD_plasma_308LG_Methyl	166009978	164666538	100800993	63232729	99.1907	61.2152	38.4005	60.7198	38.0897	37.2697	55.0913	33.9278	36.8644	13.3713	17.1078	89.3685	99.3963
LUAD_plasma_309LG_Methyl	79416487	78966780	51143061	43359494	99.4337	64.7653	54.9085	64.3985	54.5976	15.2192	55.1509	17.1369	29.2226	12.3958	13.7912	65.2258	98.9376
LUAD_plasma_310LG_Methyl	353320800	348324259	209953259	116550132	98.5858	60.2752	33.4602	59.4228	32.9871	44.4876	54.3581	58.3825	37.5457	13.1861	18.0708	91.0722	99.3937
LUAD_plasma_311LG_Methyl	83619117	82919433	52350308	42338095	99.1632	63.1339	51.0593	62.6057	50.6321	19.1254	53.3852	22.4212	35.0055	12.769	16.9694	86.8871	99.4334
LUAD_plasma_312LG_Methyl	57469145	56987868	34893148	28343748	99.1625	61.2291	49.7365	60.7163	49.3199	18.7699	53.1441	16.3441	34.9567	13.0883	16.4563	85.7305	99.4914
LUAD_plasma_313LG_Methyl	82629161	81858610	48125546	37971274	99.0675	58.7911	46.3864	58.2428	45.9538	21.0995	55.4632	21.3551	35.6773	12.9268	16.8141	87.5253	99.1456
LUAD_plasma_314LG_Methyl	81827497	81196349	50523656	43417899	99.2287	62.224	53.4727	61.7441	53.0603	14.0642	55.7342	21.6941	34.6631	12.9605	16.7461	85.4522	99.5254
LUAD_plasma_315LG_Methyl	70545850	69916122	42126806	36838037	99.1073	60.2534	52.6889	59.7155	52.2186	12.5544	56.9388	20.7563	35.0887	13.4619	16.3822	88.834	99.7657
LUAD_plasma_316LG_Methyl	76561450	75760946	45569954	34177140	98.9544	60.1497	45.1118	59.5208	44.6401	25.0007	53.1462	21.2043	36.9221	13.0361	17.6513	88.8727	99.1281
LUAD_plasma_317LG_Methyl	92350767	91383327	54660190	43778172	98.9524	59.8142	47.9061	59.1876	47.4042	19.9085	58.8162	22.4443	33.6977	13.2222	15.087	87.2317	99.5671
LUAD_plasma_318LG_Methyl	99750800	99075595	61605904	52511797	99.3231	62.1807	53.0017	61.7598	52.643	14.7617	61.5841	20.7746	29.3333	13.3569	12.5339	76.5421	99.1971
LUAD_plasma_319LG_Methyl	90018422	89081713	57464612	44169885	98.9594	64.5078	49.5836	63.8365	49.0676	23.1355	58.8002	31.3746	33.3341	13.9293	15.3793	93.1285	99.5233
LUAD_plasma_320LG_Methyl	77562711	76601074	45415717	28886611	98.7602	59.2886	37.7105	58.5535	37.2429	36.3951	55.0609	18.731	36.1163	12.8594	17.5221	90.1482	99.0285
LUAD_plasma_321LG_Methyl	71278811	70437216	44077170	30978803	98.8193	62.5765	43.9807	61.8377	43.4614	29.7169	53.886	19.306	37.0122	12.9545	17.9595	88.8881	99.4518
LUAD_plasma_322LG_Methyl	81920443	78571133	46047621	23753606	95.9115	58.6063	30.232	56.2102	28.9959	48.4151	54.7793	14.1029	36.3697	13.076	17.0883	85.9661	99.2011
LUAD_plasma_323LG_Methyl	87289900	76734379	44528503	10874333	87.9075	58.0294	14.1714	51.0122	12.4577	75.5789	53.0428	8.39497	37.8042	13.2242	17.7932	84.082	99.1464
LUAD_plasma_324LG_Methyl	98362132	96953614	59291044	35549222	98.568	61.154	36.6662	60.2783	36.1412	40.0428	52.2061	19.5508	37.5812	12.6825	18.475	86.0719	99.4784
LUAD_plasma_325LG_Methyl	81558398	81054377	50277918	40186944	99.382	62.0299	49.5802	61.6465	49.2738	20.0704	56.8722	19.4488	33.7865	13.184	15.5925	83.2666	99.2978
LUAD_plasma_326LG_Methyl	74385824	73805606	45445052	37368003	99.22	61.574	50.6303	61.0937	50.2354	17.7732	57.1621	19.1073	33.6773	13.0047	15.4848	84.7303	98.944
LUAD_plasma_327LG_Methyl	82052301	80245617	48209199	32044123	97.7981	60.077	39.9326	58.7542	39.0533	33.5311	59.175	17.0764	34.6866	13.1788	16.0344	86.6368	99.1766
LUAD_plasma_328LG_Methyl	95662303	94228889	57712377	47096805	98.5016	61.247	49.9813	60.3293	49.2324	18.3939	57.4823	25.7659	35.839	13.3146	16.5497	89.2584	99.563
LUAD_plasma_329LG_Methyl	105449671	103327649	64304296	47599407	97.9876	62.2334	46.0665	60.981	45.1395	25.9779	54.4306	19.9366	34.1125	12.6483	16.466	75.5617	99.2479
LUAD_plasma_330LG_Methyl	75164018	74553700	45924198	36363206	99.188	61.5988	48.7745	61.0986	48.3785	20.8191	56.3096	18.9435	34.0405	13.1612	15.7757	85.469	99.3963
STAD_plasma_331ST_Methyl	279762543	276833328	163840239	67281263	98.953	59.1837	24.3039	58.564	24.0494	58.9348	64.2877	32.1009	31.9737	13.8662	13.6137	89.0181	99.2383
STAD_plasma_332ST_Methyl	103329151	101393428	63497044	35514829	98.1266	62.6244	35.0268	61.4512	34.3706	44.0685	54.9214	24.0292	36.5718	13.3348	17.7371	91.9955	99.389
STAD_plasma_333ST_Methyl	307134820	299628704	182683002	54326240	97.5561	60.9698	18.1312	59.4797	17.6881	70.262	62.283	30.8174	33.3154	13.4238	14.737	90.8909	99.1713
STAD_plasma_334ST_Methyl	313245265	296031850	175583795	69629969	94.5048	59.3125	23.5211	56.0531	22.2286	60.3437	59.3213	35.1321	35.8345	13.3914	16.4283	88.9927	99.1851
STAD_plasma_335ST_Methyl	89008646	88371021	57513596	46366098	99.2836	65.082	52.4675	64.6157	52.0917	19.3824	63.5572	35.1777	29.7106	13.9668	13.1963	94.2056	99.4954
STAD_plasma_336ST_Methyl	228859257	226922103	132739012	84268906	99.1536	58.4954	37.1356	58.0003	36.8213	36.5153	59.285	42.4219	34.6394	13.7542	15.6857	89.6392	99.1385
STAD_plasma_337ST_Methyl	203091709	201922080	124621155	86893570	99.4241	61.7174	43.0332	61.362	42.7854	30.2738	59.8976	32.7129	31.6699	13.1928	14.3646	79.6582	99.2202
STAD_plasma_338ST_Methyl	365372837	363677502	224942554	139626623	99.536	61.8522	38.393	61.5652	38.2148	37.9279	66.2359	44.6085	26.712	13.3653	11.2927	65.7695	97.7385
STAD_plasma_339ST_Methyl	86358361	85765500	53673761	44331816	99.3135	62.582	51.6896	62.1524	51.3347	17.4051	58.8242	23.363	32.8944	13.3785	15.3301	87.739	99.505
STAD_plasma_340ST_Methyl	242278878	239626093	148007533	95871321	98.9051	61.766	40.0087	61.0897	39.5706	35.2254	58.4519	47.7477	35.3092	13.6223	16.2753	90.1677	98.995
STAD_plasma_341ST_Methyl	77834521	77164934	47473912	38030035	99.1397	61.5226	49.2841	60.9934	48.8601	19.8928	57.2677	21.1393	34.3937	13.3719	16.1079	88.4207	99.2595
STAD_plasma_342ST_Methyl	229884009	227297882	127643364	57705025	98.875	56.1569	25.3874	55.5251	25.1018	54.792	61.2708	23.7349	32.873	13.5917	14.9068	80.1242	98.5694
STAD_plasma_343ST_Methyl	92344759	91146071	55252821	44519098	98.7019	60.6201	48.8437	59.8332	48.2097	19.4266	56.9543	22.2008	33.8086	13.2713	15.8377	86.5057	99.5175
STAD_plasma_344ST_Methyl	442731139	438998180	279988249	135996754	99.1568	63.7789	30.9789	63.2411	30.7177	51.4277	57.1514	66.0563	35.8131	13.5803	16.5632	91.7324	98.9094
STAD_plasma_345ST_Methyl	206918569	204501036	127636016	87815824	98.8317	62.4134	42.9415	61.6842	42.4398	31.1982	57.9655	37.9574	34.3045	13.6233	15.6401	86.0013	98.9426
STAD_plasma_346ST_Methyl	254949873	247629471	154030592	90187667	97.1287	62.202	36.4204	60.416	35.3747	41.4482	60.2444	38.5595	32.9891	13.5402	14.8534	86.1886	99.1322
STAD_plasma_347ST_Methyl	106840459	105580615	65125600	49654066	98.8208	61.6833	47.0295	60.9559	46.475	23.7565	58.4387	23.7862	33.4619	13.329	15.6793	86.6046	99.2688
STAD_plasma_348ST_Methyl	503469603	500864573	298299214	177063759	99.4826	59.5569	35.3516	59.2487	35.1687	40.6422	60.5742	62.9542	32.9764	13.4806	15.1118	81.3096	98.493
STAD_plasma_349ST_Methyl	233466737	229731327	123177237	55428434	98.4	53.618	24.1275	52.7601	23.7415	55.0011	57.9337	24.2555	34.7673	13.4121	16.2769	83.1611	98.6027
STAD_plasma_350ST_Methyl	97593968	96291510	61882715	50435722	98.6654	64.266	52.3782	63.4083	51.6791	18.4979	61.3219	36.242	32.0455	14.5017	14.6271	93.657	99.4174
STAD_plasma_351ST_Methyl	80225492	76966042	46140098	22595985	95.9371	59.9486	29.3584	57.513	28.1656	51.0274	53.5415	15.138	37.6328	13.2357	18.0924	88.7217	99.4531
STAD_plasma_352ST_Methyl	107239258	103458003	56065258	27840099	96.474	54.1913	26.9096	52.2805	25.9607	50.3434	54.5284	17.6915	36.2987	12.7722	17.522	88.8554	99.3902
STAD_plasma_353ST_Methyl	80566381	79705572	45585806	35888152	98.9316	57.1927	45.0259	56.5817	44.5448	21.2734	60.1501	16.7187	32.3427	13.514	14.8261	79.6785	98.7172
STAD_plasma_354ST_Methyl	108089557	103195329	64077974	34760928	95.4721	62.0939	33.6846	59.2823	32.1594	45.7521	59.3064	19.3928	33.7415	13.4617	15.3263	87.993	99.3296
STAD_plasma_355ST_Methyl	78708276	78122583	48493161	37384566	99.2559	62.0732	47.8537	61.6113	47.4976	22.9075	65.0773	19.8454	30.2607	13.9721	12.759	88.3287	99.3676
STAD_plasma_356ST_Methyl	112997447	108432604	68188910	45421105	95.9602	62.886	41.8888	60.3455	40.1966	33.3893	60.2422	22.5976	32.7288	13.319	14.9067	86.6425	99.2463
STAD_plasma_357ST_Methyl	76719910	75947674	48524314	38889171	98.9934	63.8918	51.2052	63.2487	50.6898	19.8563	59.6417	22.5049	32.8276	13.6901	15.1822	89.6342	99.3247
STAD_plasma_358ST_Methyl	196153050	194985943	120478717	90630340	99.405	61.7884	46.4804	61.4208	46.2039	24.7748	68.0088	31.9822	26.0623	13.3518	10.946	68.1614	97.5441
STAD_plasma_359ST_Methyl	313709724	310012343	187218929	90649153	98.8214	60.3908	29.2405	59.679	28.8959	51.5812	58.8006	38.2447	33.9716	13.5386	15.3961	87.0966	99.0582
STAD_plasma_360ST_Methyl	285873652	281513021	160157215	76898052	98.4746	56.8916	27.316	56.0238	26.8993	51.9859	58.0544	31.1766	33.8456	13.3222	15.8741	79.7598	98.433
STAD_plasma_361ST_Methyl	332179876	315920705	180718898	60841512	95.1053	57.2039	19.2585	54.4039	18.3158	66.3336	58.7795	29.2559	34.9903	13.7747	15.8076	86.0783	99.2122
STAD_plasma_362ST_Methyl	273595010	269770815	168576153	100054327	98.6022	62.4887	37.0886	61.6152	36.5702	40.6474	57.2686	46.9943	35.1365	13.3427	16.4195	89.4051	98.9727
STAD_plasma_363ST_Methyl	97117444	95782205	58627103	43743940	98.6251	61.2088	45.6702	60.3672	45.0423	25.3861	55.4617	23.6966	35.4771	13.1944	16.7763	88.2746	99.5328
STAD_plasma_364ST_Methyl	109368513	108470804	68582084	53392311	99.1792	63.2263	49.2227	62.7073	48.8187	22.1483	62.2382	30.1844	32.1585	13.7767	14.2442	91.2012	99.3277
STAD_plasma_365ST_Methyl	77990004	77328454	48309419	39865574	99.1518	62.473	51.5536	61.9431	51.1163	17.4787	59.8296	22.2472	33.1259	13.537	15.078	89.1381	99.271
STAD_plasma_366ST_Methyl	194616190	192037315	114490149	79087534	98.6749	59.6187	41.1834	58.8287	40.6377	30.922	55.271	34.6122	35.7921	13.3094	16.9255	86.5972	99.213
STAD_plasma_367ST_Methyl	349490522	346856890	227271329	140319805	99.2464	65.5231	40.4547	65.0293	40.1498	38.2589	63.2344	99.2555	30.9565	14.7233	13.8951	94.3958	99.1599
STAD_plasma_368ST_Methyl	78572146	77950638	49481820	41123490	99.209	63.4784	52.7558	62.9763	52.3385	16.8917	59.7308	26.9092	33.1651	13.59	15.0699	92.1045	99.27
STAD_plasma_369ST_Methyl	196004863	194689800	121865151	79809903	99.3291	62.5945	40.9934	62.1746	40.7183	34.5097	61.4542	25.2761	25.3528	12.6004	10.6337	57.0923	97.7672
STAD_plasma_370ST_Methyl	84398757	83588787	53254413	42436916	99.0403	63.71	50.7687	63.0986	50.2814	20.3129	63.9618	20.9058	29.5965	13.4955	12.7679	86.5147	99.2793
COAD_plasma_371CC_Methyl	258138778	252070758	148970463	36486589	97.6493	59.0987	14.4747	57.7094	14.1345	75.5075	55.5304	17.6143	36.0127	13.0568	16.9113	83.5201	99.5096
COAD_plasma_372CC_Methyl	145930648	145002529	86405541	63542710	99.364	59.589	43.8218	59.21	43.5431	26.4599	62.6699	27.0725	30.8112	13.5182	13.4786	83.7313	98.1113
COAD_plasma_373CC_Methyl	82943584	82446659	50170816	41687066	99.4009	60.8525	50.5625	60.4879	50.2595	16.9097	66.117	17.3562	28.5659	13.7304	11.8635	77.1648	99.0501
COAD_plasma_374CC_Methyl	342565661	340418916	220343883	81571634	99.3733	64.7273	23.9621	64.3216	23.812	62.9799	56.023	37.5128	32.5517	12.7643	15.1014	86.9617	99.4848
COAD_plasma_375CC_Methyl	256284414	252342560	148218293	99359840	98.4619	58.7369	39.375	57.8335	38.7694	32.9638	56.1693	42.3829	35.3984	13.1428	16.7956	86.2312	99.2927
COAD_plasma_376CC_Methyl	93034369	92450222	57799302	45070206	99.3721	62.5194	48.7508	62.1268	48.4447	22.0229	64.7201	23.1908	30.5348	13.8486	13.0582	88.5815	99.4222
COAD_plasma_377CC_Methyl	68151054	67402451	40060472	35634724	98.9016	59.4347	52.8686	58.7819	52.2879	11.0477	56.4011	16.7505	34.5065	13.0559	16.2937	81.0307	99.5498
COAD_plasma_378CC_Methyl	92757422	91294657	56199500	38781704	98.423	61.5584	42.4797	60.5876	41.8098	30.9928	62.6833	21.4793	32.4868	13.8176	14.19	88.7408	99.43
COAD_plasma_379CC_Methyl	256819953	254226068	158284865	81861384	98.99	62.2615	32.2002	61.6326	31.875	48.2822	64.5648	41.8348	31.4487	14.137	13.4955	91.1448	98.7553
COAD_plasma_380CC_Methyl	186033150	182451047	103335665	37233047	98.0745	56.6375	20.4071	55.5469	20.0142	63.9688	54.9562	19.7941	37.4103	13.1843	17.8711	86.8224	98.6792
COAD_plasma_381CC_Methyl	191864785	190127375	112803428	58338950	99.0945	59.3305	30.6841	58.7932	30.4063	48.2826	58.8626	26.8313	33.9939	13.4639	15.694	86.2201	98.4009
COAD_plasma_382CC_Methyl	75073112	74496643	46148450	35093210	99.2321	61.947	47.1071	61.4713	46.7454	23.9558	66.0223	14.09	27.6616	13.6137	11.5014	71.715	98.9423
COAD_plasma_383CC_Methyl	94944852	94213362	57308533	41311324	99.2296	60.8285	43.8487	60.3598	43.5109	27.9142	65.4548	15.9512	28.1026	13.5082	11.802	71.5627	98.9774
COAD_plasma_384CC_Methyl	83141771	82734791	51565924	41680694	99.5105	62.3268	50.3787	62.0217	50.1321	19.1701	62.3803	18.5753	31.1303	13.5311	13.8153	79.3574	98.5432
COAD_plasma_385CC_Methyl	105501011	104543818	65406401	46397503	99.0927	62.5636	44.3809	61.996	43.9783	29.0627	63.9278	24.5654	31.1101	13.7231	13.3102	89.0291	99.4214
COAD_plasma_386CC_Methyl	90925924	89844455	55549149	46360574	98.8106	61.8281	51.6009	61.0928	50.9872	16.5413	63.5791	18.7814	29.4184	13.0184	13.1218	77.9692	99.0834
COAD_plasma_387CC_Methyl	110104425	109619510	67212647	56012217	99.5596	61.3145	51.0969	61.0445	50.8719	16.6642	70.3957	21.8964	25.5587	13.2882	9.99098	79.2443	98.9983
COAD_plasma_388CC_Methyl	89368416	88488916	54615428	47291012	99.0159	61.7201	53.4429	61.1127	52.9169	13.4109	56.739	24.7157	34.8001	13.3659	16.6632	87.1376	99.6036
COAD_plasma_389CC_Methyl	107933747	107627261	68241570	52109756	99.716	63.4055	48.4169	63.2254	48.2794	23.6393	67.4354	18.1377	25.0018	12.9445	10.4673	61.8473	94.2301
COAD_plasma_390CC_Methyl	69130803	68618363	41042469	34572254	99.2587	59.8127	50.3834	59.3693	50.0099	15.7647	66.0166	15.392	28.8313	13.5118	12.1597	77.9545	99.182
COAD_plasma_391CC_Methyl	210922619	204767281	123917934	57044227	97.0817	60.5165	27.8581	58.7504	27.0451	53.9661	58.2524	26.4707	34.2475	13.3728	16.0497	85.8582	98.7418
COAD_plasma_392CC_Methyl	90178721	89435433	54966192	45447133	99.1758	61.4591	50.8156	60.9525	50.3967	17.318	57.7265	23.876	35.0301	13.1902	16.3394	86.9812	99.6299
COAD_plasma_393CC_Methyl	223143800	217794632	133631358	83792912	97.6028	61.3566	38.4734	59.8858	37.5511	37.2955	56.4582	42.1015	36.2529	13.099	17.4449	89.5841	99.1073
COAD_plasma_394CC_Methyl	147425537	146453157	86686276	56255704	99.3404	59.1904	38.4121	58.8	38.1587	35.1043	59.5434	25.5932	32.9336	13.4077	14.9354	85.3684	98.8074
COAD_plasma_395CC_Methyl	92502769	92056232	53821808	45318737	99.5173	58.4662	49.2294	58.184	48.9918	15.7986	67.5582	20.8264	28.3661	13.8532	11.5446	85.3981	99.312
COAD_plasma_396CC_Methyl	94890819	93618115	57853665	41111259	98.6588	61.7975	43.9138	60.9687	43.3248	28.9392	64.2629	20.5896	30.8177	13.5772	13.2725	86.9414	99.3046
COAD_plasma_397CC_Methyl	95300317	85179831	32781861	7559893	89.3804	38.4855	8.87521	34.3985	7.9327	76.9388	49.4639	7.0299	38.9424	12.3632	19.5847	90.9491	99.5087
COAD_plasma_398CC_Methyl	239598002	235096617	139933936	66476238	98.1213	59.5219	28.2761	58.4036	27.7449	52.4946	53.6483	33.5426	37.8007	13.1351	18.3591	88.5582	99.3627
COAD_plasma_399CC_Methyl	94437435	93100893	57783957	48460162	98.5847	62.066	52.0512	61.1876	51.3146	16.1356	61.9596	20.7171	30.6228	13.3714	13.6292	80.7763	99.1102
COAD_plasma_400CC_Methyl	92822358	92234026	56424498	46815487	99.3662	61.1754	50.7573	60.7876	50.4356	17.0299	64.5508	22.5713	30.1264	13.5825	12.7036	85.9422	99.2551
COAD_plasma_401CC_Methyl	235924597	234057973	141238134	103899974	99.2088	60.3432	44.3907	59.8658	44.0395	26.4363	56.8386	40.934	34.7264	13.1513	16.3916	84.6943	99.2704
COAD_plasma_402CC_Methyl	270407023	265446898	158030378	76632364	98.1657	59.5337	28.8692	58.4417	28.3396	51.5078	55.4584	36.4336	36.9718	13.129	17.6103	87.7087	99.2643
COAD_plasma_403CC_Methyl	262665187	257514422	154983532	71031567	98.039	60.1844	27.5835	59.0042	27.0426	54.1683	62.1406	33.9778	32.9537	13.782	14.2848	88.8945	99.1076
COAD_plasma_404CC_Methyl	248789467	245975010	151657890	100680677	98.8687	61.6558	40.9313	60.9583	40.4682	33.6133	56.3043	45.5199	35.5678	13.5544	16.7802	87.7371	99.2589
COAD_plasma_405CC_Methyl	100688250	99880144	61902542	47773737	99.1974	61.9768	47.8311	61.4794	47.4472	22.8243	65.868	19.4217	28.1614	13.4981	11.6052	79.6409	99.1939
COAD_plasma_406CC_Methyl	75954485	75269085	49083297	40573076	99.0976	65.2104	53.904	64.622	53.4176	17.3383	61.055	28.2796	31.5222	13.0065	14.8041	92.6956	99.3311
COAD_plasma_407CC_Methyl	321806645	320610873	206311417	118289172	99.6284	64.3495	36.8949	64.1104	36.7578	42.6647	58.4205	50.0425	33.3656	13.5272	14.9363	88.8095	99.6052
COAD_plasma_408CC_Methyl	296227845	295137049	199411874	60144833	99.6318	67.5659	20.3786	67.3171	20.3036	69.8389	60.343	45.8871	30.8198	13.4204	14.1182	93.6916	99.3632
COAD_plasma_409CC_Methyl	94687169	93316655	56103633	44481031	98.5526	60.1218	47.6668	59.2516	46.9768	20.7163	61.8534	22.3136	32.1095	13.3507	14.3496	87.0032	99.3629
COAD_plasma_410CC_Methyl	289450342	286989701	182911452	54966335	99.1499	63.7345	19.1527	63.1927	18.9899	69.9492	50.5796	28.0918	30.9782	11.8143	14.6216	87.561	99.3969
COAD_plasma_411CC_Methyl	154775159	153963456	93621315	62362399	99.4756	60.8075	40.5047	60.4886	40.2923	33.3887	59.9453	25.3121	32.1253	13.5322	14.6458	80.5097	98.7175
COAD_plasma_412CC_Methyl	203058252	202602899	140028624	98061891	99.7758	69.1148	48.401	68.9598	48.2925	29.9701	64.5994	63.1927	30.5004	14.0558	13.6091	93.4659	99.5653
COAD_plasma_413CC_Methyl	175895522	175625263	114402313	69690179	99.8464	65.14	39.6812	65.0399	39.6202	39.0832	61.3954	28.4174	30.7392	13.2944	13.0606	83.295	99.6611
COAD_plasma_414CC_Methyl	75545045	74947519	45857359	32488125	99.209	61.186	43.3478	60.702	43.005	29.154	59.3328	17.551	33.5893	13.4171	15.4646	86.3913	99.1136
COAD_plasma_415CC_Methyl	93519391	92825529	54453520	41162207	99.2581	58.6622	44.3436	58.227	44.0146	24.4085	63.223	22.259	32.414	13.69	13.964	88.17	99.3382
COAD_plasma_416CC_Methyl	329533423	328178853	214958086	50878188	99.5889	65.5003	15.5032	65.231	15.4395	76.3311	58.3236	21.567	32.617	13.2499	14.6914	81.344	99.4069
COAD_plasma_417CC_Methyl	269378817	265351238	161178670	75142579	98.5049	60.7416	28.3182	59.8335	27.8948	53.3793	57.0894	30.8319	33.5554	13.0573	15.6491	83.806	99.4483
COAD_plasma_418CC_Methyl	209478919	208071205	130175473	68354308	99.328	62.5629	32.8514	62.1425	32.6306	47.4906	57.0054	32.4553	32.3889	13.1394	14.7746	87.015	99.3384
COAD_plasma_419CC_Methyl	87453010	85782490	53642175	33821643	98.0898	62.5328	39.4272	61.3383	38.6741	36.9495	58.1719	17.1071	33.3763	13.4031	15.361	83.5806	98.8597
COAD_plasma_420CC_Methyl	106566310	105919183	65349204	51413345	99.3927	61.6972	48.5402	61.3226	48.2454	21.3252	63.098	23.5117	29.5603	13.5203	13.1374	83.3722	98.1485
COAD_plasma_421CC_Methyl	157433662	156535245	90915620	63489026	99.4293	58.08	40.5589	57.7485	40.3275	30.1671	56.33	28.6294	35.2544	12.8655	16.9713	85.9639	98.5935
COAD_plasma_422CC_Methyl	97008262	96382750	59346639	50601865	99.3552	61.5739	52.501	61.1769	52.1624	14.7351	64.0555	18.4333	28.1558	13.3135	12.0948	73.2767	99.1576
COAD_plasma_423CC_Methyl	94183686	93530178	57153559	47777702	99.3061	61.1071	51.0827	60.6831	50.7282	16.4047	67.0057	18.4776	26.9509	13.3371	11.0073	74.0831	98.9455
COAD_plasma_424CC_Methyl	159629221	158337529	95155220	64270733	99.1908	60.0964	40.591	59.6102	40.2625	32.457	61.0624	30.5689	32.0434	13.3881	14.4317	86.9604	98.5658
COAD_plasma_425CC_Methyl	93801499	91615284	54317060	35606840	97.6693	59.2882	38.8656	57.9064	37.9598	34.4463	62.5093	17.9456	32.5545	13.785	14.0454	85.4769	99.3039
COAD_plasma_426CC_Methyl	93641630	92742226	57143166	46024849	99.0395	61.615	49.6266	61.0233	49.15	19.4569	64.954	20.0001	29.7896	13.4983	12.6063	80.9249	99.1095
COAD_plasma_427CC_Methyl	273594550	272351324	175480921	100490959	99.5456	64.4318	36.8975	64.139	36.7299	42.734	57.7461	43.5121	33.4826	13.3849	15.1975	86.6752	99.468
COAD_plasma_428CC_Methyl	98710338	98264171	57336807	49737463	99.548	58.3497	50.6161	58.0859	50.3873	13.2539	70.2144	18.9281	26.0821	13.5343	10.0417	75.5859	98.8801
COAD_plasma_429CC_Methyl	300604177	298954164	200343146	95791994	99.4511	67.0147	32.0424	66.6468	31.8665	52.186	55.1796	43.8782	26.4364	11.6826	11.9671	87.0164	99.1947
COAD_plasma_430CC_Methyl	272546231	267642063	155758073	87685059	98.2006	58.1964	32.7621	57.1492	32.1725	43.7043	62.7911	37.4119	31.7727	13.4611	13.7069	86.713	98.7489
COAD_plasma_431CC_Methyl	109643635	108988564	66401841	55465806	99.4025	60.9255	50.8914	60.5615	50.5873	16.4695	64.0919	21.5223	29.1013	13.5922	12.2292	76.7397	98.9078
COAD_plasma_432CC_Methyl	93835957	92898778	55848836	45600457	99.0013	60.1179	49.0862	59.5175	48.5959	18.3502	59.1102	22.4669	35.268	13.138	16.148	83.5246	99.2337
COAD_plasma_433CC_Methyl	79487826	79187169	50728687	41651431	99.6218	64.0618	52.5987	63.8194	52.3998	17.8937	58.3021	17.2348	30.0786	13.6393	12.8258	75.9115	98.6225
COAD_plasma_434CC_Methyl	92797815	90103454	53902006	34343541	97.0965	59.8224	38.1157	58.0854	37.009	36.2852	51.6785	20.92	34.267	12.2616	16.7106	88.9325	99.265
COAD_plasma_435CC_Methyl	82340542	82131083	51501483	37402939	99.7456	62.7064	45.5405	62.5469	45.4247	27.375	63.4601	17.6651	31.3568	13.2854	13.8755	82.7698	96.312
COAD_plasma_436CC_Methyl	79850790	79544955	52248078	42570624	99.617	65.6837	53.5177	65.4321	53.3127	18.5221	62.7849	17.2663	28.6136	13.6228	12.3263	75.0119	98.7122
COAD_plasma_437CC_Methyl	58954263	58840233	36910911	28653290	99.8066	62.7307	48.6968	62.6094	48.6026	22.3718	59.5887	15.7332	32.9289	13.4056	14.4291	83.8822	79.6947
LIHC_plasma_438LV_Methyl	247421925	245825093	156498222	113292860	99.3546	63.6624	46.0868	63.2516	45.7893	27.6076	64.803	50.8438	29.72	13.6728	12.7956	90.2228	98.9702
LIHC_plasma_439LV_Methyl	144514146	143447078	81811602	60369260	99.2616	57.0326	42.0847	56.6115	41.7739	26.2094	59.0064	27.5483	34.2514	13.3286	15.6068	85.7584	98.6478
LIHC_plasma_440LV_Methyl	173397810	170744213	92111823	51223705	98.4696	53.9473	30.0003	53.1217	29.5411	44.3897	55.448	23.9887	36.3981	13.3953	17.1964	85.3902	98.6378
LIHC_plasma_441LV_Methyl	216673090	213162282	128460548	61560010	98.3797	60.2642	28.8794	59.2877	28.4115	52.0787	56.2667	29.4233	36.363	13.2677	17.1633	87.7046	99.3245
LIHC_plasma_442LV_Methyl	285509631	283018096	176649210	93353783	99.1273	62.4162	32.9851	61.8715	32.6972	47.153	59.1074	38.4469	33.4576	13.5607	14.9342	87.1134	99.3886
LIHC_plasma_443LV_Methyl	74684034	74370624	43094593	33605432	99.5804	57.9457	45.1864	57.7026	44.9968	22.0194	60.365	15.1666	31.6572	13.4854	13.5398	77.4022	94.0105
LIHC_plasma_444LV_Methyl	77195470	76504588	46242680	38675512	99.105	60.4443	50.5532	59.9034	50.1008	16.364	58.0774	19.0733	34.3773	13.4681	15.7304	84.308	99.2859
LIHC_plasma_445LV_Methyl	84184812	83497106	48650566	39773842	99.1831	58.2662	47.635	57.7902	47.2459	18.2459	59.4069	17.7088	32.3917	13.1669	14.5948	80.7264	98.526
LIHC_plasma_446LV_Methyl	266841591	257805730	155937695	62093337	96.6138	60.4865	24.0853	58.4383	23.2697	60.1807	54.6922	28.849	36.8575	13.1884	17.6836	85.8874	99.4082
LIHC_plasma_447LV_Methyl	165240598	163099332	96528990	65542851	98.7042	59.1842	40.1858	58.4172	39.6651	32.1003	58.1694	26.9552	33.7812	13.4207	15.5763	79.8253	98.3992
LIHC_plasma_448LV_Methyl	106356623	104225058	61267764	36677491	97.9958	58.7841	35.1907	57.606	34.4854	40.1357	54.2208	17.6011	35.7096	13.0999	17.1006	81.9161	99.1841
LIHC_plasma_449LV_Methyl	336443764	324274164	201590077	72544406	96.3829	62.1666	22.3713	59.9179	21.5621	64.0139	55.2101	34.6937	36.6578	13.1485	17.5175	86.9194	99.5384
LIHC_plasma_450LV_Methyl	74017564	73170410	43665591	34522934	98.8555	59.6766	47.1816	58.9936	46.6415	20.9379	58.3069	17.3529	34.2418	13.2798	15.6246	84.0417	99.3318
LIHC_plasma_451LV_Methyl	82503547	81618529	48613996	39120992	98.9273	59.5625	47.9315	58.9235	47.4173	19.5273	59.5347	19.1108	32.5189	12.9591	14.8057	82.0344	99.315
LIHC_plasma_452LV_Methyl	192534592	190092236	107183981	74014833	98.7315	56.3852	38.9363	55.67	38.4424	30.946	57.7261	30.5801	34.4268	13.2412	15.9644	81.5976	98.5333
LIHC_plasma_453LV_Methyl	84610746	83689211	51775334	41308745	98.9109	61.8662	49.3597	61.1924	48.8221	20.2154	48.952	20.2798	34.9536	13.4441	16.0977	83.4214	99.1946
LIHC_plasma_454LV_Methyl	96292710	90114201	48100067	40174511	93.5836	53.3768	44.5818	49.9519	41.7212	16.4772	58.787	21.1955	33.2647	13.3171	15.1411	86.609	98.3237
LIHC_plasma_455LV_Methyl	90494101	89478233	54607466	42516424	98.8774	61.0288	47.5159	60.3437	46.9825	22.1417	58.08	19.5076	33.4723	13.1879	15.3514	82.1321	99.1967
LIHC_plasma_456LV_Methyl	78837321	78122077	48244958	39607394	99.0928	61.7559	50.6994	61.1956	50.2394	17.9036	57.2021	17.7475	33.2466	13.1929	15.4747	78.4947	99.1717
LIHC_plasma_457LV_Methyl	83669038	82841935	50678913	40931906	99.0115	61.1754	49.4096	60.5707	48.9212	19.2329	57.9442	20.8382	34.5324	13.4843	16.0037	86.1652	99.3302
LIHC_plasma_458LV_Methyl	64774996	63361545	37977296	31932780	97.8179	59.9375	50.3977	58.6296	49.298	15.9161	59.1156	14.2934	31.9491	13.016	14.777	76.0538	99.1055
LIHC_plasma_459LV_Methyl	66999087	66192477	38586758	32979864	98.7961	58.2948	49.8242	57.593	49.2243	14.5306	58.9842	14.769	32.2361	13.0036	14.9114	76.5456	98.94
LIHC_plasma_460LV_Methyl	70689171	69907330	41528570	35227879	98.894	59.4052	50.3923	58.7481	49.8349	15.1719	57.0034	16.9341	33.4285	13.0042	15.6283	81.2268	99.1695
LIHC_plasma_461LV_Methyl	82177913	81482186	48382445	41326549	99.1534	59.3779	50.7185	58.8752	50.2891	14.5836	56.8198	19.7497	34.2991	13.2544	15.8012	83.4044	99.2749
LIHC_plasma_462LV_Methyl	84911946	83603864	50171724	40167712	98.4595	60.0113	48.0453	59.0868	47.3051	19.9395	53.4489	19.2148	34.6227	13.018	16.1864	80.4057	99.1818
LIHC_plasma_463LV_Methyl	95784990	94785604	55650469	46204647	98.9566	58.7119	48.7465	58.0994	48.2379	16.9735	58.966	19.689	32.9112	13.2123	15.0628	79.1594	99.039
LIHC_plasma_464LV_Methyl	93495315	91820012	49133076	34481952	98.2081	53.5102	37.5539	52.5514	36.8809	29.8193	55.9755	17	35.5916	12.9576	17.3114	82.0713	99.2897
LIHC_plasma_465LV_Methyl	90273560	84013640	44677096	35712875	93.0656	53.1784	42.5084	49.4908	39.5607	20.0645	60.5893	16.4683	32.1892	13.383	14.2742	81.5441	98.2011
LIHC_plasma_466LV_Methyl	73686565	72656096	45434857	38262865	98.6016	62.5341	52.663	61.6596	51.9265	15.7852	57.6432	20.3336	34.5576	13.6581	15.8345	87.1666	99.1687
LIHC_plasma_467LV_Methyl	97824001	96944564	60178871	48928757	99.101	62.0755	50.4709	61.5175	50.0171	18.6945	59.4511	22.4777	33.2434	13.3054	15.2723	83.9158	99.2686
LIHC_plasma_468LV_Methyl	74432002	73647880	45302123	38762835	98.9465	61.5118	52.6327	60.8638	52.0782	14.4348	58.9101	17.4345	32.7346	13.1238	15.0219	78.8414	99.1093
LIHC_plasma_469LV_Methyl	79987711	79336191	48428276	40486829	99.1855	61.0418	51.032	60.5446	50.6163	16.3984	58.2368	18.8528	33.2064	13.325	15.1155	82.1282	99.276
LIHC_plasma_470LV_Methyl	86156234	85314038	50731997	40136708	99.0225	59.465	47.0458	58.8837	46.586	20.8848	57.2204	19.2932	33.9228	13.2441	15.9156	83.2519	99.3052
LIHC_plasma_471LV_Methyl	87158315	81302906	43697137	37026229	93.2819	53.7461	45.5411	50.1354	42.4816	15.2662	57.0487	17.9395	33.496	13.2066	15.7886	82.6577	98.3699
LIHC_plasma_472LV_Methyl	84096875	83440318	47591967	39041530	99.2193	57.0371	46.7898	56.5918	46.4245	17.9661	60.1584	18.8726	31.2373	12.8885	13.7172	83.8028	99.0091
LIHC_plasma_473LV_Methyl	75733812	74852549	43855574	34984655	98.8364	58.5893	46.7381	57.9075	46.1942	20.2276	61.7171	15.0602	30.8601	13.0263	13.7326	76.255	98.4319
LIHC_plasma_474LV_Methyl	87255193	86404091	51204125	41569345	99.0246	59.2612	48.1104	58.6832	47.6411	18.8164	57.2291	21.3306	35.1925	13.4931	15.943	86.079	99.0242
LIHC_plasma_475LV_Methyl	76910445	65227511	41960510	32930141	84.8097	64.3295	50.485	54.5576	42.8162	21.5211	36.455	13.6796	38.3603	10.0034	22.4051	44.7496	97.4991
LIHC_plasma_476LV_Methyl	233484180	232106265	140403762	84123388	99.4098	60.4912	36.2435	60.1342	36.0296	40.0847	61.3263	33.6416	32.2341	13.5778	13.8881	85.3166	99.2139
LIHC_plasma_477LV_Methyl	267480943	266119263	162082028	118323401	99.4909	60.9058	44.4625	60.5957	44.2362	26.9978	69.2107	42.4744	27.1516	13.9596	10.3791	82.3583	98.8352
LIHC_plasma_478LV_Methyl	252639638	246556318	157467576	93598416	97.5921	63.8668	37.9623	62.3289	37.0482	40.5602	58.5863	34.7609	30.5046	12.5792	14.6991	70.2589	99.0466
LIHC_plasma_479LV_Methyl	95174142	94307782	57247937	46138624	99.0897	60.7033	48.9235	60.1507	48.4781	19.4056	58.1345	22.3242	33.1662	13.2777	15.2538	84.6573	99.3297
colon_T-25-CC_RRBS	35939262	35802999	22747933	21329417	99.6209	63.5364	59.5744	63.2955	59.3485	6.2358	53.0219	18.3192	31.3865	13.0391	14.7351	92.623	99.1022
colon_T-26-CC_RRBS	35479291	35353601	22922619	21555782	99.6457	64.8381	60.972	64.6084	60.756	5.96283	58.5373	17.1526	31.7824	13.0958	15.2213	91.7131	98.8653
colon_T-27-CC_RRBS	45320805	45170317	29752514	27793932	99.6679	65.8674	61.5314	65.6487	61.3271	6.58291	55.7433	19.3764	32.5258	13.4386	15.5631	89.8905	98.8146
colon_T-28-CC_RRBS	39870704	39714025	26356746	24657071	99.607	66.3663	62.0866	66.1055	61.8426	6.44873	47.6869	21.4758	36.0143	13.3225	18.7535	89.6581	99.1944
colon_T-29-CC_RRBS	42097309	41962544	25902186	24228633	99.6799	61.7269	57.7387	61.5293	57.5539	6.46105	53.8782	19.5831	30.5275	12.6747	14.1902	91.9825	98.7254
colon_T-30-CC_RRBS	32619143	32450749	18888355	17625259	99.4838	58.2062	54.3139	57.9057	54.0335	6.68717	57.5189	13.736	31.4801	12.2367	15.0943	90.1747	98.9854
colon_T-63-CC_RRBS	69326130	68825479	46563435	42300864	99.2778	67.6544	61.4611	67.1658	61.0172	9.15433	61.8945	36.1904	30.1405	13.3611	13.8933	94.1165	99.3162
colon_T-64-CC_RRBS	78432752	77800805	51099912	46589817	99.1943	65.6804	59.8835	65.1512	59.401	8.82603	54.536	40.374	30.4806	13.0591	14.3096	94.4525	99.3318
colon_T-65-CC_RRBS	70469940	69897443	46159821	41681479	99.1876	66.0394	59.6323	65.5029	59.1479	9.70182	57.3032	33.533	32.454	12.7755	15.7978	93.5992	99.1706
colon_T-66-CC_RRBS	74798427	74228745	48991535	44797802	99.2384	66.0008	60.351	65.4981	59.8914	8.56012	58.1486	36.5193	31.7926	13.5875	15.0299	93.9887	99.2467
colon_T-67-CC_RRBS	77935366	77307753	50818268	45850520	99.1947	65.735	59.3091	65.2057	58.8315	9.77552	56.3304	38.3123	31.3243	13.1631	14.7863	94.6284	99.3556
colon_T-68-CC_RRBS	82014142	81339879	53877911	49012488	99.1779	66.238	60.2564	65.6934	59.761	9.03046	60.6802	40.486	29.6659	13.0393	13.8633	94.0184	99.2792
colon_T-69-CC_RRBS	71355192	70726048	45222295	41054382	99.1183	63.9401	58.047	63.3763	57.5352	9.2165	54.9575	32.489	33.564	13.0717	16.1993	93.8655	98.4206
colon_T-70-CC_RRBS	80100577	79514481	52521319	48483906	99.2683	66.0525	60.9749	65.5692	60.5288	7.68719	58.8625	41.3151	29.343	13.5053	13.3061	94.409	98.3424
colon_T-71-CC_RRBS	52858745	52607185	36894501	34400425	99.5241	70.1321	65.3911	69.7983	65.0799	6.76002	61.1379	28.7147	33.4554	12.8761	16.3027	93.8276	99.7656
colon_T-74-CC_RRBS	87379964	86919325	59645510	56065762	99.4728	68.6217	64.5032	68.2599	64.1632	6.00171	52.6324	35.5387	33.7882	12.567	17.0644	91.0026	99.8226
colon_T-75-CC_RRBS	84745462	84290079	56696654	53479256	99.4626	67.2637	63.4467	66.9023	63.1057	5.67476	56.1096	45.0577	34.194	13.0157	17.3554	91.4623	99.7889
colon_T-76-CC_RRBS	81637950	81074967	54681940	51431185	99.3104	67.4461	63.4366	66.981	62.9991	5.94484	45.9799	40.2798	32.713	12.436	16.121	93.675	99.7413
colon_T-82-CC_RRBS	42966928	42826565	29957045	28162413	99.6733	69.9497	65.7592	69.7212	65.5444	5.99068	55.8837	24.1094	30.8535	13.6125	14.1294	94.299	99.4776
colon_N-25-CC_RRBS	31184011	30952647	19486227	17804646	99.2581	62.955	57.5222	62.4879	57.0954	8.62959	33.3397	17.4087	43.2904	10.0951	25.3588	81.0577	98.9589
colon_N-26-CC_RRBS	48728691	48524330	29800720	27829788	99.5806	61.414	57.3522	61.1564	57.1117	6.61371	52.0055	25.5669	34.5142	12.2798	17.5863	92.4182	98.9529
colon_N-27-CC_RRBS	46592382	46432852	30515040	28480221	99.6576	65.7186	61.3364	65.4936	61.1263	6.66825	55.3922	25.6719	33.0665	12.938	16.1469	93.4989	99.1893
colon_N-28-CC_RRBS	45916402	45727722	30121598	27843769	99.5891	65.8716	60.8903	65.601	60.6401	7.56211	50.8116	25.4758	35.3506	12.4741	18.1147	91.8888	99.1494
colon_N-29-CC_RRBS	32459399	32311124	11262375	10371172	99.5432	34.856	32.0978	34.6968	31.9512	7.9131	28.7033	11.9078	47.6111	10.0864	28.5784	79.6839	98.3157
colon_N-30-CC_RRBS	39160720	39007021	22704410	21354514	99.6075	58.206	54.7453	57.9775	54.5304	5.94552	60.3728	18.59	31.1072	12.9622	14.3039	92.5161	97.9371
colon_N-63-CC_RRBS	76421747	75271737	47489961	43522455	98.4952	63.0914	57.8204	62.1419	56.9504	8.35441	52.7226	34.6111	36.6921	12.2512	19.0069	92.8373	99.3895
colon_N-64-CC_RRBS	72028545	71425854	47187386	43548970	99.1633	66.0649	60.9709	65.5121	60.4607	7.71057	59.8208	37.5179	29.4634	12.9851	13.7908	93.2979	99.3096
colon_N-65-CC_RRBS	72181296	71455193	45115762	41266794	98.9941	63.1385	57.752	62.5034	57.171	8.53132	52.5198	33.918	35.673	12.1985	18.3358	92.8744	99.4535
colon_N-66-CC_RRBS	84051109	83357615	55879636	51037699	99.1749	67.036	61.2274	66.4829	60.7222	8.66494	56.1256	45.2382	31.9386	12.8485	15.6258	92.364	99.2487
colon_N-67-CC_RRBS	67630574	67132800	45553699	41829360	99.264	67.8561	62.3084	67.3567	61.8498	8.17571	59.7794	36.5795	29.773	13.5839	13.7921	93.2518	99.2999
colon_N-68-CC_RRBS	83315717	82604315	54883394	50117895	99.1461	66.4413	60.6722	65.874	60.1542	8.68295	56.3652	41.6219	31.2407	12.6946	15.2353	91.8065	99.1627
colon_N-69-CC_RRBS	70877620	70163463	44680219	40822282	98.9924	63.6802	58.1817	63.0385	57.5954	8.63455	52.1914	33.6743	36.8135	12.6514	19.0116	92.2965	98.6371
colon_N-70-CC_RRBS	67776383	67217520	43877301	40088584	99.1754	65.2766	59.6401	64.7383	59.1483	8.6348	56.7146	35.0718	32.151	12.9322	15.6795	92.826	97.9113
colon_N-71-CC_RRBS	79272106	78905236	53617618	50132402	99.5372	67.9519	63.5349	67.6374	63.2409	6.50013	56.6045	41.0522	31.9549	12.4245	15.5718	93.7832	99.9115
colon_N-74-CC_RRBS	83614433	83221122	56322413	52725713	99.5296	67.678	63.3562	67.3597	63.0581	6.38591	56.3336	41.4338	32.2884	12.5284	15.7382	93.6057	99.8939
colon_N-75-CC_RRBS	93044232	91897068	62765257	57516894	98.7671	68.2995	62.5884	67.4574	61.8167	8.36189	43.1621	57.9947	42.419	12.1465	23.7196	88.4297	99.8732
colon_N-76-CC_RRBS	82567587	82110694	55113025	51543807	99.4466	67.1204	62.7736	66.749	62.4262	6.47618	53.7165	42.269	33.3367	11.6263	16.8715	93.1279	99.8149
colon_N-82-CC_RRBS	44877623	44639345	31354784	29255145	99.469	70.2402	65.5367	69.8673	65.1887	6.69639	52.1179	26.706	35.6261	12.813	18.2169	91.1736	99.7005
liver_T-3-LV_RRBS	40075367	39643752	27194281	NA	98.923	68.5966	NA	67.8578	NA	NA	40.5185	29.3794	37.2315	11.9912	19.3309		NA
liver_T-4-LV_RRBS	41038045	40692631	27468921	NA	99.1583	67.5034	NA	66.9353	NA	NA	36.5291	29.1404	37.273	12.4748	19.2251		NA
liver_T-7-LV_RRBS	35130599	33925263	22603812	20599821	96.569	66.6283	60.7212	64.3422	58.6378	8.86572	42.0549	25.6916	40.0238	11.893	21.9695	89.0289	98.5804
liver_T-8-LV_RRBS	42616389	41540205	27935633	25538407	97.4747	67.2496	61.4788	65.5514	59.9263	8.58125	56.9251	24.7821	32.6555	11.7713	16.5568	93.7658	98.349
liver_T-9-LV_RRBS	45079666	43846119	30611781	27531137	97.2636	69.8164	62.7904	67.906	61.0722	10.0636	51.0561	18.1087	28.5399	11.3854	13.7754	85.1865	97.1807
liver_T-11-LV_RRBS	45452094	44862309	29461243	27348822	98.7024	65.6704	60.9617	64.8182	60.1707	7.17017	29.8354	22.1321	33.5494	11.8721	17.5605	85.868	98.3982
liver_T-12-LV_RRBS	35238661	34312667	22390309	20741722	97.3722	65.2538	60.4492	63.539	58.8607	7.36295	51.5122	18.563	29.1878	10.9684	14.0735	90.854	98.1594
liver_T-14-LV_RRBS	34481469	33308229	22142431	20538588	96.5975	66.4774	61.6622	64.2155	59.5641	7.2433	42.3937	14.0864	29.6218	11.1009	14.782	84.2715	97.1016
liver_T-18-LV_RRBS	39684192	39485922	26392235	24237998	99.5004	66.8396	61.3839	66.5057	61.0772	8.16239	45.8921	16.2939	32.2047	12.0326	15.9479	82.7559	97.8182
liver_T-19-LV_RRBS	40088001	39141149	27289388	24850193	97.6381	69.7205	63.4887	68.0737	61.9891	8.93825	37.0841	21.8023	36.6976	10.9565	20.2797	87.9529	98.5597
liver_T-53-LV_RRBS	90752601	90263763	60688200	54613693	99.4614	67.2343	60.5046	66.8721	60.1787	10.0094	58.9887	45.6093	31.0466	13.4006	14.4621	94.3512	99.2358
liver_T-54-LV_RRBS	71355584	71033691	46458093	42481061	99.5489	65.4029	59.8041	65.1079	59.5343	8.56047	58.7442	32.5539	31.4323	13.2888	14.4004	92.9382	98.7778
liver_T-55-LV_RRBS	89070514	88679005	61759211	56660136	99.5605	69.6436	63.8935	69.3374	63.6127	8.25638	52.1435	50.2229	33.6129	12.7768	16.3271	94.5672	99.148
liver_T-56-LV_RRBS	77703255	77192312	51417607	46986773	99.3424	66.6098	60.8698	66.1718	60.4695	8.61735	53.3016	39.5357	31.8558	11.9152	15.3919	93.6684	99.269
liver_T-57-LV_RRBS	92233381	91846112	61193816	56332024	99.5801	66.6265	61.3331	66.3467	61.0755	7.94491	61.8471	45.2554	31.0647	14.6767	13.5994	93.279	98.3246
liver_T-58-LV_RRBS	86373794	85941940	58267299	53647803	99.5	67.7984	62.4233	67.4595	62.1112	7.92811	42.7813	45.227	36.8277	11.9991	19.4355	91.1126	98.452
liver_T-59-LV_RRBS	78101727	77696963	50992592	46735308	99.4817	65.6301	60.1508	65.29	59.839	8.34883	53.0443	39.468	33.596	13.607	15.9373	94.3955	99.2416
liver_T-60-LV_RRBS	70583498	70211492	46104579	42565762	99.473	65.6653	60.6251	65.3192	60.3055	7.67563	52.385	32.8022	34.4254	13.3756	16.6137	93.1281	99.1886
liver_T-61-LV_RRBS	87672523	87268907	57194808	51944199	99.5396	65.5386	59.522	65.2369	59.248	9.18022	49.7476	45.7849	33.2989	13.1921	15.7968	94.4719	99.4062
liver_T-72-LV_RRBS	87284779	86941077	57014891	53097428	99.6062	65.5788	61.0729	65.3205	60.8324	6.87095	50.1573	48.0217	37.7766	12.3359	19.3281	93.557	99.3428
liver_T-73-LV_RRBS	87986046	87685243	57856870	54044818	99.6581	65.9824	61.635	65.7569	61.4243	6.58876	42.5891	45.2847	37.5078	12.9546	19.061	93.0538	99.2105
liver_T-6-LV_RRBS	54274614	54045206	37392694	34077566	99.5773	69.1878	63.0538	68.8954	62.7873	8.86571	45.7941	29.8988	33.4786	12.9345	16.2375	94.4759	99.709
liver_T-81-LV_RRBS	48021322	47862432	34581168	31473968	99.6691	72.2512	65.7592	72.0121	65.5417	8.98524	45.606	28.1026	32.7792	13.093	15.5989	95.199	99.7337
liver_N-3-LV_RRBS	54985143	53285327	35536913	NA	96.9086	66.6917	NA	64.63	NA	NA	42.0051	36.7857	41.7684	11.5685	22.9307	85.0755	NA
liver_N-4-LV_RRBS	50566389	46874077	30952692	NA	92.6981	66.0337	NA	61.212	NA	NA	43.074	33.522	41.8226	12.3358	22.3963		NA
liver_N-7-LV_RRBS	52353533	50862555	34401731	30788177	97.1521	67.6367	60.5321	65.7104	58.8082	10.504	43.1911	31.2062	39.9209	11.8702	22.0822	88.8289	98.2821
liver_N-8-LV_RRBS	41602928	40998669	27777210	25245851	98.5476	67.7515	61.5772	66.7674	60.6829	9.11308	41.8062	24.5118	39.3199	11.1843	21.8959	87.9923	98.7292
liver_N-9-LV_RRBS	45273688	44379597	28927901	26414832	98.0251	65.1829	59.5202	63.8956	58.3448	8.68735	46.0427	27.8039	37.2239	11.1742	19.8494	89.149	97.1299
liver_N-11-LV_RRBS	54814375	52193635	33958106	31122107	95.2189	65.0618	59.6282	61.9511	56.7773	8.35146	47.9509	28.7526	35.9177	11.0378	18.8089	89.5622	98.2252
liver_N-12-LV_RRBS	35686929	35246067	22974514	21224041	98.7646	65.1832	60.2168	64.378	59.4729	7.61919	43.6766	25.6538	39.0954	11.1085	21.1299	89.3035	98.1322
liver_N-14-LV_RRBS	38119811	37204562	25099427	23043087	97.599	67.4633	61.9362	65.8435	60.4491	8.19278	43.8443	11.0408	31.3306	9.52804	17.2888	67.8175	97.5414
liver_N-18-LV_RRBS	44121660	43694720	30011748	27072048	99.0324	68.6851	61.9573	68.0204	61.3577	9.79516	40.3052	21.2857	39.6431	10.754	22.4234	83.6126	98.5875
liver_N-19-LV_RRBS	49467938	48848634	32818102	29508383	98.7481	67.1833	60.4078	66.3422	59.6515	10.085	40.4998	30.5694	41.8978	11.8215	23.8958	88.0481	98.0921
liver_N-53-LV_RRBS	75641891	75294733	49103148	44929196	99.5411	65.2146	59.6711	64.9153	59.3972	8.50038	56.6658	42.1405	34.5162	13.3388	16.5394	93.8191	98.8924
liver_N-54-LV_RRBS	93261347	92813501	57535620	52533154	99.5198	61.9906	56.6008	61.6929	56.329	8.69455	52.8045	29.1136	38.5812	13.4787	19.2269	85.1474	98.5181
liver_N-55-LV_RRBS	93843661	93297495	63197279	56941215	99.418	67.7374	61.0319	67.3432	60.6767	9.89926	50.9978	47.8601	35.8358	11.6984	18.7833	91.1856	99.1443
liver_N-56-LV_RRBS	88804867	88225597	56819846	51542411	99.3477	64.4029	58.4212	63.9828	58.0401	9.28801	55.6589	41.0862	33.3186	12.0167	16.3372	93.1398	99.0923
liver_N-57-LV_RRBS	89035351	88607197	58343986	54029694	99.5191	65.8457	60.9766	65.529	60.6834	7.39458	55.3997	46.0281	34.6161	13.671	16.8197	93.0896	98.1376
liver_N-58-LV_RRBS	71516560	71202089	48107359	44863408	99.5603	67.5645	63.0086	67.2674	62.7315	6.74315	58.3343	34.8227	31.4773	11.8486	15.162	92.894	98.4175
liver_N-59-LV_RRBS	71973476	71634037	45356791	41935231	99.5284	63.3174	58.5409	63.0188	58.2648	7.54366	56.0226	37.5076	36.9274	16.4528	16.8073	92.9975	98.9832
liver_N-60-LV_RRBS	67166189	66811529	43055383	40117037	99.472	64.443	60.0451	64.1028	59.728	6.82457	55.2906	33.6674	35.324	13.3695	17.3984	93.0571	99.1504
liver_N-61-LV_RRBS	73648245	73094321	45806699	42289233	99.2479	62.6679	57.8557	62.1966	57.4206	7.67893	57.8241	32.5125	34.88	13.1329	16.9364	92.9823	99.4646
liver_N-72-LV_RRBS	97015831	96485480	64415858	59489553	99.4533	66.7622	61.6565	66.3973	61.3194	7.64766	30.0973	38.3483	51.4451	10.2807	31.4434	80.6475	99.406
liver_N-73-LV_RRBS	110674217	110192567	72913265	66482380	99.5648	66.169	60.3329	65.881	60.0703	8.81991	31.646	36.0105	49.3793	10.2153	29.79	78.0601	99.5927
liver_N-6-LV_RRBS	59753393	59552469	41468139	37211783	99.6637	69.6329	62.4857	69.3988	62.2756	10.2642	60.681	30.9141	30.2807	12.7546	14.0732	94.0681	99.6935
liver_N-81-LV_RRBS	63228178	63001085	45364818	41262603	99.6408	72.0064	65.4951	71.7478	65.2598	9.04272	57.6739	34.8906	32.182	12.8296	15.4561	94.6216	99.6262
lung_T-1-LG_RRBS	80016224	78285905	49307493	NA	97.8375	62.9839	NA	61.6219	NA	NA	43.7863	53.0019	41.4946	11.2533	22.6335		NA
lung_T-2-LG_RRBS	60671103	59386562	37847647	NA	97.8828	63.731	NA	62.3817	NA	NA	45.2294	42.4177	41.0772	11.0022	22.4798		NA
lung_T-10-LG_RRBS	39051217	38345378	25427475	23130889	98.1925	66.3117	60.3225	65.1131	59.2322	9.03191	51.9013	19.6852	30.5965	12.4345	14.8244	89.7364	97.3386
lung_T-13-LG_RRBS	47229301	46497514	31968042	29045952	98.4506	68.7522	62.4678	67.6869	61.4999	9.14066	43.8855	25.9397	29.0012	11.7753	13.7146	91.3212	96.1483
lung_T-15-LG_RRBS	35618602	34585075	23224225	21263016	97.0984	67.151	61.4803	65.2025	59.6964	8.44467	41.3081	16.9279	31.1128	11.5555	15.4551	87.905	97.3291
lung_T-17-LG_RRBS	38812246	38435307	26271553	23925536	99.0288	68.3527	62.2488	67.6888	61.6443	8.92988	54.8721	19.2218	27.8216	12.0886	12.9603	89.7106	97.4165
lung_T-20-LG_RRBS	41620560	40613617	28729653	25930310	97.5807	70.739	63.8463	69.0276	62.3017	9.74374	48.0968	24.8249	36.3224	11.1151	19.8499	89.2174	98.3604
lung_T-22-LG_RRBS	43905736	42974944	30208299	27286438	97.88	70.2928	63.4938	68.8026	62.1478	9.67238	55.1913	23.8021	31.5697	12.2506	15.6382	93.1226	97.8522
lung_T-23-LG_RRBS	45594444	45257877	32472289	29228771	99.2618	71.7495	64.5827	71.2198	64.106	9.98857	43.6073	25.9361	34.8538	10.3237	19.0172	88.4025	97.4645
lung_T-24-LG_RRBS	51594097	51194131	36374022	32374438	99.2248	71.0512	63.2386	70.5004	62.7483	10.9957	50.9071	29.6383	31.6752	11.136	16.0965	91.6863	98.8015
lung_T-31-LG_RRBS	91275739	90654485	60772558	56158914	99.3194	67.0376	61.9483	66.5813	61.5267	7.59166	47.6097	49.9103	35.2572	13.2705	17.2017	94.5808	94.702
lung_T-32-LG_RRBS	92982153	92739610	62989828	58005397	99.7392	67.9212	62.5465	67.744	62.3834	7.91307	52.7286	42.861	32.0704	12.7923	15.5667	93.0481	95.2595
lung_T-33-LG_RRBS	91563452	90789519	61660706	56857829	99.1548	67.9161	62.626	67.3421	62.0966	7.7892	52.8652	53.2888	39.4394	14.7677	19.5239	94.0972	86.6244
lung_T-34-LG_RRBS	85854633	85633410	59440893	55209500	99.7423	69.4132	64.4719	69.2343	64.3058	7.11866	53.7381	45.6117	31.7529	12.9705	15.3694	94.0379	86.5679
lung_T-77-LG_RRBS	61150912	60923899	43258670	39888927	99.6288	71.0044	65.4734	70.7408	65.2303	7.78975	52.3365	35.2642	34.5227	11.5037	17.8337	94.1007	99.6717
lung_T-78-LG_RRBS	54621974	54420873	38434517	35406158	99.6318	70.6246	65.0599	70.3646	64.8204	7.87927	61.9599	28.3411	31.833	13.0561	15.1621	94.2456	99.6332
lung_T-79-LG_RRBS	51009245	50789055	34910724	32367022	99.5683	68.7367	63.7283	68.44	63.4532	7.28631	57.6949	34.1899	34.5015	13.1019	16.554	95.0186	99.6953
lung_T-80-LG_RRBS	51933903	51696035	35592007	32953304	99.542	68.8486	63.7444	68.5333	63.4524	7.41375	61.4954	27.9909	31.4218	13.4281	14.4501	94.8225	99.6638
lung_T-99-LG_RRBS	57555425	57244429	38793538	36253047	99.4597	67.7682	63.3303	67.4021	62.9881	6.54875	56.2223	28.3435	31.0236	11.5963	15.014	94.1497	99.5649
lung_T-100-LG_RRBS	44890261	44711065	31148932	27596624	99.6008	69.6672	61.7221	69.3891	61.4757	11.4043	58.5182	23.9616	29.6253	11.8067	14.0052	94.8214	99.555
lung_T-101-LG_RRBS	43959598	43793996	29890702	26861344	99.6233	68.253	61.3357	67.9958	61.1046	10.1348	61.2185	23.1691	28.4584	13.1142	12.5431	94.7728	99.5656
lung_T-16-LC_RRBS	37505164	37264531	25512586	23442248	99.3584	68.4635	62.9077	68.0242	62.5041	8.11497	43.9441	17.2504	32.7761	12.4884	16.7975	84.0589	97.0227
lung_T-21-LC_RRBS	36708368	36298880	26077540	23523377	98.8845	71.8412	64.8047	71.0398	64.0818	9.79449	49.9364	21.9317	32.7523	12.2816	16.7513	91.6093	98.508
lung_T-35-LC_RRBS	82361149	81889788	51744101	47930213	99.4277	63.1875	58.5301	62.8259	58.1952	7.37067	55.3609	40.0582	31.9726	12.8787	15.2435	94.1734	99.0419
lung_T-36-R_RRBS	69335672	68912095	46998194	43750160	99.3891	68.2002	63.4869	67.7836	63.0991	6.91098	49.4038	29.6864	33.4049	12.7579	16.6638	92.2719	99.5137
lung_T-37-LC_RRBS	96556783	95995018	61643993	56602740	99.4182	64.2158	58.9642	63.8422	58.6212	8.17801	55.1115	40.9388	33.1143	12.4797	16.2548	93.1215	98.7596
lung_T-38-LC_RRBS	69915453	69402275	43823877	40361626	99.266	63.1447	58.1561	62.6812	57.7292	7.90038	49.7846	26.6257	34.783	12.3346	18.0233	84.1607	99.0738
lung_T-39-LC_RRBS	79839551	79217486	51067478	47236567	99.2209	64.4649	59.629	63.9626	59.1644	7.50166	54.5007	38.0915	34.0683	12.7365	16.6589	94.0449	97.7599
lung_T-40-LC_RRBS	81667011	81148562	52490696	49153334	99.3652	64.6847	60.572	64.2741	60.1875	6.35801	57.6391	40.3411	31.1723	13.1951	14.6162	94.285	97.8952
lung_T-45-LC_RRBS	95203072	92637256	60429899	54531061	97.3049	65.2328	58.8652	63.4747	57.2787	9.76146	59.1509	43.0137	27.7869	13.2403	12.2844	93.6034	99.5546
lung_T-46-LC_RRBS	133846546	130811960	86053477	80594698	97.7328	65.7841	61.6111	64.2926	60.2143	6.34347	61.7531	62.3097	28.4039	13.3595	12.2674	93.972	99.344
lung_T-47-LC_RRBS	83916482	82101263	53433522	49699523	97.8369	65.0825	60.5344	63.6746	59.225	6.98812	60.0442	39.9277	29.441	13.6651	13.0104	92.5576	99.3767
lung_T-48-LC_RRBS	73413756	71919903	46344732	43329556	97.9652	64.4394	60.247	63.1281	59.021	6.50597	58.9128	32.14	29.1259	13.5224	12.7694	92.7225	99.4119
lung_T-49-LC_RRBS	70699497	69116817	44831706	41951187	97.7614	64.8637	60.6961	63.4116	59.3373	6.42518	57.2698	34.7615	29.1051	13.4631	12.9458	93.8317	99.1105
lung_T-50-LC_RRBS	77019632	75278809	49433850	46626743	97.7398	65.6677	61.9387	64.1834	60.5388	5.67851	56.2553	38.9162	29.9083	12.8699	13.8163	93.0828	98.6314
lung_T-51-LC_RRBS	71770111	70264091	45531363	43007324	97.9016	64.8003	61.2081	63.4406	59.9237	5.54352	59.2019	36.0655	28.7092	13.1939	12.9816	94.0239	99.0917
lung_T-52-LC_RRBS	72710727	71339900	47298555	44397651	98.1147	66.3003	62.234	65.0503	61.0607	6.13318	51.0179	36.8754	28.2526	13.0511	12.471	93.9459	99.2046
lung_T-83-LC_RRBS	56156708	55920199	38879582	35720881	99.5788	69.5269	63.8783	69.2341	63.6093	8.12432	57.941	28.3441	32.0767	13.1007	15.0335	92.8349	99.5154
lung_T-84-LC_RRBS	41240009	41082063	28490803	26616949	99.617	69.351	64.7897	69.0853	64.5416	6.57705	55.5142	20.0002	33.6982	12.5053	16.4818	92.0397	99.515
lung_T-85-LC_RRBS	48006811	47771779	33947400	31384971	99.5104	71.0616	65.6977	70.7137	65.3761	7.54823	52.3539	25.3718	33.1147	12.3826	16.3462	92.8966	99.5822
lung_T-86-LC_RRBS	66878417	66587261	47414085	44343761	99.5646	71.2059	66.595	70.8959	66.305	6.47555	56.5787	34.5131	32.9147	12.7835	15.9775	93.7564	99.6086
lung_T-87-LC_RRBS	35973289	35824199	23757464	22301965	99.5856	66.3168	62.2539	66.042	61.9959	6.12649	54.2658	20.0938	37.2423	12.8343	18.4525	91.6461	99.7309
lung_T-88-LC_RRBS	49977918	49744277	34563927	32367505	99.5325	69.4832	65.0678	69.1584	64.7636	6.35467	46.4166	25.1474	34.1634	12.6048	17.0757	93.4965	99.6837
lung_T-89-LC_RRBS	64634779	64320354	45237222	42506597	99.5135	70.3311	66.0858	69.989	65.7643	6.03623	53.43	35.0184	34.1231	12.8696	16.8775	94.8289	99.5984
lung_N-1-LG_RRBS	61269375	58565226	35104785	NA	95.5865	59.9413	NA	57.2958	NA	NA	40.8675	42.2836	44.049	10.6996	24.5575		NA
lung_N-2-LG_RRBS	57945689	56533412	35632316	NA	97.5628	63.0288	NA	61.4926	NA	NA	36.2957	35.6579	45.6279	10.4671	26.1044		NA
lung_N-10-LG_RRBS	40300368	39841976	27147131	24528221	98.8626	68.137	61.5638	67.362	60.8635	9.6471	39.0259	26.9623	40.4914	11.2799	22.8996	87.5044	97.6729
lung_N-13-LG_RRBS	38742304	38486134	26451709	24070190	99.3388	68.7305	62.5425	68.276	62.129	9.00327	45.9798	21.546	35.2761	11.5855	18.9837	86.2799	96.5235
lung_N-15-LG_RRBS	34983095	34346402	23457481	21199461	98.18	68.2968	61.7225	67.0538	60.5992	9.62601	46.2784	22.0094	35.359	11.4671	18.8162	88.6025	97.2783
lung_N-17-LG_RRBS	49979725	49507171	32941161	29550994	99.0545	66.5382	59.6903	65.909	59.126	10.2916	47.821	29.4321	35.5349	11.7465	18.7345	89.0161	96.4936
lung_N-20-LG_RRBS	45485359	44602536	31035541	27869906	98.0591	69.5825	62.485	68.2319	61.2723	10.2	47.5325	26.5882	36.7319	11.2319	19.7788	90.8449	98.4548
lung_N-22-LG_RRBS	40762633	39973494	28065910	25589134	98.0641	70.2113	64.0153	68.8521	62.776	8.82486	43.432	25.6341	38.8036	10.8459	21.5559	89.5922	98.1776
lung_N-23-LG_RRBS	46339998	45606682	32270451	29394245	98.4175	70.7582	64.4516	69.6384	63.4317	8.91282	51.0997	23.7471	33.5753	11.1894	17.579	90.0989	98.6837
lung_N-24-LG_RRBS	40755283	39793197	27788541	25241552	97.6394	69.8324	63.4318	68.1839	61.9344	9.16561	43.8487	28.3638	39.2848	10.3143	21.6401	90.4689	98.8364
lung_N-31-LG_RRBS	101460645	101183594	67519681	62359596	99.7269	66.7299	61.6301	66.5477	61.4619	7.64234	49.4026	59.9065	37.3104	12.0408	19.562	91.1847	95.4866
lung_N-32-LG_RRBS	87365200	86901074	58438502	53974833	99.4688	67.2472	62.1107	66.8899	61.7807	7.63823	53.019	48.77	35.6275	12.8946	17.7968	93.0003	94.1397
lung_N-33-LG_RRBS	109118266	108714152	73928453	68598107	99.6297	68.0026	63.0995	67.7508	62.8658	7.21014	54.6564	49.9688	33.6556	12.8542	16.7317	92.9458	87.3112
lung_N-34-LG_RRBS	99827181	99100155	67056550	61416617	99.2717	67.6654	61.9743	67.1726	61.5229	8.41071	55.5362	52.9765	34.5305	13.1638	17.0252	93.9486	86.8602
lung_N-77-LG_RRBS	72152050	71794176	51102950	47199578	99.504	71.1798	65.7429	70.8267	65.4168	7.63825	53.1089	43.8058	35.6048	12.7061	18.2277	93.7806	99.3532
lung_N-78-LG_RRBS	56720127	56496763	39187041	36169466	99.6062	69.3616	64.0204	69.0884	63.7683	7.70044	55.1532	37.0015	35.1574	12.562	17.3071	94.7218	99.7766
lung_N-79-LG_RRBS	73787195	73487886	50640585	46244215	99.5944	68.9101	62.9277	68.6306	62.6724	8.68152	59.2813	37.8162	31.9051	13.1907	15.0921	94.5827	99.6188
lung_N-80-LG_RRBS	58041653	57790622	39418201	36073014	99.5675	68.2086	62.4202	67.9136	62.1502	8.4864	58.715	30.2102	31.9798	13.0465	15.254	94.6147	99.5754
lung_N-99-LG_RRBS	50623027	50359208	34832493	32659548	99.4789	69.1681	64.8532	68.8076	64.5152	6.23827	57.4072	27.18	31.1576	12.3632	14.9482	94.0078	99.5117
lung_N-100-LG_RRBS	42881335	42712509	29945003	26945978	99.6063	70.1083	63.0869	69.8323	62.8385	10.0151	60.2609	23.0017	29.4415	11.7407	13.9129	94.5495	99.6389
lung_N-101-LG_RRBS	41516734	41309709	28969379	26009894	99.5013	70.1273	62.9631	69.7776	62.6492	10.2159	57.0068	21.7796	31.5115	12.2478	15.4167	93.7868	99.5848
lung_N-16-LC_RRBS	41979334	41732710	28881262	26238451	99.4125	69.2053	62.8726	68.7988	62.5033	9.15061	56.2632	27.3676	30.0278	11.479	14.5693	91.2705	96.8981
lung_N-21-LC_RRBS	45398323	44847117	31658661	28471058	98.7858	70.5924	63.4847	69.7353	62.7139	10.0687	49.3575	26.6327	35.413	11.5561	18.6263	91.7128	97.8986
lung_N-35-LC_RRBS	72550558	72056568	44956335	41995375	99.3191	62.3903	58.2811	61.9655	57.8843	6.5863	55.2903	35.5465	34.0006	12.5929	16.9346	93.0353	99.0019
lung_N-36-R_RRBS	66607716	66152986	44753424	42209186	99.3173	67.6514	63.8054	67.1895	63.3698	5.68501	54.3563	35.5818	34.2865	12.6559	17.3222	93.3466	99.5265
lung_N-37-LC_RRBS	79804564	79293565	51082493	47595751	99.3597	64.422	60.0247	64.0095	59.6404	6.82571	58.8534	39.7615	31.4616	12.759	15.1895	93.3453	99.143
lung_N-38-LC_RRBS	91201555	89391892	60363539	55092721	98.0158	67.5269	61.6306	66.187	60.4077	8.73179	23.442	39.0053	53.9838	9.93691	34.1092	79.9526	99.0423
lung_N-39-LC_RRBS	76540286	76036659	48756871	45394694	99.342	64.1228	59.7011	63.7009	59.3082	6.8958	59.0214	37.6585	31.1582	12.546	14.7766	93.7255	98.0688
lung_N-40-LC_RRBS	79811791	79139966	50776206	47164740	99.1582	64.16	59.5966	63.6199	59.095	7.11252	57.5398	39.1918	32.2	12.6733	15.7041	93.721	97.2886
lung_N-45-LC_RRBS	68591858	67083409	43286392	39627874	97.8008	64.5262	59.0725	63.1072	57.7734	8.45189	64.3747	33.2047	27.3268	13.3812	11.8965	93.5948	99.5723
lung_N-46-LC_RRBS	120663960	117945625	76973235	72007337	97.7472	65.2616	61.0513	63.7914	59.6759	6.45146	58.5393	55.925	30.6895	12.9847	14.5182	92.3481	99.4264
lung_N-47-LC_RRBS	68206881	66701630	42796881	40312617	97.7931	64.1617	60.4372	62.7457	59.1034	5.80478	60.6353	33.3149	29.927	13.0545	13.8467	92.1354	99.4495
lung_N-48-LC_RRBS	114578627	112210343	71756112	67104812	97.933	63.9479	59.8027	62.6261	58.5666	6.4821	62.8318	54.2885	28.2634	13.215	12.5613	93.0958	99.3316
lung_N-49-LC_RRBS	74027635	72279641	47197806	44356440	97.6387	65.2989	61.3678	63.757	59.9188	6.02012	59.2462	37.1009	30.1859	12.99	14.3125	91.5696	99.147
lung_N-50-LC_RRBS	76420055	74826833	49927204	46686587	97.9152	66.7237	62.3928	65.3326	61.0921	6.49068	61.0013	38.0968	30.0465	13.3314	13.8353	91.5701	99.2792
lung_N-51-LC_RRBS	78203080	76481519	48792870	45821528	97.7986	63.7969	59.9119	62.3925	58.593	6.08971	64.6422	37.3188	27.5407	13.4589	11.9744	92.0599	98.8217
lung_N-52-LC_RRBS	83113102	81405859	52563783	48887143	97.9459	64.57	60.0536	63.2437	58.82	6.99463	63.4596	39.8158	28.0397	13.2647	12.4316	78.0601	99.0914
lung_N-83-LC_RRBS	54591118	54305855	35452488	32808553	99.4775	65.283	60.4144	64.9419	60.0987	7.45769	51.8753	37.4991	38.0158	12.5846	18.9988	93.2737	99.745
lung_N-84-LC_RRBS	60409275	60198409	42731337	39794554	99.6509	70.9842	66.1057	70.7364	65.8749	6.87267	55.5404	34.9517	33.3138	12.7884	16.384	94.56	99.607
lung_N-85-LC_RRBS	60294005	60000435	43468887	40659968	99.5131	72.4476	67.7661	72.0949	67.4362	6.46191	57.1388	35.2514	30.8856	12.7845	14.7697	93.0825	99.4094
lung_N-86-LC_RRBS	52536208	52277560	37517958	35235077	99.5077	71.7668	67.4	71.4135	67.0682	6.08477	57.3172	29.8644	31.194	12.556	14.8864	93.3602	99.4973
lung_N-87-LC_RRBS	61386715	61152873	42092892	39256328	99.6191	68.8322	64.1938	68.57	63.9492	6.73882	54.944	36.859	34.5427	11.6688	17.431	93.9051	99.751
lung_N-88-LC_RRBS	53246900	52501668	36224402	33095128	98.6004	68.9967	63.0363	68.031	62.1541	8.63858	48.3128	32.9665	40.1552	14.834	21.0088	92.4718	99.2986
lung_N-89-LC_RRBS	66298076	65822313	41745263	38848154	99.2824	63.4211	59.0197	62.966	58.5962	6.93997	43.2562	51.0007	45.2881	11.7977	24.5774	94.4085	99.7742
stom_T-5-ST_RRBS	49826006	49457183	34884607	NA	99.2598	70.535	NA	70.0129	NA	NA	46.4504	30.0948	37.8372	12.422	20.39		NA
stom_T-41-ST_RRBS	89184568	86908402	56236619	51984217	97.4478	64.7079	59.8149	63.0564	58.2884	7.56162	60.4227	42.629	30.9337	13.7995	14.382	93.7816	98.8741
stom_T-42-ST_RRBS	88919310	86791198	56307765	51903575	97.6067	64.8773	59.8028	63.3246	58.3715	7.82164	57.9684	43.7911	29.3633	13.2312	13.3983	93.7522	99.5232
stom_T-43-ST_RRBS	106536098	104196654	68816436	62166883	97.8041	66.0448	59.663	64.5945	58.3529	9.66274	59.6964	54.6184	31.7355	13.7212	14.4231	94.1412	99.6838
stom_T-44-ST_RRBS	72744522	71224517	46898125	42413786	97.9105	65.8455	59.5494	64.4696	58.3051	9.56187	56.5398	35.347	27.9032	15.1921	11.4624	93.889	99.3772
stom_T-62-ST_RRBS	90219934	89565200	60439226	56105221	99.2743	67.4807	62.6418	66.991	62.1872	7.17085	52.5674	49.7124	35.0194	12.5135	17.5171	93.3819	99.1101
stom_T-90-ST_RRBS	47468507	47277914	31434472	29010703	99.5985	66.4887	61.3621	66.2217	61.1157	7.71054	61.7006	24.891	30.0655	13.1624	13.548	93.9644	99.4167
stom_T-91-ST_RRBS	46637764	45761207	32280604	29719534	98.1205	70.5414	64.9448	69.2156	63.7242	7.93377	48.7336	26.0937	33.7373	12.1665	16.8099	95.0806	99.6314
stom_T-92-ST_RRBS	39337987	39165980	27718904	25529136	99.5627	70.7729	65.1819	70.4635	64.8969	7.89991	54.9171	22.5179	31.6288	12.6223	15.0465	95.3059	99.5992
stom_T-93-ST_RRBS	33358026	33197673	22704541	21092562	99.5193	68.392	63.5363	68.0632	63.2308	7.09981	54.3729	19.0048	32.3552	11.5526	15.4083	93.8408	99.6441
stom_T-94-ST_RRBS	44651720	44448240	31002377	28725937	99.5443	69.7494	64.6278	69.4315	64.3333	7.34279	59.7209	22.2028	29.6648	11.5902	13.7446	93.5311	99.6351
stom_T-95-ST_RRBS	51806067	51495668	35358900	32577719	99.4008	68.6638	63.263	68.2524	62.884	7.86558	58.7186	26.5408	32.1832	12.1786	15.4851	94.1736	99.5241
stom_T-96-ST_RRBS	40335465	40028873	27668992	25790426	99.2399	69.1226	64.4296	68.5972	63.9398	6.78943	54.5397	21.7275	31.5107	12.0315	15.1062	94.4725	99.2891
stom_T-97-ST_RRBS	42672258	42525063	30538509	28382002	99.6551	71.813	66.7418	71.5653	66.5116	7.0616	60.1607	23.6618	30.7602	12.5632	14.1093	94.4105	99.4468
stom_T-98-ST_RRBS	45896497	45693803	31370772	29471919	99.5584	68.6543	64.4987	68.3511	64.2139	6.05294	59.77	22.5725	28.7541	12.1666	13.0249	92.9573	99.5868
stom_N-5-ST_RRBS	56612066	55657106	38006950	NA	98.3132	68.2877	NA	67.1358	NA	NA	40.8969	34.0761	41.3969	11.4423	23.0799		NA
stom_N-41-ST_RRBS	72222379	70289392	44699044	41646411	97.3236	63.5929	59.2499	61.8908	57.6641	6.8293	54.8793	40.0863	34.632	13.1504	16.7941	92.064	99.4596
stom_N-42-ST_RRBS	69525931	67941144	42811207	40069010	97.7206	63.0122	58.9761	61.5759	57.6317	6.40533	63.0152	33.3151	28.1004	13.1408	12.5176	92.8332	99.524
stom_N-43-ST_RRBS	69103093	67613786	45040909	40969833	97.8448	66.615	60.5939	65.1793	59.288	9.03862	61.5119	37.4235	29.0695	14.2687	12.8274	93.9038	99.615
stom_N-44-ST_RRBS	89236813	87306214	56333064	51220640	97.8365	64.5235	58.6678	63.1276	57.3986	9.07535	65.8473	43.644	27.7188	14.2784	11.6213	93.8897	99.2491
stom_N-62-ST_RRBS	82571563	81721550	56296231	52018946	98.9706	68.8879	63.6539	68.1787	62.9986	7.59782	42.5557	49.7782	43.0684	11.4697	24.4709	91.3377	99.5876
stom_N-90-ST_RRBS	47582069	47410956	32230944	30031113	99.6404	67.9821	63.3421	67.7376	63.1143	6.82521	59.4972	25.794	30.05	12.5514	13.7248	94.3188	99.5899
stom_N-91-ST_RRBS	46842224	46680528	31930549	29855440	99.6548	68.4023	63.9569	68.1662	63.7362	6.49882	60.7479	26.044	30.3315	12.943	13.8098	94.7568	99.3904
stom_N-92-ST_RRBS	35584395	35435576	24565742	22854963	99.5818	69.3251	64.4972	69.0352	64.2275	6.96408	57.5591	22.168	32.1553	12.3413	15.2043	94.7103	98.975
stom_N-93-ST_RRBS	33836948	33665514	22958975	21398454	99.4934	68.1973	63.5619	67.8518	63.2399	6.797	57.6904	18.6796	31.0398	11.622	14.9231	94.0104	99.247
stom_N-94-ST_RRBS	38235598	38051123	26773054	24863845	99.5175	70.3607	65.3433	70.0213	65.028	7.13108	58.4294	21.5953	28.8807	11.48	13.5218	94.7392	99.3372
stom_N-95-ST_RRBS	52074222	51830798	35631119	33026349	99.5325	68.7451	63.7195	68.4237	63.4217	7.31038	59.7879	28.1734	30.4511	11.5842	14.3407	94.7534	99.2925
stom_N-96-ST_RRBS	42337091	42158291	29254703	27115580	99.5777	69.3925	64.3185	69.0995	64.0469	7.31207	57.5363	23.4499	30.3083	11.567	14.2892	94.5868	99.4695
stom_N-97-ST_RRBS	29020110	28860531	20096874	18816645	99.4501	69.6345	65.1985	69.2515	64.84	6.37029	53.5854	18.9327	33.4264	11.7832	16.3257	94.8	99.5524
stom_N-98-ST_RRBS	45880925	45663149	30857054	28556925	99.5253	67.5754	62.5382	67.2546	62.2414	7.45414	58.5325	25.4036	31.2253	11.874	14.8872	94.5263	99.473
colon_N-102-CC_RRBS	41875197	41696922	22884421	21040651	99.5743	54.8828	50.4609	54.6491	50.2461	8.05688	30.8947	23.1916	49.1856	10.5843	29.962	86.5198	98.8425
colon_N-103-CC_RRBS	38540852	38179399	22477567	20771707	99.0622	58.8735	54.4055	58.3214	53.8953	7.58917	27.3952	20.0672	49.6637	9.84728	30.2802	79.8667	98.885
colon_N-104-CC_RRBS	38856160	38614836	23651619	22202467	99.3789	61.2501	57.4972	60.8697	57.1401	6.12707	32.7222	23.2767	48.3141	10.84	29.0057	85.5128	98.2512
colon_N-105-CC_RRBS	32687843	32422939	21661058	19892813	99.1896	66.8078	61.3541	66.2664	60.8569	8.16324	23.8546	31.0258	58.6144	9.35618	36.4668	84.6105	98.7589
colon_N-106-CC_RRBS	78720157	78108312	51722935	47280488	99.2228	66.2195	60.532	65.7048	60.0615	8.58893	56.9624	38.8363	31.1664	12.649	15.1963	91.8224	98.3347
colon_N-107-CC_RRBS	80602578	79989390	52106108	47073713	99.2392	65.1413	58.8499	64.6457	58.4022	9.65798	56.3618	40.4791	31.9781	12.9082	15.5967	92.7161	98.388
colon_N-108-CC_RRBS	78188705	77842345	49997005	46898159	99.557	64.2285	60.2476	63.944	59.9807	6.19806	59.4571	38.5865	31.3679	12.4898	14.7212	94.3721	99.8858
colon_N-109-CC_RRBS	76075422	75639635	51998792	48794381	99.4272	68.7454	64.509	68.3516	64.1395	6.16247	53.7856	38.4091	33.3053	11.9758	16.8251	93.2009	99.9185
colon_N-110-CC_RRBS	84421430	84107316	55275347	51714046	99.6279	65.72	61.4858	65.4755	61.257	6.44284	46.7846	46.5318	38.397	12.5999	20.5111	91.5243	99.8595
colon_T-111-CC_RRBS	48109867	47688409	34352944	31851507	99.124	72.0363	66.7909	71.4052	66.2058	7.28158	43.2563	24.5538	38.8432	12.2993	21.772	70.0109	99.4746
liver_N-112-LV_RRBS	42349513	41695722	27672275	25270334	98.4562	66.3672	60.6065	65.3426	59.6709	8.67995	45.4032	19.7344	35.8581	10.8953	19.3852	84.1108	97.1133
liver_N-113-LV_RRBS	40313595	39524653	27616283	24450153	98.043	69.871	61.8605	68.5036	60.6499	11.4647	33.5752	22.0708	43.7758	9.7814	25.869	82.2309	98.5389
lung_N-114-LG_RRBS	57832918	57094442	36281418	NA	98.7231	63.5463	NA	62.7349	NA	NA	36.4531	43.2888	46.0315	10.575	26.3756		NA
lung_N-115-LG_RRBS	67235528	66048613	41416581	NA	98.2347	62.7062	NA	61.5993	NA	NA	44.7224	46.4457	41.4994	11.3378	22.5105		NA
lung_N-116-LG_RRBS	57675435	56316984	36274957	NA	97.6447	64.4121	NA	62.895	NA	NA	37.7055	32.5049	44.1584	9.88495	25.3911		NA
lung_N-117-LG_RRBS	60969957	60566960	41881642	39059473	99.339	69.1493	64.4897	68.6923	64.0635	6.73844	54.7847	36.1404	34.9733	13.7236	16.9949	94.0583	95.2797
lung_N-118-LG_RRBS	86497564	85974967	58838186	54661423	99.3958	68.4364	63.5783	68.0229	63.1942	7.09873	52.6712	48.4112	36.5533	13.1815	18.5405	92.631	94.9558
lung_N-119-LG_RRBS	70444067	70237639	48323521	44749690	99.707	68.8	63.7118	68.5984	63.5251	7.39563	56.4191	41.8536	32.8793	12.6844	16.027	93.2624	93.627
lung_N-120-LG_RRBS	91665661	91222969	62718975	58179934	99.5171	68.7535	63.7777	68.4215	63.4697	7.23711	54.6026	48.4596	34.5118	13.2362	17.0432	93.4398	86.1105
lung_N-121-LC_RRBS	92155311	91517322	59529023	55350244	99.3077	65.0467	60.4806	64.5964	60.0619	7.01973	58.0056	44.4777	31.9643	12.6903	15.5092	93.533	99.0194
lung_N-122-LC_RRBS	71074633	70478945	45058493	41782290	99.1619	63.9318	59.2834	63.396	58.7865	7.271	51.0883	35.5899	36.5482	12.4439	19.0481	92.3113	98.2032
lung_N-123-LC_RRBS	96781208	96215219	62127197	57140821	99.4152	64.5711	59.3885	64.1935	59.0412	8.02608	59.9205	46.255	30.401	12.3834	14.2801	93.6434	97.7278
lung_N-124-LC_RRBS	69279052	67671675	43414906	41006415	97.6799	64.1552	60.5961	62.6667	59.1902	5.54761	63.9354	34.5157	27.5225	12.7133	12.139	93.403	99.1716
lung_N-125-LG_RRBS	51512266	51330347	35648872	33537016	99.6468	69.4499	65.3357	69.2046	65.1049	5.92405	66.9507	28.4609	27.5021	13.7047	11.514	94.6441	99.3698
lung_N-126-LG_RRBS	47671867	47440711	34070888	31466436	99.5151	71.8178	66.3279	71.4696	66.0063	7.64422	53.0448	32.826	35.2413	12.92	17.8905	93.6295	99.521
lung_N-127-LG_RRBS	62890670	62666213	44402040	41233149	99.6431	70.8548	65.7981	70.602	65.5632	7.13681	61.5267	34.2928	30.1373	13.0224	13.8895	94.4925	99.5835
lung_N-128-LG_RRBS	52558029	52357290	36033308	33054663	99.6181	68.822	63.1329	68.5591	62.8917	8.26637	58.4652	27.4927	32.6941	12.8364	15.7924	94.48	99.6131
lung_N-129-LG_RRBS	63271988	63011655	43933623	40523346	99.5885	69.723	64.3109	69.4361	64.0463	7.76234	60.6568	34.3533	30.4292	12.6642	14.1945	94.847	99.507
lung_N-130-LG_RRBS	74572881	74250985	50981815	48005510	99.5683	68.6615	64.653	68.3651	64.374	5.83797	59.9344	39.2597	31.2313	13.0133	14.6947	94.716	99.5247
lung_N-131-LC_RRBS	47241218	46945200	33140598	31036746	99.3734	70.5942	66.1127	70.1519	65.6984	6.34826	49.3986	28.3616	37.3731	12.1223	19.5671	91.3619	99.5427
lung_N-132-LC_RRBS	59762131	59551294	42917068	39893297	99.6472	72.0674	66.9898	71.8131	66.7535	7.04561	51.414	38.5886	36.255	12.792	18.3445	94.7025	99.7675
lung_N-133-LG_RRBS	62466242	62186252	44111487	41535403	99.5518	70.9345	66.7919	70.6165	66.4926	5.83994	56.647	34.9125	32.6259	12.0623	16.0054	94.7901	99.5068
lung_N-134-LG_RRBS	68747322	68466223	48021432	44940806	99.5911	70.1389	65.6394	69.8521	65.371	6.41511	48.131	54.5369	40.5806	12.2756	21.3309	94.5591	99.3532
lung_N-135-LG_RRBS	39090571	38894803	26349059	23769647	99.4992	67.7444	61.1127	67.4052	60.8066	9.78939	58.9123	20.8009	30.1569	11.6027	14.458	93.8501	99.5379
lung_N-136-LG_RRBS	34486975	34319424	23903627	21659085	99.5142	69.6504	63.1103	69.312	62.8037	9.38996	58.0586	18.119	30.8347	11.1323	15.0877	92.3371	99.6233
lung_N-137-LG_RRBS	38125513	37974855	26087913	23687902	99.6048	68.6979	62.3779	68.4264	62.1314	9.1997	59.9786	19.6546	28.644	11.4362	13.4256	94.0683	99.6035
lung_T-138-LG_RRBS	59424292	58809338	36183737	NA	98.9651	61.5272	NA	60.8905	NA	NA	43.3038	42.5966	40.2432	11.1584	21.3189		NA
lung_T-139-LC_RRBS	90485389	89957537	57994631	53469971	99.4166	64.4689	59.4391	64.0928	59.0924	7.80186	54.2542	43.8961	32.4195	12.9264	15.7105	94.0683	98.9174
stom_N-140-ST_RRBS	47560115	46655865	32636269	NA	98.0987	69.9511	NA	68.6211	NA	NA	48.0143	30.3982	36.6819	12.359	19.187		NA
stom_N-141-ST_RRBS	48300554	45371077	31327484	NA	93.9349	69.0473	NA	64.8595	NA	NA	43.7683	29.4769	39.3439	11.8141	21.4277		NA
stom_N-142-ST_RRBS	70329403	68333783	42538794	39828465	97.1625	62.2515	58.2852	60.4851	56.6313	6.37143	60.5528	36.2385	31.1047	13.4348	14.1016	93.6138	99.6365
stom_N-143-ST_RRBS	76031763	74270924	48633348	45436006	97.6841	65.481	61.176	63.9645	59.7592	6.57438	61.0981	37.2528	29.7321	13.8875	13.3562	92.729	99.5089
stom_N-144-ST_RRBS	67294223	65958492	43598850	39713936	98.0151	66.1004	60.2105	64.7884	59.0154	8.91059	62.3178	35.0406	29.2842	14.1567	13.0182	93.8218	99.3908
stom_N-145-ST_RRBS	92362440	91629553	61618834	57199837	99.2065	67.2478	62.4251	66.7142	61.9298	7.1715	53.748	48.6361	33.8733	12.0006	16.9979	93.322	99.5899
stom_N-146-ST_RRBS	50337640	50113495	34619900	32191711	99.5547	69.083	64.2376	68.7754	63.9516	7.01385	58.5746	27.1158	30.0169	11.2403	14.2499	94.7309	99.6039
stom_N-147-ST_RRBS	39586325	39417971	26208297	24289129	99.5747	66.4882	61.6194	66.2054	61.3574	7.32275	55.6183	28.3402	35.4769	11.4213	17.1605	94.8204	99.5283
stom_N-148-ST_RRBS	45785643	45597610	31332617	28714350	99.5893	68.7155	62.9734	68.4333	62.7147	8.35636	57.3671	26.2675	31.4694	11.5037	15.0957	94.4651	99.544
stom_N-149-ST_RRBS	45645778	45366747	30953875	28742618	99.3887	68.2303	63.3561	67.8132	62.9688	7.14372	56.5524	24.5651	31.6693	11.446	15.4807	94.8282	99.4611
stom_N-150-ST_RRBS	55884778	55636014	37571358	35056020	99.5549	67.5306	63.0096	67.23	62.7291	6.69483	58.4519	30.2512	31.0792	12.5365	14.8007	94.7311	99.542
liver_N-151-LV_RRBS	82960847	82545295	50849788	45118842	99.4991	61.6023	54.6595	61.2937	54.3857	11.2703	63.6036	33.6305	27.2145	12.0804	11.981	92.7088	96.0033
liver_N-152-LV_RRBS	70168505	69814042	41279316	36719562	99.4948	59.1275	52.5962	58.8288	52.3305	11.0461	64.5607	27.6872	27.2383	12.4524	11.8537	92.6286	98.5314
liver_N-153-LV_RRBS	71357287	71013687	42725251	37794341	99.5185	60.1648	53.2212	59.8751	52.9649	11.541	58.0276	38.9094	33.0521	12.0284	15.4579	93.837	96.2791
liver_N-154-LV_RRBS	83208987	82694464	51081611	46163107	99.3816	61.7715	55.8237	61.3895	55.4785	9.62872	55.2041	37.8774	31.3604	12.0039	15.1605	93.3924	99.0835
liver_N-155-LV_RRBS	86166257	85619507	52213882	47298123	99.3655	60.9836	55.2422	60.5967	54.8917	9.41466	62.5562	36.9981	28.6426	12.3029	12.9574	94.2529	99.2546
liver_N-156-LV_RRBS	66738419	66343371	42546733	36310910	99.4081	64.1311	54.7318	63.7515	54.4078	14.6564	71.9059	26.8581	26.2969	13.5203	10.0833	91.5357	98.9083
liver_N-157-LV_RRBS	78279709	78032041	53252618	44890191	99.6836	68.2446	57.5279	68.0286	57.3459	15.7033	68.1546	34.1483	25.3972	12.7044	10.4685	93.6211	98.7072
liver_N-158-LV_RRBS	69489746	69273074	48028326	40751777	99.6882	69.3319	58.8277	69.1157	58.6443	15.1505	60.9429	34.0678	30.8783	12.4025	14.3198	94.5233	98.7077
liver_N-159-LV_RRBS	72475684	72218334	48551964	41716526	99.6449	67.2294	57.7645	66.9907	57.5593	14.0786	68.1071	30.7162	26.2393	12.607	10.895	93.6398	98.3637
liver_N-160-LV_RRBS	92087524	91744043	60641207	52741751	99.627	66.0983	57.4879	65.8517	57.2735	13.0265	68.1289	38.8799	26.8266	12.9768	11.151	93.7779	98.4749
liver_N-161-LV_RRBS	91322503	91041685	63922899	52166564	99.6925	70.2128	57.2996	69.9969	57.1234	18.3914	66.4087	39.2161	26.4843	12.4563	11.3532	93.7137	98.9055
liver_N-162-LV_RRBS	105237371	104868883	73341636	65582318	99.6499	69.9365	62.5374	69.6916	62.3185	10.5797	48.5488	50.9086	35.8745	10.9236	19.2564	88.4828	99.7203
liver_N-163-LV_RRBS	63699812	63326929	37166425	33293581	99.4146	58.6898	52.5741	58.3462	52.2664	10.4203	62.9565	26.0537	30.1041	13.3403	13.3492	93.789	97.1236
liver_N-164-LV_RRBS	86264847	85912027	52615568	45104687	99.591	61.2435	52.501	60.9931	52.2863	14.275	65.7278	34.7355	28.1283	13.1229	12.1566	93.5539	73.0972
liver_N-165-LV_RRBS	73252274	72865132	44437648	39815311	99.4715	60.9862	54.6425	60.6638	54.3537	10.4018	67.5432	31.782	26.9355	13.3034	11.1295	94.0029	95.3903
liver_N-166-LV_RRBS	70005076	69607285	41050630	36888022	99.4318	58.9746	52.9945	58.6395	52.6934	10.1402	64.2508	29.3035	29.1983	12.9684	12.8124	93.7736	93.9182
liver_N-167-LV_RRBS	88542283	88007861	51087742	46483631	99.3964	58.0491	52.8176	57.6987	52.4988	9.01216	62.6342	33.5168	30.0023	12.7443	13.5124	92.8513	93.5897
liver_N-168-LV_RRBS	71897168	71467956	43032040	38904245	99.403	60.2117	54.4359	59.8522	54.111	9.59238	58.4641	30.2324	31.111	11.7431	15.0023	90.6952	94.5673
liver_N-169-LV_RRBS	74752434	74376276	44428149	39379086	99.4968	59.7343	52.9458	59.4337	52.6793	11.3646	63.0947	30.3282	29.8624	13.3123	13.2226	93.5582	84.0766
liver_N-170-LV_RRBS	71929995	71531307	43793214	38931483	99.4457	61.2224	54.4258	60.8831	54.1241	11.1016	64.6809	30.3176	27.8055	12.5511	12.203	93.3321	95.1581
liver_N-171-LV_RRBS	97829599	97341821	61430991	54255748	99.5014	63.1085	55.7373	62.7939	55.4594	11.6802	60.6108	46.5561	29.2627	11.8882	13.4793	92.8158	97.2001
liver_N-172-LV_RRBS	71066061	70647233	42677909	38458833	99.4106	60.4099	54.4378	60.0539	54.117	9.88585	61.8437	31.4217	28.5087	12.0537	12.7672	93.6643	99.2011
liver_N-173-LV_RRBS	82474259	81967521	53115235	47875270	99.3856	64.8003	58.4076	64.4022	58.0487	9.86528	58.7664	29.8791	30.1497	12.5612	14.3497	90.6891	96.3101
liver_N-174-LV_RRBS	93738836	93150288	59739817	54164857	99.3721	64.1327	58.1478	63.7301	57.7827	9.33207	65.2533	40.7688	26.7621	12.2604	11.5522	93.9387	95.9032
liver_N-175-LV_RRBS	87196339	86604306	55859177	49983352	99.321	64.4993	57.7146	64.0614	57.3228	10.519	58.0325	34.876	30.1232	11.4997	14.5652	92.1062	93.1675
liver_N-176-LV_RRBS	81087165	80526664	51338297	46193059	99.3088	63.7532	57.3637	63.3125	56.9672	10.0222	69.9173	35.1779	25.6669	13.0867	10.2554	92.0892	97.1589
liver_N-177-LV_RRBS	86166382	85611163	54940699	49513344	99.3556	64.1747	57.8351	63.7612	57.4625	9.87857	63.9207	35.368	27.2227	12.9349	11.798	93.2549	97.0915
liver_N-178-LV_RRBS	106494289	105796706	65879612	60292190	99.345	62.27	56.9887	61.8621	56.6154	8.48126	62.0157	43.6794	29.7501	12.4825	13.6082	93.5053	80.9074
liver_N-179-LV_RRBS	75232386	74759935	47777302	43878368	99.372	63.9076	58.6924	63.5063	58.3238	8.16064	64.43	34.3167	27.8958	12.3412	12.2166	93.3065	83.6493
liver_N-180-LV_RRBS	73551000	73090345	46871696	42566430	99.3737	64.1284	58.2381	63.7268	57.8734	9.18521	64.8373	33.1606	27.3048	12.5343	11.8598	93.8684	82.761
liver_N-181-LV_RRBS	83243949	82689410	52279341	47692581	99.3338	63.2237	57.6768	62.8026	57.2925	8.77356	63.422	34.0352	29.131	12.7917	13.1574	92.8572	97.2792
liver_N-182-LV_RRBS	85127083	84571832	52455285	47629121	99.3477	62.0245	56.3179	61.62	55.9506	9.20053	60.7643	34.7582	30.9235	12.5061	14.2876	92.3241	96.3434
liver_N-183-LV_RRBS	98564624	97989756	63162439	56426604	99.4168	64.4582	57.5842	64.0823	57.2483	10.6643	62.689	41.0735	28.4639	12.9531	12.6324	93.358	95.9165
liver_N-184-LV_RRBS	87252644	86694488	53905330	49461453	99.3603	62.1785	57.0526	61.7807	56.6876	8.24385	63.9509	35.031	27.952	12.3616	12.3132	92.1597	96.1007
liver_N-185-LV_RRBS	74038513	73511978	46744343	42563492	99.2888	63.5874	57.9001	63.1352	57.4883	8.94408	67.7497	31.6956	25.9859	12.4243	10.8241	92.5985	96.9988
liver_N-186-LV_RRBS	84708516	84228499	54607011	49387788	99.4333	64.832	58.6355	64.4646	58.3032	9.55779	64.9054	38.173	26.7299	12.7127	11.5384	94.1041	95.8822
liver_N-187-LV_RRBS	77846163	77242531	49235541	44715777	99.2246	63.7415	57.8901	63.2472	57.4412	9.17988	57.5961	36.7925	31.7384	11.8324	15.3684	94.0608	95.9813
liver_N-188-LV_RRBS	97649678	97084844	62632384	55846883	99.4216	64.513	57.5238	64.1399	57.1911	10.8339	59.9788	42.1088	29.5821	11.9992	13.7977	93.4866	96.4999
liver_N-189-LV_RRBS	82636571	82182653	52516233	47738305	99.4507	63.9018	58.0881	63.5508	57.769	9.098	65.8562	37.7021	26.9951	12.2738	11.7137	93.5521	96.0476
liver_N-190-LV_RRBS	74250517	73756738	46499273	42508954	99.335	63.0441	57.634	62.6248	57.2507	8.58147	58.9551	33.6788	30.2652	11.919	14.4489	93.4905	95.445
liver_N-191-LV_RRBS	74197208	73816794	44148363	40067631	99.4873	59.808	54.2798	59.5014	54.0015	9.24322	62.6777	29.8941	29.1013	13.1972	12.975	92.5638	98.126
liver_N-192-LV_RRBS	76751433	76405744	46458863	41682555	99.5496	60.8055	54.5542	60.5316	54.3085	10.2807	64.1992	32.3818	28.9378	13.8684	12.5822	93.4516	98.3394
liver_N-193-LV_RRBS	88461175	88064677	53535921	48103716	99.5518	60.7916	54.6232	60.5191	54.3783	10.1468	63.4227	36.892	29.1434	14.1551	12.5703	93.3559	98.3718
liver_N-194-LV_RRBS	81432696	81104315	52032264	46956369	99.5967	64.1547	57.8963	63.896	57.6628	9.75528	63.191	33.5932	29.1868	13.1273	13.0267	93.1076	98.4012
liver_N-195-LV_RRBS	171578539	170775784	102590673	91391923	99.5321	60.0733	53.5157	59.7923	53.2654	10.916	66.1868	58.8923	28.5347	14.4707	12.032	93.9248	97.982
liver_N-196-LV_RRBS	76122423	75786493	45523701	40714188	99.5587	60.0684	53.7222	59.8033	53.4851	10.5649	61.5755	33.6884	31.3268	13.6465	14.0936	93.7288	96.491
liver_N-197-LV_RRBS	91449926	91076898	55742345	49868050	99.5921	61.2036	54.7538	60.954	54.5304	10.5383	62.2112	40.2745	29.5185	12.2059	13.5109	93.9632	95.9327
liver_T-151-LV_RRBS	72316964	71932786	44735575	40625569	99.4688	62.1908	56.4771	61.8604	56.1771	9.18733	49.9892	34.3628	29.1365	12.6214	13.0626	94.6246	99.4007
liver_T-152-LV_RRBS	71375796	71019182	44713531	39717024	99.5004	62.9598	55.9244	62.6452	55.6449	11.1745	66.2559	33.3711	28.0382	13.282	12.1201	93.968	96.5554
liver_T-156-LV_RRBS	111300443	110944304	78224647	64838074	99.68	70.508	58.442	70.2824	58.255	17.113	57.2391	51.4572	29.4396	12.5755	13.381	94.8837	98.9071
liver_T-157-LV_RRBS	118952246	118519202	83777127	66271722	99.636	70.6865	55.9164	70.4292	55.7129	20.8952	50.6732	41.2735	30.337	12.19	14.757	92.3764	99.2755
liver_T-158-LV_RRBS	86841618	86600442	61584509	50920114	99.7223	71.1134	58.7989	70.9159	58.6356	17.3167	60.3911	39.8354	28.9794	12.9308	13.1232	94.9537	99.2919
liver_T-159-LV_RRBS	146570347	146148259	104508872	86223450	99.712	71.5088	58.9972	71.3029	58.8273	17.4965	57.9428	58.5561	28.3506	12.6728	13.1095	94.2752	99.3191
liver_T-164-LV_RRBS	70826449	70468351	42519930	37511637	99.4944	60.339	53.2319	60.034	52.9628	11.7787	62.8677	30.9069	28.3771	12.9545	12.2732	94.1807	89.2978
liver_T-167-LV_RRBS	71337707	70969346	43403737	38109844	99.4836	61.1584	53.699	60.8426	53.4217	12.1969	68.4801	30.5207	27.9814	12.7421	11.9201	94.2979	96.5307
liver_T-168-LV_RRBS	87676387	87205092	54160452	47428900	99.4625	62.107	54.3878	61.7731	54.0954	12.4289	44.1221	39.929	33.2469	11.6764	16.2666	94.4423	90.7
liver_T-170-LV_RRBS	72664596	72321153	45748331	40405615	99.5274	63.2572	55.8697	62.9582	55.6056	11.6785	53.0728	34.5118	29.3146	13.277	12.7052	94.8632	92.9435
liver_T-171-LV_RRBS	70238134	69881293	44296939	39176840	99.492	63.3888	56.062	63.0668	55.7772	11.5586	52.9865	36.4891	30.4371	12.9211	13.8403	94.6681	96.7993
liver_T-173-LV_RRBS	73581496	73183036	45384296	40010995	99.4585	62.0148	54.6725	61.679	54.3764	11.8396	60.8368	25.9639	28.6285	12.8318	12.6806	91.1352	93.0896
liver_T-174-LV_RRBS	89194209	88506629	56181254	51361556	99.2291	63.4769	58.0313	62.9876	57.584	8.57884	60.9142	39.3623	28.8119	12.3057	12.7191	94.1867	96.9442
liver_T-175-LV_RRBS	72853047	72399750	46603428	42507661	99.3778	64.3696	58.7124	63.9691	58.3471	8.78855	51.8755	32.0065	29.6438	12.534	13.4457	93.5232	96.5271
liver_T-177-LV_RRBS	90973206	90146856	57217517	51158889	99.0917	63.4715	56.7506	62.8949	56.2351	10.5888	73.1339	38.939	24.4671	13.0467	9.11412	94.1255	96.864
liver_T-178-LV_RRBS	106359125	105632127	67511423	61332508	99.3165	63.9118	58.0624	63.475	57.6655	9.1524	52.6347	50.6154	31.2167	12.8438	14.0648	94.2884	84.198
liver_T-181-LV_RRBS	72149453	71725175	46735193	41878920	99.4119	65.1587	58.388	64.7755	58.0447	10.391	56.5509	34.7386	30.6557	12.8096	13.7509	94.7034	86.3804
liver_T-182-LV_RRBS	76887633	76425986	49056534	43983004	99.3996	64.1883	57.5498	63.8029	57.2043	10.3422	59.8826	32.5943	30.0978	12.4855	13.5802	92.8329	84.6086
liver_T-184-LV_RRBS	106286261	105629386	68681012	62320837	99.382	65.0207	58.9995	64.6189	58.6349	9.26046	63.0048	48.2272	27.9014	12.0948	12.4829	94.3908	95.8362
liver_T-185-LV_RRBS	80419733	79815607	51479688	46593747	99.2488	64.4983	58.3767	64.0138	57.9382	9.49101	53.3214	39.1841	31.8438	12.5028	15.1836	94.831	96.5866
liver_T-186-LV_RRBS	105211249	104571000	69512356	61496291	99.3915	66.4738	58.8082	66.0693	58.4503	11.5319	38.2889	55.2386	34.115	13.2357	16.9342	93.907	96.0919
liver_T-188-LV_RRBS	76814715	75774822	48434617	43638545	98.6462	63.9191	57.5898	63.0538	56.8101	9.90216	38.1811	31.4548	34.0479	12.3138	17.1622	92.3482	96.189
liver_T-189-LV_RRBS	74049981	73631456	48232158	43764540	99.4348	65.5048	59.4373	65.1346	59.1014	9.26274	50.4415	36.6274	30.822	12.6408	14.4449	94.1609	97.1301
liver_T-190-LV_RRBS	83845094	83344980	54233310	49289768	99.4035	65.0709	59.1395	64.6827	58.7867	9.11532	63.5528	41.2552	29.8203	12.6193	13.7865	94.0936	95.8829
liver_T-191-LV_RRBS	90651422	90275044	56679633	50374419	99.5848	62.7855	55.801	62.5248	55.5694	11.1243	65.4946	42.6963	29.4172	13.1919	13.131	93.8676	98.4202
liver_T-192-LV_RRBS	95447844	95016012	60558349	54263715	99.5476	63.7349	57.1101	63.4465	56.8517	10.3943	61.3794	38.0055	27.1813	12.8946	11.7877	93.5582	98.2623
liver_T-193-LV_RRBS	86375609	85939550	53287153	47011355	99.4952	62.0054	54.7028	61.6924	54.4267	11.7773	62.516	37.4076	27.939	12.131	12.6005	94.2356	97.52
liver_T-194-LV_RRBS	79136614	78790383	49869983	44740575	99.5625	63.2945	56.7843	63.0176	56.5359	10.2856	54.8333	35.3369	30.4674	12.3436	14.4088	93.7185	98.4708
liver_T-195-LV_RRBS	77923798	77567394	49118953	43371420	99.5426	63.3242	55.9145	63.0346	55.6588	11.7013	61.0703	36.4505	29.5903	12.9845	13.5686	94.9374	98.4098
liver_T-196-LV_RRBS	62587152	62241544	37858228	33619346	99.4478	60.8247	54.0143	60.4888	53.7161	11.1967	65.4558	28.2163	27.752	13.8274	11.2969	91.9191	98.516
