# Supplementary material for: Cost-effective methylome sequencing of cell-free DNA for accurately detecting and locating cancer
Source: Nat Commun. 2022 Sep 29;13:5566. doi: 10.1038/s41467-022-32995-6 (PMC9522828; doi:10.1038/s41467-022-32995-6)
Supplement: Supplementary file 15 — Supplementary Data 13 [file 41467_2022_32995_MOESM15_ESM.xlsx]

## Sheet: S13
Supplementary table S13: Column explanations for mapping statistics
definition: reconstructed fragments	total fragment reconstructed from 2 paired ends (PE1 +PE2 + part in middle that may have not actually been sequenced)
definition: sequenced reads	actually sequenced reads (not including missing part in middle)
num_original_reads	total number of reads (all paired) in fastq file(s) associated with sample
total_PE_after_trim	total number of reads (all paired) left after trimming
total_PE_mapped_before_deduplication	total number of reads (all paired) mapped from all trimmed fastq file(s) associated with sample; before deduplication
total_PE_mapped_after_deduplication	total number of reads (all paired) mapped from all trimmed fastq file(s) associated with sample, after deduplication
perc_read_surv_trim	(total number of sequenced reads surviving trimming / number of original reads); the percent of raw reads that survived the trimming step
mapping_efficiency_before_deduplication	(total number of sequenced reads mapped before deduplication / total number of sequenced reads after trimming) *100; mapping efficiency that bismark gives
mapping_efficiency_after_deduplication	(total number of sequenced reads mapped after deduplication / total number of sequenced reads after trimming) *100
mapping_efficiency_before_deduplication_out_of_raw	(total number of sequenced reads mapped before deduplication / number of original reads) *100
mapping_efficiency_after_deduplication_out_of_raw	(total number of sequenced reads mapped after deduplication / number of original reads) *100
perc_duplication	100-(total_PE_mapped_after_deduplication/total_PE_mapped_before_deduplication)*100; percent of read pairs marked as duplicates
perc_CpG_meth	of all CpG sites in sequenced reads, the percent that were methylated
coverage_cpg	(total number of CpG sites in sequenced reads/ total number of CpG sites that were covered at least once); for each CpG site that was covered at least once, on average how many times was it covered
perc_frag_cgi	(number of reconstructed fragments in CpG islands/number of reconstructed fragments))*100; what percent of fragments used for further analysis were in CpG islands
perc_frag_cgi_shore	(number of reconstructed fragments in CpG island shores/number of reconstructed fragments)*100; what percent of fragments used for further analysis were in CpG island shores
perc_frag_prom	(number of reconstructed fragments in gene promoters/number fragments surviving filtering (or number of fragments after deduplication))*100; what percent of fragments used for further analysis were in gene promoters
perc_frag_char_RRBS	num_frag_overall_pos_theor_RRBS/num_rec_fragments * 100; the percentage of mapped fragments (after deduplication) that started and ended at characteristic RRBS locations (no size selection) (note that this does NOT include fragments that have CCGG in the middle, due to MspI failure)
bisulfite_conversion_rate_mapped_deduplicated_reads	(R2_start_with_CAA_mapped + R2_start_with_CAG_mapped_deduplicated) / (R2_start_with_CAG_mapped_deduplicated + R2_start_with_CAA_mapped_deduplicated + R2_start_with_CGG_mapped_deduplicated + R2_start_with_CGA_mapped_deduplicated) *100; percentage of reads that mapped (after deduplication) that started with CAA/CAG/CGA/CGG (proper start for R2 in RRBS) that started with CAA or CAG (correctly bisulf…
