# Supplementary material for: Cost-effective methylome sequencing of cell-free DNA for accurately detecting and locating cancer
Source: Nat Commun. 2022 Sep 29;13:5566. doi: 10.1038/s41467-022-32995-6 (PMC9522828; doi:10.1038/s41467-022-32995-6)
Supplement: Supplementary file 17 — Source Data [file 41467_2022_32995_MOESM17_ESM.zip]

Archive with 16 entries (15 files):
- Source_data/
- __MACOSX/._Source_data
- Source_data/Suppl.Fig.S3.a.txt
- Source_data/Suppl.Fig.S3.b.txt
- Source_data/Suppl.Fig.S3.c.txt
- Source_data/Suppl.Fig.S3.d.txt
- Source_data/Suppl.Fig.S4.d.txt
- Source_data/Suppl.Fig.S2.b.txt
- Source_data/Suppl.Fig.S2.c.txt
- Source_data/Suppl.Fig.S2.a.txt
- Source_data/Suppl.Fig.S4.b.txt
- Source_data/Suppl.Fig.S2.d.txt
- Source_data/Suppl.Fig.S4.c.txt
- Source_data/Suppl.Fig.S4.a.txt
- Source_data/Source_data_of_figures.xlsx
- __MACOSX/Source_data/._Source_data_of_figures.xlsx
