# Supplementary material for: Cost-effective methylome sequencing of cell-free DNA for accurately detecting and locating cancer
Source: Nat Commun. 2022 Sep 29;13:5566. doi: 10.1038/s41467-022-32995-6 (PMC9522828; doi:10.1038/s41467-022-32995-6)
Supplement: Supplementary file 17 — Source Data [file 41467_2022_32995_MOESM17_ESM.zip › Source_data/Suppl.Fig.S3.a.txt]

cancer	0	0	0	0	37.7	0	0	0	0	0	0	0	0	0	0	0	0	0	75.4	37.7	0	0	0	0	75.4	0	0	37.7	0	0	0	0	0	0	0	0	0	0	0	0	0	0	0	0	0	0	0	0	0	0	0	37.7	0	37.7	0	0	0	0	0	0	0	37.7	0	0	0	0	0	0	37.7	0	151	0	0	0	0	0	0	0	37.7	0	0	0	0	0	0	0	0	0	0	0	0	75.4	0	0	0	0	0	0	0	0	0	0	0	75.4	0	75.4	37.7	0	0	37.7	0	37.7	0	37.7	37.7	0	0	75.4	0	75.4	0	0	0	0	0	0	0	0	0	0	0	0	0	0	0	37.7	0	0	0	0	0	0	0	0	0	0	0	0	0	0	0	0	0	0	37.7	0	0	0	0	0	0	0	0	0	0	0	0	0	0	0	0	75.4	0	0	37.7	0	0	0	37.7	0	0	0	0	189	37.7	0	0	0	0	0	0	0	0	0	0	0	0	37.7	0	0	0	0	37.7	0	0	0	0	0	0	0	0	0	0	0	0	0	0	0	0	0	0	0	0	0	0	0	0	0	0	0	0	0	0	0	0	0	0	0	0	37.7	0	0	0	0	75.4	0	0	0	75.4	37.7	0	0	0	37.7	0	0	0	0	0	0	0	0	0	113	0	37.7	0	37.7	0	0	0	0	0	0	0	0	0	0	0	0	0	0	37.7	0	0	0	0	0	0	0	0	0	0	0	0	0	0	0	0	0	0	0	0	0	0	0	0	0	0	0	0	0	0	0	0	0	37.7	0	0	0	0	0	0	37.7	0	75.4	0	0	0	0	0	0	0	0	75.4	0	0	0	0	0	0	0	0	0	0	0	0	37.7	37.7	37.7	0	0	0	0	0	0	37.7	0	37.7	0	0	0	0	0	0	0	0	0	0	0	0	0	0	0	113	0	0	0	0	75.4	0	113	0	0	0	0	0	0	0	37.7	113	0	0	0	0	0	0	0	0	0	0	0	0	0	0	0	0	0	0	0	0	0	75.4	0	0	37.7	37.7	0	0	0	0	0	0	0	0	0	0	0	0	0	0	0	0	0	0	37.7	0	0	37.7	37.7	0	0	0	0	0	0	0	0	0	0	0	0	37.7	0	0	0	37.7	0	0	0	0	0	0	0	0	0	0	0	0	37.7	0	0	0	0	0	0	0	0	0	0	0	0	37.7	37.7	0	0	0	0	0	0	0	0	0	37.7	0	0	75.4	0	0	0	37.7	0	0	0	0	0	0	37.7	0	0	0	0	0	0	0	0	0	0	0	0	0	0	0	0	0	0	0	0	0	0	0	0	0	0	0	37.7	0	0	0	0	37.7	0	0	0	0	0	0	0	0	0	0	0	0	0	0	0	37.7	0	37.7	0	0	0	0	0	0	0	0	0	37.7	0	0	0	37.7	0	0	0	0	37.7	0	0	0	0	0	0	0	0	37.7	0	0	0	0	0	0	0	0	0	0	37.7	0	0	0	37.7	0	0	0	0	37.7	0	0	0	0	0	0	0	0	37.7	0	0	0	0	0	0	0	0	37.7	0	0	0	0	0	0	37.7	0	0	37.7	0	0	0	37.7	0	0	0	0	0	37.7	0	0	0	0	0	37.7	0	0	0	0	37.7	0	0	0	0	0	0	0	0	0	113	0	0	37.7	0	0	75.4	0	0	0	0	0	0	0	0	0	0	0	0	0	0	75.4	0	0	0	0	37.7	0	0	0	37.7	0	37.7	0	0	0	0	0	0	0	0	151	37.7	0	0	0	0	0	0	0	0	0	0	0	0	0	0	0	0	37.7	0	0	37.7	0	0	0	113	0	0	0	0	0	0	75.4	0	0	0	0	0	0	0	0	0	0	0	0	0	0	0	0	0	0	0	0	37.7	0	0	0	37.7	0	0	0	0	528	0	37.7	37.7	0	0	0	0	0	0	0	0	0	0	75.4	0	0	0	37.7	0	0	151	151	0	0	0	0	0	0	0	37.7	0	0	0	0	0	0	0	75.4	0	0	0	0	113	0	0	0	0	0	0	37.7	0	75.4	0	0	0	0	0	0	37.7	0	0	0	0	37.7	0	0	0	0	0	75.4	0	0	0	37.7	0	0	0	0	0	0	0	0	0	0	0	0	75.4	0	0	189	0	0	0	0	0	0	0	0	0	0	0	0	75.4	0	0	0	0	0	0	0	0	0	0	0	0	0	0	226	113	0	37.7	0	0	0	0	37.7	0	0	0	0	0	0	0	0	37.7	0	0	0	37.7	0	0	0	0	37.7	0	0	37.7	0	0	0	37.7	0	0	37.7	0	0	0	0	0	0	75.4	37.7	0	0	0	0	37.7	0	0	37.7	0	0	0	0	0	0	0	0	0	37.7	0	0	0	0	0	0	75.4	37.7	0	0	0	0	113	0	0	0	0	37.7	37.7	0	0	0	0	0	0	0	75.4	0	0	0	0	0	37.7	0	0	0	0	0	0	0	0	189	0	0	0	0	0	0	0	0	0	0	0	0	0	0	0	0	0	0	37.7	0	0	0	37.7	37.7	75.4	0	75.4	0	0	0	0	0	0	0	0	0	113	37.7	0	0	0	0	0	37.7	0	0	0	0	0	0	0	0	0	0	75.4	0	0	0	0	0	0	0	0	0	0	0	0	37.7	0	0	0	0	0	0	0	0	37.7	0	0	0	0	0	0	0	0	0	0	0	0	0	0	0	0	0	0	0	0	75.4	37.7	37.7	37.7	0	0	0	0	0	0	0	0	0	0	0	0	0	0	0	37.7	0	0	37.7	0	0	75.4	37.7	75.4	0	0	0	0	0	0	0	0	37.7	0	0	0	0	0	37.7	37.7	0	0	0	0	0	0	0	0	0	0	0	0	0	0	0	0	0	0	0	0	0	0	0	37.7	0	0	0	0	0	0	0	0	0	75.4	0	0	0	0	0	0	0	0	37.7	0	0	0	75.4	0	37.7	0	0	37.7	0	37.7	0	0	0	0	0	0	0	0	0	0	0	0	0	0	0	0	0	37.7	0	0	0	0	0	0	0	0	189	0	0	0	75.4	0	0	0	0	0	0	0	0	37.7	0	0	0	37.7	0	0	0	0	0	0	0	0	0	0	0	0	0	226	37.7	37.7	37.7	0	37.7	0	0	0	0	0	0	0	0	0	0	37.7	0	0	0	0	0	0	0	0	0	0	37.7	0	0	37.7	0	0	0	75.4	75.4	0	37.7	0	0	37.7	0	0	37.7	0	452	113	0	0	0	0	37.7	37.7	0	0	0	0	0	0	0	37.7	0	0	0	37.7	0	0	0	0	0	0	0	0	0	0	0	0	0	75.4	0	0	0	37.7	0	0	75.4	0	0	0	0	0	151	0	0	0	113	0	0	0	0	37.7	0	0	0	0	0	0	37.7	0	0	0	0	0	0	0	0	0	0	0	0	0	0	0	0	37.7	75.4	37.7	0	0	0	37.7	0	0	0	0	0	0	0	0	37.7	0	0	0	0	0	0	0	0	0	0	0	0	0	0	37.7	0	0	0	0	0	37.7	0	75.4	0	0	0	0	0	0	0	0	0	0	37.7	0	0	0	0	0	0	0	0	37.7	0	0	0	0	0	0	0	75.4	0	0	0	0	0	0	0	0	0	0	0	37.7	37.7	0	0	0	0	0	0	0	0	0	0	0	0	37.7	0	0	0	0	0	0	0	37.7	0	0	0	0	0	0	37.7	0	0	37.7	0	0	0	0	0	37.7	0	75.4	0	0	0	0	0	0	0	0	0	0	0	0	0	0	37.7	0	0	0	0	37.7	0	0	0	37.7	0	0	0	0	0	0	0	0	0	0	0	37.7	0	0	0	0	0	0	0	0	0	0	0	0	0	0	0	0	37.7	0	0	0	37.7	0	0	0	0	0	0	0	0	0	0	0	75.4	37.7	0	0	37.7	0	0	37.7	0	0	0	0	0	0	0	0	0	0	0	0	0	0	113	0	0	0	0	0	0	0	0	0	0	0	0	0	0	37.7	0	37.7	37.7	0	0	0	0	0	0	0	0	0	0	0	37.7	0	0	0	37.7	0	37.7	37.7	0	0	37.7	37.7	0	0	0	0	0	37.7	0	0	0	0	37.7	0	0	37.7	0	0	0	0	0	0	0	0	0	0	0	0	37.7	0	0	0	0	0	0	0	0	0	0	0	0	0	0	0	0	37.7	0	0	0	0	0	0	37.7	0	0	0	0	0	0	0	0	0	37.7	0	0	0	0	0	0	37.7	0	0	0	0	0	0	0	0	0	0	0	0	0	37.7	37.7	0	0	0	0	0	0	0	0	0	0	0	0	0	0	0	0	0	0	0	113	0	0	0	0	0	0	0	0	0	0	0	0	0	0	0	0	0	0	0	0	0	0	0	0	0	0	0	0	0	0	0	0	0	0	0	0	0	75.4	0	0	0	0	0	37.7	37.7	0	0	0	0	0	0	0	0	37.7	0	0	0	0	0	0	0	0	0	0	0	0	0	0	0	37.7	0	0	0	0	0	37.7	0	37.7	0	0	37.7	0	0	37.7	37.7	0	0	0	0	0	0	0	0	0	0	37.7	0	0	0	0	0	0	0	37.7	0	0	0	0	0	0	75.4	0	37.7	0	75.4	0	0	0	0	0	0	37.7	37.7	0	0	0	0	0	0	0	0	0	0	0	0	37.7	0	0	37.7	0	0	0	0	0	0	0	0	0	0	37.7	75.4	0	0	0	0	0	0	0	0	0	0	0	0	0	0	0	0	0	37.7	0	0	0	0	0	0	0	151	0	0	0	0	0	0	37.7	37.7	0	0	0	0	0	0	0	0	0	0	0	0	0	0	0	0	0	0	0	0	0	0	0	0	0	0	0	0	0	0	0	0	0	0	0	0	0	0	0	0	37.7	0	0	0	0	37.7	0	0	0	0	75.4	0	0	0	0	0	0	0	0	37.7	37.7	0	0	0	0	0	0	0	37.7	0	0	0	0	0	0	0	0	0	0	0	0	0	0	0	0	0	0	37.7	0	0	0	0	75.4	0	113	0	0	0	37.7	0	37.7	0	37.7	0	0	0	37.7	37.7	0	37.7	0	151	0	0	0	37.7	0	0	0	0	0	0	0	0	0	0	75.4	75.4	0	0	0	37.7	0	0	0	75.4	0	0	0	0	0	0	0	0	0	0	0	0	0	0	0	0	0	0	0	0	0	0	75.4	0	0	37.7	0	0	0	0	0	0	0	0	0	0	0	0	0	113	0	0	0	113	0	0	0	0	0	0	0	0	0	37.7	37.7	0	0	0	75.4	0	37.7	113	37.7	0	0	0	0	0	0	0	37.7	0	0	0	0	0	0	0	0	0	0	0	0	0	0	0	0	0	37.7	0	0	0	0	113	264	0	151	0	0	0	151	0	0	151	0	0	0	0	0	75.4	0	0	0	0	0	0	0	0	0	0	0	0	0	0	0	0	0	0	0	0	0	37.7	0	0	0	0	0	0	0	0	0	37.7	37.7	0	0	0	0	0	0	0	0	0	0	0	0	0	0	0	0	0	0	0	0	0	0	0	0	0	0	0	0	0	0	0	0	0	0	0	0	0	0	0	0	0	37.7	0	0	0	0	113	0	0	0	0	0	0	0	0	0	0	0	0	0	0	0	37.7	0	0	0	0	75.4	0	0	0	0	37.7	0	0	0	0	0	0	0	0	0	0	0	0	0	0	0	37.7	0	0	0	0	0	0	0	0	0	0	0	0	0	0	0	0	0	0	0	0	0	0	0	0	0	0	0	0	0	0	0	0	0	0	0	37.7	0	0	0	0	0	0	0	0	37.7	0	0	0	0	0	0	0	0	0	113	0	0	0	0	0	0	0	0	0	37.7	0	0	0	0	0	0	0	0	0	0	0	0	0	0	0	0	0	151	0	0	0	0	0	0	0	0	0	0	37.7	0	37.7	0	0	37.7	0	0	0	0	0	0	0	0	37.7	0	37.7	0	0	0	0	0	0	0	0	37.7	113	0	0	0	37.7	0	0	0	0	0	37.7	37.7	0	0	0	0	0	0	0	75.4	0	37.7	0	0	0	0	0	0	0	0	0	75.4	0	37.7	75.4	0	0	0	0	37.7	0	37.7	37.7	0	0	0	0	0	0	0	0	0	0	0	37.7	0	0	75.4	0	0	0	0	75.4	0	37.7	37.7	0	0	0	0	0	0	0	0	0	0	0	0	0	37.7	0	0	0	0	0	0	0	0	0	0	0	0	0	37.7	0	0	0	0	0	0	0	0	0	0	0	0	0	37.7	37.7	0	0	37.7	37.7	0	0	0	37.7	0	75.4	0	0	0	75.4	37.7	0	0	0	0	0	0	0	0	0	0	0	0	0	0	37.7	0	75.4	0	0	0	0	0	0	0	0	0	37.7	0	37.7	0	0	37.7	0	0	0	0	0	0	0	37.7	0	0	0	0	0	0	189	0	0	0	0	0	0	0	0	0	0	0	0	0	0	0	0	0	0	0	0	0	0	0	37.7	0	0	0	37.7	0	37.7	0	37.7	0	0	0	0	0	0	0	0	37.7	0	0	0	0	0	0	0	0	0	0	37.7	0	0	0	0	0	0	75.4	37.7	0	0	0	0	0	0	0	0	0	0	0	37.7	0	0	37.7	0	0	0	0	0	0	0	0	0	0	0	0	37.7	37.7	0	0	0	0	0	0	0	0	0	0	0	0	0	0	0	0	0	0	0	0	0	0	0	0	0	37.7	0	0	0	0	0	0	0	0	0	37.7	113	0	0	0	0	0	0	37.7	0	0	0	0	0	0	0	75.4	0	0	0	0	37.7	0	0	0	37.7	0	113	0	0	0	0	0	0	0	0	0	0	0	0	0	0	37.7	0	0	0	0	0	0	0	37.7	0	0	0	0	0	0	0	0	0	0	0	0	37.7	0	0	0	0	0	0	0	37.7	0	0	0	0	0	37.7	0	37.7	0	0	0	0	0	0	0	0	0	0	0	0	0	37.7	0	37.7	0	0	0	37.7	0	0	0	0	37.7	0	37.7	0	0	37.7	0	0	0	37.7	0	0	0	0	0	0	37.7	0	0	0	0	0	37.7	0	0	113	0	0	0	0	0	0	0	0	37.7	37.7	0	0	0	0	0	37.7	37.7	0	0	0	0	0	0	0	0	37.7	0	0	0	0	0	0	0	0	0	0	0	0	0	0	75.4	0	0	0	0	0	0	0	0	0	0	0	0	37.7	0	0	0	0	0	0	0	0	0	0	37.7	37.7	75.4	0	0	0	0	0	0	0	0	0	0	0	0	37.7	0	0	0	0	37.7	37.7	0	75.4	0	0	0	0	0	75.4	0	0	0	0	0	0	0	0	0	0	0	0	0	0	0	0	0	0	0	0	0	0	0	0	0	0	0	0	0	0	0	0	0	0	0	0	37.7	0	0	0	0	0	37.7	0	37.7	0	0	0	0	0	0	37.7	0	0	0	0	0	0	0	0	0	0	0	0	0	0	0	0	0	0	0	0	0	0	0	0	0	0	37.7	37.7	0	0	0	0	75.4	0	0	0	0	0	0	37.7	0	0	0	0	0	0	0	0	0	0	37.7	0	0	0	0	0	0	113	0	37.7	0	0	151	226	37.7	0	75.4	0	0	37.7	0	0	0	0	0	0	0	0	0	0	37.7	0	0	0	75.4	0	0	0	113	0	0	0	0	0	0	0	75.4	0	0	0	37.7	0	37.7	0	0	0	75.4	0	0	0	0	0	37.7	0	0	0	37.7	0	0	0	0	0	37.7	0	151	0	0	0	0	0	0	37.7	0	0	0	0	0	0	0	0	0	37.7	0	0	75.4	0	0	0	0	37.7	0	0	0	0	0	0	0	37.7	0	0	0	0	0	0	0	0	0	0	0	0	0	0	0	0	113	0	75.4	0	0	37.7	0	0	0	0	75.4	0	0	0	37.7	75.4	0	226	0	37.7	0	0	0	0	0	0	0	0	0	0	0	0	0	0	0	0	0	0	0	37.7	0	0	0	0	0	0	0	0	0	0	0	0	75.4	0	0	0	0	0	0	0	37.7	0	0	0	0	0	0	0	0	0	0	0	0	0	0	0	37.7	0	0	0	0	0	0	0	0	37.7	37.7	0	0	0	0	37.7	0	0	0	0	0	0	0	0	0	0	0	0	0	0	0	37.7	0	0	0	37.7	0	0	0	0	0	0	0	0	0	0	0	0	0	0	0	0	0	0	0	0	0	0	0	75.4	37.7	0	0	37.7	0	0	0	0	0	0	0	0	0	0	0	0	0	0	0	0	37.7	37.7	0	0	0	0	0	0	0	37.7	0	0	0	0	0	75.4	0	0	0	0	0	0	37.7	0	151	0	0	37.7	0	0	0	0	0	0	0	0	0	0	37.7	0	37.7	75.4	0	0	0	0	0	0	0	0	0	0	0	37.7	0	0	0	0	0	0	0	37.7	0	75.4	0	75.4	0	37.7	37.7	37.7	0	0	37.7	0	0	0	0	0	0	0	0	0	0	75.4	0	0	0	37.7	0	0	37.7	151	0	0	0	0	0	0	0	0	0	0	0	0	0	0	0	37.7	0	37.7	0	0	0	0	0	0	0	0	0	0	0	0	0	0	0	75.4	0	0	0	37.7	0	0	37.7	0	0	37.7	0	0	0	0	0	0	0	0	0	0	0	0	0	0	0	0	0	0	37.7	0	0	0	0	0	37.7	0	0	0	0	0	0	0	0	0	0	0	0	0	37.7	0	0	0	75.4	0	0	75.4	0	0	0	0	37.7	0	113	0	0	0	75.4	113	0	0	0	0	0	0	0	0	0	0	0	0	0	0	0	0	0	0	0	0	37.7	0	0	0	75.4	0	0	0	0	0	0	0	0	37.7	0	0	0	0	0	0	0	75.4	75.4	0	0	37.7	0	0	0	0	0	0	37.7	37.7	0	0	0	0	0	37.7	0	189	0	0	0	0	0	37.7	0	0	0	37.7	0	0	0	0	0	0	0	0	0	0	0	0	37.7	0	0	0	0	0	0	37.7	0	0	0	37.7	0	0	226	0	0	0	37.7	0	0	0	0	0	0	0	0	37.7	0	37.7	0	37.7	0	0	0	37.7	0	0	0	37.7	0	0	0	0	0	0	0	0	0	0	0	0	0	0	37.7	0	0	0	0	0	0	37.7	0	37.7	0	75.4	0	0	0	0	0	0	75.4	0	0	0	0	0	0	0	0	37.7	0	0	37.7	0	0	0	0	37.7	0	0	189	0	0	0	0	0	0	0	0	0	0	0	37.7	0	37.7	0	75.4	0	37.7	0	0	37.7	0	0	0	0	0	0	37.7	0	0	0	0	37.7	0	0	0	37.7	0	37.7	37.7	0	0	0	0	0	0	0	0	0	37.7	0	0	0	37.7	0	0	0	0	0	75.4	0	0	0	0	0	0	0	0	0	37.7	0	0	37.7	0	0	0	0	0	0	37.7	37.7	0	75.4	0	0	0	0	0	0	0	0	0	0	0	0	0	0	0	0	0	0	0	0	0	0	37.7	0	0	0	0	37.7	0	0	0	0	0	0	0	0	0	37.7	0	0	0	0	0	0	0	0	0	0	37.7	0	0	0	0	0	0	0	37.7	37.7	0	0	0	0	0	37.7	0	37.7	0	0	37.7	0	0	0	0	0	0	0	75.4	0	0	0	37.7	0	0	0	0	75.4	0	0	75.4	0	75.4	0	0	0	0	37.7	37.7	0	37.7	0	0	0	0	0	0	0	0	0	0	0	37.7	0	0	0	0	0	0	0	37.7	0	0	37.7	0	0	0	0	0	0	0	0	0	37.7	0	0	0	0	37.7	0	0	0	0	0	0	0	37.7	0	0	0	0	0	0	0	0	75.4	0	0	0	0	0	0	0	0	0	0	0	0	0	0	0	0	0	0	75.4	0	0	0	0	0	0	37.7	0	0	0	0	0	0	0	0	0	0	0	0	37.7	0	0	0	0	0	0	0	0	0	0	0	0	0	0	0	0	0	0	0	0	0	37.7	0	0	0	0	0	0	0	0	37.7	0	0	37.7	0	0	75.4	0	0	0	0	0	0	0	0	0	37.7	0	0	0	0	0	0	37.7	0	37.7	0	0	0	0	0	0	0	37.7	37.7	0	0	0	0	0	0	0	0	0	0	0	0	0	0	37.7	0	37.7	0	0	0	0	0	0	0	0	0	0	0	0	37.7	0	0	0	0	0	37.7	0	0	0	0	0	0	0	0	37.7	0	37.7	0	0	0	0	37.7	0	0	0	0	0	0	0	151	0	0	0	37.7	0	37.7	0	0	0	37.7	37.7	0	0	0	0	0	0	37.7	0	0	0	0	0	0	0	0	37.7	0	0	0	0	37.7	0	0	0	0	37.7	0	0	37.7	0	0	0	0	0	0	0	0	0	0	0	37.7	0	113	75.4	0	0	0	0	0	0	0	37.7	0	0	0	0	0	0	0	0	0	0	0	0	0	0	0	37.7	0	37.7	0	0	0	75.4	0	0	0	37.7	0	0	0	0	0	0	0	0	37.7	0	0	0	0	37.7	0	0	37.7	0	0	0	37.7	0	0	0	37.7	0	37.7	0	0	0	0	0	75.4	0	37.7	0	0	0	0	0	0	0	0	37.7	0	37.7	0	37.7	0	0	75.4	37.7	0	0	0	0	0	37.7	0	0	0	0	0	0	37.7	0	37.7	0	75.4	0	37.7	0	0	0	0	0	0	75.4	0	0	0	0	75.4	0	0	0	37.7	0	0	0	0	0	0	0	0	0	0	0	0	0	0	0	0	0	0	0	0	37.7	0	37.7	0	0	0	0	0	0	0	37.7	0	0	0	0	113	37.7	0	0	0	0	0	0	0	0	0	0	37.7	37.7	0	0	0	0	0	0	0	0	0	0	0	0	0	37.7	0	0	0	37.7	0	0	0	0	0	0	0	75.4	37.7	37.7	0	0	37.7	0	37.7	37.7	0	0	0	0	0	0	0	0	0	0	0	0	0	0	0	0	0	0	37.7	0	0	0	0	0	0	0	0	0	0	37.7	0	0	0	0	0	0	0	0	0	0	0	0	0	0	0	0	0	0	0	0	0	0	37.7	0	0	189	0	0	0	0	189	0	0	0	0	189	0	37.7	0	0	0	0	151	0	189	0	0	75.4	0	0	0	37.7	0	0	0	37.7	0	0	75.4	0	0	0	0	0	37.7	37.7	0	0	0	37.7	0	0	37.7	0	0	0	0	0	0	0	0	0	0	0	0	0	0	37.7	0	0	0	0	37.7	0	0	0	0	0	37.7	0	0	0	0	0	37.7	0	0	0	37.7	0	0	0	0	0	0	0	0	0	75.4	0	0	37.7	0	0	0	37.7	0	0	0	0	0	0	0	0	0	37.7	37.7	0	75.4	0	0	0	0	0	0	0	0	0	0	0	0	0	0	0	37.7	0	75.4	37.7	0	37.7	0	0	37.7	0	0	0	0	0	0	0	37.7	0	0	0	0	0	0	0	0	0	0	0	75.4	0	0	37.7	0	0	0	0	37.7	0	0	37.7	0	37.7	0	0	0	0	37.7	0	0	0	0	0	0	0	0	0	0	0	37.7	0	0	0	0	0	0	0	0	0	0	0	0	0	0	0	0	0	0	0	0	0	0	0	0	0	0	0	0	0	0	0	0	0	0	0	0	0	0	0	0	37.7	0	0	37.7	0	0	0	0	0	0	0	0	0	0	0	37.7	0	0	0	0	0	0	0	0	37.7	0	0	0	0	0	0	0	0	0	0	0	0	0	0	0	0	0	0	0	0	0	0	0	0	0	0	0	0	0	0	0	37.7	0	0	0	0	0	0	0	0	37.7	0	37.7	0	0	0	0	0	0	0	0	0	0	0	0	0	0	0	0	0	0	0	0	0	0	0	0	0	0	0	0	0	0	37.7	0	0	0	0	0	0	37.7	0	37.7	0	37.7	0	0	37.7	0	0	0	0	0	0	0	0	37.7	0	0	0	0	37.7	37.7	0	0	0	37.7	0	0	0	0	0	0	0	0	0	0	37.7	0	0	0	0	0	0	37.7	75.4	0	75.4	0	0	0	0	0	0	0	0	0	0	75.4	0	37.7	37.7	0	0	0	0	0	0	0	0	0	0	0	0	37.7	0	0	0	0	0	0	0	0	0	0	0	0	0	0	0	0	0	37.7	37.7	0	0	0	0	0	0	0	0	37.7	0	0	452	75.4	0	0	0	0	0	0	0	0	0	0	0	0	0	0	0	37.7	0	0	0	0	0	0	0	0	0	0	0	75.4	0	0	0	0	0	0	0	0	0	0	0	0	0	0	0	0	0	0	0	0	37.7	0	0	0	0	0	0	0	0	0	37.7	0	0	0	0	0	0	0	0	0	37.7	37.7	0	0	0	0	0	0	0	0	0	0	0	0	0	0	0	37.7	0	0	0	0	0	0	37.7	0	0	151	0	0	0	37.7	0	0	37.7	0	0	0	0	0	0	0	0	0	0	0	75.4	0	189	0	0	0	37.7	0	0	0	0	0	37.7	0	0	37.7	0	0	0	151	0	0	0	0	0	0	0	0	0	0	0	0	0	0	0	0	0	0	0	0	0	0	0	0	37.7	0	37.7	0	0	0	0	0	0	0	37.7	0	0	0	0	0	0	0	0	0	0	0	0	0	0	0	0	37.7	0	0	0	0	0	37.7	0	0	0	0	0	37.7	0	75.4	0	0	0	37.7	0	0	0	0	0	0	0	0	0	0	0	0	37.7	0	0	0	0	0	37.7	0	0	0	37.7	0	37.7	0	0	0	0	37.7	0	0	0	0	37.7	0	0	37.7	0	0	0	0	37.7	0	0	0	0	0	0	0	0	0	0	0	0	0	0	0	0	0	0	0	0	37.7	0	113	0	0	0	0	0	0	0	75.4	0	0	0	0	0	0	0	0	0	0	37.7	0	37.7	0	0	0	0	0	0	0	113	0	0	0	75.4	0	37.7	0	0	0	0	0	0	0	0	0	0	0	0	0	0	0	0	0	37.7	0	0	0	0	37.7	0	37.7	75.4	0	0	0	0	0	0	0	0	0	0	0	37.7	0	0	0	0	0	0	0	0	0	0	0	0	151	0	0	0	0	0	0	0	0	0	0	0	0	0	37.7	0	113	113	37.7	0	0	0	0	0	0	0	0	0	0	0	0	0	0	151	0	0	0	0	0	0	37.7	0	0	0	37.7	0	0	0	0	0	0	0	0	0	0	0	0	37.7	0	0	0	0	0	0	0	0	0	0	0	0	0	0	0	0	0	0	0	0	0	0	0	0	75.4	0	0	37.7	0	0	0	0	0	0	37.7	37.7	0	0	0	0	0	0	0	0	37.7	37.7	0	0	0	0	0	0	0	0	0	0	0	0	226	0	113	0	0	0	0	0	0	0	0	0	0	37.7	0	0	0	0	0	0	0	0	0	0	0	0	0	0	0	0	0	75.4	0	0	0	0	0	37.7	0	0	0	0	0	0	0	0	75.4	0	0	0	37.7	0	0	0	0	37.7	0	37.7	37.7	0	0	0	37.7	0	0	0	0	0	0	0	0	0	0	0	0	0	0	0	0	0	0	0	0	0	0	0	0	0	0	0	0	0	75.4	0	0	37.7	0	0	0	75.4	0	0	0	0	0	0	0	0	0	0	0	0	0	37.7	0	0	0	0	0	37.7	0	37.7	0	0	0	0	0	0	0	0	0	0	0	113	0	0	37.7	0	75.4	0	0	0	0	0	0	0	0	0	0	0	37.7	0	0	0	415	0	0	0	0	0	0	0	0	0	0	0	0	0	37.7	0	0	0	0	0	0	0	37.7	0	0	0	0	37.7	0	0	0	0	0	0	0	37.7	0	37.7	0	75.4	0	0	0	0	0	0	0	0	0	0	0	189	0	37.7	0	0	0	0	0	0	0	0	37.7	0	0	0	37.7	0	0	0	0	0	37.7	0	0	0	0	0	0	37.7	0	0	0	0	0	0	0	0	0	0	0	0	0	0	0	0	0	0	0	0	0	37.7	0	37.7	0	0	0	0	0	0	0	0	0	0	0	0	0	0	0	0	0	0	37.7	0	0	0	0	0	0	0	0	0	37.7	0	0	0	189	0	37.7	0	0	0	0	0	0	0	0	0	0	0	0	0	0	37.7	0	113	0	0	0	0	0	226	37.7	0	0	0	0	0	0	0	0	0	0	0	0	0	0	0	37.7	0	0	0	0	0	37.7	0	0	0	0	0	113	0	0	0	0	0	0	0	0	0	37.7	0	113	0	0	0	37.7	37.7	0	37.7	0	37.7	0	0	0	0	0	0	0	0	0	37.7	0	0	0	0	0	0	37.7	0	0	0	0	0	75.4	0	0	0	0	0	0	0	0	0	0	0	37.7	0	0	75.4	0	0	0	0	75.4	0	37.7	0	0	0	0	0	0	0	37.7	0	0	0	0	0	0	0	0	0	0	0	0	0	0	0	0	0	75.4	37.7	0	0	0	0	0	0	0	0	0	0	0	0	0	0	0	0	0	0	0	0	0	151	0	0	0	0	0	37.7	0	0	0	0	0	75.4	0	75.4	226	75.4	0	75.4	0	0	0	0	0	0	113	0	0	0	0	0	0	0	0	0	0	0	0	0	0	37.7	0	0	0	0	0	0	0	0	0	0	0	0	0	0	0	0	0	113	0	37.7	0	0	0	37.7	0	0	37.7	0	0	0	0	0	0	0	0	0	0	0	0	0	0	0	0	0	0	37.7	0	37.7	0	0	0	113	0	0	37.7	0	0	0	0	0	37.7	0	0	0	0	0	0	0	0	0	0	0	0	0	0	0	0	0	0	37.7	0	0	0	0	0	37.7	0	0	0	0	0	0	37.7	0	0	0	0	0	37.7	0	0	0	0	0	37.7	0	0	0	37.7	0	0	0	0	0	75.4	37.7	0	0	0	0	0	0	37.7	0	0	0	0	0	37.7	0	0	0	0	0	0	0	0	0	0	0	0	0	0	37.7	0	0	37.7	37.7	0	0	0	0	37.7	0	37.7	0	0	339	0	0	0	0	0	37.7	0	0	0	0	0	0	0	0	0	0	0	0	0	0	0	0	37.7	0	0	0	0	0	0	37.7	37.7	0	0	0	0	0	0	0	0	0	0	0	0	0	37.7	0	0	0	0	0	37.7	0	0	0	0	0	0	0	0	0	37.7	0	37.7	0	0	0	0	0	0	0	0	0	0	0	189	0	0	113	37.7	0	0	0	0	0	0	0	0	0	0	0	0	37.7	0	0	0	0	0	0	0	0	0	0	0	0	0	37.7	37.7	0	0	0	75.4	0	0	0	0	0	0	0	0	0	0	0	37.7	0	0	37.7	37.7	75.4	0	0	0	0	0	0	0	37.7	0	0	0	0	37.7	0	0	0	0	0	0	0	0	0	0	0	37.7	0	0	0	0	0	0	37.7	0	0	226	0	0	0	0	37.7	0	0	0	0	0	0	0	0	0	0	37.7	0	0	0	0	0	0	0	0	0	37.7	0	0	37.7	37.7	0	0	0	0	0	0	0	0	0	0	0	0	0	0	37.7	0	0	37.7	0	0	0	0	0	0	0	0	0	0	0	0	0	0	37.7	0	0	0	0	0	0	0	75.4	0	0	0	0	0	0	0	0	0	0	0	0	0	37.7	0	0	0	0	0	0	0	37.7	0	0	0	0	0	37.7	0	0	0	0	0	0	0	0	0	0	0	0	0	37.7	0	0	0	0	0	37.7	0	0	0	0	0	0	0	0	0	0	0	189	0	0	0	0	0	0	0	0	0	0	0	0	0	0	0	0	0	0	0	0	0	0	0	0	0	75.4	0	0	0	0	0	0	0	0	0	0	0	0	0	0	0	0	0	0	0	0	0	0	0	37.7	0	0	0	0	37.7	0	0	0	113	0	0	0	37.7	0	0	0	0	0	0	0	0	75.4	0	0	0	0	0	0	37.7	0	226	0	0	0	0	0	0	0	0	0	0	0	37.7	0	0	113	0	37.7	0	0	0	0	37.7	0	0	0	0	37.7	0	0	0	0	0	0	0	0	0	0	0	0	0	0	75.4	37.7	0	0	339	37.7	113	0	0	151	0	0	151	0	0	0	113	0	0	0	0	0	0	37.7	0	0	0	0	0	0	0	0	0	0	0	0	37.7	37.7	0	0	0	0	0	0	0	0	0	0	0	0	0	0	0	0	0	0	0	0	0	0	0	0	0	0	0	37.7	0	75.4	0	0	0	0	37.7	0	37.7	0	0	0	0	0	0	0	0	0	0	0	0	0	0	37.7	113	0	0	0	0	75.4	0	0	0	0	0	37.7	0	0	0	0	0	0	0	37.7	37.7	0	0	0	0	37.7	37.7	0	0	0	0	0	0	0	0	0	0	0	0	0	0	0	0	0	0	0	0	0	0	37.7	0	0	0	0	0	0	75.4	75.4	37.7	0	0	0	0	0	0	0	0	37.7	0	0	37.7	0	0	37.7	0	0	0	0	0	0	0	0	0	0	0	0	0	0	0	0	37.7	75.4	0	37.7	0	0	37.7	37.7	0	0	0	0	0	0	0	0	0	0	0	0	37.7	0	0	0	0	0	0	0	0	0	0	0	0	0	0	0	0	0	0	0	0	0	0	0	0	0	0	0	0	0	0	0	151	0	37.7	0	37.7	0	37.7	0	0	0	0	0	0	0	0	0	0	0	0	37.7	0	0	0	0	37.7	0	0	0	0	113	0	0	0	0	0	75.4	0	0	0	37.7	0	0	0	0	0	0	0	0	0	0	0	0	0	0	0	0	0	0	0	37.7	0	0	0	0	113	0	0	0	0	0	0	0	0	0	0	0	0	0	37.7	0	0	0	0	0	0	0	37.7	0	0	0	0	0	0	0	151	0	0	0	0	0	0	0	0	0	0	0	0	0	0	0	0	0	0	37.7	0	0	0	0	37.7	0	0	0	0	0	0	0	0	0	0	0	151	0	151	189	75.4	0	75.4	0	0	0	37.7	0	0	75.4	37.7	0	0	0	0	0	0	37.7	75.4	0	0	0	0	0	0	0	0	75.4	0	0	0	0	0	0	0	37.7	0	0	0	0	0	0	0	0	0	0	37.7	0	0	37.7	0	0	0	0	37.7	0	0	0	0	0	0	113	0	0	0	75.4	0	0	0	0	0	0	0	0	0	0	113	0	0	0	37.7	0	0	0	0	0	0	0	75.4	0	0	0	0	0	0	37.7	0	0	37.7	37.7	0	75.4	37.7	0	0	0	37.7	0	0	0	0	75.4	189	0	0	0	0	0	0	0	0	0	0	0	0	0	0	0	0	0	0	0	0	0	37.7	0	0	0	0	0	0	0	0	0	0	0	0	0	37.7	0	0	0	37.7	0	75.4	0	0	0	0	0	0	0	0	0	37.7	0	0	0	0	0	0	0	37.7	37.7	0	0	0	0	0	0	37.7	75.4	0	37.7	0	0	0	0	37.7	0	0	37.7	0	0	0	75.4	0	37.7	0	75.4	37.7	0	37.7	0	0	0	0	0	37.7	0	0	113	37.7	0	37.7	0	0	37.7	0	0	0	0	37.7	0	0	0	0	0	0	37.7	0	0	0	0	0	0	0	0	0	37.7	37.7	0	0	0	0	0	0	0	37.7	0	0	0	0	0	0	0	0	75.4	0	0	0	0	0	0	0	113	0	0	37.7	0	0	0	0	0	0	0	0	0	0	0	0	0	0	0	0	37.7	0	0	0	0	0	0	0	0	37.7	0	0	0	37.7	0	37.7	0	0	0	0	0	0	37.7	0	0	0	0	0	0	0	0	0	75.4	0	0	0	0	0	0	113	0	37.7	0	0	0	0	0	0	0	0	0	0	0	0	0	0	0	0	0	0	0	0	0	0	0	0	0	0	37.7	0	0	0	37.7	75.4	0	0	0	0	0	0	0	0	0	0	0	0	75.4	0	0	0	0	0	0	0	0	0	0	0	0	37.7	0	0	0	0	0	0	37.7	0	0	0	0	0	0	0	0	0	0	0	0	0	0	0	0	0	0	0	0	0	0	0	0	0	0	0	0	0	0	0	0	0	0	0	0	0	0	0	0	37.7	0	0	0	0	0	0	113	0	0	0	75.4	0	0	37.7	75.4	0	189	0	0	0	0	189	37.7	0	0	0	75.4	0	0	0	75.4	0	0	0	0	0	0	0	37.7	0	0	113	0	0	0	0	0	0	0	75.4	0	0	0	0	151	0	0	0	0	0	0	0	0	0	0	0	0	0	37.7	113	0	113	0	0	0	0	0	0	0	0	0	0	0	0	0	75.4	0	0	0	113	0	0	0	0	0	0	0	0	0	0	0	0	0	0	0	0	37.7	0	0	0	0	0	0	0	0	37.7	0	0	37.7	0	37.7	0	0	0	0	0	0	0	339	0	0	0	0	0	0	0	0	0	0	37.7	0	0	0	0	0	0	0	0	0	75.4	0	0	189	0	0	0	0	0	37.7	0	0	0	75.4	0	0	0	0	0	0	37.7	0	37.7	75.4	0	0	37.7	0	0	0	0	0	0	0	0	0	0	37.7	75.4	113	0	0	0	0	0	0	113	0	0	0	0	0	0	0	0	37.7	0	0	0	0	0	0	0	0	0	0	113	0	0	0	0	0	0	0	0	0	0	0	37.7	37.7	0	0	0	0	0	0	0	0	0	0	37.7	75.4	0	0	0	0	0	37.7	0	37.7	0	0	0	0	0	0	0	0	0	0	37.7	0	0	0	0	0	0	37.7	0	0	0	0	0	0	0	0	0	0	0	0	0	0	0	0	0	0	0	0	0	37.7	0	0	0	0	0	0	0	0	0	0	0	0	0	0	0	0	0	0	0	0	0	75.4	0	37.7	37.7	0	0	0	37.7	0	0	0	0	0	0	0	0	0	0	0	0	37.7	0	0	37.7	0	0	0	0	0	0	37.7	0	0	113	0	0	0	0	0	0	75.4	37.7	37.7	0	0	0	0	0	0	0	0	0	0	0	0	0	0	0	37.7	0	37.7	0	0	0	0	0	0	37.7	0	0	0	37.7	0	0	0	0	0	0	0	0	0	0	0	0	0	0	0	0	0	0	0	0	0	0	0	0	0	0	0	0	0	0	0	0	0	0	37.7	0	0	0	0	0	37.7	0	0	0	75.4	0	37.7	0	0	37.7	0	0	0	0	0	0	0	0	0	0	0	0	0	0	0	0	0	0	0	0	0	0	0	37.7	0	0	37.7	0	0	0	0	0	0	0	0	37.7	37.7	0	0	0	0	0	0	0	0	0	0	0	0	0	0	0	0	0	0	0	0	0	0	0	37.7	0	0	0	0	0	0	0	0	0	0	0	0	0	0	0	0	0	0	0	0	0	0	0	0	113	0	0	0	0	0	0	0	0	0	0	0	0	0	0	0	0	0	0	0	0	0	0	0	113	0	0	0	0	0	0	37.7	0	0	37.7	0	37.7	37.7	0	0	0	0	113	0	0	0	0	151	0	0	0	0	0	0	0	0	37.7	0	0	0	37.7	0	37.7	0	0	0	0	0	0	75.4	0	0	0	0	0	0	0	0	0	0	0	0	0	0	0	0	0	37.7	37.7	0	0	0	0	0	0	0	0	0	0	37.7	0	0	0	0	0	0	0	0	0	0	37.7	37.7	0	0	0	0	0	37.7	0	151	113	113	0	0	0	0	37.7	0	0	0	0	0	0	0	0	0	0	0	0	0	0	0	37.7	0	0	0	0	0	0	0	0	0	0	0	0	0	0	0	0	0	113	0	0	0	37.7	0	0	0	0	0	0	37.7	0	0	0	0	0	0	0	0	0	0	0	0	0	0	0	0	0	0	0	0	0	0	0	0	0	0	0	37.7	0	0	0	0	0	0	0	0	0	0	0	0	0	0	0	37.7	0	37.7	0	0	0	37.7	0	0	0	0	0	0	0	37.7	0	0	37.7	0	0	0	0	0	0	0	37.7	0	0	0	0	0	0	0	0	0	0	0	0	0	0	0	0	0	37.7	0	0	0	0	0	0	0	0	0	0	0	0	37.7	0	0	0	0	0	0	0	0	0	0	0	0	0	0	0	0	37.7	0	0	0	0	0	0	0	0	0	0	37.7	0	0	189	0	0	0	0	0	0	0	0	0	37.7	0	0	0	0	0	0	226	0	0	0	37.7	0	0	0	75.4	0	0	0	0	0	0	0	0	0	0	0	0	0	0	0	0	0	0	0	0	37.7	75.4	0	0	0	0	0	0	0	0	0	0	0	0	0	37.7	0	0	0	0	0	37.7	0	0	0	0	0	0	0	0	0	0	0	0	0	0	0	0	0	0	0	0	0	0	37.7	0	0	0	0	0	0	0	37.7	0	0	0	0	0	0	0	0	0	0	75.4	0	113	0	0	0	0	0	0	0	0	0	0	0	0	0	0	0	0	0	0	37.7	0	0	0	0	0	0	37.7	0	0	0	0	0	0	0	0	75.4	37.7	0	0	0	0	0	0	0	0	0	37.7	0	0	0	113	0	0	0	0	0	0	0	0	0	0	0	0	0	0	0	37.7	0	0	0	0	0	0	0	37.7	0	0	0	0	0	37.7	0	0	0	0	0	0	0	0	0	37.7	0	75.4	0	0	0	0	0	0	0	0	0	0	0	75.4	0	0	0	113	0	0	37.7	0	75.4	0	0	0	0	0	37.7	0	0	0	0	0	0	0	37.7	0	0	0	37.7	0	0	0	0	0	37.7	0	0	0	0	0	0	0	0	37.7	0	0	0	0	0	0	75.4	37.7	0	0	0	0	0	0	0	0	37.7	0	0	0	0	0	0	37.7	0	0	75.4	0	0	0	0	0	0	0	0	75.4	0	0	0	0	0	0	0	0	0	0	0	0	75.4	0	0	0	0	0	0	0	0	37.7	0	0	0	151	0	0	0	75.4	0	0	0	0	75.4	0	0	0	0	0	37.7	37.7	37.7	0	0	0	0	37.7	0	0	0	0	0	0	0	0	0	0	0	189	0	75.4	0	0	0	0	0	0	37.7	0	37.7	37.7	0	0	0	0	0	0	75.4	0	37.7	0	0	0	0	0	0	0	0	0	0	0	0	0	0	0	0	0	0	0	0	0	0	0	0	0	0	0	0	0	0	0	0	0	75.4	0	37.7	0	0	0	37.7	0	0	0	0	0	0	0	0	0	0	0	0	0	0	0	0	0	0	0	37.7	0	0	0	0	0	0	0	0	0	0	0	0	0	0	0	0	0	37.7	0	0	0	151	0	0	189	0	0	0	0	0	0	0	0	0	0	0	0	37.7	0	0	0	0	0	37.7	0	0	0	0	0	0	0	0	0	0	0	0	0	0	0	0	0	0	0	0	0	0	0	37.7	0	0	0	37.7	0	0	0	0	0	37.7	0	0	0	226	0	0	0	0	0	0	0	0	0	0	37.7	0	0	0	0	0	0	0	0	0	0	0	0	0	0	0	0	0	0	0	37.7	0	0	0	0	0	37.7	0	0	0	0	0	0	0	0	0	0	37.7	0	0	0	0	0	0	0	0	0	75.4	0	0	75.4	0	0	0	0	0	0	0	0	0	0	0	0	0	37.7	37.7	0	0	0	0	0	0	37.7	0	0	0	0	0	37.7	0	0	37.7	0	0	0	0	37.7	0	0	0	37.7	0	0	0	0	0	0	0	0	0	0	0	0	0	0	0	0	0	0	0	0	0	37.7	0	0	37.7	0	0	0	37.7	37.7	0	0	0	0	0	113	0	0	0	0	0	0	0	0	0	0	0	37.7	0	0	0	0	0	0	0	0	0	151	0	0	0	37.7	0	0	37.7	0	0	0	37.7	0	0	0	0	37.7	0	0	0	0	0	0	0	0	37.7	37.7	0	0	0	0	0	0	37.7	0	0	0	0	0	0	0	0	0	0	0	0	0	0	0	0	0	0	0	0	0	0	0	0	37.7	0	0	0	0	0	0	0	0	37.7	0	0	0	0	0	0	37.7	37.7	0	0	0	0	0	0	0	37.7	0	0	37.7	0	37.7	0	0	0	0	37.7	0	0	0	0	0	0	0	0	0	0	0	37.7	0	0	0	0	0	0	0	0	37.7	37.7	0	37.7	0	0	37.7	37.7	0	0	37.7	0	0	0	0	0	0	0	0	0	0	0	0	0	0	37.7	0	0	0	0	0	0	0	37.7	0	0	0	0	0	0	0	0	0	0	0	0	0	0	0	0	37.7	0	0	0	0	0	0	0	75.4	0	0	0	0	37.7	0	0	0	0	0	0	0	0	37.7	37.7	0	0	37.7	0	37.7	0	0	0	0	0	37.7	75.4	0	0	0	75.4	0	0	0	0	0	0	0	0	0	0	0	0	0	0	0	0	0	0	0	0	0	0	0	0	37.7	0	0	0	0	0	0	0	0	0	0	0	0	0	0	0	0	0	37.7	0	0	0	37.7	0	0	0	0	0	0	75.4	0	0	37.7	0	0	0	0	0	0	75.4	0	0	0	0	0	0	0	0	0	0	0	0	0	37.7	0	0	0	0	0	0	0	0	0	0	0	0	0	0	0	0	0	0	0	0	0	37.7	0	189	0	0	113	0	75.4	37.7	0	0	0	0	0	0	0	0	0	37.7	0	0	0	0	0	0	0	0	0	0	37.7	0	0	0	0	0	0	0	0	0	0	0	113	0	0	37.7	0	0	0	0	0	0	0	0	0	0	0	0	0	0	0	75.4	0	0	0	37.7	0	0	0	0	0	0	0	0	0	0	0	0	0	0	0	0	0	0	0	0	0	0	0	0	0	0	0	0	0	0	0	0	37.7	0	0	0	0	0	0	37.7	0	0	0	0	37.7	0	0	0	0	0	0	0	37.7	0	0	0	0	0	0	0	0	0	37.7	0	0	0	0	0	0	0	0	0	0	37.7	0	37.7	0	0	0	0	0	0	0	0	0	0	0	0	37.7	0	0	0	0	113	0	0	0	0	37.7	0	0	0	0	0	113	0	0	0	0	0	0	0	0	0	0	0	37.7	0	0	0	0	0	0	0	75.4	0	0	0	0	0	0	0	0	37.7	37.7	0	0	0	0	0	0	37.7	0	0	0	0	0	0	75.4	0	0	0	0	37.7	0	0	0	0	0	0	0	0	0	0	0	0	37.7	0	0	0	0	0	0	0	0	0	0	0	0	37.7	0	0	0	0	37.7	0	0	0	75.4	0	0	0	0	0	0	0	0	0	0	0	0	0	0	0	0	37.7	0	0	0	0	0	0	0	0	0	0	37.7	0	37.7	75.4	0	0	0	0	0	0	0	0	0	0	0	113	0	37.7	0	0	0	0	0	0	0	0	0	0	0	0	0	0	0	0	0	0	0	226	0	0	0	0	0	37.7	0	0	37.7	0	0	37.7	0	0	0	37.7	0	0	0	0	37.7	0	0	37.7	0	0	0	0	0	0	37.7	0	37.7	0	0	0	0	0	0	0	0	0	0	0	0	37.7	0	0	0	0	0	0	0	75.4	0	37.7	0	0	0	37.7	0	0	0	75.4	0	0	0	0	37.7	37.7	0	37.7	0	0	0	0	0	0	0	0	0	0	0	0	0	0	0	0	0	0	0	0	0	0	0	0	0	0	0	0	0	0	0	0	0	0	0	0	0	0	0	0	0	0	0	0	0	0	0	0	37.7	0	0	0	0	0	0	37.7	0	0	0	0	0	0	0	0	0	0	37.7	0	0	0	0	75.4	0	0	452	0	0	37.7	0	0	0	37.7	0	75.4	0	0	0	0	0	0	0	0	264	75.4	37.7	0	0	0	37.7	0	0	0	0	0	0	0	0	0	0	0	0	37.7	37.7	0	0	0	0	37.7	0	415	0	0	0	0	0	0	0	0	0	0	0	0	37.7	0	0	0	0	75.4	0	75.4	0	0	0	0	0	0	0	0	0	0	0	0	0	0	0	0	0	0	0	0	0	0	0	0	0	264	0	0	0	0	0	37.7	0	0	37.7	0	75.4	0	0	0	0	0	0	0	37.7	0	0	0	0	0	0	0	0	0	0	0	0	0	0	0	0	37.7	0	0	0	0	0	0	0	0	0	0	0	37.7	0	0	75.4	0	0	0	0	0	0	0	0	0	0	0	37.7	0	0	0	0	0	37.7	0	0	0	0	0	0	0	0	0	0	0	0	0	0	0	0	0	0	0	37.7	0	0	37.7	0	0	0	0	0	0	0	0	0	151	0	37.7	75.4	0	0	0	0	0	0	0	0	0	37.7	0	0	0	0	0	0	0	0	0	0	0	0	0	37.7	0	0	75.4	0	0	37.7	0	0	0	0	0	0	0	0	0	0	37.7	0	0	0	0	0	0	0	0	0	0	0	0	0	0	0	0	0	37.7	0	0	0	0	0	0	0	0	0	0	0	0	0	0	0	0	0	37.7	0	0	0	0	0	0	0	0	0	0	0	0	0	37.7	0	0	0	0	0	0	37.7	0	0	0	0	0	0	0	0	0	0	0	0	0	0	0	0	0	0	0	0	0	0	0	0	0	37.7	0	0	0	0	0	0	0	0	0	0	0	0	0	0	0	0	0	75.4	0	0	75.4	37.7	37.7	0	0	0	0	0	0	0	0	0	0	0	0	0	37.7	113	0	0	0	0	0	0	0	0	0	37.7	0	0	0	0	0	0	0	0	0	0	0	0	0	0	0	0	37.7	0	0	0	0	0	0	0	0	0	0	0	0	0	0	0	37.7	0	37.7	0	0	0	0	0	37.7	0	0	0	0	0	0	0	0	0	0	0	37.7	0	0	0	0	37.7	113	0	0	0	0	0	37.7	113	0	0	0	0	0	0	528	0	0	0	37.7	0	113	0	0	0	0	0	0	0	0	0	0	0	0	37.7	0	0	0	0	0	75.4	0	0	0	0	0	0	0	0	0	302	0	0	302	0	0	0	0	0	0	0	0	0	0	0	0	0	0	0	0	0	0	0	0	151	37.7	0	0	0	0	0	226	0	0	226	0	151	0	0	0	0	0	0	0	0	0	0	0	0	226	151	0	0	0	0	0	0	0	0	0	0	37.7	0	0	0	0	0	0	0	0	0	37.7	0	0	0	0	0	0	0	0	0	0	37.7	0	0	0	0	0	37.7	0	0	0	0	0	0	0	0	0	0	0	0	75.4	0	0	0	0	0	0	37.7	0	0	0	0	0	75.4	0	0	37.7	0	0	0	0	0	0	0	0	0	37.7	0	0	0	0	0	0	0	0	0	0	0	0	0	0	0	0	0	0	0	37.7	0	0	0	0	0	0	0	0	0	0	0	0	0	0	0	0	0	0	0	0	0	0	0	0	0	37.7	0	0	0	0	0	0	0	0	0	0	0	0	0	0	113	0	0	0	0	0	0	0	0	0	0	0	0	37.7	0	0	0	0	0	0	0	0	0	0	37.7	37.7	0	0	0	37.7	0	0	37.7	0	0	0	0	0	0	0	0	0	0	0	0	0	0	0	0	0	0	0	0	0	0	0	0	0	0	0	0	0	37.7	0	0	0	0	37.7	0	0	0	0	151	0	0	0	0	0	0	0	0	37.7	0	0	0	0	0	75.4	0	0	0	0	0	0	0	0	0	0	0	0	0	37.7	0	0	0	0	0	0	0	0	0	0	0	0	0	0	37.7	0	0	0	0	0	0	0	37.7	0	0	0	0	0	37.7	0	0	0	37.7	0	0	0	0	0	0	0	75.4	0	0	0	0	0	0	0	0	0	0	0	0	0	0	0	0	0	0	37.7	0	0	0	0	37.7	0	0	0	0	0	0	0	0	0	0	0	0	0	37.7	0	0	37.7	0	0	0	0	37.7	0	0	0	0	0	0	0	0	37.7	0	0	0	0	37.7	0	0	0	0	0	75.4	0	0	0	0	0	0	0	0	0	0	37.7	0	0	37.7	0	0	0	0	0	0	0	0	0	0	37.7	37.7	0	0	0	0	0	0	0	0	0	0	0	0	0	0	0	0	0	0	0	0	0	0	0	0	0	0	0	0	0	37.7	0	0	0	0	0	0	0	0	0	0	0	37.7	0	0	0	0	0	0	0	0	0	0	0	0	0	0	0	0	0	0	0	0	0	0	0	0	37.7	0	0	0	0	0	0	0	0	189	0	0	0	0	0	0	0	0	0	0	0	0	0	0	0	0	0	0	0	0	0	0	0	0	0	0	0	0	0	0	37.7	0	0	0	0	0	0	0	0	0	0	37.7	37.7	0	37.7	0	0	0	0	0	0	0	0	0	0	0	0	0	37.7	0	0	0	0	0	0	0	0	189	0	37.7	0	0	0	0	0	37.7	0	0	37.7	37.7	0	0	0	37.7	0	0	0	0	37.7	0	0	0	151	0	0	75.4	0	0	0	37.7	0	0	0	0	37.7	0	0	37.7	0	0	0	0	0	0	0	0	0	0	0	0	0	151	0	0	0	0	0	0	0	0	0	0	0	0	0	0	37.7	0	0	37.7	0	0	0	0	0	0	0	0	0	0	0	0	0	0	0	0	0	0	0	37.7	0	0	0	0	37.7	0	0	0	0	0	37.7	0	37.7	0	0	37.7	0	0	0	0	0	0	0	0	0	0	0	0	0	0	0	0	0	0	0	0	0	0	0	0	0	0	0	0	0	0	0	0	0	0	75.4	0	0	0	0	0	0	0	0	37.7	37.7	0	0	0	0	0	0	0	0	0	0	0	0	75.4	0	0	0	0	0	0	0	0	0	0	0	0	0	0	0	37.7	0	0	0	0	0	0	37.7	113	0	0	339	0	75.4	75.4	0	0	0	0	0	0	0	0	0	113	0	0	0	0	0	0	0	0	0	0	0	0	37.7	0	0	0	0	0	0	0	0	0	0	0	0	0	0	0	0	0	0	75.4	0	0	0	0	0	0	0	0	0	0	0	0	0	0	0	0	0	0	0	0	0	0	0	0	0	0	0	0	0	0	0	0	0	0	0	37.7	0	0	0	0	0	0	0	0	0	0	0	0	75.4	0	0	0	0	37.7	0	37.7	37.7	0	0	0	0	0	0	75.4	0	0	0	0	0	0	37.7	37.7	0	0	0	0	0	0	0	0	0	0	0	0	0	0	0	0	37.7	0	37.7	0	0	37.7	0	0	0	0	0	0	0	0	0	0	0	0	0	37.7	0	0	0	37.7	0	0	0	37.7	0	0	113	0	37.7	0	0	0	37.7	0	0	0	0	0	0	0	0	0	0	0	0	0	0	37.7	0	0	0	0	264	0	0	0	0	0	0	0	37.7	0	0	0	0	0	0	37.7	37.7	0	37.7	37.7	0	0	0	0	0	0	0	0	0	0	37.7	0	0	0	0	0	0	0	0	37.7	0	0	0	0	0	37.7	0	0	0	0	0	0	0	0	0	0	0	0	0	0	37.7	0	0	0	0	0	0	0	0	0	0	0	0	0	0	0	0	0	0	0	0	0	0	0	0	0	0	37.7	0	0	37.7	0	0	0	0	0	0	0	0	0	0	0	37.7	0	0	0	0	0	0	0	0	0	0	189	0	0	0	0	0	0	0	37.7	0	0	0	0	0	0	0	0	37.7	75.4	0	37.7	0	0	0	0	0	0	0	0	0	0	0	113	0	37.7	0	0	0	0	0	0	0	0	0	0	0	0	0	0	0	0	226	0	0	0	37.7	0	0	0	37.7	0	0	113	0	0	0	0	0	0	0	0	0	0	0	0	0	0	0	0	0	0	75.4	0	0	0	0	0	0	0	0	0	0	0	0	0	37.7	0	0	0	0	0	0	0	37.7	0	75.4	0	0	0	0	0	37.7	0	0	0	0	0	0	0	0	0	0	0	0	0	0	75.4	0	0	0	0	0	0	0	0	0	0	0	0	0	0	0	0	0	0	0	0	0	0	0	0	0	0	0	0	0	0	0	0	37.7	0	37.7	0	0	0	0	0	0	0	0	75.4	0	0	37.7	0	0	0	75.4	0	75.4	0	0	0	37.7	0	0	0	0	0	0	75.4	0	0	0	0	0	0	0	0	0	0	0	0	0	0	0	0	37.7	0	0	0	0	0	0	0	37.7	0	0	0	0	0	0	37.7	0	0	0	0	37.7	0	0	0	0	0	0	0	75.4	0	0	0	0	0	0	0	0	0	0	0	0	0	0	0	0	0	0	0	0	0	0	0	0	37.7	0	0	0	0	0	0	0	0	0	0	0	0	0	0	0	0	0	0	0	0	0	0	0	0	0	37.7	0	0	0	0	0	0	0	0	0	0	0	0	0	0	0	0	0	0	37.7	0	0	0	0	0	0	0	0	0	0	0	0	189	37.7	0	0	0	0	0	0	0	0	0	0	0	0	0	113	0	0	0	0	0	37.7	0	0	0	0	0	0	0	0	0	0	0	0	0	0	37.7	0	0	0	0	0	37.7	151	0	0	37.7	0	0	0	37.7	0	0	0	0	0	0	0	0	0	0	0	37.7	0	0	0	0	0	0	0	0	0	0	0	226	0	0	0	0	0	0	0	37.7	0	0	0	0	0	0	37.7	0	0	0	0	0	0	0	37.7	0	0	0	0	0	0	0	0	0	0	0	0	113	0	0	0	0	0	0	0	0	0	0	0	0	0	0	0	37.7	0	75.4	0	0	0	0	0	0	0	0	0	0	37.7	0	0	37.7	0	0	0	0	0	0	0	0	0	0	0	0	0	0	0	37.7	0	0	0	0	0	0	0	0	0	0	0	0	0	0	0	0	0	0	0	37.7	37.7	37.7	0	75.4	0	0	0	0	0	0	0	0	0	0	0	0	0	0	0	0	0	37.7	0	0	37.7	0	0	0	37.7	0	37.7	0	37.7	0	0	0	0	0	0	0	37.7	0	0	0	0	0	0	0	0	0	0	0	0	0	0	0	0	0	0	0	0	0	0	0	0	37.7	0	0	0	0	0	0	0	37.7	37.7	0	0	0	0	0	0	37.7	0	0	37.7	0	0	0	0	0	0	0	0	0	0	0	0	0	0	0	0	0	0	0	0	0	0	0	37.7	0	0	37.7	0	0	0	0	0	0	0	0	0	0	0	0	75.4	0	0	0	0	0	0	0	0	0	0	0	0	0	0	0	0	0	0	0	0	0	0	0	0	113	37.7	75.4	75.4	0	0	0	0	0	0	0	189	0	0	0	0	0	0	0	75.4	0	0	0	0	0	0	37.7	0	0	0	0	0	0	0	0	0	0	0	37.7	0	37.7	0	0	0	0	0	0	0	0	0	0	37.7	0	37.7	0	0	0	37.7	0	0	0	0	37.7	0	151	0	75.4	0	0	0	0	0	75.4	0	0	37.7	0	0	0	0	0	0	0	0	0	0	0	0	0	37.7	0	37.7	264	0	0	0	0	37.7	0	0	226	0	0	37.7	0	0	0	37.7	0	0	0	0	0	0	0	0	0	0	37.7	0	0	0	0	0	37.7	0	37.7	0	0	37.7	0	0	0	0	0	0	0	0	0	0	0	0	0	0	0	37.7	0	0	0	0	0	0	0	0	0	0	0	0	0	0	0	0	0	37.7	37.7	0	0	37.7	37.7	0	0	0	0	0	0	0	0	0	0	0	0	0	0	37.7	75.4	0	0	0	0	0	0	0	0	0	0	37.7	0	0	0	0	0	151	0	0	37.7	0	0	0	0	0	37.7	0	0	0	0	0	37.7	75.4	0	0	0	0	0	0	0	37.7	0	37.7	0	189	0	0	0	0	0	0	0	0	0	0	0	0	0	0	0	0	0	0	0	0	226	0	0	0	0	0	0	0	75.4	0	0	0	0	0	0	0	0	0	0	0	339	0	452	0	0	0	75.4	0	0	0	37.7	0	0	0	0	0	0	0	0	0	0	0	0	0	0	0	0	0	37.7	0	0	0	0	0	0	0	0	0	0	0	0	0	0	0	0	189	0	0	0	37.7	0	0	37.7	0	0	0	0	0	37.7	0	0	0	0	0	0	0	0	0	0	0	0	0	0	0	0	0	37.7	0	0	0	0	151	151	0	0	0	37.7	0	0	37.7	0	0	37.7	0	0	0	0	0	0	0	0	75.4	0	0	0	0	0	0	0	37.7	0	0	0	189	37.7	0	0	0	0	0	0	0	0	0	37.7	0	0	0	0	0	0	0	0	0	0	0	0	0	0	0	0	0	0	0	0	0	0	37.7	0	0	0	0	0	37.7	0	0	0	0	0	0	151	0	0	302	0	0	0	113	0	0	0	0	0	0	75.4	0	0	0	0	0	0	37.7	0	0	0	0	0	0	0	0	0	0	37.7	0	37.7	0	0	0	0	0	0	0	0	0	0	0	0	0	0	0	0	0	0	0	0	0	0	0	0	0	0	0	0	0	0	0	0	0	0	0	0	0	37.7	0	0	0	0	0	0	0	0	0	0	0	0	0	0	0	0	0	0	37.7	0	0	37.7	0	0	0	37.7	0	0	0	0	0	0	0	37.7	0	0	0	0	0	0	0	0	0	0	0	113	0	0	0	0	0	0	0	37.7	0	0	0	75.4	0	0	0	37.7	0	113	0	0	0	75.4	0	0	0	0	0	0	37.7	37.7	0	0	37.7	0	0	0	0	0	0	0	37.7	0	0	0	0	151	0	0	0	0	0	0	37.7	0	75.4	0	0	0	0	75.4	0	0	0	0	37.7	75.4	0	0	0	0	0	0	0	37.7	0	0	0	0	75.4	0	0	0	0	0	0	0	37.7	0	0	0	0	0	113	0	0	0	0	0	0	0	0	75.4	0	0	37.7	0	0	0	0	0	0	37.7	0	0	0	37.7	0	37.7	0	0	0	0	0	0	0	37.7	0	0	0	0	0	0	0	0	0	0	0	0	0	0	0	0	0	0	0	0	0	0	0	0	0	0	0	0	0	0	0	0	339	0	0	0	0	0	0	0	0	0	0	0	0	0	0	0	37.7	0	0	0	0	37.7	0	0	0	0	0	0	0	0	0	0	0	0	0	0	0	0	0	0	0	0	0	0	0	0	0	0	0	37.7	113	0	0	0	0	0	0	0	0	0	0	75.4	0	0	0	0	0	0	0	0	0	0	0	0	37.7	0	0	0	0	0	0	0	0	0	0	75.4	0	0	0	0	113	0	0	0	0	0	226	0	0	0	0	0	0	75.4	0	0	0	0	0	0	0	0	0	0	0	0	0	0	0	0	0	0	0	0	0	0	0	0	0	0	0	0	0	0	0	0	0	37.7	0	0	0	0	0	0	0	0	0	0	37.7	37.7	0	0	0	0	37.7	0	0	0	0	0	0	37.7	0	0	37.7	0	37.7	0	0	0	0	0	0	0	0	0	0	0	0	0	0	75.4	37.7	0	0	37.7	0	0	0	0	0	0	0	0	0	0	0	0	0	0	0	37.7	37.7	0	0	0	0	0	0	0	0	0	0	0	0	0	0	0	0	0	37.7	0	0	0	0	0	0	0	0	0	0	0	0	0	0	0	0	0	0	0	0	0	0	0	0	0	0	0	0	0	0	0	0	0	0	0	0	0	0	0	0	0	0	0	0	0	0	0	0	0	0	37.7	37.7	0	0	0	0	0	0	0	0	0	0	0	0	0	0	0	37.7	0	37.7	0	0	0	0	0	0	0	0	0	0	0	0	0	0	0	0	0	0	0	0	0	0	0	0	0	0	0	0	0	0	0	75.4	0	0	189	0	0	0	0	0	0	0	0	0	0	0	0	0	0	0	75.4	0	37.7	0	0	0	0	0	0	0	0	37.7	37.7	0	0	0	0	226	264	0	0	0	0	0	0	0	0	0	0	0	0	0	0	0	0	0	0	75.4	0	0	0	0	0	0	0	0	0	151	0	0	0	0	0	0	0	0	0	0	0	0	0	0	0	0	0	0	37.7	0	0	0	0	0	0	0	0	0	0	0	0	0	0	0	0	0	0	0	0	0	0	0	0	75.4	0	0	0	37.7	0	0	0	0	0	37.7	37.7	37.7	0	0	0	0	0	0	75.4	0	0	0	0	0	0	0	0	75.4	37.7	0	0	113	0	0	0	0	0	0	0	0	0	0	0	37.7	0	0	0	0	37.7	0	0	0	0	0	0	0	37.7	0	75.4	75.4	0	0	0	0	0	0	0	0	0	0	0	0	75.4	0	0	37.7	0	0	0	0	0	0	0	0	0	0	0	75.4	0	0	0	0	0	0	0	0	0	0	0	0	37.7	0	0	0	0	0	37.7	0	0	0	0	0	0	0	0	0	0	0	0	0	75.4	0	0	0	37.7	75.4	37.7	0	0	0	0	0	0	0	0	37.7	0	0	0	0	0	0	0	0	75.4	0	0	0	0	0	0	0	0	0	0	0	37.7	0	0	0	0	0	0	0	37.7	0	0	0	189	0	0	0	75.4	0	0	0	0	0	0	0	0	0	0	0	0	0	0	0	37.7	0	0	0	0	0	0	0	0	0	0	0	0	0	0	37.7	0	0	0	0	0	0	0	0	0	0	0	0	0	0	0	0	0	0	0	0	0	0	0	0	0	0	0	0	0	37.7	0	0	0	0	0	0	37.7	0	0	0	37.7	0	37.7	37.7	0	0	0	0	0	0	0	0	0	0	0	37.7	75.4	0	37.7	0	0	0	37.7	0	0	0	75.4	0	0	0	0	0	37.7	0	0	0	0	0	0	0	0	0	0	0	0	0	0	0	0	0	0	0	0	0	0	0	0	0	0	37.7	0	0	0	0	0	0	0	0	0	0	0	0	0	0	0	0	0	113	0	0	0	0	0	0	0	0	0	0	0	37.7	0	0	37.7	0	0	0	37.7	0	0	0	0	0	37.7	0	0	37.7	0	0	0	0	0	0	0	0	37.7	0	0	0	0	0	0	0	0	0	0	37.7	0	0	37.7	0	0	37.7	0	0	0	0	0	0	0	0	0	0	0	0	0	0	0	0	0	37.7	0	0	0	0	0	0	0	0	0	0	0	0	75.4	0	0	75.4	0	75.4	0	113	0	264	0	0	0	0	0	37.7	0	75.4	0	0	0	0	0	0	0	0	0	151	0	37.7	0	37.7	0	0	0	37.7	0	0	0	0	0	37.7	0	0	0	0	0	0	0	0	0	0	0	0	0	0	0	0	0	37.7	0	0	0	75.4	37.7	0	0	0	0	0	0	0	0	0	37.7	0	0	0	0	0	0	0	0	0	0	0	0	0	0	0	0	0	0	0	0	0	0	0	0	0	0	0	0	0	0	0	0	0	0	0	37.7	0	0	0	0	0	37.7	37.7	0	0	0	0	0	0	0	37.7	0	0	0	0	0	0	0	0	189	0	0	0	0	0	0	0	302	0	0	75.4	0	0	75.4	37.7	0	75.4	0	0	0	0	0	0	0	37.7	0	0	0	0	0	0	0	0	0	0	0	0	0	37.7	0	0	0	75.4	0	0	0	0	0	0	0	0	0	0	0	0	0	37.7	0	0	0	0	0	0	0	0	0	0	0	0	0	0	0	37.7	0	0	0	0	0	37.7	0	0	0	0	0	37.7	0	37.7	0	0	0	0	37.7	0	0	0	37.7	0	0	0	0	0	0	0	0	0	0	0	0	0	0	0	0	0	0	0	0	75.4	0	0	0	0	37.7	0	0	0	0	0	0	0	0	37.7	37.7	0	0	0	0	37.7	0	0	0	0	0	0	0	0	0	0	0	0	0	0	0	0	0	0	0	0	0	0	113	37.7	151	0	0	0	0	0	37.7	0	0	0	0	0	75.4	0	0	0	0	0	0	0	0	0	0	37.7	0	0	0	0	0	0	75.4	0	0	0	0	0	0	0	0	0	0	0	75.4	0	0	0	0	0	0	0	0	0	75.4	0	0	0	0	0	0	0	37.7	0	0	0	0	0	0	0	0	0	0	0	37.7	0	0	0	0	0	0	37.7	0	0	0	0	0	0	0	0	0	113	0	113	0	0	0	0	0	0	0	0	0	0	37.7	0	37.7	0	0	0	0	0	0	0	0	0	0	0	0	0	0	37.7	0	0	0	37.7	37.7	0	0	0	75.4	0	0	0	0	0	37.7	37.7	0	37.7	0	113	0	75.4	0	0	0	0	0	0	37.7	0	0	0	0	0	0	0	0	0	0	0	0	0	0	0	0	0	0	0	0	0	75.4	0	0	0	75.4	0	37.7	0	0	0	0	0	0	0	0	0	0	37.7	0	0	37.7	0	0	0	37.7	0	37.7	0	0	0	0	0	0	37.7	0	0	37.7	0	0	37.7	0	0	0	0	0	0	0	0	0	0	0	0	0	0	0	0	0	0	37.7	0	0	0	0	0	0	0	0	0	0	0	0	0	0	0	0	0	0	0	0	0	0	0	0	0	37.7	37.7	0	0	0	0	0	0	0	0	37.7	0	0	0	0	0	0	0	0	0	0	0	0	0	0	0	37.7	0	0	0	0	0	0	0	0	0	0	0	0	0	0	0	0	75.4	0	0	0	0	0	0	0	0	0	0	0	0	0	0	0	0	0	0	0	0	37.7	0	0	0	0	113	0	0	0	0	0	0	0	0	0	37.7	0	0	0	0	75.4	0	0	0	0	0	0	0	0	0	37.7	0	113	0	0	0	0	0	0	0	0	0	37.7	0	0	0	0	0	0	75.4	0	0	0	0	0	0	0	37.7	37.7	0	37.7	0	0	0	0	0	0	0	0	0	0	37.7	0	0	0	0	0	0	0	37.7	0	0	0	0	0	75.4	0	0	0	0	0	0	0	0	0	226	0	0	264	0	0	0	0	0	37.7	0	0	0	0	0	0	0	0	0	0	0	0	37.7	0	37.7	0	0	0	0	0	0	0	75.4	0	0	75.4	0	0	0	0	0	0	0	0	0	0	0	0	0	0	0	0	0	0	0	0	0	37.7	0	0	0	0	0	0	0	0	0	0	0	0	37.7	0	0	0	0	0	0	0	0	0	0	0	0	37.7	0	0	0	0	0	0	0	0	0	0	0	0	37.7	0	0	0	0	0	0	0	0	37.7	0	0	0	0	0	0	0	0	0	37.7	0	0	0	0	0	113	75.4	37.7	0	0	0	37.7	0	0	0	0	37.7	0	0	0	0	0	0	0	0	37.7	0	0	0	0	0	0	37.7	75.4	0	0	113	0	0	0	0	0	0	0	37.7	0	0	75.4	0	0	0	37.7	0	0	0	0	75.4	37.7	0	0	0	37.7	0	0	0	0	0	0	0	0	0	0	0	0	0	0	0	0	0	0	0	0	0	0	37.7	37.7	0	0	37.7	0	0	37.7	37.7	0	0	0	37.7	0	0	0	0	0	0	0	0	0	0	0	0	0	0	0	0	0	0	0	0	0	0	264	0	0	0	0	0	0	75.4	0	0	0	0	0	0	0	37.7	0	0	0	0	0	0	0	0	0	37.7	0	37.7	0	0	0	0	0	0	0	0	37.7	0	0	0	0	0	0	0	37.7	0	0	0	0	75.4	0	0	0	0	0	0	0	37.7	0	0	0	113	0	0	37.7	0	0	0	0	0	0	0	0	0	0	37.7	0	0	0	0	0	0	0	0	0	0	0	0	0	0	0	0	0	0	0	0	37.7	0	0	0	0	0	0	75.4	0	151	0	0	0	0	37.7	0	0	0	0	0	0	0	0	0	0	0	0	0	0	0	0	189	37.7	0	37.7	0	0	0	0	0	0	0	0	0	0	0	0	0	0	0	0	0	0	0	0	0	0	0	0	0	0	0	0	0	0	0	0	0	0	0	0	0	151	0	0	0	0	0	0	0	0	0	0	0	37.7	0	0	0	0	0	0	0	0	0	0	0	0	0	0	0	0	0	0	0	0	0	0	0	0	0	0	0	0	0	0	0	0	0	0	0	0	0	0	0	226	0	151	0	75.4	0	37.7	0	0	0	0	0	0	0	0	0	0	0	0	0	0	0	37.7	0	0	0	0	0	0	0	0	0	0	37.7	0	0	113	0	0	0	151	37.7	37.7	0	37.7	0	0	0	0	0	0	0	0	113	0	37.7	0	37.7	0	0	0	75.4	0	0	0	0	0	0	0	0	0	0	0	0	0	0	0	0	37.7	0	0	0	0	0	37.7	0	37.7	0	0	0	37.7	490	0	0	0	0	0	0	0	0	0	0	37.7	0	0	0	0	0	37.7	0	0	0	37.7	0	0	0	0	0	0	0	37.7	0	0	0	0	0	0	0	0	0	0	0	0	75.4	0	0	0	0	0	0	0	0	37.7	0	0	0	0	0	0	0	0	0	0	37.7	0	0	0	0	0	0	0	0	0	75.4	0	0	0	0	0	0	0	0	0	0	0	0	0	0	0	0	0	0	0	0	0	0	0	0	0	37.7	37.7	0	0	0	37.7	0	0	37.7	0	0	0	75.4	37.7	0	0	37.7	0	0	0	0	0	0	0	0	0	0	0	0	0	0	0	0	0	113	0	0	0	0	0	37.7	0	0	0	0	0	0	0	0	0	0	0	0	0	0	0	0	0	0	0	0	0	0	0	0	0	0	0	0	0	37.7	0	0	0	0	0	0	0	0	264	0	0	0	0	0	37.7	0	0	37.7	0	0	37.7	0	0	0	0	0	0	0	0	0	37.7	0	0	37.7	37.7	0	0	377	0	0	0	37.7	0	0	0	189	226	0	0	0	0	0	0	0	37.7	0	0	0	0	0	0	0	0	0	0	0	0	0	0	0	0	0	0	0	0	0	0	0	0	0	0	0	0	0	0	0	0	0	0	0	0	0	0	0	0	0	0	37.7	0	0	0	0	0	37.7	0	0	0	0	0	0	0	0	0	0	0	0	0	0	0	0	0	0	0	0	0	0	0	0	0	37.7	0	0	37.7	0	0	0	0	0	0	37.7	0	0	37.7	0	0	0	0	0	0	0	0	37.7	0	0	0	0	0	0	0	0	0	0	37.7	0	37.7	0	0	0	0	37.7	0	0	0	0	0	0	0	0	0	0	0	0	0	0	0	0	0	0	0	0	113	0	0	0	0	75.4	0	0	0	0	0	37.7	0	0	0	0	0	151	264	0	0	0	0	0	0	0	0	0	0	0	0	37.7	0	151	0	0	0	0	0	0	37.7	0	37.7	0	113	0	37.7	0	0	0	0	0	0	0	0	0	0	0	0	0	0	75.4	37.7	37.7	0	0	0	37.7	0	0	37.7	0	0	0	0	0	0	0	0	0	0	0	0	0	0	0	0	0	0	0	0	0	0	0	0	0	0	75.4	0	0	0	0	0	0	0	0	0	0	0	0	0	0	0	0	0	37.7	0	0	37.7	0	0	0	0	0	0	0	0	0	0	0	0	0	0	0	0	37.7	0	37.7	0	37.7	0	0	0	0	0	0	0	0	0	0	0	0	0	0	0	37.7	0	0	0	0	0	0	0	0	0	0	0	0	0	0	0	0	0	0	0	0	0	0	0	0	0	0	0	0	0	0	0	0	0	37.7	0	0	0	0	0	0	0	0	0	37.7	0	37.7	0	0	0	37.7	0	0	0	0	0	0	37.7	0	0	0	0	0	0	0	0	75.4	37.7	37.7	75.4	0	0	0	0	0	0	0	0	0	0	0	0	0	37.7	0	0	0	0	0	0	0	0	0	0	0	0	0	0	37.7	0	0	0	0	0	0	0	0	0	0	0	0	0	0	0	113	0	0	0	0	0	0	0	0	0	0	0	37.7	0	0	0	37.7	0	0	0	0	0	0	0	0	0	0	0	0	0	0	0	0	0	0	0	0	0	0	0	0	0	0	0	0	37.7	0	0	0	0	0	0	37.7	0	0	0	0	0	37.7	37.7	0	0	37.7	0	0	0	0	0	0	0	0	0	37.7	0	0	0	0	0	0	0	0	0	0	0	0	0	0	0	0	0	0	0	0	0	0	0	0	75.4	0	0	0	0	0	0	0	0	0	0	0	37.7	0	0	0	75.4	0	37.7	0	0	0	0	0	0	0	0	0	0	0	0	0	0	0	0	37.7	0	0	75.4	0	0	0	0	37.7	0	0	0	0	0	0	37.7	0	0	0	0	0	0	0	0	0	75.4	0	37.7	37.7	0	0	0	0	0	0	0	0	0	0	0	0	0	0	0	0	0	0	0	0	0	528	0	0	0	0	0	37.7	0	0	0	0	0	0	0	0	0	75.4	37.7	0	0	0	0	37.7	0	0	0	0	0	0	0	0	0	0	0	0	0	0	0	151	37.7	0	0	151	0	0	0	0	0	0	37.7	0	37.7	0	0	0	37.7	0	189	0	37.7	0	0	0	0	0	0	0	0	0	0	113	0	0	0	0	0	0	0	0	0	0	0	0	0	113	0	0	0	0	0	0	0	0	37.7	0	0	0	0	0	0	37.7	0	0	37.7	0	0	0	0	0	0	75.4	0	75.4	37.7	0	0	0	0	0	0	0	0	0	0	0	0	0	37.7	0	0	0	0	0	0	37.7	0	37.7	0	0	0	37.7	0	0	0	0	0	0	0	0	0	0	0	0	0	0	0	0	0	0	0	0	0	0	151	0	0	151	0	0	0	0	0	0	0	37.7	0	0	75.4	0	0	0	0	0	151	0	0	0	0	0	0	113	0	0	0	0	0	0	37.7	75.4	0	37.7	37.7	0	0	0	0	0	0	0	0	0	0	0	0	0	37.7	0	0	0	0	0	0	0	0	0	0	0	0	0	0	0	0	0	0	0	0	0	0	0	0	0	0	37.7	0	37.7	0	0	0	0	113	0	37.7	0	0	37.7	0	0	0	0	0	0	37.7	0	0	0	0	0	0	0	0	0	0	0	0	0	0	0	0	0	0	75.4	0	0	0	0	0	0	0	0	0	0	0	0	0	0	0	37.7	0	0	0	0	0	0	0	0	0	0	0	0	0	0	0	0	0	0	0	0	0	0	0	0	0	0	0	37.7	0	0	113	0	0	0	37.7	0	0	0	75.4	0	0	0	0	0	0	0	0	0	0	0	0	0	0	0	0	0	0	0	0	0	0	0	37.7	151	0	0	0	0	0	0	0	0	0	37.7	0	0	0	0	0	75.4	0	0	0	0	0	0	0	113	0	37.7	0	0	0	0	0	0	0	0	0	0	0	302	0	0	0	37.7	0	0	0	0	0	0	0	0	0	0	0	0	0	0	0	0	37.7	0	0	0	0	0	0	0	0	75.4	0	0	0	0	0	0	0	0	0	0	0	37.7	0	75.4	0	37.7	0	0	0	0	0	0	0	37.7	0	0	0	0	0	0	0	0	0	0	0	0	0	75.4	0	37.7	0	0	0	0	0	0	0	0	0	0	0	37.7	0	0	0	0	0	0	0	0	0	0	0	0	0	0	0	0	0	0	0	0	0	0	0	0	0	0	0	0	0	0	37.7	113	0	0	0	0	0	0	0	0	0	0	0	0	0	37.7	0	0	0	37.7	0	0	0	0	0	0	0	0	0	0	0	0	0	0	0	0	0	0	0	0	0	0	0	37.7	0	0	0	0	0	0	0	0	0	0	0	0	0	0	0	0	0	0	0	0	0	0	0	0	0	0	0	0	75.4	0	0	0	0	0	0	0	0	0	0	0	0	0	0	0	0	0	0	37.7	0	37.7	0	0	37.7	0	0	0	0	0	0	0	113	75.4	0	0	0	0	0	0	0	0	0	0	0	0	0	0	0	0	0	0	0	37.7	0	0	0	0	0	0	0	0	0	0	0	0	0	0	0	0	0	0	0	0	0	0	0	0	0	0	0	0	37.7	0	0	37.7	0	0	37.7	0	37.7	0	0	75.4	0	0	0	0	37.7	0	0	37.7	0	0	0	0	0	0	0	37.7	37.7	0	0	0	0	0	75.4	0	0	0	0	0	0	0	0	0	0	0	0	75.4	0	75.4	0	0	0	0	0	0	0	0	0	0	0	0	0	0	0	0	0	0	0	0	0	0	0	0	0	0	0	0	0	0	0	0	0	0	75.4	0	0	0	0	37.7	0	0	0	0	0	0	0	0	0	0	0	0	0	0	0	0	0	0	0	0	0	0	0	0	0	0	0	0	0	0	0	0	0	0	0	0	0	37.7	0	0	0	0	113	0	0	0	0	0	0	0	0	0	0	0	0	0	37.7	0	0	0	37.7	0	0	75.4	0	0	0	0	0	0	0	0	37.7	0	0	0	0	0	0	0	37.7	0	0	0	0	0	0	0	0	0	0	75.4	37.7	0	75.4	0	0	0	0	0	0	37.7	37.7	0	37.7	0	0	0	0	0	0	0	0	0	37.7	37.7	0	0	0	0	0	0	0	37.7	0	0	0	0	0	0	0	0	0	0	0	0	0	0	0	37.7	0	0	0	0	37.7	0	0	0	0	0	0	0	0	0	0	37.7	0	0	0	0	0	0	0	37.7	0	0	37.7	0	0	0	0	0	37.7	0	0	0	0	0	0	0	0	0	0	0	0	37.7	0	0	0	0	75.4	0	0	0	0	0	0	0	0	0	0	0	0	0	0	0	0	0	0	0	0	0	0	0	0	0	0	0	37.7	0	37.7	0	75.4	113	0	113	0	0	226	0	0	0	0	0	37.7	0	0	0	0	0	0	0	37.7	0	0	0	0	0	0	0	0	0	0	0	37.7	37.7	0	0	0	0	0	0	0	0	0	0	0	0	0	0	0	0	0	0	0	0	0	0	0	113	0	0	0	0	0	0	0	0	0	0	0	0	0	0	0	0	0	0	37.7	0	0	0	0	0	0	37.7	0	0	75.4	37.7	37.7	37.7	0	0	226	37.7	0	75.4	0	0	0	0	0	0	0	0	37.7	0	37.7	0	0	0	0	0	151	0	0	0	0	0	415	0	189	0	0	0	75.4	0	0	0	0	0	0	0	37.7	0	37.7	0	37.7	75.4	0	0	0	0	0	0	0	0	0	0	0	0	0	0	0	0	0	0	0	0	0	0	0	0	0	0	0	0	0	0	0	0	37.7	0	0	0	0	0	0	0	0	0	0	0	0	0	0	0	0	0	0	0	37.7	0	37.7	0	0	0	0	0	0	0	0	0	0	0	0	0	0	37.7	0	0	151	0	0	0	0	0	0	0	0	0	0	0	0	0	0	37.7	0	0	0	0	0	0	0	0	0	0	75.4	0	0	0	0	0	0	0	0	0	0	0	37.7	0	37.7	0	113	0	0	0	0	0	0	0	0	0	0	0	0	0	0	0	0	37.7	37.7	0	0	0	0	37.7	0	37.7	0	0	0	0	0	0	37.7	0	37.7	75.4	0	37.7	0	0	0	0	0	0	0	0	0	0	0	0	0	75.4	0	37.7	0	37.7	0	0	0	0	0	0	37.7	37.7	0	37.7	0	0	0	189	0	0	0	0	0	37.7	0	0	0	0	0	0	0	0	0	0	0	0	0	0	0	37.7	37.7	0	0	0	37.7	0	0	0	0	0	0	0	0	37.7	0	0	113	0	0	0	0	0	0	37.7	0	0	37.7	0	0	0	0	0	0	0	0	0	0	0	0	37.7	0	37.7	0	0	0	37.7	0	37.7	0	0	0	0	0	0	0	0	0	0	0	0	0	0	0	0	0	0	0	0	0	0	0	37.7	0	0	0	37.7	0	37.7	0	0	0	0	0	0	0	0	0	0	0	0	0	0	0	37.7	0	0	0	0	0	37.7	75.4	0	0	0	0	0	75.4	0	0	0	37.7	0	0	0	37.7	37.7	0	0	0	0	0	0	0	0	0	0	0	0	0	0	0	37.7	0	0	0	0	0	0	0	0	0	0	0	0	0	0	0	0	0	0	0	0	37.7	0	0	0	0	0	189	0	0	0	0	0	0	0	75.4	0	75.4	0	264	0	0	0	0	0	0	0	0	0	0	0	0	37.7	0	0	528	226	37.7	0	0	0	0	0	0	0	0	0	0	0	0	0	0	37.7	0	0	37.7	0	37.7	0	0	37.7	0	75.4	0	0	37.7	0	0	0	0	0	0	0	0	0	0	0	0	0	0	0	0	0	0	0	151	37.7	0	0	0	0	0	0	0	37.7	0	0	0	0	0	226	0	37.7	0	0	37.7	0	0	0	0	0	0	0	0	0	0	0	37.7	0	0	0	0	0	37.7	0	0	0	37.7	0	0	0	0	0	0	0	0	0	0	0	0	0	0	0	0	37.7	0	0	0	0	37.7	0	0	0	0	0	0	0	0	0	0	0	0	0	37.7	0	0	0	75.4	264	0	0	37.7	0	0	302	37.7	0	0	0	0	0	0	0	0	0	37.7	0	0	0	0	0	0	0	0	37.7	0	0	0	0	0	0	0	0	452	0	37.7	0	0	0	113	0	0	0	0	264	0	0	0	0	0	0	75.4	37.7	0	0	0	37.7	0	0	0	0	0	0	37.7	0	0	37.7	75.4	0	0	0	0	0	0	0	0	0	0	0	0	0	0	0	0	0	37.7	0	0	0	0	0	0	0	0	0	0	0	0	0	0	0	0	0	0	75.4	0	0	0	0	37.7	0	0	0	0	0	0	37.7	0	0	0	0	0	0	113	0	0	0	0	0	0	0	37.7	37.7	0	0	0	0	0	0	37.7	0	37.7	0	0	0	0	0	37.7	0	0	37.7	0	113	0	0	0	0	37.7	0	0	0	0	0	113	0	0	0	0	0	0	0	0	0	0	0	0	75.4	0	0	0	0	0	0	0	37.7	0	0	0	0	0	0	0	0	0	0	37.7	0	0	0	0	0	113	0	0	37.7	37.7	0	0	0	0	0	0	189	0	0	0	0	0	0	0	0	0	0	0	0	0	0	0	0	0	0	0	0	0	0	0	0	0	0	0	0	0	0	37.7	0	0	0	0	0	0	0	0	113	0	0	0	0	0	0	0	0	0	0	0	0	0	0	0	0	0	0	0	0	37.7	0	0	0	0	0	0	0	0	0	37.7	37.7	0	0	0	0	0	0	0	0	0	0	0	0	0	0	0	0	0	0	0	0	0	0	0	0	0	0	0	75.4	0	0	0	0	0	0	0	0	0	0	0	0	37.7	37.7	0	0	0	75.4	0	0	37.7	0	0	0	0	0	37.7	0	0	0	0	0	0	0	0	0	0	0	0	0	0	0	0	0	0	0	0	0	0	0	0	0	0	0	0	0	0	0	0	0	37.7	37.7	0	0	0	0	37.7	0	0	0	0	0	0	0	0	0	0	0	0	0	0	0	0	0	0	0	0	0	0	0	0	0	0	0	0	0	0	0	0	0	0	0	0	0	37.7	0	0	0	0	0	0	0	0	37.7	0	0	0	0	0	0	0	0	0	0	0	0	0	0	0	0	0	0	0	0	0	37.7	0	0	0	0	0	0	0	0	0	0	0	37.7	0	0	0	37.7	0	0	0	0	0	0	75.4	0	0	0	113	0	0	113	37.7	0	0	226	37.7	0	0	0	0	0	0	0	0	37.7	0	0	0	0	0	37.7	0	0	37.7	0	0	0	0	0	0	0	0	0	0	0	0	37.7	0	0	0	37.7	37.7	0	0	0	0	0	0	37.7	0	0	0	0	0	0	37.7	0	0	37.7	0	0	0	0	0	0	0	0	0	0	0	0	0	0	0	75.4	0	0	37.7	0	0	0	0	0	0	0	0	37.7	0	0	0	0	0	37.7	0	0	0	0	0	0	0	0	0	37.7	0	0	0	0	0	0	0	0	0	0	0	0	0	0	0	0	0	0	0	0	0	0	0	0	0	75.4	0	0	0	0	0	37.7	0	0	0	0	0	0	0	0	37.7	0	0	0	0	0	0	0	0	0	0	0	0	0	37.7	0	0	0	0	0	0	0	0	0	0	0	0	37.7	0	37.7	37.7	37.7	0	0	0	0	0	0	0	0	0	37.7	0	0	0	0	0	0	0	0	0	0	0	0	0	0	0	75.4	0	0	0	0	0	0	0	0	0	0	0	0	0	0	189	0	0	37.7	0	0	0	0	0	0	0	0	0	0	0	0	0	0	0	0	0	0	0	0	0	0	0	0	0	0	0	37.7	0	0	0	0	0	0	0	0	0	0	0	0	0	0	37.7	0	0	0	0	0	0	0	0	0	0	37.7	0	75.4	0	0	0	0	0	0	0	0	0	151	0	0	0	0	0	0	0	0	0	0	0	0	0	0	0	0	0	0	0	0	0	0	0	0	0	0	0	0	0	37.7	0	0	0	0	0	0	0	0	0	0	0	0	189	75.4	0	0	0	0	0	0	0	0	0	0	0	0	0	0	37.7	151	0	0	0	0	0	0	37.7	0	0	0	75.4	0	0	0	0	37.7	0	0	0	0	151	0	0	0	0	0	0	0	0	0	0	0	0	0	0	0	0	0	0	113	0	0	0	75.4	0	0	0	0	0	0	0	0	0	0	0	0	0	37.7	0	0	0	0	0	0	0	0	0	0	0	0	0	0	0	0	189	0	0	189	302	0	0	37.7	0	75.4	0	0	0	0	37.7	0	0	0	0	0	0	0	0	0	0	0	0	0	0	0	0	0	0	0	0	0	0	0	0	0	0	0	0	0	0	0	0	0	0	37.7	0	0	0	0	37.7	0	75.4	0	0	0	75.4	0	0	37.7	0	0	0	0	0	0	0	75.4	0	0	0	0	0	0	0	0	189	0	0	0	0	0	0	37.7	0	0	0	0	0	37.7	0	75.4	0	37.7	0	0	0	0	0	0	0	0	0	0	0	0	0	0	0	37.7	0	0	37.7	0	0	0	0	0	151	0	0	0	75.4	0	0	37.7	0	0	0	37.7	0	0	0	0	0	0	0	0	0	0	0	0	0	0	0	0	0	189	0	0	0	0	0	0	37.7	0	0	0	0	0	0	0	0	0	0	0	0	0	0	0	0	0	0	0	0	0	0	0	0	0	0	0	0	0	0	0	0	0	0	0	0	0	0	0	0	37.7	0	0	0	0	37.7	0	37.7	0	0	0	0	0	37.7	0	0	189	75.4	0	0	37.7	37.7	37.7	0	0	37.7	0	0	37.7	0	0	0	0	0	0	75.4	0	0	0	0	37.7	0	0	0	0	0	0	0	0	0	0	0	0	0	0	0	0	0	113	0	0	0	0	0	0	0	0	0	0	0	0	0	0	0	0	0	37.7	0	0	0	0	0	0	0	0	0	0	0	0	37.7	0	0	0	0	0	0	0	0	0	0	0	0	0	0	0	0	0	0	0	0	0	0	0	0	0	0	0	0	37.7	0	0	0	0	0	0	0	0	0	0	0	37.7	0	0	0	0	0	0	0	0	0	37.7	0	0	0	0	0	0	0	0	0	0	0	0	37.7	37.7	0	0	0	0	0	0	0	0	0	113	0	0	0	0	0	0	0	0	0	0	0	0	0	0	0	0	0	0	0	0	0	0	0	0	0	0	0	0	0	0	0	0	0	0	0	0	0	0	0	0	0	0	0	0	0	0	0	75.4	0	37.7	0	0	0	0	0	0	37.7	0	0	0	0	0	0	0	0	113	0	0	37.7	0	0	0	0	0	0	0	0	0	0	37.7	0	0	0	0	0	0	0	0	0	0	0	0	0	0	0	0	0	37.7	0	0	0	0	0	0	0	0	75.4	0	0	0	0	0	0	37.7	0	0	0	0	0	37.7	0	0	0	37.7	0	0	75.4	0	0	0	0	0	0	0	0	0	0	0	0	0	0	0	0	0	0	0	0	0	0	0	75.4	0	0	0	0	0	0	0	0	0	0	0	0	0	0	0	0	0	0	0	0	0	0	0	0	0	0	0	75.4	0	37.7	0	0	189	0	0	0	0	0	0	0	0	0	0	0	0	0	0	0	0	0	0	0	0	0	75.4	0	0	0	0	0	0	0	0	37.7	0	0	0	0	0	0	0	0	0	0	0	0	0	0	0	0	0	0	37.7	0	0	0	0	0	37.7	0	0	0	0	0	37.7	0	0	0	37.7	0	0	113	0	0	37.7	0	0	0	0	0	0	0	0	0	0	0	37.7	0	0	0	0	0	0	0	0	0	0	0	0	0	37.7	0	0	0	0	0	0	0	75.4	0	0	0	0	0	37.7	0	0	0	0	0	0	0	0	0	0	0	0	0	0	0	0	0	0	0	0	0	0	113	37.7	0	0	0	0	0	0	0	0	0	0	0	0	0	0	0	0	37.7	0	0	0	0	0	0	37.7	0	0	0	0	0	0	0	0	0	37.7	0	0	0	0	0	0	0	0	0	0	37.7	0	0	0	37.7	0	0	0	0	0	0	37.7	0	0	0	0	0	0	0	0	0	0	0	0	0	0	0	0	0	0	0	0	0	0	0	0	0	0	0	0	0	0	0	37.7	0	0	0	0	0	0	0	0	0	0	0	0	0	0	0	0	0	0	0	0	0	0	0	0	0	0	151	37.7	0	0	75.4	0	0	0	37.7	0	0	0	0	151	0	0	0	0	0	0	0	0	0	37.7	0	0	0	0	0	0	0	37.7	0	37.7	0	0	0	0	0	0	0	0	37.7	0	0	0	0	0	0	0	0	0	0	0	0	0	0	0	0	37.7	0	0	0	0	0	0	0	0	37.7	0	0	0	0	0	0	37.7	0	0	0	0	0	0	0	0	37.7	0	0	0	0	0	37.7	0	0	0	226	0	0	0	0	0	0	113	0	0	0	0	0	0	0	0	0	0	0	0	0	0	0	0	0	0	0	75.4	0	0	0	0	0	0	0	0	0	0	0	0	0	0	0	0	0	0	0	0	37.7	0	0	0	0	0	0	37.7	0	0	0	0	0	0	0	0	0	0	0	0	0	37.7	151	0	0	0	0	0	113	0	0	0	0	0	0	0	0	0	0	0	0	0	0	0	37.7	0	0	0	0	0	0	0	0	0	0	0	0	0	113	0	0	0	0	0	0	189	0	0	37.7	0	0	0	0	0	0	0	0	0	415	0	0	37.7	0	0	37.7	0	0	37.7	0	0	0	0	37.7	0	0	0	0	75.4	37.7	0	0	0	0	0	0	0	0	0	0	0	0	0	0	0	0	0	0	0	0	0	0	0	37.7	0	0	0	37.7	0	0	0	0	0	0	0	0	37.7	37.7	0	0	0	37.7	0	0	0	0	0	0	37.7	0	0	0	0	0	0	0	0	0	0	37.7	0	0	0	339	0	0	0	0	0	0	37.7	0	0	0	0	0	0	0	0	189	0	0	0	0	0	0	0	0	0	0	151	0	37.7	0	0	37.7	0	0	0	0	0	0	0	0	0	0	0	37.7	0	0	0	0	0	0	0	0	0	37.7	0	0	0	0	0	0	0	0	0	0	0	0	0	0	0	0	0	75.4	0	0	0	0	0	75.4	0	0	37.7	37.7	37.7	0	0	0	0	0	37.7	0	37.7	0	0	0	75.4	0	0	0	0	0	0	0	0	0	0	0	0	0	0	37.7	0	0	0	0	0	0	0	0	0	37.7	0	0	37.7	0	0	37.7	0	0	0	0	0	75.4	0	0	0	113	0	75.4	0	0	0	37.7	0	0	151	0	0	0	0	0	0	0	0	0	0	0	75.4	0	0	0	0	0	0	0	0	0	0	0	0	0	0	0	0	0	0	0	0	0	0	0	0	0	0	37.7	0	37.7	0	0	0	0	0	0	0	0	0	37.7	0	0	0	0	0	0	0	0	0	75.4	0	0	0	0	0	0	75.4	0	0	0	0	0	0	37.7	37.7	75.4	75.4	0	37.7	0	0	0	0	0	0	0	0	113	0	0	0	0	0	0	0	0	0	0	0	0	0	0	0	0	0	0	0	0	0	0	0	0	0	0	0	0	0	0	0	0	0	0	0	75.4	0	0	0	0	0	0	0	0	0	0	0	0	0	0	0	0	0	0	0	0	0	0	0	0	0	0	0	0	0	0	0	0	0	0	0	0	113	0	0	0	189	0	0	0	0	0	0	0	0	0	0	0	0	0	0	0	0	0	0	0	0	0	0	0	0	0	0	0	0	0	0	0	0	0	0	0	0	0	0	0	0	0	0	0	0	0	0	0	0	0	0	37.7	0	37.7	0	37.7	0	0	0	0	0	0	0	0	0	37.7	0	0	0	0	37.7	0	0	0	0	0	0	0	0	0	0	0	0	0	0	0	0	37.7	0	0	37.7	75.4	0	0	0	0	0	0	37.7	0	0	0	0	0	0	0	0	37.7	0	0	0	0	0	0	0	0	37.7	0	0	0	0	0	0	0	0	0	0	0	0	0	0	0	0	0	0	0	0	0	0	189	0	0	0	0	0	0	0	0	113	0	0	0	0	0	0	0	0	0	0	0	0	0	0	0	0	0	0	0	0	0	37.7	0	0	0	0	0	0	0	0	0	0	264	0	0	0	0	0	0	0	0	0	75.4	0	0	0	0	0	0	0	0	0	0	0	0	0	0	0	0	0	0	0	0	0	0	0	0	37.7	0	0	0	0	0	0	0	0	0	0	0	0	0	37.7	0	0	0	0	0	0	0	0	0	0	0	75.4	0	0	0	0	0	37.7	0	0	0	0	0	0	0	0	37.7	0	0	0	0	0	0	0	0	0	0	0	0	0	0	0	0	0	0	0	0	0	0	0	0	0	0	0	0	0	0	0	0	0	0	0	0	0	0	0	0	0	0	0	0	0	0	0	75.4	0	0	0	0	0	0	0	0	0	0	0	0	37.7	0	37.7	0	0	0	0	0	0	0	0	0	0	0	0	0	0	0	0	37.7	0	0	37.7	0	37.7	0	0	0	0	0	0	0	0	0	0	0	0	0	0	0	151	37.7	0	0	113	0	0	0	0	0	0	0	302	37.7	0	0	0	37.7	0	0	0	0	0	0	0	0	0	0	0	0	0	0	0	0	0	0	37.7	0	0	0	0	0	0	0	0	0	37.7	0	189	37.7	0	189	0	0	0	0	0	0	0	0	0	0	0	0	0	0	0	0	0	0	0	0	0	0	0	0	0	0	0	37.7	0	0	0	0	0	0	0	0	0	302	0	0	0	0	37.7	0	0	0	0	0	0	37.7	0	37.7	0	0	0	0	0	0	0	0	0	0	37.7	0	0	113	0	0	0	0	0	0	0	0	0	0	0	0	0	0	0	0	0	0	0	0	0	0	0	37.7	75.4	0	0	0	0	0	0	0	75.4	0	0	0	0	0	0	0	0	37.7	0	0	0	0	0	0	0	0	0	0	0	0	0	0	0	0	0	0	0	0	0	0	0	0	0	0	0	0	0	0	0	0	0	0	0	0	0	0	0	0	0	0	0	0	0	0	0	0	0	0	0	0	0	0	0	0	0	151	0	0	0	37.7	0	0	0	0	0	0	0	0	0	0	0	0	0	0	0	0	0	0	0	0	75.4	0	113	0	0	0	0	0	0	75.4	0	0	151	151	0	0	0	75.4	0	0	0	0	0	0	0	0	37.7	37.7	37.7	0	37.7	0	0	0	0	0	37.7	0	0	0	0	0	0	0	0	0	0	189	0	37.7	0	0	0	0	0	37.7	0	0	0	189	75.4	0	0	0	37.7	0	0	0	37.7	37.7	0	0	0	0	0	75.4	0	0	37.7	0	0	0	0	0	0	0	0	0	0	0	0	0	37.7	0	0	0	37.7	0	0	0	0	0	0	0	0	0	0	0	0	0	0	0	0	0	0	0	0	0	0	0	113	0	0	0	0	0	0	0	0	37.7	0	0	0	0	0	0	0	0	0	0	0	0	0	0	0	0	0	0	0	0	0	0	0	0	0	0	0	0	0	0	0	37.7	0	0	0	0	0	0	0	0	0	0	0	37.7	0	0	0	37.7	0	0	0	0	37.7	0	0	0	0	0	0	0	0	0	0	0	0	0	0	0	0	0	0	0	0	0	75.4	37.7	0	75.4	0	0	0	75.4	0	37.7	0	0	0	37.7	0	0	0	0	0	0	0	0	0	0	0	37.7	113	0	0	37.7	0	37.7	0	75.4	0	0	113	0	0	0	0	0	75.4	0	0	0	0	0	0	0	0	0	0	0	0	0	0	0	0	0	0	0	0	0	0	37.7	0	0	0	0	0	0	0	0	0	0	0	0	0	0	0	0	0	0	0	0	37.7	0	0	0	0	0	0	0	0	0	0	0	0	0	0	0	0	0	0	113	0	0	0	37.7	0	0	37.7	0	0	0	0	0	0	0	0	37.7	0	0	0	0	0	0	0	0	75.4	0	0	0	0	0	0	0	0	0	0	0	0	0	0	0	189	0	0	0	0	0	0	0	0	0	0	0	0	0	0	0	0	0	0	0	0	0	0	189	0	0	0	0	0	0	0	37.7	0	0	37.7	0	0	0	0	0	0	0	0	0	0	151	0	0	0	37.7	75.4	0	0	0	0	0	0	0	0	75.4	0	75.4	75.4	0	0	0	0	0	0	0	0	0	0	75.4	37.7	0	0	0	0	0	0	0	0	0	0	0	0	0	0	0	0	37.7	0	37.7	113	0	0	0	0	0	0	0	0	0	0	0	75.4	0	0	75.4	0	0	0	0	0	0	0	113	0	113	37.7	37.7	0	0	0	0	0	0	0	0	0	0	0	0	0	0	0	0	0	0	0	37.7	37.7	0	0	0	0	0	37.7	0	0	0	0	0	0	0	0	0	0	0	0	0	0	0	0	0	0	0	0	0	0	0	0	0	0	0	0	0	0	0	0	0	0	0	0	0	0	37.7	0	0	0	0	0	0	0	0	0	0	0	0	0	0	0	0	0	75.4	0	0	0	0	0	75.4	0	0	0	0	0	37.7	0	0	0	0	0	0	0	0	37.7	0	0	0	0	0	0	0	0	0	0	0	0	0	0	0	0	0	0	0	0	0	0	0	0	0	0	0	0	0	0	0	0	0	0	0	0	37.7	0	0	0	0	0	0	0	0	0	0	0	0	0	0	0	0	0	0	0	0	0	0	37.7	75.4	37.7	0	0	0	0	0	0	0	0	0	0	37.7	0	0	0	0	0	0	0	0	0	75.4	0	37.7	0	0	0	0	37.7	0	37.7	0	0	0	0	0	0	0	0	0	0	0	0	0	0	0	0	0	0	0	0	0	0	0	0	113	0	0	0	0	0	0	0	0	0	0	0	0	0	0	0	0	0	0	0	0	0	0	0	0	0	0	37.7	0	0	37.7	0	189	0	0	75.4	0	0	0	37.7	0	0	0	0	0	0	0	0	0	0	0	0	75.4	0	0	0	0	0	75.4	0	37.7	0	0	0	0	0	0	0	0	0	0	0	0	0	0	0	0	0	0	0	0	0	0	0	0	0	0	0	37.7	0	0	0	0	0	0	0	0	37.7	0	0	0	0	0	37.7	0	0	0	0	0	0	37.7	0	0	0	0	0	0	0	0	0	0	0	0	0	0	0	0	0	0	0	37.7	0	0	0	0	37.7	0	528	0	0	0	0	0	0	0	0	0	0	0	0	0	0	0	0	0	0	0	0	113	0	0	0	0	0	0	0	0	0	0	0	0	0	0	0	0	0	0	0	0	0	0	75.4	0	0	37.7	0	0	0	0	0	0	0	0	0	0	0	0	0	0	226	0	0	0	0	0	0	0	0	0	37.7	0	0	0	0	0	0	0	0	0	0	0	0	0	0	0	0	0	0	0	0	0	37.7	0	0	37.7	0	0	0	0	0	0	0	0	0	0	0	0	37.7	0	0	37.7	0	0	0	0	0	0	0	0	0	0	0	0	0	0	0	0	0	0	0	0	0	0	0	0	0	0	0	75.4	0	0	0	0	0	0	0	0	0	0	0	0	0	0	0	0	0	0	0	0	0	0	0	0	0	0	0	37.7	0	0	0	0	0	0	0	0	0	0	0	0	0	0	0	0	151	0	0	0	0	0	0	0	0	0	0	0	0	0	0	0	302	0	0	0	0	0	0	0	0	0	0	0	75.4	0	37.7	37.7	0	37.7	0	37.7	0	0	0	0	0	0	0	0	0	37.7	0	0	0	0	0	0	0	0	0	0	0	0	0	75.4	0	113	0	0	75.4	37.7	75.4	0	0	0	0	0	0	0	37.7	0	0	0	0	0	0	0	0	0	0	0	0	0	0	0	0	0	0	0	0	0	0	0	0	37.7	0	0	0	0	0	0	0	0	0	0	0	0	0	0	37.7	0	0	0	0	0	0	0	0	0	0	0	75.4	0	0	0	0	0	37.7	0	0	0	0	37.7	0	0	151	0	0	0	0	0	0	0	0	0	0	226	0	0	37.7	0	0	0	0	0	0	0	0	0	0	0	0	0	0	0	0	0	0	0	0	0	0	0	0	0	0	0	0	0	0	0	0	0	0	37.7	0	0	0	0	75.4	0	0	0	0	37.7	0	0	37.7	0	0	0	0	0	0	0	0	37.7	0	0	0	0	0	0	0	37.7	0	37.7	0	37.7	0	0	0	0	37.7	0	0	0	0	113	0	0	151	0	0	0	0	0	0	0	339	0	0	0	0	566	0	75.4	0	0	0	0	0	0	0	189	0	0	0	0	0	0	0	0	37.7	0	113	0	0	0	0	0	0	0	0	0	0	0	0	37.7	0	75.4	0	0	0	0	0	0	0	0	0	0	0	0	0	0	0	0	113	0	0	0	75.4	0	0	0	0	0	0	0	0	0	0	0	0	0	0	0	0	0	0	0	264	0	0	0	0	0	0	0	0	0	0	37.7	0	0	0	37.7	0	0	0	0	0	0	0	0	0	0	0	0	0	0	0	0	0	0	0	0	0	0	0	0	0	0	0	0	0	37.7	0	0	37.7	0	0	0	0	0	0	0	0	37.7	0	37.7	0	0	0	0	0	0	0	0	37.7	0	0	0	37.7	0	0	0	0	0	0	0	0	0	0	0	0	0	0	0	0	0	0	0	0	0	75.4	0	0	151	0	0	37.7	0	0	0	37.7	0	0	0	0	0	0	0	0	0	37.7	0	0	0	0	0	0	0	0	0	0	37.7	0	0	0	0	0	0	0	37.7	0	0	0	0	0	0	0	37.7	0	0	37.7	37.7	0	0	0	0	0	0	37.7	0	0	0	0	0	0	0	0	37.7	0	0	0	0	0	0	0	0	0	0	0	0	0	0	0	0	0	0	0	0	0	0	0	0	0	0	0	0	113	0	0	0	0	0	0	0	0	0	37.7	0	113	0	0	0	0	0	0	0	0	113	0	264	0	0	0	0	0	0	0	0	0	37.7	0	0	0	0	0	0	0	0	0	0	37.7	0	0	37.7	0	0	0	0	0	0	0	37.7	37.7	0	0	0	37.7	0	0	0	0	0	0	0	0	0	37.7	0	0	0	0	0	0	0	0	0	0	0	0	0	0	37.7	0	0	0	0	0	0	0	0	0	0	0	0	0	0	0	0	0	0	0	0	0	0	37.7	0	0	0	0	0	0	415	0	37.7	0	0	75.4	37.7	0	37.7	0	0	0	0	0	0	0	0	0	0	0	0	0	264	0	0	0	0	75.4	0	0	0	0	0	0	37.7	75.4	0	0	0	0	0	113	0	0	0	0	0	0	0	0	0	0	0	0	0	0	0	0	0	0	0	0	37.7	0	0	0	0	0	0	0	0	0	0	0	0	113	0	0	0	226	0	0	0	0	0	0	0	0	0	0	0	37.7	0	0	75.4	0	0	0	0	75.4	0	0	75.4	0	0	0	37.7	0	0	37.7	0	113	0	0	113	0	37.7	0	0	189	0	0	0	0	37.7	0	0	0	0	0	0	37.7	0	0	0	0	0	37.7	0	0	0	0	0	0	0	0	0	0	0	0	37.7	0	37.7	0	0	0	0	0	0	0	0	0	0	0	0	0	0	0	0	0	0	0	0	37.7	75.4	0	0	0	0	0	0	0	37.7	0	37.7	0	0	0	0	0	0	0	0	0	113	0	0	0	37.7	0	0	37.7	0	0	0	0	0	0	0	0	0	0	0	0	0	0	0	0	0	0	0	37.7	0	37.7	0	0	0	0	0	0	0	37.7	0	37.7	0	0	0	0	0	0	37.7	0	0	0	0	0	37.7	0	37.7	0	0	0	0	0	0	0	0	0	0	0	0	0	0	0	0	0	0	0	0	37.7	0	0	0	0	0	0	0	0	0	0	0	0	0	0	0	0	37.7	0	0	0	0	0	0	113	0	0	0	0	0	0	0	0	0	0	0	0	0	0	0	0	0	0	0	0	0	0	75.4	0	0	0	0	0	0	0	0	0	37.7	0	0	0	0	0	0	0	0	0	0	0	0	0	0	0	0	0	0	0	0	0	0	0	0	0	0	0	0	0	0	0	0	37.7	0	0	75.4	37.7	37.7	0	0	0	0	0	0	0	0	0	37.7	0	0	0	0	0	0	0	0	0	0	0	0	0	0	0	0	0	0	0	0	0	0	0	0	0	0	0	0	0	0	37.7	0	75.4	0	0	0	0	0	0	0	0	0	0	0	0	0	37.7	37.7	37.7	0	75.4	0	0	0	0	0	0	0	0	0	0	0	0	0	0	0	0	0	37.7	0	0	0	0	0	0	0	0	0	0	0	0	0	0	0	0	0	0	0	0	0	0	0	0	0	113	0	37.7	0	0	0	0	0	0	37.7	0	151	0	0	0	0	0	0	0	0	0	37.7	0	0	0	75.4	0	0	0	0	0	0	0	0	0	0	0	0	0	0	0	0	0	0	0	0	37.7	0	0	75.4	0	0	37.7	0	37.7	0	0	0	0	0	0	0	0	0	75.4	0	0	0	0	0	0	0	0	0	0	0	0	0	0	37.7	0	0	0	0	0	0	0	0	37.7	0	0	0	0	0	0	0	0	0	37.7	0	37.7	0	0	0	0	0	75.4	37.7	0	37.7	0	0	37.7	0	0	0	0	0	0	0	0	0	0	0	0	37.7	0	0	0	0	0	0	0	0	113	0	0	0	0	0	0	0	37.7	0	0	0	0	0	0	0	0	0	37.7	37.7	0	0	0	0	0	37.7	0	0	0	0	0	0	0	0	0	0	0	0	0	0	0	0	0	37.7	0	37.7	0	0	0	0	0	0	37.7	0	0	0	0	0	0	0	0	0	0	0	0	0	151	0	37.7	0	0	37.7	0	0	0	0	0	0	0	37.7	0	0	37.7	0	0	0	0	0	0	0	0	0	339	0	0	0	0	0	0	0	0	0	0	0	0	0	0	37.7	0	0	0	0	0	0	0	0	0	0	0	0	0	37.7	0	0	0	0	0	0	0	0	113	0	0	0	151	0	0	37.7	0	0	0	0	0	0	75.4	0	0	0	75.4	37.7	0	0	0	0	0	0	0	0	0	0	0	37.7	0	37.7	0	0	0	0	0	0	0	113	0	0	0	0	0	0	37.7	0	0	0	0	0	0	0	0	0	0	0	0	0	113	0	0	0	0	0	0	0	0	0	0	0	0	0	0	0	0	0	151	0	0	0	0	0	0	0	0	0	0	75.4	0	0	0	0	0	0	0	0	0	189	0	37.7	37.7	0	0	0	0	0	0	0	0	0	0	0	0	0	0	0	0	0	0	0	0	0	0	0	0	0	0	0	0	0	0	0	0	0	0	0	0	37.7	0	0	0	0	0	0	0	0	0	0	0	0	0	37.7	0	0	0	0	37.7	0	0	0	37.7	0	0	0	0	0	0	0	0	0	75.4	0	37.7	0	0	0	0	0	0	0	0	0	0	0	0	0	0	0	0	0	0	0	37.7	0	0	0	0	0	0	0	0	0	0	0	0	0	0	0	0	0	0	0	0	0	0	0	0	0	0	0	0	0	0	0	0	0	75.4	0	0	0	0	0	0	0	75.4	0	0	0	0	0	0	37.7	37.7	75.4	0	0	0	0	0	0	0	0	0	0	0	0	0	0	0	0	0	0	0	0	0	0	0	37.7	0	0	0	113	0	0	0	0	0	0	0	0	0	0	0	0	0	0	0	0	0	0	0	0	0	0	0	0	0	0	0	0	0	0	0	0	0	37.7	189	0	0	0	0	0	0	0	0	0	0	0	0	0	0	37.7	0	0	0	0	0	37.7	0	0	0	0	0	37.7	0	0	0	0	0	0	0	0	37.7	0	0	0	0	0	0	0	0	0	0	0	0	0	37.7	0	0	0	0	0	0	0	0	37.7	0	0	113	0	0	0	0	0	0	0	0	0	0	0	0	0	0	0	0	0	0	0	0	0	0	0	37.7	0	0	0	0	226	0	0	0	0	0	0	0	0	0	0	0	0	37.7	37.7	0	0	0	0	0	0	0	0	0	0	0	0	0	75.4	0	0	0	37.7	151	0	0	0	37.7	0	0	0	0	0	0	37.7	0	151	0	0	0	0	37.7	0	0	0	37.7	0	37.7	0	0	0	0	0	0	0	0	0	0	0	0	0	0	37.7	37.7	0	0	37.7	0	0	0	0	0	0	0	0	0	0	0	37.7	0	37.7	0	0	0	0	0	0	0	75.4	0	0	0	0	0	0	0	0	0	0	0	0	0	0	0	0	0	0	0	0	37.7	0	0	0	0	0	0	0	0	0	0	113	0	37.7	0	0	0	0	0	0	0	0	0	0	0	0	0	0	0	0	0	37.7	0	75.4	0	0	0	0	0	0	0	113	0	0	0	0	0	189	0	0	37.7	0	0	0	37.7	0	0	0	0	0	0	0	0	0	0	0	0	0	0	0	113	0	0	37.7	0	0	0	75.4	0	0	0	0	0	0	0	0	0	0	0	0	0	0	0	0	0	0	0	0	0	0	0	37.7	0	0	0	0	0	0	0	0	0	75.4	0	0	0	0	0	0	0	0	0	0	0	0	0	0	0	0	0	37.7	0	0	37.7	0	0	0	0	0	0	0	0	0	37.7	37.7	151	0	0	0	0	0	0	0	37.7	0	37.7	0	0	0	0	0	0	0	0	0	0	0	0	37.7	0	0	0	37.7	0	0	0	0	0	0	0	0	0	0	0	264	0	37.7	0	0	37.7	0	0	0	0	0	0	0	0	0	0	0	0	0	0	0	0	0	0	0	0	0	0	0	37.7	0	0	0	37.7	0	0	0	0	0	0	0	0	0	0	0	0	0	0	0	0	0	0	0	0	0	0	0	0	37.7	0	0	0	0	0	0	37.7	0	0	0	0	0	0	37.7	0	0	0	0	0	415	0	0	0	0	0	0	0	0	0	37.7	0	0	0	37.7	0	0	0	0	0	0	0	0	0	0	0	0	0	75.4	0	0	0	0	0	37.7	0	0	0	0	0	0	0	0	0	0	0	0	0	0	0	0	0	0	0	0	0	0	0	113	0	0	37.7	0	0	37.7	0	0	0	37.7	0	0	0	0	0	0	0	0	0	0	0	0	0	0	0	0	0	0	0	0	0	37.7	0	37.7	0	0	0	0	0	0	0	0	0	0	37.7	0	0	0	0	0	0	0	0	37.7	0	0	0	0	0	37.7	0	0	0	0	0	0	0	0	0	0	37.7	0	0	0	0	37.7	0	0	0	0	0	0	0	0	0	0	0	0	0	0	0	0	0	0	0	0	0	0	0	0	0	0	0	0	0	0	0	0	0	0	37.7	0	0	37.7	37.7	0	0	0	0	0	0	0	0	0	0	0	0	0	0	0	0	0	0	0	0	0	0	37.7	0	0	37.7	0	0	0	0	0	0	0	0	0	37.7	0	0	113	0	0	0	37.7	0	0	0	0	0	0	75.4	0	0	0	0	0	0	0	0	0	0	0	0	0	0	0	0	0	0	0	0	0	0	0	0	0	0	0	0	0	0	0	0	37.7	0	0	37.7	0	0	0	0	0	0	0	0	37.7	0	0	37.7	0	0	0	0	0	0	0	0	0	0	0	0	0	0	37.7	0	0	0	0	0	0	0	0	0	0	0	0	0	0	0	0	0	0	0	75.4	0	0	0	0	0	0	0	0	0	0	0	0	0	0	0	0	0	0	75.4	0	0	0	0	0	0	0	0	0	37.7	0	0	37.7	0	0	0	0	0	0	0	0	0	0	0	0	0	0	0	0	0	0	0	0	0	37.7	75.4	0	37.7	0	0	0	75.4	0	0	0	0	0	0	0	0	0	0	0	113	0	113	37.7	0	0	0	0	0	0	0	0	75.4	37.7	0	0	0	0	0	0	0	0	0	0	0	0	0	0	0	0	37.7	0	0	0	37.7	0	0	0	0	0	0	226	0	0	0	0	0	0	0	0	0	0	0	0	0	0	0	0	0	0	151	75.4	0	0	0	0	0	0	0	0	0	0	0	0	0	0	0	0	0	0	0	37.7	0	0	0	0	0	0	0	0	0	0	0	0	0	0	0	0	37.7	0	0	0	0	0	0	0	0	0	0	0	189	0	0	37.7	37.7	0	75.4	0	0	0	0	0	0	75.4	0	0	0	37.7	0	0	0	0	0	302	0	0	0	37.7	37.7	0	0	151	0	37.7	0	0	0	0	0	0	0	0	0	0	0	0	0	189	0	0	0	0	0	0	0	0	0	0	0	0	0	0	0	0	0	0	0	37.7	0	0	0	0	0	151	0	0	0	0	0	0	37.7	0	0	0	0	0	0	113	0	0	0	0	0	0	0	0	0	0	0	0	0	0	0	0	0	0	0	0	0	0	0	0	37.7	37.7	0	0	0	0	0	0	0	0	75.4	0	37.7	0	0	0	0	0	37.7	0	0	0	37.7	0	0	0	0	0	0	113	0	75.4	0	0	0	0	0	75.4	0	0	0	0	0	0	0	0	0	0	0	0	0	0	0	0	0	0	0	0	0	0	0	37.7	0	0	0	0	0	0	0	37.7	0	0	0	0	0	0	0	113	0	0	37.7	0	0	0	0	0	0	0	0	0	0	0	0	0	0	0	0	151	0	0	0	75.4	0	0	37.7	0	0	0	0	0	0	37.7	0	0	0	0	0	0	0	0	0	0	0	0	0	0	0	0	0	0	0	0	0	0	0	0	0	0	37.7	0	0	0	0	0	0	0	0	0	0	0	37.7	0	0	0	0	0	0	0	0	0	0	0	0	0	0	0	0	0	0	0	0	0	0	0	0	0	0	0	0	37.7	113	0	0	0	0	0	37.7	151	0	0	0	0	0	0	0	0	0	0	0	0	0	0	0	0	0	0
cancer	0	0	0	0	0	0	0	0	61.2	0	0	0	0	0	0	0	61.2	0	0	0	0	0	0	0	0	0	0	91.8	0	0	0	0	0	0	0	0	0	0	0	0	0	0	0	0	0	0	0	0	0	0	0	0	0	91.8	30.6	0	0	0	0	0	0	0	30.6	0	0	0	0	0	30.6	30.6	0	30.6	0	0	0	0	0	30.6	61.2	0	0	0	0	0	0	30.6	0	0	0	0	30.6	0	0	0	0	30.6	0	0	30.6	0	0	0	0	30.6	0	30.6	30.6	0	0	0	0	0	0	30.6	0	0	0	61.2	0	30.6	30.6	0	0	0	0	0	0	30.6	30.6	0	0	0	0	0	0	0	0	0	0	0	0	0	0	0	0	0	0	0	0	0	0	0	0	30.6	0	0	0	0	0	0	0	0	0	0	0	0	0	0	0	0	0	0	0	0	30.6	0	0	0	0	0	0	0	0	91.8	0	30.6	0	0	0	0	0	0	0	0	0	0	61.2	61.2	0	0	0	0	0	0	0	0	30.6	0	0	0	30.6	0	0	0	0	0	30.6	0	0	61.2	0	30.6	0	0	30.6	0	0	0	0	0	0	0	0	0	0	30.6	0	0	0	30.6	0	0	0	30.6	0	0	30.6	61.2	153	30.6	0	0	0	0	0	0	0	0	0	30.6	0	0	0	91.8	0	0	0	0	0	0	0	30.6	0	0	0	0	0	0	0	30.6	0	0	0	0	30.6	30.6	0	0	0	0	0	0	0	0	0	0	0	0	0	0	0	0	0	0	30.6	0	0	0	0	30.6	0	30.6	30.6	0	0	0	30.6	0	0	0	0	0	0	0	0	61.2	0	0	30.6	0	30.6	30.6	0	0	122	30.6	0	0	0	30.6	30.6	0	0	0	0	30.6	0	0	0	91.8	0	0	0	0	30.6	0	0	0	0	0	0	0	0	0	0	0	0	0	0	0	30.6	0	0	0	0	0	0	0	0	0	0	0	0	0	0	0	0	0	30.6	30.6	0	0	0	0	0	0	0	0	0	0	0	0	0	0	0	0	0	0	0	0	0	0	0	0	0	0	30.6	0	0	0	0	0	0	0	0	0	30.6	0	0	0	0	0	0	0	0	0	0	0	0	0	0	0	0	0	0	0	0	0	0	0	0	0	0	0	0	0	0	30.6	0	0	0	0	0	0	0	0	0	0	0	0	0	0	0	0	0	0	0	0	0	30.6	0	0	30.6	0	0	0	0	0	0	0	0	0	0	0	61.2	0	0	0	0	0	30.6	0	0	0	0	0	0	0	0	0	0	0	0	0	0	0	0	0	0	0	0	91.8	0	0	0	61.2	0	0	0	0	0	0	0	0	0	30.6	0	0	0	0	0	0	0	0	0	0	0	0	30.6	0	0	0	0	0	0	0	0	0	0	0	0	30.6	0	30.6	30.6	0	0	30.6	0	0	0	0	0	0	0	0	0	0	61.2	0	0	0	0	61.2	0	0	0	0	61.2	0	0	0	91.8	0	0	0	0	0	0	0	0	153	30.6	0	0	0	30.6	0	0	30.6	0	0	0	0	30.6	0	0	0	0	0	0	0	0	0	0	61.2	0	0	0	0	0	0	0	0	30.6	0	0	0	0	0	0	0	0	0	0	0	0	0	0	0	61.2	0	0	61.2	0	30.6	0	0	0	245	0	0	0	0	0	0	0	0	0	0	0	30.6	0	0	0	0	0	0	0	0	0	0	0	0	0	0	0	0	0	0	0	0	0	0	0	0	0	0	0	0	0	0	0	0	0	0	61.2	0	61.2	0	0	0	0	0	0	30.6	0	30.6	0	0	0	0	0	0	61.2	0	0	0	0	30.6	30.6	61.2	91.8	30.6	0	30.6	30.6	30.6	0	0	0	0	0	0	0	0	0	0	0	0	0	0	0	0	0	0	0	30.6	0	0	30.6	0	30.6	30.6	0	0	0	0	184	61.2	30.6	0	0	0	30.6	0	30.6	0	30.6	0	30.6	0	30.6	0	0	0	30.6	0	0	30.6	0	0	0	0	30.6	91.8	0	0	0	30.6	0	0	0	0	0	0	30.6	0	0	0	0	184	30.6	0	0	0	184	0	0	0	0	0	0	0	30.6	0	0	61.2	0	0	0	0	30.6	30.6	0	0	0	0	122	0	0	0	61.2	0	0	0	0	0	30.6	0	30.6	30.6	30.6	0	0	0	0	0	30.6	0	0	0	0	0	0	30.6	0	0	0	0	0	91.8	0	0	0	61.2	0	0	0	0	0	0	0	91.8	0	30.6	30.6	0	0	0	0	0	0	0	0	0	0	0	0	0	0	0	0	0	61.2	0	0	0	0	0	0	0	61.2	0	0	0	0	0	0	0	0	0	61.2	0	0	0	0	0	0	0	0	0	0	0	0	0	0	0	0	0	61.2	0	0	0	0	0	0	0	0	0	0	0	0	0	61.2	0	0	0	0	0	0	61.2	0	0	0	0	0	0	0	0	0	0	0	0	0	0	0	0	0	0	0	0	0	0	0	0	0	0	0	0	30.6	0	0	0	0	61.2	0	0	0	0	0	0	0	0	0	0	0	0	0	0	0	0	0	0	0	0	0	61.2	0	0	0	0	0	0	0	0	0	336	0	0	0	0	0	0	0	0	0	61.2	0	0	30.6	0	30.6	0	0	0	0	0	0	0	0	30.6	0	0	0	0	0	0	0	0	30.6	0	0	0	0	61.2	0	30.6	0	0	0	0	0	0	0	0	0	0	0	0	0	0	0	61.2	0	61.2	0	0	0	0	0	0	0	0	0	0	0	0	0	0	0	0	0	0	0	0	0	30.6	0	0	0	0	153	0	0	61.2	30.6	0	0	0	30.6	0	0	0	0	0	91.8	0	30.6	0	0	30.6	0	0	0	0	0	0	0	30.6	0	30.6	0	0	0	0	0	0	0	61.2	0	0	0	0	0	0	0	0	0	0	0	0	0	30.6	30.6	30.6	0	0	0	0	0	0	0	0	0	0	0	30.6	30.6	0	0	0	0	0	0	0	0	0	0	0	0	0	0	0	0	0	0	0	0	0	0	0	0	0	30.6	0	0	0	0	61.2	30.6	0	30.6	0	0	0	0	0	0	0	0	30.6	0	0	0	0	0	0	0	0	0	0	0	0	0	0	0	0	0	0	0	0	0	61.2	0	0	0	0	30.6	0	30.6	0	0	0	30.6	0	0	0	0	0	0	0	0	0	0	0	0	30.6	0	0	61.2	0	0	0	0	0	0	0	0	0	0	0	0	61.2	0	0	0	0	30.6	0	0	0	0	0	0	0	0	0	0	0	0	0	0	30.6	0	0	0	0	0	30.6	0	0	0	0	0	0	0	0	0	0	0	0	0	0	0	0	0	0	30.6	0	0	0	0	0	0	0	0	0	0	0	0	0	0	0	0	0	0	0	0	0	0	0	0	0	0	0	0	0	0	0	0	0	0	0	0	0	30.6	61.2	30.6	0	30.6	0	0	0	0	0	0	0	0	0	0	0	0	0	30.6	0	0	0	0	0	0	0	0	0	0	0	0	0	0	0	30.6	0	0	0	0	122	0	0	0	0	0	0	214	0	0	0	0	30.6	0	0	0	30.6	0	0	0	0	0	0	0	0	0	0	30.6	0	0	61.2	0	0	0	30.6	0	0	0	0	0	0	0	0	0	0	0	61.2	0	0	0	0	0	0	0	0	122	0	0	0	0	30.6	0	0	30.6	0	0	0	0	0	0	0	0	0	30.6	0	0	0	0	91.8	0	30.6	0	0	0	0	0	0	0	0	0	0	0	0	0	0	0	0	0	0	30.6	0	0	0	0	30.6	0	0	0	0	0	0	0	0	0	0	0	0	0	0	0	0	0	0	0	0	0	0	0	0	0	0	0	0	30.6	30.6	0	0	0	0	0	0	0	0	0	0	0	0	0	0	91.8	0	0	30.6	0	0	0	0	0	0	0	30.6	0	0	0	30.6	0	0	0	0	0	0	30.6	0	0	0	0	0	0	0	0	0	0	0	0	0	0	30.6	0	0	30.6	0	0	0	0	0	30.6	0	0	0	0	0	0	30.6	30.6	0	61.2	0	0	0	0	30.6	0	0	0	0	0	0	0	30.6	0	0	0	0	0	0	0	0	0	0	30.6	0	0	0	0	0	0	0	30.6	0	0	0	0	0	0	0	0	0	0	0	0	0	0	0	0	30.6	0	0	0	30.6	0	0	0	0	0	0	0	0	0	0	0	0	30.6	0	0	0	0	0	0	0	30.6	0	0	0	0	0	0	0	0	0	0	0	0	0	0	0	30.6	0	0	0	0	0	0	0	0	0	0	0	0	0	0	0	0	0	30.6	0	61.2	0	0	0	0	0	0	0	0	0	0	0	0	0	30.6	0	0	0	0	0	0	0	0	0	91.8	0	0	0	0	30.6	0	0	0	0	0	0	0	0	0	0	0	0	0	0	30.6	61.2	0	0	0	0	0	0	0	0	0	0	30.6	0	0	0	0	30.6	0	0	0	0	0	0	0	0	0	0	0	0	30.6	0	0	0	122	0	0	91.8	30.6	0	214	0	91.8	0	0	0	30.6	0	0	0	0	0	0	0	0	0	0	0	30.6	0	0	0	0	0	0	0	0	0	0	0	0	0	0	0	0	0	0	0	61.2	0	0	0	0	0	0	0	0	0	0	0	0	0	0	0	0	30.6	0	0	0	0	0	0	0	0	0	0	0	30.6	0	0	0	0	0	0	0	0	0	0	0	0	91.8	0	0	0	0	0	0	0	0	0	0	30.6	0	30.6	0	0	0	0	0	0	0	0	0	0	0	0	0	0	0	0	0	0	0	0	0	0	0	0	30.6	0	0	30.6	0	0	0	0	0	0	0	0	0	0	0	0	0	0	0	0	30.6	0	0	0	0	0	0	0	0	0	0	0	30.6	0	61.2	0	0	0	0	0	0	0	0	0	0	0	0	0	30.6	0	0	0	0	0	0	0	0	0	0	0	0	0	0	0	0	0	0	0	0	0	0	30.6	0	0	30.6	0	30.6	0	30.6	184	30.6	30.6	30.6	30.6	0	0	0	0	0	0	0	30.6	0	0	0	91.8	0	0	0	0	0	0	0	0	0	0	0	0	0	0	0	0	0	0	0	30.6	0	0	0	0	0	0	0	0	0	0	0	0	0	0	0	0	0	0	0	0	0	0	0	0	0	0	30.6	0	0	0	30.6	0	0	0	0	0	0	0	0	0	0	0	30.6	0	30.6	0	0	30.6	0	0	0	0	0	0	0	0	0	0	30.6	0	0	0	30.6	0	30.6	0	30.6	0	0	0	0	0	0	0	0	0	0	0	0	0	0	0	0	0	0	30.6	0	30.6	0	0	0	0	0	0	0	0	0	61.2	30.6	0	91.8	30.6	0	0	0	0	30.6	0	0	0	0	0	0	30.6	0	0	30.6	0	0	0	0	0	0	0	0	0	0	0	0	0	0	0	30.6	0	0	91.8	0	30.6	0	30.6	0	0	0	0	0	30.6	0	0	0	0	0	0	0	0	30.6	0	0	0	0	0	0	30.6	0	0	0	0	30.6	0	0	0	0	0	0	0	0	0	0	0	0	0	0	0	61.2	0	0	0	0	61.2	0	0	0	0	0	0	61.2	30.6	0	0	30.6	30.6	61.2	30.6	0	0	30.6	0	0	0	0	0	0	0	0	30.6	122	0	0	0	0	0	30.6	0	0	0	0	0	0	0	0	0	0	0	0	0	0	0	61.2	0	0	0	0	0	122	0	0	0	0	0	0	0	0	0	0	0	30.6	0	0	0	0	0	0	0	30.6	30.6	0	0	0	0	0	0	0	30.6	0	0	0	0	0	0	0	0	0	0	0	0	0	0	0	0	0	0	30.6	0	0	0	0	0	0	0	0	30.6	30.6	0	30.6	0	0	0	0	0	0	0	0	0	0	0	0	0	0	0	30.6	0	0	0	0	0	0	0	0	0	0	0	0	0	0	0	30.6	0	0	0	0	0	0	0	0	0	0	0	0	0	0	0	0	0	0	0	30.6	0	0	0	0	0	0	0	0	0	0	30.6	30.6	30.6	0	0	30.6	0	0	0	30.6	0	0	0	0	0	0	0	0	0	0	0	0	0	30.6	30.6	0	0	0	0	122	0	0	0	0	0	0	0	0	0	0	0	0	0	0	30.6	0	0	0	61.2	0	30.6	0	0	0	30.6	0	0	0	0	0	0	0	0	0	0	0	0	0	30.6	0	61.2	0	0	0	30.6	0	30.6	0	61.2	0	0	0	0	30.6	0	0	0	0	0	0	0	0	0	0	0	0	0	0	61.2	0	30.6	0	0	0	0	0	0	0	0	0	0	0	0	0	0	0	0	0	0	0	0	0	0	0	30.6	0	0	0	0	0	245	0	0	0	0	0	0	0	30.6	0	0	0	0	0	0	0	0	0	0	0	0	0	0	30.6	0	0	0	0	0	0	30.6	0	0	0	0	0	0	0	0	0	0	0	0	0	30.6	0	0	0	0	0	0	0	0	0	0	30.6	0	0	0	30.6	91.8	0	0	0	0	30.6	0	30.6	0	0	0	0	0	0	0	30.6	0	0	0	0	0	0	0	0	0	0	0	0	0	0	0	0	0	30.6	0	0	30.6	0	0	0	0	0	30.6	0	0	0	0	30.6	0	30.6	0	0	0	0	0	0	30.6	61.2	0	91.8	0	0	0	0	0	0	0	30.6	0	0	0	0	0	30.6	0	0	0	0	0	0	0	30.6	0	0	0	0	0	30.6	0	0	30.6	30.6	0	0	0	0	0	0	0	0	0	0	30.6	0	30.6	0	61.2	30.6	0	0	0	0	0	30.6	0	0	30.6	0	0	30.6	0	0	0	0	0	0	0	0	0	30.6	0	0	0	0	0	0	0	0	0	0	0	0	275	30.6	0	0	61.2	0	0	0	0	0	0	0	0	0	0	0	0	0	0	30.6	0	0	0	30.6	91.8	0	0	0	30.6	0	91.8	0	0	0	0	0	0	0	0	0	0	0	0	0	0	122	0	0	0	0	0	0	30.6	0	0	0	0	0	0	0	0	61.2	30.6	0	0	0	0	0	30.6	0	0	0	0	0	0	30.6	0	0	30.6	30.6	0	0	0	0	0	0	0	0	0	0	30.6	0	30.6	0	0	0	0	0	0	0	0	0	0	0	0	0	0	0	0	0	0	0	30.6	0	0	0	0	0	0	0	0	0	0	0	0	0	0	0	0	0	0	0	0	0	0	0	30.6	0	0	0	0	0	0	0	0	0	0	61.2	0	61.2	0	0	0	30.6	0	0	0	0	0	0	61.2	0	0	0	0	0	122	0	0	0	184	0	0	0	0	0	30.6	0	0	0	0	0	0	0	0	30.6	0	0	0	0	0	0	0	61.2	0	0	0	0	0	0	0	0	0	0	0	0	0	0	0	0	0	0	0	0	0	0	0	0	0	30.6	0	0	30.6	0	30.6	0	0	0	0	0	0	0	0	0	0	0	0	30.6	0	0	0	0	0	0	0	0	0	0	0	0	0	0	0	0	0	30.6	91.8	30.6	0	0	0	0	0	0	0	0	0	0	0	0	0	0	0	0	0	0	0	0	0	0	0	0	0	0	30.6	0	0	0	0	0	0	0	61.2	0	0	0	0	0	0	0	0	0	0	0	0	0	0	0	0	0	0	0	0	61.2	0	0	0	0	30.6	0	0	0	0	0	0	0	0	0	0	0	0	0	0	0	0	0	0	0	0	0	0	0	0	0	0	0	0	0	0	0	0	0	0	948	0	0	0	0	0	0	0	0	0	0	30.6	0	0	0	0	0	30.6	0	0	30.6	0	61.2	0	0	0	0	0	0	0	0	0	0	0	0	0	0	0	61.2	0	0	0	30.6	0	0	30.6	0	0	0	0	30.6	0	122	0	0	0	30.6	0	0	0	61.2	0	0	0	30.6	30.6	0	0	0	0	0	0	0	30.6	0	0	0	0	0	0	0	0	0	0	0	0	0	0	30.6	0	0	0	0	0	0	0	0	0	0	0	0	0	0	0	30.6	30.6	0	0	0	30.6	122	0	0	0	0	0	0	0	0	0	0	0	0	0	0	0	0	0	0	0	0	0	0	0	0	0	0	30.6	0	30.6	0	0	30.6	0	30.6	0	30.6	0	30.6	0	0	0	0	30.6	0	0	0	0	0	0	0	30.6	0	0	0	0	0	0	0	0	0	0	61.2	0	0	0	0	0	0	0	0	0	0	0	0	30.6	0	0	0	30.6	0	0	0	0	0	0	0	0	0	0	0	30.6	0	0	0	0	0	0	0	0	0	0	0	0	0	0	0	0	0	0	30.6	30.6	0	0	0	0	0	0	30.6	0	0	61.2	0	30.6	0	30.6	0	0	0	30.6	0	0	0	0	0	0	61.2	0	0	0	0	0	0	0	0	0	0	0	0	0	0	0	0	0	0	0	0	0	0	0	0	0	0	0	30.6	30.6	0	0	0	0	0	0	0	0	0	0	0	0	0	0	0	0	30.6	30.6	0	0	0	153	0	0	0	0	0	0	0	0	0	0	0	0	61.2	0	0	0	0	0	0	0	0	0	0	0	0	0	0	0	0	0	0	0	0	61.2	0	30.6	0	0	0	0	0	30.6	0	0	0	0	0	0	0	0	0	0	0	0	0	0	0	0	0	0	0	0	30.6	0	0	0	0	0	0	0	0	0	0	0	0	0	0	0	0	0	0	30.6	0	0	0	0	0	0	0	0	0	0	0	0	0	0	30.6	0	0	0	0	61.2	0	0	0	0	0	0	0	0	0	0	0	0	0	0	0	0	0	0	0	0	0	0	0	0	0	0	0	0	0	0	0	0	0	0	0	0	0	30.6	0	30.6	0	0	30.6	0	0	0	0	0	0	0	0	0	0	0	0	0	0	0	0	0	0	122	0	0	0	91.8	0	0	30.6	0	0	153	0	0	0	0	0	0	0	0	0	0	0	0	0	0	0	0	0	0	30.6	0	0	0	0	0	0	0	0	0	0	0	0	0	0	0	0	30.6	0	0	0	0	0	0	0	0	0	30.6	0	0	0	0	0	0	0	0	0	0	0	0	0	30.6	0	0	0	0	0	0	122	0	0	0	0	30.6	0	0	0	0	30.6	91.8	0	0	0	30.6	0	0	0	0	91.8	0	0	0	0	0	0	0	30.6	0	0	0	0	0	30.6	0	0	0	0	0	0	0	0	0	0	0	0	0	0	30.6	0	0	0	0	0	0	0	0	0	0	0	0	0	0	0	0	30.6	0	0	0	0	0	0	30.6	0	61.2	0	30.6	0	0	30.6	0	0	0	0	0	0	0	0	0	0	0	0	0	0	0	0	0	30.6	0	0	30.6	0	0	0	0	0	0	61.2	0	30.6	0	0	0	0	0	0	0	30.6	61.2	30.6	30.6	0	0	0	0	0	0	30.6	0	0	0	0	0	0	0	0	30.6	0	0	0	0	0	0	0	0	0	0	0	0	0	0	61.2	0	30.6	30.6	30.6	0	0	61.2	0	0	0	0	0	0	0	0	0	0	30.6	0	0	0	0	0	0	0	91.8	0	0	0	0	0	0	30.6	0	122	61.2	0	0	0	0	0	0	0	0	0	0	61.2	0	61.2	0	0	0	0	0	30.6	0	0	61.2	0	30.6	0	0	0	0	0	0	0	61.2	0	30.6	0	0	0	0	0	0	0	0	0	0	0	30.6	0	0	0	0	0	0	0	0	0	0	0	0	0	0	0	0	0	0	0	0	0	0	0	30.6	0	0	0	0	0	0	0	0	0	0	0	0	0	30.6	0	0	153	0	30.6	30.6	30.6	0	0	0	30.6	0	91.8	0	0	0	61.2	0	0	0	0	61.2	0	0	0	0	0	0	0	0	0	0	0	0	0	0	0	0	30.6	0	0	30.6	0	0	0	0	30.6	0	0	0	0	0	0	0	0	0	0	0	0	0	0	0	0	0	30.6	0	0	0	0	0	0	0	0	0	0	0	0	0	91.8	0	0	0	30.6	0	0	0	0	30.6	0	0	0	0	0	0	0	0	0	0	0	0	0	0	0	0	30.6	61.2	0	0	0	0	0	0	0	0	0	0	0	0	0	0	0	0	0	30.6	0	0	0	0	0	0	0	0	30.6	0	0	0	0	30.6	0	0	0	0	0	0	0	0	0	0	0	0	0	30.6	122	0	0	0	0	0	0	0	0	61.2	0	0	0	0	61.2	30.6	0	30.6	0	0	0	0	0	0	0	0	0	0	0	0	0	0	0	0	0	0	0	0	0	30.6	0	30.6	0	0	0	0	61.2	0	0	0	0	30.6	0	0	0	0	61.2	0	0	0	0	0	0	61.2	0	0	30.6	0	0	0	0	0	0	0	0	0	0	0	0	0	0	0	0	0	61.2	0	0	0	0	0	0	0	0	61.2	30.6	0	0	0	0	30.6	0	30.6	0	0	0	30.6	0	0	0	0	0	0	0	0	0	0	0	0	0	0	0	0	0	0	0	0	30.6	0	0	0	0	0	0	0	0	30.6	0	30.6	61.2	0	0	0	0	0	0	0	0	0	0	0	0	30.6	0	30.6	0	0	0	0	0	0	0	0	0	0	0	0	0	0	61.2	0	0	0	91.8	0	0	0	0	30.6	0	0	0	91.8	0	0	0	30.6	0	0	0	0	0	30.6	0	0	0	0	0	0	0	0	30.6	0	0	0	0	0	0	0	0	0	0	0	0	0	0	61.2	30.6	0	0	0	0	0	0	0	0	0	61.2	0	0	30.6	0	0	0	0	0	0	0	0	0	0	0	30.6	0	0	0	0	0	30.6	0	0	0	30.6	0	0	0	0	30.6	30.6	0	0	0	0	0	0	0	0	0	0	0	0	0	0	0	0	0	0	30.6	0	0	0	0	0	0	0	0	0	0	0	0	0	0	0	0	0	0	0	0	0	0	0	0	0	0	30.6	0	0	0	0	0	0	153	0	0	0	0	91.8	0	0	30.6	0	0	0	0	0	0	0	0	0	0	122	0	0	30.6	0	122	0	0	30.6	0	0	0	0	0	0	0	0	61.2	0	91.8	30.6	0	0	0	0	0	0	0	0	0	0	0	0	0	0	0	0	0	0	0	0	30.6	0	30.6	0	0	0	0	0	0	0	0	0	30.6	0	0	0	0	0	30.6	30.6	0	0	0	0	0	0	0	0	0	0	0	30.6	0	0	0	0	0	0	0	0	0	0	0	0	0	0	0	0	0	0	30.6	0	0	0	0	0	0	0	30.6	0	153	0	30.6	0	153	30.6	0	30.6	30.6	0	0	0	61.2	0	0	0	30.6	0	0	0	0	0	0	0	0	0	0	0	0	0	61.2	0	0	30.6	0	0	30.6	0	0	0	0	0	0	0	0	0	0	0	0	0	0	0	0	0	0	0	30.6	0	0	0	0	0	30.6	0	0	30.6	0	0	0	0	0	0	184	0	61.2	0	0	30.6	0	0	0	0	0	0	0	0	0	0	0	0	0	0	0	0	0	0	0	30.6	0	0	0	0	0	0	0	0	0	30.6	0	0	0	0	0	0	0	0	0	0	0	0	0	0	0	0	0	0	0	0	0	0	0	0	0	30.6	0	0	0	0	0	0	0	0	0	30.6	0	0	0	30.6	0	0	0	30.6	0	0	0	0	0	0	0	0	0	0	0	30.6	0	0	0	0	0	0	0	0	0	91.8	0	0	0	0	0	0	0	0	0	0	0	0	0	0	0	0	30.6	0	0	0	0	0	0	0	0	0	0	0	0	0	0	0	0	0	0	0	0	30.6	0	0	0	0	0	0	0	0	0	0	0	0	0	0	0	0	30.6	30.6	0	0	0	0	0	0	30.6	0	0	30.6	61.2	61.2	0	0	0	0	0	0	0	0	0	0	0	0	0	0	91.8	0	0	0	0	30.6	0	30.6	0	0	61.2	30.6	0	30.6	0	0	0	0	0	0	0	0	0	0	0	0	0	91.8	0	0	0	30.6	0	30.6	0	0	30.6	0	0	0	0	0	0	0	0	0	30.6	0	0	0	0	0	30.6	0	0	0	0	0	0	0	0	0	0	0	0	30.6	0	30.6	0	30.6	0	30.6	0	0	0	0	0	0	0	0	30.6	0	30.6	0	0	30.6	0	0	0	0	0	0	0	0	0	0	0	0	0	0	0	0	0	0	0	0	0	0	61.2	0	0	0	0	0	0	0	0	0	0	30.6	0	0	0	0	0	0	0	0	0	0	0	30.6	0	0	0	0	0	0	61.2	0	0	30.6	0	0	0	0	0	122	0	30.6	0	0	0	0	0	0	0	0	0	0	0	0	0	0	0	0	0	0	0	0	0	0	0	0	0	0	0	0	0	0	0	0	30.6	0	0	30.6	0	30.6	0	0	0	0	0	0	0	0	0	0	0	91.8	0	0	0	0	0	0	0	0	0	30.6	0	0	30.6	0	0	0	489	0	0	0	0	0	0	0	0	0	0	0	0	0	0	0	0	0	0	0	0	0	0	0	0	0	0	0	0	0	61.2	0	0	0	0	91.8	30.6	0	0	0	0	0	0	0	0	0	0	0	0	0	0	0	0	0	0	0	0	0	0	0	0	0	30.6	0	0	0	0	0	0	30.6	30.6	0	0	0	30.6	0	0	0	0	0	61.2	0	0	0	0	0	0	0	0	0	0	0	0	0	0	0	0	30.6	0	30.6	0	0	0	0	0	0	0	0	30.6	0	0	0	0	30.6	0	0	0	0	0	0	30.6	0	0	0	0	0	30.6	30.6	0	0	0	0	0	30.6	0	0	30.6	0	30.6	30.6	0	0	0	0	0	0	0	0	0	0	0	0	0	0	0	0	0	0	0	0	0	0	0	0	0	0	0	30.6	0	0	0	0	0	0	61.2	61.2	0	0	0	0	0	0	0	0	0	0	0	30.6	30.6	30.6	0	0	0	0	0	0	0	0	0	0	0	0	0	0	0	0	0	0	0	30.6	0	0	0	0	0	0	0	0	0	0	30.6	0	61.2	0	0	0	0	0	0	61.2	0	0	0	0	30.6	0	30.6	0	30.6	0	0	30.6	0	30.6	0	0	0	30.6	0	30.6	0	0	0	0	0	30.6	0	0	0	0	0	30.6	0	0	0	0	61.2	0	0	0	0	0	0	30.6	0	0	0	0	0	61.2	0	30.6	0	0	0	0	0	0	0	0	0	0	0	0	0	0	0	0	0	0	0	0	0	0	153	30.6	0	30.6	0	0	0	0	30.6	0	0	30.6	0	0	0	30.6	0	30.6	0	0	0	61.2	0	0	0	0	0	0	0	0	0	0	0	0	0	0	91.8	0	0	0	0	0	0	0	0	0	61.2	0	0	0	0	0	0	0	0	0	0	30.6	0	30.6	0	0	30.6	0	0	0	0	0	61.2	0	0	0	0	0	0	0	0	0	0	30.6	30.6	0	0	30.6	0	0	0	0	0	0	0	0	30.6	0	0	0	0	0	0	0	0	0	0	0	30.6	0	0	0	0	0	0	0	0	0	61.2	0	0	30.6	0	0	0	30.6	0	0	30.6	0	0	0	0	0	0	30.6	30.6	0	0	0	0	0	0	0	0	0	0	0	0	0	0	0	0	0	0	0	0	0	0	61.2	0	0	0	0	61.2	0	0	0	0	0	0	30.6	0	30.6	0	0	0	0	61.2	0	0	30.6	0	0	0	0	0	0	30.6	61.2	0	0	184	0	0	0	0	0	0	0	0	0	0	0	0	0	0	0	0	0	0	0	0	0	0	0	0	0	0	0	0	0	0	0	0	0	0	0	0	0	0	30.6	0	0	0	0	0	0	0	0	0	0	0	122	0	61.2	0	0	0	0	0	0	0	0	0	0	0	0	30.6	0	0	0	0	0	30.6	0	0	0	0	0	0	0	0	0	0	0	30.6	0	0	0	0	0	61.2	0	0	0	0	0	0	0	0	0	0	0	0	0	0	0	0	0	0	0	0	0	0	30.6	0	0	0	0	0	0	0	0	30.6	0	0	0	0	0	0	0	0	61.2	0	0	0	0	0	0	91.8	0	0	0	0	0	0	0	0	0	0	0	0	0	30.6	0	0	0	0	0	0	0	0	91.8	0	0	0	0	0	0	0	0	0	0	0	0	0	0	0	0	0	0	0	0	30.6	0	0	0	0	0	0	0	0	0	30.6	0	0	0	0	0	0	0	0	30.6	30.6	0	0	30.6	0	30.6	0	0	0	0	0	0	30.6	0	0	61.2	0	0	0	0	0	30.6	0	0	0	0	30.6	0	0	0	0	0	61.2	0	0	0	0	0	0	0	0	0	0	0	184	0	0	0	0	0	0	0	0	0	0	0	0	0	0	30.6	0	0	0	0	0	0	0	0	30.6	0	0	91.8	0	0	0	0	0	0	30.6	0	336	30.6	0	0	0	0	0	0	0	0	0	0	0	0	0	30.6	0	0	0	0	0	0	0	30.6	0	30.6	0	0	0	0	0	0	0	0	30.6	30.6	0	0	30.6	0	0	30.6	0	0	0	0	0	0	0	0	0	0	0	0	0	0	0	0	0	0	0	0	0	0	0	0	0	0	0	0	0	30.6	0	0	0	0	0	0	0	0	0	275	0	0	0	0	0	0	0	0	0	0	0	0	0	0	0	0	0	30.6	0	0	0	0	0	0	0	0	0	61.2	0	0	0	0	0	30.6	30.6	0	91.8	0	0	0	0	0	30.6	0	0	0	0	0	0	0	0	0	0	0	0	0	0	61.2	0	0	0	0	0	0	0	0	0	0	0	0	0	0	0	0	0	0	61.2	0	0	0	0	0	30.6	0	30.6	0	30.6	0	0	0	30.6	0	0	0	0	0	0	0	0	0	0	0	0	30.6	0	0	0	0	0	30.6	0	0	0	0	0	0	0	0	61.2	0	0	0	0	0	0	0	0	0	0	0	0	0	0	0	0	0	30.6	0	0	61.2	0	0	0	0	0	61.2	0	0	0	0	0	0	0	0	0	0	0	122	0	0	0	0	0	0	0	0	0	0	0	91.8	0	0	0	0	0	0	0	0	0	0	0	0	0	0	0	0	0	0	30.6	0	0	0	0	0	0	0	0	0	0	61.2	91.8	0	0	0	0	0	0	0	0	0	0	0	91.8	0	0	0	0	30.6	30.6	0	153	0	0	0	0	0	0	30.6	0	0	0	0	30.6	0	0	0	30.6	0	30.6	0	0	0	0	0	0	0	0	0	0	0	0	0	0	0	0	0	0	0	0	0	0	0	0	30.6	0	0	0	0	0	0	0	0	0	0	0	0	0	0	30.6	0	0	0	0	0	0	0	0	0	0	0	0	0	30.6	0	0	0	0	0	0	0	0	0	214	0	30.6	0	0	0	0	0	0	0	0	0	0	0	30.6	0	0	0	0	0	0	0	30.6	0	0	0	0	0	0	0	0	0	0	0	0	0	61.2	30.6	0	0	0	0	0	0	0	0	0	0	0	0	0	0	0	30.6	0	30.6	0	30.6	0	0	0	0	0	0	0	0	0	0	0	0	0	30.6	0	0	0	0	30.6	0	30.6	0	0	0	0	0	0	61.2	0	0	0	0	0	0	30.6	153	0	0	0	0	30.6	0	30.6	0	0	0	0	0	0	0	0	0	0	91.8	0	30.6	0	0	0	0	0	0	30.6	0	0	0	0	0	0	30.6	30.6	0	0	91.8	0	0	0	0	0	0	0	0	91.8	0	0	0	30.6	61.2	0	0	0	0	0	0	0	0	0	0	0	0	0	0	0	0	0	0	0	30.6	0	0	0	0	0	0	0	0	0	0	0	0	30.6	0	0	30.6	0	0	0	0	0	0	0	0	0	30.6	0	0	30.6	0	0	0	0	0	0	0	0	0	0	30.6	30.6	0	0	0	0	0	642	0	0	0	0	0	0	0	0	0	0	0	0	0	0	30.6	0	0	0	0	0	0	0	0	0	0	0	30.6	0	0	0	0	0	0	0	0	0	0	0	30.6	0	0	61.2	1.32e+03	61.2	30.6	122	0	0	0	0	0	0	0	0	0	30.6	0	61.2	0	0	30.6	0	0	0	0	0	0	0	0	30.6	0	0	0	0	0	0	0	0	0	0	0	0	0	0	0	0	0	0	0	30.6	30.6	0	0	0	0	0	0	0	0	0	30.6	0	0	0	0	0	0	0	30.6	30.6	91.8	0	0	0	0	30.6	0	0	0	0	0	0	0	30.6	0	0	0	0	0	0	0	122	0	91.8	0	0	0	0	0	0	30.6	0	0	0	0	0	0	0	0	0	0	61.2	0	0	0	0	30.6	0	0	0	0	0	0	0	0	0	0	0	0	0	30.6	0	0	0	0	0	0	0	30.6	0	0	0	0	0	0	0	0	61.2	0	30.6	0	30.6	0	0	0	0	0	551	0	0	0	0	30.6	0	91.8	0	0	0	0	0	0	30.6	0	0	30.6	0	0	0	0	0	0	0	30.6	0	0	0	0	0	0	0	0	0	0	61.2	0	0	0	0	0	0	0	0	0	0	0	0	0	0	0	0	0	0	0	0	0	0	0	0	0	0	0	0	0	0	0	0	0	0	0	0	0	0	0	30.6	0	0	0	30.6	0	0	0	0	0	0	0	0	0	0	0	0	0	0	0	0	0	0	0	0	0	0	0	0	30.6	0	0	0	0	0	30.6	0	0	0	0	0	0	0	0	0	0	0	0	30.6	0	30.6	0	0	30.6	0	0	0	0	0	0	0	0	0	0	30.6	30.6	0	0	30.6	0	0	0	0	0	0	0	0	0	0	30.6	0	0	0	0	0	0	0	0	0	0	0	0	0	0	0	0	30.6	0	0	0	0	0	0	0	0	61.2	30.6	0	0	0	0	0	0	0	0	0	91.8	61.2	0	0	0	0	0	0	0	0	0	0	0	0	0	0	184	61.2	0	0	0	0	0	91.8	30.6	0	30.6	30.6	0	61.2	0	0	0	0	0	0	0	0	0	0	0	0	0	30.6	0	0	0	0	0	0	0	30.6	0	0	0	0	0	0	0	0	0	0	0	0	0	0	0	0	0	0	0	0	0	0	0	0	0	0	0	61.2	0	0	0	918	0	0	0	0	0	0	0	0	0	30.6	122	0	0	61.2	0	0	0	30.6	0	0	0	0	0	0	0	0	0	0	0	0	0	30.6	0	0	0	30.6	0	30.6	30.6	0	0	0	0	30.6	0	61.2	91.8	0	0	0	0	0	0	0	0	0	0	0	0	0	0	0	0	0	0	0	0	0	0	0	0	0	0	0	0	0	0	0	0	0	0	0	0	0	0	0	122	0	0	0	0	0	30.6	0	0	0	0	0	0	0	61.2	0	30.6	0	0	0	30.6	0	0	0	0	0	0	0	61.2	0	0	0	0	0	0	0	0	0	0	30.6	0	0	0	91.8	0	0	0	0	0	0	0	0	0	0	0	0	0	0	0	0	0	0	0	0	0	91.8	0	0	0	0	0	0	0	0	0	0	0	0	0	0	0	0	0	0	0	0	0	0	0	0	0	0	0	0	0	0	61.2	30.6	30.6	0	0	0	0	0	0	0	0	0	0	0	0	0	30.6	30.6	0	0	30.6	0	30.6	0	0	0	0	0	0	0	0	0	30.6	0	0	0	0	0	0	0	0	0	0	0	0	0	0	0	153	0	30.6	0	214	0	153	0	336	30.6	0	30.6	0	30.6	0	0	0	0	0	0	30.6	0	0	0	61.2	0	0	0	0	0	0	0	0	0	0	0	0	0	0	0	0	0	0	0	0	0	0	0	0	0	0	0	0	0	0	0	0	0	0	0	0	0	0	61.2	0	0	0	0	0	0	0	0	0	0	0	30.6	0	0	0	0	0	0	30.6	0	30.6	0	0	0	0	30.6	0	0	0	0	0	0	0	0	0	0	30.6	0	30.6	0	0	0	0	91.8	0	0	0	0	0	0	0	0	0	0	61.2	0	0	0	0	0	0	0	30.6	0	0	0	0	0	0	30.6	0	0	30.6	0	0	0	0	0	0	0	0	0	30.6	30.6	91.8	0	0	0	0	30.6	0	0	0	0	214	0	30.6	0	0	30.6	0	0	0	30.6	0	0	0	0	0	0	0	0	0	0	0	0	0	0	0	0	0	0	0	0	0	0	0	0	0	0	0	0	0	0	0	0	0	0	0	0	0	704	122	0	61.2	0	0	0	0	30.6	0	0	91.8	0	0	0	0	0	0	0	0	0	0	0	0	0	0	0	0	0	0	0	0	0	0	0	0	0	0	0	0	0	0	0	0	0	0	0	0	0	0	0	0	30.6	0	0	0	30.6	0	0	30.6	30.6	0	0	0	0	0	0	30.6	0	30.6	61.2	30.6	0	0	30.6	0	0	0	30.6	0	0	0	30.6	0	0	0	0	0	0	0	30.6	30.6	0	0	30.6	0	0	0	30.6	0	30.6	61.2	0	0	0	0	0	0	0	0	0	0	0	0	0	0	0	0	0	30.6	30.6	0	0	0	0	0	0	30.6	0	30.6	0	0	0	0	0	0	0	30.6	0	0	0	0	0	0	0	0	0	0	0	0	0	0	0	0	0	0	0	0	0	30.6	0	0	30.6	0	0	0	0	0	0	30.6	0	0	0	0	0	0	0	0	0	0	0	0	0	0	0	0	0	30.6	61.2	0	0	0	0	0	0	0	0	0	0	0	0	0	0	0	0	0	0	0	0	0	0	0	0	0	0	0	0	0	0	0	122	61.2	0	0	0	0	0	0	0	0	0	0	0	0	0	0	0	0	0	0	0	0	0	0	30.6	0	0	0	0	30.6	0	0	30.6	30.6	0	30.6	0	0	0	0	0	0	0	0	0	0	0	0	0	0	30.6	0	61.2	0	0	0	0	0	0	0	0	0	0	30.6	61.2	0	0	0	0	0	0	0	0	0	0	0	0	0	0	30.6	0	30.6	0	0	0	0	0	0	0	0	0	0	30.6	122	0	0	0	0	0	0	0	0	0	0	0	0	0	0	0	0	0	0	0	0	0	0	0	30.6	0	0	0	30.6	0	0	0	0	0	0	0	0	0	0	0	0	0	30.6	0	0	0	0	0	0	0	0	0	0	0	0	0	0	30.6	0	0	0	0	0	0	0	0	0	0	0	0	0	0	0	0	0	0	0	30.6	0	0	30.6	0	0	0	0	0	0	30.6	30.6	0	0	30.6	61.2	0	0	0	0	0	61.2	0	0	0	30.6	0	0	0	30.6	0	0	0	0	30.6	0	0	30.6	30.6	0	0	0	0	0	0	0	0	0	0	0	30.6	0	0	0	0	30.6	0	0	0	0	0	0	0	0	0	0	0	0	0	0	0	0	0	0	0	0	0	0	0	0	0	0	0	0	0	0	0	153	0	0	0	0	0	0	0	0	0	0	91.8	0	0	30.6	0	0	0	0	30.6	0	0	0	0	30.6	0	0	30.6	0	0	0	0	0	0	0	30.6	0	0	0	0	0	0	30.6	0	0	0	0	0	0	0	0	0	0	30.6	0	0	0	0	0	91.8	30.6	0	61.2	0	0	0	0	0	0	0	0	0	0	0	0	61.2	0	0	0	0	0	0	0	0	0	0	0	0	30.6	0	0	0	30.6	0	0	0	0	0	0	0	0	61.2	30.6	61.2	0	0	0	0	0	0	0	0	0	0	0	0	0	61.2	0	0	0	0	0	0	0	0	0	0	30.6	0	0	0	91.8	0	0	0	61.2	0	0	0	0	30.6	0	91.8	0	0	30.6	0	0	0	0	0	0	0	0	0	30.6	30.6	0	0	0	0	0	0	0	0	0	30.6	0	0	0	30.6	0	0	0	0	0	30.6	0	61.2	0	0	0	0	0	0	91.8	0	30.6	0	0	0	0	0	0	0	0	30.6	0	0	0	0	0	0	0	0	0	0	0	0	0	0	0	0	30.6	0	0	0	0	0	0	0	0	0	0	0	30.6	0	0	61.2	0	0	0	0	0	0	0	0	0	0	0	0	0	0	0	0	0	0	0	0	61.2	153	30.6	0	0	0	0	0	0	0	0	0	0	0	0	30.6	0	0	0	0	0	0	0	0	61.2	0	0	0	0	0	0	0	0	0	0	0	0	0	0	0	61.2	0	0	30.6	0	30.6	0	0	0	61.2	0	0	0	0	0	0	61.2	0	0	0	0	30.6	0	0	0	0	30.6	0	30.6	61.2	0	30.6	0	0	0	0	0	0	0	0	0	0	0	0	0	30.6	0	0	0	0	0	0	30.6	0	0	0	0	0	0	0	0	0	0	0	0	30.6	30.6	0	0	0	0	0	30.6	0	30.6	0	0	0	0	0	0	0	0	0	0	0	30.6	0	0	0	0	0	0	30.6	0	0	0	0	0	0	0	0	0	0	0	0	0	30.6	0	0	0	0	0	0	0	0	0	30.6	0	0	0	30.6	30.6	0	0	0	0	0	0	0	0	0	0	0	0	0	0	0	0	0	0	30.6	61.2	0	0	153	0	0	0	30.6	0	0	0	0	0	0	0	0	91.8	0	0	0	0	0	0	0	0	0	0	0	0	0	0	0	0	0	0	0	0	0	0	0	0	0	0	0	0	30.6	0	0	0	0	0	0	0	0	0	0	0	0	0	0	0	214	0	0	0	0	0	0	0	0	0	0	0	0	0	0	0	0	0	0	30.6	0	0	0	0	0	0	0	0	0	0	0	0	0	91.8	0	0	0	0	0	0	0	0	0	0	0	61.2	0	30.6	0	30.6	30.6	0	0	0	0	0	91.8	0	0	30.6	0	0	61.2	0	0	0	0	0	0	0	0	0	0	0	0	0	0	0	0	0	0	0	0	0	0	0	0	0	0	0	0	0	0	0	0	0	0	0	0	61.2	122	0	30.6	0	0	0	0	0	0	0	0	0	30.6	0	0	0	0	0	0	0	0	0	122	0	0	0	0	0	0	0	0	0	0	0	275	0	0	30.6	0	30.6	0	0	0	0	0	0	30.6	0	0	0	0	0	0	61.2	0	0	0	0	0	0	0	0	0	0	0	0	0	0	0	0	0	0	0	30.6	30.6	0	0	0	0	0	0	0	0	0	0	0	0	0	0	0	0	0	0	0	0	0	0	0	0	0	0	0	0	0	0	0	0	0	0	0	0	0	0	0	0	0	0	0	0	0	0	0	0	0	0	0	0	0	0	0	0	0	0	0	0	0	0	0	0	0	91.8	0	0	0	0	0	0	0	0	0	0	91.8	0	30.6	0	0	0	0	61.2	0	0	0	0	0	0	0	30.6	0	0	0	61.2	30.6	0	0	30.6	0	0	30.6	0	0	0	61.2	30.6	0	0	0	0	0	0	0	0	0	0	0	0	0	0	30.6	0	0	0	0	0	0	0	0	0	30.6	0	0	0	0	0	0	0	0	0	0	0	0	30.6	0	0	0	30.6	0	0	0	0	0	0	30.6	0	0	0	0	0	0	0	0	0	0	0	0	30.6	0	0	0	0	0	0	0	0	0	0	30.6	0	0	0	0	0	0	0	0	0	0	0	0	0	0	0	0	0	30.6	0	0	0	0	0	0	30.6	0	0	0	0	0	0	0	0	0	0	0	0	0	0	0	0	0	0	0	0	0	0	0	0	0	0	0	0	30.6	0	0	0	0	0	0	0	0	30.6	30.6	0	0	0	153	30.6	0	0	30.6	0	0	0	0	0	0	61.2	0	0	0	0	0	0	0	0	0	30.6	0	30.6	0	0	0	0	0	0	0	0	0	30.6	30.6	0	0	0	0	0	0	0	0	0	0	0	0	0	0	0	0	0	0	0	0	0	0	0	30.6	122	0	0	0	0	0	30.6	0	30.6	30.6	0	30.6	0	0	0	0	0	0	0	30.6	0	0	0	0	0	30.6	0	0	0	0	0	0	0	0	0	0	0	0	0	0	0	30.6	0	0	0	0	0	0	0	0	0	0	0	0	0	0	0	0	0	0	0	0	0	0	0	0	0	0	0	0	0	0	0	0	0	0	0	0	0	0	0	0	0	0	0	0	0	0	0	0	0	0	0	0	0	0	0	0	0	0	0	0	0	0	0	0	0	30.6	0	0	0	0	0	30.6	0	0	0	0	0	0	0	0	0	0	0	0	0	0	0	0	0	0	0	0	0	0	0	0	0	0	0	0	0	0	0	0	0	0	0	0	0	0	0	61.2	0	0	0	61.2	0	0	30.6	0	0	0	0	0	0	0	0	0	0	0	0	0	0	0	0	0	0	0	0	0	0	0	30.6	0	0	0	0	0	0	0	0	0	0	0	0	0	0	0	0	0	0	30.6	0	0	0	0	30.6	0	0	0	0	0	0	30.6	61.2	0	0	0	0	0	0	0	30.6	0	30.6	30.6	0	0	0	0	0	0	30.6	0	0	0	0	0	0	30.6	0	0	0	0	0	0	0	30.6	0	0	0	0	0	0	0	30.6	0	0	0	0	0	0	0	0	0	0	0	0	0	0	0	0	0	0	0	0	0	61.2	0	30.6	91.8	30.6	122	0	30.6	0	0	30.6	0	0	0	30.6	0	214	0	0	0	0	0	30.6	0	0	0	0	30.6	0	30.6	0	0	0	0	30.6	0	0	0	0	0	0	0	0	0	0	0	0	0	0	30.6	0	0	0	0	0	0	0	0	0	61.2	0	0	0	0	0	0	0	0	0	0	0	0	0	0	0	0	0	0	0	0	30.6	0	30.6	0	0	0	0	0	0	0	0	0	0	0	306	0	0	0	0	0	0	0	0	0	0	0	0	0	0	0	0	30.6	0	30.6	0	0	0	0	0	0	0	0	0	30.6	0	0	0	0	0	0	0	0	0	0	0	0	30.6	0	0	0	0	0	0	0	0	0	0	0	91.8	0	0	0	0	0	0	0	0	0	30.6	0	0	61.2	0	0	0	0	0	30.6	0	0	0	0	0	0	0	0	0	0	0	0	0	0	0	0	0	0	0	61.2	0	0	0	0	0	0	0	0	0	0	0	0	0	0	0	0	0	0	0	0	0	0	0	0	0	30.6	0	30.6	91.8	0	0	0	0	0	0	30.6	0	0	0	0	0	0	0	0	0	0	0	0	0	0	0	0	0	0	0	0	0	0	0	0	0	0	0	122	0	0	0	0	0	0	0	0	0	0	0	0	0	0	0	0	61.2	0	0	0	0	0	0	0	0	0	0	0	0	30.6	0	0	0	0	0	30.6	0	0	0	0	0	0	30.6	0	0	0	0	0	0	0	0	30.6	0	0	0	0	0	0	0	30.6	0	0	0	0	61.2	30.6	30.6	0	30.6	30.6	30.6	0	0	0	0	0	30.6	0	0	0	0	0	0	0	0	0	0	0	0	0	0	0	0	0	0	0	0	0	0	30.6	0	0	0	0	30.6	0	0	30.6	0	0	30.6	0	0	0	0	0	0	30.6	122	0	30.6	0	0	0	0	0	0	0	30.6	0	0	0	61.2	0	245	0	0	0	0	0	0	0	0	0	30.6	30.6	0	0	0	0	0	0	0	0	30.6	0	30.6	0	0	0	30.6	0	0	0	30.6	0	0	0	0	0	0	0	0	0	0	0	0	0	0	0	0	0	0	0	0	0	0	0	0	0	0	0	30.6	0	0	0	0	30.6	0	0	0	0	0	0	0	0	0	0	0	0	0	0	0	0	0	0	0	0	0	0	0	0	0	0	0	0	0	0	0	122	153	0	0	0	0	0	0	30.6	0	0	0	0	0	0	0	0	0	0	0	30.6	0	91.8	0	0	0	30.6	30.6	0	30.6	0	0	0	0	0	0	0	0	30.6	0	0	0	0	0	0	0	0	61.2	0	0	0	0	0	0	0	0	0	30.6	0	0	0	0	0	0	0	0	0	0	0	0	0	0	0	122	0	0	0	0	0	30.6	0	0	0	0	122	0	0	30.6	0	0	0	0	0	0	0	0	0	0	0	0	0	0	0	30.6	0	0	0	0	0	30.6	0	0	0	0	0	0	0	0	30.6	0	0	0	0	0	0	0	0	0	0	0	0	30.6	0	0	0	0	0	0	0	0	0	0	61.2	0	0	30.6	0	0	0	0	0	0	0	0	0	0	0	0	0	0	0	30.6	0	367	0	0	0	30.6	0	0	0	0	0	0	0	0	0	0	91.8	0	0	0	0	0	0	0	0	0	0	0	0	0	0	0	0	0	30.6	0	0	0	0	0	0	0	0	0	0	0	0	0	0	0	0	0	0	0	0	0	0	0	0	0	30.6	0	0	30.6	0	0	0	0	0	0	0	0	0	581	0	1.13e+03	0	0	0	0	0	0	0	0	0	0	0	0	0	0	0	0	0	0	0	0	0	0	30.6	0	0	0	0	0	0	0	0	0	0	0	0	0	0	0	0	0	0	0	0	0	0	0	0	91.8	0	0	0	0	0	0	0	0	0	0	30.6	0	0	0	0	0	0	0	30.6	0	30.6	0	0	30.6	30.6	0	0	0	0	0	30.6	0	0	0	0	0	0	0	30.6	0	30.6	0	0	0	0	0	0	0	0	0	0	0	30.6	0	30.6	0	0	0	0	0	0	0	0	0	0	0	0	0	0	0	30.6	0	0	0	0	0	0	0	0	0	0	0	0	0	0	0	0	0	0	0	0	0	0	0	0	0	0	0	0	0	0	30.6	0	0	0	30.6	0	0	0	0	0	0	0	30.6	0	0	30.6	30.6	0	30.6	0	0	30.6	0	30.6	0	0	0	0	30.6	61.2	0	0	0	0	0	0	30.6	0	0	0	0	0	0	0	0	0	0	0	0	0	0	0	0	0	0	0	0	0	0	0	0	0	30.6	0	0	0	30.6	0	0	0	0	0	0	0	61.2	0	0	0	0	0	0	0	61.2	0	61.2	0	0	0	0	0	0	0	0	0	0	30.6	61.2	0	0	0	0	0	91.8	0	0	0	0	91.8	0	0	0	0	0	0	0	0	0	0	0	0	91.8	0	91.8	0	0	30.6	30.6	0	0	0	0	0	30.6	30.6	0	0	0	0	0	30.6	0	0	0	0	0	0	0	0	0	0	0	0	0	30.6	0	0	0	0	30.6	0	0	0	0	0	30.6	0	0	61.2	0	0	0	0	61.2	0	0	0	0	0	0	0	0	0	0	0	0	0	0	0	0	0	0	0	0	0	0	0	0	0	0	0	0	0	30.6	0	0	0	0	30.6	0	0	0	0	0	0	0	61.2	0	0	0	0	0	30.6	0	0	0	30.6	0	0	0	0	0	0	0	0	0	0	0	0	0	0	0	0	0	0	30.6	0	0	30.6	0	0	30.6	0	0	0	0	0	0	0	0	0	0	0	0	0	0	0	0	0	30.6	0	0	0	0	30.6	0	0	30.6	0	0	0	0	0	0	30.6	61.2	0	0	0	0	0	0	91.8	0	0	0	0	0	0	0	30.6	0	0	0	0	0	0	0	30.6	0	0	0	0	0	0	0	0	0	0	0	0	0	0	0	30.6	0	30.6	0	0	0	0	0	61.2	0	0	0	0	0	0	30.6	0	0	61.2	0	0	122	0	0	30.6	0	0	0	0	0	0	30.6	0	0	0	0	0	30.6	30.6	0	0	0	0	0	0	0	0	0	0	0	0	0	0	91.8	0	214	0	0	0	0	122	0	0	0	0	0	0	0	0	0	0	0	0	0	0	0	0	0	0	0	0	0	0	0	0	30.6	0	0	0	0	0	0	0	0	0	0	0	0	0	0	0	0	61.2	0	0	0	61.2	0	30.6	0	0	0	0	0	0	0	0	0	0	30.6	0	0	0	0	0	0	0	0	0	30.6	0	0	0	0	0	0	0	0	0	0	0	0	0	0	0	0	0	0	0	0	0	0	0	0	0	0	0	0	0	0	30.6	0	30.6	0	0	30.6	0	0	0	0	30.6	0	61.2	0	0	0	30.6	0	0	0	0	0	0	0	0	0	0	0	0	0	0	0	0	0	0	0	0	0	30.6	0	0	0	30.6	0	0	0	0	30.6	30.6	0	0	0	30.6	0	0	0	0	0	30.6	0	0	0	30.6	0	30.6	0	0	0	0	0	0	0	0	0	0	0	0	0	0	0	0	0	0	0	0	0	61.2	0	0	0	0	0	0	0	0	0	30.6	0	0	0	0	0	0	0	0	0	0	0	0	0	30.6	0	0	0	0	0	0	61.2	0	0	0	0	0	0	0	0	0	0	0	0	0	0	0	0	0	0	0	0	0	0	0	0	0	0	0	0	0	0	0	0	0	0	0	0	91.8	0	0	0	0	0	30.6	0	0	0	0	30.6	0	0	0	0	61.2	0	0	0	0	0	0	0	122	91.8	0	0	0	91.8	0	30.6	0	0	0	0	0	61.2	0	0	30.6	0	0	0	0	0	0	0	0	0	0	0	30.6	0	30.6	0	0	91.8	0	0	30.6	0	0	0	0	0	0	0	0	61.2	0	0	91.8	0	0	0	0	0	0	0	0	0	0	0	30.6	1.59e+03	0	0	0	0	0	0	30.6	0	0	0	0	0	0	30.6	0	0	30.6	0	0	61.2	0	0	0	30.6	0	0	0	0	0	30.6	0	0	0	0	0	0	0	0	0	0	0	0	0	0	0	0	30.6	0	0	0	0	0	30.6	0	0	30.6	0	0	0	0	30.6	0	0	0	0	0	30.6	0	0	0	0	0	0	0	0	0	0	0	0	30.6	0	0	0	0	30.6	30.6	0	0	30.6	0	0	30.6	0	0	0	0	0	0	0	0	0	0	0	30.6	0	30.6	0	0	0	0	0	30.6	0	0	0	0	0	0	0	0	91.8	0	0	0	0	0	0	0	0	0	30.6	0	0	0	367	0	0	0	0	0	0	0	0	0	0	0	0	0	0	0	0	0	0	0	30.6	0	0	0	0	0	0	0	0	0	0	0	0	0	0	0	0	0	0	0	0	30.6	30.6	0	0	0	0	0	0	0	0	0	0	0	0	0	0	0	0	0	0	0	0	0	30.6	0	0	0	0	0	0	0	0	0	0	0	0	0	0	0	0	0	0	0	0	0	0	0	0	0	0	0	0	0	30.6	0	0	0	0	0	0	0	0	0	0	0	0	61.2	0	0	0	30.6	0	0	0	0	0	0	0	0	0	30.6	0	0	0	30.6	91.8	0	0	30.6	0	0	0	0	30.6	0	0	0	0	0	0	0	0	0	0	0	0	0	0	0	0	30.6	0	0	0	0	0	0	0	30.6	30.6	0	0	30.6	0	0	0	0	0	0	0	0	0	0	0	0	0	0	0	0	0	0	0	30.6	0	0	0	30.6	0	0	0	61.2	0	0	0	0	0	30.6	0	0	0	0	0	0	0	30.6	0	0	0	0	0	0	0	0	0	0	30.6	0	0	0	0	0	0	0	0	0	0	0	0	0	0	30.6	0	0	30.6	0	0	0	0	0	0	0	0	0	0	0	0	0	0	0	91.8	30.6	0	0	0	0	0	0	0	0	0	0	0	0	0	0	0	0	0	0	0	0	0	0	0	30.6	0	0	0	0	0	0	0	0	0	0	0	0	0	0	0	0	0	0	30.6	0	30.6	0	30.6	0	0	0	0	0	0	0	0	0	91.8	0	30.6	0	0	0	0	0	0	0	0	0	0	30.6	0	0	0	0	0	61.2	0	0	0	91.8	0	0	0	30.6	0	61.2	0	0	0	0	0	0	0	0	0	0	0	0	0	0	0	0	30.6	0	0	0	0	0	0	0	0	0	0	0	0	0	30.6	30.6	30.6	30.6	30.6	0	0	0	0	0	0	30.6	0	0	0	0	0	0	0	0	0	0	30.6	0	0	0	0	0	0	0	0	0	0	0	0	0	0	0	30.6	0	0	0	0	0	0	0	0	0	30.6	0	0	0	0	61.2	61.2	0	30.6	0	0	0	0	0	0	0	0	0	0	0	0	0	0	61.2	0	0	0	0	0	0	0	91.8	0	0	0	0	30.6	30.6	0	30.6	30.6	0	0	0	0	0	0	30.6	0	30.6	30.6	0	0	30.6	0	0	0	0	0	0	30.6	0	0	0	0	0	0	0	0	0	0	0	0	0	0	61.2	0	0	0	0	0	0	0	0	30.6	0	0	91.8	0	30.6	0	0	0	275	0	0	0	0	0	0	0	0	0	0	0	0	0	0	0	0	0	0	0	0	0	0	0	0	0	30.6	0	0	0	0	0	0	0	0	0	0	0	0	0	0	0	0	0	0	0	0	0	0	0	0	0	0	0	0	0	0	30.6	0	0	0	0	0	0	0	0	0	0	0	0	0	0	0	0	0	0	0	0	0	0	0	0	0	0	0	91.8	0	0	0	0	0	0	0	0	0	0	30.6	0	0	0	30.6	0	0	0	0	0	0	0	0	0	0	0	0	0	0	0	0	0	30.6	0	0	0	0	0	0	0	0	0	0	0	30.6	0	0	0	0	0	0	0	0	0	0	0	0	0	0	0	0	0	0	0	0	0	0	30.6	0	0	30.6	30.6	0	122	0	0	0	0	0	0	0	0	0	0	0	0	0	0	30.6	0	0	0	0	0	0	0	0	0	0	0	0	0	0	0	0	0	0	0	0	61.2	0	0	0	0	0	0	0	0	0	0	0	0	30.6	0	0	61.2	0	30.6	0	0	0	0	0	0	0	0	0	0	0	0	0	0	0	0	0	0	0	0	0	0	0	0	0	0	0	0	0	0	0	0	0	0	30.6	0	0	0	0	0	0	0	30.6	0	0	0	0	0	0	0	0	0	0	30.6	0	0	0	0	0	0	0	0	0	0	0	0	0	0	0	0	0	122	0	0	0	0	0	0	30.6	0	0	0	0	0	0	0	0	0	30.6	0	30.6	0	0	0	0	0	0	0	0	0	0	0	0	61.2	0	0	0	0	30.6	0	30.6	0	0	0	0	0	0	0	30.6	0	0	0	30.6	0	0	0	0	0	0	0	0	30.6	0	0	0	0	0	0	0	0	0	0	0	0	0	0	0	0	0	0	0	0	30.6	0	0	0	0	0	30.6	0	0	0	0	30.6	30.6	0	0	0	0	61.2	30.6	0	0	0	30.6	0	0	0	0	0	0	0	0	0	0	0	0	0	0	0	0	0	0	30.6	0	0	0	0	30.6	0	0	0	30.6	0	30.6	0	0	0	0	0	30.6	0	0	0	30.6	0	30.6	0	61.2	0	0	0	0	0	0	0	0	0	0	0	0	0	0	30.6	30.6	0	0	0	0	0	0	0	30.6	0	30.6	0	0	30.6	0	0	0	0	30.6	0	91.8	0	0	61.2	30.6	0	0	0	0	61.2	0	30.6	0	0	0	0	0	0	0	0	0	0	0	0	0	0	0	0	0	0	0	0	0	0	0	0	0	30.6	0	0	0	0	61.2	0	0	30.6	30.6	30.6	0	0	0	0	0	0	0	0	0	0	0	0	0	0	0	0	0	0	0	0	0	0	0	0	0	0	0	0	0	0	0	0	0	0	0	61.2	0	0	0	0	0	0	0	0	0	0	30.6	0	0	0	0	0	0	0	0	0	0	0	0	0	0	0	0	0	0	0	0	0	0	0	0	0	0	0	0	0	30.6	0	0	0	0	30.6	30.6	61.2	0	0	0	0	0	0	0	0	30.6	0	0	0	0	0	122	0	0	0	30.6	0	30.6	0	0	0	0	0	0	0	0	0	30.6	0	0	0	0	0	30.6	0	0	0	0	0	0	0	0	0	0	0	0	0	0	0	0	0	0	0	0	0	0	0	0	0	30.6	61.2	0	0	0	0	0	0	0	0	0	0	0	0	0	0	0	0	0	0	0	30.6	0	184	0	30.6	0	30.6	0	0	0	0	0	0	0	0	0	0	0	0	0	0	0	0	0	0	0	0	0	0	30.6	0	0	0	0	0	0	0	0	0	0	0	0	30.6	0	0	245	30.6	0	0	0	0	0	30.6	0	0	0	0	0	0	0	0	0	0	0	0	0	0	0	0	0	0	0	0	30.6	0	0	0	0	0	0	0	91.8	0	0	0	0	0	0	0	0	0	0	30.6	0	0	0	0	0	0	0	0	30.6	0	0	0	0	0	91.8	0	0	0	0	0	61.2	0	0	0	0	0	0	0	0	0	0	0	0	0	0	0	0	0	0	0	0	0	0	0	0	0	0	0	0	0	30.6	0	0	0	61.2	0	0	0	0	0	0	30.6	30.6	0	30.6	0	0	61.2	0	30.6	275	0	0	0	0	0	0	0	0	0	0	0	0	0	0	0	0	0	0	0	0	0	0	0	0	0	0	0	0	0	0	30.6	0	0	0	0	0	0	0	0	0	0	0	0	0	0	0	0	0	0	0	0	30.6	0	0	0	30.6	0	0	0	0	0	0	0	0	0	0	0	0	0	30.6	0	0	0	0	0	0	0	0	0	30.6	0	0	0	0	91.8	0	0	30.6	0	0	0	0	0	0	30.6	0	0	0	0	0	0	30.6	30.6	0	0	0	0	0	0	30.6	30.6	0	0	0	704	0	0	0	0	0	0	30.6	0	0	0	30.6	30.6	0	0	0	91.8	0	61.2	0	30.6	0	0	0	30.6	0	0	0	0	0	61.2	0	0	0	0	0	0	0	30.6	0	0	0	0	0	0	0	91.8	0	0	0	0	0	0	0	0	0	0	30.6	0	0	0	0	0	0	0	61.2	0	0	0	0	0	0	0	0	0	0	0	30.6	0	30.6	0	0	0	0	0	0	0	0	0	0	0	0	0	30.6	30.6	0	0	0	30.6	0	0	0	0	0	0	30.6	0	0	0	0	0	0	61.2	0	0	0	0	0	0	0	0	0	0	0	0	0	0	0	0	0	0	0	0	0	0	0	0	0	0	122	0	0	0	0	0	0	0	0	0	0	0	0	0	0	0	0	0	0	0	214	0	0	0	0	0	0	0	30.6	0	0	0	0	30.6	0	0	30.6	0	0	0	0	91.8	0	0	0	0	0	61.2	0	0	0	61.2	0	0	0	0	0	0	30.6	61.2	0	0	0	0	0	0	0	0	0	0	122	0	0	0	0	0	0	0	0	0	0	30.6	0	0	30.6	0	0	0	0	0	0	0	0	0	30.6	0	0	0	0	0	0	0	0	0	0	0	0	0	30.6	0	61.2	0	0	0	0	0	61.2	0	30.6	0	0	0	0	0	0	0	0	0	0	0	0	0	0	0	0	0	0	0	0	0	0	0	0	0	0	0	0	30.6	0	0	0	0	0	0	0	0	0	0	0	0	0	0	61.2	0	0	0	0	0	0	0	0	0	30.6	0	0	0	0	0	0	0	0	0	0	0	0	61.2	0	30.6	0	0	0	0	30.6	0	0	30.6	30.6	0	0	0	0	61.2	30.6	0	0	0	0	0	0	0	0	0	0	0	30.6	0	0	0	0	0	30.6	0	0	0	0	0	0	0	0	0	275	0	0	0	0	61.2	0	0	0	0	0	0	0	0	0	0	0	0	0	0	0	0	0	0	0	30.6	0	0	0	0	0	0	0	0	0	0	0	0	0	0	0	0	0	0	0	0	0	0	0	0	0	0	0	0	0	0	0	0	0	0	0	0	0	0	0	0	0	0	0	0	0	0	0	0	0	0	0	0	0	0	0	0	0	0	30.6	0	0	0	0	0	0	0	0	0	0	0	0	0	0	0	0	0	0	0	0	0	0	0	0	0	0	0	0	0	0	30.6	0	0	0	0	0	0	0	0	0	0	0	0	30.6	0	0	0	0	0	0	0	0	0	0	0	91.8	0	30.6	0	0	0	30.6	0	30.6	30.6	0	30.6	0	0	0	0	0	0	30.6	0	0	0	0	0	0	30.6	0	30.6	91.8	0	61.2	0	0	0	0	0	0	0	0	0	0	0	0	0	0	0	0	0	0	30.6	0	0	0	0	0	0	0	0	0	0	0	0	0	0	0	0	0	0	0	0	0	0	0	0	0	0	0	0	0	0	0	0	0	0	0	0	0	0	0	0	0	0	30.6	30.6	30.6	0	0	0	0	0	0	0	0	0	0	0	0	0	0	0	30.6	0	61.2	0	0	0	0	0	0	0	0	0	0	0	30.6	0	0	0	0	0	0	0	0	0	30.6	0	0	0	0	0	0	30.6	0	0	0	0	0	0	0	0	0	0	0	0	0	0	0	0	61.2	0	61.2	0	0	61.2	0	0	0	0	0	0	0	0	30.6	0	30.6	0	0	0	0	0	0	0	0	0	30.6	0	0	0	0	0	0	0	0	0	0	0	0	0	0	0	0	0	0	0	0	0	0	0	0	0	0	0	0	0	0	0	30.6	0	0	0	0	0	0	0	0	0	0	0	0	0	0	0	0	30.6	0	0	0	0	0	0	0	0	0	0	0	0	0	0	0	0	0	184	30.6	0	0	61.2	0	0	0	0	0	0	122	0	0	0	0	0	0	0	0	122	0	30.6	0	30.6	0	0	0	0	0	0	0	0	30.6	0	0	30.6	61.2	0	0	0	0	0	0	0	0	0	0	0	0	30.6	0	0	30.6	0	0	0	61.2	0	0	0	30.6	61.2	0	0	0	0	0	0	0	0	0	0	0	0	0	30.6	0	91.8	0	30.6	0	0	0	0	0	0	0	30.6	0	0	0	0	0	61.2	0	0	0	0	0	0	0	30.6	0	0	0	0	0	0	0	0	61.2	0	0	0	0	0	0	0	0	0	0	0	0	0	0	0	0	0	0	0	0	0	0	0	0	0	0	0	0	0	0	0	0	0	0	30.6	0	0	30.6	0	0	0	0	0	0	30.6	0	0	0	0	61.2	0	0	0	0	0	30.6	0	61.2	0	0	0	0	0	0	0	0	91.8	30.6	0	0	0	0	30.6	0	0	61.2	0	0	0	0	0	0	0	0	0	0	0	0	0	0	0	0	0	0	0	30.6	0	0	0	30.6	0	30.6	30.6	0	0	0	30.6	0	0	0	0	0	30.6	30.6	0	30.6	0	0	0	0	0	0	0	0	0	0	0	0	0	0	0	61.2	0	91.8	0	30.6	0	0	30.6	0	0	61.2	0	61.2	0	0	0	0	0	0	0	0	0	30.6	0	0	0	0	30.6	0	61.2	30.6	0	0	0	0	0	0	0	0	0	0	0	0	0	0	0	0	0	0	0	0	0	0	0	0	0	0	0	30.6	0	0	0	0	0	61.2	0	0	0	0	30.6	0	0	0	0	30.6	0	0	0	0	0	0	0	0	0	0	0	0	0	0	0	0	61.2	0	0	0	0	0	0	0	0	0	0	0	0	0	0	0	0	0	0	0	30.6	30.6	0	0	0	91.8	0	0	0	0	0	0	0	0	0	30.6	0	0	0	0	0	0	0	0	0	0	336	0	0	0	0	0	61.2	30.6	0	0	0	245	0	0	0	0	0	0	0	0	0	30.6	0	0	0	0	0	0	0	0	0	30.6	0	30.6	91.8	0	0	0	0	0	0	0	0	0	0	0	0	0	0	61.2	0	0	0	0	30.6	0	0	0	30.6	0	0	30.6	30.6	0	0	30.6	0	0	0	0	0	0	0	91.8	0	0	0	30.6	0	61.2	0	0	0	0	0	0	30.6	0	0	0	0	0	0	0	0	30.6	0	30.6	0	0	0	0	0	0	0	0	0	0	0	0	0	0	0	0	30.6	0	0	0	0	0	0	0	0	30.6	30.6	0	0	0	0	30.6	0	0	30.6	0	0	0	30.6	30.6	0	0	0	0	0	0	0	0	0	0	0	0	0	0	61.2	0	61.2	0	0	0	0	0	30.6	0	0	30.6	0	0	0	0	0	0	0	0	0	0	0	0	0	0	0	0	0	30.6	30.6	0	0	0	0	0	0	0	30.6	0	0	0	0	0	30.6	30.6	0	0	61.2	0	0	0	0	0	30.6	0	0	0	0	0	0	0	0	0	0	0	0	0	0	0	0	0	0	0	0	0	0	0	0	0	0	30.6	0	0	0	0	0	0	0	30.6	0	30.6	0	184	0	0	0	0	0	0	0	0	0	0	0	0	0	0	0	0	0	0	0	122	0	30.6	30.6	0	0	30.6	0	0	0	0	30.6	30.6	0	0	0	0	30.6	0	0	0	0	0	0	30.6	0	0	0	91.8	30.6	30.6	0	0	0	0	0	0	0	0	0	0	0	0	0	0	30.6	0	0	0	0	0	30.6	0	0	0	0	0	61.2	0	0	0	0	0	0	0	61.2	0	0	0	0	0	0	0	0	0	0	0	0	0	0	0	0	0	0	0	0	0	0	0	0	0	0	30.6	0	0	0	30.6	0	0	0	0	0	0	0	0	0	0	0	0	0	0	0	0	0	0	0	0	0	0	0	0	0	0	0	0	0	30.6	61.2	0	0	0	0	0	0	0	30.6	30.6	0	0	0	30.6	0	0	0	0	0	0	0	0	0	0	30.6	0	0	0	0	0	30.6	30.6	0	0	0	0	0	0	0	0	0	30.6	30.6	0	0	0	0	0	0	0	0	0	0	0	0	0	0	0	0	30.6	0	0	0	0	0	0	0	0	0	0	30.6	61.2	0	30.6	0	0	0	30.6	0	0	0	0	0	0	0	214	0	0	0	0	0	0	0	0	61.2	0	0	0	0	0	61.2	0	0	30.6	0	0	0	0	0	0	30.6	0	30.6	0	0	0	0	0	0	0	0	0	0	0	30.6	0	0	0	0	61.2	0	0	0	0	0	0	0	0	122	0	0	0	0	0	0	0	0	0	0	0	0	0	0	0	0	0	0	0	0	91.8	0	61.2	0	0	0	0	0	0	0	0	0	0	0	30.6	0	91.8	0	0	61.2	0	0	30.6	61.2	0	0	0	30.6	0	30.6	0	30.6	0	0	0	0	0	0	61.2	91.8	0	0	0	0	0	0	0	0	30.6	0	0	0	0	0	0	0	0	0	0	30.6	0	0	0	0	0	0	0	0	0	0	0	0	0	0	0	0	0	0	61.2	0	0	0	0	0	0	0	0	30.6	0	0	30.6	0	0	0	0	0	0	0	0	61.2	30.6	0	0	0	0	0	0	0	0	0	0	0	0	0	0	30.6	0	0	0	0	0	0	0	61.2	0	0	0	0	0	0	0	0	0	0	30.6	0	0	30.6	91.8	0	0	0	0	30.6	0	0	0	0	0	30.6	30.6	0	0	0	0	0	0	91.8	0	0	0	0	0	0	0	122	0	0	0	0	0	0	0	0	0	0	0	0	0	0	0	30.6	0	0	0	0	0	0	0	0	0	30.6	0	61.2	0	0	0	0	0	0	0	0	61.2	0	0	0	61.2	30.6	0	0	0	0	0	0	0	0	0	0	0	0	0	0	0	0	0	0	0	0	0	0	0	0	0	0	0	0	0	0	0	0	0	0	0	0	0	0	0	0	0	0	0	30.6	0	0	30.6	30.6	0	0	0	0	0	0	0	0	0	0	0	0	0	0	0	0	0	0	30.6	0	0	0	30.6	0	0	0	0	0	0	61.2	0	30.6	0	0	0	30.6	0	0	0	0	0	0	0	0	0	0	0	0	30.6	30.6	0	642	0	0	0	0	30.6	0	0	0	0	0	0	30.6	0	0	0	0	0	0	30.6	0	0	0	0	30.6	0	0	0	0	0	0	0	0	0	0	0	30.6	0	0	0	30.6	0	0	30.6	0	0	0	61.2	0	30.6	0	0	0	0	0	30.6	30.6	0	0	0	0	0	0	0	0	0	0	0	0	0	30.6	91.8	0	0	0	0	0	0	0	30.6	0	30.6	0	0	0	0	0	0	0	0	0	0	0	61.2	0	0	0	0	0	0	0	0	0	0	0	0	0	0	0	0	0	0	61.2	0	0	0	0	0	0	0	0	0	0	0	0	0	0	0	0	0	0	0	0	0	0	0	0	0	0	0	0	0	0	0	0	0	0	0	0	0	0	0	0	0	0	0	0	0	0	0	0	0	0	0	336	0	0	0	0	0	61.2	0	0	0	0	0	0	0	0	0	0	0	0	91.8	0	0	122	0	0	0	0	0	0	0	0	0	0	0	0	0	0	0	30.6	0	30.6	0	0	0	30.6	0	0	0	0	0	0	0	0	0	0	30.6	0	0	0	0	0	0	0	0	30.6	0	0	0	0	0	0	0	0	0	0	30.6	0	0	0	0	0	0	0	0	0	0	0	0	0	0	0	979	0	0	0	0	0	0	0	0	0	0	61.2	0	0	0	0	0	0	0	0	0	0	0	0	0	0	0	0	0	0	0	61.2	0	0	0	0	30.6	0	0	0	0	0	0	0	0	0	0	0	0	0	0	91.8	0	0	0	0	0	0	0	0	0	0	0	0	0	0	0	0	0	0	0	0	0	0	0	0	0	0	0	0	0	0	0	0	0	0	0	0	0	0	0	0	0	0	0	0	0	0	0	0	0	30.6	0	0	0	0	0	0	61.2	0	0	0	0	0	0	0	0	0	0	0	0	0	0	0	0	0	0	0	30.6	0	0	0	61.2	0	0	0	0	0	30.6	0	0	0	0	0	0	0	0	0	0	30.6	0	61.2	0	0	0	0	0	0	0	0	30.6	0	0	0	30.6	0	0	0	0	0	0	0	0	0	0	30.6	0	0	0	30.6	0	0	0	0	0	0	0	0	0	0	30.6	0	0	0	0	0	0	30.6	0	30.6	0	0	0	0	0	0	30.6	30.6	0	0	0	0	0	0	0	61.2	0	0	0	0	0	0	30.6	0	0	0	0	0	0	61.2	0	0	0	0	0	61.2	0	0	0	0	0	0	30.6	0	0	0	0	0	0	0	0	0	0	0	0	0	0	0	0	0	0	30.6	0	0	0	0	0	0	0	0	0	0	30.6	0	0	0	0	0	0	0	0	0	0	0	0	0	30.6	0	0	30.6	0	30.6	0	0	0	0	0	0	0	0	0	0	0	0	0	0	0	30.6	30.6	0	0	153	0	0	0	0	0	0	0	0	61.2	0	0	0	0	0	0	0	0	0	0	30.6	0	0	0	0	0	0	0	0	0	0	0	0	0	0	0	0	0	0	0	30.6	0	0	0	0	0	0	0	0	0	61.2	0	0	122	0	0	0	0	0	30.6	0	0	0	0	0	0	30.6	0	0	0	0	0	0	0	0	0	0	0	0	0	0	30.6	0	0	0	0	0	0	61.2	0	0	0	30.6	0	153	0	30.6	0	0	0	0	0	30.6	0	61.2	0	0	0	0	0	0	0	0	0	0	30.6	0	30.6	0	0	0	30.6	0	0	0	0	0	0	0	0	0	0	0	0	0	0	0	0	0	0	61.2	0	0	0	0	30.6	0	0	0	0	0	0	0	0	30.6	0	0	0	61.2	0	0	0	0	0	0	0	0	0	0	0	0	30.6	0	0	0	0	0	0	0	0	0	0	0	0	0	0	0	0	0	0	0	0	0	0	0	0	0	0	0	0	0	0	0	30.6	0	0	0	0	0	0	0	0	0	0	0	0	0	0	0	0	0	0	0	0	0	0	30.6	0	0	0	0	0	0	0	0	0	0	275	0	122	0	0	214	0	0	0	0	0	0	0	0	0	0	30.6	0	0	0	0	0	0	0	0	0	0	0	0	30.6	0	0	30.6	30.6	30.6	30.6	0	0	30.6	0	61.2	30.6	0	0	0	0	0	0	0	122	0	0	30.6	0	0	0	0	0	30.6	0	0	0	0	0	0	0	0	0	30.6	0	0	0	0	0	0	30.6	0	0	0	61.2	61.2	0	0	30.6	0	0	0	0	0	0	0	0	0	0	0	0	0	30.6	0	0	0	0	0	0	0	0	0	0	30.6	0	0	0	0	0	0	0	0	30.6	0	0	0	0	0	0	0	0	0	0	0	0	0	0	0	0	0	30.6	0	0	0	0	0	0	0	0	0	0	30.6	0	0	0	30.6	0	0	0	0	0	0	0	0	0	0	0	0	0	0	0	0	0	0	0	0	0	0	0	0	0	0	61.2	0	0	0	0	0	0	0	0	30.6	0	0	0	0	0	0	122	0	0	0	0	0	0	0	0	0	0	0	0	0	0	0	0	0	0	0	0	0	30.6	0	0	0	0	0	0	30.6	0	0	0	0	61.2	0	0	0	0	0	0	61.2	0	0	30.6	0	0	0	0	0	0	0	0	61.2	30.6	0	0	30.6	30.6	0	0	0	0	0	0	0	30.6	0	0	275	0	0	0	0	0	30.6	30.6	0	0	0	0	0	0	0	0	0	91.8	122	30.6	0	0	61.2	0	0	0	0	0	0	0	0	0	0	0	0	0	0	0	30.6	0	30.6	0	122	0	0	0	0	0	30.6	30.6	30.6	30.6	0	0	0	0	0	0	0	0	0	0	0	0	0	0	0	0	30.6	0	0	0	30.6	0	0	0	0	0	0	0	0	0	0	0	61.2	0	0	0	0	0	0	30.6	0	30.6	0	0	0	0	0	0	61.2	0	0	0	0	0	0	0	0	0	0	0	30.6	0	0	61.2	0	0	0	0	0	0	0	0	0	0	0	0	0	30.6	0	0	0	0	30.6	0	61.2	0	0	0	30.6	0	0	0	0	0	0	0	0	0	0	30.6	30.6	0	0	0	30.6	0	0	0	0	0	0	61.2	30.6	0	0	0	0	0	0	0	0	0	30.6	0	0	0	30.6	0	30.6	0	0	61.2	0	0	0	0	30.6	0	30.6	0	0	0	30.6	0	0	0	0	0	0	0	0	0	30.6	0	0	30.6	0	0	0	0	0	0	0	91.8	0	0	0	0	0	0	0	0	0	0	0	0	0	0	0	0	0	0	0	0	0	0	0	0	30.6	0	30.6	0	0	0	0	0	30.6	0	0	0	0	0	30.6	0	0	0	0	0	0	61.2	0	30.6	0	0	0	0	0	0	0	0	61.2	0	0	0	0	30.6	0	0	0	0	0	0	0	0	30.6	0	0	0	0	0	0	0	0	30.6	0	0	30.6	0	0	0	0	0	0	0	0	0	0	0	0	0	0	0	0	0	0	0	0	0	0	91.8	0	306	0	0	0	0	30.6	0	0	0	0	0	0	30.6	0	0	0	0	0	30.6	0	0	0	0	0	0	0	0	0	0	0	0	0	30.6	0	0	0	0	61.2	0	0	0	0	0	0	0	0	0	30.6	0	0	30.6	0	0	0	0	0	61.2	0	0	61.2	0	0	0	0	0	0	0	0	0	0	0	0	0	0	0	184	0	0	0	0	0	0	0	0	0	30.6	0	0	0	0	0	0	0	275	0	0	30.6	0	0	0	0	0	0	0	0	0	0	0	0	0	0	0	0	0	30.6	0	0	0	0	0	0	0	0	0	0	0	0	0	0	30.6	0	0	0	0	0	0	0	0	0	0	0	0	0	91.8	0	0	0	0	0	0	0	0	0	0	0	0	0	0	0	0	0	0	0	0	0	0	0	0	0	0	0	0	0	0	0	0	0	0	0	0	0	0	0	0	0	0	0	0	0	30.6	0	0	0	0	0	0	0	0	0	0	0	0	0	0	0	0	0	0	0	0	0	0	0	30.6	0	0	0	0	0	0	0	0	0	0	0	0	0	30.6	0	91.8	0	91.8	0	0	0	0	0	0	0	0	0	0	0	0	0	0	0	0	0	0	0	0	0	0	0	0	0	0	30.6	0	61.2	0	0	0	0	0	0	0	0	0	30.6	0	0	0	0	0	0	0	0	0	0	0	0	0	0	0	30.6	0	0	0	0	0	30.6	91.8	0	0	0	0	0	0	0	0	0	0	0	0	0	0	30.6	0	0	0	30.6	0	0	0	30.6	30.6	0	0	0	0	0	0	0	0	0	0	0	0	0	0	0	0	0	0	0	0	0	0	0	0	0	0	30.6	0	0	0	0	0	61.2	0	0	91.8	0	0	0	0	0	0	0	0	0	0	30.6	0	0	0	0	61.2	0	30.6	0	0	0	0	122	0	30.6	0	0	0	0	0	0	0	0	0	0	0	0	0	0	0	0	0	0	0	0	0	0	0	0	0	0	0	0	0	0	0	0	30.6	0	0	0	0	0	0	0	0	0	0	0	0	0	0	30.6	0	0	0	0	0	0	0	0	0	0	0	0	0	0	0	0	0	0	0	0	0	0	0	0	30.6	0	0	0	0	0	30.6	0	0	0	0	0	30.6	0	0	0	0	0	0	0	0	0	0	918	0	0	0	0	0	0	0	0	0	0	0	0	0	0	0	0	0	0	0	0	0	0	0	0	30.6	0	0	0	0	0	0	0	0	0	0	0	30.6	30.6	0	0	0	0	0	0	0	0	0	0	30.6	0	0	30.6	0	0	0	0	0	0	0	30.6	0	0	0	0	0	0	0	0	0	122	0	61.2	0	0	0	0	0	0	0	0	0	30.6	0	0	0	0	0	0	0	30.6	0	0	0	0	30.6	0	30.6	0	0	0	0	0	0	0	0	0	0	0	0	0	0	0	30.6	0	0	0	0	0	0	0	0	0	0	61.2	0	0	0	0	0	0	0	0	0	0	0	0	0	0	0	0	0	0	0	0	0	0	0	0	0	0	0	0	0	0	0	0	0	0	0	0	0	0	0	0	0	0	0	30.6	30.6	0	0	0	0	30.6	0	30.6	0	0	0	30.6	184	0	30.6	0	0	30.6	0	0	0	0	0	0	30.6	0	0	0	0	0	0	30.6	0	30.6	0	0	0	0	0	0	0	0	0	214	0	0	0	0	0	0	0	0	0	30.6	0	0	0	0	0	0	0	0	0	0	0	0	0	0	0	0	0	30.6	0	0	0	30.6	0	0	0	214	0	0	0	30.6	0	0	0	0	0	0	0	0	0	0	0	0	0	61.2	0	0	0	0	0	61.2	0	0	30.6	0	0	0	0	0	0	0	0	61.2	0	0	0	0	0	30.6	0	0	0	0	0	0	0	0	0	398	0	0	0	122	0	0	30.6	0	0	0	0	0	0	0	0	0	0	0	0	0	0	0	0	0	0	0	0	0	0	30.6	0	0	0	0	0	0	0	0	0	0	0	0	0	0	0	0	61.2	0	0	0	0	0	0	0	0	0	0	0	0	0	0	0	0	0	0	0	0	0	0	0	30.6	0	0	0	0	0	0	0	0	0	0	0	61.2	0	0	0	0	0	0	0	0	30.6	30.6	0	0	0	0	0	0	0	0	30.6	0	0	91.8	0	0	0	30.6	0	0	0	0	0	0	30.6	0	0	0	0	0	0	0	0	0	30.6	0	30.6	61.2	91.8	0	30.6	0	0	0	0	0	0	0	0	0	0	0	0	0	0	0	0	30.6	0	0	0	0	0	0	0	30.6	0	91.8	0	0	0	0	61.2	0	0	0	0	0	0	30.6	0	0	0	0	30.6	0	0	0	0	0	0	887	91.8	0	0	0	0	0	0	30.6	0	0	0	0	61.2	0	0	0	0	0	0	0	0	0	0	30.6	0	30.6	0	0	0	0	0	0	0	0	0	0	0	0	0	0	30.6	0	0	0	0	0	0	0	0	0	0	0	0	0	0	0	0	0	0	0	0	0	0	0	0	0	0	0	0	0	0	0	0	30.6	0	0	0	0	0	0	0	0	0	0	0	0	0	30.6	0	0	0	0	0	0	0	0	0	0	0	0	30.6	0	0	30.6	0	0	0	0	0	0	0	0	0	0	0	0	0	0	0	0	30.6	0	0	0	0	0	0	0	0	91.8	0	0	0	0	0	0	0	0	0	0	0	0	0	0	0	0	0	0	0	0	0	0	0	0	0	0	0	0	0	0	0	0	30.6	0	0	0	0	0	0	0	0	0	0	0	0	0	0	0	30.6	0	0	0	0	0	0	0	0	0	0	0	0	0	0	0	0	0	0	0	91.8	0	0	0	0	0	0	0	0	0	61.2	0	122	0	0	0	0	0	0	0	0	0	30.6	0	0	0	0	0	184	30.6	0	0	0	0	0	0	0	0	0	0	0	0	0	0	0	0	30.6	0	0	0	0	30.6	0	0	0	0	0	0	0	0	0	0	0	0	30.6	0	0	0	0	30.6	0	0	0	0	0	0	0	0	0	61.2	0	0	0	0	0	0	91.8	0	0	30.6	30.6	0	30.6	122	0	91.8	0	0	0	0	0	0	0	30.6	0	0	0	0	0	30.6	0	30.6	0	0	0	30.6	0	30.6	0	0	0	0	0	0	0	0	0	0	0	0	0	0	0	0	0	0	0	0	0	0	30.6	0	0	0	0	0	0	0	0	0	0	0	0	0	0	30.6	0	0	0	0	0	0	0	0	0	0	0	0	0	61.2	0	0	0	0	0	0	0	0	0	0	275	0	0	0	0	0	0	0	30.6	30.6	0	0	0	0	0	0	214	0	30.6	30.6	30.6	0	61.2	0	30.6	0	0	30.6	0	0	0	0	0	0	61.2	0	30.6	30.6	0	30.6	0	0	0	0	0	0	0	0	0	0	0	0	0	0	0	30.6	0	0	30.6	0	0	0	0	0	0	0	0	0	0	0	30.6	0	0	30.6	0	0	0	0	0	0	0	0	0	0	0	0	0	0	30.6	0	0	0	0	30.6	0	0	0	0	0	30.6	0	0	0	0	0	0	61.2	0	0	0	0	0	0	0	0	0	0	0	0	0	0	0	0	0	30.6	0	0	0	0	61.2	30.6	0	0	30.6	0	0	0	0	0	0	0	0	0	0	0	0	30.6	0	0	0	0	0	0	0	0	30.6	0	0	0	0	0	0	0	0	0	0	0	0	0	0	0	0	0	0	0	61.2	0	0	0	0	0	0	0	0	61.2	0	0	0	0	0	0	30.6	0	0	0	61.2	30.6	0	0	0	30.6	0	0	0	0	0	0	0	0	0	0	0	0	0	0	0	0	0	0	0	0	0	0	30.6	0	0	0	0	0	0	0	0	0	0	0	0	0	0	0	0	0	0	0	0	0	0	0	0	30.6	0	0	0	0	0	0	0	0	0	0	0	0	0	0	0	0	0	0	61.2	0	0	0	0	0	0	0	30.6	0	0	0	0	0	0	0	0	0	0	0	30.6	0	0	0	0	0	0	0	30.6	0	0	0	0	0	0	30.6	0	0	0	91.8	0	0	0	0	0	0	0	0	30.6	0	0	0	0	0	0	0	91.8	0	0	0	0	30.6	0	0	0	0	0	0	0	0	0	0	0	30.6	0	30.6	0	0	0	0	0	0	0	0	30.6	0	0	0	0	0	30.6	30.6	30.6	0	61.2	0	0	0	0	0	0	0	30.6	30.6	0	0	0	0	0	0	0	0	0	0	0	0	0	0	0	0	0	0	0	0	0	30.6	0	61.2	0	0	0	0	0	0	0	0	0	0	0	0	0	0	30.6	0	0	0	0	0	0	0	0	0	0	0	0	0	0	0	30.6	0	0	0	0	0	30.6	0	0	0	0	0	0	0	0	0	0	0	0	30.6	0	0	0	0	0	0	0	0	0	30.6	30.6	0	0	61.2	0	0	30.6	30.6	0	0	0	0	61.2	0	0	0	0	0	0	0	0	0	0	0	0	0	30.6	0	0	0	0	0	0	0	0	0	0	0	0	0	0	0	0	0	0	0	0	0	61.2	0	0	0	0	0	0	0	0	0	0	0	0	61.2	30.6	0	61.2	0	0	0	0	0	0	0	0	0	30.6	0	0	0	0	0	153	0	0	91.8	0	30.6	0	0	0	0	0	0	30.6	0	0	0	0	0	0	30.6	0	30.6	0	0	0	0	0	0	0	0	0	0	0	0	0	30.6	0	0	0	0	30.6	0	0	0	0	0	30.6	30.6	0	61.2	0	0	0	30.6	61.2	0	0	0	0	0	30.6	0	0	0	0	30.6	0	0	0	0	0	0	0	0	0	0	0	0	0	0	0	0	0	61.2	0	0	0	30.6	0	0	0	0	0	0	0	0	61.2	0	30.6	0	30.6	0	0	0	0	0	0	0	0	0	0	0	0	0	0	0	0	0	0	0	0	0	0	0	30.6	0	0	0	0	0	0	0	0	0	0	0	0	0	0	0	0	30.6	0	0	0	0	0	0	0	0	0	0	0	0	0	0	30.6	30.6	0	0	0	0	0	0	0	30.6	0	0	0	0	0	0	0	0	91.8	0	0	0	0	0	0	0	0	0	0	0	0	30.6	0	0	0	0	0	0	0	0	0	0	30.6	0	30.6	0	0	0	0	61.2	0	0	0	0	30.6	0	0	0	0	0	0	0	0	0	0	0	0	30.6	0	0	0	0	0	0	0	0	61.2	0	0	0	0	0	0	0	0	0	0	0	0	0	0	0	0	0	0	0	0	0	0	0	0	0	0	0	0	0	0	0	0	0	0	0	0	61.2	0	0	0	0	0	0	0	30.6	0	0	0	0	0	61.2	0	0	91.8	0	0	0	30.6	153	0	0	0	0	0	0	0	0	0	0	0	0	0	0	0	0	0	0	61.2	0	0	0	30.6	30.6	0	0	0	0	0	0	0	0	0	0	0	0	0	0	0	0	0	0	0	0	0	0	0	0	0	30.6	0	0	0	61.2	0	30.6	91.8	91.8	0	0	0	0	0	0	0	0	0	0	0	0	0	0	0	0	0	61.2	0	0	0	0	0	0	0	0	0	0	0	0	0	0	0	30.6	0	0	0	0	0	0	0	0	0	0	0	0	0	0	0	61.2	30.6	0	0	0	0	0	0	0	0	0	0	0	0	0	61.2	0	0	0	30.6	0	30.6	0	0	30.6	0	91.8	0	0	0	0	0	0	0	0	0	0	0	0	0	0	0	0	0	0	0	0	0	0	0	0	0	0	0	0	0	0	0	0	30.6	0	0	30.6	61.2	0	0	0	0	0	30.6	0	0	30.6	0	0	30.6	0	0	0	30.6	0	0	0	0	0	0	0	0	0	0	0	0	0	0	0	0	61.2	61.2	0	0	0	0	0	0	30.6	122	0	0	0	0	0	0	0	0	0	0	0	0	0	0	0	0	0	0	0	0	30.6	0	0	0	0	0	0	0	0	0	0	0	91.8	0	30.6	0	30.6	0	0	61.2	0	0	0	0	0	0	0	0	0	30.6	30.6	0	61.2	0	0	0	0	0	0	0	0	0	0	30.6	0	0	0	0	0	30.6	30.6	0	0	0	30.6	0	0	0	0	0	0	0	0	0	0	61.2	0	0	30.6	0	0	0	0	0	0	0	0	0	0	30.6	0	0	0	0	30.6	0	0	0	0	0	0	0	0	0	30.6	30.6	0	0	0	0	30.6	0	0	0	0	0	0	0	122	0	30.6	0	0	0	0	0	0	0	0	0	0	0	61.2	0	0	0	30.6	0	0	0	0	0	30.6	0	0	0	30.6	0	0	0	0	0	0	0	0	0	0	0	30.6	0	0	0	0	0	0	30.6	0	0	0	61.2	0	0	0	0	0	0	0	0	0	0	0	0	0	0	0	214	0	0	0	0	0	0	0	0	0	0	0	0	0	0	0	0	0	0	0	0	0	0	0	0	0	0	0	30.6	0	0	0	0	0	0	0	0	0	0	0	0	0	0	0	0	0	0	0	0	0	0	0	0	30.6	0	0	0	0	0	0	0	0	0	30.6	30.6	0	30.6	0	0	0	0	0	0	0	0	0	0	0	0	61.2	30.6	0	0	0	0	0	0	0	0	0	30.6	0	0	0	0	0	0	0	0	0	0	0	0	0	0	0	0	0	0	0	0	0	0	0	0	0	0	0	0	0	0	30.6	0	0	0	0	61.2	0	0	0	30.6	0	0	0	30.6	0	0	0	0	0	0	0	0	0	0	0	0	30.6	0	0	0	0	0	0	0	0	0	0	0	0	0	0	0	0	0	0	0	0	0	0	0	0	0	0	0	0	0	0	0	0	61.2	0	0	0	0	0	0	30.6	0	30.6	0	30.6	30.6	0	0	30.6	0	0	0	0	0	0	0	0	0	0	0	336	0	2.42e+03	0	612	0	0	673	0	0	0	0	0	0	0	0	0	0	0	0	0	0	0	0	30.6	0	0	0	0	0	0	0	0	0	0	30.6	0	0	122	0	0	0	0	0	0	30.6	0	0	0	0	0	0	0	0	30.6	0	0	0	0	0	0	0	0	0	0	0	0	0	0	0	0	0	0	0	0	0	0	0	0	0	0	0	0	0	0	0	0	0	0	0	30.6	0	0	0	0	0	0	0	0	0	0	0	0	0	0	0	0	0	0	0	0	0	0	0	0	0	0	0	0	0	30.6	61.2	0	0	30.6	0	0	0	30.6	0	0	0	0	0	0	0	0	0	122	0	0	0	0	0	0	30.6	0	0	0	0	0	0	0	0	0	245	0	0	0	0	0	0	0	0	0	0	30.6	0	0	0	30.6	0	30.6	0	0	0	0	0	0	0	0	30.6	0	0	30.6	0	0	0	0	0	0	0	0	30.6	0	0	0	0	0	0	0	0	0	0	0	0	0	0	30.6	0	0	0	0	0	0	0	0	0	0	0	0	0	61.2	0	0	0	0	0	0	0	0	0	0	0	0	0	0	0	0	0	0	0	0	0	0	0	0	0	0	30.6	0	0	0	0	0	0	0	0	0	0	0	0	0	0	0	0	0	30.6	0	0	0	0	0	0	0	0	0	0	0	0	0	0	30.6	0	0	0	0	0	0	0	0	30.6	30.6	0	0	0	0	0	0	0	0	0	0	0	0	0	0	0	0	0	0	30.6	0	0	0	0	0	30.6	0	0	30.6	0	0	0	0	0	30.6	0	0	0	30.6	61.2	0	0	0	30.6	0	30.6	0	0	30.6	0	0	0	0	0	30.6	0	0	0	0	0	0	0	0	30.6	0	0	0	0	0	0	0	0	0	0	0	30.6	0	0	0	0	0	0	0	0	0	0	0	0	0	0	0	0	0	0	0	0	0	0	0	0	0	0	0	0	30.6	30.6	30.6	61.2	30.6	0	0	0	0	0	61.2	0	0	0	0	0	0	30.6	0	0	0	0	0	30.6	0	0	30.6	0	0	0	61.2	0	0	0	0	0	0	0	0	0	153	0	30.6	0	0	0	0	0	0	0	0	0	0	0	0	0	0	0	0	0	30.6	0	0	0	0	0	0	0	0	30.6	0	0	0	0	0	0	0	30.6	0	30.6	0	0	0	0	0	0	0	0	0	0	0	61.2	0	0	0	0	0	0	0	0	0	0	0	0	0	0	0	0	0	0	0	0	0	367	0	0	0	0	0	0	91.8	0	0	0	0	0	0	0	30.6	0	0	0	0	0	0	0	0	0	0	0	0	30.6	0	0	91.8	30.6	30.6	0	0	0	0	0	0	0	0	0	0	0	0	0	0	0	0	0	0	0	0	0	0	0	0	61.2	0	0	0	0	0	0	0	0	0	0	0	0	0	0	0	0	0	0	0	0	0	0	0	0	0	0	0	0	0	0	0	0	0	0	0	30.6	0	0	0	0	0	0	0	0	91.8	0	0	0	0	0	0	0	0	0	0	30.6	0	0	0	0	0	0	0	0	0	0	0	0	30.6	0	0	0	0	0	0	0	0	0	0	0	0	0	30.6	0	0	0	0	0	0	30.6	0	0	0	0	0	122	0	0	0	0	0	0	0	0	0	0	0	0	61.2	0	30.6	0	30.6	0	0	0	0	0	0	0	0	0	0	0	0	0	0	0	0	0	0	0	0	0	0	0	0	0	0	0	0	0	30.6	0	0	0	0	0	0	0	0	0	0	0	0	0	0	0	30.6	0	0	0	0	0	0	0	0	0	30.6	0	0	0	0	0	0	0	0	0	0	0	0	0	0	0	61.2	0	0	0	0	0	0	0	0	0	61.2	0	30.6	0	0	0	0	0	0	0	0	0	61.2	0	122	0	0	30.6	0	0	0	0	0	0	0	0	0	0	0	0	0	0	0	0	0	0	0	0	0	0	0	0	0	0	0	0	0	0	0	0	30.6	0	0	0	0	0	0	0	0	0	0	30.6	0	0	0	0	0	0	0	0	0	0	0	0	0	0	0	0	0	30.6	0	0	0	0	0	122	30.6	0	0	0	0	0	0	0	0	0	0	0	0	0	0	0	0	0	0	0	0	0	0	0	0	0	0	0	0	0	0	0	0	0	0	0	0	0	0	0	30.6	0	0	0	0	0	0	0	0	0	0	0	0	0	0	0	30.6	0	0	0	0	0	0	0	0	0	0	0	30.6	0	30.6	0	0	0	0	0	0	0	0	0	0	0	0	30.6	0	0	0	0	0	0	0	0	0	0	0	0	30.6	0	0	0	0	0	0	0	0	0	0	0	0	0	0	0	0	0	0	0	0	0	0	0	0	0	30.6	0	0	0	0	0	0	0	0	61.2	0	0	0	0	61.2	0	0	0	0	0	306	30.6	30.6	0	0	0	30.6	0	0	30.6	0	0	30.6	0	0	0	0	0	0	0	30.6	0	0	0	30.6	0	0	0	0	0	0	30.6	0	0	0	0	91.8	0	0	0	0	0	30.6	0	0	0	0	0	0	0	0	0	91.8	0	0	0	0	0	0	0	0	0	0	0	0	0	122	0	0	0	61.2	0	0	61.2	0	0	0	0	0	0	0	0	0	0	0	0	0	0	0	0	0	0	0	0	0	0	0	0	0	0	0	0	0	0	0	0	0	0	30.6	0	0	0	0	0	0	0	0	0	0	0	0	0	0	0	0	0	0	0	0	0	0	0	0	0	0	0	0	0	0	0	0	0	30.6	0	0	0	0	0	0	0	0	0	0	0	0	0	0	0	0	0	0	0	0	0	0	0	0	0	0	0	0	0	0	0	30.6	0	0	0	30.6	0	0	0	0	0	0	0	30.6	30.6	0	0	0	0	0	0	0	0	0	0	0	0	0	0	30.6	0	0	0	0	0	0	0	0	0	0	0	0	0	0	0	0	0	0	0	0	91.8	0	0	0	0	0	0	0	122	0	0	0	0	0	0	0	0	0	0	0	0	0	0	0	0	0	0	0	0	61.2	0	0	0	0	0	0	30.6	0	0	0	30.6	0	0	0	30.6	0	0	0	0	0	0	0	0	0	0	0	30.6	0	0	153	0	0	0	0	0	0	0	0	0	0	0	0	0	0	0	30.6	0	0	0	0	0	0	0	30.6	0	184	0	0	0	0	0	0	0	0	0	0	0	0	0	122	0	0	0	0	0	0	0	0	0	0	0	0	0	0	0	0	0	0	0	0	0	0	0	0	0	0	0	0	0	0	0	0	0	0	0	0	30.6	0	0	0	30.6	0	0	0	0	0	0	0	0	0	0	0	0	0	61.2	91.8	0	0	0	0	0	0	0	0	0	0	0	30.6	0	0	0	0	0	0	30.6	0	0	0	0	0	0	0	0	0	0	0	0	0	0	0	0	0	0	0	0	0	0	30.6	0	0	0	0	0	0	0	30.6	0	0	0	0	0	0	0	153	30.6	0	0	0	0	0	30.6	0	0	0	30.6	0	0	0	0	30.6	0	0	0	0	0	30.6	0	0	122	0	184	0	0	0	0	0	0	0	0	0	153	91.8	0	0	0	0	0	0	0	30.6	0	0	0	0	30.6	0	0	0	0	0	0	30.6	30.6	0	0	0	0	0	0	61.2	0	0	0	0	0	122	0	0	0	0	0	0	0	0	0	0	0	61.2	0	0	0	0	91.8	30.6	0	0	0	0	0	0	0	0	0	0	0	0	0	0	0	0	0	0	153	0	0	0	30.6	0	0	0	30.6	0	0	0	61.2	0	0	0	0	0	0	0	0	0	0	0	0	0	0	30.6	0	0	0	0	0	0	0	0	30.6	0	0	0	30.6	0	0	0	0	61.2	0	30.6	0	0	30.6	0	0	0	0	0	0	0	0	0	0	30.6	0	30.6	0	0	0	0	0	0	0	0	0	0	30.6	0	0	30.6	0	0	0	30.6	0	0	0	0	0	30.6	0	0	0	0	0	0	0	0	0	0	91.8	0	0	0	0	0	0	0	0	0	0	0	0	30.6	0	0	0	0	0	0	0	0	61.2	0	0	0	0	0	0	30.6	0	0	0	0	0	0	0	0	0	0	0	30.6	0	0	30.6	0	0	30.6	0	0	30.6	30.6	0	0	0	30.6	0	0	0	30.6	0	30.6	0	0	0	0	0	0	0	0	0	0	0	0	0	0	0	0	0	0	30.6	0	0	0	0	30.6	0	0	0	0	0	0	0	0	0	0	0	0	0	0	0	0	0	0	0	0	0	0	0	0	0	0	0	0	0	0	0	0	0	0	0	0	0	0	0	0	0	30.6	0	0	0	0	0	0	0	0	0	0	0	0	0	30.6	0	0	0	30.6	0	0	0	0	0	0	0	30.6	0	0	0	0	30.6	0	0	0	0	0	0	0	0	0	61.2	30.6	0	0	0	0	0	0	0	0	0	0	30.6	0	0	0	0	0	0	0	0	0	0	30.6	0	0	0	0	0	0	0	0	0	0	0	0	0	0	0	0	0	0	0	0	0	153	0	30.6	30.6	0	30.6	0	0	0	0	0	30.6	0	0	30.6	0	30.6	0	0	0	0	0	0	0	0	0	0	0	0	122	0	0	0	0	0	30.6	0	0	0	0	0	0	0	0	0	0	0	0	0	0	0	0	0	0	0	0	30.6	30.6	0	0	0	0	0	0	0	0	0	0	0	0	0	0	0	0	30.6	30.6	0	0	0	0	30.6	0	0	0	30.6	0	0	0	0	0	30.6	0	0	0	0	0	0	0	0	0	0	0	0	0	0	0	0	61.2	0	0	0	0	0	0	0	0	0	0	0	0	0	0	0	0	0	0	61.2	0	0	0	0	0	0	0	0	0	0	0	0	0	61.2	0	30.6	0	0	0	0	0	0	0	0	0	0	0	0	0	0	0	0	0	0	0	0	0	0	0	0	0	0	0	0	0	0	0	0	0	0	0	0	0	0	30.6	0	0	0	0	30.6	0	0	0	0	0	0	0	0	0	0	0	30.6	0	0	0	0	0	0	61.2	0	0	0	0	0	0	0	61.2	0	30.6	0	0	0	0	0	0	30.6	0	0	0	0	0	0	0	30.6	0	0	0	0	0	0	0	30.6	0	0	0	0	0	0	0	0	0	0	0	0	30.6	0	0	0	0	0	0	0	0	0	0	0	0	0	0	0	0	30.6	0	0	0	0	0	0	0	0	0	0	0	0	0	0	0	0	0	0	0	61.2	0	0	0	0	0	0	0	30.6	0	30.6	0	0	0	0	0	0	0	0	0	0	0	91.8	0	0	0	0	0	0	0	0	0	0	0	0	0	0	0	0	0	0	0	184	0	0	61.2	0	0	122	0	0	0	0	0	0	0	0	0	0	0	0	0	0	0	0	0	0	0	30.6	0	0	0	0	0	0	30.6	61.2	0	0	0	0	0	30.6	0	0	0	0	0	0	0	0	0	0	0	0	30.6	0	0	0	0	0	0	0	0	0	0	0	61.2	0	0	0	0	0	0	0	30.6	0	0	0	0	0	0	0	0	0	0	0	0	0	0	30.6	0	0	0	0	0	0	0	0	0	0	0	0	0	0	0	0	245	0	0	0	0	0	0	0	0	0	30.6	0	0	0	0	0	30.6	0	0	0	0	0	0	0	0	0	0	0	0	0	0	0	0	0	0	0	0	0	0	0	0	0	30.6	0	0	0	0	0	0	0	0	0	0	0	0	0	30.6	0	0	0	30.6	0	153	0	0	0	0	0	0	0	0	0	0	0	0	0	0	0	0	0	0	30.6	0	0	0	0	0	0	0	0	0	0	0	30.6	0	0	0	0	0	0	0	91.8	0	0	0	0	0	0	30.6	0	0	0	0	0	0	0	0	0	0	0	0	0	0	0	0	0	0	0	0	0	0	0	30.6	0	0	0	0	0	0	0	0	214	0	0	91.8	0	0	0	30.6	0	0	0	0	0	0	0	0	0	0	0	0	0	0	0	0	0	0	0	0	0	30.6	0	0	0	0	0	0	0	0	0	0	0	0	0	0	0	30.6	0	0	0	0	0	0	0	0	0	0	30.6	0	0	0	0	0	0	0	0	0	0	0	30.6	0	0	0	0	0	0	0	0	0	0	0	0	0	0	30.6	0	0	0	30.6	0	0	0	0	0	0	0	0	0	0	30.6	0	0	0	0	0	91.8	0	61.2	61.2	0	30.6	91.8	0	0	0	0	0	0	61.2	0	0	0	0	0	0	0	0	0	0	0	0	0	0	91.8	30.6	0	0	0	0	0	0	0	0	0	0	0	0	61.2	0	0	0	0	0	0	0	0	0	0	0	0	0	0	0	0	0	0	0	0	0	0	0	0	0	0	0	30.6	0	30.6	30.6	0	0	0	0	91.8	0	0	91.8	0	0	0	0	0	0	0	0	0	0	91.8	0	0	30.6	30.6	0	0	0	0	0	0	0	0	0	0	0	0	0	0	0	0	0	30.6	0	0	0	0	0	0	0	0	0	0	0	0	0	0	0	0	0	0	0	30.6	0	61.2	0	0	0	0	0	0	61.2	0	0	0	0	0	0	0	0	0	0	0	0	0	0	0	0	0	0	0	0	0	0	0	0	0	0	0	0	0	0	0	0	30.6	30.6	0	0	0	0	0	0	0	122	30.6	0	0	0	306	0	61.2	0	0	0	0	0	0	0	0	0	0	0	0	0	0	0	0	0	0	153	0	0	0	0	0	0	0	0	0	0	0	0	0	0	0	0	0	0	0	0	0	0	0	0	91.8	0	0	0	0	0	0	30.6	0	0	0	91.8	0	0	0	0	0	0	0	0	0	0	0	0	0	0	0	0	0	0	0	61.2	0	30.6	0	0	0	0	0	0	0	0	0	0	0	0	0	0	30.6	0	0	30.6	0	0	0	0	0	0	0	0	0	0	30.6	0	0	0	0	0	0	0	0	0	0	0	0	0	0	0	0	0	30.6	0	0	0	30.6	0	0	0	0	0	30.6	0	0	0	0	0	0	0	0	0	30.6	0	30.6	0	0	0	0	0	0	0	0	30.6	0	0	61.2	0	0	0	0	0	0	0	0	30.6	0	0	0	0	0	0	0	30.6	0	0	0	30.6	0	0	0	0	0	0	0	30.6	0	30.6	0	0	0	0	0	0	30.6	0	0	0	0	0	0	0	0	0	0	0	0	0	0	0	0	0	0	0	0	0	0	0	0	0	0	0	0	0	0	30.6	0	0	0	0	0	0	0	0	30.6	30.6	0	0	0	0	0	0	0	0	0	0	0	0	0	0	0	0	0	0	0	0	0	0	0	30.6	0	0	0	91.8	0	0	0	0	0	0	0	0	0	30.6	0	0	0	0	0	0	0	0	0	0	0	0	0	0	0	0	0	0	0	0	0	0	61.2	0	0	0	0	0	0	0	30.6	0	0	61.2	0	0	61.2	0	0	0	0	0	30.6	0	122	0	0	0	0	0	0	0	0	0	0	0	0	0	0	30.6	0	0	0	0	0	0	0	0	0	0	0	0	0	0	0	0	0	0	0	0	0	0	0	0	0	0	0	0	0	0	0	0	0	0	0	0	0	0	0	0	0	0	0	0	336	0	0	30.6	0	30.6	0	0	0	30.6	0	0	30.6	0	0	0	0	0	0	0	0	0	91.8	0	0	0	30.6	0	0	0	0	0	0	0	0	0	0	0	0	0	30.6	122	0	0	0	0	0	0	0	0	0	0	0	0	0	0	91.8	0	0	0	0	0	0	0	30.6	0	0	0	30.6	0	0	0	30.6	0	0	30.6	0	0	0	153	0	0	30.6	0	0	0	0	0	0	0	0	0	0	30.6	0	61.2	0	0	0	0	0	0	0	0	0	0	61.2	0	30.6	0	0	245	0	0	30.6	0	0	0	0	91.8	0	0	0	0	0	0	0	30.6	0	0	0	30.6	0	0	0	30.6	0	0	0	0	0	30.6	0	0	0	0	0	0	0	30.6	0	0	0	0	30.6	0	0	0	0	0	0	0	0	0	0	0	0	0	0	0	0	0	0	0	30.6	0	0	0	0	0	0	0	0	0	0	30.6	0	30.6	0	30.6	0	0	0	0	0	0	0	0	0	0	0	0	30.6	0	0	0	0	0	0	0	0	0	0	0	0	0	0	0	0	0	0	0	0	0	0	0	0	0	0	0	0	30.6	0	30.6	0	0	0	0	0	0	0	0	0	0	0	0	0	0	0	0	0	0	0	0	0	61.2	0	0	30.6	0	0	0	0	0	0	0	0	0	0	30.6	0	0	0	0	0	0	0	0	0	0	0	0	0	0	0	0	30.6	0	30.6	0	0	0	0	30.6	0	0	0	0	0	0	0	0	0	0	61.2	0	0	0	0	0	0	0	0	0	0	0	0	0	0	0	0	0	0	30.6	0	0	0	61.2	0	0	61.2	0	0	0	0	0	0	0	0	0	0	0	0	0	0	0	0	0	0	0	0	0	30.6	0	0	0	0	0	0	0	0	0	0	0	0	0	0	0	0	0	0	0	0	0	0	0	0	0	0	0	0	0	0	0	0	30.6	0	0	0	0	0	0	61.2	0	0	0	0	0	0	0	0	0	30.6	0	91.8	0	0	0	0	0	0	0	0	0	0	0	30.6	0	0	0	0	0	30.6	0	0	0	0	0	30.6	0	0	0	0	0	0	0	0	0	0	0	30.6	0	0	61.2	0	0	0	0	0	0	0	0	30.6	0	0	0	0	0	0	0	0	0	0	0	0	0	0	30.6	0	30.6	0	0	0	0	0	0	0	0	30.6	0	122	0	0	0	0	0	0	0	0	0	30.6	0	0	0	30.6	0	0	0	0	0	0	0	0	0	0	0	0	0	0	0	30.6	30.6	0	0	0	0	0	0	30.6	0	30.6	30.6	0	0	0	0	0	30.6	0	0	0	0	0	0	0	0	0	0	0	0	0	0	0	0	30.6	0	0	0	0	0	0	0	0	0	0	0	0	0	30.6	0	0	0	0	0	0	0	0	0	30.6	0	184	30.6	0	0	0	153	91.8	0	367	0	0	30.6	0	0	0	0	0	0	0	0	0	0	0	0	0	30.6	0	0	0	0	0	0	0	0	0	30.6	0	30.6	0	0	0	0	0	30.6	0	0	61.2	0	0	0	0	0	0	0	0	0	0	30.6	153	0	0	0	0	0	0	0	0	0	0	0	0	0	0	0	0	0	0	0	0	0	0	0	0	0	61.2	30.6	0	0	0	0	0	0	0	0	0	0	0	0	0	61.2	0	0	0	0	0	0	0	0	30.6	0	0	0	30.6	0	0	0	30.6	30.6	0	0	0	91.8	0	0	0	61.2	0	0	0	0	0	0	0	0	0	0	0	0	30.6	30.6	30.6	0	0	0	0	0	0	0	0	0	0	0	0	0	0	0	0	0	0	0	0	0	0	0	0	0	0	30.6	0	0	0	0	30.6	0	0	0	0	30.6	0	0	0	0	0	0	61.2	0	0	0	0	0	0	0	0	0	0	0	0	0	0	0	0	0	0	0	61.2	0	0	0	0	30.6	0	0	0	0	0	0	0	0	30.6	0	0	0	0	0	0	61.2	0	0	0	0	0	0	0	0	0	0	0	91.8	0	0	0	30.6	0	91.8	0	0	0	0	0	0	0	0	0	0	30.6	30.6	0	0	0	0	0	0	0	0	91.8	0	0	0	0	0	0	0	0	0	0	0	0	30.6	30.6	0	0	0	0	0	0	0	30.6	0	0	0	0	0	0	0	0	0	0	0	0	0	0	30.6	0	0	0	0	0	0	0	30.6	0	0	0	0	0	0	30.6	0	0	0	0	0	0	0	0	0	0	0	0	0	0	0	0	0	0	0	0	0	0	0	0	0	0	0	0	0	0	30.6	0	0	0	0	30.6	0	61.2	0	0	0	0	0	0	0	0	30.6	30.6	0	30.6	0	0	0	0	0	0	0	0	0	0	0	0	0	0	0	0	0	0	0	0	0	0	0	0	0	0	0	0	0	0	0	0	0	0	91.8	0	0	0	0	0	0	0	0	0	0	0	0	0	0	0	0	0	0	30.6	0	0	0	0	0	0	0	0	0	0	0	91.8	0	0	0	0	0	122	0	0	0	0	0	0	0	0	0	0	0	30.6	0	0	0	0	0	0	0	0	0	0	0	0	0	0	30.6	0	0	0	0	0	0	0	0	0	0	0	0	0	0	0	0	0	0	0	0	0	0	0	0	0	0	0	0	0	0	0	0	0	0	0	0	0	0	0	0	0	0	0	0	0	30.6	0	0	0	0	0	0	30.6	0	0	0	0	0	0	0	0	0	0	0	0	0	0	0	0	30.6	0	0	0	0	0	30.6	0	30.6	0	0	0	0	0	0	0	0	0	0	0	0	0	0	0	0	0	0	0	0	61.2	0	0	0	0	0	0	0	0	0	0	0	0	0	0	0	0	0	0	0	0	0	30.6	0	0	0	30.6	0	91.8	0	0	0	122	122	0	0	0	30.6	0	0	0	0	0	0	184	0	91.8	30.6	0	0	0	91.8	0	0	0	0	0	0	0	0	0	0	0	0	30.6	0	30.6	0	0	0	0	0	0	30.6	0	0	0	0	0	0	0	0	0	0	0	61.2	0	0	30.6	0	30.6	0	0	0	0	0	0	0	30.6	0	0	0	0	0	0	0	0	0	0	0	0	0	0	0	0	0	0	0	0	0	0	0	0	0	0	0	0	0	0	0	0	0	0	0	0	0	0	0	0	0	0	0	0	0	0	0	0	0	30.6	0	0	0	0	0	0	0	0	0	30.6	0	0	0	0	30.6	0	0	61.2	0	0	0	0	0	0	0	214	0	30.6	0	0	0	0	0	0	0	0	0	184	0	0	30.6	0	0	0	30.6	0	0	30.6	0	0	30.6	0	0	0	0	0	0	30.6	0	0	0	0	0	0	0	0	0	0	0	0	0	0	0	0	0	0	0	0	0	0	0	30.6	0	0	61.2	0	0	0	0	0	0	30.6	0	30.6	0	0	0	0	0	0	0	0	0	0	61.2	0	0	0	0	0	0	0	0	0	30.6	0	0	0	0	0	0	30.6	0	0	30.6	30.6	0	0	0	0	0	0	0	0	0	0	0	0	0	0	0	30.6	0	0	0	0	0	0	0	0	0	0	0	30.6	0	0	0	0	0	0	0	0	0	0	0	30.6	30.6	0	0	0	0	0	0	0	0	0	0	0	0	0	0	0	0	30.6	0	0	0	0	0	0	0	0	0	0	0	0	0	0	0	0	0	0	0	0	30.6	0	0	0	0	0	0	0	0	0	61.2	0	0	0	30.6	0	0	0	0	0	30.6	0	0	30.6	0	0	0	0	30.6	0	0	0	0	0	0	0	0	0	0	0	0	0	0	0	0	0	0	0	0	0	0	30.6	0	0	0	0	0	0	0	0	0	30.6	0	0	0	0	0	0	0	0	0	0	0	0	0	0	0	0	0	0	0	0	0	30.6	30.6	30.6	0	0	0	0	0	0	0	0	0	0	0	0	0	0	0	0	0	0	0	0	61.2	0	0	0	0	0	0	0	30.6	0	0	30.6	0	0	0	0	0	0	0	0	0	30.6	0	0	61.2	0	0	0	0	0	0	0	0	30.6	0	0	0	0	0	0	0	0	0	0	0	0	0	0	0	0	122	0	0	0	0	0	0	0	0	0	0	0	0	0	0	0	0	0	0	0	0	0	0	30.6	30.6	0	0	0	61.2	0	0	0	0	0	0	0	0	0	0	0	0	0	0	0	0	0	0	0	0	0	0	0	0	0	0	0	0	0	0	0	0	0	0	0	0	0	0	0	0	0	0	0	0	30.6	0	0	0	0	30.6	0	0	0	0	0	153	0	0	30.6	0	0	0	0	0	0	0	0	0	0	30.6	0	0	0	0	0	0	0	0	0	30.6	0	0	0	0	0	0	0	0	0	0	0	0	0	61.2	0	0	0	0	30.6	0	0	0	0	0	0	0	0	0	0	0	0	0	0	0	0	0	0	0	0	0	30.6	0	0	0	0	30.6	0	0	61.2	30.6	0	0	0	0	0	30.6	0	0	0	0	0	0	0	0	0	0	0	61.2	0	0	0	0	0	0	0	0	0	0	30.6	0	0	0	0	0	0	0	0	0	0	0	0	30.6	0	0	0	0	0	91.8	0	0	30.6	0	0	0	0	0	0	0	0	0	0	0	0	0	0	0	0	30.6	0	0	0	30.6	0	0	0	30.6	0	0	0	0	0	0	0	0	30.6	0	0	0	0	0	0	61.2	0	214	0	0	0	0	0	30.6	0	0	0	0	0	0	30.6	0	0	0	0	0	0	0	0	0	0	0	0	0	0	0	61.2	0	0	0	0	0	0	0	0	0	30.6	0	0	0	0	30.6	0	0	0	0	0	30.6	0	0	0	0	0	0	0	91.8	0	0	0	0	0	30.6	0	0	0	0	0	0	0	0	0	0	0	0	0	0	30.6	0	0	0	0	0	0	0	0	0	0	0	0	0	0	0	0	30.6	0	0	0	0	0	0	0	0	0	0	0	0	0	0	0	0	0	61.2	857	0	30.6	0	0	0	0	0	0	0	0	0	30.6	30.6	0	30.6	30.6	0	0	0	30.6	0	0	0	61.2	0	61.2	0	0	0	0	0	0	0	0	0	0	0	0	0	184	0	0	0	0	0	0	0	0	0	0	0	0	0	0	0	0	0	0	0	0	0	0	30.6	0	0	0	0	0	0	0	0	0	61.2	0	0	30.6	30.6	0	0	306	0	0	0	0	0	0	30.6	0	0	0	0	30.6	0	0	0	30.6	0	0	0	0	0	0	30.6	30.6	0	30.6	61.2	0	0	0	30.6	0	0	0	30.6	0	0	30.6	0	0	0	0	122	0	0	0	0	0	0	0	0	0	0	0	0	30.6	0	0	0	0	0	61.2	30.6	0	0	0	0	0	30.6	0	0	0	61.2	30.6	0	0	0	30.6	0	0	0	0	0	0	0	0	0	0	0	0	0	0	0	0	0	0	30.6	0	0	0	30.6	0	0	0	0	0	0	0	0	0	61.2	0	0	0	0	0	0	0	0	0	0	30.6	0	0	0	0	0	0	0	0	0	0	0	0	0	0	0	0	0	0	0	0	0	0	0	0	0	0	0	0	0	0	0	0	0	0	0	0	0	0	0	0	0	0	0	0	0	0	0	0	0	0	0	0	0	0	0	30.6	0	0	0	0	0	0	0	0	0	0	0	0	0	0	0	0	0	0	0	0	0	0	0	0	0	0	61.2	0	0	0	0	0	0	30.6	0	0	0	61.2	0	0	0	0	0	0	0	0	0	0	0	0	0	0
cancer	0	0	0	27	0	0	0	0	0	0	0	0	0	13.5	0	13.5	40.5	0	0	0	0	0	0	54	0	0	0	54	40.5	0	0	13.5	0	0	0	13.5	13.5	40.5	0	0	0	0	0	0	0	0	0	0	0	13.5	0	13.5	0	40.5	0	0	13.5	27	0	0	27	0	0	0	0	0	0	0	0	13.5	27	13.5	0	0	13.5	13.5	0	0	13.5	0	0	0	0	0	0	13.5	0	0	0	67.6	13.5	0	0	0	0	0	0	0	0	0	13.5	0	0	54	0	67.6	122	0	0	81.1	67.6	0	13.5	40.5	27	0	0	40.5	0	13.5	40.5	27	13.5	0	0	13.5	0	0	0	0	0	0	0	13.5	0	27	0	0	13.5	0	0	13.5	0	0	27	0	0	13.5	27	0	40.5	13.5	27	27	0	0	0	0	0	0	0	13.5	0	0	0	54	0	0	13.5	0	13.5	0	0	0	0	0	67.6	27	94.6	0	0	0	13.5	554	67.6	94.6	0	13.5	0	0	13.5	0	40.5	0	13.5	0	0	108	13.5	0	0	0	0	0	0	13.5	13.5	0	0	13.5	67.6	0	13.5	13.5	27	0	0	13.5	40.5	27	27	67.6	0	0	13.5	27	0	13.5	94.6	13.5	0	0	13.5	0	0	54	0	13.5	40.5	40.5	0	0	0	13.5	0	0	0	13.5	176	27	13.5	0	0	27	27	0	0	13.5	13.5	40.5	0	0	0	122	0	13.5	13.5	0	0	0	0	0	0	0	0	13.5	0	40.5	0	13.5	13.5	0	13.5	27	0	0	0	27	0	0	0	13.5	0	13.5	0	0	40.5	0	0	0	0	0	13.5	40.5	0	0	13.5	0	0	27	0	13.5	0	0	0	0	13.5	0	0	0	13.5	0	0	13.5	0	40.5	0	0	13.5	0	0	0	0	27	149	40.5	27	0	0	0	54	40.5	13.5	0	0	0	27	0	0	81.1	0	0	0	0	0	0	0	0	0	0	13.5	0	13.5	0	13.5	0	0	13.5	0	0	0	0	13.5	27	0	0	13.5	0	0	13.5	54	176	13.5	13.5	0	0	13.5	0	67.6	94.6	81.1	27	0	0	0	0	13.5	0	0	0	0	0	0	0	0	0	0	0	0	13.5	13.5	0	0	13.5	0	0	0	0	0	0	54	0	0	40.5	27	0	27	0	0	0	0	13.5	13.5	0	0	0	0	0	0	27	13.5	0	27	0	0	0	149	0	0	0	0	0	0	13.5	40.5	0	0	13.5	0	13.5	0	0	0	13.5	13.5	0	0	0	0	27	0	0	27	0	0	13.5	0	13.5	0	0	0	0	13.5	54	13.5	13.5	0	13.5	0	0	0	0	0	54	0	0	13.5	0	0	0	13.5	13.5	13.5	0	27	0	0	0	0	0	0	0	0	0	0	0	13.5	13.5	0	13.5	40.5	81.1	0	27	0	13.5	27	0	0	40.5	13.5	0	27	0	0	40.5	0	0	13.5	0	0	13.5	0	0	0	13.5	0	0	13.5	0	0	0	13.5	0	13.5	0	0	0	0	0	0	0	0	0	27	13.5	0	13.5	13.5	54	13.5	0	13.5	13.5	0	0	13.5	54	13.5	0	0	13.5	0	40.5	54	0	0	0	0	0	0	0	67.6	0	0	40.5	0	0	0	0	0	27	0	0	0	0	0	0	27	27	13.5	27	0	0	0	13.5	0	0	0	0	0	40.5	40.5	0	13.5	13.5	13.5	13.5	13.5	13.5	13.5	108	0	0	0	0	13.5	0	13.5	0	0	13.5	0	0	284	13.5	27	0	0	0	176	0	0	27	13.5	40.5	0	0	13.5	67.6	13.5	0	13.5	0	0	176	0	13.5	0	0	0	0	13.5	108	0	0	0	0	0	0	0	0	0	0	0	0	40.5	81.1	0	13.5	0	13.5	27	0	13.5	27	0	135	0	0	0	0	27	0	40.5	13.5	67.6	0	13.5	13.5	0	0	0	0	0	0	0	13.5	27	0	0	13.5	0	0	0	0	0	500	0	67.6	27	40.5	0	0	67.6	13.5	54	0	67.6	13.5	0	0	0	13.5	0	13.5	0	0	0	54	0	0	27	0	0	13.5	0	0	27	0	0	54	27	81.1	27	0	13.5	40.5	365	13.5	27	13.5	0	27	27	13.5	122	0	27	0	27	0	13.5	0	0	0	81.1	27	13.5	446	94.6	0	27	0	27	13.5	40.5	40.5	40.5	40.5	13.5	0	0	0	0	0	108	0	0	0	27	54	122	0	0	40.5	40.5	0	13.5	0	94.6	27	0	0	0	0	0	40.5	0	13.5	0	108	54	13.5	0	149	0	13.5	94.6	0	0	27	13.5	0	40.5	13.5	0	27	54	0	0	13.5	0	0	0	0	13.5	27	94.6	0	0	0	0	0	13.5	0	13.5	0	0	0	0	94.6	0	0	0	81.1	0	0	0	13.5	40.5	0	0	176	13.5	94.6	135	13.5	40.5	27	0	0	0	27	40.5	0	13.5	0	13.5	13.5	0	13.5	13.5	0	13.5	67.6	67.6	13.5	0	0	27	13.5	13.5	13.5	0	67.6	13.5	27	0	13.5	0	0	135	54	0	0	108	0	0	13.5	40.5	0	0	13.5	27	13.5	0	0	27	0	13.5	0	13.5	0	13.5	0	0	13.5	40.5	40.5	13.5	0	0	13.5	27	13.5	27	27	13.5	0	0	94.6	13.5	0	0	0	40.5	13.5	0	13.5	13.5	40.5	0	0	0	13.5	13.5	0	27	13.5	27	13.5	13.5	13.5	0	0	0	0	0	27	54	0	13.5	0	0	13.5	40.5	0	13.5	13.5	0	0	13.5	0	0	0	13.5	0	0	0	0	13.5	0	13.5	0	0	0	81.1	40.5	0	0	27	13.5	0	40.5	0	0	27	0	40.5	13.5	0	13.5	0	13.5	13.5	13.5	54	0	0	40.5	0	0	0	0	13.5	0	0	27	0	0	67.6	0	0	0	13.5	0	13.5	67.6	0	0	0	27	13.5	0	27	0	13.5	0	0	0	13.5	13.5	0	0	0	27	0	13.5	0	0	0	0	13.5	0	13.5	0	27	0	0	0	0	0	13.5	0	0	0	27	0	0	0	13.5	0	0	0	0	13.5	13.5	0	0	13.5	0	54	0	122	13.5	0	0	0	27	27	27	13.5	54	0	0	54	0	0	13.5	0	13.5	0	0	0	13.5	27	0	0	13.5	54	27	0	13.5	0	0	0	0	0	40.5	13.5	13.5	13.5	0	0	0	27	0	0	13.5	0	0	13.5	0	0	135	0	0	27	0	0	0	54	27	13.5	40.5	54	0	0	0	27	40.5	0	27	0	27	0	27	0	27	0	13.5	27	0	0	0	67.6	0	0	13.5	0	13.5	27	0	0	0	0	0	0	108	67.6	0	81.1	0	13.5	27	0	0	0	0	0	27	0	0	0	13.5	0	0	0	0	13.5	13.5	0	13.5	0	0	13.5	0	0	0	0	13.5	27	230	0	0	27	67.6	27	0	13.5	54	0	0	27	0	0	13.5	13.5	0	13.5	27	0	0	0	0	0	0	0	27	67.6	0	40.5	0	27	0	0	0	81.1	0	0	54	13.5	0	0	0	13.5	0	284	40.5	0	0	0	0	81.1	13.5	0	81.1	13.5	27	0	27	27	0	0	27	0	0	0	54	27	54	0	27	13.5	27	0	13.5	0	27	13.5	13.5	0	0	13.5	0	0	0	27	0	40.5	13.5	40.5	0	243	0	0	0	40.5	13.5	0	13.5	13.5	0	13.5	13.5	13.5	0	0	27	13.5	27	13.5	27	13.5	0	13.5	0	0	13.5	13.5	0	13.5	0	0	27	13.5	27	27	13.5	0	0	0	13.5	0	40.5	0	135	0	0	13.5	13.5	13.5	0	0	0	0	54	13.5	0	0	13.5	0	0	0	0	0	40.5	0	13.5	94.6	0	0	13.5	13.5	149	0	13.5	0	0	0	0	67.6	0	0	13.5	13.5	40.5	0	0	0	81.1	13.5	0	54	0	0	13.5	0	0	0	0	0	13.5	67.6	27	40.5	0	0	13.5	0	13.5	0	0	0	0	27	13.5	0	0	0	0	54	0	0	0	0	0	0	0	54	27	0	0	0	0	0	94.6	27	0	0	0	13.5	13.5	13.5	13.5	40.5	135	13.5	0	0	0	0	40.5	0	40.5	40.5	54	0	0	13.5	0	0	0	0	0	40.5	0	0	0	13.5	0	0	0	40.5	13.5	0	0	0	27	0	0	0	13.5	0	0	13.5	0	0	13.5	0	13.5	0	0	0	13.5	27	40.5	27	0	0	0	13.5	27	27	0	27	40.5	122	27	27	0	0	0	0	0	0	0	0	0	0	0	0	0	40.5	0	0	13.5	27	0	67.6	0	0	13.5	0	40.5	0	0	0	0	54	0	0	0	13.5	0	27	0	13.5	0	0	13.5	0	0	0	0	0	13.5	13.5	13.5	0	27	13.5	0	54	0	13.5	0	13.5	0	27	27	0	0	0	0	0	0	40.5	13.5	94.6	0	13.5	27	40.5	0	40.5	27	0	0	27	0	27	162	13.5	13.5	0	0	0	13.5	0	13.5	0	13.5	0	0	0	0	0	13.5	0	0	0	13.5	27	0	0	13.5	0	0	27	27	0	0	0	0	0	0	0	94.6	0	27	13.5	13.5	0	54	13.5	0	13.5	27	0	0	0	13.5	0	0	13.5	0	0	0	40.5	0	0	0	27	13.5	0	0	0	0	0	0	0	0	40.5	0	0	0	0	13.5	67.6	13.5	0	0	0	0	0	27	27	0	0	0	0	0	0	0	27	0	13.5	67.6	67.6	27	13.5	13.5	0	0	0	13.5	0	0	0	54	13.5	0	27	40.5	0	0	0	13.5	0	0	0	27	13.5	0	0	0	0	27	40.5	0	13.5	40.5	0	0	0	0	13.5	0	0	0	0	13.5	0	40.5	13.5	0	0	13.5	0	0	0	0	0	0	0	13.5	0	0	13.5	13.5	0	27	0	0	27	0	0	0	13.5	0	0	0	40.5	0	13.5	0	67.6	27	13.5	94.6	40.5	40.5	149	0	13.5	0	0	0	27	0	13.5	13.5	0	0	0	0	27	0	0	0	27	13.5	0	0	27	27	13.5	0	0	0	0	54	0	13.5	0	27	0	13.5	0	0	13.5	0	13.5	13.5	27	0	0	0	0	0	13.5	0	0	27	27	0	27	13.5	0	0	0	40.5	0	40.5	0	0	0	0	0	40.5	0	0	0	0	13.5	0	13.5	13.5	0	0	0	13.5	405	0	0	0	13.5	27	0	0	0	0	0	0	0	135	0	0	0	0	0	13.5	13.5	0	0	0	0	0	13.5	0	67.6	27	13.5	13.5	0	13.5	40.5	13.5	0	0	0	27	54	13.5	27	0	0	0	0	13.5	0	13.5	0	0	0	27	0	13.5	0	0	0	27	27	13.5	0	0	0	0	0	27	0	0	162	13.5	122	0	0	0	0	0	27	0	27	13.5	0	0	0	0	0	0	0	0	0	0	13.5	0	0	0	0	0	13.5	40.5	0	27	0	13.5	135	0	0	27	0	1.23e+03	13.5	0	1.07e+03	0	13.5	0	13.5	27	13.5	0	27	40.5	40.5	0	0	0	0	0	0	13.5	0	0	0	122	13.5	40.5	0	27	0	0	0	0	0	0	0	0	0	0	13.5	13.5	0	0	0	0	13.5	0	0	27	0	13.5	0	0	0	13.5	13.5	0	27	0	0	27	0	0	0	0	13.5	0	0	0	0	0	13.5	0	0	0	13.5	0	27	0	0	13.5	0	0	0	0	13.5	0	27	40.5	0	13.5	0	94.6	0	0	0	0	0	0	0	0	0	0	13.5	0	27	0	40.5	54	13.5	27	40.5	0	13.5	40.5	13.5	0	40.5	0	0	0	13.5	0	0	0	81.1	0	0	0	0	94.6	0	13.5	27	27	40.5	0	40.5	0	0	0	0	54	446	0	554	13.5	0	0	13.5	0	13.5	54	67.6	13.5	0	0	0	27	27	0	94.6	13.5	0	0	0	0	13.5	0	13.5	0	13.5	27	0	40.5	0	67.6	0	0	0	27	40.5	27	0	27	0	0	0	0	0	27	13.5	0	0	13.5	0	0	0	0	13.5	13.5	27	13.5	0	27	94.6	54	0	0	67.6	0	40.5	0	0	0	13.5	0	0	0	0	0	27	0	0	13.5	0	13.5	40.5	0	0	0	13.5	67.6	0	0	0	0	0	40.5	94.6	13.5	0	13.5	54	13.5	13.5	54	13.5	27	0	0	0	0	0	0	40.5	0	0	27	135	13.5	0	0	0	0	0	0	0	27	0	0	0	13.5	27	0	0	0	0	13.5	0	0	81.1	0	13.5	94.6	13.5	0	27	0	0	13.5	0	0	0	0	13.5	0	40.5	0	0	0	0	0	0	0	0	0	0	27	0	0	0	0	13.5	13.5	54	13.5	0	0	0	0	0	0	0	13.5	0	0	0	0	0	0	13.5	0	0	13.5	67.6	13.5	0	40.5	13.5	0	0	27	0	27	0	13.5	13.5	13.5	13.5	0	0	13.5	0	0	0	81.1	40.5	0	13.5	40.5	0	0	135	27	13.5	0	0	27	0	0	13.5	0	27	0	27	0	0	0	149	0	0	0	0	27	13.5	0	0	54	13.5	0	0	0	0	0	0	0	0	0	27	13.5	54	0	0	54	0	0	0	0	0	27	13.5	230	13.5	0	27	0	0	0	67.6	13.5	0	0	0	0	0	0	27	0	0	0	13.5	13.5	108	108	13.5	67.6	135	0	176	27	27	0	0	13.5	13.5	0	13.5	0	0	0	40.5	0	0	67.6	13.5	0	0	108	0	0	0	122	0	67.6	0	0	0	0	0	13.5	13.5	0	0	0	0	13.5	0	13.5	13.5	0	13.5	13.5	0	13.5	0	0	40.5	67.6	0	40.5	0	0	0	0	0	0	0	0	0	0	0	0	0	0	0	0	13.5	135	0	0	0	54	0	0	0	0	0	13.5	0	0	13.5	13.5	40.5	0	0	27	0	0	0	27	0	0	0	0	0	0	0	13.5	0	365	27	0	0	0	0	13.5	0	108	13.5	13.5	13.5	27	0	0	27	0	0	13.5	0	0	27	0	0	0	0	0	13.5	0	27	108	13.5	0	0	13.5	0	0	0	0	0	0	13.5	0	0	13.5	0	27	0	0	0	27	40.5	0	0	0	67.6	0	0	54	0	94.6	0	0	0	0	0	0	0	0	0	0	0	13.5	0	0	40.5	0	0	0	13.5	0	0	0	0	0	0	0	0	0	13.5	0	0	0	54	0	40.5	13.5	0	27	13.5	13.5	0	67.6	0	0	27	27	13.5	0	13.5	27	0	0	0	0	0	27	0	0	230	0	0	0	0	0	40.5	13.5	0	0	0	0	0	13.5	0	0	13.5	0	13.5	0	0	0	54	0	0	27	27	0	13.5	0	0	13.5	13.5	13.5	0	13.5	13.5	27	0	0	0	0	0	0	0	0	13.5	40.5	13.5	0	13.5	0	13.5	0	13.5	13.5	13.5	94.6	0	0	27	13.5	27	13.5	13.5	13.5	0	0	0	13.5	13.5	0	0	0	40.5	0	0	0	27	0	13.5	0	0	40.5	0	0	40.5	122	0	108	13.5	13.5	0	0	0	0	0	0	0	0	0	0	13.5	0	0	0	13.5	0	0	13.5	13.5	0	13.5	0	0	13.5	27	0	13.5	13.5	13.5	0	0	0	0	0	0	0	27	27	0	0	67.6	13.5	0	13.5	0	0	0	13.5	40.5	0	13.5	0	0	0	0	0	0	0	0	0	0	0	0	0	0	0	0	0	0	13.5	0	13.5	0	108	0	0	0	13.5	13.5	0	13.5	0	0	0	54	13.5	13.5	0	0	27	13.5	0	0	0	0	13.5	0	0	0	0	0	27	40.5	0	0	0	13.5	0	0	0	13.5	0	27	27	13.5	0	0	0	0	0	54	13.5	0	0	0	0	0	27	0	13.5	13.5	0	0	0	0	0	0	13.5	81.1	27	81.1	0	0	0	27	0	0	0	0	0	0	13.5	0	0	0	13.5	0	27	13.5	27	13.5	135	27	0	0	0	0	122	27	0	0	0	0	0	0	0	0	0	0	27	0	0	0	0	94.6	0	0	0	0	13.5	27	0	0	0	13.5	0	40.5	13.5	0	0	13.5	0	0	0	13.5	13.5	40.5	0	67.6	0	122	13.5	0	0	0	94.6	0	0	0	27	0	0	0	0	0	0	13.5	0	27	0	0	27	40.5	0	27	0	13.5	0	0	40.5	0	0	27	0	0	13.5	243	0	13.5	0	13.5	0	54	0	13.5	0	0	0	0	0	0	0	40.5	0	0	13.5	0	0	0	0	0	27	0	0	0	40.5	0	27	0	0	0	0	94.6	108	0	0	94.6	27	0	0	0	0	0	0	0	13.5	0	0	0	13.5	40.5	27	0	0	108	13.5	13.5	0	0	27	0	0	13.5	0	0	0	13.5	0	0	27	0	13.5	54	40.5	13.5	0	40.5	13.5	40.5	0	13.5	13.5	0	0	13.5	13.5	13.5	0	0	0	27	0	27	0	284	0	13.5	0	13.5	13.5	13.5	13.5	0	27	0	13.5	0	0	0	0	13.5	0	0	0	189	0	40.5	0	0	13.5	0	0	0	0	0	13.5	0	0	0	0	0	0	13.5	0	0	0	0	0	0	0	13.5	27	0	0	176	0	311	0	0	0	13.5	0	0	0	27	27	0	0	13.5	0	54	40.5	0	0	0	0	0	54	40.5	0	0	0	0	0	0	0	27	0	54	40.5	0	81.1	0	0	0	0	27	0	27	0	0	27	0	0	13.5	0	13.5	0	0	0	0	40.5	13.5	27	122	0	0	13.5	13.5	0	0	0	27	13.5	0	0	13.5	0	40.5	0	0	0	0	0	0	27	0	40.5	13.5	0	27	0	13.5	0	0	0	13.5	40.5	13.5	54	13.5	13.5	0	0	0	0	0	108	0	13.5	13.5	54	13.5	0	0	27	13.5	0	0	0	13.5	27	0	0	0	0	0	13.5	0	0	27	0	27	13.5	13.5	13.5	0	0	13.5	27	27	0	0	27	0	40.5	0	0	13.5	0	54	0	0	27	40.5	0	0	0	0	0	27	13.5	0	0	27	0	27	0	13.5	40.5	0	13.5	13.5	40.5	0	81.1	135	0	0	0	13.5	54	13.5	0	81.1	54	13.5	81.1	13.5	81.1	0	27	0	40.5	0	13.5	0	0	54	0	13.5	0	0	0	0	13.5	0	0	0	0	13.5	0	0	0	0	0	0	0	0	0	0	27	0	13.5	0	13.5	0	0	13.5	81.1	13.5	27	81.1	13.5	0	0	0	13.5	0	0	40.5	13.5	13.5	54	40.5	0	0	13.5	13.5	27	13.5	67.6	0	0	0	0	0	0	13.5	0	0	0	0	13.5	0	13.5	0	13.5	0	0	0	13.5	0	0	0	0	0	0	0	0	13.5	0	0	13.5	0	257	40.5	0	0	0	0	27	149	13.5	0	0	0	54	40.5	0	0	13.5	0	13.5	0	0	13.5	0	0	0	13.5	13.5	0	0	67.6	0	0	13.5	0	13.5	0	0	13.5	13.5	13.5	0	0	0	0	0	0	0	0	0	81.1	0	0	0	40.5	0	0	13.5	0	0	0	0	67.6	0	122	0	13.5	0	0	149	0	0	0	0	0	13.5	13.5	0	13.5	27	0	13.5	0	13.5	0	0	0	0	13.5	0	54	0	0	0	0	13.5	13.5	0	0	0	0	0	67.6	13.5	0	0	0	0	0	0	0	13.5	189	0	0	13.5	0	0	13.5	0	0	0	149	0	0	0	0	0	0	0	0	135	0	0	0	27	0	13.5	13.5	13.5	13.5	203	0	0	0	0	0	0	13.5	0	0	0	0	0	13.5	0	0	0	13.5	0	0	0	0	27	0	0	0	0	54	27	0	0	0	0	0	13.5	0	0	27	0	0	0	0	0	0	0	0	0	0	0	0	0	0	13.5	0	13.5	0	0	67.6	0	0	13.5	0	54	54	0	0	0	122	0	13.5	0	0	0	0	13.5	0	40.5	13.5	40.5	27	67.6	13.5	54	0	40.5	0	0	27	0	0	0	13.5	0	0	0	27	0	40.5	0	0	0	13.5	0	27	0	0	13.5	0	0	0	0	0	0	0	13.5	40.5	13.5	0	0	0	13.5	13.5	0	40.5	0	0	13.5	27	0	0	0	0	0	13.5	0	0	0	0	27	0	67.6	0	13.5	0	67.6	0	0	0	0	13.5	0	27	0	0	0	0	0	13.5	13.5	27	0	0	0	0	13.5	94.6	0	0	13.5	13.5	0	0	0	0	13.5	27	13.5	13.5	27	0	0	13.5	0	0	40.5	0	0	27	40.5	0	0	0	0	13.5	27	0	0	0	13.5	0	0	0	40.5	0	0	0	0	0	0	13.5	0	40.5	0	0	13.5	0	0	27	0	27	0	54	13.5	0	27	0	94.6	0	0	67.6	0	27	0	13.5	0	0	0	176	0	0	0	13.5	13.5	0	0	54	0	0	0	0	0	27	40.5	0	67.6	13.5	0	0	0	27	81.1	0	27	0	40.5	54	94.6	0	81.1	13.5	13.5	0	13.5	13.5	81.1	0	0	67.6	27	67.6	40.5	0	0	0	0	13.5	13.5	162	13.5	27	0	0	0	13.5	0	13.5	0	0	0	40.5	0	0	0	0	27	0	13.5	13.5	0	0	0	0	54	54	0	0	0	13.5	0	0	27	0	40.5	0	27	40.5	13.5	0	0	13.5	27	0	0	13.5	13.5	27	0	0	0	0	13.5	0	81.1	0	13.5	0	0	0	0	27	27	0	40.5	13.5	0	0	27	0	0	13.5	13.5	108	0	0	13.5	13.5	13.5	0	13.5	13.5	0	0	0	0	0	0	0	0	13.5	13.5	0	13.5	0	13.5	0	0	40.5	0	0	0	0	0	81.1	0	0	0	0	0	0	0	27	13.5	13.5	27	0	0	0	0	0	0	0	0	13.5	27	0	27	0	13.5	94.6	0	13.5	0	13.5	0	13.5	0	0	54	0	0	108	0	13.5	0	0	13.5	0	94.6	0	0	0	13.5	0	0	13.5	108	0	13.5	0	13.5	0	13.5	0	0	0	0	0	13.5	27	13.5	0	27	27	0	0	0	0	13.5	40.5	13.5	0	0	13.5	0	0	13.5	13.5	27	0	0	0	0	0	0	0	0	0	13.5	0	27	0	108	94.6	13.5	0	0	54	0	13.5	0	40.5	0	0	0	0	0	54	40.5	0	0	40.5	0	0	0	0	27	13.5	13.5	0	0	0	0	67.6	0	0	0	0	0	27	81.1	0	0	0	13.5	0	0	0	0	94.6	13.5	13.5	0	0	0	27	0	0	0	27	13.5	0	0	13.5	0	0	0	0	0	13.5	13.5	27	40.5	0	13.5	27	0	0	0	0	81.1	0	0	27	0	0	0	13.5	0	0	13.5	0	0	27	27	0	0	13.5	27	0	0	0	0	0	40.5	27	13.5	0	27	27	0	0	0	0	0	13.5	0	0	0	0	94.6	13.5	27	0	0	0	0	0	27	0	0	40.5	0	0	0	0	0	0	0	40.5	13.5	54	0	0	0	40.5	0	0	0	0	0	40.5	122	13.5	0	0	13.5	67.6	13.5	0	0	0	27	13.5	27	40.5	67.6	0	0	0	0	13.5	0	54	54	351	54	0	0	0	13.5	0	0	13.5	54	13.5	13.5	0	0	0	13.5	0	27	27	13.5	0	13.5	0	0	13.5	67.6	27	0	54	0	40.5	0	0	0	0	0	0	0	13.5	27	0	0	0	0	0	0	0	0	0	27	0	0	0	0	54	40.5	0	0	0	13.5	0	40.5	27	0	0	0	67.6	27	0	0	40.5	0	0	0	0	13.5	0	0	54	27	13.5	13.5	0	94.6	13.5	13.5	13.5	0	0	13.5	27	0	0	13.5	13.5	27	27	0	0	0	0	67.6	0	40.5	0	0	0	81.1	13.5	0	0	13.5	0	0	0	40.5	0	0	0	0	27	0	27	0	0	27	0	0	0	0	0	67.6	0	0	27	0	0	0	27	0	54	0	0	54	0	27	13.5	0	0	0	0	0	13.5	0	27	0	0	527	13.5	13.5	13.5	0	94.6	0	0	0	0	27	0	13.5	0	0	0	0	94.6	13.5	243	13.5	27	27	0	13.5	0	13.5	13.5	0	0	13.5	0	0	0	13.5	13.5	0	0	0	54	0	0	27	54	0	27	0	27	0	27	0	0	13.5	27	13.5	13.5	0	0	0	0	0	0	0	13.5	13.5	0	0	0	13.5	27	0	0	13.5	0	0	0	0	0	0	0	0	0	0	0	0	0	0	0	0	0	0	27	27	0	0	0	0	0	27	27	0	40.5	13.5	0	0	162	0	0	13.5	27	54	27	0	0	0	27	0	0	13.5	0	13.5	0	0	0	40.5	0	13.5	0	0	54	27	338	13.5	13.5	54	27	0	54	0	0	0	0	40.5	0	0	0	27	0	0	0	27	13.5	0	0	0	0	27	149	0	0	0	13.5	0	0	0	13.5	0	27	0	13.5	13.5	0	0	54	0	40.5	0	0	13.5	0	0	13.5	0	0	13.5	0	0	27	0	0	0	13.5	0	0	13.5	0	13.5	13.5	13.5	0	0	0	0	0	13.5	0	0	0	27	27	0	0	13.5	0	0	0	0	13.5	0	0	0	13.5	0	27	0	0	0	13.5	0	13.5	13.5	0	0	0	13.5	13.5	0	0	0	0	486	0	0	0	257	0	0	0	0	0	0	0	67.6	0	40.5	0	40.5	0	0	13.5	0	0	0	0	0	27	0	13.5	0	27	40.5	0	0	0	27	54	0	0	0	13.5	0	0	0	0	27	13.5	13.5	13.5	13.5	0	0	13.5	0	81.1	0	0	0	0	0	0	13.5	0	0	0	0	0	0	0	0	27	54	0	0	27	0	27	13.5	0	0	13.5	0	0	0	0	0	0	13.5	0	0	27	0	0	0	27	0	0	13.5	27	0	0	27	40.5	0	0	40.5	0	13.5	0	0	0	13.5	0	0	0	0	13.5	0	162	13.5	13.5	0	0	40.5	0	67.6	0	27	54	67.6	13.5	13.5	0	0	0	0	0	0	0	13.5	0	40.5	13.5	0	27	0	13.5	0	0	13.5	149	0	27	54	0	0	0	0	0	0	13.5	13.5	0	0	13.5	27	0	0	0	0	54	0	13.5	40.5	0	0	13.5	0	0	0	0	0	13.5	0	0	27	0	0	0	0	0	0	0	0	0	13.5	0	13.5	0	27	40.5	0	0	0	0	0	0	0	0	40.5	13.5	0	13.5	0	0	0	27	0	0	0	0	13.5	13.5	0	0	13.5	67.6	40.5	27	0	0	13.5	13.5	0	0	0	0	0	13.5	0	40.5	0	13.5	27	0	13.5	0	0	13.5	13.5	0	13.5	27	0	0	0	67.6	13.5	0	13.5	0	0	27	13.5	0	81.1	27	27	0	0	13.5	13.5	13.5	0	13.5	27	13.5	0	0	0	0	27	0	0	0	13.5	27	0	0	0	0	0	0	0	0	0	189	0	0	0	0	0	0	0	0	81.1	0	0	0	0	13.5	0	13.5	0	0	0	13.5	162	0	0	0	0	0	0	0	0	27	27	0	0	0	0	0	0	13.5	13.5	0	13.5	0	40.5	0	13.5	0	0	13.5	27	0	0	0	27	122	0	40.5	27	0	13.5	0	13.5	0	27	13.5	13.5	0	0	67.6	0	0	0	0	54	0	13.5	27	13.5	0	0	13.5	0	0	0	0	13.5	0	0	0	13.5	0	0	0	0	13.5	0	13.5	0	13.5	13.5	81.1	13.5	0	0	149	0	0	0	13.5	0	40.5	13.5	27	13.5	0	0	0	13.5	67.6	0	0	0	0	0	0	0	13.5	54	0	27	13.5	40.5	27	0	0	27	0	0	0	0	0	0	0	0	0	0	0	0	0	0	0	27	13.5	0	0	0	0	0	13.5	13.5	0	0	0	27	13.5	40.5	0	81.1	0	0	0	0	13.5	0	54	0	40.5	122	0	0	0	13.5	27	13.5	0	40.5	0	0	0	0	13.5	0	27	0	0	13.5	0	0	0	0	0	0	0	13.5	0	135	0	27	0	13.5	0	0	13.5	40.5	0	0	27	0	0	0	13.5	94.6	13.5	81.1	0	13.5	0	67.6	13.5	0	0	0	0	13.5	0	176	54	0	27	0	13.5	0	13.5	67.6	0	13.5	0	122	0	0	13.5	0	0	0	0	81.1	0	0	0	13.5	1e+03	0	0	0	27	0	0	0	0	0	0	0	0	0	176	0	27	13.5	0	13.5	0	13.5	13.5	0	27	0	0	0	0	0	27	0	0	67.6	0	13.5	0	0	0	13.5	0	13.5	0	0	40.5	27	0	0	0	13.5	40.5	0	27	13.5	13.5	13.5	27	27	0	40.5	0	0	54	0	0	0	0	0	0	0	0	0	0	13.5	0	0	0	13.5	0	13.5	0	27	162	13.5	0	67.6	0	54	13.5	0	13.5	0	0	13.5	0	0	0	0	13.5	0	0	0	0	13.5	0	13.5	0	0	0	27	0	0	0	0	13.5	13.5	94.6	0	94.6	0	54	27	0	0	0	0	13.5	0	135	27	0	0	27	0	0	0	0	0	0	67.6	0	27	0	27	81.1	0	0	0	0	13.5	40.5	0	0	67.6	0	13.5	13.5	0	0	0	27	81.1	54	0	0	27	0	0	13.5	0	0	13.5	0	0	13.5	0	13.5	0	0	0	0	54	0	13.5	0	0	40.5	0	0	0	0	0	40.5	0	0	0	13.5	0	27	13.5	0	0	0	54	13.5	0	0	0	0	0	0	27	27	54	13.5	0	13.5	0	27	0	0	13.5	0	0	0	0	0	0	0	0	0	0	0	0	0	0	0	94.6	0	0	27	0	0	13.5	0	0	0	0	0	27	0	0	0	0	0	81.1	13.5	0	0	54	0	13.5	0	0	0	0	13.5	0	0	0	94.6	40.5	0	0	0	0	0	0	0	0	13.5	0	0	13.5	54	0	0	40.5	0	0	40.5	0	0	13.5	0	0	0	27	0	27	0	27	0	0	13.5	0	27	81.1	13.5	122	0	13.5	0	0	27	0	0	13.5	0	27	40.5	122	0	40.5	27	0	0	13.5	40.5	0	0	0	0	0	0	0	27	13.5	54	13.5	0	0	67.6	27	0	13.5	0	13.5	27	0	13.5	13.5	0	0	0	13.5	13.5	13.5	0	0	27	0	40.5	0	0	27	0	0	0	13.5	40.5	13.5	0	13.5	0	0	0	0	0	0	0	0	0	0	0	0	13.5	0	0	0	13.5	0	13.5	27	0	0	0	0	0	0	0	0	13.5	13.5	0	0	54	0	13.5	0	0	13.5	0	0	0	13.5	0	0	27	0	0	13.5	13.5	13.5	13.5	67.6	0	0	13.5	67.6	0	230	27	0	0	0	0	0	13.5	0	0	0	0	0	0	0	0	13.5	0	0	67.6	0	40.5	0	13.5	0	13.5	0	0	0	122	13.5	0	0	0	0	0	0	13.5	0	54	0	27	27	13.5	40.5	0	27	0	0	0	0	0	13.5	0	0	13.5	0	27	0	0	0	0	0	0	0	0	0	67.6	0	13.5	0	0	27	27	0	13.5	0	40.5	0	0	40.5	0	0	0	0	0	0	81.1	0	54	27	0	13.5	54	0	40.5	27	0	0	54	13.5	13.5	0	27	0	40.5	0	0	0	0	0	54	189	0	0	0	0	0	0	27	0	13.5	13.5	0	0	13.5	13.5	40.5	13.5	27	0	13.5	0	0	0	0	0	40.5	0	0	0	13.5	13.5	0	54	0	108	0	81.1	0	0	27	0	0	0	0	13.5	0	27	122	54	13.5	67.6	27	13.5	27	0	0	0	67.6	0	0	0	0	0	0	13.5	13.5	0	0	0	0	13.5	0	13.5	0	13.5	0	0	0	0	0	13.5	0	0	0	0	13.5	13.5	0	0	13.5	0	0	27	0	0	67.6	0	0	0	0	0	13.5	0	0	0	0	0	0	13.5	27	0	0	0	0	40.5	13.5	27	0	81.1	27	54	0	27	0	67.6	0	0	54	0	0	0	27	13.5	13.5	13.5	13.5	0	13.5	0	0	0	54	0	0	40.5	0	0	0	27	27	13.5	0	13.5	0	0	0	0	0	13.5	0	0	0	0	0	0	0	0	0	0	0	0	13.5	0	0	0	67.6	0	13.5	0	0	13.5	13.5	13.5	13.5	27	0	27	0	0	0	0	13.5	0	0	0	0	0	0	40.5	0	40.5	27	0	0	0	0	0	27	27	0	40.5	0	0	13.5	13.5	0	0	0	13.5	13.5	0	13.5	0	13.5	0	13.5	0	40.5	67.6	0	135	0	0	13.5	0	0	67.6	0	0	0	0	0	13.5	13.5	0	0	13.5	0	0	13.5	0	0	0	0	0	0	13.5	27	13.5	0	27	13.5	0	0	0	0	0	13.5	0	0	0	13.5	0	0	13.5	0	0	0	0	13.5	0	0	27	0	13.5	13.5	0	0	0	0	40.5	13.5	0	13.5	13.5	0	0	0	0	13.5	27	27	0	27	0	54	0	13.5	40.5	27	0	135	0	0	0	0	13.5	0	27	0	13.5	0	0	13.5	0	0	0	67.6	0	54	0	0	13.5	13.5	0	0	27	0	13.5	40.5	0	94.6	0	27	0	0	0	0	0	0	0	13.5	0	0	27	0	40.5	0	0	0	0	0	0	0	13.5	40.5	0	0	0	40.5	40.5	0	0	0	0	0	0	0	0	0	0	0	27	0	0	0	0	27	0	0	13.5	0	0	189	27	13.5	0	0	0	0	0	0	0	13.5	13.5	13.5	0	67.6	0	0	0	27	13.5	0	27	27	0	0	0	13.5	0	13.5	40.5	0	13.5	27	0	0	27	67.6	0	0	13.5	0	0	0	0	0	27	0	0	0	0	0	0	13.5	0	13.5	27	13.5	0	13.5	0	13.5	0	13.5	122	13.5	0	0	0	0	0	0	27	0	0	0	13.5	0	0	13.5	0	0	0	67.6	0	0	108	13.5	27	149	0	27	0	13.5	0	13.5	0	0	0	13.5	27	27	27	40.5	0	27	0	13.5	176	0	13.5	0	257	0	54	0	13.5	135	13.5	0	13.5	0	0	0	0	0	0	0	40.5	0	13.5	0	94.6	0	0	0	0	0	13.5	0	27	40.5	0	0	0	13.5	54	13.5	0	0	27	81.1	0	0	0	0	0	0	0	13.5	0	0	13.5	27	0	0	40.5	27	0	0	0	13.5	0	0	0	27	40.5	0	13.5	0	0	0	13.5	0	0	0	13.5	13.5	27	13.5	0	13.5	27	0	0	13.5	0	0	13.5	0	0	0	0	0	0	0	13.5	0	0	0	0	0	0	257	0	0	13.5	0	0	0	0	0	0	0	0	0	0	0	122	0	40.5	13.5	0	13.5	0	13.5	0	0	27	13.5	67.6	0	13.5	0	0	0	0	0	0	13.5	149	0	0	0	0	40.5	108	13.5	27	122	54	54	0	0	54	0	0	135	13.5	13.5	27	40.5	0	13.5	40.5	0	13.5	0	0	0	0	0	0	13.5	0	0	0	0	0	0	54	27	27	0	0	0	0	0	13.5	0	0	54	0	0	0	0	0	0	13.5	40.5	0	0	0	27	0	0	0	0	0	0	27	27	40.5	27	27	0	0	0	0	40.5	0	0	13.5	0	0	0	0	27	0	27	0	0	27	27	13.5	81.1	0	27	13.5	0	94.6	0	27	0	13.5	0	13.5	13.5	0	0	13.5	0	0	0	13.5	27	27	0	0	0	27	81.1	0	0	0	0	13.5	0	0	0	0	0	0	0	27	0	0	0	0	0	40.5	0	162	0	13.5	0	0	13.5	13.5	0	0	40.5	40.5	27	27	0	13.5	0	0	13.5	0	94.6	0	0	0	0	0	0	81.1	27	27	27	0	13.5	0	13.5	40.5	0	27	0	13.5	0	0	0	13.5	27	40.5	0	0	0	0	0	0	54	0	0	0	27	0	0	0	0	27	40.5	0	0	0	0	0	13.5	0	13.5	0	0	13.5	0	0	0	0	0	0	0	0	13.5	0	27	0	0	27	0	0	0	0	0	0	0	54	94.6	0	0	0	27	54	67.6	13.5	0	0	0	0	13.5	0	27	0	0	0	0	0	0	0	0	0	27	0	0	0	81.1	40.5	0	0	0	0	0	13.5	40.5	0	0	0	0	0	0	0	13.5	0	0	0	27	13.5	13.5	13.5	40.5	0	0	0	0	0	40.5	0	13.5	13.5	13.5	0	176	27	122	27	0	0	0	0	13.5	0	0	0	0	0	0	162	40.5	0	0	0	0	0	0	0	0	0	0	0	0	13.5	27	0	0	13.5	13.5	0	0	0	13.5	27	0	67.6	13.5	0	0	0	0	0	0	13.5	0	0	27	54	81.1	13.5	0	27	0	0	0	0	0	0	0	0	54	0	162	189	67.6	0	54	0	13.5	27	81.1	0	13.5	0	0	67.6	0	0	0	13.5	0	40.5	13.5	0	0	27	27	13.5	0	27	40.5	27	40.5	13.5	0	0	40.5	0	0	108	0	13.5	13.5	13.5	0	0	0	0	13.5	0	13.5	13.5	0	0	13.5	27	0	0	0	0	0	0	0	13.5	0	149	0	0	0	0	13.5	0	0	0	0	0	13.5	0	0	0	297	13.5	0	54	40.5	27	0	13.5	0	13.5	0	0	40.5	0	0	0	0	13.5	13.5	54	0	27	13.5	0	0	81.1	0	13.5	13.5	0	13.5	0	0	40.5	0	108	122	0	0	13.5	0	13.5	0	0	0	0	0	0	0	27	13.5	0	0	0	0	0	0	0	0	0	0	0	0	0	0	0	13.5	27	0	0	13.5	0	27	0	0	0	13.5	243	13.5	13.5	27	0	0	0	0	0	0	0	0	0	108	13.5	0	13.5	13.5	13.5	81.1	27	13.5	0	0	0	0	0	27	216	0	81.1	0	27	0	0	40.5	13.5	0	13.5	13.5	13.5	0	149	81.1	0	0	108	0	0	13.5	13.5	13.5	0	13.5	0	54	13.5	0	0	0	0	0	0	13.5	67.6	0	13.5	0	0	67.6	0	0	0	0	0	0	0	0	0	0	94.6	0	0	0	0	0	0	0	0	0	0	0	0	13.5	13.5	40.5	27	94.6	13.5	0	13.5	0	13.5	40.5	27	0	13.5	0	0	0	13.5	0	54	0	0	54	0	54	13.5	0	0	0	13.5	13.5	0	13.5	0	27	0	0	27	0	0	0	0	13.5	0	0	0	0	0	40.5	13.5	0	13.5	40.5	13.5	27	13.5	0	0	0	27	0	27	0	0	0	0	0	27	0	0	13.5	27	0	13.5	0	0	0	0	40.5	0	27	0	0	13.5	0	0	0	0	40.5	0	13.5	0	0	13.5	13.5	0	0	94.6	13.5	0	0	0	0	0	13.5	0	0	0	0	27	27	0	0	54	0	0	0	27	0	0	0	13.5	0	0	0	27	13.5	0	0	13.5	0	0	13.5	67.6	0	0	13.5	0	0	0	0	0	0	54	13.5	0	0	0	0	0	0	13.5	0	0	0	0	0	27	0	13.5	0	0	0	0	0	13.5	0	0	13.5	0	0	0	13.5	0	0	67.6	0	0	0	0	0	13.5	40.5	0	0	13.5	13.5	0	13.5	0	13.5	0	0	203	0	0	13.5	27	176	0	0	13.5	0	270	0	0	0	0	230	0	0	0	0	135	0	0	0	27	0	0	13.5	13.5	0	0	27	54	13.5	0	0	13.5	0	13.5	0	27	0	0	27	0	13.5	27	0	81.1	0	40.5	0	0	0	0	0	0	13.5	0	0	0	0	13.5	135	0	216	0	13.5	0	27	54	0	0	40.5	13.5	0	0	13.5	0	67.6	0	0	0	27	0	0	0	13.5	54	0	0	13.5	0	0	0	0	0	27	0	0	81.1	13.5	0	0	0	13.5	0	0	13.5	54	0	0	0	13.5	27	0	0	13.5	54	0	0	108	405	13.5	0	13.5	27	0	0	0	13.5	13.5	0	0	27	0	13.5	0	0	13.5	0	27	0	0	67.6	0	122	0	13.5	0	0	122	0	13.5	0	0	54	0	0	0	297	0	40.5	0	0	0	54	0	0	0	0	0	13.5	0	0	0	13.5	0	0	27	40.5	67.6	13.5	13.5	27	13.5	0	0	0	27	0	40.5	13.5	0	0	0	13.5	0	0	0	0	0	27	0	0	27	13.5	0	0	54	0	0	13.5	0	0	13.5	67.6	0	0	0	0	54	27	13.5	13.5	0	0	27	0	67.6	0	27	0	0	40.5	0	0	0	0	13.5	13.5	0	27	0	0	0	13.5	0	13.5	13.5	13.5	13.5	13.5	0	135	0	0	0	13.5	0	13.5	0	0	27	0	13.5	0	13.5	0	0	13.5	13.5	0	27	40.5	13.5	13.5	0	0	0	13.5	0	81.1	0	0	27	0	40.5	0	0	0	0	0	0	0	0	13.5	0	0	0	13.5	0	40.5	0	0	0	0	135	0	0	54	0	13.5	13.5	0	108	13.5	0	13.5	0	0	13.5	0	0	0	0	13.5	0	0	27	0	0	40.5	13.5	27	0	0	176	0	0	13.5	13.5	0	0	0	13.5	0	0	0	0	13.5	0	0	67.6	27	0	0	0	0	13.5	0	0	13.5	27	0	0	0	0	0	0	0	81.1	0	27	0	54	0	0	13.5	0	0	40.5	0	0	0	0	0	0	0	0	13.5	67.6	13.5	0	13.5	0	0	0	0	0	13.5	0	0	13.5	13.5	40.5	0	0	0	0	0	0	0	27	0	13.5	13.5	13.5	0	13.5	0	0	27	0	0	0	0	0	0	0	0	0	27	0	0	0	0	0	27	0	0	13.5	0	0	0	0	0	0	27	0	0	0	67.6	0	0	0	0	27	0	0	0	13.5	0	27	0	0	13.5	40.5	0	0	13.5	27	13.5	27	13.5	0	0	13.5	0	0	0	27	0	0	0	0	797	27	0	27	54	0	0	0	0	0	27	0	0	40.5	0	13.5	0	0	0	0	0	0	0	0	0	27	13.5	0	27	0	13.5	0	0	0	0	0	0	0	0	13.5	27	13.5	13.5	0	13.5	0	0	0	0	40.5	0	0	0	176	0	13.5	0	0	0	13.5	0	40.5	13.5	0	27	0	13.5	67.6	0	0	0	0	162	0	0	0	0	0	0	0	27	0	13.5	0	0	40.5	0	27	13.5	0	0	0	13.5	13.5	0	27	13.5	40.5	0	0	0	0	0	0	0	0	54	0	13.5	0	0	13.5	67.6	0	0	0	0	0	0	0	0	13.5	13.5	0	40.5	0	0	13.5	40.5	0	0	13.5	0	0	40.5	13.5	40.5	13.5	0	122	13.5	0	13.5	0	135	94.6	40.5	0	0	0	0	27	0	0	108	27	0	0	0	0	0	13.5	0	0	0	0	0	13.5	0	13.5	81.1	0	13.5	13.5	0	0	0	0	0	13.5	13.5	13.5	0	0	27	27	40.5	13.5	0	54	0	0	13.5	0	0	0	0	13.5	0	13.5	0	0	0	0	0	0	13.5	0	13.5	13.5	0	0	40.5	0	0	0	0	0	0	0	13.5	0	27	40.5	0	0	27	40.5	0	0	13.5	0	27	27	13.5	27	0	27	13.5	13.5	40.5	0	0	0	13.5	0	0	13.5	0	0	13.5	0	13.5	0	0	0	0	0	0	13.5	13.5	67.6	13.5	0	0	0	0	0	0	13.5	0	0	0	27	27	0	13.5	0	0	13.5	40.5	0	0	13.5	0	27	13.5	40.5	13.5	0	0	27	0	0	0	0	40.5	13.5	13.5	0	0	13.5	13.5	27	0	0	0	13.5	40.5	13.5	0	27	0	40.5	0	13.5	13.5	0	27	0	0	13.5	13.5	13.5	13.5	13.5	0	135	0	0	27	0	0	13.5	0	0	13.5	0	13.5	0	0	0	0	40.5	243	0	0	13.5	13.5	0	0	0	54	0	0	27	0	0	0	0	0	0	0	0	0	0	0	0	13.5	27	13.5	81.1	0	108	40.5	0	0	13.5	0	0	0	0	0	13.5	0	94.6	0	13.5	40.5	0	0	0	0	0	0	40.5	0	40.5	13.5	0	0	0	0	0	0	0	0	0	40.5	40.5	0	0	0	0	0	0	0	0	0	0	0	0	0	0	0	27	0	0	0	27	0	0	0	0	0	0	13.5	0	13.5	27	0	67.6	0	0	0	13.5	0	81.1	0	0	0	0	0	0	0	0	0	13.5	67.6	0	0	0	27	0	0	0	27	13.5	0	0	0	0	0	40.5	13.5	13.5	0	13.5	0	0	0	0	0	27	13.5	0	0	0	40.5	0	0	13.5	81.1	0	13.5	0	0	40.5	0	40.5	0	94.6	13.5	0	40.5	27	0	0	13.5	0	13.5	0	27	0	0	0	0	54	54	0	0	13.5	0	13.5	0	0	0	0	0	0	54	0	0	0	0	0	0	0	0	0	0	0	27	13.5	0	0	216	0	0	0	0	0	0	27	0	0	40.5	0	0	13.5	0	67.6	27	13.5	0	81.1	0	13.5	0	13.5	0	0	0	13.5	27	0	13.5	0	0	40.5	40.5	0	0	81.1	13.5	13.5	0	13.5	0	13.5	0	67.6	0	108	0	27	0	0	13.5	0	13.5	27	13.5	0	0	40.5	0	13.5	13.5	54	13.5	67.6	0	0	0	0	0	0	13.5	0	27	0	13.5	0	0	0	13.5	13.5	0	0	0	0	0	0	0	0	0	0	0	0	0	0	94.6	0	0	40.5	176	0	27	0	40.5	27	13.5	0	0	27	0	0	0	0	0	0	27	0	0	0	0	0	40.5	0	27	0	0	0	0	0	0	0	27	13.5	230	0	189	13.5	13.5	67.6	0	0	0	27	27	0	27	0	0	13.5	27	0	0	162	0	94.6	13.5	0	0	0	0	0	0	0	0	0	13.5	0	0	0	13.5	0	0	27	13.5	0	13.5	0	0	0	0	0	0	13.5	13.5	0	0	0	0	0	0	13.5	0	0	27	0	0	0	0	0	0	0	0	13.5	0	13.5	13.5	0	0	0	0	13.5	0	0	13.5	0	0	0	40.5	0	13.5	0	13.5	0	0	0	27	0	13.5	0	0	0	0	13.5	0	0	0	13.5	0	0	122	0	0	0	0	0	13.5	27	0	0	0	13.5	0	149	0	0	13.5	13.5	13.5	13.5	0	27	0	40.5	67.6	0	40.5	13.5	0	0	27	0	0	0	13.5	0	0	13.5	0	0	0	0	13.5	13.5	40.5	0	0	54	27	0	0	0	0	0	0	27	0	27	13.5	13.5	13.5	0	40.5	27	0	0	13.5	13.5	0	0	0	0	0	0	0	13.5	0	0	0	0	27	0	0	13.5	13.5	0	0	0	0	0	0	0	0	0	13.5	0	0	0	0	13.5	0	0	13.5	0	81.1	13.5	0	0	13.5	0	27	0	27	13.5	0	0	0	0	13.5	0	0	0	0	67.6	27	0	0	0	40.5	0	0	0	0	27	0	0	0	0	13.5	0	13.5	0	94.6	0	0	0	0	40.5	0	67.6	13.5	0	0	0	0	0	0	0	0	0	0	0	13.5	0	108	0	27	0	0	13.5	0	0	0	0	0	0	0	0	0	67.6	13.5	0	0	94.6	0	0	0	54	27	0	0	13.5	0	13.5	149	0	13.5	0	0	0	0	0	0	0	13.5	54	13.5	0	0	13.5	0	0	0	0	13.5	0	203	67.6	0	0	108	0	27	13.5	0	0	0	13.5	0	0	0	13.5	54	13.5	94.6	27	0	0	0	13.5	13.5	40.5	162	13.5	0	27	0	54	0	27	13.5	40.5	0	27	13.5	13.5	0	0	13.5	13.5	0	0	0	13.5	27	0	0	40.5	54	0	0	13.5	13.5	0	0	0	0	0	0	27	0	13.5	0	162	0	0	54	13.5	27	0	0	0	13.5	0	27	0	0	0	0	135	0	0	0	0	54	0	0	0	0	27	0	13.5	0	0	0	0	0	0	0	0	0	0	0	27	13.5	13.5	27	13.5	27	0	13.5	13.5	0	27	0	0	27	0	0	0	13.5	0	0	0	0	13.5	0	13.5	0	54	0	0	0	0	27	40.5	0	27	54	0	27	13.5	0	81.1	0	0	13.5	0	0	13.5	40.5	13.5	0	40.5	0	0	0	0	0	0	40.5	27	13.5	0	13.5	0	13.5	0	0	0	0	0	0	81.1	0	81.1	0	0	0	13.5	40.5	0	40.5	54	0	0	0	0	13.5	0	0	0	0	0	0	0	0	13.5	0	149	0	0	0	0	13.5	0	0	0	13.5	0	0	0	0	54	0	13.5	13.5	0	0	13.5	13.5	0	0	0	0	27	0	0	0	40.5	0	13.5	27	0	0	13.5	27	0	94.6	0	27	0	0	13.5	94.6	0	67.6	0	27	13.5	0	13.5	27	27	0	54	27	0	0	0	0	0	0	67.6	0	0	0	0	0	0	0	54	0	0	0	27	0	13.5	13.5	27	13.5	13.5	0	13.5	13.5	0	13.5	13.5	13.5	0	0	13.5	0	0	0	0	0	13.5	0	0	54	81.1	0	13.5	40.5	94.6	81.1	0	27	54	0	27	13.5	54	0	0	13.5	54	0	0	0	0	0	0	0	0	0	0	54	54	13.5	0	0	13.5	0	0	0	0	13.5	40.5	81.1	0	0	13.5	0	0	0	0	0	0	40.5	0	0	0	0	13.5	0	0	27	27	40.5	0	0	13.5	0	0	0	40.5	0	0	0	27	0	0	0	0	13.5	0	13.5	0	0	13.5	0	27	13.5	0	0	0	0	0	0	0	135	0	0	0	0	27	0	13.5	0	40.5	0	0	0	0	0	0	0	0	27	0	0	0	13.5	0	0	0	0	13.5	0	0	0	0	13.5	13.5	0	94.6	0	27	0	27	0	0	0	0	0	54	0	0	0	0	0	0	0	0	0	0	0	0	0	0	0	0	0	0	0	54	54	27	13.5	0	54	0	13.5	13.5	0	0	0	0	13.5	0	0	0	0	0	13.5	0	0	0	0	0	0	0	0	0	0	13.5	67.6	0	0	40.5	0	0	13.5	0	0	0	13.5	0	0	0	54	0	67.6	0	0	0	0	0	0	0	0	0	0	0	0	40.5	0	0	13.5	0	0	13.5	13.5	27	13.5	0	13.5	0	0	0	27	0	0	0	0	0	0	13.5	0	0	0	0	0	0	0	0	67.6	0	0	0	108	0	13.5	0	0	13.5	13.5	0	27	0	0	0	0	0	0	0	0	40.5	0	27	0	0	0	0	40.5	27	27	13.5	27	13.5	122	40.5	0	27	0	0	27	0	0	27	0	0	0	94.6	0	13.5	0	13.5	13.5	13.5	27	0	13.5	0	0	0	0	0	0	13.5	0	0	13.5	0	0	122	27	13.5	0	13.5	0	0	0	0	13.5	0	0	67.6	0	0	54	13.5	0	0	0	0	13.5	0	0	67.6	0	0	27	0	13.5	0	0	0	0	40.5	0	0	0	0	13.5	13.5	27	0	13.5	0	13.5	0	0	0	13.5	0	13.5	0	27	243	0	54	0	13.5	0	40.5	0	0	0	0	13.5	54	0	13.5	0	81.1	0	13.5	13.5	0	13.5	0	0	0	13.5	0	0	0	0	0	27	0	0	0	27	13.5	0	0	0	0	0	0	0	13.5	0	54	0	0	0	0	0	0	0	27	0	0	0	13.5	0	0	0	0	0	27	0	0	94.6	27	13.5	0	0	13.5	0	13.5	0	27	0	0	13.5	0	81.1	0	13.5	0	40.5	0	0	0	0	108	0	0	135	0	0	27	0	0	13.5	40.5	0	27	0	13.5	13.5	0	0	0	0	0	203	203	13.5	13.5	0	0	0	0	0	0	0	13.5	40.5	0	13.5	0	0	13.5	0	54	54	0	13.5	13.5	0	0	13.5	108	0	0	0	13.5	0	13.5	54	13.5	0	0	13.5	13.5	40.5	0	0	13.5	0	40.5	0	13.5	0	0	0	0	0	54	13.5	0	40.5	0	54	0	0	0	0	27	13.5	0	0	0	0	27	0	0	0	67.6	0	0	0	0	0	13.5	0	0	0	13.5	81.1	0	0	0	0	94.6	13.5	54	0	0	0	67.6	0	0	13.5	0	0	0	13.5	13.5	13.5	40.5	0	13.5	0	81.1	0	13.5	0	0	0	0	0	0	13.5	0	0	0	0	0	27	54	0	0	0	0	13.5	0	0	40.5	0	0	0	13.5	0	0	13.5	13.5	27	0	40.5	0	0	0	0	0	13.5	0	0	0	0	0	0	0	13.5	0	40.5	40.5	0	176	0	0	0	0	0	0	13.5	0	0	13.5	0	149	0	0	27	13.5	0	0	0	0	0	0	0	0	54	0	13.5	0	13.5	27	0	0	13.5	0	0	27	0	27	94.6	0	0	40.5	13.5	0	122	13.5	0	0	0	13.5	0	13.5	0	27	0	13.5	27	0	27	0	0	0	13.5	27	0	13.5	0	0	0	13.5	0	27	0	108	0	0	0	0	27	0	0	0	0	13.5	40.5	13.5	13.5	0	13.5	0	0	0	0	0	0	0	27	13.5	0	0	0	0	0	0	0	0	0	0	0	13.5	0	27	40.5	13.5	0	27	0	0	0	0	13.5	13.5	13.5	0	0	13.5	40.5	0	0	0	0	0	0	27	0	0	0	0	0	0	0	40.5	13.5	0	0	67.6	54	0	0	0	0	0	40.5	0	0	27	0	13.5	13.5	108	67.6	13.5	27	0	0	0	13.5	0	0	13.5	0	0	0	0	13.5	67.6	94.6	0	0	0	0	54	0	13.5	27	0	27	0	13.5	0	0	0	0	0	27	0	13.5	0	13.5	0	0	0	0	0	0	0	40.5	0	0	0	0	0	0	0	0	0	0	13.5	0	0	0	0	0	13.5	13.5	0	13.5	54	0	0	27	0	0	0	0	13.5	0	0	94.6	13.5	0	40.5	27	27	27	13.5	54	0	0	27	0	122	284	0	0	0	13.5	0	0	338	0	0	13.5	27	0	135	27	0	0	27	0	0	13.5	0	0	0	0	0	40.5	0	0	0	40.5	0	27	0	0	0	13.5	13.5	0	0	0	0	40.5	0	0	67.6	0	13.5	0	0	0	0	13.5	13.5	13.5	40.5	0	0	0	0	0	0	27	0	27	0	162	54	0	0	13.5	13.5	0	54	13.5	0	54	0	122	0	0	0	0	0	0	0	40.5	0	13.5	0	0	149	40.5	27	0	13.5	27	0	27	0	0	40.5	0	0	0	0	0	0	0	0	13.5	13.5	0	54	27	0	13.5	0	0	0	0	0	0	27	0	0	0	0	27	27	135	0	0	0	0	0	0	0	27	81.1	0	0	0	122	0	0	0	0	0	0	27	0	0	0	0	0	13.5	0	40.5	27	13.5	0	0	0	0	0	0	54	0	27	0	0	13.5	0	0	13.5	13.5	0	0	13.5	40.5	176	0	0	0	13.5	0	0	0	13.5	0	0	0	0	13.5	0	13.5	0	27	94.6	0	0	0	0	0	0	0	94.6	13.5	0	0	0	0	0	0	13.5	0	13.5	13.5	0	13.5	0	0	0	0	13.5	0	13.5	0	0	13.5	0	40.5	0	0	0	0	13.5	40.5	27	13.5	0	13.5	13.5	0	0	0	13.5	0	0	0	0	0	13.5	40.5	135	0	13.5	13.5	13.5	0	0	67.6	0	0	13.5	0	0	0	0	27	0	0	0	0	13.5	0	0	0	13.5	0	0	0	0	0	0	13.5	0	0	0	0	0	0	0	0	0	13.5	27	13.5	0	0	0	122	0	0	94.6	0	27	13.5	0	0	0	13.5	0	0	13.5	13.5	67.6	13.5	27	0	0	0	0	0	0	0	0	0	0	0	54	27	0	0	0	13.5	0	27	13.5	0	13.5	0	0	0	0	0	54	0	81.1	40.5	0	27	13.5	13.5	0	0	0	0	0	0	0	0	0	13.5	0	0	0	0	13.5	0	0	0	0	0	0	0	0	0	27	0	0	0	13.5	0	27	0	0	13.5	0	0	0	0	0	0	13.5	108	0	0	0	0	0	0	0	0	0	0	0	0	13.5	0	0	0	67.6	0	13.5	0	0	27	176	0	13.5	13.5	27	13.5	0	27	40.5	0	13.5	13.5	0	0	0	0	0	40.5	0	13.5	0	0	13.5	0	13.5	0	0	0	0	13.5	40.5	0	0	40.5	0	27	40.5	0	0	13.5	13.5	13.5	0	0	0	54	0	13.5	0	0	40.5	27	0	13.5	0	0	13.5	13.5	0	0	0	0	0	27	40.5	0	27	0	0	0	0	13.5	13.5	0	13.5	0	0	581	13.5	0	0	13.5	0	13.5	0	0	13.5	13.5	0	0	0	0	13.5	13.5	0	27	0	0	0	27	13.5	0	27	0	27	0	0	27	0	0	0	13.5	27	0	40.5	0	13.5	0	27	0	0	257	0	27	0	40.5	0	13.5	0	0	0	13.5	0	27	0	0	0	0	0	0	13.5	0	40.5	0	13.5	0	0	0	0	27	0	0	40.5	0	0	0	0	0	0	0	0	0	13.5	0	13.5	0	0	0	0	0	13.5	13.5	40.5	0	0	13.5	0	0	0	13.5	13.5	0	13.5	0	0	0	0	0	0	122	0	54	0	0	0	13.5	13.5	0	13.5	0	94.6	27	13.5	0	0	13.5	0	0	13.5	0	67.6	0	0	0	108	0	0	27	0	0	13.5	27	0	0	0	0	0	0	0	13.5	0	0	0	0	0	13.5	0	0	0	0	13.5	54	13.5	67.6	0	0	0	0	13.5	0	13.5	0	0	0	13.5	13.5	0	54	81.1	0	0	67.6	0	0	0	0	13.5	0	0	0	27	0	13.5	27	27	0	0	13.5	0	0	13.5	40.5	0	0	27	0	13.5	0	0	13.5	0	27	27	13.5	0	0	0	13.5	27	0	0	0	0	0	0	0	54	0	0	0	0	0	13.5	0	0	0	0	0	0	0	0	27	0	0	13.5	27	0	27	0	13.5	40.5	0	0	0	27	13.5	0	0	0	0	0	0	0	0	0	0	0	0	0	0	0	0	13.5	0	0	0	0	0	0	0	0	0	0	13.5	0	0	0	0	0	40.5	0	0	0	13.5	0	27	0	0	40.5	81.1	0	0	122	0	27	27	40.5	0	40.5	27	13.5	27	0	0	0	40.5	0	0	0	0	0	0	0	0	0	0	0	0	13.5	81.1	13.5	0	13.5	0	0	40.5	0	0	0	0	13.5	0	0	0	0	0	0	13.5	0	0	0	13.5	0	0	0	0	0	13.5	0	0	0	0	0	0	0	67.6	0	0	0	0	0	40.5	0	0	0	0	0	0	13.5	0	0	0	0	40.5	0	0	0	0	13.5	0	0	0	0	13.5	0	13.5	0	0	0	0	0	13.5	0	0	81.1	13.5	40.5	13.5	0	0	0	13.5	0	27	0	0	13.5	27	13.5	0	0	0	27	0	0	0	0	0	0	0	27	0	27	67.6	0	0	67.6	0	27	94.6	40.5	0	0	0	0	0	0	0	0	13.5	40.5	0	27	27	40.5	135	0	67.6	13.5	13.5	13.5	0	0	0	0	0	40.5	0	13.5	0	0	0	13.5	0	0	13.5	0	13.5	13.5	0	0	0	27	13.5	0	54	0	108	13.5	13.5	0	0	162	27	0	0	0	40.5	0	13.5	67.6	13.5	0	0	0	13.5	13.5	0	0	0	0	13.5	0	13.5	0	0	0	0	0	0	0	0	27	94.6	0	0	0	0	13.5	0	0	13.5	13.5	0	13.5	13.5	27	13.5	13.5	0	0	0	0	0	0	67.6	0	0	0	0	13.5	0	0	0	0	0	0	0	0	0	27	13.5	0	0	0	13.5	0	0	0	0	0	13.5	0	0	0	13.5	13.5	0	81.1	54	122	0	81.1	0	13.5	0	27	27	0	0	0	0	13.5	0	13.5	0	0	0	0	0	0	0	0	0	67.6	40.5	13.5	0	0	0	0	0	0	40.5	0	0	27	0	0	54	0	0	67.6	108	0	27	0	0	0	13.5	0	0	0	0	0	0	40.5	54	13.5	0	0	0	0	0	0	0	27	0	0	0	54	0	0	27	54	0	67.6	0	0	0	0	0	0	0	13.5	0	13.5	81.1	0	0	0	0	13.5	0	0	67.6	0	0	0	0	27	0	13.5	0	0	0	0	0	13.5	0	0	0	0	0	0	0	13.5	27	0	0	13.5	27	27	0	40.5	13.5	0	13.5	54	13.5	0	0	27	0	0	0	0	13.5	0	13.5	0	0	13.5	0	0	13.5	0	0	0	0	40.5	81.1	27	13.5	0	13.5	0	0	40.5	40.5	0	0	0	0	0	0	0	0	0	13.5	94.6	135	13.5	13.5	0	0	0	13.5	0	0	0	27	0	0	94.6	27	67.6	0	13.5	0	13.5	13.5	0	0	27	0	67.6	13.5	0	54	0	13.5	13.5	0	54	13.5	0	27	0	13.5	0	0	27	0	0	108	0	13.5	27	0	0	13.5	0	0	0	27	13.5	40.5	13.5	0	0	0	0	0	0	0	40.5	13.5	27	0	122	0	13.5	0	0	27	0	27	0	27	0	0	0	0	13.5	0	0	27	13.5	40.5	54	0	216	0	0	0	13.5	0	0	0	0	0	0	13.5	0	0	0	0	0	13.5	0	0	0	0	0	0	0	0	0	0	0	0	0	0	0	0	0	0	0	0	13.5	0	0	0	0	13.5	0	0	0	0	0	0	13.5	0	13.5	13.5	0	13.5	0	0	0	0	0	0	0	27	0	13.5	13.5	0	0	0	0	13.5	27	13.5	13.5	27	0	0	0	27	0	135	40.5	0	0	27	0	0	0	0	0	0	27	13.5	0	0	176	0	13.5	0	13.5	0	0	0	13.5	0	0	0	67.6	27	0	0	0	0	27	13.5	0	40.5	0	0	0	54	0	0	216	0	27	27	27	0	0	13.5	0	0	0	0	0	0	13.5	0	0	0	0	0	0	0	0	0	13.5	13.5	0	13.5	0	0	27	162	0	13.5	0	0	0	0	0	1.08e+03	13.5	0	27	0	0	0	27	0	0	0	40.5	122	0	13.5	94.6	0	27	0	0	0	13.5	0	13.5	27	0	0	0	149	0	0	0	40.5	0	0	0	0	0	0	0	0	0	0	0	122	0	27	0	0	13.5	0	0	0	0	0	0	0	0	13.5	13.5	527	0	0	0	0	27	0	0	0	13.5	0	0	0	13.5	40.5	0	0	27	0	27	0	0	0	0	0	13.5	0	0	0	27	0	0	13.5	0	13.5	0	27	27	0	0	27	13.5	0	0	0	13.5	0	0	0	0	0	27	0	40.5	0	0	27	13.5	135	0	0	54	27	13.5	13.5	40.5	13.5	0	54	13.5	0	27	0	13.5	0	0	0	0	0	27	0	0	0	0	0	0	0	13.5	27	0	13.5	13.5	0	0	0	0	0	0	0	13.5	13.5	0	94.6	0	0	94.6	0	0	13.5	0	67.6	0	0	13.5	0	0	13.5	0	81.1	0	0	54	0	0	0	0	0	0	0	0	0	0	0	27	0	0	0	13.5	13.5	0	0	0	13.5	13.5	0	0	0	0	13.5	27	40.5	13.5	0	0	0	13.5	149	0	0	13.5	40.5	40.5	0	0	0	13.5	0	0	13.5	13.5	0	0	27	0	0	0	0	0	40.5	0	0	0	0	0	13.5	0	122	0	0	203	0	0	0	27	0	27	13.5	189	0	0	0	176	0	122	13.5	13.5	0	13.5	0	0	0	0	27	0	0	0	0	0	0	0	13.5	27	0	0	13.5	0	0	0	0	67.6	0	40.5	94.6	0	27	0	0	0	0	27	0	13.5	0	13.5	135	0	0	0	13.5	0	27	13.5	135	0	0	13.5	13.5	0	27	13.5	94.6	13.5	0	0	13.5	0	13.5	27	0	0	0	0	0	0	0	13.5	0	0	13.5	0	0	0	0	54	13.5	13.5	67.6	13.5	13.5	27	0	0	0	94.6	0	13.5	27	0	0	13.5	27	0	0	0	13.5	13.5	13.5	0	0	40.5	13.5	27	0	0	0	0	0	0	40.5	0	0	0	0	13.5	0	0	0	0	0	0	0	27	13.5	0	0	203	13.5	0	0	0	0	0	0	0	0	0	13.5	0	0	13.5	13.5	13.5	0	0	13.5	0	0	0	13.5	0	0	0	0	0	0	13.5	0	13.5	0	27	13.5	0	13.5	0	67.6	0	0	0	0	40.5	0	0	13.5	13.5	0	27	0	54	0	0	81.1	13.5	0	13.5	0	0	0	0	54	0	0	0	13.5	27	0	13.5	0	0	0	338	0	0	0	0	0	162	0	0	0	0	0	0	0	0	0	81.1	0	0	13.5	0	13.5	0	0	0	0	27	108	0	0	0	0	0	13.5	0	13.5	0	0	0	0	0	0	0	0	0	0	0	257	27	635	13.5	40.5	0	40.5	13.5	27	13.5	0	0	0	13.5	0	0	0	0	0	0	13.5	0	13.5	0	0	0	13.5	13.5	0	13.5	0	0	0	0	0	0	0	0	0	13.5	0	13.5	27	0	0	270	0	0	27	54	0	0	13.5	0	0	0	0	0	27	0	0	0	27	0	0	40.5	0	0	0	0	13.5	0	0	13.5	13.5	0	40.5	0	0	0	0	149	40.5	0	0	13.5	13.5	0	0	27	0	0	0	13.5	0	0	13.5	0	27	0	0	13.5	13.5	0	0	0	27	13.5	0	94.6	0	0	0	81.1	13.5	27	0	0	13.5	0	0	0	0	0	13.5	27	0	0	13.5	0	27	40.5	13.5	0	0	27	13.5	0	27	0	13.5	0	0	54	0	0	0	67.6	13.5	27	67.6	0	0	27	13.5	40.5	122	27	0	0	203	0	0	324	0	0	0	54	0	0	0	0	27	0	27	13.5	0	13.5	0	0	0	27	0	13.5	0	13.5	0	0	0	0	13.5	0	0	13.5	0	0	0	0	0	0	13.5	0	0	0	0	27	0	27	0	0	0	0	27	0	0	81.1	0	13.5	13.5	54	13.5	0	0	0	0	0	13.5	0	0	0	0	0	40.5	0	0	13.5	0	13.5	0	0	0	0	0	13.5	0	0	0	13.5	13.5	54	0	40.5	0	13.5	0	0	0	0	27	13.5	0	13.5	13.5	13.5	0	13.5	13.5	0	0	0	13.5	0	0	0	0	0	0	0	149	0	0	0	0	0	0	13.5	0	27	0	13.5	81.1	0	0	0	13.5	0	54	0	13.5	0	0	0	40.5	0	0	0	27	27	189	13.5	81.1	0	0	13.5	0	0	0	0	0	0	13.5	0	0	13.5	243	0	0	0	27	0	0	54	27	0	13.5	40.5	0	0	13.5	0	0	0	13.5	94.6	13.5	0	54	27	13.5	0	0	149	0	0	0	94.6	0	13.5	0	0	0	27	0	0	0	27	0	0	0	0	0	0	0	0	0	27	0	0	0	122	67.6	13.5	0	0	0	0	0	27	0	0	27	0	0	203	40.5	0	13.5	0	0	13.5	54	0	13.5	0	0	0	0	0	0	0	0	0	0	13.5	0	0	13.5	54	0	13.5	0	0	0	0	0	0	0	0	27	13.5	0	0	0	0	0	40.5	0	405	0	0	0	0	0	0	0	13.5	0	13.5	0	0	0	0	0	13.5	0	0	81.1	0	13.5	27	0	0	13.5	0	40.5	0	0	0	0	0	0	0	0	0	0	0	27	0	0	0	13.5	27	0	0	40.5	0	0	94.6	0	40.5	13.5	13.5	13.5	0	0	0	13.5	0	67.6	0	13.5	13.5	0	0	0	13.5	0	0	0	27	0	0	27	0	0	40.5	0	0	0	0	0	0	54	230	0	13.5	27	0	0	0	0	0	0	27	0	27	13.5	0	0	0	13.5	0	13.5	40.5	13.5	27	0	13.5	54	0	0	13.5	40.5	0	27	311	0	13.5	0	0	0	27	0	0	0	13.5	27	0	0	13.5	13.5	0	13.5	0	27	67.6	0	0	0	27	0	13.5	0	0	27	0	81.1	27	13.5	0	13.5	40.5	13.5	0	0	13.5	0	0	0	0	67.6	0	13.5	40.5	0	13.5	0	0	0	13.5	0	0	216	0	203	13.5	0	0	54	0	13.5	0	13.5	0	0	0	0	0	0	0	0	0	0	0	0	67.6	0	0	81.1	0	0	27	40.5	0	0	0	0	67.6	0	0	0	0	122	0	0	13.5	13.5	13.5	0	0	0	0	0	0	0	0	378	0	0	0	13.5	0	13.5	13.5	13.5	0	0	40.5	0	0	0	0	0	13.5	54	0	0	0	27	13.5	0	27	0	13.5	13.5	0	0	0	13.5	13.5	0	0	13.5	0	13.5	0	13.5	0	0	13.5	0	0	0	0	13.5	0	0	0	0	0	13.5	0	0	0	0	0	0	0	27	0	13.5	27	0	0	0	13.5	40.5	13.5	13.5	0	0	13.5	0	0	13.5	40.5	0	0	0	0	40.5	13.5	40.5	0	0	13.5	0	0	0	324	13.5	13.5	108	0	13.5	0	13.5	13.5	13.5	0	0	0	0	0	0	13.5	27	0	176	13.5	0	0	13.5	67.6	0	0	0	0	0	0	0	0	13.5	81.1	0	338	108	0	0	0	0	27	0	0	0	67.6	13.5	0	0	27	0	0	81.1	13.5	0	13.5	0	0	0	13.5	40.5	0	13.5	0	0	149	0	0	0	0	0	0	0	0	0	0	13.5	0	0	0	0	27	54	0	0	0	0	13.5	0	0	0	0	0	27	0	13.5	0	13.5	0	0	27	13.5	13.5	13.5	0	0	54	0	0	0	0	0	27	27	0	0	27	0	0	0	27	27	0	0	0	27	0	0	0	0	0	0	0	0	0	0	0	81.1	0	27	0	40.5	0	0	0	0	0	0	0	0	0	0	0	40.5	0	0	0	13.5	40.5	0	0	27	0	0	0	0	54	0	40.5	122	0	13.5	13.5	0	0	0	0	0	0	13.5	0	0	40.5	0	0	27	0	54	0	0	0	0	0	0	27	0	0	54	13.5	67.6	0	0	0	0	0	13.5	13.5	0	13.5	0	40.5	27	0	0	0	0	27	0	0	0	0	27	0	0	40.5	0	13.5	0	0	0	13.5	0	0	0	13.5	13.5	13.5	27	0	13.5	27	13.5	0	13.5	0	13.5	0	0	0	0	27	0	0	0	54	13.5	0	0	13.5	13.5	13.5	13.5	0	0	0	0	40.5	27	0	0	0	13.5	13.5	54	108	27	0	0	203	27	0	0	27	0	0	0	0	0	0	230	0	0	13.5	0	0	0	0	0	54	0	0	0	13.5	13.5	0	13.5	0	0	0	0	0	0	0	0	0	0	0	0	0	0	0	0	0	0	0	13.5	13.5	0	54	13.5	0	0	0	0	0	0	0	0	13.5	0	13.5	54	0	0	0	0	0	0	0	0	13.5	13.5	0	13.5	27	13.5	40.5	13.5	0	40.5	13.5	0	0	0	0	0	0	0	81.1	40.5	54	0	27	0	0	0	0	0	0	0	0	0	0	27	0	0	13.5	0	27	67.6	0	0	0	0	13.5	0	0	0	0	0	27	0	0	13.5	0	13.5	13.5	0	0	0	0	0	0	0	0	13.5	40.5	0	0	27	27	0	0	0	0	0	13.5	0	0	0	0	94.6	0	13.5	0	0	0	0	0	13.5	0	0	0	0	0	0	13.5	81.1	0	0	0	0	13.5	13.5	0	13.5	40.5	13.5	0	13.5	0	0	0	0	27	54	0	13.5	13.5	0	0	0	0	13.5	0	0	108	13.5	13.5	54	54	13.5	40.5	0	0	27	0	0	40.5	13.5	13.5	0	0	13.5	27	0	0	0	0	0	27	13.5	27	27	13.5	0	0	0	0	13.5	54	13.5	0	0	27	0	0	0	27	13.5	0	67.6	0	67.6	0	189	0	0	0	0	13.5	13.5	13.5	13.5	13.5	0	0	0	0	0	0	13.5	0	13.5	0	0	27	13.5	13.5	0	13.5	0	0	0	0	0	0	54	0	0	0	0	0	0	27	27	0	0	0	0	13.5	0	13.5	0	0	13.5	0	13.5	0	94.6	13.5	0	0	0	0	13.5	0	0	0	0	13.5	0	0	0	0	40.5	0	13.5	0	0	27	13.5	13.5	0	0	0	0	0	0	0	27	0	0	0	27	0	0	0	0	0	40.5	0	0	0	67.6	27	13.5	0	0	0	0	0	13.5	0	0	0	0	13.5	0	0	0	13.5	0	0	0	27	0	13.5	0	13.5	122	0	0	0	0	13.5	0	0	108	13.5	0	27	0	13.5	40.5	13.5	0	40.5	0	27	0	0	54	0	67.6	81.1	0	0	0	0	0	0	0	0	0	0	0	0	0	27	0	27	67.6	0	0	0	13.5	0	0	0	0	0	0	0	27	0	0	54	0	0	0	13.5	13.5	0	0	0	0	0	0	81.1	0	0	13.5	67.6	0	0	13.5	0	0	13.5	13.5	40.5	0	13.5	27	27	0	13.5	13.5	0	0	13.5	0	0	13.5	0	0	13.5	0	40.5	0	0	0	0	27	54	0	40.5	13.5	0	0	13.5	0	0	0	27	0	716	0	0	27	0	0	0	0	40.5	27	0	0	13.5	0	27	0	0	0	0	0	13.5	0	0	27	0	0	0	40.5	67.6	13.5	0	0	0	0	0	13.5	13.5	0	0	0	0	0	0	257	13.5	135	0	13.5	13.5	0	0	13.5	0	0	27	0	0	40.5	0	0	0	0	27	0	0	0	0	0	0	0	0	0	108	0	27	108	0	0	27	0	0	0	0	13.5	0	40.5	0	40.5	0	13.5	0	40.5	0	0	13.5	0	0	13.5	0	0	13.5	0	13.5	0	0	13.5	0	0	0	13.5	0	27	13.5	0	0	0	0	0	13.5	0	0	0	0	0	0	0	13.5	0	0	27	0	0	40.5	0	135	0	716	67.6	0	0	13.5	13.5	0	0	13.5	0	13.5	0	0	0	27	0	13.5	27	0	0	54	0	0	40.5	0	0	13.5	0	0	54	0	13.5	0	13.5	27	0	0	40.5	0	0	0	0	0	27	81.1	0	13.5	0	54	13.5	40.5	54	13.5	0	0	0	0	0	0	0	13.5	0	0	0	0	13.5	13.5	0	13.5	13.5	0	0	0	0	0	0	0	40.5	40.5	27	0	0	0	67.6	0	40.5	13.5	0	0	0	0	27	0	0	0	0	13.5	40.5	0	0	0	13.5	0	0	0	13.5	0	0	81.1	0	0	0	0	0	13.5	0	0	0	13.5	0	13.5	0	0	0	0	13.5	0	0	27	0	13.5	0	0	0	0	0	0	0	40.5	0	0	67.6	0	0	0	0	0	0	0	13.5	0	0	0	0	0	81.1	54	0	0	0	0	0	0	40.5	27	0	0	0	0	0	0	67.6	0	27	0	0	0	54	13.5	0	0	0	27	13.5	0	0	0	0	0	27	0	0	0	13.5	13.5	0	0	0	0	0	0	0	0	0	0	0	40.5	0	40.5	13.5	0	0	0	0	13.5	0	0	81.1	162	0	67.6	0	0	0	13.5	0	54	0	13.5	0	0	13.5	108	0	0	0	0	13.5	13.5	0	0	13.5	13.5	13.5	13.5	0	0	27	0	0	67.6	0	13.5	0	54	67.6	0	149	0	378	0	0	0	67.6	0	0	0	27	0	13.5	0	13.5	0	0	0	0	27	13.5	0	13.5	0	0	0	0	13.5	67.6	0	40.5	0	0	0	0	0	0	0	13.5	0	13.5	13.5	13.5	0	0	0	0	13.5	0	176	13.5	13.5	0	13.5	13.5	13.5	27	0	0	0	0	0	13.5	27	0	27	0	0	162	0	13.5	13.5	122	0	13.5	0	67.6	13.5	0	13.5	0	0	0	0	13.5	0	13.5	40.5	27	0	27	0	0	13.5	0	0	27	27	0	0	13.5	13.5	0	0	0	0	0	0	67.6	0	0	13.5	13.5	0	13.5	0	0	0	0	0	0	0	108	0	0	0	0	40.5	0	0	0	0	0	27	0	13.5	27	13.5	0	40.5	0	0	0	0	27	0	0	27	27	13.5	0	27	0	13.5	0	27	27	27	0	0	13.5	67.6	0	122	13.5	13.5	0	0	0	0	0	13.5	13.5	0	0	0	40.5	0	40.5	0	13.5	13.5	0	0	0	0	162	81.1	0	13.5	0	0	94.6	0	0	0	0	0	0	13.5	0	0	40.5	0	40.5	0	284	0	0	0	0	0	0	13.5	149	0	0	13.5	0	13.5	0	0	0	0	0	0	0	0	0	40.5	40.5	13.5	0	0	13.5	0	13.5	27	0	40.5	0	0	54	0	0	0	0	0	0	0	0	13.5	13.5	0	0	81.1	13.5	0	0	13.5	0	0	13.5	0	0	13.5	27	0	0	40.5	40.5	0	0	13.5	0	0	0	27	0	13.5	0	0	0	0	0	0	0	27	0	0	0	0	0	0	0	0	0	13.5	0	0	54	0	0	67.6	13.5	0	0	122	0	13.5	0	0	0	0	0	0	0	0	27	0	54	0	0	0	0	27	0	27	13.5	0	0	0	0	0	27	13.5	27	0	0	13.5	0	0	13.5	27	0	0	0	0	0	40.5	0	27	0	27	0	0	13.5	67.6	0	0	0	135	0	27	13.5	0	27	0	0	0	13.5	0	13.5	0	0	13.5	0	0	13.5	0	27	0	0	0	0	0	0	13.5	13.5	0	0	13.5	40.5	0	0	0	13.5	27	0	13.5	0	0	54	81.1	27	203	0	0	0	13.5	0	0	0	0	0	0	0	0	13.5	0	0	0	0	0	0	0	13.5	189	0	0	27	0	13.5	13.5	0	27	13.5	0	13.5	0	0	0	0	0	0	0	0	27	0	0	0	13.5	13.5	0	13.5	0	0	0	0	0	0	13.5	0	0	0	0	0	0	108	0	0	135	0	0	0	13.5	0	27	27	0	0	0	13.5	13.5	0	0	0	0	0	0	13.5	0	0	0	0	0	0	40.5	0	0	0	0	27	13.5	0	0	13.5	0	0	13.5	0	13.5	0	13.5	0	13.5	0	13.5	40.5	0	257	0	40.5	13.5	54	0	54	0	0	0	0	0	0	27	0	0	0	0	0	40.5	0	0	135	13.5	27	13.5	0	0	0	13.5	0	0	0	0	27	0	67.6	108	0	0	13.5	27	13.5	13.5	27	13.5	0	0	13.5	0	0	0	0	94.6	13.5	0	13.5	40.5	13.5	0	0	40.5	13.5	0	0	0	40.5	0	0	0	0	0	54	54	0	0	13.5	0	0	0	0	0	40.5	0	0	0	13.5	0	27	0	13.5	122	0	0	0	27	0	0	0	0	40.5	0	0	13.5	0	0	54	0	40.5	0	13.5	13.5	0	0	0	0	13.5	0	0	81.1	27	0	54	0	13.5	0	27	0	0	0	0	0	0	0	13.5	0	13.5	0	0	40.5	0	40.5	40.5	0	0	13.5	0	0	0	0	0	0	0	27	0	0	0	0	13.5	13.5	27	0	0	81.1	0	0	0	0	0	27	0	27	0	13.5	0	13.5	0	13.5	0	0	0	27	0	0	27	0	27	0	0	67.6	0	0	40.5	0	0	27	13.5	67.6	0	94.6	13.5	81.1	27	0	0	0	0	13.5	0	0	0	0	0	0	40.5	0	13.5	0	0	40.5	0	0	0	94.6	13.5	0	13.5	27	0	81.1	0	0	0	27	0	27	0	0	0	0	13.5	40.5	13.5	13.5	13.5	0	0	54	0	0	0	40.5	81.1	0	0	13.5	0	0	0	0	0	13.5	0	0	378	0	27	0	135	0	67.6	13.5	27	94.6	27	0	0	13.5	27	0	0	54	0	0	13.5	27	0	0	13.5	0	162	0	0	13.5	13.5	0	0	135	27	13.5	0	0	0	13.5	0	94.6	135	13.5	13.5	0	0	0	13.5	54	27	0	27	0	0	0	0	0	13.5	54	0	0	40.5	13.5	27	0	0	0	0	13.5	0	27	13.5	0	54	0	0	27	0	0	0	13.5	0	0	0	0	0	0	13.5	0	0	0	0	0	0	0	13.5	0	13.5	40.5	0	0	0	0	0	0	13.5	0	0	0	27	13.5	0	40.5	0	0	27	0	13.5	0	27	27	0	0	0	40.5	0	0	0	0	0	13.5	0	0	0	27	0	0	27	0	0	0	0	0	0	0	0	67.6	0	0	0	0	13.5	0	0	0	0	0	0	0	94.6	0	0	13.5	0	13.5	0	0	0	13.5	0	0	0	0	0	0	0	13.5	0	0	0	13.5	0	13.5	54	0	67.6	0	0	27	0	135	0	0	0	0	0	81.1	0	0	0	0	13.5	162	243	0	0	0	0	13.5	0	0	13.5	0	13.5	0	0	40.5	0	81.1	0	13.5	13.5	0	0	0	13.5	13.5	67.6	0	81.1	13.5	27	0	0	0	0	0	0	0	0	13.5	81.1	0	0	0	0	0	13.5	0	0	13.5	27	176	0	0	27	0	0	13.5	0	0	0	0	0	0	0	0	0	0	0	0	0	0	0	0	0	13.5	0	13.5	0	0	0	0	0	27	0	13.5	13.5	13.5	0	13.5	13.5	13.5	0	0	0	0	0	0	13.5	0	0	13.5	13.5	0	0	0	0	54	13.5	0	0	0	13.5	0	0	40.5	13.5	13.5	0	13.5	13.5	13.5	0	122	13.5	27	0	0	0	13.5	0	0	0	0	0	0	0	13.5	13.5	0	0	0	0	13.5	0	0	13.5	0	13.5	0	40.5	0	0	27	0	13.5	27	13.5	13.5	0	0	13.5	27	0	0	0	0	0	0	13.5	0	13.5	0	27	0	27	0	0	40.5	0	0	0	0	81.1	0	13.5	0	13.5	13.5	149	0	0	13.5	0	27	13.5	0	0	0	0	0	0	0	0	0	81.1	0	13.5	40.5	0	13.5	0	0	13.5	27	0	0	0	13.5	0	0	0	13.5	0	54	13.5	0	0	0	0	27	94.6	0	0	0	0	0	0	0	0	0	13.5	0	0	0	0	0	0	0	0	0	0	0	94.6	0	13.5	0	0	0	0	0	13.5	0	0	0	13.5	27	0	0	0	40.5	13.5	0	13.5	0	0	0	0	0	40.5	13.5	13.5	0	0	0	0	0	0	0	0	40.5	0	0	0	0	0	0	0	27	54	0	0	13.5	0	54	0	0	54	0	0	0	27	0	0	0	40.5	0	0	0	0	0	0	13.5	13.5	0	0	13.5	0	13.5	0	0	0	0	13.5	0	0	0	40.5	81.1	13.5	0	0	0	0	0	0	0	0	40.5	0	81.1	0	13.5	0	0	13.5	0	0	27	0	0	0	13.5	0	0	0	81.1	0	0	13.5	13.5	0	0	0	0	0	13.5	13.5	0	67.6	0	0	0	0	0	27	13.5	0	0	0	0	0	0	27	0	13.5	0	0	27	27	108	0	0	0	0	0	0	40.5	13.5	0	0	0	0	13.5	0	0	13.5	0	13.5	54	0	0	0	13.5	0	0	0	0	0	0	0	0	13.5	27	0	703	0	0	0	0	0	27	40.5	0	0	0	13.5	0	0	13.5	0	0	13.5	27	0	0	0	189	0	27	13.5	0	0	0	0	0	13.5	0	0	0	0	0	0	230	0	54	0	203	13.5	0	0	0	0	13.5	0	27	27	13.5	0	0	13.5	0	81.1	0	0	0	13.5	0	0	0	0	13.5	0	0	13.5	94.6	13.5	27	0	0	13.5	0	13.5	0	27	0	0	0	0	40.5	13.5	0	0	0	0	27	13.5	0	40.5	0	0	0	0	0	13.5	13.5	0	0	13.5	0	13.5	0	0	0	0	67.6	0	94.6	0	0	0	0	0	0	0	0	0	0	0	0	40.5	27	27	0	27	0	0	13.5	0	67.6	0	27	0	0	0	27	0	13.5	0	13.5	13.5	13.5	0	27	13.5	27	0	27	0	0	0	13.5	0	0	0	13.5	54	0	189	0	0	94.6	13.5	27	13.5	0	0	67.6	13.5	67.6	0	0	189	13.5	0	0	54	0	40.5	40.5	0	0	27	13.5	27	81.1	0	0	0	13.5	0	27	0	13.5	0	54	40.5	0	0	81.1	0	54	13.5	0	0	0	0	0	27	0	94.6	40.5	0	0	0	0	13.5	0	0	0	0	0	0	0	0	0	0	0	0	0	0	13.5	0	0	0	0	0	40.5	0	27	0	27	27	94.6	311	0	135	13.5	0	27	0	0	0	0	0	40.5	108	0	13.5	0	13.5	40.5	0	0	0	0	0	27	0	0	0	0	13.5	0	13.5	13.5	13.5	0	0	0	0	13.5	0	0	13.5	0	0	0	0	0	27	0	13.5	0	0	0	0	0	0	0	0	0	13.5	0	0	0	0	0	27	27	0	13.5	0	0	0	13.5	27	0	40.5	27	0	27	13.5	40.5	0	81.1	0	0	40.5	0	27	0	13.5	0	0	0	13.5	40.5	0	13.5	13.5	0	13.5	0	0	0	27	0	0	0	54	0	0	0	0	27	0	0	13.5	0	0	0	0	0	0	13.5	486	0	81.1	0	0	81.1	0	0	54	0	0	54	13.5	135	13.5	0	0	0	0	0	0	0	0	0	0	0	40.5	284	0	0	0	13.5	0	0	0	0	13.5	0	0	0	0	0	0	13.5	0	108	0	0	54	13.5	0	0	0	0	0	13.5	0	27	0	0	0	0	0	0	0	0	13.5	0	0	13.5	0	54	0	40.5	0	0	13.5	13.5	0	13.5	0	67.6	0	0	0	0	0	0	13.5	0	0	0	0	0	0	108	13.5	0	0	0	0	13.5	0	0	0	54	0	81.1	0	0	0	0	0	0	0	0	0	0	0	0	0	0	13.5	0	0	27	0	13.5	0	0	0	0	0	0	13.5	0	0	0	0	0	13.5	230	0	0	0	13.5	13.5	0	0	0	0	0	0	0	0	0	0	0	0	27	0	13.5	122	27	0	13.5	40.5	0	0	0	0	13.5	27	0	27	13.5	0	0	0	162	0	108	0	13.5	0	0	0	13.5	0	0	13.5	40.5	0	0	0	0	0	0	0	27	81.1	0	0	13.5	0	0	0	0	0	0	40.5	0	81.1	0	0	0	0	27	0	0	0	13.5	0	0	0	0	0	0	0	0	0	27	0	0	0	0	27	0	13.5	0	0	0	0	0	108	40.5	0	40.5	0	0	0	13.5	0	0	0	0	13.5	0	40.5	0	27	27	0	27	13.5	0	0	0	40.5	0	0	0	0	0	0	0	40.5	13.5	0	0	40.5	0	13.5	27	40.5	13.5	0	0	13.5	13.5	0	0	0	27	0	13.5	0	13.5	0	0	0	0	149	27	0	67.6	0	0	0	0	0	0	54	0	0	0	0	0	54	0	0	54	0	13.5	0	0	0	0	27	13.5	378	0	27	0	0	0	13.5	0	0	0	0	27	0	13.5	0	0	0	0	54	0	0	0	0	0	0	0	0	13.5	0	0	0	0	0	0	0	0	13.5	0	0	0	0	13.5	0	13.5	0	0	0	0	135	0	0	13.5	0	27	0	0	0	13.5	189	0	27	13.5	0	0	0	0	0	13.5	0	0	0	27	0	0	0	0	0	13.5	0	13.5	0	0	0	0	27	0	13.5	13.5	0	0	0	13.5	13.5	13.5	0	27	324	0	0	0	0	0	13.5	13.5	0	27	13.5	0	0	0	0	94.6	0	0	0	0	0	40.5	0	0	0	0	13.5	0	0	0	0	0	0	27	40.5	0	0	27	13.5	40.5	0	0	0	0	13.5	27	0	13.5	0	0	0	13.5	54	0	0	0	0	0	0	0	0	0	27	0	0	0	0	0	0	13.5	122	0	27	27	0	0	0	0	13.5	0	0	27	13.5	0	0	0	0	0	0	0	27	0	0	0	0	13.5	0	13.5	13.5	0	13.5	0	27	0	0	0	0	0	0	13.5	176	0	0	297	0	0	0	27	0	13.5	0	13.5	0	13.5	27	0	0	13.5	0	0	13.5	0	0	0	0	0	0	67.6	0	0	0	0	13.5	0	0	0	0	0	13.5	0	0	0	0	13.5	0	0	0	0	0	0	0	0	13.5	27	0	0	0	0	0	27	0	27	0	0	0	67.6	0	0	13.5	0	54	338	0	122	108	13.5	81.1	0	0	13.5	13.5	0	0	13.5	13.5	0	13.5	0	13.5	0	0	27	0	0	27	13.5	0	0	13.5	13.5	0	40.5	122	13.5	0	0	0	0	13.5	54	0	0	27	0	0	13.5	0	0	0	0	0	0	13.5	0	13.5	13.5	0	122	0	0	0	0	0	0	0	0	0	27	13.5	0	0	0	0	40.5	0	27	13.5	0	0	0	0	0	0	13.5	0	13.5	54	54	0	54	13.5	0	203	13.5	13.5	27	0	0	0	0	0	0	0	0	27	0	13.5	0	0	0	0	0	81.1	0	0	0	0	40.5	203	0	0	0	0	0	230	0	13.5	40.5	0	13.5	0	13.5	0	13.5	0	0	13.5	67.6	13.5	0	0	0	0	13.5	0	0	0	0	0	27	0	0	0	0	0	0	13.5	13.5	0	13.5	0	0	0	0	40.5	0	0	0	13.5	0	40.5	0	0	0	0	0	0	13.5	0	0	0	13.5	0	0	0	27	0	0	0	0	13.5	0	0	0	0	0	0	0	13.5	0	0	0	0	40.5	0	0	0	27	0	0	27	13.5	94.6	27	0	0	13.5	13.5	40.5	0	13.5	0	13.5	0	0	122	0	13.5	0	13.5	13.5	13.5	13.5	13.5	27	13.5	13.5	13.5	0	0	0	0	0	27	0	0	27	0	13.5	13.5	40.5	0	27	0	27	0	13.5	0	0	0	0	0	0	0	0	0	0	0	0	0	27	27	0	0	0	27	0	0	0	0	0	0	0	0	13.5	0	0	40.5	94.6	13.5	67.6	27	0	13.5	0	0	40.5	27	27	0	0	0	0	216	0	13.5	0	0	0	27	13.5	0	13.5	13.5	13.5	0	40.5	27	0	0	27	149	0	0	284	0	0	27	0	0	0	0	0	0	0	0	0	0	0	0	0	27	0	27	13.5	0	0	0	0	13.5	0	94.6	0	0	0	0	0	13.5	0	0	13.5	0	0	0	0	27	13.5	0	0	13.5	0	270	13.5	0	0	0	0	27	0	0	13.5	0	13.5	27	27	0	0	0	0	0	13.5	40.5	0	0	0	0	0	0	0	0	27	0	27	0	27	40.5	0	0	40.5	0	27	0	0	0	13.5	0	0	13.5	0	0	0	0	0	0	13.5	0	0	0	13.5	0	0	13.5	0	0	0	0	13.5	0	0	54	0	0	0	0	108	0	0	27	13.5	0	0	13.5	0	0	0	0	0	0	122	0	0	13.5	0	0	0	0	13.5	0	0	0	13.5	0	0	0	0	13.5	0	0	0	54	0	0	67.6	13.5	0	0	13.5	0	0	0	13.5	0	0	0	0	27	13.5	0	0	0	0	0	176	0	0	27	13.5	0	0	27	40.5	27	94.6	27	230	27	0	0	0	0	0	0	0	0	0	0	0	0	13.5	0	865	108	13.5	0	13.5	0	149	13.5	0	0	0	0	0	13.5	0	0	0	0	311	0	0	13.5	0	27	13.5	0	0	13.5	0	13.5	13.5	40.5	13.5	0	0	0	0	0	0	0	0	0	0	13.5	0	0	0	0	0	0	40.5	0	0	13.5	13.5	0	0	27	176	13.5	13.5	0	0	0	0	338	0	135	0	0	13.5	0	0	0	0	0	0	108	0	0	0	54	0	0	40.5	0	0	13.5	0	13.5	13.5	0	13.5	0	0	0	0	27	0	27	0	27	27	81.1	54	27	13.5	0	0	27	40.5	0	0	13.5	13.5	0	13.5	0	0	0	40.5	0	13.5	0	0	40.5	0	13.5	108	0	0	13.5	67.6	27	0	0	0	0	0	149	0	0	27	0	0	13.5	0	0	0	0	135	0	13.5	0	13.5	27	0	0	13.5	0	81.1	0	0	13.5	13.5	0	13.5	0	527	0	94.6	0	27	0	162	0	27	40.5	0	189	13.5	0	0	0	0	0	13.5	13.5	189	27	0	338	0	13.5	13.5	0	0	0	0	0	0	27	0	13.5	0	0	0	40.5	0	27	54	0	0	0	0	13.5	0	0	13.5	0	13.5	0	13.5	0	0	0	0	0	13.5	27	27	0	13.5	0	0	0	0	0	27	40.5	40.5	0	0	0	13.5	13.5	0	0	0	27	0	0	0	0	0	0	0	0	27	0	0	13.5	0	0	0	0	13.5	0	0	0	54	0	0	0	54	0	27	0	40.5	0	0	0	27	0	0	27	0	54	0	0	0	0	0	0	13.5	13.5	0	13.5	108	13.5	27	13.5	13.5	0	0	0	0	13.5	0	0	0	0	0	0	0	0	0	0	0	0	0	0	13.5	0	0	27	0	13.5	0	0	0	0	0	0	0	0	149	0	0	54	0	0	0	0	0	0	0	27	13.5	0	0	0	13.5	13.5	0	0	0	13.5	0	13.5	0	0	13.5	0	13.5	0	0	0	0	0	0	0	0	0	0	13.5	13.5	0	27	0	0	0	0	0	0	40.5	0	378	0	13.5	13.5	40.5	40.5	13.5	13.5	0	0	0	13.5	27	54	40.5	0	27	0	0	0	0	0	0	0	0	0	13.5	0	13.5	0	13.5	13.5	67.6	67.6	27	54	13.5	0	0	0	0	0	0	27	0	0	0	0	0	0	27	13.5	0	0	0	13.5	0	0	13.5	0	162	13.5	13.5	0	27	0	0	0	0	13.5	0	13.5	0	13.5	0	0	0	0	122	40.5	13.5	13.5	13.5	67.6	0	0	0	27	0	0	0	959	54	0	0	0	0	0	13.5	0	0	0	0	27	0	135	0	13.5	0	0	0	0	0	40.5	0	0	27	13.5	0	0	0	0	0	54	0	0	81.1	27	0	0	0	0	0	13.5	40.5	0	0	0	0	0	0	0	0	0	0	0	0	0	0	0	0	13.5	0	0	0	27	0	27	0	27	13.5	0	0	0	0	27	27	0	13.5	0	0	13.5	0	13.5	27	0	0	0	27	0	0	0	13.5	0	0	0	0	0	0	27	13.5	54	0	13.5	0	0	108	13.5	0	0	0	0	0	13.5	27	0	0	13.5	0	13.5	0	0	13.5	0	0	0	0	0	13.5	13.5	0	0	27	162	0	13.5	54	40.5	0	0	108	54	67.6	0	0	0	0	13.5	0	0	40.5	13.5	0	0	0	0	0	0	0	27	0	0	27	13.5	0	0	0	0	0	0	81.1	0	40.5	13.5	0	0	0	27	108	0	0	0	27	0	0	0	0	0	0	0	0	27	0	0	0	40.5	0	0	0	0	0	0	0	0	13.5	0	0	0	40.5	0	459	0	0	108	0	40.5	27	0	0	27	0	0	40.5	0	0	0	13.5	0	27	13.5	0	0	0	0	0	0	0	0	176	0	0	0	0	13.5	0	0	0	0	0	0	27	0	0	0	0	0	94.6	0	0	27	0	13.5	0	13.5	13.5	0	0	0	13.5	0	54	0	13.5	0	0	13.5	27	0	0	27	0	0	0	13.5	0	27	0	0	27	13.5	27	0	0	108	0	0	0	0	0	13.5	0	27	0	0	0	0	108	13.5	67.6	13.5	0	13.5	0	81.1	0	0	27	0	0	0	0	13.5	0	40.5	0	0	0	0	0	0	0	0	0	0	0	0	0	0	0	0	0	27	13.5	0	0	0	0	13.5	13.5	0	94.6	67.6	122	0	40.5	0	0	0	0	0	0	0	54	0	0	27	13.5	13.5	0	0	0	40.5	0	0	0	27	0	0	67.6	0	0	13.5	0	0	27	0	0	0	0	0	0	0	0	0	0	0	0	27	0	13.5	0	0	13.5	0	0	0	27	27	40.5	13.5	13.5	0	13.5	0	0	0	13.5	0	0	0	0	13.5	0	0	0	0	0	0	0	0	0	40.5	0	0	27	0	13.5	0	0	0	13.5	27	94.6	0	0	0	0	13.5	0	0	81.1	0	0	13.5	0	0	0	13.5	0	0	0	0	0	94.6	27	0	0	0	0	0	0	0	0	54	0	0	0	0	27	40.5	40.5	13.5	0	0	0	0	0	40.5	54	0	0	81.1	0	27	13.5	54	54	13.5	13.5	27	13.5	162	0	0	13.5	0	13.5	0	0	0	0	0	0	0	0	0	0	13.5	0	0	149	0	13.5	0	108	0	13.5	0	13.5	0	0	0	0	0	54	0	0	0	13.5	0	0	0	0	0	0	0	0	0	0	0	13.5	0	0	0	0	81.1	0	0	162	270	0	0	40.5	0	122	40.5	0	0	0	13.5	0	0	0	0	0	0	40.5	27	0	0	0	0	0	27	0	0	0	0	0	13.5	0	0	0	40.5	0	0	0	0	0	13.5	0	13.5	0	0	0	40.5	0	0	0	13.5	13.5	13.5	40.5	0	13.5	392	0	0	81.1	0	0	0	0	0	0	13.5	13.5	122	27	0	67.6	0	0	27	0	0	13.5	54	0	0	13.5	0	13.5	0	0	0	0	0	0	13.5	40.5	0	40.5	13.5	0	0	54	13.5	0	13.5	0	0	0	27	0	0	0	0	54	0	0	40.5	0	13.5	0	0	0	67.6	27	0	0	108	0	0	13.5	0	0	0	13.5	27	0	0	0	0	0	13.5	27	0	0	27	0	27	0	0	0	40.5	67.6	0	13.5	0	67.6	0	0	284	81.1	0	0	13.5	0	0	0	0	13.5	0	0	13.5	13.5	0	0	0	0	0	0	0	0	27	13.5	27	0	13.5	0	67.6	13.5	0	0	0	0	27	0	0	0	27	0	0	122	0	13.5	0	0	0	0	0	0	0	27	0	0	54	0	0	67.6	67.6	0	0	0	0	40.5	13.5	13.5	0	0	0	0	0	13.5	81.1	13.5	0	0	54	0	0	0	0	13.5	0	0	13.5	0	0	0	0	0	54	13.5	13.5	0	13.5	0	0	13.5	0	0	0	27	0	0	13.5	0	13.5	0	0	54	13.5	13.5	0	0	0	0	54	243	0	0	0	0	27	0	13.5	27	0	0	0	13.5	108	0	0	0	0	0	13.5	0	0	0	0	0	0	0	0	0	0	0	13.5	0	0	0	0	0	0	0	13.5	0	13.5	0	0	0	0	0	54	0	13.5	0	0	0	13.5	0	0	0	40.5	0	0	54	13.5	13.5	27	162	40.5	13.5	0	0	13.5	0	0	13.5	0	0	0	0	27	13.5	0	203	0	13.5	0	0	0	0	0	67.6	13.5	0	0	0	13.5	13.5	40.5	0	13.5	0	0	13.5	0	0	0	0	0	0	0	54	0	0	0	0	0	13.5	0	13.5	0	94.6	13.5	0	0	0	0	0	0	0	0	0	13.5	0	13.5	0	0	0	0	13.5	13.5	0	0	13.5	0	0	13.5	81.1	0	27	40.5	0	0	0	0	0	0	13.5	27	0	13.5	0	0	13.5	0	13.5	0	0	0	0	67.6	13.5	0	13.5	0	0	0	0	0	0	0	0	0	13.5	40.5	13.5	0	0	0	13.5	0	0	13.5	0	0	0	0	0	27	0	13.5	0	0	0	0	0	0	13.5	0	54	0	0	0	13.5	0	0	0	13.5	81.1	0	0	0	0	0	0	0	13.5	0	0	13.5	13.5	0	0	0	13.5	0	0	0	0	0	0	0	54	0	0	54	0	0	40.5	0	0	0	0	0	13.5	0	0	0	13.5	0	0	0	54	0	0	13.5	0	0	13.5	40.5	94.6	0	0	13.5	40.5	135	0	0	40.5	13.5	0	0	0	0	0	27	13.5	0	0	0	162	0	459	13.5	230	0	0	311	0	0	13.5	13.5	27	0	0	27	0	0	0	0	0	0	13.5	0	13.5	27	0	13.5	0	0	0	0	0	0	0	40.5	0	0	27	0	40.5	54	0	0	13.5	0	0	40.5	0	0	0	13.5	0	0	0	27	0	0	27	0	0	13.5	0	0	0	40.5	13.5	13.5	0	0	162	0	0	0	13.5	67.6	0	0	54	0	0	13.5	0	27	0	0	0	0	0	13.5	0	13.5	0	13.5	0	13.5	0	0	0	0	13.5	0	0	0	0	0	0	0	0	0	0	13.5	0	0	0	0	0	0	0	81.1	0	27	0	0	0	0	0	0	0	0	0	13.5	0	27	0	0	0	13.5	176	0	0	0	27	0	0	27	0	0	13.5	0	0	27	0	0	0	81.1	0	0	0	0	0	0	0	0	0	0	27	0	40.5	0	0	0	13.5	27	0	0	0	13.5	0	0	0	54	0	0	13.5	13.5	13.5	0	0	0	0	13.5	27	0	40.5	0	0	0	0	0	0	0	0	0	0	0	0	0	81.1	0	27	0	0	0	0	0	27	27	0	0	13.5	0	0	0	0	27	0	0	0	0	0	0	0	0	13.5	0	40.5	0	0	0	0	0	27	0	40.5	0	0	0	0	40.5	13.5	0	0	27	13.5	13.5	0	0	27	13.5	0	13.5	13.5	13.5	0	13.5	27	27	0	0	13.5	0	0	0	0	54	0	0	0	0	0	0	40.5	0	0	0	0	27	0	0	13.5	40.5	54	0	13.5	54	13.5	0	0	0	0	0	0	0	0	0	0	0	0	0	13.5	13.5	13.5	0	0	0	13.5	27	0	13.5	27	0	0	0	0	0	27	0	0	0	54	27	0	13.5	0	0	0	67.6	0	0	13.5	27	0	0	0	0	0	27	0	13.5	27	0	0	0	0	0	0	94.6	0	0	0	27	0	0	13.5	0	0	13.5	0	13.5	0	0	0	0	27	0	0	0	13.5	0	13.5	0	40.5	0	40.5	0	0	0	0	0	0	0	0	13.5	0	0	13.5	13.5	0	81.1	13.5	0	0	0	0	0	94.6	0	13.5	0	0	27	0	0	0	13.5	0	0	27	27	13.5	0	81.1	0	13.5	0	67.6	0	54	0	0	0	0	13.5	0	13.5	94.6	0	13.5	13.5	0	0	0	67.6	0	0	40.5	0	27	0	0	0	0	27	0	0	257	0	0	0	0	0	0	0	27	13.5	27	0	13.5	0	13.5	0	0	0	0	54	0	0	0	13.5	0	13.5	0	13.5	0	13.5	0	81.1	13.5	13.5	0	0	0	0	0	13.5	0	0	0	0	0	0	13.5	13.5	0	0	0	0	0	40.5	27	0	0	27	27	0	27	0	13.5	13.5	0	0	0	13.5	0	135	0	13.5	0	0	0	67.6	0	0	0	0	0	13.5	0	0	40.5	13.5	27	13.5	13.5	0	13.5	0	0	0	0	0	0	0	0	0	67.6	40.5	0	0	0	0	54	0	0	13.5	13.5	135	0	0	0	108	0	13.5	0	0	0	0	13.5	0	0	0	0	0	0	0	0	40.5	13.5	0	0	13.5	13.5	0	13.5	0	0	27	27	0	13.5	0	13.5	0	0	13.5	0	0	0	0	0	0	81.1	13.5	0	0	0	0	54	13.5	13.5	40.5	54	13.5	0	0	0	0	0	13.5	0	27	0	0	0	0	0	13.5	0	0	0	0	0	0	0	0	0	0	0	0	27	0	13.5	0	0	13.5	0	0	0	0	94.6	13.5	13.5	13.5	0	54	0	54	0	13.5	0	0	0	13.5	0	0	94.6	0	40.5	13.5	13.5	0	94.6	0	94.6	0	0	13.5	0	0	13.5	0	0	0	0	13.5	0	0	0	0	0	13.5	0	0	40.5	0	13.5	0	0	0	27	0	13.5	0	0	0	0	0	0	0	0	13.5	0	0	13.5	0	54	0	0	0	0	0	13.5	0	40.5	0	13.5	13.5	40.5	0	13.5	0	0	0	0	0	135	27	0	0	0	0	149	0	0	0	0	0	27	0	0	40.5	54	13.5	54	0	0	0	0	0	27	0	0	0	365	0	13.5	0	13.5	27	0	27	0	13.5	0	0	0	0	0	0	0	0	0	0	13.5	0	0	0	27	0	54	0	13.5	0	0	0	0	0	0	0	257	0	0	0	13.5	0	54	0	0	0	0	13.5	0	67.6	27	0	0	27	0	0	0	13.5	0	13.5	0	0	13.5	0	13.5	0	0	13.5	0	0	0	0	0	54	13.5	0	0	108	0	13.5	0	0	0	0	0	0	0	13.5	0	0	13.5	0	0	0	0	0	0	0	0	0	13.5	0	0	0	13.5	0	0	13.5	0	0	0	0	13.5	0	13.5	0	0	13.5	0	0	27	0	40.5	40.5	0	0	0	0	13.5	0	27	0	0	0	0	0	0	0	0	0	13.5	0	243	0	27	0	0	54	0	0	0	0	0	0	0	0	0	0	13.5	13.5	13.5	0	0	0	27	0	0	13.5	40.5	13.5	270	13.5	13.5	27	0	0	0	13.5	13.5	0	0	0	0	0	13.5	0	0	0	0	0	0	0	0	27	0	0	0	0	0	0	0	0	13.5	0	0	54	0	0	0	0	54	13.5	0	0	27	0	297	67.6	27	0	135	0	0	0	27	149	0	0	13.5	13.5	0	0	0	13.5	13.5	13.5	0	0	0	0	0	0	54	0	0	27	13.5	40.5	0	13.5	0	40.5	13.5	0	0	0	0	13.5	324	0	0	27	0	0	0	27	0	0	27	0	0	0	27	0	0	0	0	0	0	0	0	0	27	0	0	0	54	0	0	13.5	0	0	0	0	0	0	0	162	13.5	0	0	13.5	0	13.5	0	0	0	54	27	0	0	27	0	0	27	0	0	0	13.5	0	0	13.5	27	0	27	40.5	27	0	0	0	0	0	13.5	0	0	0	0	0	0	0	0	27	0	0	0	0	0	0	0	0	27	0	0	0	0	0	0	0	13.5	0	13.5	0	0	0	13.5	0	13.5	0	0	0	0	0	0	13.5	0	67.6	0	13.5	0	0	0	0	13.5	0	27	0	27	0	0	0	13.5	0	0	0	0	13.5	0	0	0	13.5	0	0	81.1	40.5	0	13.5	0	27	0	0	0	0	13.5	13.5	0	0	0	0	0	13.5	13.5	0	0	0	0	0	0	13.5	0	0	13.5	0	0	0	0	27	40.5	0	13.5	67.6	27	0	0	0	0	0	0	216	0	0	0	13.5	27	81.1	0	0	0	0	40.5	27	13.5	0	0	13.5	0	0	0	0	81.1	0	0	54	0	13.5	13.5	0	0	13.5	0	0	0	27	67.6	122	0	40.5	40.5	0	13.5	0	27	27	0	0	0	0	0	0	40.5	13.5	0	13.5	13.5	13.5	13.5	0	0	0	27	0	0	13.5	0	54	0	0	0	0	0	0	27	0	27	0	419	0	0	0	0	40.5	0	0	13.5	27	13.5	0	27	0	108	0	0	0	0	0	27	0	0	0	0	13.5	0	0	13.5	13.5	0	0	13.5	0	0	0	0	0	0	0	0	0	162	0	0	0	0	0	0	40.5	0	108	13.5	13.5	0	13.5	0	54	0	0	0	27	13.5	27	0	0	27	0	27	94.6	67.6	0	0	0	0	81.1	0	0	0	40.5	0	27	40.5	0	13.5	0	27	0	0	0	0	13.5	0	0	0	0	0	0	27	0	13.5	0	13.5	40.5	13.5	27	0	0	0	0	0	0	27	0	0	27	67.6	40.5	13.5	0	40.5	13.5	0	0	0	0	0	0	81.1	0	0	0	13.5	0	0	0	54	0	0	0	0	0	0	0	0	27	0	0	0	0	27	13.5	0	270	0	0	0	0	0	0	0	0	13.5	0	0	108	284	0	0	0	54	0	0	0	27	0	0	0	0	13.5	0	0	27	0	0	0	0	81.1	0	13.5	0	0	0	0	122	0	0	27	0	0	108	0	0	0	13.5	13.5	0	0	13.5	0	0	0	392	0	0	0	0	27	0	0	0	13.5	54	0	0	0	0	0	13.5	0	0	122	0	27	27	0	0	0	13.5	0	0	0	0	0	0	13.5	0	0	0	13.5	0	0	0	0	0	0	0	0	0	13.5	13.5	0	27	0	0	0	0	0	0	0	0	0	27	40.5	0	0	0	13.5	0	0	0	0	40.5	0	13.5	0	0	13.5	0	0	0	0	0	0	0	0	0	0	0	0	27	0	0	0	0	13.5	0	0	40.5	13.5	0	0	0	0	0	0	0	0	40.5	0	0	13.5	0	0	67.6	0	27	0	13.5	0	0	0	13.5	0	0	54	0	0	13.5	0	0	0	0	0	0	0	0	0	13.5	54	0	0	27	0	0	13.5	0	0	40.5	0	40.5	13.5	0	0	135	13.5	13.5	13.5	0	13.5	13.5	0	0	0	0	0	40.5	0	0	67.6	13.5	0	27	67.6	0	0	40.5	0	0	0	13.5	0	94.6	94.6	0	0	0	0	0	0	0	13.5	0	13.5	0	0	0	0	0	13.5	13.5	0	0	13.5	13.5	40.5	13.5	13.5	13.5	0	0	0	13.5	0	0	13.5	0	27	0	0	0	0	0	0	0	0	13.5	0	27	0	0	0	0	13.5	13.5	27	0	0	0	0	0	13.5	0	0	0	0	0	0	0	13.5	0	0	13.5	0	0	0	13.5	0	13.5	0	27	27	13.5	0	0	13.5	13.5	0	27	0	0	0	13.5	27	0	0	0	27	27	0	0	13.5	0	13.5	0	0	0	54	0	0	0	0	0	257	0	13.5	0	0	0	0	0	0	0	0	0	0	54	0	0	0	0	0	0	0	0	0	13.5	0	0	0	0	0	0	0	0	0	13.5	67.6	13.5	0	40.5	0	0	0	27	0	0	0	54	27	0	13.5	13.5	540	13.5	54	0	13.5	0	40.5	0	13.5	162	0	67.6	0	0	0	27	13.5	0	13.5	0	0	0	54	27	135	27	0	0	0	0	0	0	0	0	0	0	0	0	0	13.5	0	0	0	0	13.5	0	0	0	0	0	0	0	13.5	13.5	0	0	27	0	0	67.6	0	0	0	0	0	0	13.5	0	0	0	0	13.5	0	0	0	0	13.5	0	27	0	0	0	0	0	0	108	0	0	0	13.5	0	13.5	0	13.5	94.6	0	0	13.5	54	0	0	13.5	13.5	0	0	0	0	0	0	0	13.5	13.5	13.5	0	0	13.5	0	0	0	0	27	13.5	0	13.5	13.5	13.5	0	0	0	0	0	0	0	0	0	0	0	40.5	0	0	0	0	0	0	0	13.5	40.5	0	0	13.5	0	13.5	0	0	0	0	13.5	13.5	13.5	0	0	27	0	54	54	0	0	0	0	0	54	13.5	0	0	13.5	13.5	0	0	0	0	13.5	40.5	0	27	0	0	0	27	13.5	40.5	0	0	0	27	0	0	40.5	0	0	0	13.5	0	0	0	0	0	0	13.5	0	0	13.5	40.5	0	40.5	0	0	0	13.5	0	27	0	0	27	0	0	27	0	13.5	0	13.5	40.5	67.6	0	27	0	0	0	67.6	0	0	13.5	0	0	0	0	0	13.5	27	0	0	0	0	0	0	13.5	0	0	13.5	54	67.6	0	135	0	0	13.5	13.5	0	0	13.5	13.5	0	0	0	27	0	0	0	0	27	27	0	0	0	0	0	0	0	0	0	0	0	13.5	0	27	13.5	0	0	0	0	27	0	13.5	0	0	0	13.5	27	13.5	0	0	13.5	0	0	0	0	0	0	13.5	0	0	27	122	0	0	0	67.6	13.5	0	94.6	0	0	54	13.5	0	13.5	0	0	40.5	27	0	0	0	0	13.5	0	13.5	13.5	13.5	0	0	0	40.5	0	54	13.5	27	0	0	13.5	0	0	0	0	0	13.5	67.6	108	13.5	0	13.5	0	54	0	13.5	0	0	0	0	13.5	13.5	0	27	13.5	13.5	0	0	0	0	13.5	0	54	0	13.5	0	0	0	13.5	40.5	0	0	0	0	27	13.5	0	0	0	27	0	0	0	0	27	0	0	13.5	0	0	0	0	0	0	13.5	0	54	13.5	0	0	27	0	567	13.5	0	27	13.5	0	0	0	0	27	13.5	13.5	0	13.5	0	0	13.5	13.5	13.5	0	13.5	54	0	13.5	13.5	0	0	0	0	0	0	27	0	0	0	0	0	0	0	13.5	13.5	0	135	0	40.5	0	0	0	27	0	13.5	0	0	13.5	0	13.5	0	13.5	27	0	0	0	94.6	13.5	13.5	0	0	0	13.5	0	0	13.5	27	13.5	0	0	0	13.5	0	0	0	2.11e+03	0	0	13.5	0	0	0	0	13.5	13.5	0	27	0	0	13.5	0	40.5	0	13.5	13.5	54	0	0	0	0	13.5	0	0	0	27	0	13.5	0	0	0	0	0	0	0	0	0	0	0	0	0	13.5	0	13.5	0	0	0	13.5	13.5	40.5	0	0	0	0	0	0	94.6	27	0	13.5	13.5	27	0	40.5	0	0	0	0	13.5	0	0	0	13.5	0	0	0	0	0	0	0	0	13.5	0	27	13.5	0	0	0	0	0	0	0	27	0	13.5	0	0	0	0	0	13.5	122	40.5	0	0	0	0	0	0	13.5	0	13.5	13.5	0	0	0	0	81.1	0	0	0	0	0	0	0	13.5	0	13.5	0	40.5	0	27	0	0	0	13.5	54	0	0	13.5	0	0	67.6	40.5	0	0	0	0	0	0	0	40.5	13.5	67.6	67.6	54	0	0	13.5	0	203	0	149	149	0	54	67.6	13.5	0	0	0	0	0	67.6	13.5	0	0	13.5	0	0	0	27	0	13.5	0	0	13.5	0	0	13.5	0	0	0	0	13.5	0	0	0	0	13.5	0	0	0	0	0	0	0	0	0	0	0	0	0	0	0	0	0	0	0	13.5	13.5	0	0	0	0	0	13.5	0	0	13.5	0	0	0	13.5	0	0	13.5	0	81.1	0	0	81.1	0	13.5	0	0	0	0	0	0	0	0	216	0	0	40.5	0	0	0	0	13.5	0	0	0	0	0	0	0	0	0	27	0	0	0	27	0	13.5	0	0	0	13.5	0	27	13.5	0	13.5	0	0	0	0	0	0	0	0	0	0	81.1	0	0	0	40.5	13.5	27	54	0	0	0	27	0	0	0	0	27	13.5	13.5	0	40.5	0	0	0	13.5	0	0	0	0	0	0	0	0	0	0	0	0	0	54	13.5	0	81.1	0	27	13.5	0	13.5	0	0	257	27	0	0	0	216	54	40.5	0	0	13.5	0	0	0	13.5	13.5	0	0	0	0	0	0	0	0	13.5	0	162	0	0	0	0	0	0	0	0	27	0	27	0	0	0	13.5	0	0	0	0	0	0	27	0	27	108	0	13.5	0	0	0	0	13.5	0	13.5	0	94.6	13.5	0	0	0	13.5	0	27	0	0	0	0	40.5	13.5	0	0	54	13.5	13.5	13.5	108	13.5	0	0	27	0	0	0	0	0	0	13.5	13.5	27	0	27	13.5	13.5	0	0	0	0	13.5	0	0	0	0	0	0	0	0	27	0	0	0	0	13.5	27	0	0	13.5	0	0	13.5	0	40.5	0	0	13.5	27	0	0	0	27	13.5	0	13.5	27	54	0	0	0	0	0	0	54	0	0	0	0	0	0	54	13.5	0	13.5	13.5	27	0	0	27	0	0	40.5	0	13.5	13.5	0	54	0	13.5	0	0	0	40.5	27	0	54	0	27	67.6	0	13.5	40.5	67.6	0	0	0	0	0	0	0	27	0	54	13.5	0	0	13.5	0	0	0	0	0	0	13.5	27	0	0	0	0	13.5	0	0	0	0	0	0	0	0	0	0	13.5	13.5	0	13.5	0	0	0	0	0	0	27	0	0	0	0	13.5	0	0	13.5	0	0	0	0	13.5	0	0	0	0	0	0	0	27	0	0	0	0	0	0	0	13.5	0	0	13.5	0	40.5	0	0	0	122	0	0	13.5	0	94.6	0	0	54	0	40.5	0	0	54	13.5	0	0	13.5	0	0	0	94.6	0	40.5	13.5	0	0	0	0	0	40.5	13.5	0	54	0	0	0	0	0	0	0	13.5	13.5	0	40.5	0	0	40.5	13.5	0	0	67.6	13.5	40.5	13.5	122	108	0	0	0	0	0	0	0	0	0	0	0	0	0	40.5	0	0	0	0	0	0	0	0	0	0	0	0	0	0	0	13.5	13.5	54	27	0	27	0	0	0	0	13.5	0	0	27	13.5	0	0	0	27	0	40.5	0	40.5	0	27	0	0	0	13.5	40.5	0	0	13.5	13.5	176	0	0	27	13.5	0	13.5	0	13.5	0	0	27	27	0	13.5	0	0	297	0	0	0	0	0	0	135	27	13.5	0	0	0	67.6	13.5	13.5	13.5	81.1	0	27	0	0	0	0	0	0	0	13.5	0	0	0	13.5	0	0	27	13.5	0	0	13.5	0	13.5	0	13.5	0	27	27	27	40.5	13.5	0	27	0	0	81.1	0	0	13.5	203	0	0	0	0	0	0	27	0	0	0	13.5	0	0	0	94.6	27	0	0	0	94.6	0	27	13.5	0	0	0	149	0	0	27	27	81.1	0	81.1	94.6	0	108	0	0	243	0	54	27	40.5	81.1	108	0	0	27	81.1	0	13.5	0	13.5	0	40.5	0	0	0	13.5	27	0	0	13.5	13.5	0	0	0	0	27	0	54	0	0	0	0	0	0	0	0	0	0	0	67.6	0	0	0	0	13.5	0	0	0	67.6	0	149	0	13.5	13.5	54	0	0	0	0	0	0	0	54	0	0	13.5	0	0	0	0	54	0	13.5	0	27	0	0	40.5	54	13.5	0	54	0	13.5	13.5	0	0	0	0	0	13.5	0	0	0	0	0	0	13.5	0	13.5	0	0	0	0	0	0	13.5	13.5	0	40.5	0	0	13.5	0	13.5	13.5	13.5	13.5	54	13.5	0	0	67.6	13.5	0	54	0	13.5	27	0	13.5	27	0	0	67.6	27	0	0	0	0	13.5	0	13.5	54	0	13.5	13.5	0	0	0	0	0	0	0	0	13.5	0	13.5	27	13.5	0	13.5	54	0	0	13.5	0	0	0	13.5	0	13.5	40.5	0	27	0	0	0	0	0	13.5	0	0	13.5	0	0	0	0	0	0	0	0	0	0	0	13.5	0	0	13.5	27	0	0	13.5	13.5	0	0	13.5	0	27	0	0	0	0	0	0	0	0	0	0	0	0	27	27	0	0	0	27	27	13.5	27	0	0	0	0	0	54	27	0	0	0	0	0	0	0	27	0	0	0	0	13.5	27	0	0	0	0	0	0	0	0	13.5	0	0	0	0	0	0	0	0	176	0	0	0	0	0	0	0	13.5	0	13.5	67.6	13.5	0	0	0	0	13.5	0	0	0	13.5	0	13.5	0	0	0	0	0	0	243	0	0	13.5	0	0	0	27	0	13.5	0	0	0	0	13.5	13.5	0	0	0	0	0	13.5	13.5	0	0	67.6	0	0	0	0	27	0	0	0	0	0	27	0	0	0	13.5	0	0	0	0	40.5	0	284	0	0	0	0	13.5	0	13.5	0	0	0	67.6	0	0	0	0	13.5	0	13.5	0	0	40.5	0	0	0	54	0	13.5	0	0	0	0	0	0	0	0	0	0	13.5	0	0	13.5	13.5	0	0	13.5	0	13.5	0	40.5	0	13.5	13.5	81.1	13.5	0	0	0	0	13.5	0	0	0	0	67.6	13.5	13.5	13.5	13.5	0	13.5	0	13.5	0	0	13.5	27	0	0	13.5	0	0	0	13.5	0	13.5	0	0	0	0	0	0	0	0	27	0	54	0	0	54	13.5	13.5	13.5	0	54	13.5	54	27	13.5	216	13.5	0	54	0	13.5	0	27	0	0	13.5	67.6	0	0	13.5	0	27	27	0	13.5	0	13.5	0	0	13.5	94.6	0	0	0	0	0	0	0	13.5	0	0	13.5	0	176	0	0	27	81.1	0	13.5	13.5	0	0	0	0	94.6	13.5	0	40.5	0	0	13.5	0	0	0	0	40.5	0	0	13.5	0	0	13.5	13.5	0	0	0	257	13.5	0	0	81.1	13.5	13.5	108	0	0	0	0	0	0	13.5	0	0	0	0	81.1	0	13.5	0	13.5	13.5	0	0	0	13.5	54	0	0	67.6	13.5	0	40.5	13.5	13.5	0	0	0	40.5	0	13.5	0	162	0	0	0	13.5	54	0	0	0	13.5	27	0	0	13.5	0	0	13.5	0	0	13.5	0	0	0	0	0	13.5	0	0	0	0	0	40.5	0	0	0	0	0	27	0	13.5	0	0	27	40.5	0	13.5	0	40.5	13.5	13.5	0	54	0	13.5	0	0	40.5	13.5	0	27	0	0	0	0	0	0	13.5	27	108	0	0	0	0	0	13.5	27	0	0	67.6	54	0	0	0	13.5	0	27	0	0	0	0	0	13.5	0	0	27	0	149	0	0	0	203	0	0	0	13.5	0	0	0	0	0	27	0	122	0	0	0	0	0	162	0	13.5	0	0	0	0	0	0	0	0	67.6	0	0	0	27	13.5	0	0	0	0	203	13.5	0	135	13.5	0	0	0	13.5	0	0	0	0	27	0	40.5	0	0	0	0	0	0	0	0	0	0	0	13.5	0	0	13.5	40.5	0	0	0	40.5	0	13.5	0	0	13.5	40.5	0	0	0	13.5	0	0	0	0	0	0	0	67.6	0	13.5	0	0	27	0	0	0	0	40.5	0	13.5	0	0	0	0	0	0	0	13.5	0	135	0	0	0	0	0	0	0	0	0	0	13.5	27	67.6	27	27	0	0	0	0	0	0	13.5	0	0	13.5	0	0	0	27	0	13.5	0	0	0	0	0	0	122	0	0	0	0	0	0	0	0	0	0	0	0	0	0	0	81.1	0	0	0	94.6	0	0	13.5	81.1	0	0	13.5	0	13.5	0	0	108	0	0	0	0	0	0	0	0	0	0	0	0	13.5	0	13.5	27	0	0	0	0	0	0	27	40.5	0	67.6	0	0	149	13.5	13.5	27	0	0	0	54	0	0	0	13.5	13.5	0	0	0	54	0	0	0	27	0	27	0	0	0	0	0	0	0	0	0	27	0	0	203	0	13.5	0	13.5	0	0	0	27	0	0	0	0	0	0	40.5	0	0	27	0	0	13.5	40.5	0	27	0	0	40.5	0	0	0	13.5	0	27	0	0	0	0	0	0	0	0	0	0	0	13.5	13.5	0	0	0	13.5	0	0	0	13.5	0	0	0	13.5	40.5	0	0	54	13.5	0	0	0	0	0	0	0	0	0	0	0	0	13.5	0	0	0	40.5	0	0	13.5	0	40.5	0	67.6	0	0	0	216	13.5	0	0	13.5	0	13.5	27	0	0	54	0	0	0	0	0	0	0	0	0	13.5	0	27	13.5	0	81.1	13.5	0	230	0	0	0	40.5	94.6	0	0	0	27	149	0	0	0	0	0	40.5	0	40.5	0	0	0	13.5	0	13.5	0	0	0	27	27	0	13.5	0	0	13.5	13.5	13.5	0	0	13.5	13.5	0	0	0	0	0	0	0	0	0	0	0	0	27	0	0	0	0	0	0	108	27	67.6	0	0	0	13.5	0	0	0	27	13.5	0	13.5	0	0	0	54	0	0	0	0	0	0	0	0	0	0	13.5	0	27	0	27	0	0	0	0	0	0	0	0	0	27	54	0	27	0	13.5	13.5	40.5	0	0	0	13.5	0	0	0	0	0	0	0	0	0	0	0	0	13.5	13.5	0	0	27	0	40.5	0	13.5	0	13.5	0	324	0	0	0	13.5	0	0	0	203	67.6	27	0	0	13.5	0	0	0	0	0	0	27	0	0	27	0	0	0	0	27	0	0	0	13.5	0	13.5	0	0	13.5	0	0	94.6	13.5	0	0	27	0	13.5	0	13.5	0	13.5	0	0	0	0	0	0	13.5	27	13.5	13.5	0	0	67.6	13.5	0	0	13.5	0	0	0	0	0	0	13.5	0	0	27	13.5	27	0	0	0	0	0	81.1	0	40.5	0	0	0	40.5	0	13.5	0	0	13.5	149	0	0	0	0	0	0	13.5	0	0	13.5	0	0	13.5	0	0	0	13.5	0	13.5	0	13.5	0	13.5	0	0	0	40.5	13.5	0	13.5	0	13.5	0	0	0	0	27	0	122	13.5	54	13.5	0	40.5	13.5	13.5	0	0	0	13.5	40.5	13.5	40.5	0	0	0	13.5	0	0	0	0	13.5	13.5	108	0	0	0	0	0	0	13.5	0	0	0	0	0	13.5	0	0	0	0	0	0	0	0	0	13.5	27	13.5	13.5	13.5	13.5	0	0	0	0	13.5	0	0	13.5	0	0	0	27	0	13.5	135	40.5	0	40.5	94.6	0	27	0	0	0	284	13.5	0	0	40.5	0	0	0	13.5	0	27	13.5	27	0	0	0	0	0	0	13.5	0	0	0	0	27	13.5	0	0	108	0	0	0	27	0	122	13.5	0	0	0	0	13.5	13.5	0	0	0	0	0	13.5	13.5	0	40.5	13.5	13.5	13.5	0	0	40.5	27	40.5	0	0	149	27	0	13.5	27	0	13.5	0	0	0	0	13.5	0	0	0	0	0	13.5	13.5	0	0	0	0	0	0	0	0	0	13.5	54	0	13.5	0	0	0	13.5	0	13.5	0	13.5	13.5	13.5	13.5	0	0	0	0	13.5	0	0	0	13.5	0	0	0	0	0	13.5	0	0	0	13.5	0	0	0	13.5	27	13.5	135	0	13.5	0	0	0	0	0	0	40.5	0	0	0	0	0	0	0	0	27	0	0	13.5	0	13.5	0	0	13.5	0	81.1	13.5	0	0	0	0	0	13.5	0	0	0	0	0	0	0	0	13.5	13.5	0	0	0	54	0	0	0	0	0	13.5	13.5	0	0	67.6	0	0	0	40.5	0	0	0	13.5	0	0	0	27	0	0	0	0	0	0	0	0	0	0	0	94.6	216	0	13.5	0	0	0	0	0	0	0	94.6	0	0	0	40.5	0	0	0	0	0	0	0	0	0	27	0	13.5	0	0	0	27	0	0	0	0	0	0	0	40.5	13.5	0	0	27	27	0	0	0	0	27	0	0	0	0	0	0	0	0	13.5	27	0	0	0	0	0	0	13.5	13.5	0	0	0	81.1	0	0	40.5	13.5	13.5	0	0	13.5	0	13.5	0	0	0	0	0	0	0	0	13.5	0	0	13.5	13.5	0	0	0	0	0	0	27	0	0	13.5	0	0	40.5	0	13.5	0	13.5	0	0	0	0	13.5	13.5	0	0	0	0	0	40.5	0	0	13.5	0	0	0	13.5	13.5	13.5	0	0	27	0	0	0	0	0	0	0	0	0	0	0	13.5	0	67.6	0	13.5	27	0	0	0	13.5	0	0	13.5	0	0	0	40.5	13.5	0	0	108	0	203	13.5	0	0	13.5	0	0	0	0	0	27	0	0	0	0	13.5	0	0	0	0	0	0	0	13.5	0	0	27	13.5	13.5	27	0	13.5	0	0	0	0	0	0	0	135	0	0	0	0	108	0	0	0	0	13.5	27	0	0	0	0	27	0	0	392	0	0	13.5	0	0	0	13.5	0	0	0	0	0	0	0	0	0	13.5	0	0	13.5	40.5	0	40.5	0	0	0	0	0	0	0	0	0	0	0	27	0	0	27	0	0	0	0	0	0	0	0	0	0	0	27	0	0	13.5	13.5	0	203	13.5	0	0	0	0	13.5	54	0	0	0	13.5	0	0	0	27	0	162	0	0	40.5	122	0	0	40.5	135	54	27	0	0	13.5	0	0	0	0	27	0	13.5	0	0	0	243	13.5	0	0	0	0	0	0	0	27	0	0	0	13.5	0	0	0	27	0	0	0	0	0	27	13.5	0	13.5	0	0	0	0	0	0	27	0	0	13.5	0	13.5	13.5	797	13.5	13.5	67.6	0	0	0	13.5	0	13.5	0	0	27	13.5	0	0	0	0	0	13.5	0	0	0	0	13.5	54	94.6	13.5	0	40.5	0	135	0	0	13.5	27	0	40.5	40.5	0	0	13.5	0	81.1	27	0	0	0	0	0	0	13.5	0	0	27	0	81.1	0	13.5	54	0	27	40.5	13.5	0	13.5	0	0	13.5	54	0	27	0	13.5	0	54	0	13.5	0	27	54	13.5	0	0	27	0	27	0	13.5	0	54	0	0	0	40.5	0	0	40.5	0	0	13.5	13.5	54	13.5	0	13.5	0	67.6	0	0	0	13.5	0	13.5	0	0	94.6	0	0	0	0	0	108	0	0	0	40.5	0	0	13.5	0	0	0	0	0	0	13.5	0	27	0	0	0	13.5	27	13.5	0	0	13.5	0	13.5	27	27	0	0	0	0	0	0	27	13.5	0	0	0	94.6	0	0	0	0	0	0	0	13.5	0	0	27	0	0	0	0	13.5	0	27	13.5	40.5	0	0	13.5	13.5	0	0	0	27	0	0	135	0	0	0	0	0	0	0	0	0	122	81.1	13.5	13.5	0	0	0	40.5	108	13.5	13.5	13.5	108	13.5	0	0	0	27	0	0	0	0	0	13.5	0	0	67.6
cancer	38.4	0	0	0	0	0	0	0	0	0	0	0	0	38.4	0	0	0	0	0	0	0	0	0	0	0	0	0	38.4	76.8	0	0	0	0	0	0	0	38.4	0	0	0	0	38.4	0	0	0	0	0	0	115	0	0	0	0	0	0	0	0	0	38.4	0	38.4	0	0	0	38.4	76.8	0	0	0	0	0	0	0	0	0	0	0	0	0	0	0	76.8	0	0	38.4	0	0	0	0	0	0	0	0	0	0	0	38.4	0	0	0	0	0	38.4	76.8	0	76.8	38.4	0	0	0	76.8	38.4	0	0	38.4	0	0	154	0	0	38.4	0	0	0	0	0	76.8	0	0	0	0	0	0	0	0	0	0	0	0	0	0	0	0	0	38.4	0	0	0	0	0	0	0	0	0	0	0	0	0	38.4	0	0	0	0	0	0	38.4	0	0	0	0	0	0	0	38.4	0	0	0	0	38.4	0	0	0	0	0	0	38.4	0	0	0	0	38.4	0	0	0	0	0	0	38.4	0	0	38.4	0	0	0	0	0	614	0	0	0	0	0	0	38.4	0	0	0	0	0	0	38.4	0	0	0	76.8	0	0	0	0	0	0	0	0	0	0	76.8	0	0	0	0	0	0	0	0	38.4	0	0	0	384	0	76.8	0	0	0	0	0	0	0	0	0	0	0	0	38.4	0	0	38.4	0	0	0	0	0	0	0	0	0	0	38.4	0	38.4	38.4	0	0	0	38.4	0	0	0	0	0	0	0	76.8	0	0	0	0	0	0	0	0	0	0	0	38.4	0	38.4	0	0	38.4	38.4	0	0	0	0	0	0	0	38.4	0	38.4	0	0	0	0	0	0	0	0	0	0	0	0	76.8	269	0	0	0	115	0	0	0	0	0	0	0	115	0	0	0	0	0	0	0	0	0	0	0	0	0	38.4	0	0	115	38.4	0	0	0	0	0	0	0	0	0	0	0	0	0	0	76.8	0	38.4	0	0	0	0	0	0	0	0	154	0	0	0	0	0	76.8	0	0	0	0	0	0	0	0	0	0	0	0	0	0	0	0	0	0	0	0	0	0	0	0	0	0	0	0	0	0	0	0	0	0	0	0	0	0	0	0	0	0	0	0	0	0	0	0	0	0	0	0	38.4	0	0	0	0	0	0	38.4	0	0	0	0	0	0	76.8	0	0	0	0	0	38.4	0	0	0	0	0	0	0	0	0	0	0	0	38.4	0	0	0	0	0	0	0	0	0	0	76.8	0	0	0	0	0	0	0	0	0	0	0	0	38.4	0	0	0	0	0	0	0	0	0	0	0	38.4	0	0	38.4	0	0	0	0	0	38.4	38.4	0	0	0	0	0	0	0	0	0	0	0	0	38.4	0	38.4	0	0	0	0	0	0	0	0	0	0	0	0	0	0	0	0	0	0	0	0	0	0	0	0	0	0	0	0	76.8	38.4	38.4	0	0	0	0	0	0	0	0	0	0	0	0	0	0	0	0	0	38.4	0	38.4	0	0	0	0	0	0	38.4	115	0	38.4	0	0	0	0	76.8	0	0	0	0	0	0	0	0	0	0	0	0	0	0	0	0	0	0	0	0	0	0	0	0	154	0	0	0	0	0	0	0	38.4	0	115	0	0	0	0	0	0	0	0	0	0	76.8	0	0	0	0	0	0	0	0	0	38.4	0	0	0	0	0	38.4	0	38.4	0	0	0	0	0	0	0	0	0	0	0	0	0	0	0	0	38.4	0	0	0	0	0	0	115	0	0	0	0	0	0	0	0	0	0	0	38.4	0	0	0	0	0	76.8	0	38.4	0	0	0	0	0	0	76.8	0	0	0	0	76.8	0	0	38.4	0	0	0	154	38.4	0	0	0	0	0	0	0	0	0	0	0	38.4	0	0	0	0	0	0	0	115	0	0	0	0	0	230	38.4	0	0	0	38.4	0	76.8	0	0	0	0	38.4	0	0	0	0	0	0	38.4	0	0	0	38.4	154	0	38.4	0	0	0	0	0	38.4	0	38.4	0	0	0	0	0	0	0	0	154	0	0	0	0	0	38.4	0	0	0	0	0	0	0	0	0	0	0	0	0	0	38.4	0	0	0	38.4	0	0	38.4	115	115	0	76.8	0	0	0	38.4	0	115	0	0	0	115	0	0	0	0	0	0	0	38.4	0	38.4	0	0	0	0	0	0	0	0	0	0	0	0	0	0	0	0	192	0	0	0	0	0	0	269	115	0	0	0	0	0	0	0	0	38.4	76.8	0	0	38.4	0	115	0	0	0	0	0	0	0	0	0	0	0	0	0	0	0	0	0	76.8	0	0	0	0	0	38.4	76.8	0	0	0	0	0	0	0	0	0	38.4	38.4	38.4	0	38.4	0	0	192	0	0	0	0	0	0	0	38.4	38.4	0	0	0	0	38.4	38.4	0	0	38.4	38.4	0	38.4	0	0	0	38.4	38.4	0	0	0	0	0	0	0	0	0	0	0	0	0	0	0	0	0	0	0	0	0	0	0	38.4	0	0	0	0	0	154	0	0	0	0	0	76.8	0	0	0	0	0	38.4	0	0	0	0	0	0	0	0	0	0	0	0	0	38.4	0	38.4	0	0	0	0	76.8	0	0	38.4	0	0	0	0	0	0	0	0	0	0	0	38.4	0	0	0	0	0	0	115	0	38.4	0	0	0	0	0	0	76.8	0	76.8	0	0	38.4	0	0	0	38.4	0	0	0	0	0	0	0	0	0	0	0	0	0	76.8	0	38.4	0	0	0	0	0	0	38.4	0	0	0	0	0	0	0	0	0	0	0	0	0	0	0	0	0	0	0	0	0	38.4	38.4	0	0	0	38.4	38.4	0	0	38.4	38.4	0	0	0	0	115	0	0	0	0	0	0	0	0	0	38.4	0	0	0	0	0	38.4	0	0	0	0	0	38.4	38.4	0	0	0	0	0	0	0	0	38.4	0	0	0	76.8	0	0	0	0	0	0	0	0	0	0	0	0	38.4	0	0	0	0	0	0	0	0	38.4	0	0	0	38.4	38.4	0	0	0	154	0	0	0	0	0	0	0	0	0	0	0	0	76.8	0	38.4	115	0	0	0	0	0	0	0	0	0	0	0	0	0	0	0	0	0	0	0	0	0	0	0	0	0	0	0	0	0	38.4	0	0	0	0	0	0	0	0	76.8	0	0	38.4	0	0	0	0	76.8	0	38.4	0	0	0	0	0	0	0	0	0	0	0	0	0	0	0	0	76.8	0	0	0	0	0	0	0	76.8	0	192	0	0	0	0	0	38.4	0	0	0	0	0	0	0	0	0	0	38.4	0	0	0	0	0	0	0	0	0	0	0	0	0	38.4	38.4	0	0	0	0	0	0	38.4	0	0	0	0	0	0	230	0	38.4	0	0	38.4	0	0	0	0	0	0	0	0	0	0	0	0	0	0	0	0	0	0	0	0	0	0	0	0	0	0	0	0	0	115	0	0	0	0	0	0	0	0	0	0	0	0	0	76.8	0	0	0	0	0	0	0	0	0	0	0	0	0	0	0	0	38.4	0	0	0	0	76.8	0	0	0	0	0	0	76.8	38.4	0	0	0	38.4	0	0	0	0	0	0	0	0	0	0	0	0	0	0	0	0	38.4	0	0	0	0	0	0	38.4	0	0	0	0	0	0	0	0	0	0	38.4	38.4	0	0	0	0	38.4	0	76.8	0	0	0	38.4	0	0	0	0	0	0	0	0	0	0	0	0	269	0	0	0	0	0	0	0	115	0	76.8	0	0	0	0	0	0	0	0	0	0	0	0	0	0	0	0	0	0	0	0	0	38.4	0	0	0	0	0	0	0	0	0	0	0	0	0	0	38.4	0	38.4	0	0	0	0	0	0	0	0	0	0	0	0	0	0	0	0	0	76.8	38.4	76.8	0	0	0	0	0	0	38.4	38.4	0	0	0	0	76.8	0	0	0	0	0	0	0	0	0	0	0	0	0	0	0	0	0	0	0	0	38.4	0	0	0	0	0	38.4	0	0	0	38.4	0	0	0	0	0	0	0	0	0	0	0	0	0	0	0	0	38.4	76.8	38.4	38.4	0	0	0	0	0	0	38.4	0	0	0	0	0	0	0	0	0	0	0	0	0	0	0	0	0	38.4	0	0	0	0	76.8	0	0	0	0	38.4	0	0	0	0	0	0	0	0	0	0	0	0	0	38.4	0	0	0	0	0	0	0	0	0	0	0	0	0	38.4	0	0	0	0	0	0	76.8	0	0	0	0	0	0	0	0	38.4	0	0	0	38.4	0	0	0	0	0	0	76.8	0	0	0	0	0	0	0	0	0	0	0	0	0	0	0	38.4	0	38.4	0	0	0	0	0	0	0	0	0	0	0	0	38.4	38.4	0	0	0	0	0	0	0	0	0	0	0	0	0	0	76.8	0	38.4	0	0	0	0	0	0	0	0	0	0	0	0	0	0	0	0	0	0	0	0	0	0	0	0	0	0	0	38.4	0	0	0	0	0	0	0	0	0	0	0	0	0	0	0	0	0	0	0	0	0	0	0	0	0	38.4	38.4	38.4	0	0	0	0	0	0	0	0	0	0	0	0	115	0	38.4	0	0	0	0	0	0	0	0	0	38.4	0	0	0	0	0	0	38.4	0	0	0	0	0	0	0	0	115	0	0	0	0	0	0	0	38.4	0	38.4	0	0	0	0	0	0	76.8	0	0	0	0	0	0	0	0	0	0	0	0	0	0	38.4	0	0	0	0	38.4	38.4	0	0	0	115	0	0	76.8	0	0	0	0	0	38.4	38.4	0	0	0	0	0	0	0	0	0	38.4	0	0	0	0	0	0	0	0	0	0	0	0	0	0	0	76.8	0	0	0	0	0	0	38.4	0	0	0	0	0	38.4	38.4	38.4	0	0	0	76.8	115	0	0	0	0	0	0	0	0	0	38.4	0	76.8	0	0	0	0	0	0	0	0	0	0	0	0	0	0	0	0	38.4	0	0	38.4	0	0	0	0	0	0	0	0	38.4	0	0	38.4	0	0	0	0	0	0	0	0	0	0	0	38.4	0	0	38.4	0	76.8	0	0	0	0	0	0	0	0	0	0	0	38.4	0	0	0	0	0	0	0	0	0	0	0	0	38.4	0	0	0	0	0	0	0	0	0	0	0	0	0	0	0	0	0	0	0	0	0	0	0	0	0	0	0	0	0	0	0	0	0	0	0	0	0	0	0	0	0	0	0	38.4	0	0	0	0	0	0	76.8	76.8	0	0	0	0	0	0	0	0	0	0	0	0	0	0	0	0	0	0	0	0	0	0	0	0	0	0	0	0	0	0	0	0	0	0	0	38.4	0	0	0	0	0	0	0	0	0	0	0	0	0	0	0	0	0	0	0	0	0	38.4	0	0	0	38.4	0	0	0	0	0	0	0	76.8	0	38.4	0	0	0	0	0	0	0	0	0	0	0	0	38.4	0	0	0	0	0	0	0	0	0	0	0	0	0	0	0	0	38.4	0	0	0	0	0	0	0	0	0	0	0	0	0	76.8	0	0	0	0	0	76.8	0	0	76.8	38.4	0	76.8	0	0	0	0	0	0	0	0	38.4	38.4	0	0	0	0	38.4	0	0	0	0	0	0	0	38.4	0	0	115	0	0	0	0	0	0	0	0	0	0	0	76.8	0	0	0	0	0	0	0	0	0	0	0	0	76.8	0	0	0	0	0	0	0	0	0	0	0	0	883	0	0	38.4	0	0	346	0	0	38.4	0	0	0	0	0	0	38.4	0	76.8	0	0	0	0	0	0	0	0	0	0	0	0	0	0	0	0	0	0	0	0	0	0	0	0	0	0	0	0	0	0	0	0	0	0	0	38.4	0	0	0	0	0	0	38.4	0	0	0	0	0	0	0	76.8	0	0	0	0	0	0	0	0	0	0	0	38.4	38.4	0	0	0	0	0	0	0	0	0	0	38.4	0	0	0	0	38.4	0	0	0	0	0	0	0	0	38.4	0	0	0	0	0	0	0	0	0	0	0	0	0	38.4	0	0	0	38.4	0	38.4	0	76.8	38.4	192	0	0	0	0	0	0	38.4	0	76.8	0	0	0	0	0	38.4	0	0	38.4	0	0	38.4	38.4	0	192	0	0	0	0	0	0	0	0	0	0	0	0	0	38.4	0	0	0	0	0	0	0	38.4	0	0	0	38.4	0	0	0	0	0	0	0	0	38.4	0	0	0	0	0	0	0	0	0	0	0	0	0	0	0	0	38.4	0	38.4	0	0	0	0	0	0	0	0	0	0	0	0	0	0	0	0	0	76.8	0	0	0	0	0	0	0	0	0	0	0	0	0	0	0	0	0	0	0	0	0	0	0	0	0	0	0	0	0	0	0	76.8	0	0	0	0	38.4	0	0	0	0	0	0	38.4	0	0	38.4	38.4	0	0	0	0	0	0	0	38.4	0	0	0	0	0	38.4	0	0	0	269	0	0	0	0	0	0	0	230	0	0	0	0	0	0	0	0	0	0	0	0	154	0	38.4	307	0	0	38.4	0	0	0	38.4	0	0	0	0	38.4	0	0	38.4	0	0	38.4	0	0	0	0	0	0	0	76.8	0	0	0	0	0	0	0	0	0	0	0	0	0	0	0	0	38.4	38.4	0	0	0	0	0	0	38.4	38.4	0	0	0	0	0	0	38.4	0	576	0	0	0	0	0	0	0	0	0	0	0	0	0	0	0	0	0	0	0	0	0	0	115	0	0	0	0	0	38.4	0	0	0	0	0	0	76.8	0	0	0	0	0	0	0	0	0	0	38.4	0	0	38.4	0	0	0	0	0	0	38.4	0	0	0	0	0	0	0	0	0	38.4	0	0	0	0	0	0	38.4	0	0	0	0	0	38.4	38.4	0	0	0	0	38.4	0	0	0	0	0	0	0	0	0	0	0	38.4	0	38.4	0	0	0	0	38.4	38.4	154	0	0	0	0	0	0	0	0	0	0	38.4	0	0	0	0	0	0	0	0	0	0	0	0	0	0	0	0	0	0	0	0	0	0	0	0	0	0	0	0	38.4	0	0	0	0	0	0	0	0	0	0	38.4	0	0	0	0	0	0	115	0	0	0	38.4	0	0	0	0	0	0	38.4	0	0	0	38.4	0	0	0	0	0	0	0	0	0	0	0	0	0	38.4	38.4	38.4	0	0	0	0	0	0	0	0	0	0	0	0	0	0	0	0	0	0	0	0	0	0	0	0	0	0	0	0	0	0	0	0	0	0	0	0	0	0	0	0	0	0	0	0	0	0	0	0	0	0	0	0	0	0	0	0	38.4	0	0	0	0	0	192	0	0	0	0	0	38.4	0	0	0	0	0	0	0	0	0	0	0	38.4	0	0	38.4	0	0	0	115	0	0	0	0	0	0	0	0	0	0	0	0	0	0	0	0	0	38.4	38.4	0	0	0	0	0	0	0	0	0	0	0	38.4	0	0	0	0	76.8	0	0	0	0	0	0	0	0	0	0	0	0	0	0	0	38.4	0	115	38.4	0	0	0	0	76.8	0	0	0	0	0	0	0	0	0	0	76.8	0	0	0	0	38.4	0	0	0	0	0	0	0	0	0	0	0	0	0	230	346	0	0	76.8	0	0	0	0	0	0	0	0	0	0	0	0	0	0	0	0	0	192	0	0	0	0	38.4	0	0	0	0	0	0	0	76.8	0	0	0	0	38.4	0	0	0	0	0	0	0	38.4	38.4	0	0	0	0	0	0	0	0	0	0	38.4	0	0	0	76.8	0	0	0	0	0	0	0	0	0	0	0	0	0	0	76.8	0	0	0	0	0	0	0	0	0	76.8	0	0	0	0	0	0	0	0	0	0	0	0	0	0	0	0	0	0	0	0	0	0	0	0	461	0	0	0	0	0	0	0	0	0	0	0	0	0	0	0	0	76.8	38.4	0	0	0	0	0	0	0	0	0	0	0	154	0	38.4	0	0	0	0	38.4	0	0	0	38.4	0	0	0	0	0	38.4	0	0	0	0	0	0	38.4	0	0	0	0	0	0	0	38.4	0	0	0	0	0	0	0	0	0	0	0	38.4	0	0	0	0	0	0	76.8	0	0	0	38.4	0	0	0	38.4	0	0	0	0	0	0	0	0	0	0	0	0	0	0	0	0	0	0	0	0	192	0	0	0	76.8	0	0	0	0	0	0	0	0	0	0	0	0	0	0	0	0	38.4	38.4	38.4	76.8	0	0	0	0	0	0	0	0	0	0	0	0	0	0	0	0	0	0	0	0	0	0	0	0	0	0	38.4	0	0	0	0	0	0	0	0	0	0	0	0	0	38.4	0	0	76.8	76.8	0	76.8	0	38.4	0	0	0	0	230	38.4	0	0	38.4	0	0	0	0	0	0	0	0	0	0	0	38.4	76.8	0	0	0	0	0	0	0	0	0	115	0	0	0	0	0	0	0	38.4	0	38.4	0	0	0	0	0	0	0	0	0	0	0	38.4	0	0	76.8	38.4	0	0	0	76.8	0	0	0	0	0	76.8	0	0	76.8	0	0	0	38.4	0	0	0	0	0	0	0	0	0	0	0	0	0	0	0	0	0	0	0	0	192	0	0	0	0	0	38.4	76.8	0	0	0	0	38.4	0	0	0	0	0	0	0	0	0	0	0	0	0	38.4	0	0	0	0	0	38.4	0	38.4	38.4	0	0	0	0	0	0	0	0	0	0	38.4	0	0	0	0	0	0	0	0	0	0	38.4	0	0	0	0	0	38.4	0	0	0	38.4	0	0	0	0	0	0	0	0	0	0	0	0	0	0	0	0	0	38.4	0	0	0	0	0	0	0	0	0	0	0	0	0	0	0	0	38.4	0	0	0	38.4	0	0	0	0	76.8	0	0	0	0	0	0	0	0	0	0	0	0	0	0	0	0	0	0	192	38.4	0	0	0	0	38.4	0	0	0	0	0	0	0	0	38.4	0	0	0	0	0	0	0	0	0	38.4	0	38.4	0	0	0	0	0	0	0	0	115	38.4	0	0	38.4	0	0	0	0	0	0	0	38.4	0	0	0	0	0	0	0	0	0	0	0	0	0	0	0	0	0	0	38.4	0	0	0	0	38.4	38.4	0	0	38.4	0	0	0	0	0	0	0	0	384	38.4	0	38.4	38.4	38.4	0	0	0	38.4	0	0	38.4	0	0	0	0	0	0	0	76.8	0	0	0	0	0	0	0	0	0	0	38.4	0	0	0	0	0	0	0	0	38.4	0	0	0	0	38.4	76.8	0	0	0	0	0	0	0	0	0	0	0	0	0	0	0	0	0	0	0	0	38.4	0	38.4	0	0	0	0	38.4	0	38.4	0	0	0	0	0	0	0	0	0	0	38.4	0	0	38.4	38.4	76.8	0	0	0	0	0	0	0	0	0	38.4	0	0	0	0	0	0	38.4	0	0	0	154	0	38.4	0	0	0	38.4	0	38.4	0	0	0	0	0	0	0	38.4	0	0	0	0	76.8	0	38.4	0	0	0	0	0	0	0	0	0	0	0	0	0	0	154	0	0	38.4	0	0	0	0	0	0	0	115	0	0	0	0	0	0	0	0	0	0	0	0	0	38.4	38.4	0	38.4	0	0	38.4	0	0	38.4	0	0	0	0	0	0	0	115	38.4	0	0	0	0	76.8	0	0	38.4	0	38.4	0	0	0	0	0	0	0	154	0	0	0	38.4	0	0	0	0	0	38.4	0	0	0	0	0	0	0	0	0	0	0	0	0	0	0	38.4	0	0	0	0	0	0	0	0	0	0	0	0	0	0	0	38.4	0	0	0	0	0	0	0	0	0	0	0	0	0	0	0	0	0	0	0	38.4	0	0	38.4	0	0	0	0	0	0	0	0	0	0	0	0	38.4	0	0	0	0	0	0	0	0	0	0	0	0	0	0	0	38.4	0	0	0	0	0	0	0	0	0	0	0	0	0	0	0	0	38.4	0	0	0	0	0	0	0	0	0	0	0	0	0	0	0	0	0	0	0	307	0	38.4	38.4	0	0	0	0	0	38.4	38.4	0	76.8	0	0	0	0	0	0	230	0	0	38.4	0	0	0	38.4	0	0	0	0	38.4	0	0	0	0	0	0	0	0	115	0	0	0	0	0	0	0	0	0	0	0	0	0	0	38.4	0	0	0	0	0	38.4	0	0	0	0	0	0	0	0	0	0	0	0	38.4	0	0	0	0	0	0	0	76.8	0	0	0	0	0	115	0	0	0	0	0	0	0	0	0	0	0	0	0	0	0	0	0	0	0	0	76.8	38.4	0	0	0	0	0	0	0	38.4	0	0	0	0	38.4	0	76.8	0	0	0	0	38.4	0	0	0	0	0	0	0	0	0	0	0	0	0	0	0	0	0	0	0	0	38.4	0	0	0	0	0	0	0	0	0	0	0	0	0	0	0	0	38.4	0	0	76.8	0	0	0	0	0	0	0	115	0	0	0	0	0	0	0	0	0	0	0	0	0	0	0	0	0	0	0	0	0	0	38.4	38.4	0	0	0	0	0	0	0	0	154	0	0	76.8	0	38.4	0	0	38.4	0	38.4	0	38.4	38.4	0	0	0	0	0	0	0	0	0	0	38.4	0	0	0	0	0	0	0	38.4	0	76.8	0	0	0	0	0	0	0	0	192	0	0	38.4	0	38.4	38.4	0	0	0	0	76.8	0	0	0	0	0	0	0	38.4	0	0	0	0	0	0	0	0	0	0	0	0	0	0	0	0	0	0	0	0	0	0	0	0	0	0	38.4	38.4	0	0	0	0	76.8	38.4	0	0	0	38.4	0	0	0	76.8	0	0	0	0	38.4	0	0	0	115	0	0	0	38.4	0	0	0	0	0	0	38.4	0	0	0	0	38.4	0	0	0	0	0	0	0	0	0	0	0	0	0	38.4	0	0	0	0	0	0	0	0	0	0	0	0	38.4	0	0	0	0	0	0	0	0	76.8	0	0	38.4	0	0	0	0	0	0	0	38.4	115	0	0	0	0	0	38.4	0	0	0	0	38.4	0	0	115	0	0	0	0	115	0	0	0	0	0	0	0	0	0	0	0	0	0	0	0	0	0	0	0	0	0	0	0	0	0	0	0	0	0	0	38.4	0	0	0	0	0	0	38.4	0	0	0	0	0	0	0	0	0	0	0	0	0	0	0	0	38.4	0	0	0	0	0	0	0	0	0	0	0	0	0	0	0	0	0	0	0	0	0	0	0	0	0	0	0	38.4	0	0	0	0	0	0	0	0	0	38.4	0	0	0	0	0	0	0	0	38.4	38.4	0	0	115	0	230	0	76.8	0	0	0	0	0	0	0	0	0	0	0	0	0	38.4	0	0	0	38.4	0	0	0	0	0	0	0	0	0	0	0	38.4	0	0	0	0	38.4	0	0	0	0	0	0	76.8	0	0	0	0	0	0	76.8	0	0	38.4	0	0	38.4	0	0	76.8	0	0	38.4	0	0	0	0	0	0	0	0	0	0	0	38.4	0	0	38.4	0	0	0	0	0	0	0	0	0	0	0	0	0	0	0	0	76.8	38.4	0	0	38.4	0	0	0	0	0	0	0	38.4	0	0	38.4	0	0	0	0	0	0	0	0	0	38.4	76.8	0	38.4	0	38.4	0	0	0	0	0	0	0	0	0	0	38.4	0	0	230	0	38.4	0	0	38.4	0	0	0	0	0	0	0	0	0	0	115	0	0	0	0	38.4	0	0	0	0	0	0	0	0	0	0	0	0	0	0	0	0	0	0	0	0	0	0	0	0	0	0	0	0	0	0	38.4	0	0	0	0	0	38.4	0	38.4	0	0	0	0	0	0	0	0	0	0	0	0	0	0	0	0	0	0	0	0	0	0	0	0	115	0	0	76.8	0	38.4	0	76.8	0	0	0	0	0	0	0	0	0	0	0	0	230	0	0	0	0	0	0	0	0	0	269	76.8	0	0	0	0	0	0	38.4	0	0	0	0	0	0	0	0	0	0	38.4	0	154	0	0	38.4	0	0	0	0	0	0	0	0	38.4	0	0	0	0	0	0	0	0	0	0	0	0	38.4	0	0	0	0	0	0	0	0	0	0	0	0	0	38.4	0	0	0	0	0	0	0	0	38.4	0	76.8	0	0	0	0	0	0	0	0	0	0	0	0	0	0	0	0	0	38.4	0	0	0	0	0	0	0	0	0	38.4	0	0	0	0	0	0	0	0	0	0	0	0	0	0	38.4	0	0	0	0	0	0	0	0	0	0	0	0	0	0	0	0	0	38.4	0	0	0	0	38.4	0	0	0	0	0	0	0	0	0	0	0	0	0	0	0	38.4	0	0	38.4	0	0	0	0	0	0	0	0	0	0	0	76.8	0	0	0	38.4	0	0	76.8	0	38.4	0	0	0	0	0	0	0	0	0	38.4	0	38.4	0	0	0	0	0	0	0	0	0	0	0	0	0	0	0	0	0	0	0	0	0	38.4	0	0	0	0	0	0	0	0	0	0	0	0	0	0	0	0	0	0	0	76.8	0	38.4	0	0	38.4	0	76.8	0	0	38.4	0	0	0	0	0	0	0	0	0	0	0	0	0	0	0	0	0	0	0	0	0	0	0	0	0	0	230	0	0	0	38.4	0	0	0	38.4	0	0	115	0	0	0	0	0	0	38.4	0	0	0	0	0	0	0	0	0	0	0	76.8	0	0	38.4	0	38.4	0	0	0	0	0	0	0	0	0	0	0	0	0	0	0	76.8	0	0	0	0	0	0	192	0	0	76.8	0	0	0	0	0	0	0	0	0	0	0	38.4	0	0	0	0	0	0	0	0	0	0	0	0	0	0	0	38.4	0	0	0	0	0	0	0	0	0	0	0	0	0	0	0	0	0	38.4	0	0	38.4	0	0	0	0	0	0	0	0	0	0	0	0	0	0	0	0	76.8	0	0	0	0	38.4	38.4	0	76.8	38.4	0	0	0	0	0	0	154	0	0	0	0	0	0	0	0	0	0	0	0	0	0	0	38.4	0	38.4	0	0	0	0	0	115	0	0	0	0	0	0	0	0	38.4	38.4	38.4	38.4	38.4	0	0	0	0	0	0	0	0	0	0	0	38.4	0	0	0	0	0	0	0	0	0	0	0	76.8	0	0	76.8	0	0	0	0	0	0	0	0	0	0	0	0	0	0	0	0	0	0	0	0	0	0	0	0	0	0	0	0	0	0	0	0	0	38.4	0	0	0	38.4	0	0	0	0	0	38.4	0	154	0	0	0	0	0	0	0	0	38.4	0	0	0	0	0	0	0	0	0	0	0	0	0	38.4	0	38.4	0	38.4	0	0	0	0	0	0	0	192	0	0	0	0	0	0	0	38.4	0	0	0	0	0	0	0	0	0	0	0	0	0	154	0	0	0	0	0	0	76.8	0	0	0	0	76.8	0	0	0	0	0	38.4	0	0	0	0	0	0	0	0	0	0	0	0	38.4	0	0	0	0	115	0	0	0	0	0	0	0	0	0	0	0	0	0	0	0	0	38.4	0	0	0	0	154	0	0	0	0	0	76.8	0	0	0	0	0	38.4	38.4	0	38.4	0	0	0	0	0	0	0	0	0	0	0	0	0	76.8	0	0	0	0	0	0	0	0	0	0	0	0	0	76.8	0	0	0	38.4	0	0	0	38.4	76.8	0	0	0	38.4	0	38.4	38.4	0	0	0	0	0	0	0	0	0	0	0	0	0	0	38.4	0	38.4	0	0	0	0	0	0	38.4	0	0	0	0	0	0	0	0	0	0	0	0	0	38.4	192	269	0	38.4	0	0	0	0	0	0	38.4	0	0	0	0	76.8	0	0	0	0	0	0	0	0	0	0	0	0	0	0	38.4	0	0	0	0	0	38.4	0	0	0	0	0	0	0	0	0	0	0	38.4	0	0	0	0	0	0	0	0	0	0	38.4	0	0	0	0	0	0	0	38.4	0	0	0	0	0	0	0	0	0	0	0	0	38.4	0	0	38.4	0	0	0	0	0	0	0	0	0	0	0	0	0	0	0	0	38.4	0	38.4	0	0	0	0	0	0	38.4	0	0	38.4	0	0	0	38.4	0	0	0	0	0	0	0	38.4	422	0	0	0	0	0	0	0	0	0	0	0	0	0	0	0	0	0	0	38.4	0	0	0	0	0	0	0	0	0	0	0	0	0	0	0	0	0	0	38.4	0	0	0	0	0	0	0	0	0	0	0	0	0	0	0	0	0	38.4	0	0	0	38.4	0	0	38.4	0	0	0	0	38.4	38.4	0	0	0	192	0	0	0	0	0	0	0	0	76.8	0	0	0	0	0	0	0	38.4	0	0	0	0	38.4	0	0	0	0	38.4	0	0	0	0	0	0	0	0	0	0	0	230	0	0	0	0	0	0	0	38.4	38.4	0	0	0	0	0	0	38.4	76.8	0	0	0	0	0	0	0	0	0	0	0	0	0	0	0	0	38.4	38.4	0	0	0	0	0	0	0	0	38.4	0	0	115	38.4	0	0	0	0	0	0	0	0	38.4	0	0	0	0	38.4	0	0	0	0	0	0	0	0	0	0	0	0	0	0	0	0	0	0	0	0	0	0	0	0	0	0	0	576	0	0	38.4	0	0	0	0	0	0	0	115	0	0	0	0	0	0	76.8	0	0	0	0	0	0	0	0	0	0	0	0	0	0	0	0	0	38.4	0	0	0	0	38.4	0	0	0	0	0	38.4	38.4	0	0	76.8	0	0	0	0	0	0	0	76.8	38.4	0	76.8	0	0	0	0	0	0	0	0	0	0	0	0	38.4	0	0	0	0	0	0	0	0	0	38.4	0	0	0	0	38.4	0	0	0	38.4	0	0	0	0	0	0	0	38.4	0	0	0	0	0	0	0	0	0	0	0	0	0	0	0	154	38.4	76.8	0	0	0	76.8	0	0	38.4	0	0	38.4	38.4	0	0	0	0	0	0	38.4	0	0	0	0	0	0	0	38.4	0	0	0	0	0	0	0	0	0	0	0	0	38.4	0	0	0	0	0	0	0	0	0	0	38.4	0	0	0	0	0	0	0	38.4	0	0	0	0	0	0	0	0	0	0	0	0	0	0	0	0	0	0	0	0	0	38.4	0	0	0	0	0	0	0	38.4	0	0	0	0	0	38.4	76.8	0	0	0	0	0	269	0	38.4	0	0	0	0	0	0	0	0	0	38.4	0	0	76.8	76.8	38.4	0	0	0	0	38.4	0	0	38.4	0	0	115	0	0	0	0	0	0	0	0	0	0	0	0	0	38.4	0	0	0	307	0	0	0	38.4	0	0	0	0	0	0	0	38.4	0	0	0	0	0	0	0	0	38.4	38.4	0	0	38.4	0	0	0	0	0	0	0	0	0	0	0	38.4	0	0	0	0	0	0	0	0	0	0	0	0	0	0	0	0	0	0	0	0	38.4	0	0	0	0	0	0	0	0	38.4	0	0	38.4	0	0	0	0	0	0	0	0	0	0	0	0	0	0	0	0	0	0	0	0	0	0	0	0	0	0	0	0	38.4	0	0	0	0	0	0	0	0	0	0	0	0	0	0	0	0	0	0	0	0	0	0	38.4	0	0	0	0	0	0	0	0	0	0	0	0	0	0	0	38.4	0	0	0	0	38.4	0	0	0	0	0	38.4	0	0	0	0	0	0	0	0	0	0	0	0	0	0	0	76.8	0	38.4	0	0	0	0	0	0	0	0	38.4	0	0	38.4	0	0	0	0	0	0	0	0	0	0	0	0	0	0	0	0	0	0	0	38.4	0	0	0	0	0	0	0	0	0	76.8	0	0	0	0	38.4	0	0	0	0	0	0	0	0	0	0	0	0	0	0	38.4	0	38.4	0	0	0	0	0	0	0	76.8	0	0	0	0	0	0	0	38.4	115	0	0	0	0	0	0	0	0	0	0	0	0	0	0	76.8	0	76.8	0	0	0	0	0	0	0	0	0	230	0	0	38.4	0	0	0	0	38.4	0	0	0	0	0	0	0	0	0	0	154	0	38.4	0	0	38.4	0	0	0	0	0	0	0	0	0	38.4	0	0	0	0	0	0	0	0	0	0	0	0	0	0	0	0	0	0	0	0	0	0	0	0	0	0	38.4	0	0	0	0	0	0	0	0	0	0	0	0	0	0	0	0	0	0	38.4	0	0	76.8	76.8	0	38.4	0	0	0	0	0	0	0	0	0	0	0	0	76.8	0	0	0	0	0	76.8	0	0	0	0	0	0	0	0	0	0	0	0	0	0	0	0	0	0	0	0	0	0	0	0	0	0	0	0	0	0	0	0	0	0	0	0	0	76.8	0	0	0	0	0	0	38.4	0	38.4	0	76.8	0	0	0	0	0	0	0	76.8	0	0	38.4	0	0	0	0	0	38.4	0	0	0	0	0	0	0	0	0	76.8	0	0	0	38.4	0	0	0	38.4	0	38.4	0	0	0	0	0	0	0	0	0	0	0	76.8	0	0	0	0	0	0	0	0	0	0	0	0	0	0	0	0	0	0	0	0	0	0	0	0	0	0	0	0	0	0	0	38.4	0	0	0	0	0	0	0	0	38.4	0	0	0	0	0	0	0	0	38.4	38.4	0	0	0	0	0	0	76.8	0	0	0	0	0	0	0	0	0	38.4	0	0	0	38.4	0	0	0	0	0	0	76.8	0	0	0	0	38.4	0	0	0	0	0	0	0	0	38.4	0	38.4	0	0	0	0	0	0	0	0	0	0	0	0	38.4	38.4	38.4	0	0	0	0	0	0	0	0	0	0	0	0	38.4	0	0	0	0	0	0	0	0	0	0	0	0	0	0	38.4	0	0	0	0	0	0	0	0	0	0	0	0	0	0	0	0	0	0	38.4	0	0	38.4	38.4	38.4	0	0	0	0	0	0	0	0	0	0	0	115	0	38.4	154	0	0	0	0	0	0	38.4	0	0	115	0	38.4	0	0	0	0	0	0	0	0	0	0	0	0	0	76.8	0	0	38.4	0	0	0	0	0	0	154	0	0	0	0	0	0	0	0	0	0	0	0	38.4	0	0	0	0	0	0	0	0	0	0	0	0	115	0	0	0	0	0	0	0	0	0	38.4	0	0	76.8	0	38.4	0	0	38.4	115	0	38.4	0	0	0	0	0	0	192	0	0	0	38.4	0	0	0	0	0	0	0	0	0	0	38.4	0	0	0	0	0	0	0	38.4	0	0	0	0	0	0	0	0	0	0	0	0	0	0	0	0	0	0	0	0	38.4	0	0	0	0	0	0	0	0	0	38.4	0	38.4	0	0	0	0	0	0	0	0	0	0	0	0	0	0	0	0	0	0	0	0	38.4	0	0	0	0	0	0	0	38.4	0	0	0	0	0	0	269	0	0	0	0	0	0	0	0	0	0	38.4	0	0	0	0	0	0	0	0	0	0	0	0	0	0	0	0	0	0	38.4	0	0	0	0	38.4	0	0	0	0	0	0	0	0	0	38.4	0	0	0	0	0	0	0	0	0	0	0	0	0	38.4	0	0	0	0	0	0	0	0	0	38.4	0	0	0	0	0	0	38.4	0	0	38.4	0	0	0	0	154	0	0	0	0	0	0	0	0	0	38.4	0	76.8	0	0	38.4	0	38.4	0	0	0	0	0	0	0	0	0	0	0	0	0	0	0	0	0	38.4	0	0	0	0	0	0	0	0	0	0	0	0	0	0	0	0	38.4	0	0	0	0	0	0	0	0	115	0	0	0	0	0	0	0	0	0	0	0	0	0	0	0	0	0	0	0	0	0	0	0	38.4	0	0	0	0	0	0	0	0	154	0	0	0	0	0	0	0	0	0	0	0	38.4	38.4	0	0	0	0	0	0	76.8	0	0	76.8	0	0	0	0	0	0	0	0	0	0	0	0	0	0	0	0	0	0	0	0	0	0	0	0	0	0	38.4	0	0	0	0	0	0	0	0	0	0	0	0	0	0	0	0	0	38.4	0	0	0	0	0	0	0	0	0	0	0	38.4	0	38.4	0	0	0	0	0	154	0	38.4	0	0	0	0	192	0	0	0	0	192	0	0	0	0	0	0	76.8	0	0	0	0	0	0	0	0	0	0	0	0	38.4	0	0	0	0	0	0	0	0	0	0	0	0	76.8	38.4	0	0	38.4	0	0	0	0	0	269	0	614	38.4	0	0	38.4	0	0	0	0	0	0	0	0	0	38.4	0	0	0	0	0	0	0	0	0	0	0	0	0	0	0	0	38.4	0	0	0	76.8	0	0	0	0	0	0	0	0	0	0	0	0	0	38.4	0	0	0	76.8	0	0	0	0	0	0	0	0	0	0	0	0	0	0	38.4	0	0	38.4	0	0	0	0	0	0	0	76.8	0	0	0	0	0	0	0	0	0	0	0	0	0	0	0	0	0	0	38.4	0	0	0	0	0	0	0	0	0	0	0	38.4	0	0	0	0	0	0	38.4	0	0	0	0	0	0	0	0	0	0	0	0	38.4	0	0	0	0	0	0	0	0	0	0	0	0	0	38.4	0	38.4	0	0	0	0	0	0	0	0	0	230	0	0	0	0	0	0	0	0	76.8	0	0	0	0	0	0	38.4	0	0	0	0	38.4	0	0	0	0	0	0	76.8	0	0	0	76.8	38.4	0	38.4	0	0	0	0	0	0	0	0	0	0	0	0	0	0	0	0	0	0	0	0	0	0	0	38.4	0	115	38.4	0	0	0	0	0	0	0	0	0	0	0	0	0	0	0	0	0	0	0	0	76.8	0	0	0	0	0	38.4	0	0	0	0	76.8	0	0	0	0	0	0	0	0	0	0	0	0	0	0	0	0	0	76.8	0	0	0	76.8	0	0	0	0	0	0	0	0	0	0	0	0	0	0	0	38.4	0	0	0	0	0	0	0	0	0	38.4	0	0	0	0	0	0	0	0	0	0	0	422	0	0	0	0	0	0	0	0	0	38.4	0	0	0	0	0	0	0	0	38.4	0	0	0	0	0	0	0	0	0	0	0	38.4	0	0	0	38.4	0	0	0	0	0	38.4	0	0	0	0	0	0	0	0	0	0	0	0	0	0	0	0	0	0	0	0	0	0	0	0	0	0	0	0	0	0	0	0	38.4	0	0	0	0	0	76.8	0	0	0	0	0	0	0	0	0	38.4	38.4	0	0	0	0	0	0	0	38.4	0	0	0	0	0	0	38.4	0	0	0	38.4	38.4	0	0	0	0	0	0	38.4	0	0	0	0	0	0	0	0	0	0	0	0	0	0	0	0	0	0	0	0	0	0	0	0	0	0	0	38.4	0	0	0	154	0	38.4	0	0	0	0	38.4	0	0	0	0	0	0	38.4	0	115	38.4	0	0	0	0	0	0	0	0	0	0	269	0	0	0	0	115	0	0	0	0	0	0	0	38.4	0	0	0	0	0	0	0	38.4	0	0	0	192	0	0	0	0	0	0	0	0	0	0	0	0	0	0	0	0	0	0	38.4	0	76.8	0	0	0	0	0	0	0	0	0	0	76.8	0	0	0	0	0	0	38.4	0	0	0	0	0	0	0	38.4	38.4	38.4	0	0	0	0	38.4	0	0	0	0	0	0	0	0	0	38.4	0	0	0	0	0	0	0	0	0	0	0	0	38.4	0	0	0	38.4	0	0	0	0	0	0	0	0	0	0	38.4	0	0	0	0	0	0	0	0	0	0	0	38.4	0	0	0	0	0	0	0	0	0	0	0	0	0	0	0	0	0	0	0	0	0	0	0	0	0	76.8	0	0	0	0	0	38.4	0	38.4	0	0	0	0	0	0	0	0	0	0	76.8	0	0	0	0	0	0	0	0	0	0	38.4	0	0	0	0	0	0	0	0	0	0	115	0	0	0	0	0	0	0	0	0	0	0	0	0	0	0	0	38.4	0	76.8	38.4	0	0	38.4	0	0	0	0	115	0	0	0	0	0	0	0	0	0	0	0	38.4	0	0	0	38.4	0	0	0	0	0	0	0	38.4	38.4	0	0	0	0	0	0	0	0	0	0	76.8	0	0	0	0	0	0	0	38.4	0	38.4	0	0	0	0	0	0	38.4	0	0	0	0	0	0	0	38.4	0	0	38.4	0	0	0	0	38.4	0	0	0	38.4	0	0	0	0	38.4	38.4	0	0	0	76.8	0	0	0	0	0	0	0	0	0	0	0	0	0	0	0	0	0	0	0	0	0	0	38.4	0	38.4	0	0	0	0	0	0	0	0	0	0	0	76.8	0	0	0	0	38.4	0	0	0	0	0	0	0	0	0	0	0	0	0	0	0	0	0	0	0	0	0	0	38.4	0	0	0	0	0	0	0	38.4	0	0	0	0	0	0	0	0	0	0	38.4	0	0	0	0	0	76.8	0	0	0	0	0	0	0	0	0	269	0	0	0	0	0	0	0	0	0	38.4	0	0	0	0	0	0	0	230	0	0	0	0	0	0	0	0	76.8	0	0	0	0	0	0	0	0	0	0	0	0	0	0	0	0	0	0	0	0	0	0	0	0	0	0	0	0	76.8	0	0	0	0	0	0	0	0	0	0	0	0	0	0	0	38.4	0	0	0	0	0	0	0	0	0	0	0	0	0	0	154	0	0	0	0	0	0	0	0	0	0	0	0	0	0	0	0	0	0	0	0	0	0	0	0	0	0	0	0	0	38.4	38.4	76.8	0	115	38.4	38.4	0	0	0	38.4	38.4	38.4	0	0	0	0	0	38.4	0	154	0	0	0	0	0	0	0	38.4	0	115	0	0	0	0	0	38.4	0	0	0	0	0	0	0	0	0	0	0	0	0	0	76.8	0	0	0	38.4	0	0	0	38.4	0	0	0	0	0	0	0	0	0	0	0	0	0	0	0	0	0	0	0	0	0	0	38.4	0	76.8	0	0	0	0	0	0	38.4	0	0	0	0	0	0	0	0	0	38.4	0	0	0	0	0	0	0	0	76.8	0	0	0	0	0	0	0	0	0	0	0	0	38.4	0	0	0	0	0	0	0	0	0	0	0	0	0	0	76.8	0	0	0	0	0	0	0	0	0	0	0	0	0	0	0	0	0	0	0	0	0	0	0	0	0	0	0	0	0	0	0	0	0	0	0	0	0	0	0	0	0	0	0	0	0	0	0	0	0	0	0	0	0	0	0	0	38.4	0	0	0	0	0	0	0	0	0	0	0	0	154	0	0	0	0	38.4	0	0	0	38.4	115	0	0	0	38.4	0	0	0	0	0	0	0	0	0	0	0	0	0	38.4	0	0	38.4	0	0	0	0	0	0	0	0	0	0	38.4	38.4	0	0	0	0	0	115	0	0	0	0	0	0	0	0	0	0	0	0	0	0	0	0	0	38.4	76.8	0	38.4	0	0	0	0	0	0	0	0	0	0	0	0	0	0	0	0	0	38.4	0	0	38.4	0	0	0	76.8	0	0	0	0	0	0	0	0	0	38.4	0	0	0	0	0	0	76.8	38.4	0	0	0	0	0	0	38.4	0	0	0	0	0	0	0	0	38.4	0	0	0	0	38.4	0	192	0	0	0	0	0	0	0	0	0	38.4	0	0	0	0	38.4	0	76.8	0	0	0	0	0	0	0	0	0	38.4	0	0	38.4	0	0	0	0	0	0	0	0	38.4	0	0	0	0	0	0	0	0	0	0	0	0	0	0	0	0	0	76.8	0	0	0	0	0	0	0	0	0	192	0	0	0	0	0	0	38.4	0	0	0	0	0	0	0	38.4	154	0	0	0	38.4	0	0	0	0	38.4	230	0	0	0	0	38.4	0	76.8	0	0	0	38.4	0	0	0	0	0	0	0	0	0	0	0	0	0	0	0	0	0	0	0	0	0	0	38.4	0	0	0	0	0	38.4	38.4	0	0	38.4	0	0	0	0	0	0	0	0	0	0	0	0	0	0	0	0	0	0	0	0	0	0	0	0	0	0	0	0	0	0	0	0	0	0	0	0	76.8	0	0	38.4	0	0	0	0	0	0	0	0	0	0	0	0	0	0	0	0	0	0	0	0	0	0	154	0	0	0	0	0	0	0	38.4	0	0	0	0	0	0	0	0	0	0	0	0	0	0	0	0	0	0	0	38.4	0	38.4	38.4	0	0	0	0	0	38.4	0	0	0	0	0	0	76.8	38.4	76.8	0	0	0	0	0	0	115	0	0	0	0	0	0	0	0	0	0	0	0	0	0	0	0	76.8	0	0	0	0	0	0	76.8	0	0	0	0	0	38.4	0	0	0	0	0	0	0	0	0	0	0	0	0	38.4	0	0	0	0	0	0	76.8	0	0	38.4	0	38.4	0	0	0	0	0	0	0	38.4	0	38.4	0	0	0	38.4	38.4	0	0	0	0	0	0	0	0	0	38.4	0	0	0	0	0	0	0	0	0	0	0	0	0	0	0	0	0	38.4	0	0	0	0	0	0	0	0	0	0	0	0	0	0	0	0	0	0	0	154	0	0	76.8	0	38.4	0	0	0	0	38.4	76.8	38.4	0	0	0	76.8	0	0	38.4	0	0	0	0	0	0	0	0	0	0	0	0	0	0	0	0	0	0	38.4	0	0	0	0	0	0	0	0	0	0	0	0	0	0	0	0	0	0	0	38.4	38.4	0	0	0	0	0	0	0	0	0	0	38.4	0	0	0	0	76.8	0	0	0	0	0	0	0	0	0	0	38.4	0	38.4	0	0	0	0	0	0	0	0	0	0	0	0	0	0	0	0	0	0	0	0	0	0	0	0	0	0	0	0	0	0	76.8	0	0	0	38.4	38.4	0	0	0	0	0	0	0	0	0	0	0	0	0	0	0	0	0	0	0	0	0	0	0	0	0	0	0	0	0	0	0	38.4	0	38.4	76.8	76.8	0	0	0	0	0	0	0	0	0	0	0	0	0	0	0	0	0	38.4	0	0	0	0	0	0	0	0	154	0	0	0	0	0	0	0	0	0	0	0	0	0	0	0	0	38.4	0	0	0	0	0	0	0	0	38.4	0	0	76.8	0	0	0	0	0	0	0	76.8	0	0	0	0	0	0	0	0	0	0	0	0	0	38.4	0	0	0	0	0	0	0	0	76.8	0	0	0	0	0	0	0	0	0	0	0	0	0	0	0	0	0	0	0	0	38.4	0	0	0	0	38.4	0	0	0	38.4	0	0	38.4	0	38.4	0	0	0	38.4	0	0	0	0	0	0	0	0	0	38.4	0	0	0	0	0	0	0	0	0	0	0	0	0	0	0	38.4	0	0	0	0	0	0	0	0	0	0	0	0	0	0	0	76.8	38.4	0	0	0	0	0	0	38.4	38.4	38.4	0	0	0	76.8	0	0	0	0	0	0	0	0	0	0	0	0	0	0	0	0	0	0	0	0	0	0	0	38.4	0	0	0	230	0	38.4	0	76.8	0	0	0	0	0	0	0	38.4	0	0	0	0	0	0	0	0	0	0	0	0	0	0	0	0	0	0	0	0	0	0	38.4	0	0	0	0	0	0	0	0	0	0	76.8	0	0	0	0	0	0	0	0	0	0	0	0	0	0	0	0	0	0	0	0	38.4	0	0	0	0	0	0	0	0	0	0	0	0	0	38.4	0	0	0	0	0	0	0	0	0	0	0	76.8	0	0	0	0	0	0	0	0	38.4	0	0	0	0	0	0	0	0	0	422	38.4	0	0	0	0	0	0	0	0	0	0	0	0	0	0	0	0	38.4	115	0	0	0	0	0	0	76.8	0	0	0	0	0	0	38.4	0	0	0	0	0	0	0	0	0	0	38.4	0	38.4	0	0	0	0	0	0	0	0	0	76.8	0	0	0	0	0	76.8	0	0	0	0	0	0	0	0	0	922	0	0	0	0	0	0	0	0	0	38.4	38.4	38.4	0	0	0	38.4	0	0	0	0	0	0	0	0	0	0	0	0	0	0	0	0	38.4	0	0	0	0	38.4	0	0	0	0	0	0	38.4	0	0	0	0	0	0	0	0	0	0	0	38.4	38.4	0	0	0	0	0	0	0	0	0	0	0	0	0	230	0	0	0	0	0	0	0	0	0	0	0	0	0	0	0	0	38.4	0	0	0	0	0	0	0	0	0	0	0	0	38.4	0	0	0	0	0	0	0	38.4	0	0	0	0	0	0	0	0	0	0	0	0	38.4	0	0	0	0	0	38.4	0	0	0	0	0	0	0	0	0	0	0	0	0	0	76.8	0	0	38.4	0	76.8	0	0	0	0	0	0	0	0	0	0	0	0	0	0	0	0	0	0	0	0	0	0	0	0	0	0	0	0	0	0	0	0	0	0	0	0	0	0	0	0	0	0	0	0	0	0	0	0	0	0	0	0	0	0	0	0	0	0	38.4	0	0	0	0	0	0	0	0	38.4	0	0	0	0	0	0	0	0	0	0	0	0	0	0	0	0	0	0	0	38.4	0	0	0	38.4	0	38.4	76.8	0	0	0	0	38.4	0	0	38.4	0	0	0	0	0	0	0	0	0	0	0	38.4	38.4	76.8	0	0	0	38.4	0	0	0	0	38.4	0	38.4	0	0	0	38.4	0	38.4	0	0	0	38.4	0	0	38.4	0	0	0	0	0	0	0	0	0	0	0	0	0	0	0	0	0	76.8	0	154	0	0	0	0	0	0	0	0	0	0	38.4	0	0	0	0	0	38.4	0	38.4	0	0	38.4	38.4	0	38.4	0	38.4	0	0	0	0	0	115	0	0	0	0	0	0	269	0	0	0	38.4	0	154	0	0	0	0	0	0	38.4	0	0	0	38.4	0	0	0	0	0	38.4	0	38.4	0	0	0	76.8	0	0	0	0	0	38.4	38.4	0	38.4	0	0	0	0	0	0	0	230	0	38.4	0	0	38.4	0	0	0	0	0	0	0	0	0	0	0	0	0	0	0	38.4	0	38.4	0	38.4	0	0	0	0	0	0	0	0	0	0	0	0	0	0	38.4	76.8	0	0	0	0	0	38.4	38.4	0	0	0	38.4	0	0	0	0	0	38.4	0	0	76.8	0	0	0	0	0	0	0	0	0	0	0	0	0	0	0	0	0	38.4	0	0	0	0	0	0	0	0	0	0	0	0	0	0	0	0	0	0	0	0	0	0	0	0	0	0	0	0	0	0	0	0	0	0	38.4	0	38.4	0	0	0	0	0	0	0	0	38.4	0	0	0	0	0	38.4	0	0	0	0	38.4	0	0	0	0	0	0	38.4	0	0	0	0	0	0	0	38.4	0	0	0	0	0	0	0	38.4	0	0	115	0	0	0	0	0	38.4	0	0	0	0	0	0	0	0	0	0	38.4	0	0	0	0	0	0	0	0	38.4	0	0	38.4	0	0	0	0	0	0	0	0	0	2.42e+03	0	0	0	0	76.8	0	0	38.4	0	0	38.4	0	0	0	0	0	0	0	0	0	0	0	0	0	0	0	0	0	0	0	0	0	0	0	0	0	0	0	0	38.4	0	0	0	0	0	0	0	38.4	0	0	38.4	0	0	0	0	0	38.4	0	0	0	0	0	38.4	0	0	0	0	0	0	0	0	0	0	0	0	0	0	0	0	0	0	0	0	0	0	0	0	0	0	0	0	0	38.4	0	0	0	0	0	0	0	0	0	0	0	0	38.4	0	0	76.8	0	0	0	0	0	0	0	0	38.4	0	0	0	0	0	0	38.4	0	0	0	0	0	0	38.4	0	0	0	0	0	0	0	0	76.8	0	0	0	0	0	0	0	0	0	0	0	0	0	0	0	0	0	115	0	38.4	38.4	0	0	38.4	0	0	0	0	0	0	0	0	0	0	38.4	0	0	0	0	0	76.8	0	0	0	38.4	0	0	0	0	0	0	0	0	0	0	0	76.8	0	0	38.4	0	0	0	0	0	0	0	0	38.4	0	0	0	0	0	0	0	0	0	0	0	0	0	0	0	0	0	0	76.8	0	115	0	0	0	0	0	0	0	0	0	0	38.4	0	0	0	0	0	0	0	0	0	38.4	0	0	0	0	0	0	0	38.4	0	38.4	0	0	0	38.4	0	0	0	0	0	38.4	0	0	38.4	38.4	0	0	0	0	0	0	0	0	0	768	0	0	0	0	0	0	0	0	0	0	0	38.4	0	0	0	0	0	0	0	76.8	0	0	0	0	38.4	0	0	0	0	0	0	0	0	0	0	0	0	0	0	0	0	0	0	0	0	0	0	0	0	0	76.8	0	0	0	0	0	0	0	38.4	0	0	0	0	38.4	0	0	0	76.8	0	115	0	38.4	0	38.4	0	0	0	0	0	0	0	38.4	0	0	0	0	0	0	0	0	0	0	38.4	0	0	0	0	0	38.4	0	0	0	0	0	0	0	0	38.4	0	0	0	0	0	0	0	0	0	0	0	0	0	76.8	0	0	0	0	0	0	0	0	0	0	0	0	0	0	0	0	0	76.8	0	0	0	0	0	0	0	0	0	0	0	0	0	38.4	0	38.4	0	38.4	0	0	0	0	0	0	0	0	0	38.4	0	38.4	38.4	0	0	0	0	0	0	0	0	0	0	0	0	0	0	0	0	0	0	0	0	0	0	0	0	0	0	0	0	38.4	0	0	0	0	0	0	0	0	0	0	0	0	0	0	0	0	0	0	0	0	0	0	0	0	0	0	0	0	0	0	0	0	115	0	0	0	0	0	0	0	0	0	0	0	0	0	0	76.8	0	0	0	0	0	0	0	0	0	38.4	0	0	115	0	0	0	0	0	0	0	0	0	0	0	0	0	0	0	0	0	0	0	0	0	0	0	0	0	38.4	76.8	0	0	0	0	0	0	0	0	0	0	0	38.4	0	0	0	0	0	0	0	38.4	0	0	0	0	0	0	0	0	0	0	0	38.4	0	0	0	76.8	0	0	0	0	38.4	0	0	0	0	38.4	0	0	38.4	0	0	0	0	0	0	0	38.4	0	0	0	0	0	0	0	0	0	0	0	0	0	0	38.4	0	0	76.8	38.4	0	0	0	0	0	0	0	38.4	0	0	0	0	0	0	0	0	0	0	0	0	0	38.4	0	0	0	0	0	0	0	0	38.4	0	0	76.8	0	0	0	0	0	0	38.4	0	0	38.4	0	0	0	38.4	0	0	0	0	0	0	0	0	0	0	0	0	76.8	0	0	0	0	0	0	0	0	0	0	0	0	76.8	0	0	0	0	0	0	0	76.8	0	0	0	0	38.4	0	0	0	0	0	0	0	0	0	0	0	0	76.8	0	0	0	0	0	0	0	0	0	0	0	0	0	0	0	0	0	115	0	0	0	0	0	0	0	0	0	0	0	0	0	0	0	0	0	0	0	0	0	0	0	0	0	0	0	0	0	0	0	0	0	0	0	0	0	0	0	0	0	0	0	0	0	0	0	0	0	0	0	0	0	0	38.4	154	154	0	0	0	38.4	0	0	0	0	38.4	0	0	0	0	0	0	0	0	0	0	0	0	0	0	0	0	0	0	0	0	0	0	0	0	0	38.4	0	0	0	0	0	0	76.8	0	0	0	38.4	0	0	0	0	0	0	0	0	0	76.8	38.4	0	38.4	0	0	0	0	0	0	0	0	38.4	0	0	0	0	0	0	0	0	0	0	0	0	0	0	0	0	0	0	0	0	0	0	38.4	0	0	0	0	0	0	0	0	0	0	0	0	0	0	0	0	0	0	0	0	0	0	0	0	0	0	0	0	0	0	0	0	0	0	38.4	0	461	0	0	0	0	0	0	0	0	0	0	0	0	0	0	0	0	0	0	0	0	0	0	0	0	0	0	0	0	0	38.4	0	0	0	0	0	0	0	0	0	0	0	0	115	0	0	0	0	0	0	0	0	0	0	0	0	0	0	0	0	0	0	0	0	0	0	0	0	115	0	0	0	0	0	0	0	0	0	0	0	0	0	76.8	0	0	0	0	0	0	0	0	0	0	0	0	0	0	0	0	0	0	0	0	0	0	0	0	0	76.8	0	0	0	0	38.4	0	0	0	0	0	0	0	0	0	0	154	0	38.4	0	0	0	0	0	0	0	0	0	0	0	0	0	0	0	0	0	0	0	0	0	0	0	38.4	0	38.4	0	0	0	0	76.8	0	0	0	38.4	0	0	0	0	0	0	0	0	0	0	0	0	0	0	0	0	0	0	38.4	0	0	38.4	0	0	0	0	0	0	38.4	0	0	0	0	0	0	0	0	0	0	0	38.4	0	0	76.8	0	0	0	0	0	0	0	0	0	1.96e+03	0	0	0	0	0	0	0	0	0	0	38.4	38.4	0	0	192	0	0	0	0	0	0	0	0	0	0	0	154	0	0	0	0	0	38.4	0	0	0	0	0	0	38.4	0	0	76.8	0	38.4	38.4	0	0	38.4	0	0	0	0	0	0	0	38.4	38.4	0	0	0	0	0	0	0	0	0	0	0	0	76.8	0	38.4	38.4	0	0	0	0	0	0	0	0	0	0	0	0	0	0	0	0	0	0	38.4	269	0	0	0	0	0	0	0	0	0	0	0	0	0	0	0	76.8	0	0	0	0	0	38.4	0	0	0	0	0	0	0	0	0	76.8	0	38.4	0	0	0	0	0	0	0	0	0	0	0	0	0	38.4	0	0	0	38.4	0	0	0	0	0	0	0	0	0	0	0	0	0	38.4	0	0	0	0	0	0	0	0	0	0	0	0	0	0	0	0	0	0	0	0	0	0	0	0	0	0	0	0	0	0	0	0	0	0	0	0	0	0	0	76.8	0	0	154	0	0	0	0	0	0	0	0	0	76.8	0	0	38.4	0	0	0	0	0	0	38.4	0	0	0	0	0	0	0	0	0	0	0	38.4	0	0	0	0	0	0	0	0	0	38.4	0	115	0	0	0	0	0	0	0	0	0	0	0	0	0	0	0	38.4	0	0	0	0	0	0	0	0	0	0	0	0	0	0	0	0	0	0	0	0	0	0	0	0	0	0	0	0	0	38.4	0	0	0	0	0	0	0	0	0	0	0	0	0	0	0	0	0	0	0	0	38.4	0	0	0	0	0	0	0	0	0	0	0	38.4	0	154	0	38.4	154	0	0	0	0	0	0	0	0	0	0	0	422	0	307	0	0	0	0	0	0	0	0	0	0	0	0	0	0	38.4	0	38.4	0	0	0	0	38.4	76.8	0	0	38.4	0	38.4	0	0	0	0	0	0	0	38.4	0	38.4	0	0	0	0	0	0	0	0	0	0	0	0	0	0	0	0	38.4	0	0	0	0	0	38.4	0	0	0	38.4	0	0	0	38.4	0	0	0	0	0	0	0	0	0	0	0	0	0	0	38.4	0	0	0	0	0	38.4	0	0	0	0	0	0	0	0	0	0	0	0	0	0	0	38.4	0	0	38.4	0	0	0	0	0	38.4	0	0	0	0	0	38.4	0	0	0	0	0	0	0	0	0	0	0	0	0	0	0	0	0	0	0	0	0	0	0	38.4	38.4	0	0	38.4	0	0	0	0	0	0	0	0	0	0	0	0	0	0	0	0	0	0	0	0	0	76.8	0	76.8	38.4	0	115	0	0	0	0	0	0	0	0	0	0	307	38.4	0	76.8	0	0	0	0	0	0	0	0	76.8	38.4	0	0	0	0	0	38.4	0	0	0	0	0	38.4	0	0	0	0	0	0	0	0	38.4	0	76.8	0	0	0	0	0	0	0	0	0	76.8	0	0	38.4	0	0	38.4	38.4	76.8	0	0	0	0	0	0	0	0	0	0	0	0	0	76.8	0	76.8	0	0	0	0	0	0	0	0	38.4	0	0	0	38.4	0	0	0	0	0	0	0	0	0	0	0	0	0	0	0	0	0	0	0	0	0	0	0	0	0	0	0	0	0	0	0	154	0	0	0	0	0	0	0	0	0	0	0	0	0	0	0	0	0	0	0	0	0	0	0	0	0	0	0	0	0	38.4	38.4	192	0	0	0	0	0	0	0	38.4	0	0	0	0	0	38.4	0	0	0	0	0	76.8	0	0	0	0	0	0	0	0	0	0	0	115	38.4	0	0	0	0	0	0	0	0	0	76.8	0	0	0	0	0	0	0	0	0	0	0	0	0	0	0	0	0	0	0	38.4	0	0	76.8	0	0	0	0	0	0	0	0	0	0	0	0	38.4	0	0	38.4	0	0	38.4	76.8	0	0	0	0	38.4	0	0	0	0	0	0	0	0	0	0	0	0	0	0	38.4	0	0	0	0	0	0	0	0	0	0	0	0	0	0	0	38.4	0	0	0	0	0	0	0	0	0	0	0	0	0	0	0	38.4	0	0	0	0	0	0	0	0	0	0	0	0	0	0	0	0	76.8	0	0	0	0	0	0	76.8	0	0	38.4	0	0	0	0	38.4	0	0	0	0	0	0	0	0	0	0	0	0	0	115	0	0	0	0	0	0	0	0	0	0	0	0	154	0	0	0	0	0	0	38.4	0	0	0	0	0	0	0	0	1.11e+03	0	0	154	38.4	0	0	76.8	0	0	0	38.4	0	0	0	0	115	0	0	0	0	0	0	0	0	0	0	0	0	0	230	0	0	0	0	0	0	76.8	38.4	0	0	0	0	0	0	0	0	0	0	0	0	0	0	0	0	0	0	0	0	0	0	0	0	0	0	0	0	0	0	0	0	0	0	76.8	0	0	0	38.4	0	0	0	0	0	0	0	0	0	0	0	0	0	0	0	0	0	0	0	0	0	38.4	0	0	0	0	0	0	0	0	0	0	0	0	0	0	0	0	0	0	0	0	0	0	0	38.4	0	0	0	0	0	0	0	0	0	0	76.8	0	0	0	0	0	0	0	0	0	0	0	0	0	76.8	0	0	0	0	0	0	0	0	0	0	0	0	0	0	0	0	76.8	0	0	0	0	38.4	0	0	0	38.4	0	0	0	0	0	0	0	38.4	0	0	0	0	0	0	0	38.4	0	0	38.4	0	38.4	0	0	0	0	0	0	0	0	38.4	0	0	0	0	0	0	38.4	0	0	0	0	0	0	0	0	0	0	0	0	0	0	0	0	0	0	0	0	0	38.4	0	0	0	0	0	1.61e+03	0	0	0	0	0	0	38.4	0	0	0	0	0	0	0	0	0	0	38.4	38.4	0	38.4	0	0	0	0	0	0	0	38.4	0	0	0	0	0	0	0	0	0	0	0	0	115	0	0	0	0	0	0	0	0	38.4	0	0	0	0	0	0	0	0	0	0	0	0	0	0	0	38.4	0	0	38.4	0	0	0	0	0	0	0	0	0	0	76.8	0	0	0	76.8	0	0	0	0	0	0	0	0	0	0	0	0	0	0	0	0	0	0	0	76.8	0	0	0	38.4	0	0	0	38.4	38.4	0	0	0	0	38.4	0	0	0	0	0	0	0	0	0	0	0	0	0	0	0	0	0	0	0	0	0	0	0	0	0	0	0	0	0	0	0	0	0	0	0	0	0	0	0	0	0	0	0	0	0	0	0	0	0	38.4	0	0	0	0	0	115	0	0	0	0	0	0	0	0	0	0	0	0	0	0	0	0	0	38.4	0	0	0	76.8	0	0	0	0	38.4	0	0	0	0	0	0	0	0	38.4	0	0	0	0	0	0	0	0	0	0	38.4	0	0	0	0	0	38.4	115	0	0	0	38.4	0	0	0	0	0	0	0	0	0	0	0	0	0	0	38.4	0	76.8	0	0	38.4	0	0	38.4	38.4	0	0	0	0	154	0	0	0	0	0	0	0	0	0	0	0	0	0	38.4	0	0	38.4	0	0	38.4	0	0	0	0	0	0	0	0	0	76.8	0	0	0	38.4	0	0	0	0	0	0	0	0	0	0	0	0	0	0	38.4	0	0	0	0	0	0	0	0	38.4	0	0	0	0	0	0	76.8	0	0	0	0	0	0	0	0	76.8	0	0	0	0	0	0	0	0	0	0	0	76.8	0	0	0	0	0	0	0	0	0	0	0	0	38.4	0	0	0	0	38.4	0	0	0	0	0	0	0	0	0	0	0	0	0	0	0	0	0	0	0	0	0	0	76.8	0	0	0	0	0	115	38.4	0	76.8	38.4	0	0	0	38.4	0	0	0	0	0	0	0	0	0	0	0	0	0	0	0	0	0	0	0	0	0	0	0	0	0	0	0	0	0	0	0	0	0	0	0	0	0	0	0	0	0	0	0	38.4	0	0	0	0	0	0	0	0	0	0	0	0	0	0	0	0	38.4	0	0	0	0	0	0	0	0	0	0	0	0	0	0	0	0	154	0	0	0	0	0	38.4	0	0	0	38.4	0	0	0	0	0	0	0	0	38.4	0	0	0	0	115	0	0	0	38.4	0	0	0	0	0	76.8	0	0	0	0	38.4	0	0	0	0	38.4	0	0	0	0	0	0	0	0	0	0	0	0	0	0	0	0	0	0	0	0	0	0	0	0	0	0	0	0	0	38.4	0	0	0	0	0	0	0	0	0	0	0	0	38.4	0	38.4	0	0	0	0	0	38.4	0	0	0	76.8	0	0	0	0	0	0	0	0	0	0	0	0	0	0	0	38.4	0	0	115	0	0	0	0	0	0	0	0	38.4	0	0	0	0	0	0	0	38.4	38.4	0	0	0	0	0	0	0	0	0	0	38.4	0	0	0	0	38.4	0	0	0	0	0	0	0	0	0	0	0	0	0	0	38.4	0	0	0	0	192	0	0	0	0	38.4	0	38.4	0	38.4	0	0	0	0	0	0	0	0	0	0	0	76.8	0	0	0	0	0	0	0	0	0	38.4	0	0	0	0	0	0	38.4	0	0	0	0	0	0	0	0	0	0	0	0	0	0	0	0	0	0	0	0	0	0	0	0	0	0	0	0	0	0	0	0	0	0	0	0	0	0	0	0	0	0	0	0	0	0	0	0	0	0	0	0	0	0	0	0	0	0	115	0	0	0	0	0	0	0	0	0	38.4	76.8	0	0	0	0	0	0	0	0	76.8	0	76.8	0	0	0	0	0	0	0	0	0	0	0	38.4	0	0	0	0	0	0	38.4	0	0	38.4	0	0	0	38.4	38.4	0	0	0	0	0	0	0	76.8	0	0	0	0	0	0	0	0	0	0	0	0	0	0	76.8	0	0	0	0	0	0	0	0	0	0	0	0	0	0	0	0	38.4	0	0	0	38.4	0	38.4	0	0	0	0	0	0	0	76.8	0	0	0	0	0	38.4	38.4	0	0	0	0	0	0	0	0	0	0	0	38.4	0	0	0	0	0	0	0	0	0	0	0	0	0	38.4	0	0	0	0	0	0	0	0	0	76.8	0	0	0	0	0	0	0	38.4	0	0	0	0	38.4	0	0	0	0	0	38.4	0	0	0	76.8	0	38.4	38.4	0	0	0	0	0	0	0	0	38.4	0	0	0	0	0	0	0	76.8	0	0	0	0	0	0	76.8	0	0	0	0	0	0	0	0	0	38.4	0	38.4	0	0	0	0	0	0	0	0	0	0	0	0	0	0	38.4	0	0	0	0	0	0	0	0	0	0	38.4	0	0	0	0	0	0	0	0	0	0	0	0	0	0	0	0	0	38.4	115	0	0	0	0	0	154	0	0	0	0	0	0	0	0	0	0	0	38.4	76.8	0	0	0	0	0	0	0	0	0	0	0	0	0	0	0	0	76.8	0	38.4	0	0	0	0	0	0	0	0	0	0	0	0	0	0	0	0	0	0	0	0	0	0	0	38.4	0	0	0	0	0	0	0	0	0	0	0	0	0	0	0	38.4	0	0	0	38.4	0	0	0	0	0	76.8	0	0	0	38.4	0	0	0	0	0	0	0	0	0	0	38.4	0	0	0	0	0	0	0	0	0	0	38.4	0	38.4	0	0	0	0	0	0	538	38.4	0	38.4	0	0	0	0	0	0	0	0	0	0	0	0	0	0	0	0	0	115	0	0	0	0	0	76.8	0	0	0	0	0	0	0	115	2.04e+03	384	76.8	0	0	38.4	0	0	0	0	0	0	115	0	0	0	38.4	0	38.4	76.8	0	0	0	0	0	0	0	0	0	0	0	0	0	0	0	0	0	0	0	0	0	0	0	0	0	38.4	0	115	0	0	0	38.4	0	38.4	0	0	0	0	0	0	0	0	0	0	0	76.8	0	0	0	0	0	0	0	76.8	0	0	0	0	0	38.4	0	38.4	0	0	0	0	0	0	0	0	0	0	38.4	0	0	0	0	0	0	0	0	0	0	0	0	0	0	0	0	0	38.4	0	38.4	0	0	38.4	0	115	0	38.4	0	0	0	0	38.4	0	0	0	38.4	0	0	0	0	0	0	0	0	0	0	76.8	0	0	0	0	0	0	0	0	0	0	192	0	0	0	0	0	0	0	0	0	0	0	0	0	0	0	0	0	0	0	0	38.4	0	0	38.4	0	38.4	38.4	0	0	0	0	0	0	0	154	115	0	0	0	0	0	38.4	0	76.8	0	0	0	0	0	38.4	0	0	0	0	0	0	0	0	38.4	0	0	0	0	0	0	0	0	0	0	0	0	0	38.4	0	76.8	0	38.4	0	0	0	0	0	0	0	76.8	38.4	0	0	38.4	0	0	0	0	1.31e+03	0	0	0	0	0	0	0	0	38.4	0	0	0	0	0	0	0	0	0	0	0	0	0	0	0	0	0	0	0	0	115	0	0	0	0	0	0	0	0	0	0	0	0	0	0	0	0	0	0	269	0	0	38.4	76.8	0	0	0	38.4	0	0	0	0	0	0	0	0	0	0	0	38.4	0	38.4	0	0	0	0	0	0	0	0	0	0	0	0	0	0	0	0	0	0	0	0	0	0	0	0	0	38.4	0	0	0	0	0	0	0	0	0	0	0	0	0	0	0	0	38.4	0	0	38.4	38.4	0	0	0	0	0	0	0	0	0	38.4	38.4	384	0	0	0	0	0	0	0	0	0	0	0	0	0	38.4	0	0	0	0	0	0	0	0	0	0	0	0	0	38.4	38.4	38.4	0	0	0	0	0	0	0	845	0	0	38.4	38.4	0	38.4	0	38.4	0	0	0	0	0	76.8	0	0	0	0	192	0	0	0	0	0	0	0	38.4	0	0	0	0	0	38.4	0	0	0	0	38.4	0	0	0	0	0	0	0	0	0	0	0	0	0	0	0	0	0	0	0	0	0	0	0	0	0	0	0	0	0	0	0	0	0	0	0	0	0	38.4	0	0	0	0	0	0	76.8	0	0	0	0	0	0	0	0	38.4	0	0	0	0	0	0	0	0	0	0	0	0	0	0	0	0	0	76.8	0	0	0	0	0	38.4	115	0	0	115	0	0	0	0	0	0	0	0	0	0	0	0	0	0	0	38.4	0	76.8	0	0	38.4	0	0	0	0	0	0	0	0	0	0	0	76.8	0	0	38.4	0	0	0	0	0	38.4	0	0	0	0	38.4	0	0	38.4	0	0	0	38.4	0	0	0	0	0	0	0	0	0	0	0	0	0	0	0	0	0	0	154	0	0	0	0	0	0	0	0	38.4	0	0	0	0	0	0	38.4	0	0	0	0	0	0	76.8	0	154	0	0	0	0	0	38.4	0	0	0	0	0	0	38.4	0	0	0	0	0	0	0	76.8	76.8	0	0	0	0	0	38.4	0	0	0	0	0	0	0	0	0	0	0	0	0	0	0	0	0	0	0	0	0	0	0	0	0	0	0	0	0	0	0	0	0	0	76.8	0	0	0	0	0	0	0	0	0	38.4	0	0	0	38.4	0	0	0	0	0	0	0	0	0	0	0	0	0	0	0	0	0	0	0	0	0	0	0	38.4	0	0	0	0	0	0	38.4	0	0	0	38.4	0	0	115	0	38.4	0	76.8	0	0	0	0	0	0	0	0	0	0	0	0	0	0	0	0	0	38.4	0	0	0	0	0	0	0	0	0	0	0	0	0	0	0	0	0	38.4	0	0	0	38.4	0	0	0	0	0	0	0	0	0	0	0	0	0	0	0	0	154	0	76.8	0	0	0	0	0	0	0	0	0	0	0	0	0	0	0	0	0	0	0	0	0	0	0	0	0	38.4	0	1.5e+03	0	0	0	0	0	0	0	0	38.4	0	0	0	0	38.4	0	0	0	0	0	0	0	0	38.4	0	0	0	0	0	0	0	38.4	0	0	0	0	38.4	0	0	0	0	0	0	0	0	0	0	0	0	0	0	0	0	0	0	0	0	0	0	0	0	0	0	0	0	0	0	0	0	0	0	0	0	0	0	0	0	0	0	0	0	0	0	0	0	0	0	0	0	0	38.4	0	0	0	0	0	38.4	0	38.4	0	0	0	0	0	0	0	0	0	38.4	0	0	38.4	0	0	38.4	0	0	0	0	0	0	0	0	0	0	0	0	38.4	0	0	38.4	0	0	0	0	38.4	38.4	0	38.4	0	0	0	0	0	0	0	0	0	38.4	76.8	0	0	0	38.4	0	0	0	0	0	0	38.4	0	0	0	0	0	0	0	0	38.4	0	0	0	0	0	0	0	76.8	38.4	0	0	0	0	0	0	0	0	38.4	0	0	38.4	0	0	0	0	0	0	38.4	0	0	0	0	0	0	0	0	76.8	0	0	0	0	0	0	0	0	154	0	0	0	0	0	0	0	0	0	0	0	0	0	0	0	0	0	38.4	0	38.4	0	0	0	192	0	0	0	0	38.4	38.4	0	0	0	0	0	0	0	0	0	0	0	0	0	0	0	38.4	0	38.4	0	38.4	0	0	0	38.4	0	0	38.4	0	0	0	0	0	0	0	0	38.4	0	0	0	0	38.4	0	0	38.4	0	0	0	0	0	0	0	0	76.8	0	0	0	76.8	0	0	0	0	0	0	0	0	0	0	0	0	0	0	0	0	0	0	0	0	0	0	0	0	0	0	0	0	0	0	0	0	0	76.8	0	38.4	0	0	0	0	0	0	0	0	0	0	0	0	0	0	0	0	0	76.8	0	0	38.4	0	0	0	0	76.8	0	0	76.8	0	0	0	0	0	0	0	0	38.4	38.4	0	0	0	0	0	0	0	0	0	0	0	0	0	0	0	0	76.8	38.4	38.4	0	0	76.8	38.4	0	0	0	0	0	0	38.4	0	0	0	0	0	0	0	346	0	0	0	0	0	0	0	0	0	0	38.4	0	0	0	0	0	0	0	0	0	0	0	0	0	0	0	0	0	0	0	0	0	0	0	0	38.4	0	0	0	0	0	0	0	0	0	0	0	0	0	0	0	0	0	0	0	0	0	0	0	0	0	0	0	0	0	0	0	0	0	0	0	0	0	38.4	0	38.4	38.4	0	0	0	38.4	0	38.4	0	0	0	0	0	0	0	0	0	0	0	0	0	0	0	0	0	0	0	0	0	0	0	0	0	0	38.4	0	0	0	38.4	0	0	0	0	0	0	0	38.4	0	0	0	0	0	0	0	0	0	0	38.4	0	38.4	0	0	76.8	38.4	0	0	0	0	0	0	0	0	0	0	0	0	0	0	0	0	0	0	0	0	0	0	0	0	0	38.4	0	0	38.4	0	0	0	38.4	0	0	0	0	0	0	0	0	0	38.4	0	0	0	0	0	0	0	0	0	0	0	0	0	0	0	0	0	0	0	0	0	0	0	0	0	38.4	0	0	0	0	76.8	0	0	0	0	76.8	0	0	0	0	0	0	0	0	0	0	0	0	0	0	0	0	0	0	0	0	0	0	38.4	0	0	0	0	0	0	0	0	38.4	0	0	0	0	0	0	0	76.8	0	0	0	0	0	0	0	0	0	0	0	0	38.4	0	0	0	38.4	0	0	0	0	0	38.4	0	0	0	0	0	0	0	0	0	0	0	38.4	0	0	38.4	0	0	0	0	0	0	0	38.4	0	0	0	38.4	0	76.8	0	0	0	0	115	0	0	38.4	38.4	0	0	38.4	0	0	38.4	76.8	0	0	38.4	0	0	0	0	0	0	0	0	0	0	0	0	38.4	0	0	0	0	0	0	0	0	0	0	0	0	0	0	0	0	0	0	0	0	0	0	0	0	38.4	0	0	0	0	0	115	0	0	0	0	0	38.4	0	0	0	0	0	0	0	0	0	0	0	0	0	0	0	0	0	0	38.4	0	0	0	38.4	0	0	0	0	0	0	0	0	0	0	0	0	0	0	269	192	0	0	0	0	0	0	0	0	0	0	0	0	0	0	38.4	0	38.4	0	38.4	0	0	0	0	0	0	0	38.4	115	0	0	0	38.4	0	0	0	0	0	0	0	0	0	0	0	0	0	0	0	0	0	0	0	38.4	0	0	0	0	0	0	0	0	0	38.4	0	0	0	0	38.4	0	0	0	0	0	0	0	38.4	0	0	0	0	0	0	0	0	0	0	0	0	0	76.8	0	0	38.4	0	0	0	0	0	0	0	0	38.4	0	0	0	0	38.4	0	0	0	0	0	0	0	0	0	0	38.4	0	0	0	0	0	0	0	0	76.8	0	38.4	0	0	0	0	0	0	0	0	0	38.4	0	0	0	0	0	0	0	0	0	0	38.4	0	115	0	0	38.4	38.4	0	0	0	0	115	0	0	0	0	115	0	38.4	0	0	0	0	0	0	0	0	0	0	0	0	0	0	0	0	0	0	0	0	0	0	0	0	0	0	38.4	0	0	0	0	0	0	0	0	0	0	0	0	0	0	0	0	0	0	0	0	0	0	0	0	38.4	0	0	0	0	0	0	38.4	0	0	0	0	0	0	0	0	0	0	0	115	0	38.4	0	38.4	38.4	0	0	0	0	0	38.4	0	0	0	0	0	0	0	38.4	0	0	0	0	0	38.4	0	0	0	0	0	0	0	0	38.4	0	0	0	0	0	0	0	0	0	0	0	38.4	0	0	0	0	0	0	0	0	0	0	0	0	0	0	0	0	0	0	0	0	38.4	0	0	38.4	0	0	0	0	0	0	0	0	0	76.8	0	0	0	0	0	0	0	0	0	0	0	0	0	0	0	0	0	38.4	1.31e+03	0	0	0	0	38.4	0	0	0	0	38.4	0	0	0	0	0	0	0	0	0	0	0	0	0	0	0	0	0	0	0	0	38.4	0	0	0	0	0	0	76.8	0	0	0	0	0	0	0	0	0	0	0	0	0	0	0	0	0	998	0	0	0	0	0	0	0	0	0	0	0	154	0	0	0	0	0	0	0	0	0	0	0	0	0	0	0	38.4	0	0	0	0	0	0	38.4	0	0	0	0	0	0	0	0	0	0	0	0	0	0	76.8	0	0	0	0	0	0	0	0	0	0	0	0	0	0	0	0	0	0	0	0	0	0	0	0	0	0	0	0	0	0	0	0	0	0	0	0	0	0	0	0	0	0	0	0	0	0	38.4	38.4	0	38.4	0	0	0	0	0	0	0	0	0	0	0	0	0	0	38.4	0	0	0	0	0	0	0	0	0	0	0	0	0	0	0	0	0	0	76.8	0	38.4	0	115	0	0	0	0	0	0	0	38.4	0	0	0	0	0	0	0	0	0	0	0	0	0	0	0	0	0	0	0	0	115	0	0	0	38.4	0	0	0	0	0	0	0	0	0	0	0	0	0	0	0	0	38.4	0	0	38.4	0	0	0	0	0	0	0	0	38.4	0	0	0	0	0	0	0	0	0	0	0	0	0	0	38.4	38.4	0	38.4	0	38.4	0	0	0	0	0	0	0	0	0	0	38.4	0	0	0	0	0	0	0	0	38.4	0	0	38.4	0	0	0	0	0	0	115	0	0	38.4	0	0	76.8	115	0	0	115	0	0	0	0	0	0	0	38.4	0	0	0	0	0	0	0	38.4	0	0	0	0	0	0	0	0	0	38.4	0	0	0	0	0	0	0	0	0	0	0	38.4	0	0	0	0	0	0	0	0	0	0	0	0	0	76.8	0	0	0	0	0	0	0	0	0	0	0	0	0	0	0	0	0	0	0	0	0	0	0	0	76.8	0	0	0	0	0	76.8	0	0	0	0	0	0	0	0	0	0	0	0	0	0	0	0	0	0	0	0	0	0	0	0	0	0	0	0	0	0	0	0	0	0	0	0	0	76.8	0	0	0	0	0	0	0	0	0	0	0	0	0	0	154	0	0	76.8	0	0	38.4	0	0	0	0	0	0	0	0	0	0	0	38.4	0	0	0	0	0	0	0	0	0	0	0	0	0	0	0	0	0	0	0	0	0	0	0	0	0	0	0	0	0	0	0	0	0	0	0	0	269	0	38.4	38.4	0	0	0	0	115	0	0	0	0	0	0	0	0	0	0	0	76.8	0	0	0	0	0	0	0	0	0	0	0	0	0	0	0	0	0	0	0	76.8	0	0	38.4	0	0	0	0	0	0	0	38.4	0	0	0	0	0	0	0	0	0	0	0	0	0	38.4	0	0	0	0	0	0	0	0	0	38.4	0	0	0	0	0	0	0	38.4	0	0	0	0	0	76.8	0	0	0	0	0	0	0	0	0	0	0	0	0	38.4	0	0	0	0	76.8	0	0	230	0	38.4	0	0	0	0	0	0	0	0	38.4	0	0	0	0	0	0	0	0	76.8	0	0	0	0	0	0	0	0	0	0	38.4	0	0	0	0	0	0	0	0	0	0	0	0	0	0	0	0	0	0	0	0	0	0	0	0	38.4	0	0	0	0	0	0	0	0	0	0	0	0	0	0	0	0	0	0	0	0	0	0	0	0	0	0	0	0	0	0	0	0	0	0	76.8	0	0	0	0	0	0	0	0	0	0	38.4	0	0	0	0	0	0	38.4	0	38.4	0	0	0	0	0	0	0	0	0	0	0	0	0	0	38.4	0	0	0	76.8	0	38.4	0	0	0	0	0	0	0	0	0	0	0	0	38.4	0	0	0	0	0	0	0	38.4	0	0	0	0	0	0	0	0	0	0	0	0	38.4	0	0	0	0	0	0	0	0	0	0	0	0	0	0	0	0	0	0	0	0	0	0	38.4	0	0	0	0	0	0	0	0	0	0	0	0	38.4	0	0	0	0	38.4	0	0	0	76.8	38.4	0	0	0	0	0	0	0	0	0	0	0	38.4	0	0	0	0	0	0	38.4	0	0	0	115	38.4	0	0	0	0	0	0	0	0	38.4	0	0	0	38.4	0	154	0	0	0	0	0	0	0	0	0	0	0	0	0	0	0	0	0	0	38.4	0	0	0	0	0	38.4	0	0	0	0	0	0	76.8	0	0	38.4	0	0	0	38.4	0	0	38.4	0	0	38.4	0	0	38.4	0	0	0	0	0	0	0	0	0	0	0	0	0	0	0	0	0	0	0	0	76.8	0	0	38.4	0	0	0	0	0	0	0	0	0	0	0	0	0	0	0	0	38.4	0	0	38.4	0	0	0	0	0	38.4	230	0	0	0	0	0	0	0	0	0	38.4	0	0	0	0	0	0	0	0	0	0	0	0	0	0	0	0	0	0	38.4	0	38.4	0	0	0	0	0	0	0	0	0	0	0	0	0	0	0	0	0	0	0	0	0	0	0	0	0	0	0	38.4	0	0	0	0	0	0	0	0	0	0	0	0	0	0	0	0	0	38.4	0	0	0	0	0	0	0	0	0	0	38.4	0	0	0	0	0	0	0	0	0	0	0	0	0	0	0	0	0	0	192	0	0	0	0	0	0	0	0	0	0	0	0	0	0	0	0	38.4	0	0	0	38.4	0	0	0	0	0	0	38.4	0	0	38.4	0	0	0	0	0	0	0	0	0	0	0	0	76.8	0	38.4	0	0	0	0	0	0	0	76.8	38.4	0	0	0	0	0	0	0	0	0	0	0	0	0	0	0	0	76.8	76.8	0	0	0	0	0	0	0	0	0	0	0	38.4	0	0	0	0	0	0	0	38.4	0	38.4	0	0	38.4	0	0	0	0	0	0	0	0	0	0	0	0	0	0	38.4	0	0	0	0	0	0	0	0	0	76.8	0	0	0	0	0	0	76.8	154	0	0	38.4	0	0	76.8	0	38.4	0	0	0	0	0	0	0	38.4	0	0	0	0	0	0	0	38.4	38.4	0	0	38.4	0	0	0	0	0	0	0	0	0	0	0	0	0	0	0	76.8	0	0	0	0	0	0	0	0	38.4	0	0	0	0	0	0	0	0	0	0	0	0	0	0	76.8	38.4	0	0	0	0	0	0	0	0	0	0	38.4	38.4	0	0	0	0	0	0	0	0	0	0	0	38.4	0	0	0	0	0	0	0	0	0	0	38.4	0	38.4	0	0	38.4	0	76.8	0	38.4	0	0	0	38.4	0	0	38.4	38.4	0	0	0	0	0	154	0	115	0	0	38.4	0	0	0	0	0	0	0	0	0	0	0	0	0	0	0	0	0	0	0	0	0	0	0	0	0	0	0	0	0	0	0	0	0	0	0	0	38.4	0	0	38.4	0	0	0	0	0	0	0	0	0	0	0	0	0	0	0	0	0	0	0	0	76.8	0	38.4	0	0	0	38.4	0	0	38.4	0	0	0	0	0	0	0	0	0	0	0	0	0	0	38.4	0	0	0	0	0	0	0	38.4	154	0	0	0	0	0	0	0	0	0	0	0	0	38.4	0	0	0	0	0	0	0	38.4	0	38.4	0	0	38.4	0	0	0	0	0	0	0	0	0	0	0	0	0	38.4	0	0	0	0	0	0	38.4	0	0	0	38.4	0	0	38.4	0	0	0	0	0	0	0	0	38.4	0	0	0	0	0	0	0	0	38.4	0	0	0	0	0	0	0	0	115	0	0	0	38.4	0	0	0	0	0	0	0	38.4	0	0	38.4	0	0	0	0	0	192	0	0	0	0	0	0	0	0	0	0	0	0	38.4	0	0	0	0	0	0	0	0	0	0	0	0	38.4	0	0	0	0	0	0	115	76.8	0	0	0	0	0	0	0	0	0	0	0	0	0	0	0	38.4	0	0	0	0	0	38.4	0	0	0	0	0	0	0	38.4	38.4	38.4	0	0	0	0	38.4	0	0	0	0	0	0	192	0	0	0	0	0	0	0	0	38.4	0	0	0	0	0	0	0	0	0	0	0	0	0	0	0	0	38.4	0	0	0	0	0	0	0	0	0	0	0	0	0	0	0	0	38.4	0	0	0	0	38.4	0	0	0	0	0	0	0	0	0	0	0	0	0	0	0	0	0	0	0	0	0	0	0	0	0	0	0	0	38.4	0	0	0	0	0	0	0	0	0	0	0	0	0	0	0	0	0	0	0	0	0	38.4	0	0	0	0	0	0	0	0	0	0	0	0	38.4	0	0	0	0	0	38.4	0	0	0	0	0	0	0	0	0	0	0	0	38.4	0	0	0	0	38.4	0	38.4	0	0	0	0	0	76.8	0	0	38.4	192	192	0	0	38.4	1.31e+03	0	0	0	0	0	0	0	0	0	0	0	0	0	0	0	0	0	0	0	0	0	0	0	0	0	0	0	0	0	0	0	0	0	38.4	0	230	154	0	0	0	0	0	0	0	0	0	0	0	0	38.4	0	0	0	0	0	0	0	0	0	0	0	0	0	0	0	0	0	0	0	0	38.4	38.4	0	0	0	0	0	0	38.4	0	38.4	0	0	0	0	0	0	0	0	0	38.4	0	0	0	0	0	38.4	0	38.4	0	0	0	0	0	0	0	0	0	0	0	0	0	0	0	0	0	38.4	0	0	0	0	0	0	0	0	0	0	0	0	0	0	0	0	0	0	0	0	38.4	0	0	0	38.4	0	0	0	0	0	0	0	0	0	38.4	0	0	0	0	0	0	0	0	0	0	38.4	0	0	0	0	0	0	0	0	0	0	0	0	0	0	0	0	0	0	0	0	0	0	0	0	0	0	0	0	0	0	0	0	0	0	0	0	0	0	0	0	0	0	0	0	38.4	0	0	0	0	38.4	0	0	0	0	0	0	0	154	0	0	38.4	0	38.4	0	0	0	0	38.4	0	0	0	38.4	0	0	0	0	0	0	0	0	0	0	0	0	0	0	0	38.4	0	38.4	0	0	0	0	0	0	0	0	0	0	0	0	0	76.8	0	38.4	0	0	0	0	0	0	0	0	0	38.4	0	0	0	0	0	0	0	0	38.4	0	0	0	38.4	0	0	0	0	0	0	0	0	0	0	0	0	0	0	0	0	115	0	0	0	0	0	0	0	38.4	0	38.4	0	0	0	0	0	0	0	0	0	0	0	0	0	0	0	0	0	38.4	0	0	0	0	0	0	0	0	0	38.4	0	0	0	0	76.8	0	0	38.4	0	0	0	0	192	0	0	0	0	0	0	0	0	0	0	0	0	0	0	0	0	0	0	38.4	0	0	0	0	0	0	0	0	0	0	0	0	0	38.4	0	0	0	0	0	0	0	76.8	0	0	0	0	0	0	0	0	0	0	38.4	0	0	0	0	76.8	38.4	0	0	0	0	0	0	0	38.4	0	0	0	0	0	0	0	0	115	76.8	0	0	0	0	0	0	0	0	0	0	0	0	0	0	0	38.4	0	0	0	0	38.4	0	0	0	0	0	0	0	0	0	0	0	0	0	0	0	0	0	0	0	38.4	0	0	38.4	0	0	0	0	0	38.4	38.4	0	38.4	0	0	115	0	38.4	0	0	0	0	0	0	38.4	0	0	0	0	0	38.4	0	0	0	0	0	0	0	76.8	0	0	0	0	0	0	0	0	0	0	0	0	0	0	0	0	0	0	0	0	38.4	38.4	0	0	0	0	0	0	0	0	0	76.8	76.8	0	0	0	0	0	115	0	0	0	0	0	76.8	0	0	0	0	115	0	0	0	0	0	0	115	0	0	0	0	0	0	0	0	0	0	0	0	38.4	0	0	0	0	0	0	0	0	0	0	38.4	0	0	0	0	0	0	0	0	0	0	0	0	76.8	0	0	0	0	0	0	0	0	0	0	0	0	38.4	0	0	0	0	0	0	0	38.4	0	0	0	115	76.8	0	38.4	0	0	0	0	0	38.4	0	0	0	0	0	0	0	0	0	0	0	0	38.4	0	0	0	0	0	0	0	0	0	0	0	0	0	0	0	0	38.4	0	0	0	0	0	0	0	38.4	38.4	0	0	0	0	0	0	0	0	0	0	0	0	0	0	0	0	0	0	0	38.4	38.4	0	0	0	38.4	0	0	0	0	0	0	0	0	76.8	0	0	0	0	0	38.4	0	0	0	0	38.4	0	0	0	0	0	0	0	0	0	0	0	0	0	0	0	0	0	0	38.4	0	0	76.8	0	76.8	0	115	0	0	0	0	38.4	0	0	0	0	0	0	0	0	0	0	76.8	0	0	0	0	0	0	0	0	0	38.4	0	0	0	0	0	0	0	0	0	0	0	0	0	0	0	0	0	0	0	0	0	0	0	0	0	0	0	0	0	38.4	0	0	0	0	0	0	0	0	0	0	0	0	0	0	0	0	0	0	0	0	0	0	0	38.4	0	76.8	0	0	0	0	0	0	0	0	0	0	0	0	0	0	0	38.4	0	0	0	0	38.4	0	0	0	0	0	0	0	0	0	0	0	0	0	0	0	0	0	0	0	0	0	0	0	0	0	0	0	0	0	0	0	0	0	38.4	0	0	0	0	38.4	0	0	0	0	0	0	0	38.4	38.4	0	0	0	0	0	0	0	0	38.4	0	0	0	0	0	0	0	0	0	0	0	0	0	0	0	0	38.4	0	0	0	0	0	0	0	38.4	0	0	0	0	0	0	38.4	0	0	0	0	0	38.4	0	0	0	0	0	0	0	0	0	0	0	0	0	0	0	0	0	0	0	0	0	0	0	0	0	38.4	38.4	0	38.4	0	0	76.8	0	0	0	0	38.4	0	0	0	0	0	0	0	0	0	0	0	499	0	0	0	0	0	0	0	0	0	0	38.4	0	38.4	38.4	38.4	0	0	0	0	0	0	0	38.4	0	0	0	38.4	0	0	38.4	76.8	0	0	0	0	0	38.4	0	0	0	76.8	0	0	0	0	0	0	0	0	38.4	0	0	0	0	0	0	0	0	0	0	0	0	0	0	0	38.4	0	0	0	0	0	0	0	0	0	0	0	0	0	0	0	0	0	0	0	0	0	38.4	0	38.4	0	0	0	0	0	0	0	0	0	0	0	0	0	0	0	0	0	0	0	0	0	0	76.8	192	0	0	0	76.8	0	0	0	0	0	38.4	0	0	0	0	0	0	230	0	38.4	0	0	0	0	0	0	0	0	0	0	0	0	0	0	0	230	0	0	0	0	38.4	0	0	38.4	0	0	38.4	0	0	0	0	0	0	38.4	0	0	0	0	0	0	0	0	0	0	0	0	0	0	0	0	0	38.4	0	0	0	0	0	0	0	0	0	0	38.4	0	0	0	0	0	0	0	0	0	0	0	0	0	0	0	76.8	38.4	0	0	0	0	0	0	0	0	0	0	0	38.4	0	0	0	0	0	0	0	0	0	76.8	0	0	0	0	0	0	0	38.4	0	0	0	0	0	0	0	0	0	0	38.4	0	0	0	0	0	0	0	0	0	0	0	0	0	38.4	0	0	0	0	0	0	0	0	0	0	0	0	0	0	0	0	0	38.4	38.4	38.4	0	0	0	0	38.4	0	0	0	0	0	0	0	0	0	0	0	0	38.4	38.4	0	0	0	0	0	0	0	0	0	0	38.4	0	0	0	0	0	0	38.4	0	0	0	0	0	0	0	0	0	0	0	0	0	0	0	0	0	0	0	0	0	0	0	0	38.4	0	0	0	0	0	0	0	38.4	0	38.4	76.8	0	0	0	0	0	0	0	0	38.4	0	0	0	0	76.8	38.4	0	0	0	0	0	0	0	0	0	0	0	0	38.4	0	0	0	0	0	38.4	38.4	0	76.8	0	0	0	0	0	0	0	0	0	0	0	0	0	115	0	0	0	0	0	0	38.4	0	0	0	0	0	0	0	0	0	0	0	0	38.4	0	0	0	0	0	0	0	0	38.4	0	0	0	0	0	0	0	0	0	0	0	0	0	0	0	0	0	0	0	0	0	38.4	0	0	0	0	0	0	0	0	0	0	0	0	0	0	0	0	115	38.4	0	0	0	0	0	0	0	0	0	0	38.4	0	38.4	0	0	0	0	0	0	38.4	0	0	0	0	0	0	0	0	0	0	0	0	0	0	192	76.8	0	0	0	0	38.4	0	0	0	0	0	0	0	0	0	0	0	0	0	0	0	0	0	0	0	0	76.8	0	0	0	76.8	0	0	0	0	0	0	38.4	0	38.4	0	0	0	0	0	0	38.4	0	0	0	0	0	0	0	0	0	0	0	0	0	0	0	0	0	0	0	0	0	0	0	0	38.4	0	0	0	0	0	0	0	0	0	0	0	0	0	38.4	38.4	38.4	0	0	0	0	0	0	0	0	0	0	0	0	0	0	0	0	0	0	0	0	0	0	0	0	0	0	0	0	0	0	0	76.8	0	0	0	0	0	0	0	0	0	0	0	0	0	0	0	0	0	154	0	0	0	0	0	0	38.4	0	0	0	0	0	0	0	0	0	0	0	38.4	0	0	38.4	0	0	0	0	0	0	0	0	0	0	38.4	0	0	0	0	0	0	0	0	0	0	0	0	0	0	0	0	0	0	0	0	0	0	0	0	0	0	0	0	0	0	0	0	0	0	0	0	0	0	0	0	0	0	0	0	0	0	38.4	0	38.4	0	0	0	38.4	0	0	0	0	0	0	0	0	0	0	0	38.4	0	0	0	0	38.4	38.4	0	0	0	0	0	0	0	0	0	0	0	0	0	38.4	0	0	0	0	0	0	0	0	0	38.4	0	0	0	38.4	0	0	0	0	0	0	0	0	0	0	38.4	0	38.4	0	0	76.8	0	0	0	0	38.4	0	38.4	0	0	0	0	0	0	0	0	0	0	0	0	0	0	0	0	0	0	0	0	0	0	0	0	0	0	0	0	0	38.4	0	0	0	0	0	0	0	0	0	0	0	0	0	0	0	0	0	0	0	0	0	0	38.4	0	0	0	0	0	0	0	0	0	38.4	38.4	0	0	0	0	0	0	0	0	0	0	0	0	0	0	0	0	0	0	0	0	0	0	0	76.8	0	0	0	38.4	0	0	0	0	0	0	0	38.4	0	0	0	0	38.4	0	0	0	0	0	0	38.4	0	0	0	38.4	0	0	0	0	0	0	0	0	0	0	0	0	0	38.4	0	0	0	0	0	0	0	0	0	0	0	0	0	0	0	0	0	0	0	0	38.4	0	0	0	0	0	76.8	76.8	0	0	0	0	38.4	0	0	76.8	0	0	0	0	38.4	0	0	0	0	0	0	0	0	0	38.4	0	0	0	0	0	0	0	0	0	0	0	0	0	0	0	0	0	307	0	0	0	0	0	0	0	0	0	38.4	0	0	0	0	0	0	0	0	0	0	0	38.4	0	0	0	0	0	76.8	0	0	0	0	0	0	0	0	0	38.4	0	0	0	0	0	0	0	0	38.4	0	38.4	0	0	0	0	0	0	0	0	0	0	0	0	0	0	0	0	38.4	0	38.4	0	0	0	0	0	0	0	0	0	0	0	0	38.4	0	0	0	0	0	0	0	0	0	0	0	0	0	0	0	0	0	0	0	0	0	0	0	0	0	0	0	0	0	0	0	0	0	0	0	38.4	0	0	0	0	0	0	0	0	0	0	0	0	0	0	0	0	0	0	0	0	0	0	0	0	0	0	38.4	115	0	0	0	0	0	0	0	0	0	0	0	0	0	0	0	0	0	0	0	0	76.8	0	0	0	0	0	0	0	0	0	0	76.8	0	0	0	0	0	0	0	0	0	0	0	38.4	0	0	0	0	0	38.4	0	0	0	0	0	0	0	0	0	0	0	0	0	0	38.4	0	0	0	0	0	0	0	0	0	0	0	0	0	0	38.4	0	0	38.4	0	0	0	0	0	0	0	0	0	0	38.4	76.8	0	0	0	0	0	0	0	0	0	0	0	0	0	0	0	0	0	0	0	0	0	0	0	0	0	38.4	0	0	0	0	38.4	0	0	0	0	0	0	0	0	38.4	0	0	0	0	0	0	0	0	0	0	0	0	0	0	38.4	0	0	0	0	0	0	0	0	0	0	0	0	115	0	0	0	0	0	0	0	0	0	0	38.4	0	0	0	0	0	0	0	0	0	0	0	115	0	0	38.4	38.4	0	0	0	0	0	0	0	0	38.4	0	0	0	38.4	0	0	0	0	0	0	0	0	38.4	0	0	0	0	0	0	0	0	0	0	0	0	0	0	0	0	0	0	0	0	38.4	0	0	0	0	0	0	0	0	0	0	0	0	0	0	0	115	38.4	0	0	0	0	0	0	38.4	0	0	0	0	0	0	0	0	38.4	0	0	0	0	0	0	0	38.4	0	0	0	0	0	0	38.4	0	38.4	0	0	0	38.4	0	0	0	38.4	0	0	0	0	0	0	38.4	0	0	0	0	0	0	0	0	0	0	38.4	0	0	0	38.4	0	38.4	0	0	0	0	0	76.8	0	0	0	0	0	0	0	0	0	0	0	115	76.8	0	0	0	38.4	0	0	0	0	115	0	0	0	0	0	0	0	0	0	0	0	0	0	0	0	0	0	0	0	0	0	0	0	0	0	0	0	0	0	0	0	0	0	0	0	0	0	0	0	0	0	0	38.4	0	0	0	0	0	0	0	38.4	0	0	0	0	0	0	0	0	0	0	0	0	0	0	0	0	0	0	0	0	0	0	0	0	0	0	0	0	0	76.8	0	0	0	0	76.8	0	0	0	0	0	38.4	0	0	0	38.4	0	0	0	0	38.4	0	0	38.4	0	0	38.4	0	0	0	0	0	154	0	0	0	0	0	0	0	0	0	0	0	0	0	0	0	0	0	0	0	0	0	0	76.8	0	0	0	0	0	76.8	0	76.8	0	38.4	0	0	0	0	0	0	0	0	0	0	0	0	0	0	76.8	0	0	0	0	0	0	0	38.4	38.4	38.4	38.4	0	0	0	0	230	0	0	0	0	76.8	0	0	0	0	38.4	0	0	0	0	0	0	0	0	0	0	0	0	0	0	0	38.4	0	0	0	0	0	0	0	0	0	0	0	38.4	0	0	0	0	0	0	0	0	0	0	0	0	0	0	0	0	0	0	0	154	0	0	0	0	0	0	0	0	0	0	0	0	0	0	0	0	0	0	0	0	0	0	0	0	0	0	0	0	0	76.8	38.4	0	0	76.8	0	0	0	0	0	38.4	0	0	0	0	0	154	0	0	0	0	0	0	0	0	0	0	0	38.4	0	0	0	0	0	0	0	0	0	0	0	0	0	38.4	0	38.4	0	0	0	0	0	38.4	0	38.4	0	0	0	0	0	0	0	0	76.8	0	0	0	0	0	0	38.4	0	0	0	115	38.4	0	76.8	0	0	76.8	0	0	0	38.4	0	0	0	0	0	0	0	38.4	0	76.8	0	0	0	0	0	0	0	0	0	0	0	0	0	0	0	0	0	0	0	0	0	0	0	0	0	0	0	38.4	38.4	76.8	0	0	0	0	0	0	0	0	0	0	0	0	0	0	0	0	0	0	0	0	0	0	0	0	38.4	38.4	0	0	0	0	0	0	76.8	0	0	0	0	0	0	0	0	38.4	0	0	0	38.4	0	0	0	0	0	0	0	0	0	0	0	0	0	0	0	0	0	0	0	0	0	38.4	0	0	0	0	0	0	0	38.4	0	0	0	38.4	0	0	0	0	0	0	0	0	0	38.4	0	0	0	38.4	0	0	0	0	0	0	0	0	0	0	38.4	0	0	0	0	0	0	0	0	38.4	0	0	0	0	0	0	38.4	0	0	0	0	0	0	0	0	0	0	0	38.4	0	0	0	38.4	0	0	76.8	0	0	0	0	0	0	0	0	0	0	38.4	38.4	0	0	0	0	0	0	0	0	0	0	0	0	0	0	0	0	0	0	0	0	0	38.4	0	0	0	38.4	0	0	0	0	0	0	0	0	0	0	0	0	76.8	0	0	0	0	0	0	0	0	0	0	0	0	0	0	0	0	0	0	0	0	0	0	0	0	0	38.4	0	0	0	0	0	38.4	0	0	0	38.4	0	0	0	38.4	0	0	0	76.8	0	0	38.4	0	0	0	0	0	0	0	0	0	0	0	0	0	0	0	0	0	0	0	0	0	0	0	0	0	0	0	0	0	0	192	0	0	76.8	0	0	38.4	0	0	0	0	38.4	0	0	0	0	0	0	0	0	0	0	0	0	0	0	38.4	0	76.8	0	0	0	0	0	0	38.4	0	38.4	0	0	0	38.4	0	0	0	0	0	0	0	0	0	0	0	0	0	0	0	0	0	0	0	0	0	0	0	115	0	0	38.4	0	0	0	0	0	0	0	0	0	0	0	0	0	0	0	0	0	0	0	0	0	0	0	0	0	0	0	0	0	0	0	0	0	0	0	0	38.4	0	0	0	38.4	0	0	38.4	0	0	0	0	0	0	0	0	0	0	0	0	38.4	38.4	0	38.4	0	0	0	0	0	0	0	0	0	0	38.4	0	0	0	0	0	0	0	38.4	0	0	0	0	0	0	0	0	0	0	0	0	0	0	0	38.4	0	0	0	38.4	0	0	0	0	0	0	0	0	0	0	0	38.4	0	0	0	0	0	0	0	0	0	0	0	0	0	0	0	0	0	0	0	0	0	0	38.4	0	0	0	38.4	0	0	0	0	0	0	0	38.4	38.4	0	0	0	0	0	0	0	0	0	0	0	0	0	0	0	0	0	0	0	0	0	38.4	0	0	0	0	0	0	0	0	230	0	0	38.4	0	0	0	0	0	0	0	0	0	0	0	0	0	0	0	0	0	0	0	0	0	0	0	38.4	38.4	0	0	0	0	0	0	0	0	0	38.4	0	0	38.4	38.4	0	115	0	0	0	0	0	0	0	0	0	0	38.4	0	0	0	0	0	0	0	0	0	0	0	0	0	0	0	0	0	76.8	0	0	0	0	0	0	0	0	0	0	0	0	38.4	38.4	0	0	38.4	0	0	0	0	38.4	0	0	0	76.8	0	0	0	0	38.4	0	38.4	38.4	0	38.4	269	38.4	0	0	0	0	0	38.4	0	0	0	0	0	0	0	38.4	0	0	0	0	0	0	0	0	0	0	0	38.4	0	0	0	0	0	0	0	0	0	0	0	0	0	0	0	0	0	0	0	0	0	0	0	0	0	0	0	0	0	0	0	0	0	0	0	38.4	0	0	0	0	0	0	0	38.4	38.4	0	0	0	0	0	0	0	0	0	0	0	0	38.4	115	0	0	38.4	0	0	0	0	0	0	0	0	0	0	0	0	0	0	0	0	0	0	0	0	0	0	0	0	38.4	0	0	0	0	0	0	0	0	0	0	0	0	0	0	0	115	0	0	0	0	0	0	115	0	0	0	0	0	0	0	0	0	0	0	0	0	0	0	0	0	0	0	38.4	0	0	0	0	0	0	0	0	0	0	38.4	0	0	76.8	0	0	0	0	0	0	0	154	0	0	0	0	38.4	0	0	0	0	38.4	0	0	0	0	0	0	0	0	0	0	0	0	0	0	0	76.8	0	0	0	0	0	38.4	0	0	0	0	76.8	0	0	0	0	0	0	0	0	0	0	0	0	115	38.4	0	0	0	0	0	0	192	0	0	0	0	0	0	0	0	0	0	0	0	0	0	0	0	0	0	0	38.4	0	0	0	38.4	0	0	0	0	0	0	0	0	0	38.4	0	0	38.4	0	0	0	0	0	0	0	0	0	0	38.4	0	0	0	0	38.4	0	0	0	0	0	0	0	38.4	0	0	0	0	0	0	0	38.4	0	0	0	0	0	0	38.4	0	38.4	0	0	154	0	0	0	0	0	0	0	0	0	0	38.4	38.4	38.4	0	38.4	0	0	0	0	0	0	0	38.4	76.8	0	0	0	0	38.4	0	38.4	0	0	0	0	0	0	0	0	0	0	0	76.8	0	0	0	115	0	0	0	0	0	0	0	0	0	0	0	0	0	0	0	0	0	0	0	0	0	0	0	0	0	38.4	38.4	0	0	0	0	0	0	0	0	0	0	0	0	0	0	0	0	0	0	0	0	0	0	0	0	0	0	0	0	38.4	0	0	0	0	0	0	0	0	0	0	0	0	0	0	0	0	0	0	0	0	38.4	0	0	0	0	0	0	0	0	115	0	0	0	0	0	0	0	0	0	0	0	0	0	0	0	0	0	0	0	0	0	0	38.4	38.4	0	0	0	0	0	0	0	0	76.8	0	0	0	0	0	0	0	0	0	0	38.4	0	0	76.8	0	0	0	0	0	0	38.4	154	38.4	38.4	0	0	0	0	0	0	0	0	0	0	0	0	0	0	0	0	0	0	0	0	0	0	0	38.4	0	0	0	0	0	0	38.4	76.8	0	0	0	0	0	0	0	0	0	0	0	0	0	0	0	0	115	0	0	0	0	0	0	0	0	38.4	0	0	0	38.4	154	0	0	0	38.4	0	0	0	0	0	0	0	38.4	0	0	0	0	38.4	0	0	0	0	0	0	38.4	76.8	0	0	0	0	0	38.4	0	0	0	0	0	0	0	0	0	0	0	0	0	0	0	0	0	0	0	115	0	0	0	0	0	0	0	0	0	0	0	0	38.4	0	0	0	0	0	76.8	0	0	0	230	76.8	0	0	0	0	0	76.8	0	0	0	76.8	0	0	0	0	0	0	0	0	0	0	0	0	0	0	0	154	0	0	0	0	76.8	0	0	0	0	38.4	0	0	76.8	0	0	0	0	0	38.4	0	0	0	0	0	0	0	0	0	0	0	0	0	0	0	0	0	0	0	0	0	0	0	0	0	0	0	0	38.4	0	0	0	0	0	0	0	0	0	0	0	0	0	0	0	0	38.4	38.4	0	76.8	0	38.4	0	38.4	0	0	0	0	0	0	0	38.4	0	38.4	38.4	0	0	0	0	0	0	0	0	0	0	0	76.8	0	0	0	38.4	0	0	0	0	0	0	0	38.4	0	0	0	0	0	0	0	0	0	0	0	0	0	0	0	0	0	0	0	76.8	0	0	0	0	0	0	0	0	0	0	0	0	76.8	38.4	0	38.4	0	0	0	0	0	38.4	0	0	0	0	0	0	0	0	0	0	0	0	0	0	0	0	0	0	0	0	0	0	0	38.4	0	0	38.4	0	0	0	38.4	0	38.4	0	0	0	0	38.4	0	0	76.8	0	0	0	0	0	0	0	0	0	0	0	0	0	0	0	0	0	0	0	0	0	0	0	38.4	0	38.4	38.4	0	0	38.4	0	0	0	38.4	0	115	0	0	0	38.4	0	0	0	0	0	0	0	0	0	0	0	0	0	0	0	0	0	0	0	0	0	0	154	0	0	0	0	0	0	0	0	0	0	0	0	0	0	38.4	0	0	0	0	0	0	0	0	0	0	0	0	0	0	0	0	0	76.8	0	0	0	0	0	0	0	0	0	0	0	0	0	0	0	0	0	0	0	0	0	0	0	0	0	0	0	0	76.8	154	0	0	76.8	0	0	0	0	0	0	0	0	0	0	38.4	0	0	0	0	0	0	0	0	0	0	38.4	0	38.4	0	0	0	0	0	0	0	0	0	0	0	0	0	0	0	0	0	0	0	76.8	38.4	0	0	0	0	0	38.4	0	0	0	192	38.4	0	0	0	0	0	0	0	0	0	38.4	0	0	0	0	38.4	0	0	0	0	0	0	0	0	0	0	0	0	0	0	0	0	0	0	0	0	0	0	0	0	0	0	0	0	0	38.4	0	0	0	0	0	0	76.8	0	0	0	0	0	0	0	0	0	0	0	0	0	0	0	0	0	0	0	0	0	0	0	0	38.4	0	0	0	0	0	0	38.4	0	0	76.8	0	115	0	0	0	0	0	76.8	0	38.4	0	0	0	0	0	0	0	0	0	0	0	0	0	0	0	0	76.8	0	0	0	0	0	0	0	115	0	0	0	0	0	0	0	0	0	0	0	0	0	0	0	0	0	38.4	0	0	0	0	0	0	0	38.4	0	76.8	0	0	0	0	0	0	0	0	0	0	0	0	0	0	38.4	0	0	0	154	38.4	0	0	38.4	38.4	0	38.4	0	0	0	0	0	0	0	0	38.4	0	0	38.4	0	0	0	0	0	0	0	0	0	76.8	0	0	76.8	0	0	0	0	0	0	0	0	0	154	0	0	307	0	0	0	0	0	0	0	0	0	0	38.4	0	38.4	0	76.8	0	0	0	0	0	0	0	0	0	0	0	38.4	0	0	0	0	0	0	0	0	0	38.4	0	0	0	0	845	38.4	0	0	0	0	0	0	0	0	0	0	0	0	0	0	0	0	0	0	0	0	0	0	0	38.4	0	0	0	38.4	0	0	38.4	38.4	0	0	38.4	38.4	0	0	0	0	0	0	0	0	0	0	0	0	0	0	0	0	0	0	0	0	76.8	0	0	0	0	0	0	0	0	0	0	0	384	0	38.4	0	0	38.4	38.4	0	0	0	0	0	0	0	0	0	0	115	0	0	0	0	0	0	0	0	0	38.4	0	0	76.8	0	0	0	0	0	0	0	0	0	0	38.4	0	0	0	0	0	0	0	38.4	0	0	0	0	0	0	0	0	38.4	0	0	0	0	38.4	0	0	0	0	0	0	0	0	0	0	0	0	0	0	0	0	0	0	0	0	0	0	0	38.4	0	38.4	38.4	0	0	0	0	0	0	0	0	38.4	192	0	76.8	38.4	0	0	0	0	0	0	0	0	0	0	0	0	0	0	0	0	0	0	38.4	0	0	0	0	38.4	0	38.4	0	0	0	0	0	0	0	0	0	0	76.8	0	0	0	0	0	0	0	0	0	0	38.4	0	0	38.4	0	0	0	0	0	0	0	0	0	0	0	0	0	0	0	0	0	76.8	0	0	0	0	0	0	0	0	0	38.4	0	0	0	0	0	0	0	0	38.4	0	0	0	0	76.8	0	76.8	0	0	76.8	38.4	38.4	0	0	0	0	38.4	0	0	0	38.4	0	0	0	38.4	192	0	0	0	0	0	0	0	0	0	0	0	0	0	0	0	0	0	0	0	0	0	38.4	0	0	0	0	0	0	0	0	0	0	0	0	0	0	0	0	0	0	38.4	0	0	0	0	0	0	38.4	0	0	0	0	0	0	0	0	0	0	0	0	0	0	0	0	0	0	0	0	0	0	38.4	0	0	0	0	0	0	38.4	0	0	115	0	0	0	0	0	38.4	0	38.4	0	0	0	0	0	0	0	0	0	0	76.8	0	0	0	0	0	38.4	0	0	0	38.4	0	0	0	0	0	0	0	0	0	0	0	0	0	0	0	0	0	0	0	0	38.4	0	0	0	0	0	0	76.8	0	0	0	346	115	0	0	0	38.4	0	0	0	0	0	0	76.8	0	38.4	0	0	0	0	0	0	0	0	0	0	38.4	0	115	0	0	0	0	0	0	0	0	0	0	0	0	0	76.8	0	0	0	0	0	0	0	0	0	0	0	0	0	0	0	0	154	0	0	0	38.4	0	0	115	0	0	0	0	0	0	0	0	0	0	0	0	0	0	0	0	0	0	0	0	0	0	0	0	0	0	0	0	0	0	38.4	0	0	0	0	0	0	0	0	0	0	0	0	0	0	0	0	0	0	0	0	38.4	0	0	0	0	76.8	0	0	0	38.4	0	0	0	0	0	0	0	346	0	0	0	76.8	0	0	0	115	0	0	0	0	0	0	0	0	0	0	0	76.8	0	0	154	0	0	38.4	0	0	0	0	0	38.4	0	0	0	0	0	0	0	115	0	0	0	0	0	0	0	0	0	0	0	0	0	0	0	0	0	0	0	0	0	0	0	38.4	0	0	0	0	0	0	0	0	0	0	0	0	0	0	0	0	0	38.4	0	0	76.8	0	0	38.4	0	0	0	0	0	0	38.4	38.4	38.4	0	0	0	0	0	0	0	0	0	0	0	0	0	0	0	0	0	0	0	0	0	0	0	0	0	0	38.4	0	0	0	38.4	0	0	0	0	0	38.4	0	0	0	0	0	0	76.8	0	0	0	38.4	0	0	0	0	0	0	0	76.8	0	0	0	0	0	0	0	38.4	0	0	0	0	0	0	38.4	0	0	0	0	0	0	0	0	0	0	0	0	0	0	0	0	0	0	0	0	0	0	0	0	0	0	0	0	0	0	0	0	38.4	0	0	0	0	0	38.4	0	0	38.4	0	0	0	115	0	0	0	0	38.4	0	0	0	0	76.8	0	0	0	0	0	0	0	0	0	0	0	0	0	0	0	0	0	38.4	0	0	0	0	0	0	0	0	0	0	0	38.4	0	0	38.4	0	0	0	0	0	0	0	0	0	0	0	0	307	0	0	0	0	38.4	0	0	0	0	0	0	0	0	0	0	0	0	0	0	38.4	0	0	0	0	0	0	0	0	0	0	0	0	38.4	0	0	0	0	0	0	0	0	0	0	0	0	0	38.4	0	0	0	0	76.8	0	0	0	0	0	0	0	0	0	0	0	0	0	38.4	0	0	0	0	0	0	38.4	0	0	0	0	0	0	0	0	76.8	0	0	0	0	0	0	0	0	0	0	0	0	0	0	0	0	38.4	0	0	0	0	0	0	0	0	0	0	0	0	0	0	0	0	0	0	0	0	0	0	0	0	0	0	0	0	0	0	0	0	0	0	0	0	0	38.4	0	0	38.4	0	0	38.4	0	0	0	0	0	38.4	0	38.4	0	38.4	0	0	38.4	115	0	0	0	0	0	0	0	0	0	38.4	0	0	0	0	0	0	0	0	0	0	0	0	0	38.4	0	115	0	0	0	0	0	0	0	0	0	0	0	0	0	0	0	0	0	0	0	0	0	0	0	0	0	0	0	0	0	0	0	0	0	0	0	0	0	0	76.8	0	0	0	0	0	0	0	38.4	0	0	38.4	0	0	0	0	0	0	0	0	0	0	0	0	0	0	0	0	0	0	0	0	0	0	0	0	0	0	0	0	76.8	0	0	0	0	0	0	0	0	0	0	0	0	0	0	0	38.4	38.4	0	0	115	0	0	0	0	0	0	0	0	38.4	0	0	0	0	0	0	0	0	0	0	0	0	0	38.4	0	0	0	0	0	230	0	0	0	0	0	0	0	0	38.4	0	0	38.4	38.4	192	0	0	0	38.4	0	0	0	38.4	0	0	0	38.4	0	0	0	0	0	0	0	0	0	0	0	0	0	0	0	0	76.8	0	76.8	0	0	0	0	0	0	38.4	0	0	0	0	0	154	0	0	0	0	0	0	0	0	0	0	0	0	0	76.8	76.8	0	0	0	38.4	38.4	0	0	0	0	0	0	0	0	0	38.4	0	0	0	38.4	0	0	0	0	0	0	0	0	0	0	0	0	0	0	0	0	0	0	0	0	0	0	0	0	0	0	38.4	0	0	76.8	0	0	38.4	38.4	0	76.8	38.4	0	0	0	0	0	38.4	0	0	0	0	0	0	0	0	0	115	0	0	115	0	0	0	0	38.4	0	0	0	0	0	0	0	0	0	0	0	0	0	0	0	0	0	0	0	0	0	0	0	0	0	0	0	0	0	0	0	0	0	0	0	0	0	0	76.8	38.4	115	0	0	0	0	0	0	0	76.8	0	0	76.8	0	0	76.8	38.4	0	0	38.4	0	0	0	38.4	0	38.4	0	0	154	0	0	0	0	0	0	0	0	38.4	0	0	0	0	38.4	0	0	0	0	0	0	0	0	0	0	0	0	0	0	0	0	154	0	0	0	0	0	0	0	0	0	0	38.4	0	307	0	0	38.4	0	38.4	0	0	0	0	0	0	461	0	0	0	38.4	0	38.4	0	0	0	0	0	76.8	0	0	0	38.4	0	0	0	0	0	0	0	0	0	0	0	0	0	0	0	0	0	0	0	0	0	0	38.4	38.4	0	0	0	0	0	0	0	38.4	0	0	0	0	0	38.4	0	0	0	0	0	0	0	38.4	0	0	0	0	0	38.4	0	0	0	0	0	0	0	0	0	0	0	0	0	0	0	0	0	0	0	0	0	38.4	0	0	0	0	0	0	0	0	0	0	0	0	0	0	0	0	38.4	0	0	0	0	0	0	38.4	0	0	0	0	0	0	38.4	0	0	0	0	115	0	0	0	0	0	0	0	0	0	0	76.8	0	0	0	0	0	0	0	0	0	0	0	0	0	0	0	0	0	0	0	38.4	0	0	0	0	0
cancer	0	27.1	0	0	13.6	0	13.6	13.6	67.8	0	13.6	0	0	27.1	13.6	0	81.4	0	13.6	0	13.6	0	0	54.3	13.6	13.6	0	54.3	13.6	27.1	0	0	0	0	27.1	13.6	54.3	0	0	27.1	0	0	27.1	13.6	0	40.7	0	0	40.7	0	13.6	27.1	0	13.6	27.1	0	27.1	40.7	27.1	0	67.8	0	67.8	0	0	0	0	0	122	13.6	54.3	13.6	0	0	13.6	13.6	0	0	0	13.6	0	0	0	0	81.4	0	0	13.6	0	95	95	27.1	27.1	0	27.1	0	67.8	0	13.6	54.3	0	13.6	0	244	40.7	190	122	13.6	81.4	54.3	54.3	54.3	40.7	54.3	149	27.1	27.1	27.1	0	13.6	13.6	67.8	0	13.6	0	67.8	0	27.1	0	40.7	13.6	0	13.6	0	136	27.1	0	0	13.6	40.7	0	27.1	0	0	40.7	0	67.8	27.1	95	0	40.7	13.6	0	0	13.6	0	0	0	13.6	0	149	13.6	27.1	0	0	149	0	0	0	81.4	0	13.6	0	27.1	67.8	0	81.4	27.1	109	0	0	13.6	109	0	0	122	0	13.6	0	27.1	40.7	0	13.6	0	0	0	67.8	136	13.6	13.6	0	0	0	0	13.6	13.6	13.6	0	13.6	0	13.6	0	0	0	0	40.7	13.6	27.1	13.6	54.3	27.1	95	0	0	40.7	40.7	0	13.6	109	13.6	13.6	0	0	0	13.6	54.3	0	27.1	13.6	67.8	0	0	0	0	67.8	0	0	27.1	326	176	109	0	13.6	0	67.8	0	0	54.3	0	13.6	0	0	54.3	190	0	54.3	54.3	0	40.7	0	0	0	27.1	0	0	40.7	0	13.6	0	13.6	95	13.6	13.6	13.6	27.1	0	27.1	0	0	0	0	40.7	13.6	27.1	0	13.6	27.1	0	0	0	0	13.6	136	13.6	0	0	0	0	13.6	122	0	54.3	0	0	13.6	0	27.1	0	0	0	13.6	13.6	13.6	13.6	27.1	54.3	0	0	0	0	27.1	0	0	13.6	339	27.1	13.6	0	0	13.6	81.4	0	0	0	13.6	27.1	27.1	0	0	81.4	0	13.6	0	13.6	13.6	0	0	0	13.6	0	13.6	0	0	0	40.7	27.1	67.8	13.6	0	0	40.7	13.6	27.1	0	67.8	0	40.7	0	0	67.8	40.7	204	13.6	0	27.1	0	0	0	13.6	27.1	149	13.6	0	0	0	0	95	13.6	0	0	27.1	122	0	0	27.1	0	13.6	0	0	81.4	67.8	13.6	27.1	13.6	0	0	109	27.1	13.6	0	136	13.6	0	0	13.6	27.1	0	0	27.1	13.6	13.6	149	13.6	13.6	0	54.3	0	0	204	0	0	0	0	0	0	0	0	0	27.1	13.6	0	13.6	0	0	13.6	0	13.6	40.7	0	13.6	0	0	54.3	27.1	13.6	0	0	0	0	13.6	0	13.6	0	67.8	0	0	0	0	95	0	0	0	40.7	95	95	13.6	40.7	13.6	0	0	0	0	0	81.4	13.6	13.6	95	0	0	13.6	27.1	27.1	13.6	0	13.6	0	0	0	0	0	109	0	27.1	27.1	0	0	0	0	27.1	13.6	13.6	81.4	0	27.1	0	13.6	0	13.6	0	13.6	0	0	27.1	0	0	13.6	0	0	13.6	0	0	27.1	0	27.1	0	40.7	0	0	0	0	0	0	13.6	0	0	0	13.6	54.3	81.4	0	0	0	13.6	13.6	13.6	0	0	67.8	95	54.3	13.6	0	13.6	27.1	0	0	13.6	81.4	27.1	67.8	0	13.6	0	27.1	40.7	0	0	0	0	0	0	13.6	27.1	0	13.6	13.6	13.6	13.6	13.6	0	0	27.1	27.1	0	0	0	0	13.6	13.6	40.7	0	13.6	0	0	0	40.7	0	27.1	0	0	0	13.6	27.1	0	13.6	40.7	13.6	27.1	0	0	0	163	0	13.6	13.6	0	13.6	0	0	27.1	0	13.6	13.6	0	204	13.6	0	0	13.6	13.6	489	27.1	27.1	40.7	0	176	13.6	54.3	0	0	0	27.1	0	95	0	122	95	54.3	27.1	13.6	0	149	0	67.8	0	0	0	27.1	0	0	13.6	27.1	0	0	0	13.6	27.1	27.1	0	27.1	0	0	0	0	0	40.7	0	190	0	0	13.6	0	0	0	0	0	122	0	81.4	27.1	0	0	0	67.8	0	0	0	67.8	0	0	0	13.6	0	0	81.4	0	0	0	13.6	109	67.8	81.4	27.1	13.6	81.4	13.6	149	13.6	81.4	13.6	13.6	13.6	0	0	0	81.4	0	0	0	27.1	13.6	0	0	27.1	0	0	27.1	13.6	13.6	0	0	40.7	54.3	136	0	0	40.7	13.6	163	54.3	40.7	0	0	13.6	13.6	13.6	81.4	0	27.1	0	0	0	122	27.1	13.6	54.3	81.4	40.7	81.4	40.7	40.7	0	13.6	0	54.3	40.7	27.1	27.1	40.7	13.6	0	13.6	27.1	0	13.6	0	190	0	0	0	13.6	27.1	81.4	0	0	0	81.4	0	54.3	0	13.6	27.1	13.6	13.6	13.6	0	0	0	0	0	109	54.3	13.6	13.6	0	299	0	0	81.4	0	0	0	81.4	0	13.6	0	0	27.1	27.1	0	13.6	0	0	13.6	0	40.7	0	0	149	0	0	0	27.1	0	0	40.7	13.6	0	0	13.6	0	271	0	0	13.6	299	0	0	0	27.1	54.3	27.1	27.1	244	13.6	122	190	149	0	13.6	0	13.6	40.7	0	40.7	0	0	0	13.6	67.8	40.7	0	0	0	67.8	13.6	40.7	13.6	0	0	0	13.6	13.6	0	0	109	27.1	13.6	13.6	0	0	0	122	95	0	0	81.4	0	13.6	190	95	0	54.3	0	0	149	0	0	67.8	0	81.4	0	54.3	0	0	0	0	13.6	95	122	0	13.6	0	27.1	13.6	109	0	40.7	40.7	13.6	0	258	0	0	0	13.6	136	0	13.6	54.3	0	0	13.6	0	0	54.3	27.1	13.6	109	0	0	27.1	0	0	13.6	0	13.6	0	13.6	0	149	0	27.1	0	13.6	13.6	95	0	54.3	0	0	0	27.1	0	0	40.7	13.6	67.8	40.7	0	0	54.3	0	13.6	0	27.1	0	95	67.8	0	0	81.4	0	0	0	0	0	0	0	27.1	0	0	0	0	13.6	27.1	0	27.1	0	0	13.6	54.3	13.6	0	0	0	0	27.1	13.6	0	0	176	0	13.6	0	0	54.3	0	54.3	0	13.6	0	27.1	0	0	0	0	0	13.6	13.6	0	27.1	0	40.7	0	13.6	54.3	0	0	0	0	0	0	27.1	27.1	67.8	0	13.6	27.1	40.7	0	54.3	0	54.3	0	0	0	27.1	0	0	0	13.6	0	54.3	0	0	0	95	0	0	27.1	0	176	27.1	149	13.6	13.6	0	0	40.7	13.6	13.6	0	67.8	40.7	0	122	13.6	13.6	0	0	27.1	0	0	0	13.6	67.8	0	0	27.1	54.3	0	13.6	40.7	0	27.1	0	0	0	0	13.6	27.1	0	0	27.1	27.1	0	0	0	54.3	0	0	40.7	54.3	27.1	109	13.6	0	40.7	0	67.8	27.1	0	0	0	27.1	40.7	13.6	0	0	0	27.1	0	13.6	0	27.1	0	27.1	0	54.3	0	95	27.1	0	0	13.6	0	67.8	0	13.6	0	0	81.4	0	40.7	0	0	0	0	136	81.4	0	190	0	13.6	0	0	0	0	0	13.6	13.6	13.6	0	0	13.6	0	0	27.1	13.6	13.6	0	0	0	0	13.6	0	0	27.1	13.6	0	27.1	54.3	950	67.8	0	27.1	81.4	40.7	13.6	13.6	204	0	0	13.6	0	0	81.4	13.6	0	67.8	27.1	27.1	27.1	0	0	0	81.4	13.6	0	67.8	0	0	0	13.6	0	0	13.6	40.7	0	0	67.8	0	0	0	0	67.8	0	421	40.7	0	0	0	0	109	27.1	0	54.3	0	54.3	13.6	0	40.7	13.6	0	0	0	13.6	0	0	0	81.4	0	13.6	0	27.1	81.4	13.6	0	190	13.6	13.6	0	13.6	0	40.7	0	40.7	81.4	0	67.8	13.6	40.7	0	163	13.6	27.1	13.6	285	0	0	0	0	67.8	27.1	0	0	0	13.6	40.7	40.7	0	0	0	27.1	0	95	13.6	13.6	67.8	0	0	13.6	0	40.7	0	149	109	109	136	27.1	13.6	0	95	13.6	27.1	0	54.3	13.6	0	0	27.1	13.6	67.8	0	0	0	0	40.7	0	0	67.8	54.3	0	0	54.3	13.6	13.6	0	13.6	54.3	0	0	13.6	0	40.7	0	54.3	0	0	13.6	0	95	27.1	13.6	0	54.3	13.6	0	54.3	0	67.8	0	27.1	40.7	0	0	0	0	0	13.6	0	0	67.8	0	40.7	13.6	0	13.6	27.1	0	40.7	0	0	54.3	0	40.7	0	0	0	0	67.8	0	0	0	27.1	0	0	0	0	136	0	67.8	13.6	0	0	0	136	27.1	0	0	0	0	0	40.7	27.1	13.6	244	27.1	0	0	13.6	13.6	13.6	0	407	13.6	27.1	0	0	13.6	0	0	0	0	0	27.1	95	0	0	0	13.6	0	0	13.6	13.6	0	13.6	0	40.7	0	13.6	0	27.1	0	0	0	0	13.6	0	0	0	0	0	0	13.6	13.6	0	0	0	0	0	27.1	81.4	40.7	0	0	13.6	204	0	13.6	0	0	0	0	0	13.6	0	0	0	0	13.6	0	0	176	13.6	13.6	54.3	13.6	13.6	122	0	176	0	13.6	109	0	0	0	27.1	0	0	0	13.6	27.1	67.8	95	0	81.4	0	0	0	13.6	0	54.3	0	0	13.6	40.7	40.7	13.6	67.8	27.1	0	54.3	0	0	13.6	0	13.6	0	40.7	40.7	0	0	0	0	0	27.1	0	176	0	0	13.6	27.1	13.6	13.6	27.1	0	54.3	27.1	0	0	122	0	13.6	0	0	54.3	27.1	0	27.1	0	13.6	40.7	13.6	0	27.1	0	0	0	0	13.6	0	0	13.6	0	0	0	40.7	0	54.3	0	0	0	13.6	13.6	0	0	122	0	54.3	0	0	0	0	13.6	0	13.6	27.1	27.1	0	0	13.6	13.6	0	109	0	0	0	27.1	0	0	0	81.4	27.1	0	0	0	0	13.6	0	0	13.6	40.7	0	27.1	81.4	0	54.3	122	40.7	0	13.6	27.1	67.8	0	0	13.6	13.6	0	0	27.1	0	0	13.6	149	0	13.6	122	231	13.6	0	0	0	0	27.1	40.7	0	0	27.1	95	13.6	0	0	13.6	0	0	40.7	40.7	0	0	0	95	13.6	13.6	13.6	13.6	13.6	13.6	54.3	40.7	0	0	0	0	67.8	0	204	0	0	13.6	0	0	40.7	0	40.7	0	0	0	0	13.6	0	13.6	0	0	13.6	13.6	0	95	13.6	67.8	0	13.6	0	0	27.1	0	0	0	81.4	0	0	0	13.6	54.3	40.7	13.6	54.3	54.3	13.6	421	0	13.6	204	13.6	54.3	13.6	0	0	27.1	0	27.1	27.1	27.1	0	67.8	13.6	13.6	0	27.1	81.4	40.7	40.7	0	0	27.1	40.7	40.7	0	54.3	122	13.6	27.1	0	149	0	13.6	54.3	27.1	0	0	13.6	0	0	27.1	54.3	0	0	0	0	0	0	13.6	13.6	176	27.1	0	0	27.1	0	0	190	0	0	0	0	27.1	0	13.6	0	81.4	0	0	13.6	13.6	0	0	109	0	0	40.7	0	0	109	0	13.6	0	13.6	54.3	0	67.8	0	0	0	0	0	353	95	0	0	0	0	0	13.6	27.1	0	13.6	0	0	27.1	0	0	0	0	0	0	0	27.1	40.7	0	0	27.1	0	40.7	27.1	13.6	0	54.3	0	27.1	13.6	0	0	0	27.1	0	0	0	0	13.6	0	13.6	27.1	27.1	0	0	0	0	0	0	0	0	0	0	40.7	0	0	13.6	13.6	13.6	0	81.4	0	0	163	0	0	13.6	0	0	0	0	0	40.7	0	0	0	0	54.3	0	0	27.1	13.6	0	27.1	0	0	95	27.1	0	67.8	0	0	0	27.1	0	13.6	54.3	13.6	67.8	54.3	81.4	0	13.6	0	27.1	0	13.6	0	0	27.1	0	40.7	0	13.6	0	271	13.6	54.3	0	149	13.6	27.1	0	0	0	0	0	0	0	13.6	54.3	136	0	0	0	13.6	13.6	0	0	0	0	0	0	0	0	40.7	13.6	0	0	0	0	95	0	0	0	0	13.6	13.6	0	0	40.7	13.6	136	0	13.6	0	40.7	13.6	13.6	13.6	13.6	13.6	0	0	122	0	0	13.6	13.6	136	13.6	13.6	0	40.7	0	27.1	40.7	95	13.6	13.6	54.3	0	0	0	40.7	0	13.6	0	136	81.4	0	81.4	27.1	0	13.6	13.6	0	0	40.7	0	0	13.6	81.4	0	0	0	27.1	0	13.6	27.1	0	40.7	0	27.1	67.8	27.1	27.1	0	0	0	0	13.6	0	109	40.7	0	258	81.4	13.6	27.1	40.7	13.6	27.1	285	13.6	13.6	13.6	13.6	0	67.8	122	0	13.6	13.6	0	27.1	0	13.6	0	54.3	13.6	0	13.6	0	13.6	13.6	0	0	13.6	13.6	13.6	27.1	27.1	40.7	0	40.7	27.1	13.6	0	0	13.6	81.4	40.7	40.7	13.6	27.1	13.6	0	0	13.6	54.3	0	27.1	0	0	0	0	27.1	27.1	0	27.1	0	67.8	0	0	40.7	13.6	0	0	0	0	0	0	0	0	0	0	0	67.8	0	0	0	13.6	109	40.7	0	0	0	0	149	109	67.8	0	0	27.1	40.7	109	27.1	0	0	0	0	0	0	13.6	0	40.7	0	13.6	13.6	285	13.6	0	0	0	13.6	67.8	0	0	40.7	0	0	0	0	0	0	0	0	0	0	0	0	54.3	0	40.7	54.3	13.6	0	231	0	13.6	13.6	13.6	0	0	13.6	0	0	40.7	0	27.1	27.1	0	0	0	13.6	0	0	27.1	27.1	0	67.8	0	13.6	0	13.6	13.6	231	0	0	40.7	27.1	0	0	0	27.1	0	27.1	0	0	0	81.4	0	0	0	13.6	176	0	0	27.1	27.1	0	0	0	0	40.7	0	13.6	13.6	0	0	13.6	27.1	0	0	0	13.6	27.1	0	0	0	27.1	0	0	529	40.7	0	0	0	40.7	13.6	0	0	0	13.6	0	13.6	0	0	0	149	13.6	0	13.6	0	54.3	54.3	13.6	13.6	54.3	95	54.3	0	0	0	0	0	0	0	0	13.6	0	0	95	0	54.3	13.6	13.6	0	0	0	67.8	54.3	299	0	0	27.1	0	81.4	0	149	0	13.6	0	0	0	13.6	40.7	13.6	13.6	0	0	54.3	27.1	136	95	13.6	109	95	13.6	176	13.6	95	0	27.1	40.7	13.6	0	40.7	0	0	27.1	40.7	0	13.6	27.1	0	0	27.1	13.6	27.1	0	13.6	122	13.6	27.1	0	0	13.6	0	0	81.4	13.6	0	0	0	0	27.1	0	13.6	81.4	27.1	54.3	13.6	54.3	0	0	0	40.7	299	0	13.6	54.3	0	13.6	0	13.6	0	0	0	0	0	0	0	0	0	0	0	0	163	13.6	13.6	13.6	67.8	0	0	13.6	109	0	13.6	0	0	0	40.7	81.4	0	27.1	40.7	0	0	13.6	27.1	40.7	0	0	0	0	0	0	0	0	299	13.6	13.6	0	0	27.1	27.1	0	109	13.6	27.1	0	40.7	0	0	109	0	0	0	0	0	54.3	0	13.6	0	0	0	95	0	0	217	0	0	0	27.1	0	13.6	40.7	0	0	0	13.6	0	0	13.6	0	54.3	13.6	0	0	27.1	0	0	13.6	27.1	40.7	0	0	40.7	13.6	122	0	0	27.1	0	40.7	0	27.1	13.6	40.7	27.1	0	27.1	0	176	54.3	27.1	0	67.8	0	13.6	0	54.3	54.3	0	0	13.6	27.1	0	13.6	27.1	0	0	0	13.6	0	40.7	0	54.3	13.6	0	27.1	67.8	0	0	81.4	40.7	40.7	0	81.4	136	0	0	0	0	0	122	13.6	0	394	13.6	13.6	13.6	0	0	40.7	0	13.6	13.6	0	0	0	27.1	0	0	0	0	0	0	13.6	27.1	0	27.1	0	0	40.7	13.6	27.1	0	0	0	13.6	0	0	0	54.3	54.3	0	0	0	0	0	13.6	0	13.6	81.4	67.8	0	40.7	0	13.6	40.7	40.7	54.3	0	0	95	27.1	0	13.6	0	95	27.1	0	0	0	13.6	0	0	27.1	13.6	0	0	54.3	0	0	27.1	67.8	0	54.3	0	0	122	0	0	0	149	40.7	54.3	163	0	81.4	0	0	27.1	27.1	0	0	27.1	27.1	0	27.1	0	0	0	0	27.1	0	0	0	0	0	0	0	0	13.6	0	0	0	0	13.6	0	0	0	0	0	0	13.6	13.6	0	0	13.6	0	0	0	0	0	0	0	0	0	0	0	0	27.1	0	0	0	0	13.6	0	0	13.6	0	0	13.6	0	13.6	0	0	13.6	13.6	0	0	176	13.6	0	13.6	0	0	0	13.6	0	0	27.1	27.1	0	0	0	0	13.6	13.6	0	13.6	0	0	0	109	0	13.6	95	0	0	27.1	0	0	27.1	27.1	0	0	0	0	0	13.6	13.6	27.1	0	0	0	0	0	13.6	0	0	0	0	13.6	0	40.7	13.6	0	0	0	0	0	0	0	13.6	0	67.8	95	204	0	0	0	13.6	0	13.6	0	0	0	0	0	0	27.1	13.6	0	0	13.6	0	95	0	109	0	0	0	0	0	326	40.7	0	0	0	0	0	95	0	13.6	0	0	95	0	0	0	0	244	0	0	0	0	0	27.1	0	54.3	0	27.1	13.6	67.8	40.7	13.6	0	0	0	27.1	0	13.6	0	0	0	27.1	0	81.4	0	67.8	163	13.6	81.4	0	0	13.6	13.6	0	13.6	0	13.6	0	0	0	0	81.4	0	67.8	54.3	0	0	0	0	0	0	0	13.6	0	13.6	54.3	0	122	0	407	27.1	0	13.6	27.1	0	0	0	13.6	0	0	0	0	0	0	0	0	54.3	13.6	13.6	0	40.7	0	0	0	27.1	0	0	0	54.3	0	13.6	0	13.6	0	0	95	122	0	0	95	0	0	0	0	0	0	0	0	67.8	0	0	0	27.1	27.1	27.1	0	0	136	0	0	0	0	95	0	0	0	0	0	0	163	27.1	0	54.3	0	0	40.7	27.1	27.1	0	27.1	0	0	0	95	13.6	0	0	0	0	13.6	0	0	13.6	0	13.6	40.7	0	176	0	136	27.1	27.1	0	0	27.1	0	27.1	0	13.6	0	67.8	0	0	27.1	95	0	0	95	0	13.6	0	0	0	0	0	0	0	27.1	0	0	81.4	0	27.1	0	0	109	0	67.8	13.6	0	0	0	0	54.3	109	0	0	0	0	176	0	0	0	13.6	0	0	0	122	0	13.6	0	40.7	54.3	27.1	231	0	122	0	0	0	13.6	13.6	0	0	0	0	40.7	0	27.1	122	13.6	13.6	13.6	0	67.8	0	67.8	0	0	0	0	0	0	40.7	67.8	13.6	13.6	40.7	0	0	0	27.1	40.7	13.6	0	27.1	0	54.3	0	0	27.1	0	0	0	0	13.6	0	13.6	0	0	0	40.7	0	0	0	0	54.3	0	13.6	0	190	27.1	13.6	231	13.6	0	0	0	0	40.7	0	0	0	0	40.7	27.1	40.7	0	0	0	190	13.6	0	109	27.1	40.7	0	27.1	0	13.6	0	0	0	81.4	13.6	0	0	0	13.6	13.6	0	13.6	13.6	109	13.6	67.8	0	13.6	13.6	0	0	0	176	0	0	0	54.3	0	13.6	0	0	0	40.7	13.6	13.6	0	54.3	27.1	54.3	0	0	149	13.6	27.1	0	27.1	0	40.7	0	40.7	0	13.6	13.6	13.6	0	0	13.6	13.6	204	13.6	0	0	27.1	13.6	54.3	0	0	380	109	0	163	0	40.7	0	13.6	0	40.7	13.6	27.1	0	0	217	0	27.1	13.6	27.1	0	0	40.7	13.6	13.6	0	0	0	13.6	0	0	67.8	0	0	0	0	0	0	109	0	27.1	0	54.3	0	0	0	149	0	0	54.3	0	13.6	13.6	0	0	0	0	27.1	13.6	13.6	27.1	13.6	0	0	27.1	0	0	0	163	0	0	0	67.8	0	40.7	0	13.6	40.7	0	0	0	27.1	27.1	40.7	0	13.6	0	13.6	0	0	0	0	0	0	0	0	0	0	0	0	13.6	0	244	95	0	0	0	0	27.1	176	27.1	0	13.6	13.6	163	13.6	0	0	13.6	13.6	0	0	0	0	0	0	13.6	13.6	0	27.1	0	81.4	0	13.6	0	0	0	0	0	0	13.6	0	0	0	13.6	0	0	0	0	13.6	27.1	149	27.1	0	0	67.8	0	13.6	27.1	13.6	0	0	0	67.8	0	0	0	0	0	0	163	13.6	13.6	0	0	13.6	13.6	0	13.6	0	27.1	0	0	0	0	0	0	0	0	0	0	163	0	0	0	13.6	0	27.1	0	0	13.6	13.6	0	13.6	27.1	0	0	95	0	0	0	0	13.6	54.3	0	13.6	0	0	0	13.6	0	0	0	136	0	0	0	0	0	0	81.4	13.6	217	67.8	27.1	0	13.6	27.1	0	0	13.6	0	271	0	27.1	40.7	0	27.1	40.7	0	0	27.1	0	0	0	0	0	13.6	0	0	27.1	54.3	54.3	27.1	27.1	67.8	67.8	13.6	27.1	0	0	0	13.6	13.6	0	0	0	0	13.6	0	0	0	0	0	13.6	0	67.8	0	13.6	0	0	0	27.1	0	0	0	0	0	0	27.1	0	13.6	40.7	0	54.3	0	0	13.6	0	353	0	13.6	0	0	0	13.6	13.6	0	217	13.6	95	13.6	40.7	0	40.7	0	27.1	0	0	0	0	0	0	122	13.6	0	0	27.1	0	40.7	0	0	13.6	0	0	0	13.6	95	0	0	0	13.6	13.6	0	0	0	0	109	0	13.6	0	81.4	27.1	40.7	0	27.1	13.6	0	13.6	54.3	54.3	40.7	13.6	0	0	0	0	0	13.6	0	190	0	81.4	0	40.7	0	136	0	0	13.6	13.6	27.1	0	27.1	13.6	0	0	27.1	0	0	13.6	0	0	13.6	13.6	0	0	394	13.6	27.1	54.3	0	0	0	0	0	40.7	13.6	0	0	27.1	0	0	13.6	0	0	13.6	13.6	122	54.3	136	0	109	0	0	0	27.1	0	0	0	0	0	0	0	0	0	40.7	0	54.3	0	0	40.7	0	54.3	13.6	0	13.6	0	13.6	95	0	95	0	27.1	27.1	0	27.1	0	67.8	13.6	0	109	27.1	40.7	0	0	27.1	0	0	231	0	0	0	13.6	0	0	0	109	0	0	0	27.1	0	95	95	0	231	13.6	0	0	13.6	0	54.3	0	0	0	0	27.1	136	0	136	13.6	0	13.6	27.1	27.1	122	0	40.7	0	0	40.7	0	0	0	13.6	0	0	40.7	149	0	13.6	13.6	0	27.1	13.6	0	0	40.7	27.1	0	13.6	0	0	0	0	0	0	13.6	40.7	0	0	27.1	0	54.3	54.3	0	0	0	13.6	13.6	0	95	0	27.1	0	0	149	13.6	13.6	0	81.4	27.1	0	0	67.8	67.8	0	13.6	27.1	0	81.4	27.1	13.6	204	0	13.6	27.1	0	0	0	0	0	0	95	0	13.6	0	13.6	0	0	0	13.6	244	0	13.6	0	109	40.7	0	0	0	0	27.1	27.1	0	13.6	13.6	0	0	0	13.6	0	0	13.6	0	13.6	0	0	13.6	27.1	0	0	0	13.6	0	0	0	0	0	0	13.6	40.7	0	0	81.4	0	0	0	0	0	0	0	0	27.1	0	0	0	0	0	54.3	0	67.8	0	13.6	0	0	0	13.6	27.1	13.6	0	81.4	0	0	0	0	13.6	0	204	0	0	0	27.1	0	0	13.6	109	13.6	0	81.4	54.3	0	67.8	0	0	0	0	0	13.6	0	13.6	0	81.4	0	13.6	0	0	0	0	40.7	0	0	0	13.6	0	0	0	0	27.1	0	0	0	0	0	0	0	0	27.1	0	27.1	13.6	13.6	217	0	0	0	13.6	27.1	0	27.1	13.6	0	13.6	13.6	13.6	13.6	13.6	109	81.4	13.6	27.1	27.1	0	0	0	27.1	0	0	54.3	0	0	0	0	54.3	0	27.1	0	0	27.1	0	13.6	0	0	0	54.3	13.6	0	13.6	0	13.6	13.6	0	13.6	13.6	54.3	54.3	0	13.6	0	136	0	0	0	0	0	0	0	0	0	0	13.6	122	13.6	0	27.1	0	0	0	0	0	176	0	0	13.6	0	0	0	54.3	13.6	0	0	0	0	0	13.6	0	27.1	40.7	122	13.6	0	13.6	13.6	0	0	13.6	0	13.6	67.8	67.8	13.6	0	0	27.1	109	0	190	0	0	13.6	81.4	13.6	13.6	0	0	0	0	13.6	13.6	13.6	0	67.8	0	0	0	13.6	0	0	27.1	13.6	0	95	0	0	0	40.7	0	0	0	13.6	0	27.1	109	0	176	0	67.8	109	40.7	0	0	0	13.6	13.6	27.1	13.6	0	0	0	0	27.1	0	40.7	109	13.6	122	67.8	13.6	0	0	54.3	0	0	0	271	0	40.7	13.6	0	13.6	13.6	0	27.1	13.6	40.7	13.6	0	0	0	54.3	40.7	27.1	0	81.4	13.6	13.6	0	0	27.1	0	0	13.6	0	0	40.7	0	40.7	0	27.1	13.6	0	13.6	0	0	27.1	0	0	0	40.7	136	40.7	13.6	0	0	13.6	0	136	0	27.1	27.1	0	0	40.7	0	13.6	0	0	0	0	0	13.6	13.6	0	0	136	27.1	0	67.8	40.7	13.6	54.3	0	0	0	0	13.6	0	0	176	13.6	109	27.1	0	13.6	0	0	136	0	13.6	0	0	0	81.4	0	0	0	40.7	0	0	81.4	54.3	0	0	0	0	67.8	0	0	0	13.6	0	13.6	0	0	0	0	27.1	13.6	67.8	81.4	0	0	0	0	0	0	0	0	122	0	0	13.6	0	0	13.6	0	0	0	0	0	0	0	258	27.1	0	27.1	0	204	27.1	0	13.6	0	67.8	13.6	0	0	27.1	27.1	0	54.3	0	40.7	136	0	13.6	0	0	0	27.1	0	0	0	40.7	0	13.6	0	0	54.3	27.1	0	0	54.3	0	27.1	13.6	40.7	0	109	0	54.3	0	54.3	0	0	27.1	40.7	40.7	0	0	54.3	0	0	122	0	0	0	0	13.6	27.1	13.6	13.6	13.6	0	0	13.6	0	54.3	0	27.1	0	0	13.6	0	0	0	0	0	122	0	0	0	0	0	0	40.7	0	0	0	27.1	67.8	0	81.4	27.1	40.7	13.6	13.6	0	27.1	0	0	27.1	0	95	40.7	0	163	13.6	13.6	0	0	0	0	0	0	0	0	13.6	0	13.6	0	13.6	54.3	0	136	27.1	0	13.6	81.4	0	13.6	0	0	0	0	67.8	0	13.6	95	54.3	0	0	40.7	27.1	0	0	0	27.1	0	27.1	163	0	27.1	54.3	0	13.6	95	0	27.1	0	54.3	0	0	13.6	0	0	136	0	54.3	13.6	0	13.6	0	0	0	0	27.1	0	0	0	0	0	0	0	27.1	0	27.1	0	0	13.6	13.6	0	0	0	0	0	0	54.3	0	0	0	67.8	163	0	0	13.6	0	0	0	0	13.6	0	0	81.4	13.6	0	40.7	13.6	0	40.7	0	0	0	67.8	0	0	40.7	13.6	0	13.6	40.7	13.6	0	95	0	0	0	0	0	0	13.6	0	27.1	0	27.1	81.4	0	27.1	0	27.1	13.6	0	27.1	0	0	0	0	0	27.1	0	13.6	40.7	13.6	0	27.1	0	54.3	0	67.8	0	0	0	0	0	0	0	0	40.7	13.6	0	67.8	13.6	0	0	40.7	0	81.4	0	13.6	0	0	0	0	0	0	0	0	0	13.6	0	27.1	13.6	27.1	54.3	0	0	0	13.6	0	0	0	0	0	13.6	0	0	13.6	40.7	13.6	13.6	40.7	0	27.1	13.6	0	0	0	0	0	40.7	95	0	0	0	136	0	0	40.7	0	13.6	40.7	0	13.6	13.6	0	13.6	0	0	54.3	0	149	0	13.6	0	0	0	0	27.1	13.6	0	54.3	40.7	27.1	54.3	0	0	0	0	27.1	27.1	0	27.1	0	54.3	0	0	27.1	0	0	27.1	0	27.1	271	0	13.6	13.6	0	27.1	0	13.6	0	0	0	13.6	0	0	13.6	27.1	0	0	0	0	0	0	13.6	13.6	0	0	40.7	0	0	0	27.1	0	0	13.6	0	0	0	0	0	0	0	13.6	13.6	0	0	27.1	13.6	54.3	27.1	0	0	27.1	0	13.6	0	0	13.6	0	0	27.1	13.6	13.6	0	0	0	0	27.1	0	0	0	0	0	0	0	0	13.6	13.6	54.3	13.6	13.6	0	0	13.6	0	0	0	13.6	67.8	54.3	0	0	0	0	0	13.6	0	0	0	13.6	13.6	0	27.1	0	13.6	0	0	13.6	54.3	0	40.7	0	0	0	13.6	27.1	95	13.6	54.3	13.6	13.6	13.6	13.6	27.1	0	13.6	0	0	0	0	40.7	0	13.6	54.3	13.6	27.1	13.6	13.6	0	0	13.6	0	0	0	13.6	0	0	407	0	0	0	27.1	13.6	0	109	54.3	136	0	40.7	0	13.6	27.1	0	13.6	0	0	67.8	40.7	299	13.6	0	0	13.6	27.1	13.6	0	27.1	0	0	0	0	95	0	40.7	0	0	0	0	0	0	0	0	0	27.1	0	27.1	0	0	0	13.6	13.6	190	0	13.6	0	13.6	0	0	13.6	13.6	40.7	13.6	67.8	0	0	81.4	13.6	13.6	0	0	54.3	67.8	13.6	13.6	13.6	0	0	0	0	13.6	0	13.6	13.6	0	13.6	54.3	0	0	0	27.1	40.7	13.6	67.8	0	0	13.6	0	67.8	13.6	27.1	0	0	0	0	13.6	0	0	0	27.1	40.7	0	0	0	40.7	27.1	27.1	13.6	0	27.1	0	27.1	0	0	0	67.8	13.6	0	0	27.1	27.1	40.7	40.7	13.6	0	13.6	0	0	54.3	149	0	0	0	0	13.6	0	0	0	13.6	81.4	0	0	13.6	13.6	67.8	13.6	13.6	0	0	27.1	0	0	13.6	27.1	13.6	95	0	13.6	0	0	40.7	0	0	0	27.1	81.4	0	0	0	13.6	0	13.6	0	13.6	0	0	0	13.6	13.6	176	0	27.1	0	149	0	13.6	13.6	13.6	0	0	0	0	0	95	0	136	0	109	27.1	0	40.7	67.8	0	0	122	0	13.6	0	95	0	0	0	54.3	27.1	0	54.3	40.7	0	0	40.7	13.6	27.1	0	13.6	122	0	95	13.6	0	0	95	67.8	13.6	13.6	0	67.8	0	0	40.7	0	0	0	0	81.4	40.7	0	13.6	0	312	13.6	0	0	27.1	0	0	13.6	0	0	27.1	0	163	0	122	0	13.6	0	0	0	0	40.7	0	0	13.6	0	0	13.6	0	0	67.8	0	0	136	163	13.6	0	0	0	27.1	0	0	27.1	13.6	27.1	0	0	13.6	0	13.6	13.6	13.6	0	13.6	0	0	13.6	95	0	67.8	0	0	0	0	0	27.1	0	0	0	0	40.7	0	0	0	0	0	0	0	0	0	0	0	448	81.4	0	95	0	27.1	27.1	13.6	0	13.6	0	0	0	40.7	0	13.6	0	163	0	0	109	95	0	27.1	0	13.6	0	0	13.6	0	0	13.6	0	0	136	0	67.8	0	40.7	54.3	0	0	0	0	13.6	0	190	0	0	0	0	13.6	27.1	0	0	0	0	13.6	0	0	27.1	0	81.4	0	0	13.6	13.6	0	40.7	27.1	13.6	0	13.6	0	0	0	0	0	27.1	54.3	271	0	0	13.6	13.6	0	13.6	0	0	0	0	40.7	0	0	13.6	0	0	0	0	0	0	40.7	0	0	13.6	0	0	0	0	0	27.1	13.6	0	0	0	0	13.6	0	27.1	13.6	0	0	13.6	0	13.6	13.6	54.3	0	0	0	27.1	27.1	13.6	0	13.6	27.1	0	0	0	0	0	0	0	0	40.7	0	0	13.6	0	0	0	0	13.6	27.1	0	27.1	0	0	40.7	0	13.6	40.7	27.1	0	0	0	0	67.8	13.6	27.1	13.6	0	0	54.3	13.6	0	13.6	13.6	0	13.6	0	0	13.6	0	0	40.7	0	0	190	27.1	0	0	0	13.6	0	0	13.6	0	27.1	0	0	13.6	40.7	0	0	13.6	0	27.1	13.6	0	13.6	13.6	0	0	0	0	13.6	54.3	0	0	0	0	27.1	0	136	163	0	190	0	0	0	0	13.6	13.6	0	13.6	0	0	13.6	285	0	13.6	67.8	0	13.6	40.7	27.1	0	27.1	13.6	0	0	0	13.6	40.7	27.1	27.1	0	40.7	0	13.6	13.6	0	0	0	0	27.1	0	0	0	0	0	0	13.6	0	0	0	13.6	54.3	0	13.6	0	13.6	95	0	27.1	40.7	40.7	0	54.3	0	13.6	40.7	0	0	0	0	0	13.6	109	0	0	0	13.6	13.6	27.1	0	13.6	0	0	0	13.6	0	0	0	0	0	0	0	54.3	0	0	0	163	231	40.7	54.3	0	0	0	0	27.1	0	13.6	0	13.6	13.6	0	13.6	13.6	40.7	0	0	163	0	0	13.6	109	0	407	0	0	27.1	0	13.6	13.6	27.1	13.6	0	0	13.6	13.6	0	0	0	0	0	0	149	0	176	0	0	0	0	0	0	13.6	0	0	13.6	27.1	0	0	0	0	149	13.6	176	0	13.6	40.7	0	27.1	0	13.6	13.6	0	0	13.6	0	0	0	0	0	27.1	0	0	0	0	13.6	27.1	13.6	0	0	13.6	122	0	0	0	0	0	13.6	0	27.1	0	13.6	40.7	13.6	54.3	0	13.6	54.3	0	0	0	163	67.8	40.7	0	54.3	0	0	0	40.7	0	0	0	54.3	13.6	0	0	13.6	0	136	13.6	0	0	0	0	95	299	13.6	27.1	0	0	13.6	13.6	0	0	0	40.7	0	0	0	0	40.7	0	0	13.6	0	0	0	0	0	27.1	27.1	0	0	0	13.6	0	0	67.8	0	54.3	0	95	0	13.6	0	0	0	13.6	0	0	0	40.7	271	0	13.6	54.3	0	0	67.8	0	0	13.6	109	13.6	0	0	0	0	13.6	0	13.6	81.4	0	13.6	0	0	0	27.1	0	0	40.7	0	0	0	0	0	13.6	0	0	13.6	27.1	13.6	0	0	0	0	0	176	0	0	27.1	13.6	0	27.1	122	0	204	0	40.7	0	0	13.6	0	67.8	95	0	0	13.6	0	27.1	0	27.1	0	95	40.7	67.8	13.6	13.6	0	421	0	13.6	27.1	13.6	0	0	13.6	0	40.7	0	0	0	13.6	13.6	0	0	27.1	27.1	27.1	27.1	0	0	13.6	136	0	0	0	0	0	27.1	0	0	0	204	0	0	0	0	0	0	0	0	0	13.6	0	81.4	0	0	0	0	40.7	54.3	13.6	0	0	13.6	13.6	0	0	27.1	13.6	0	40.7	13.6	27.1	13.6	40.7	27.1	0	0	0	27.1	0	0	0	13.6	0	27.1	0	13.6	13.6	0	13.6	13.6	27.1	40.7	0	0	0	54.3	0	13.6	27.1	0	13.6	27.1	54.3	27.1	27.1	0	27.1	0	81.4	67.8	13.6	421	0	0	0	40.7	13.6	40.7	0	0	0	27.1	0	13.6	27.1	0	0	54.3	13.6	95	13.6	0	0	13.6	13.6	0	0	0	13.6	13.6	0	54.3	67.8	0	0	0	0	0	0	27.1	0	0	0	0	0	0	0	0	27.1	0	13.6	0	0	27.1	0	0	0	13.6	0	0	0	27.1	13.6	0	27.1	13.6	0	0	0	0	0	40.7	0	0	27.1	0	299	0	40.7	217	67.8	0	285	0	0	0	0	13.6	0	40.7	0	0	13.6	0	13.6	0	0	0	95	0	0	27.1	0	0	40.7	0	0	81.4	0	0	54.3	0	67.8	54.3	54.3	0	0	0	0	0	0	0	13.6	0	0	13.6	0	0	27.1	95	0	0	0	27.1	27.1	0	13.6	0	0	27.1	27.1	0	0	0	0	13.6	0	0	0	40.7	13.6	0	0	40.7	27.1	0	13.6	0	0	0	0	0	0	67.8	231	40.7	27.1	0	27.1	13.6	0	0	0	0	0	27.1	0	0	27.1	0	176	27.1	0	13.6	0	0	27.1	0	0	0	149	13.6	0	13.6	0	0	0	0	13.6	67.8	54.3	0	27.1	40.7	13.6	0	27.1	13.6	13.6	0	13.6	0	0	0	0	13.6	0	40.7	0	0	13.6	13.6	13.6	0	13.6	0	13.6	190	0	0	0	0	0	0	0	27.1	0	0	0	27.1	13.6	0	40.7	0	0	0	27.1	0	0	244	13.6	40.7	54.3	0	0	0	13.6	0	13.6	13.6	0	13.6	13.6	0	13.6	0	81.4	27.1	27.1	0	13.6	67.8	13.6	27.1	13.6	81.4	0	13.6	0	13.6	54.3	13.6	0	13.6	54.3	0	0	13.6	0	0	0	13.6	27.1	13.6	0	204	0	0	0	13.6	0	0	0	54.3	909	0	0	109	0	271	13.6	0	13.6	0	54.3	0	0	0	13.6	0	0	27.1	0	13.6	13.6	27.1	27.1	0	0	13.6	13.6	0	0	0	13.6	0	0	13.6	0	27.1	0	27.1	0	0	0	0	0	13.6	0	13.6	0	0	0	0	0	0	0	13.6	27.1	0	0	0	13.6	27.1	0	27.1	0	81.4	0	13.6	0	0	0	0	0	13.6	380	0	0	27.1	13.6	0	0	0	0	0	0	0	0	0	0	176	13.6	54.3	0	0	13.6	0	67.8	0	0	13.6	0	54.3	0	109	0	0	0	0	0	0	0	204	0	81.4	0	0	95	67.8	163	0	706	54.3	448	0	0	0	0	0	353	0	27.1	0	109	0	0	40.7	27.1	0	13.6	0	0	0	0	0	0	0	0	13.6	0	0	13.6	0	0	0	0	0	0	0	0	27.1	0	0	13.6	0	0	0	40.7	0	13.6	13.6	0	0	13.6	0	67.8	13.6	0	0	67.8	0	0	136	27.1	122	40.7	13.6	0	0	0	0	190	0	13.6	13.6	0	13.6	0	0	13.6	13.6	0	0	0	0	54.3	13.6	109	0	67.8	13.6	13.6	54.3	0	0	0	0	13.6	27.1	0	0	0	0	0	13.6	0	27.1	0	0	13.6	0	0	81.4	67.8	0	0	0	0	0	0	0	27.1	0	0	0	13.6	122	13.6	0	0	0	0	27.1	0	149	0	27.1	0	0	0	0	0	0	27.1	95	13.6	67.8	0	0	0	0	13.6	27.1	95	0	0	0	13.6	0	0	109	95	0	13.6	0	0	0	13.6	67.8	13.6	54.3	0	0	0	0	0	0	67.8	136	27.1	13.6	0	0	13.6	0	13.6	27.1	0	0	40.7	0	13.6	67.8	0	27.1	27.1	0	0	0	0	0	40.7	0	0	0	0	67.8	0	0	0	0	0	0	13.6	0	0	13.6	27.1	0	27.1	0	0	13.6	0	0	40.7	0	0	0	95	0	0	0	81.4	95	27.1	0	0	0	27.1	0	13.6	0	0	0	0	0	0	13.6	0	0	67.8	0	0	0	0	0	217	122	13.6	0	13.6	0	0	190	27.1	0	0	67.8	0	0	0	0	13.6	13.6	0	0	149	0	13.6	40.7	40.7	0	0	0	0	13.6	13.6	81.4	0	40.7	13.6	13.6	271	27.1	81.4	13.6	13.6	0	0	0	0	13.6	27.1	0	0	0	0	136	0	13.6	13.6	0	0	54.3	0	40.7	0	13.6	0	0	13.6	0	122	0	0	0	0	0	0	13.6	0	0	0	95	0	0	0	0	0	13.6	0	122	0	0	95	67.8	67.8	0	0	0	0	13.6	0	0	0	0	0	0	95	0	380	285	0	0	176	54.3	27.1	67.8	54.3	0	13.6	67.8	0	54.3	0	27.1	13.6	0	54.3	27.1	54.3	0	0	40.7	0	0	0	67.8	13.6	13.6	40.7	13.6	0	0	0	13.6	0	204	0	0	13.6	0	0	0	0	0	27.1	0	27.1	13.6	67.8	0	0	0	0	0	13.6	0	0	0	13.6	0	0	95	0	54.3	13.6	13.6	0	0	0	0	27.1	0	0	0	13.6	0	176	0	0	54.3	67.8	0	13.6	0	0	13.6	0	13.6	54.3	13.6	0	13.6	0	67.8	67.8	54.3	0	13.6	67.8	0	0	122	13.6	27.1	13.6	40.7	13.6	0	0	81.4	0	299	204	13.6	0	13.6	0	0	0	0	13.6	27.1	0	0	0	0	299	0	13.6	0	0	0	0	0	176	0	0	0	0	0	13.6	0	0	27.1	0	0	40.7	0	95	0	13.6	13.6	122	54.3	81.4	27.1	13.6	13.6	13.6	0	27.1	0	0	0	67.8	0	54.3	95	13.6	0	27.1	13.6	176	0	27.1	0	0	27.1	0	0	27.1	0	13.6	109	0	13.6	0	0	13.6	0	0	67.8	0	0	0	353	95	0	0	81.4	27.1	0	163	13.6	0	0	109	0	13.6	13.6	0	67.8	136	67.8	0	0	13.6	13.6	54.3	0	13.6	0	271	0	0	13.6	0	0	0	0	0	0	0	109	0	0	27.1	0	0	27.1	0	0	0	0	13.6	0	0	0	13.6	27.1	122	0	0	0	122	13.6	27.1	0	0	0	40.7	0	0	0	0	136	0	0	109	0	54.3	13.6	0	0	0	0	0	0	27.1	0	40.7	0	0	67.8	0	54.3	0	13.6	0	0	0	0	0	0	0	0	27.1	27.1	67.8	0	27.1	0	13.6	0	13.6	0	67.8	67.8	0	0	0	0	0	13.6	0	0	40.7	0	0	13.6	13.6	0	0	0	190	0	0	0	0	0	13.6	13.6	0	0	13.6	0	13.6	0	0	27.1	0	13.6	0	0	0	0	54.3	0	122	0	13.6	40.7	0	13.6	0	27.1	27.1	13.6	13.6	54.3	13.6	0	0	13.6	0	0	13.6	13.6	13.6	0	0	40.7	0	0	0	0	0	0	0	27.1	13.6	0	54.3	0	13.6	0	13.6	0	0	67.8	0	0	27.1	13.6	27.1	13.6	13.6	0	0	0	0	0	0	95	13.6	27.1	0	13.6	0	0	0	0	0	0	13.6	0	0	0	40.7	40.7	0	27.1	40.7	0	13.6	27.1	0	0	13.6	13.6	0	0	40.7	0	13.6	67.8	67.8	0	0	149	0	40.7	54.3	204	81.4	0	0	54.3	0	299	0	13.6	27.1	0	394	0	0	0	0	258	27.1	0	13.6	217	0	0	67.8	40.7	13.6	0	27.1	13.6	67.8	0	217	0	0	67.8	0	13.6	0	0	67.8	13.6	0	13.6	0	204	0	27.1	0	0	0	0	0	0	0	0	13.6	0	0	81.4	285	13.6	461	13.6	0	0	0	13.6	0	27.1	67.8	0	0	0	0	13.6	190	0	0	0	95	0	0	13.6	13.6	54.3	0	0	54.3	0	0	0	0	27.1	13.6	0	0	163	27.1	27.1	40.7	0	13.6	0	0	13.6	40.7	40.7	0	13.6	0	13.6	0	0	0	190	67.8	13.6	0	13.6	0	0	0	0	0	0	13.6	40.7	13.6	0	13.6	0	0	0	0	13.6	0	54.3	122	0	0	40.7	0	231	0	13.6	0	0	13.6	0	40.7	13.6	13.6	27.1	0	13.6	0	95	0	40.7	40.7	0	40.7	81.4	0	0	27.1	0	13.6	0	0	54.3	27.1	0	0	0	0	67.8	258	149	13.6	67.8	0	0	0	0	54.3	0	40.7	13.6	0	13.6	27.1	0	0	0	13.6	0	0	0	0	54.3	0	0	0	0	163	0	0	27.1	0	0	27.1	27.1	0	0	0	0	122	13.6	0	0	54.3	0	27.1	40.7	40.7	27.1	54.3	0	27.1	27.1	13.6	0	13.6	0	0	13.6	0	95	67.8	0	0	54.3	0	13.6	0	27.1	0	27.1	67.8	13.6	13.6	0	0	0	40.7	40.7	13.6	0	13.6	13.6	0	13.6	0	27.1	0	40.7	27.1	0	13.6	13.6	0	13.6	13.6	0	0	0	0	176	54.3	0	40.7	0	0	0	0	13.6	0	0	0	0	13.6	40.7	0	13.6	0	0	13.6	0	0	54.3	13.6	40.7	231	0	0	0	27.1	0	0	0	54.3	54.3	13.6	54.3	0	13.6	13.6	0	13.6	67.8	0	40.7	0	0	13.6	0	13.6	81.4	0	0	0	0	339	0	0	0	27.1	0	27.1	0	0	40.7	13.6	13.6	13.6	0	0	0	54.3	13.6	0	0	0	0	0	13.6	0	27.1	0	27.1	27.1	54.3	0	0	13.6	0	13.6	0	0	13.6	13.6	0	0	0	0	0	109	0	13.6	0	27.1	0	0	0	54.3	13.6	67.8	0	0	0	0	0	0	0	0	0	13.6	0	67.8	27.1	40.7	13.6	0	0	0	40.7	0	0	27.1	0	0	40.7	0	0	27.1	13.6	0	27.1	0	0	0	0	0	0	13.6	0	0	13.6	0	0	0	0	0	13.6	0	81.4	0	0	27.1	0	27.1	13.6	0	13.6	0	0	0	109	0	0	40.7	0	27.1	0	27.1	0	13.6	27.1	0	0	0	0	27.1	0	27.1	27.1	0	40.7	13.6	0	0	0	13.6	0	0	0	54.3	0	0	0	176	0	13.6	0	163	67.8	54.3	0	0	0	0	13.6	0	0	13.6	0	13.6	0	0	0	27.1	0	13.6	0	0	0	109	13.6	0	54.3	0	13.6	0	0	13.6	13.6	67.8	0	0	0	13.6	54.3	13.6	0	0	0	0	0	0	0	67.8	0	0	0	149	0	0	13.6	13.6	0	13.6	0	13.6	13.6	13.6	27.1	13.6	13.6	149	13.6	0	0	13.6	231	0	0	0	0	40.7	0	0	67.8	0	13.6	13.6	13.6	0	0	95	54.3	0	0	0	54.3	27.1	122	40.7	27.1	0	0	0	0	0	0	0	0	0	0	0	0	13.6	0	0	27.1	40.7	13.6	40.7	0	0	0	27.1	0	0	0	0	81.4	0	0	0	13.6	0	0	0	0	0	27.1	0	13.6	13.6	0	149	0	0	0	0	271	95	122	0	0	0	13.6	27.1	0	27.1	190	27.1	0	0	0	13.6	13.6	67.8	27.1	0	13.6	0	0	0	0	27.1	190	0	13.6	0	13.6	0	0	0	0	0	40.7	81.4	0	54.3	13.6	163	13.6	27.1	0	27.1	0	0	0	0	13.6	0	0	27.1	0	40.7	0	0	13.6	0	0	13.6	0	0	27.1	136	0	0	27.1	0	0	13.6	0	27.1	0	0	0	0	27.1	40.7	13.6	0	13.6	13.6	0	0	40.7	13.6	27.1	27.1	54.3	13.6	0	67.8	13.6	27.1	176	27.1	27.1	0	0	0	0	0	0	0	0	0	0	0	0	13.6	0	0	0	0	54.3	54.3	40.7	0	0	40.7	0	27.1	27.1	0	0	0	0	13.6	0	0	0	0	0	13.6	27.1	0	40.7	81.4	0	27.1	0	27.1	0	0	0	54.3	0	0	0	0	54.3	0	0	13.6	0	0	0	40.7	40.7	27.1	0	0	13.6	13.6	0	0	0	27.1	13.6	67.8	0	0	13.6	0	0	27.1	13.6	27.1	81.4	0	0	244	0	0	0	0	0	0	0	0	27.1	13.6	27.1	0	0	0	0	27.1	0	13.6	27.1	27.1	67.8	0	0	0	136	0	54.3	0	0	0	0	13.6	0	0	0	0	27.1	13.6	40.7	0	0	40.7	136	40.7	13.6	81.4	149	0	0	13.6	0	13.6	0	0	0	67.8	27.1	27.1	0	0	27.1	0	0	13.6	0	0	40.7	27.1	0	95	0	13.6	0	0	13.6	0	0	13.6	0	0	27.1	54.3	0	13.6	0	0	0	13.6	0	0	13.6	0	13.6	0	0	0	0	40.7	0	0	0	40.7	13.6	0	0	0	0	0	27.1	13.6	27.1	244	0	13.6	0	0	0	13.6	13.6	217	13.6	0	0	0	0	0	0	0	0	13.6	40.7	0	13.6	0	13.6	0	13.6	81.4	0	13.6	13.6	27.1	0	0	0	122	54.3	13.6	0	27.1	13.6	0	0	0	13.6	0	54.3	0	0	0	0	0	0	0	122	0	0	0	0	54.3	0	0	13.6	67.8	40.7	0	0	95	0	0	27.1	0	0	0	40.7	0	0	0	13.6	0	136	0	40.7	0	0	13.6	0	13.6	0	0	13.6	0	13.6	0	0	0	13.6	0	0	67.8	0	0	0	13.6	0	40.7	0	0	353	0	0	0	81.4	27.1	27.1	40.7	0	0	0	0	0	13.6	27.1	122	13.6	0	27.1	54.3	0	27.1	0	0	0	27.1	0	0	13.6	0	0	0	13.6	13.6	13.6	0	0	204	0	13.6	0	13.6	0	13.6	0	136	13.6	204	0	40.7	27.1	0	0	0	13.6	13.6	54.3	0	13.6	54.3	27.1	109	40.7	13.6	27.1	81.4	0	0	0	0	0	0	0	0	122	0	0	0	13.6	13.6	0	0	40.7	0	0	0	0	13.6	0	0	0	0	0	0	13.6	0	54.3	0	0	149	258	0	13.6	0	54.3	0	13.6	0	0	81.4	0	0	67.8	0	0	0	0	13.6	0	0	0	0	40.7	0	27.1	0	0	0	0	54.3	0	0	13.6	0	312	0	95	0	13.6	0	0	0	81.4	40.7	27.1	0	27.1	0	0	27.1	27.1	0	0	149	0	95	27.1	0	0	40.7	0	0	0	0	0	0	0	0	0	0	27.1	0	0	54.3	0	0	0	0	0	0	0	0	0	0	0	0	0	0	0	54.3	0	0	0	0	13.6	13.6	13.6	0	40.7	0	0	0	81.4	0	0	0	0	13.6	0	27.1	0	13.6	0	54.3	27.1	0	13.6	0	54.3	13.6	0	0	13.6	54.3	0	0	0	0	27.1	0	0	0	0	40.7	0	0	13.6	0	0	0	299	0	0	27.1	0	0	0	0	13.6	27.1	13.6	81.4	13.6	231	0	13.6	0	13.6	13.6	54.3	0	13.6	0	122	0	0	13.6	67.8	0	0	176	40.7	0	0	13.6	0	0	0	0	27.1	0	13.6	54.3	27.1	40.7	0	0	0	0	0	0	40.7	0	27.1	0	0	0	54.3	0	40.7	27.1	0	54.3	40.7	0	0	0	0	0	0	0	0	0	0	0	0	0	13.6	0	0	0	13.6	0	0	0	0	0	13.6	0	13.6	13.6	0	0	0	13.6	0	0	0	0	0	13.6	0	0	0	149	0	0	0	40.7	0	27.1	13.6	13.6	13.6	0	67.8	0	13.6	122	0	0	0	13.6	0	136	0	0	0	0	0	0	0	0	136	13.6	0	0	0	0	0	81.4	0	122	54.3	0	0	0	13.6	0	27.1	0	13.6	0	0	0	13.6	0	0	0	27.1	0	0	0	27.1	81.4	0	27.1	0	0	67.8	0	0	0	13.6	0	0	67.8	0	13.6	13.6	109	0	0	81.4	27.1	0	0	231	122	40.7	0	0	0	13.6	204	0	27.1	13.6	13.6	0	0	0	13.6	0	27.1	67.8	136	13.6	13.6	13.6	13.6	0	0	0	0	27.1	204	0	0	0	67.8	0	0	27.1	13.6	0	54.3	13.6	40.7	0	0	0	67.8	13.6	136	54.3	27.1	95	0	13.6	13.6	67.8	299	0	0	54.3	0	27.1	13.6	122	13.6	95	13.6	54.3	0	13.6	13.6	13.6	13.6	0	0	40.7	0	13.6	0	0	0	27.1	40.7	0	0	54.3	0	0	0	0	0	0	0	0	0	0	0	40.7	0	13.6	54.3	0	0	0	0	176	40.7	13.6	0	0	0	0	0	136	0	0	0	0	258	0	27.1	0	13.6	163	0	0	0	0	0	0	0	13.6	0	0	0	13.6	0	0	0	0	13.6	13.6	27.1	0	27.1	0	13.6	54.3	0	0	54.3	0	0	0	54.3	0	0	0	0	0	0	0	0	81.4	40.7	0	0	0	0	13.6	0	0	27.1	13.6	0	0	0	81.4	0	13.6	0	13.6	0	0	13.6	109	0	13.6	27.1	27.1	0	0	0	13.6	54.3	0	0	13.6	13.6	0	0	0	0	0	0	0	0	163	0	54.3	13.6	0	0	0	95	27.1	81.4	0	13.6	0	27.1	0	0	0	0	0	0	0	0	54.3	0	13.6	0	190	0	0	0	0	0	0	27.1	0	0	0	0	0	0	13.6	13.6	0	27.1	0	0	13.6	0	0	0	0	13.6	40.7	13.6	0	0	13.6	0	0	13.6	13.6	0	0	13.6	40.7	109	0	109	0	0	0	0	0	136	0	0	0	13.6	0	149	13.6	0	0	54.3	0	0	0	0	0	0	366	0	0	0	0	0	0	0	27.1	0	0	0	0	0	13.6	13.6	27.1	40.7	0	0	0	0	0	0	13.6	0	0	0	0	0	0	0	0	0	0	0	27.1	67.8	163	0	0	81.4	122	190	27.1	0	0	0	13.6	0	40.7	0	0	0	149	0	13.6	0	0	0	0	0	0	13.6	0	13.6	27.1	40.7	0	27.1	13.6	13.6	95	0	0	0	40.7	271	0	0	0	0	0	0	0	13.6	0	0	0	0	0	0	67.8	0	0	0	40.7	27.1	13.6	0	54.3	0	0	0	0	0	0	0	13.6	0	0	0	0	27.1	13.6	0	0	54.3	13.6	0	27.1	0	0	0	0	0	0	0	0	13.6	0	27.1	0	0	13.6	0	13.6	0	13.6	0	0	0	0	0	13.6	0	0	54.3	0	13.6	0	81.4	0	13.6	0	0	0	0	0	0	0	27.1	176	27.1	27.1	0	13.6	13.6	0	0	0	0	0	0	67.8	0	13.6	0	0	13.6	0	0	0	0	0	0	0	0	0	0	0	0	13.6	0	67.8	0	54.3	0	13.6	163	0	0	13.6	0	0	27.1	0	0	67.8	0	0	0	0	13.6	0	0	0	0	0	0	13.6	0	13.6	0	0	271	0	0	13.6	0	0	0	0	0	0	0	0	0	0	0	0	0	0	13.6	0	0	13.6	13.6	0	67.8	13.6	0	0	0	67.8	0	0	0	0	0	81.4	13.6	27.1	27.1	0	13.6	0	0	0	0	0	0	0	0	0	0	27.1	0	0	0	0	0	0	13.6	0	13.6	0	13.6	13.6	149	0	0	27.1	0	67.8	0	13.6	54.3	0	0	0	0	0	0	0	0	0	0	0	0	13.6	0	13.6	27.1	67.8	40.7	0	122	0	271	67.8	0	13.6	0	0	0	0	0	95	0	0	0	136	0	27.1	0	0	13.6	67.8	13.6	0	27.1	0	0	0	0	81.4	0	13.6	13.6	0	0	0	0	326	0	13.6	0	0	13.6	40.7	0	0	27.1	0	0	67.8	13.6	0	0	0	0	190	0	13.6	13.6	0	0	0	0	0	67.8	0	13.6	0	13.6	0	13.6	40.7	13.6	0	13.6	0	13.6	136	13.6	27.1	0	0	0	13.6	0	0	0	0	27.1	0	27.1	190	0	40.7	0	0	0	13.6	0	13.6	13.6	27.1	0	122	13.6	13.6	13.6	54.3	0	40.7	13.6	0	13.6	0	0	0	0	27.1	13.6	0	0	0	0	0	0	0	0	0	0	0	0	0	0	13.6	0	27.1	0	27.1	0	0	40.7	0	0	0	27.1	27.1	0	0	0	0	0	0	0	0	0	27.1	0	0	95	13.6	0	0	0	13.6	0	13.6	0	0	0	0	0	0	40.7	0	13.6	0	67.8	0	0	0	0	149	0	0	448	13.6	0	13.6	0	13.6	0	40.7	0	0	0	0	0	0	13.6	0	0	0	489	190	40.7	0	0	0	13.6	0	27.1	0	0	13.6	13.6	0	27.1	27.1	0	13.6	0	13.6	27.1	13.6	40.7	0	0	0	13.6	204	0	13.6	0	0	0	0	13.6	40.7	0	0	0	0	0	40.7	13.6	0	0	421	0	13.6	0	0	0	0	0	122	27.1	0	13.6	13.6	54.3	0	40.7	0	0	13.6	0	0	0	13.6	27.1	13.6	0	0	0	54.3	0	0	0	0	0	95	13.6	0	40.7	0	285	0	0	27.1	0	54.3	27.1	0	0	0	0	81.4	0	0	13.6	0	0	0	0	13.6	13.6	13.6	0	40.7	0	40.7	0	27.1	13.6	0	0	0	0	0	13.6	0	0	40.7	0	13.6	122	13.6	0	0	13.6	0	27.1	0	0	27.1	0	13.6	0	40.7	0	13.6	0	0	122	0	54.3	13.6	13.6	0	0	0	27.1	0	0	0	0	0	0	0	0	13.6	13.6	13.6	0	0	27.1	0	13.6	0	0	13.6	0	0	0	0	0	299	0	0	109	0	0	0	0	0	0	0	0	0	54.3	0	0	0	27.1	13.6	0	0	27.1	0	0	81.4	0	0	27.1	13.6	0	95	0	0	136	27.1	0	0	0	13.6	27.1	40.7	0	27.1	0	54.3	27.1	0	67.8	0	0	0	27.1	0	0	13.6	0	0	0	54.3	13.6	0	27.1	54.3	0	0	0	0	0	13.6	0	0	13.6	0	0	0	0	0	13.6	0	0	40.7	0	40.7	0	0	13.6	0	0	0	0	0	0	0	0	0	0	0	0	0	0	27.1	27.1	0	0	0	0	54.3	0	0	40.7	54.3	0	0	13.6	13.6	27.1	0	0	0	0	0	0	0	0	0	0	0	0	0	0	67.8	0	0	13.6	54.3	0	0	0	0	0	0	122	13.6	0	13.6	0	0	13.6	217	67.8	13.6	0	0	0	13.6	27.1	0	0	13.6	0	0	13.6	0	27.1	67.8	176	0	0	27.1	13.6	13.6	27.1	13.6	95	0	40.7	0	0	0	13.6	0	0	0	40.7	0	0	13.6	0	0	0	0	13.6	0	0	0	0	0	0	13.6	0	0	0	0	0	0	13.6	0	0	27.1	0	13.6	0	0	0	0	0	27.1	0	0	13.6	0	0	0	0	54.3	13.6	0	40.7	54.3	0	40.7	13.6	67.8	13.6	81.4	27.1	0	0	27.1	0	0	271	13.6	0	0	0	0	0	570	13.6	13.6	40.7	54.3	0	271	27.1	0	0	13.6	0	13.6	13.6	0	0	0	27.1	13.6	13.6	13.6	0	0	13.6	0	81.4	27.1	0	0	0	54.3	0	0	0	0	67.8	0	0	136	0	27.1	0	0	0	0	27.1	54.3	0	13.6	0	0	40.7	0	0	0	54.3	0	0	0	67.8	13.6	0	0	0	0	0	163	0	13.6	95	0	665	13.6	13.6	0	0	0	27.1	40.7	0	13.6	27.1	13.6	40.7	624	475	54.3	13.6	0	0	0	13.6	0	13.6	40.7	0	27.1	13.6	258	0	0	0	0	13.6	0	0	13.6	13.6	13.6	0	0	0	0	0	13.6	0	13.6	40.7	27.1	0	0	0	0	0	0	13.6	0	0	0	0	0	13.6	0	0	0	0	136	13.6	0	0	0	0	0	217	0	0	0	0	0	54.3	27.1	13.6	54.3	13.6	0	0	0	0	0	0	13.6	0	54.3	0	0	13.6	0	81.4	0	40.7	0	0	13.6	13.6	13.6	0	0	0	0	0	0	0	0	0	27.1	0	0	0	0	0	13.6	0	136	0	0	0	13.6	0	13.6	0	122	27.1	0	0	0	0	0	13.6	67.8	0	0	13.6	0	13.6	13.6	0	0	0	0	0	0	54.3	0	27.1	13.6	67.8	27.1	0	0	0	136	0	40.7	0	95	13.6	0	13.6	0	0	0	0	0	0	0	0	0	67.8	0	0	0	0	67.8	0	0	81.4	0	0	13.6	0	0	0	13.6	0	13.6	0	0	0	0	13.6	0	13.6	0	0	0	0	13.6	0	27.1	0	0	0	0	0	0	0	0	176	0	40.7	0	13.6	0	13.6	0	244	0	0	54.3	0	0	40.7	0	0	13.6	54.3	0	0	40.7	27.1	122	0	0	0	0	0	0	0	0	0	67.8	0	0	0	0	40.7	0	0	0	0	0	0	0	0	0	0	0	0	0	40.7	109	40.7	0	13.6	0	13.6	0	13.6	13.6	0	0	0	0	0	0	0	40.7	13.6	0	0	0	0	0	0	0	0	0	0	0	0	0	0	54.3	0	0	0	27.1	0	0	0	0	0	0	0	13.6	0	0	0	0	122	0	0	27.1	0	0	13.6	0	0	0	0	0	0	0	0	0	13.6	54.3	0	13.6	40.7	0	40.7	0	0	0	0	0	27.1	0	13.6	54.3	0	13.6	27.1	13.6	0	0	13.6	13.6	27.1	0	0	13.6	0	0	0	0	0	0	0	0	0	13.6	0	0	13.6	13.6	0	27.1	27.1	0	27.1	0	0	0	0	0	163	0	54.3	0	40.7	13.6	13.6	0	0	0	13.6	0	27.1	95	0	0	0	13.6	0	0	0	27.1	0	0	27.1	13.6	27.1	13.6	0	0	13.6	0	67.8	0	0	13.6	40.7	0	54.3	0	27.1	27.1	163	13.6	0	0	109	27.1	13.6	0	13.6	0	13.6	0	122	0	40.7	13.6	0	0	0	0	109	13.6	0	0	0	13.6	13.6	13.6	0	13.6	0	0	0	13.6	217	0	13.6	0	54.3	0	27.1	0	0	0	13.6	0	0	0	0	0	0	27.1	0	27.1	54.3	27.1	0	0	27.1	0	0	0	0	0	0	27.1	0	0	0	0	0	0	0	0	0	95	13.6	136	0	13.6	13.6	0	0	27.1	109	67.8	0	0	0	0	0	0	0	81.4	0	67.8	0	0	0	0	27.1	13.6	366	0	176	0	0	0	40.7	13.6	0	0	0	13.6	27.1	0	27.1	0	81.4	0	0	0	0	54.3	0	0	13.6	299	13.6	13.6	27.1	13.6	0	54.3	0	0	0	0	0	0	0	0	81.4	13.6	0	13.6	0	54.3	0	0	0	0	0	13.6	40.7	13.6	95	0	0	0	0	0	13.6	13.6	0	67.8	0	27.1	0	27.1	0	40.7	0	27.1	81.4	0	13.6	0	0	54.3	0	0	0	0	0	0	40.7	13.6	13.6	0	13.6	0	13.6	0	27.1	0	0	40.7	0	40.7	0	0	13.6	0	54.3	13.6	54.3	13.6	0	0	13.6	0	0	0	0	0	13.6	27.1	0	27.1	0	0	0	0	0	0	0	0	0	0	0	0	0	0	54.3	0	0	0	0	0	0	0	40.7	109	13.6	13.6	0	0	13.6	0	0	0	0	0	0	27.1	0	13.6	0	0	0	0	0	0	0	0	0	13.6	27.1	0	0	0	0	27.1	0	13.6	81.4	0	0	0	13.6	0	54.3	0	0	0	13.6	0	27.1	0	13.6	109	204	67.8	0	258	0	27.1	285	27.1	27.1	40.7	13.6	54.3	0	0	0	13.6	258	0	0	0	0	0	0	0	13.6	13.6	0	0	0	27.1	95	13.6	0	13.6	0	0	40.7	13.6	0	13.6	13.6	27.1	0	0	0	13.6	0	0	0	0	27.1	13.6	40.7	54.3	13.6	0	0	0	40.7	0	0	13.6	0	0	0	27.1	54.3	0	0	0	0	67.8	40.7	0	0	0	0	0	13.6	40.7	0	0	0	0	54.3	0	13.6	27.1	0	40.7	27.1	27.1	0	13.6	0	0	13.6	109	0	0	0	0	13.6	0	0	67.8	0	136	0	0	0	0	95	0	0	0	0	13.6	40.7	13.6	0	0	0	67.8	0	0	40.7	0	0	0	0	0	13.6	0	81.4	0	0	27.1	0	0	122	40.7	0	0	0	0	0	0	0	0	13.6	0	13.6	13.6	13.6	13.6	81.4	67.8	40.7	0	54.3	27.1	27.1	13.6	27.1	0	67.8	54.3	0	231	0	0	0	0	163	0	0	0	0	40.7	0	0	0	0	0	0	81.4	0	380	54.3	81.4	0	0	326	0	0	0	0	13.6	0	0	109	0	0	0	0	13.6	27.1	13.6	0	0	0	0	0	0	0	0	13.6	0	0	0	27.1	27.1	95	95	0	0	13.6	0	13.6	54.3	13.6	0	13.6	13.6	27.1	0	13.6	0	0	0	27.1	0	0	0	13.6	54.3	0	27.1	0	0	13.6	0	0	0	54.3	13.6	0	0	13.6	13.6	0	13.6	0	0	0	0	0	0	13.6	0	0	0	0	0	0	13.6	0	0	136	217	244	0	163	0	0	27.1	81.4	54.3	0	13.6	0	0	0	0	0	13.6	0	0	0	0	0	0	0	0	13.6	217	0	0	13.6	0	13.6	0	0	27.1	0	0	40.7	27.1	0	81.4	0	0	136	136	0	0	81.4	0	13.6	0	0	0	0	0	13.6	40.7	27.1	190	0	95	0	0	13.6	0	0	0	0	0	27.1	0	27.1	0	0	13.6	163	0	40.7	13.6	0	27.1	27.1	13.6	0	0	67.8	0	0	81.4	13.6	0	0	149	13.6	0	0	40.7	27.1	13.6	0	0	0	0	13.6	27.1	0	0	13.6	0	0	0	0	13.6	0	0	0	40.7	13.6	13.6	27.1	0	27.1	0	27.1	0	13.6	40.7	0	0	0	0	40.7	0	0	13.6	0	0	0	0	0	0	0	0	0	0	0	13.6	0	0	13.6	0	81.4	54.3	13.6	0	0	27.1	0	0	13.6	54.3	0	13.6	0	0	0	0	0	0	0	0	40.7	149	0	0	0	0	0	0	0	0	0	0	27.1	0	122	27.1	40.7	13.6	0	0	0	0	0	0	13.6	13.6	149	0	0	204	54.3	0	13.6	0	204	0	0	40.7	0	13.6	0	0	0	0	0	217	13.6	0	40.7	0	0	13.6	0	0	0	0	13.6	0	0	0	0	0	13.6	0	0	0	67.8	0	40.7	0	434	27.1	0	0	0	0	0	0	27.1	13.6	0	0	27.1	0	0	0	0	27.1	13.6	27.1	67.8	0	95	0	0	0	54.3	0	0	0	204	0	0	13.6	0	0	0	0	0	13.6	13.6	0	13.6	0	0	27.1	0	0	0	0	0	0	0	0	0	0	13.6	0	13.6	0	13.6	0	0	0	0	27.1	0	0	0	0	27.1	27.1	0	0	0	0	0	0	0	0	0	0	0	0	0	27.1	0	0	13.6	0	0	0	0	27.1	40.7	0	0	13.6	0	0	13.6	27.1	0	54.3	13.6	13.6	81.4	13.6	0	0	0	0	0	0	136	27.1	0	27.1	353	0	13.6	0	0	0	0	0	0	0	0	0	95	0	27.1	0	0	0	0	27.1	0	13.6	0	0	0	27.1	0	13.6	326	0	13.6	81.4	13.6	0	0	13.6	27.1	0	0	0	0	0	0	0	0	0	0	0	0	0	0	0	27.1	0	0	27.1	27.1	40.7	13.6	231	0	0	0	0	13.6	0	0	27.1	13.6	0	0	27.1	0	0	40.7	0	0	0	0	122	0	0	40.7	0	40.7	0	0	13.6	0	0	13.6	13.6	0	0	0	231	0	13.6	0	13.6	0	0	0	0	0	0	0	13.6	27.1	0	0	217	0	67.8	0	0	0	0	0	0	0	0	0	0	54.3	13.6	0	0	0	13.6	0	0	0	0	0	0	0	13.6	0	0	0	0	0	13.6	27.1	0	13.6	0	13.6	0	0	0	13.6	0	0	0	54.3	0	0	0	0	0	0	27.1	67.8	13.6	13.6	13.6	13.6	40.7	13.6	0	27.1	0	0	0	13.6	0	0	13.6	67.8	0	0	0	13.6	149	0	0	54.3	0	13.6	0	163	13.6	13.6	54.3	27.1	0	136	0	40.7	0	0	0	0	0	13.6	0	40.7	0	0	0	13.6	27.1	0	0	0	13.6	0	0	13.6	0	0	0	13.6	0	40.7	0	0	13.6	27.1	13.6	163	13.6	0	0	40.7	54.3	0	0	13.6	0	0	0	0	27.1	0	0	40.7	0	0	13.6	0	0	27.1	0	0	0	0	0	0	0	0	0	27.1	27.1	13.6	0	0	0	13.6	27.1	13.6	0	0	109	27.1	13.6	81.4	13.6	13.6	0	40.7	136	13.6	13.6	0	13.6	0	0	0	0	27.1	13.6	0	0	0	0	40.7	0	0	0	13.6	0	0	13.6	13.6	13.6	0	0	0	27.1	0	299	67.8	67.8	231	13.6	81.4	0	40.7	0	0	13.6	461	0	0	0	285	0	122	13.6	0	0	0	0	0	27.1	0	40.7	0	0	0	0	0	0	0	163	40.7	13.6	0	40.7	0	204	0	0	163	109	27.1	81.4	0	27.1	0	0	0	54.3	109	0	40.7	0	0	54.3	13.6	13.6	0	67.8	0	67.8	0	176	0	0	0	0	40.7	176	13.6	67.8	0	0	0	0	0	40.7	0	27.1	13.6	0	13.6	0	0	0	0	0	67.8	13.6	0	0	13.6	13.6	27.1	0	0	271	0	13.6	40.7	13.6	0	0	122	0	13.6	67.8	0	0	13.6	0	0	0	0	13.6	0	27.1	0	27.1	40.7	27.1	0	40.7	0	0	13.6	0	0	109	0	0	0	40.7	0	0	0	0	0	0	0	0	40.7	0	0	0	217	27.1	40.7	0	0	0	0	0	0	0	0	0	54.3	0	54.3	13.6	0	0	0	0	0	0	0	13.6	0	0	0	0	0	0	0	27.1	13.6	0	67.8	40.7	0	13.6	0	54.3	13.6	95	0	0	81.4	0	13.6	0	0	0	54.3	0	95	0	13.6	271	13.6	0	0	13.6	0	0	0	109	0	0	0	231	95	0	0	27.1	13.6	0	67.8	0	0	13.6	27.1	0	312	0	0	0	0	0	27.1	0	0	0	13.6	13.6	0	0	0	27.1	0	13.6	0	0	40.7	244	13.6	67.8	0	27.1	0	27.1	0	95	0	0	0	0	0	0	13.6	0	0	13.6	0	54.3	27.1	190	40.7	40.7	0	67.8	13.6	27.1	0	0	0	0	0	0	0	0	0	0	0	0	0	0	0	0	0	13.6	0	13.6	0	0	0	13.6	0	0	0	0	0	0	27.1	0	27.1	27.1	0	0	380	54.3	0	0	67.8	0	0	67.8	13.6	0	27.1	0	0	67.8	27.1	0	27.1	0	0	0	0	0	0	13.6	0	0	0	0	27.1	0	0	27.1	0	54.3	81.4	27.1	204	81.4	0	0	0	109	13.6	0	54.3	0	13.6	40.7	0	0	27.1	0	0	0	0	0	0	13.6	0	0	0	13.6	27.1	0	54.3	0	0	0	597	13.6	40.7	0	0	109	13.6	0	13.6	0	0	40.7	0	0	13.6	54.3	0	27.1	13.6	0	13.6	0	13.6	0	0	13.6	0	0	0	0	40.7	40.7	0	0	95	0	54.3	0	40.7	13.6	13.6	217	13.6	190	27.1	0	0	244	0	0	461	0	0	0	27.1	0	0	0	0	109	0	0	0	13.6	0	0	0	0	13.6	0	13.6	0	40.7	0	40.7	0	0	40.7	0	81.4	0	67.8	0	0	0	0	13.6	0	27.1	0	0	0	0	0	0	27.1	0	0	0	40.7	0	0	13.6	0	0	0	0	13.6	0	0	0	0	0	67.8	0	0	0	0	0	163	0	0	13.6	190	13.6	0	0	0	0	0	13.6	0	0	13.6	0	27.1	67.8	0	122	0	27.1	0	0	27.1	0	0	13.6	0	0	27.1	0	0	95	13.6	0	0	0	13.6	0	13.6	40.7	0	0	0	0	217	0	0	0	0	13.6	0	13.6	0	0	0	40.7	204	13.6	0	0	0	0	136	0	0	13.6	40.7	27.1	13.6	0	0	0	0	13.6	95	13.6	109	0	0	0	13.6	0	0	0	0	136	13.6	13.6	0	13.6	326	0	0	0	13.6	0	13.6	27.1	27.1	0	0	54.3	0	0	0	0	27.1	0	0	163	54.3	0	0	0	40.7	13.6	0	0	54.3	0	0	0	0	13.6	0	0	0	0	0	13.6	0	40.7	0	27.1	0	0	0	54.3	0	0	0	13.6	40.7	0	0	0	40.7	13.6	0	122	13.6	0	0	0	13.6	13.6	81.4	0	0	149	27.1	0	40.7	0	13.6	0	40.7	0	13.6	0	0	0	0	0	0	0	0	0	0	0	0	0	0	258	0	0	0	0	13.6	0	13.6	0	0	0	13.6	81.4	0	0	0	27.1	0	67.8	0	81.4	0	0	0	13.6	40.7	0	0	13.6	13.6	13.6	0	0	40.7	0	13.6	40.7	0	0	109	0	13.6	27.1	0	0	0	0	40.7	0	0	0	122	0	0	0	0	0	0	0	81.4	0	0	13.6	13.6	54.3	0	0	13.6	67.8	54.3	27.1	0	81.4	0	13.6	40.7	0	0	0	0	0	271	13.6	27.1	0	27.1	0	0	13.6	0	13.6	0	27.1	0	27.1	54.3	0	0	0	0	0	0	0	0	13.6	136	13.6	0	13.6	0	67.8	0	0	0	0	0	271	0	54.3	13.6	0	13.6	0	0	0	40.7	54.3	0	67.8	0	27.1	13.6	0	40.7	27.1	0	0	27.1	27.1	0	0	0	0	0	149	0	0	27.1	0	13.6	0	0	0	0	0	0	13.6	13.6	0	0	13.6	0	27.1	0	0	0	0	13.6	40.7	244	67.8	13.6	0	13.6	217	27.1	0	0	0	0	0	54.3	0	0	13.6	13.6	13.6	13.6	0	27.1	0	0	13.6	0	13.6	136	13.6	190	13.6	13.6	0	54.3	27.1	0	0	27.1	0	0	0	0	0	0	0	0	0	27.1	13.6	13.6	13.6	0	0	81.4	0	13.6	27.1	13.6	0	0	0	0	136	0	27.1	13.6	0	95	0	0	0	0	40.7	0	0	0	0	0	0	13.6	13.6	299	0	0	0	27.1	0	0	13.6	0	0	0	27.1	0	0	13.6	0	0	0	95	0	27.1	0	0	0	0	13.6	0	54.3	0	0	0	54.3	13.6	0	0	0	13.6	0	13.6	13.6	13.6	0	0	0	0	13.6	0	40.7	0	0	13.6	0	0	0	13.6	13.6	0	0	13.6	27.1	0	0	13.6	0	40.7	0	13.6	0	0	0	27.1	13.6	0	0	0	0	0	0	0	0	0	0	13.6	13.6	0	0	0	0	0	13.6	13.6	0	0	176	13.6	109	380	0	40.7	27.1	0	0	0	0	27.1	0	0	0	13.6	0	13.6	0	271	0	95	0	95	95	0	0	0	0	0	27.1	27.1	13.6	0	67.8	0	556	244	0	0	13.6	13.6	13.6	0	0	0	81.4	0	0	0	13.6	0	0	109	0	0	95	0	13.6	0	0	0	0	67.8	0	13.6	326	0	0	0	0	40.7	0	0	0	0	0	0	0	0	0	13.6	0	67.8	0	0	0	0	13.6	0	0	0	0	13.6	0	0	13.6	0	0	13.6	0	13.6	0	67.8	13.6	13.6	13.6	27.1	0	0	13.6	0	13.6	13.6	81.4	0	0	0	0	0	54.3	40.7	27.1	0	0	0	0	0	0	54.3	13.6	0	0	109	0	0	0	13.6	27.1	13.6	40.7	0	136	0	0	0	0	0	0	0	13.6	0	13.6	13.6	81.4	0	0	13.6	0	109	0	0	0	0	0	0	0	0	40.7	81.4	190	0	13.6	0	67.8	0	27.1	13.6	0	13.6	13.6	0	0	54.3	13.6	0	13.6	27.1	81.4	0	0	40.7	0	27.1	0	13.6	0	0	13.6	0	40.7	0	27.1	0	0	0	13.6	0	0	0	0	27.1	81.4	0	0	0	0	13.6	27.1	0	0	0	81.4	0	0	27.1	0	13.6	0	0	0	13.6	0	0	0	67.8	0	40.7	0	13.6	13.6	13.6	13.6	0	0	0	0	0	13.6	0	13.6	0	0	0	0	13.6	81.4	0	0	0	0	81.4	0	0	13.6	13.6	0	54.3	0	0	0	0	13.6	0	13.6	217	54.3	0	0	583	27.1	0	0	81.4	13.6	0	27.1	0	0	13.6	0	0	0	0	54.3	0	0	0	27.1	109	0	13.6	0	13.6	0	0	0	0	0	0	0	0	0	0	0	13.6	0	13.6	0	13.6	0	0	13.6	0	0	0	13.6	0	0	109	0	0	67.8	0	0	13.6	13.6	54.3	0	0	13.6	54.3	0	0	163	0	0	0	0	0	13.6	0	0	0	0	40.7	13.6	81.4	13.6	0	27.1	13.6	13.6	0	54.3	13.6	27.1	27.1	0	13.6	13.6	27.1	27.1	13.6	0	0	0	0	0	0	0	0	0	0	0	13.6	0	0	0	0	176	67.8	0	0	0	0	0	13.6	0	0	13.6	13.6	0	13.6	0	0	0	54.3	0	0	0	0	0	13.6	13.6	0	40.7	67.8	0	27.1	0	27.1	40.7	0	0	0	0	95	0	0	0	0	176	0	0	0	0	0	0	0	13.6	13.6	0	0	0	0	27.1	67.8	40.7	0	0	0	0	0	54.3	40.7	0	13.6	54.3	0	0	0	0	0	0	0	81.4	0	0	13.6	0	0	13.6	0	0	27.1	0	67.8	13.6	13.6	13.6	0	0	54.3	0	0	40.7	13.6	0	81.4	27.1	13.6	0	0	0	0	0	27.1	0	0	40.7	0	13.6	13.6	40.7	0	0	0	0	0	27.1	0	0	0	0	40.7	0	0	13.6	13.6	0	0	54.3	0	204	0	380	0	0	0	0	13.6	27.1	13.6	109	0	0	13.6	0	0	0	0	163	0	109	13.6	13.6	13.6	13.6	40.7	0	13.6	0	13.6	0	0	0	0	271	136	0	13.6	0	27.1	0	81.4	27.1	0	0	0	0	13.6	0	0	0	0	95	0	13.6	0	109	54.3	0	0	0	13.6	13.6	0	0	0	0	0	13.6	0	0	13.6	54.3	0	0	0	0	0	0	13.6	0	0	0	0	0	27.1	0	13.6	27.1	0	13.6	67.8	13.6	13.6	27.1	0	13.6	13.6	0	0	0	13.6	13.6	27.1	0	0	0	0	0	13.6	13.6	0	0	0	0	27.1	0	40.7	13.6	0	0	0	109	13.6	54.3	0	0	244	0	27.1	0	0	0	27.1	0	448	27.1	0	0	13.6	0	81.4	0	27.1	54.3	0	13.6	0	0	95	0	67.8	40.7	13.6	27.1	0	0	0	0	0	0	0	0	0	0	0	13.6	40.7	54.3	67.8	0	0	0	0	0	67.8	0	0	0	0	0	67.8	13.6	0	271	0	0	0	13.6	27.1	0	0	27.1	13.6	0	13.6	27.1	13.6	0	27.1	40.7	0	0	27.1	0	13.6	109	0	40.7	0	27.1	13.6	40.7	13.6	13.6	0	0	0	0	27.1	0	27.1	0	0	13.6	0	13.6	0	54.3	0	0	13.6	13.6	0	67.8	13.6	0	0	0	0	0	0	67.8	67.8	190	0	13.6	54.3	0	13.6	0	0	27.1	40.7	0	0	0	0	40.7	40.7	13.6	0	0	0	0	0	0	0	0	0	13.6	0	54.3	0	0	0	13.6	0	0	54.3	27.1	0	0	0	149	0	0	475	13.6	136	13.6	0	40.7	0	0	27.1	0	0	13.6	0	0	176	0	0	0	0	27.1	13.6	0	13.6	0	122	27.1	0	0	0	81.4	27.1	40.7	149	13.6	27.1	27.1	0	40.7	40.7	13.6	13.6	0	0	0	204	0	0	0	136	0	0	40.7	13.6	0	0	0	0	13.6	0	27.1	0	0	27.1	0	0	0	27.1	0	0	0	0	0	0	0	0	13.6	13.6	0	0	0	13.6	13.6	0	40.7	0	0	27.1	0	0	40.7	0	136	0	40.7	0	0	0	0	0	0	27.1	0	0	0	13.6	0	0	0	13.6	13.6	13.6	27.1	0	40.7	13.6	13.6	67.8	13.6	0	27.1	0	13.6	0	13.6	136	54.3	0	27.1	0	0	81.4	0	0	0	0	0	27.1	81.4	0	0	0	244	0	27.1	40.7	54.3	0	0	0	0	0	0	0	13.6	0	0	27.1	0	40.7	13.6	0	0	0	13.6	0	0	27.1	0	0	0	40.7	0	0	0	0	0	122	40.7	67.8	0	27.1	0	0	0	95	0	0	13.6	0	27.1	13.6	0	13.6	0	0	0	0	0	54.3	0	13.6	54.3	0	0	136	13.6	13.6	0	0	0	0	0	0	0	0	27.1	0	54.3	13.6	0	0	0	0	27.1	0	0	0	0	0	0	54.3	13.6	0	0	67.8	0	13.6	0	0	0	81.4	0	136	13.6	13.6	0	0	0	163	0	0	0	13.6	0	13.6	0	0	0	13.6	0	27.1	0	0	0	109	67.8	13.6	0	0	0	54.3	27.1	0	0	27.1	0	27.1	0	0	0	0	0	40.7	0	0	0	0	40.7	0	0	13.6	0	0	0	0	0	0	13.6	54.3	13.6	0	81.4	0	0	0	0	0	13.6	0	0	40.7	176	13.6	0	0	0	13.6	27.1	0	0	54.3	13.6	13.6	0	0	40.7	0	0	13.6	0	13.6	0	13.6	0	13.6	0	0	0	0	0	109	0	0	81.4	0	0	0	0	13.6	0	204	0	448	0	0	0	40.7	0	13.6	0	40.7	13.6	0	0	109	0	0	0	0	244	0	0	13.6	0	0	0	13.6	0	13.6	0	27.1	0	0	0	0	13.6	13.6	0	0	0	0	13.6	27.1	0	0	0	0	0	54.3	190	0	136	13.6	0	13.6	13.6	0	0	0	13.6	0	0	0	0	0	163	0	0	380	0	0	0	217	0	81.4	13.6	95	0	13.6	13.6	13.6	0	0	0	13.6	0	13.6	67.8	27.1	13.6	95	0	0	0	13.6	0	0	13.6	0	0	122	0	0	0	0	0	0	54.3	40.7	0	0	54.3	13.6	0	0	0	0	13.6	0	0	0	0	122	0	0	13.6	0	67.8	0	0	0	0	0	0	0	40.7	0	0	448	0	0	0	0	0	0	0	0	54.3	109	0	0	13.6	54.3	0	27.1	13.6	27.1	27.1	0	13.6	0	231	0	244	0	13.6	0	27.1	0	0	13.6	27.1	40.7	0	27.1	0	0	13.6	122	0	27.1	0	0	27.1	13.6	0	40.7	40.7	0	40.7	13.6	27.1	40.7	136	0	0	0	0	13.6	27.1	0	81.4	13.6	0	0	0	380	0	0	0	0	0	0	0	339	0	13.6	67.8	13.6	0	0	0	0	0	0	0	0	0	13.6	27.1	0	27.1	0	0	0	0	54.3	54.3	95	67.8	27.1	27.1	40.7	0	0	0	0	0	13.6	0	0	40.7	40.7	0	0	54.3	13.6	0	0	40.7	40.7	0	0	0	0	40.7	13.6	13.6	0	13.6	0	0	0	0	0	0	0	40.7	0	0	0	0	0	0	0	0	0	0	13.6	0	0	0	0	0	0	67.8	0	27.1	27.1	0	149	27.1	0	109	95	0	0	109	0	0	27.1	0	0	0	0	67.8	13.6	54.3	13.6	0	27.1	0	0	67.8	0	81.4	0	136	0	0	0	13.6	0	0	0	0	0	0	0	0	0	13.6	67.8	0	0	0	13.6	0	0	67.8	0	0	0	13.6	0	40.7	13.6	95	0	0	0	244	13.6	0	67.8	40.7	0	0	0	0	13.6	0	0	0	0	0	67.8	0	0	0	67.8	0	0	13.6	0	13.6	0	0	0	0	0	0	13.6	0	0	13.6	136	0	0	0	27.1	13.6	40.7	271	27.1	326	0	13.6	0	0	0	0	54.3	0	0	0	0	0	0	0	0	0	0	0	0	13.6	0	434	67.8	0	40.7	0	0	0	0	0	0	0	0	0	0	0	0	0	0	0	0	0	27.1	0	0	0	0	0	13.6	0	13.6	27.1	0	13.6	0	0	0	0	0	0	0	0	204	0	0	0	0	0	0	0	0	13.6	122	0	0	0	0	27.1	0	13.6	0	0	0	0	13.6	13.6	13.6	0	40.7	13.6	0	27.1	0	0	0	0	27.1	0	0	0	13.6	0	0	0	0	0	0	0	0	0	0	13.6	81.4	54.3	516	0	122	0	149	0	136	0	0	13.6	0	0	13.6	13.6	0	0	0	0	0	0	0	27.1	190	109	0	0	0	0	27.1	0	0	0	13.6	27.1	40.7	0	0	0	54.3	0	190	13.6	13.6	13.6	27.1	0	0	13.6	0	13.6	13.6	0	0	54.3	0	13.6	0	0	27.1	13.6	13.6	81.4	13.6	27.1	0	0	67.8	0	0	0	0	0	81.4	0	0	0	13.6	0	0	0	0	0	13.6	0	0	0	54.3	0	0	13.6	13.6	109	0	27.1	0	0	13.6	0	13.6	0	13.6	0	67.8	0	0	27.1	67.8	0	54.3	0	0	40.7	13.6	27.1	0	0	0	0	0	0	109	0	231	0	0	0	40.7	0	0	13.6	0	0	0	13.6	0	0	0	0	40.7	95	0	95	27.1	0	0	13.6	0	0	0	0	0	0	0	0	0	0	0	0	0	0	0	0	0	149	0	0	0	54.3	0	0	0	13.6	0	0	13.6	0	0	13.6	0	0	13.6	40.7	0	0	40.7	13.6	0	27.1	0	40.7	13.6	0	13.6	0	0	27.1	0	13.6	0	67.8	0	204	13.6	0	0	40.7	27.1	27.1	0	0	0	13.6	0	0	13.6	0	0	0	0	67.8	0	13.6	40.7	67.8	0	0	54.3	13.6	0	54.3	0	0	13.6	0	0	27.1	13.6	13.6	27.1	13.6	27.1	67.8	40.7	13.6	136	0	0	27.1	0	0	0	13.6	95	0	109	0	0	0	0	0	13.6	13.6	0	0	0	27.1	13.6	0	149	13.6	67.8	0	0	81.4	0	0	0	13.6	40.7	0	67.8	0	0	0	27.1	0	0	13.6	0	0	109	0	0	122	0	0	13.6	299	54.3	0	0	0	0	54.3	0	149	353	0	0	0	0	0	0	0	0	0	13.6	0	0	0	0	0	0	176	27.1	0	13.6	0	54.3	0	13.6	0	0	0	0	109	0	0	81.4	0	0	0	0	0	0	27.1	27.1	13.6	0	0	27.1	13.6	136	0	0	0	40.7	0	13.6	0	0	0	0	81.4	13.6	0	27.1	0	0	0	0	13.6	0	0	95	27.1	0	13.6	0	0	27.1	0	13.6	0	13.6	0	0	0	0	40.7	0	0	13.6	0	0	0	0	0	0	0	13.6	0	149	0	0	13.6	0	0	0	0	0	13.6	0	0	0	0	0	0	0	0	0	0	0	0	0	0	0	40.7	0	27.1	0	0	0	0	13.6	0	0	0	13.6	0	0	0	0	13.6	0	0	0	0	54.3	0	122	0	13.6	13.6	0	624	0	0	0	0	0	40.7	13.6	13.6	0	0	0	244	244	0	0	13.6	13.6	0	0	0	0	0	13.6	0	0	122	0	271	0	109	0	0	0	0	40.7	0	13.6	0	231	40.7	27.1	13.6	0	13.6	0	0	0	0	0	0	176	0	0	13.6	27.1	13.6	0	0	0	13.6	54.3	258	0	0	0	0	0	27.1	13.6	0	0	0	0	13.6	13.6	0	0	0	40.7	13.6	40.7	0	0	0	0	27.1	0	0	0	0	13.6	40.7	0	0	13.6	0	0	0	0	13.6	27.1	0	0	0	40.7	0	0	0	27.1	0	0	0	13.6	0	0	0	0	27.1	67.8	0	0	54.3	0	0	0	13.6	40.7	0	0	13.6	13.6	27.1	0	176	95	40.7	0	0	0	0	0	0	0	13.6	0	0	0	0	0	0	0	13.6	0	0	0	0	13.6	0	0	0	67.8	13.6	0	27.1	27.1	0	13.6	0	0	0	0	54.3	13.6	0	13.6	0	0	40.7	0	0	0	0	0	0	0	27.1	0	0	95	0	0	0	0	109	0	0	0	13.6	27.1	326	0	40.7	0	13.6	0	0	0	0	0	13.6	0	0	0	136	0	231	122	95	27.1	0	13.6	67.8	13.6	0	13.6	0	13.6	0	0	0	0	0	27.1	67.8	217	0	13.6	0	0	0	13.6	40.7	13.6	0	0	0	0	13.6	0	0	13.6	0	0	0	0	0	0	0	0	0	13.6	0	13.6	285	0	13.6	13.6	13.6	13.6	0	0	0	13.6	0	0	54.3	0	0	0	13.6	0	0	0	27.1	0	0	0	0	0	40.7	0	13.6	13.6	13.6	27.1	0	0	0	0	0	40.7	0	40.7	0	0	0	27.1	0	67.8	54.3	13.6	0	40.7	0	27.1	0	13.6	27.1	0	0	13.6	40.7	0	0	0	95	0	0	0	0	0	0	0	95	0	13.6	13.6	0	0	0	0	0	0	40.7	0	0	13.6	0	0	40.7	0	0	13.6	0	13.6	0	0	0	13.6	0	231	0	13.6	0	0	0	13.6	0	0	0	13.6	0	13.6	40.7	13.6	0	122	0	0	13.6	13.6	0	0	0	0	0	40.7	0	13.6	27.1	0	0	0	13.6	0	81.4	0	0	0	54.3	0	0	0	40.7	13.6	27.1	13.6	0	40.7	0	67.8	0	0	0	0	0	0	163	13.6	0	13.6	0	0	27.1	13.6	0	0	0	13.6	54.3	0	13.6	13.6	40.7	0	0	0	0	0	13.6	0	0	95	27.1	0	258	0	0	13.6	0	0	13.6	27.1	0	0	0	0	81.4	13.6	0	0	0	40.7	27.1	0	0	0	570	40.7	0	0	0	0	0	0	0	0	0	0	13.6	0	0	13.6	231	0	27.1	0	285	0	0	0	0	0	0	0	163	40.7	13.6	40.7	0	149	0	27.1	0	0	0	13.6	0	0	0	0	67.8	27.1	0	0	217	0	27.1	0	0	0	0	0	109	13.6	0	0	0	0	136	13.6	0	0	0	0	0	0	0	67.8	0	0	13.6	13.6	0	0	54.3	0	0	0	0	0	13.6	0	0	0	27.1	0	244	13.6	0	0	0	0	0	13.6	0	0	0	0	13.6	54.3	54.3	13.6	0	95	0	13.6	0	0	136	0	67.8	0	13.6	0	136	13.6	27.1	0	0	0	0	0	13.6	13.6	0	0	13.6	0	0	0	0	0	0	0	0	40.7	0	394	0	0	136	0	0	27.1	0	0	13.6	13.6	40.7	0	0	176	40.7	0	27.1	67.8	0	81.4	13.6	0	13.6	13.6	176	0	163	0	0	0	0	0	0	13.6	122	0	136	27.1	0	0	13.6	0	40.7	0	0	0	0	0	13.6	40.7	0	95	27.1	0	0	0	0	0	13.6	0	0	13.6	0	0	13.6	0	0	0	0	0	0	13.6	0	0	0	0	0	0	40.7	0	13.6	13.6	0	13.6	109	380	0	81.4	13.6	0	27.1	0	0	0	13.6	0	0	54.3	0	27.1	0	13.6	40.7	0	0	0	27.1	0	40.7	0	0	0	27.1	0	13.6	13.6	27.1	0	0	0	0	0	0	13.6	13.6	0	0	0	0	0	0	0	27.1	0	0	0	0	0	0	0	0	0	0	122	0	0	13.6	0	0	40.7	0	40.7	0	0	0	0	13.6	40.7	0	27.1	40.7	13.6	40.7	27.1	109	0	27.1	27.1	0	27.1	0	0	0	0	0	0	0	27.1	40.7	0	13.6	0	0	0	0	0	0	13.6	0	0	0	13.6	0	0	0	54.3	13.6	0	0	0	0	13.6	0	0	0	0	81.4	40.7	13.6	13.6	13.6	0	13.6	0	13.6	13.6	0	0	136	122	176	0	0	0	0	0	0	0	0	0	40.7	13.6	0	13.6	665	13.6	0	0	0	0	0	0	0	13.6	13.6	27.1	0	0	0	27.1	27.1	0	40.7	0	0	149	13.6	0	13.6	0	0	0	0	0	40.7	0	0	27.1	0	0	0	13.6	13.6	13.6	0	0	67.8	0	40.7	13.6	81.4	0	0	0	40.7	0	67.8	0	95	0	0	0	0	0	0	13.6	0	0	0	0	13.6	13.6	231	95	0	0	0	0	13.6	0	0	0	95	0	27.1	27.1	0	0	0	0	0	0	0	0	0	13.6	40.7	0	81.4	40.7	0	0	40.7	27.1	0	0	27.1	0	13.6	0	0	13.6	0	0	0	0	13.6	0	136	0	0	13.6	13.6	27.1	0	0	0	0	0	0	0	40.7	67.8	13.6	0	0	176	0	13.6	13.6	13.6	0	54.3	0	13.6	13.6	0	40.7	13.6	13.6	0	13.6	0	13.6	0	0	217	0	54.3	0	13.6	13.6	0	0	0	40.7	0	40.7	13.6	0	0	0	0	0	0	0	0	27.1	0	13.6	40.7	0	13.6	0	27.1	13.6	0	109	0	109	0	0	0	0	0	0	0	13.6	0	13.6	0	0	0	0	13.6	0	0	40.7	109	0	109	0	0	54.3	0	0	13.6	0	0	0	0	109	136	0	27.1	40.7	0	0	54.3	0	0	0	0	13.6	0	0	27.1	81.4	0	0	0	40.7	40.7	0	0	27.1	0	0	0	0	27.1	0	0	67.8	0	0	0	13.6	0	27.1	0	149	0	0	0	13.6	0	0	0	0	13.6	0	0	13.6	0	0	0	0	0	176	13.6	13.6	204	0	0	0	0	13.6	0	13.6	27.1	0	0	0	0	109	0	40.7	163	0	13.6	0	0	0	0	67.8	0	54.3	0	0	27.1	0	0	0	0	0	0	0	67.8	0	122	0	0	0	0	0	0	27.1	0	0	0	0	0	0	27.1	0	0	0	0	0	27.1	0	0	67.8	0	0	0	27.1	0	0	0	0	0	0	0	204	0	0	0	67.8	13.6	0	0	0	27.1	176	0	13.6	0	0	0	13.6	13.6	0	40.7	0	13.6	0	0	0	0	13.6	0	0	27.1	0	0	0	0	13.6	0	27.1	13.6	0	27.1	0	0	0	54.3	0	0	0	13.6	0	0	0	176	13.6	0	0	0	0	0	0	0	27.1	13.6	13.6	163	0	0	54.3	0	0	54.3	0	0	0	0	13.6	0	0	0	0	0	0	13.6	54.3	0	0	27.1	13.6	81.4	0	0	0	0	0	13.6	13.6	95	0	13.6	0	54.3	231	13.6	0	0	13.6	0	0	0	0	0	0	0	0	0	0	0	0	0	40.7	0	54.3	149	13.6	13.6	0	0	40.7	0	0	81.4	67.8	0	13.6	0	0	0	0	0	27.1	0	0	0	0	54.3	0	27.1	0	13.6	0	0	81.4	0	0	0	13.6	0	0	13.6	0	0	0	231	27.1	13.6	0	0	13.6	13.6	0	54.3	0	0	81.4	0	0	13.6	0	13.6	27.1	0	0	0	13.6	0	0	0	0	0	0	0	0	95	0	81.4	40.7	0	122	0	13.6	40.7	0	0	13.6	13.6	40.7	0	0	40.7	0	0	40.7	0	0	0	0	40.7	0	0	0	40.7	0	0	0	54.3	0	54.3	122	0	27.1	611	0	217	27.1	0	597	0	27.1	0	0	0	54.3	27.1	13.6	0	13.6	0	40.7	0	0	27.1	54.3	0	27.1	0	0	0	27.1	0	0	13.6	326	0	13.6	0	0	0	81.4	0	0	0	0	27.1	0	13.6	27.1	0	0	0	13.6	0	13.6	0	0	67.8	13.6	122	0	13.6	0	0	0	0	0	0	0	0	67.8	0	13.6	0	13.6	27.1	0	0	13.6	0	0	0	0	0	0	13.6	13.6	0	163	0	0	122	0	0	692	0	13.6	0	0	0	40.7	27.1	0	13.6	27.1	0	40.7	0	0	0	0	0	13.6	0	299	0	0	0	0	0	0	0	0	0	13.6	0	326	13.6	0	27.1	13.6	0	27.1	40.7	0	0	13.6	0	67.8	54.3	0	0	0	0	0	0	0	13.6	13.6	13.6	0	67.8	0	0	54.3	0	27.1	0	0	13.6	0	0	0	0	0	0	13.6	13.6	0	27.1	0	27.1	54.3	0	0	0	0	0	13.6	27.1	0	0	0	13.6	0	13.6	0	0	0	0	0	0	136	13.6	0	0	0	13.6	13.6	0	0	0	13.6	0	0	13.6	13.6	13.6	0	13.6	13.6	0	81.4	13.6	176	0	0	0	13.6	13.6	27.1	0	13.6	0	0	0	0	27.1	13.6	0	0	13.6	0	0	0	0	27.1	0	204	0	0	0	0	0	0	0	0	0	27.1	0	0	27.1	95	0	299	0	0	0	13.6	0	13.6	0	13.6	0	0	0	0	0	0	0	0	0	54.3	27.1	0	0	0	40.7	0	13.6	27.1	0	0	0	0	0	109	0	0	95	95	13.6	149	27.1	13.6	0	13.6	0	0	0	13.6	0	0	0	0	13.6	27.1	95	0	13.6	0	13.6	13.6	13.6	0	13.6	0	13.6	54.3	95	0	0	27.1	231	0	0	40.7	0	0	81.4	0	40.7	13.6	0	13.6	0	13.6	0	0	0	0	0	0	109	0	54.3	27.1	0	0	13.6	67.8	0	0	95	0	0	0	0	0	27.1	0	0	13.6	27.1	0	0	0	27.1	0	27.1	0	13.6	0	27.1	0	0	13.6	0	0	13.6	0	0	0	0	0	0	0	27.1	13.6	0	0	0	27.1	40.7	0	0	0	0	0	0	0	0	13.6	0	13.6	0	27.1	0	0	13.6	0	0	109	0	0	0	13.6	27.1	0	0	0	13.6	0	27.1	0	0	27.1	0	0	0	13.6	0	0	40.7	13.6	0	13.6	13.6	13.6	13.6	0	13.6	0	0	0	27.1	95	0	0	0	0	27.1	0	109	0	0	0	0	0	0	0	0	0	0	40.7	0	0	0	0	0	13.6	0	0	0	0	0	0	54.3	13.6	54.3	13.6	27.1	13.6	0	54.3	40.7	0	0	0	0	0	0	0	0	0	0	13.6	13.6	40.7	0	0	0	0	0	366	0	0	0	0	0	0	0	54.3	0	122	0	529	40.7	0	0	0	0	0	0	27.1	0	0	0	13.6	0	13.6	0	231	27.1	54.3	0	13.6	0	13.6	0	0	0	13.6	0	27.1	0	0	0	0	0	109	40.7	27.1	40.7	54.3	54.3	13.6	0	0	27.1	0	13.6	13.6	13.6	27.1	0	0	0	13.6	0	0	0	0	0	0	0	0	27.1	0	0	0	0	109	122	0	0	27.1	0	0	95	163	67.8	0	54.3	13.6	0	27.1	760	0	81.4	0	0	13.6	0	0	13.6	0	13.6	0	81.4	0	13.6	0	109	0	13.6	0	0	0	54.3	27.1	0	0	27.1	13.6	0	0	0	13.6	0	27.1	0	0	13.6	0	40.7	54.3	0	0	0	13.6	13.6	13.6	0	13.6	27.1	13.6	0	0	0	0	0	0	0	0	0	40.7	27.1	13.6	13.6	0	0	0	13.6	0	109	0	0	0	0	0	285	0	13.6	54.3	13.6	0	0	0	0	0	0	0	0	0	0	0	0	0	0	0	67.8	95	13.6	0	95	27.1	0	0	0	149	0	81.4	0	27.1	0	136	0	67.8	0	0	326	0	0	27.1	0	0	0	27.1	67.8	40.7	0	0	109	0	13.6	0	0	0	13.6	0	0	0	81.4	67.8	54.3	0	0	0	40.7	0	0	27.1	0	0	0	0	54.3	0	0	0	0	27.1	0	13.6	0	0	0	0	0	0	27.1	0	54.3	0	13.6	0	0	13.6	0	13.6	13.6	27.1	0	0	0	54.3	0	0	0	0	27.1	0	0	13.6	27.1	0	0	0	0	81.4	0	0	13.6	0	0	0	0	0	0	0	0	54.3	13.6	0	0	54.3	0	13.6	0	13.6	0	0	0	13.6	13.6	40.7	54.3	0	109	0	13.6	0	0	13.6	0	0	0	13.6	0	366	13.6	0	0	0	0	0	0	0	13.6	0	0	0	67.8	0	0	0	0	0	0	0	0	0	13.6	0	0	0	0	13.6	27.1	13.6	0	27.1	0	0	0	0	0	339	0	0	40.7	0	13.6	0	0	0	13.6	54.3	149	13.6	13.6	0	27.1	40.7	0	0	0	0	13.6	0	13.6	0	0	13.6	0	13.6	13.6	0	0	0	13.6	0	0	0	0	0	0	0	13.6	109	0	0	0	0	0	0	0	0	502	0	40.7	54.3	81.4	40.7	13.6	13.6	0	0	0	0	13.6	40.7	13.6	13.6	13.6	13.6	0	0	0	27.1	0	0	0	0	0	27.1	0	0	0	40.7	149	13.6	13.6	40.7	0	0	0	0	0	13.6	13.6	0	0	13.6	0	0	0	0	109	0	0	0	0	0	40.7	0	0	0	163	27.1	13.6	0	122	13.6	0	0	0	204	0	244	13.6	27.1	13.6	0	0	0	136	0	0	0	27.1	95	0	0	0	0	40.7	0	40.7	67.8	27.1	40.7	0	0	0	0	0	0	0	0	13.6	40.7	0	40.7	13.6	13.6	0	0	0	0	0	27.1	0	13.6	13.6	0	13.6	13.6	0	13.6	0	13.6	0	0	204	27.1	0	0	0	0	0	0	40.7	40.7	0	0	0	0	0	0	0	0	13.6	0	0	0	0	0	0	27.1	13.6	0	0	13.6	0	27.1	0	27.1	0	13.6	0	0	0	40.7	0	13.6	27.1	0	0	0	0	13.6	0	0	0	0	0	0	27.1	27.1	0	0	0	0	0	0	0	13.6	27.1	95	0	0	0	0	109	27.1	40.7	0	0	13.6	0	13.6	109	0	0	13.6	109	67.8	0	27.1	40.7	27.1	27.1	0	0	13.6	0	27.1	13.6	0	163	366	0	13.6	231	54.3	0	0	190	54.3	81.4	0	13.6	0	0	0	0	0	27.1	13.6	0	0	0	0	27.1	0	0	27.1	0	13.6	81.4	0	0	0	0	0	0	27.1	40.7	0	13.6	0	0	13.6	163	54.3	176	0	0	0	13.6	0	13.6	0	0	0	0	27.1	0	40.7	54.3	0	40.7	27.1	0	0	0	0	0	0	0	0	40.7	13.6	13.6	0	13.6	0	81.4	0	27.1	163	54.3	0	27.1	0	13.6	13.6	13.6	13.6	204	13.6	0	40.7	109	0	40.7	13.6	0	13.6	0	0	13.6	0	27.1	95	0	0	13.6	0	0	0	0	0	0	27.1	0	13.6	81.4	0	0	0	0	0	0	13.6	0	27.1	0	13.6	0	81.4	54.3	0	0	67.8	13.6	0	0	0	0	0	0	0	0	0	0	40.7	0	0	0	81.4	0	13.6	0	27.1	0	27.1	0	0	0	366	0	0	0	13.6	13.6	0	0	13.6	0	0	13.6	0	40.7	0	54.3	13.6	0	0	0	54.3	0	13.6	40.7	0	13.6	0	0	0	0	0	0	0	0	0	0	13.6	0	0	27.1	0	13.6	0	40.7	0	0	0	0	0	0	13.6	13.6	0	0	0	27.1	13.6	54.3	136	27.1	0	149	0	0	0	0	0	13.6	0	67.8	0	0	0	0	40.7	13.6	0	0	81.4	0	0	0	27.1	0	0	13.6	0	0	0	0	0	13.6	0	0	13.6	0	0	0	0	0	0	0	0	0	13.6	0	0	13.6	0	27.1	13.6	0	0	13.6	27.1	81.4	0	122	0	0	13.6	0	27.1	0	0	0	0	95	0	0	0	0	0	0	0	13.6	13.6	0	40.7	0	13.6	0	0	0	27.1	13.6	0	0	0	109	0	0	0	0	0	0	0	217	0	0	0	0	0	13.6	13.6	0	0	13.6	0	0	231	81.4	13.6	13.6	0	27.1	0	13.6	0	0	27.1	0	0	0	0	67.8	109	95	13.6	0	0	0	0	0	163	0	13.6	0	27.1	0	27.1	0	0	95	13.6	0	0	81.4	285	0	0	67.8	0	0	0	0	0	0	0	0	0	0	0	40.7	0	0	0	285	0	27.1	0	27.1	0	27.1	0	27.1	0	0	0	0	0	13.6	0	0	0	0	0	0	0	40.7	0	0	13.6	0	0	0	0	0	0	13.6	0	0	258	0	0	434	394	0	0	13.6	13.6	190	13.6	0	0	0	67.8	0	0	0	0	0	0	27.1	27.1	0	0	0	0	13.6	27.1	0	0	0	0	0	54.3	0	13.6	0	163	0	0	0	13.6	0	0	0	0	0	0	0	0	0	0	0	95	67.8	67.8	13.6	0	13.6	543	0	0	163	0	0	40.7	0	0	81.4	13.6	0	13.6	0	0	109	0	0	40.7	0	163	0	13.6	0	0	0	13.6	0	13.6	0	0	0	0	0	0	109	0	27.1	0	0	0	54.3	0	0	0	0	0	0	0	0	0	0	0	109	0	0	81.4	0	13.6	27.1	0	0	149	54.3	0	13.6	149	0	0	27.1	0	0	0	13.6	40.7	0	0	0	40.7	0	0	40.7	0	0	13.6	0	40.7	0	13.6	0	0	149	27.1	0	0	13.6	27.1	0	81.4	13.6	0	0	13.6	0	0	0	27.1	13.6	0	0	0	13.6	0	0	0	0	0	0	0	0	13.6	13.6	40.7	0	13.6	0	54.3	0	0	13.6	0	0	27.1	0	27.1	27.1	13.6	0	0	67.8	0	0	40.7	0	0	0	0	0	54.3	0	13.6	0	163	0	0	271	67.8	0	0	13.6	27.1	13.6	27.1	40.7	13.6	0	0	13.6	13.6	0	149	13.6	0	0	149	0	0	0	0	54.3	13.6	0	40.7	0	27.1	0	0	0	122	0	0	0	0	0	27.1	13.6	0	13.6	0	40.7	0	0	0	0	13.6	0	0	13.6	0	149	13.6	0	13.6	0	67.8	204	0	0	0	13.6	54.3	0	40.7	27.1	0	0	0	13.6	122	27.1	27.1	0	0	13.6	0	0	0	40.7	0	13.6	13.6	0	13.6	0	0	0	13.6	13.6	13.6	0	13.6	0	13.6	0	0	13.6	0	0	0	0	0	0	54.3	0	0	0	0	0	13.6	81.4	0	0	40.7	27.1	13.6	81.4	27.1	13.6	13.6	122	13.6	0	0	0	13.6	13.6	0	0	0	0	0	0	40.7	27.1	0	81.4	0	0	40.7	0	0	13.6	0	190	0	0	27.1	0	0	0	13.6	0	0	0	0	0	0	0	0	0	0	27.1	0	81.4	0	13.6	0	0	0	0	0	0	0	122	0	13.6	0	27.1	0	13.6	0	0	0	0	13.6	0	27.1	0	13.6	13.6	13.6	13.6	0	13.6	0	0	0	27.1	27.1	54.3	13.6	54.3	13.6	0	0	0	0	0	0	13.6	27.1	0	67.8	0	0	231	0	0	0	0	0	0	13.6	27.1	0	27.1	0	13.6	0	0	0	13.6	13.6	0	0	0	13.6	0	0	0	0	13.6	0	0	0	0	0	0	13.6	0	67.8	0	0	40.7	0	13.6	0	40.7	13.6	13.6	0	136	0	13.6	0	54.3	0	40.7	0	54.3	217	0	0	0	0	0	0	0	0	27.1	0	13.6	0	13.6	0	0	13.6	0	0	0	0	13.6	0	0	109	0	0	27.1	13.6	0	27.1	27.1	0	0	0	0	0	0	0	40.7	13.6	0	0	0	67.8	0	0	0	40.7	0	0	13.6	149	13.6	27.1	0	13.6	54.3	0	0	40.7	13.6	0	13.6	0	0	0	27.1	0	0	0	0	27.1	13.6	299	27.1	27.1	0	0	0	0	13.6	13.6	0	0	0	0	0	0	0	27.1	27.1	0	0	13.6	0	0	0	0	0	40.7	0	0	0	27.1	0	0	122	0	0	13.6	0	0	0	0	0	0	54.3	0	40.7	13.6	0	0	27.1	13.6	13.6	13.6	13.6	0	0	13.6	0	0	13.6	0	0	0	40.7	0	27.1	0	0	0	0	0	0	0	0	0	0	40.7	0	13.6	0	0	81.4	0	13.6	0	0	0	0	27.1	40.7	0	0	0	54.3	0	0	0	0	27.1	0	0	0	0	0	0	0	0	0	0	0	13.6	13.6	0	0	0	0	0	40.7	40.7	40.7	13.6	0	13.6	0	0	0	40.7	0	0	13.6	0	0	0	0	0	27.1	258	0	27.1	0	0	0	0	0	0	0	27.1	0	13.6	0	0	0	13.6	27.1	0	40.7	0	0	0	0	0	13.6	13.6	0	136	0	0	0	0	0	27.1	122	0	0	0	27.1	27.1	13.6	54.3	13.6	0	0	176	0	67.8	0	0	0	0	0	13.6	40.7	27.1	0	0	0	0	0	0	0	0	0	0	13.6	0	0	27.1	0	95	0	0	0	0	0	13.6	13.6	0	0	40.7	0	13.6	0	0	13.6	0	0	0	27.1	13.6	0	0	0	0	0	176	0	13.6	0	13.6	0	0	0	27.1	0	0	27.1	0	231	0	0	0	40.7	0	27.1	0	0	67.8	95	0	0	27.1	0	13.6	27.1	0	27.1	81.4	13.6	0	0	0	13.6	0	54.3	13.6	0	27.1	0	0	0	81.4	0	0	0	0	0	0	0	40.7	0	13.6	0	13.6	0	0	0	0	0	0	0	0	0	0	0	0	0	40.7	0	0	0	0	0	13.6	0	0	13.6	0	13.6	13.6	0	0	0	0	0	13.6	0	0	13.6	149	0	0	0	0	0	0	109	0	0	0	13.6	54.3	0	0	27.1	0	0	13.6	13.6	0	0	0	13.6	0	0	0	27.1	0	0	0	27.1	0	0	0	13.6	0	0	0	0	0	0	27.1	0	40.7	13.6	0	0	13.6	0	13.6	0	81.4	0	122	13.6	0	0	0	0	0	0	0	0	0	0	27.1	81.4	27.1	122	67.8	0	0	0	0	0	190	0	13.6	0	0	13.6	13.6	27.1	0	0	0	13.6	0	40.7	0	0	81.4	0	40.7	0	95	0	27.1	0	0	0	0	27.1	0	0	258	0	13.6	0	0	0	0	163	0	0	0	0	0	13.6	0	0	0	81.4	0	0	149	0	0	27.1	0	0	0	0	40.7	27.1	27.1	0	0	0	0	0	0	54.3	0	27.1	13.6	0	0	0	0	0	0	0	0	0	0	40.7	0	0	0	0	0	0	0	27.1	0	54.3	0	0	0	0	0	0	13.6	0	0	0	0	27.1	0	0	0	13.6	67.8	0	27.1	0	13.6	0	0	13.6	0	13.6	0	204	27.1	0	0	13.6	13.6	13.6	0	0	13.6	0	0	27.1	0	13.6	163	27.1	0	0	27.1	13.6	0	13.6	0	0	0	0	0	0	0	0	95	0	0	0	0	0	27.1	0	13.6	40.7	0	366	0	13.6	13.6	122	0	0	0	13.6	0	0	0	0	0	13.6	0	13.6	0	0	13.6	27.1	0	0	0	13.6	0	0	176	0	0	0	13.6	0	0	0	40.7	0	0	0	0	0	0	0	0	0	285	0	13.6	13.6	0	0	109	0	0	40.7	163	81.4	0	0	0	27.1	0	40.7	0	0	0	0	0	0	0	0	0	0	13.6	0	0	0	13.6	0	0	0	0	0	40.7	0	0	0	13.6	0	0	0	0	0	163	0	13.6	13.6	0	0	0	0	0	13.6	13.6	0	0	0	13.6	0	149	13.6	27.1	0	0	0	27.1	0	0	0	54.3	0	0	0	0	0	0	0	0	0	0	54.3	0	0	40.7	13.6	0	0	13.6	0	0	0	0	13.6	0	0	40.7	0	0	0	0	0	0	0	40.7	27.1	0	27.1	13.6	0	149	0	0	0	0	0	13.6	0	0	0	13.6	0	13.6	0	27.1	0	0	0	0	0	149	0	0	40.7	0	0	27.1	109	0	0	0	27.1	13.6	13.6	40.7	0	136	27.1	136	136	0	0	0	0	27.1	0	0	0	67.8	27.1	67.8	0	0	27.1	0	40.7	0	0	0	0	0	0	13.6	0	0	0	13.6	0	13.6	0	0	13.6	27.1	0	40.7	0	0	13.6	0	0	67.8	13.6	0	0	122	0	0	40.7	13.6	0	0	13.6	0	0	0	27.1	0	13.6	27.1	0	0	0	0	0	13.6	0	13.6	0	0	0	13.6	0	0	0	0	13.6	0	0	0	27.1	0	109	13.6	0	0	176	0	0	0	0	0	0	0	0	0	0	0	13.6	0	0	13.6	0	0	0	0	0	0	0	0	27.1	0	0	0	0	0	0	0	0	0	0	13.6	13.6	0	0	0	0	0	0	40.7	0	27.1	67.8	13.6	0	0	0	0	13.6	40.7	0	0	0	0	0	0	0	0	0	0	0	244	0	0	0	0	0	0	0	0	0	0	0	0	0	0	0	0	0	0	0	0	0	40.7	0	0	394	13.6	13.6	95	0	27.1	0	0	0	13.6	13.6	0	0	0	0	27.1	0	0	27.1	0	0	0	0	0	0	0	81.4	0	0	0	0	0	0	0	0	0	0	0	13.6	40.7	0	0	0	40.7	0	0	0	95	0	421	258	95	13.6	81.4	0	0	0	27.1	136	13.6	0	13.6	27.1	0	0	27.1	0	13.6	0	13.6	27.1	0	0	13.6	0	67.8	0	0	0	0	54.3	0	0	13.6	0	27.1	0	0	0	0	13.6	828	0	0	0	0	0	0	0	0	13.6	81.4	0	0	0	0	0	0	0	0	0	0	0	40.7	0	40.7	0	13.6	0	54.3	0	13.6	13.6	0	0	0	0	0	27.1	27.1	40.7	0	0	0	0	0	0	0	0	0	27.1	0	13.6	0	27.1	0	0	27.1	0	0	0	54.3	67.8	0	27.1	13.6	0	0	40.7	13.6	0	0	0	0	0	0	0	0	27.1	0	0	0	0	0	27.1	0	0	0	0	0	0	0	0	0	0	0	0	27.1	0	0	0	27.1	0	0	13.6	0	0	0	0	13.6	0	0	0	0	0	0	13.6	13.6	67.8	0	0	13.6	0	0	13.6	0	0	13.6	0	0	0	0	13.6	0	0	0	0	0	0	0	0	0	13.6	0	0	122	95	0	0	0	54.3	0	0	0	0	0	0	0	0	0	0	27.1	0	13.6	0	13.6	0	13.6	0	0	0	0	0	13.6	0	0	0	13.6	149	54.3	0	13.6	13.6	13.6	13.6	0	0	0	13.6	0	719	27.1	0	0	0	40.7	163	0	0	0	0	13.6	13.6	0	13.6	0	13.6	0	0	0	0	380	13.6	0	27.1	27.1	0	0	13.6	0	0	0	0	13.6	54.3	149	109	0	27.1	95	13.6	0	0	0	27.1	0	0	0	0	0	0	54.3	67.8	0	13.6	0	13.6	27.1	0	0	0	13.6	0	0	0	0	122	13.6	13.6	0	0	0	109	0	0	40.7	0	109	0	0	0	40.7	27.1	0	0	0	0	0	0	13.6	0	54.3	54.3	0	0	0	13.6	27.1	13.6	0	0	0	0	0	0	0	13.6	0	0	13.6	0	0	0	0	0	0	0	0	0	176	0	0	13.6	0	0	0	0	0	0	0	176	0	0	0	27.1	0	0	0	40.7	0	0	0	54.3	13.6	13.6	13.6	109	204	0	0	0	0	81.4	0	0	40.7	13.6	0	0	136	0	0	13.6	0	0	0	0	0	0	27.1	0	0	13.6	0	0	13.6	0	0	0	40.7	0	0	13.6	0	13.6	0	0	0	0	95	0	0	0	54.3	13.6	13.6	0	0	0	40.7	0	0	0	0	0	529	13.6	54.3	0	122	0	0	0	54.3	0	0	40.7	0	0	0	0	0	95	0	0	40.7	0	13.6	13.6	13.6	475	0	149	0	0	0	0	54.3	0	40.7	0	0	109	461	0	0	13.6	67.8	0	0	0	27.1	0	0	13.6	13.6	13.6	0	13.6	27.1	0	13.6	0	13.6	27.1	0	0	0	0	0	13.6	67.8	0	0	0	0	0	312	0	0	0	13.6	13.6	0	13.6	13.6	0	0	0	529	0	54.3	0	0	136	13.6	0	0	109	109	0	0	0	0	0	0	13.6	0	136	0	13.6	54.3	0	0	13.6	0	0	0	0	0	0	0	27.1	0	0	0	0	0	0	40.7	0	13.6	27.1	13.6	0	13.6	40.7	27.1	13.6	0	27.1	27.1	0	0	0	0	0	0	0	0	54.3	0	0	0	40.7	0	0	13.6	0	122	0	13.6	0	0	27.1	27.1	0	0	0	13.6	54.3	0	0	0	0	40.7	0	27.1	0	0	40.7	0	0	13.6	0	13.6	0	0	0	0	0	0	0	13.6	0	27.1	0	13.6	27.1	0	0	81.4	0	81.4	40.7	0	0	204	0	0	0	13.6	81.4	0	0	13.6	0	0	0	27.1	0	0	0	13.6	27.1	54.3	40.7	0	0	0	13.6	0	13.6	13.6	27.1	40.7	0	13.6	67.8	0	0	109	0	27.1	0	54.3	0	0	0	0	0	0	13.6	27.1	0	0	109	27.1	13.6	54.3	122	0	67.8	54.3	0	0	0	27.1	0	67.8	204	0	0	13.6	0	13.6	0	0	0	0	0	0	0	0	0	0	0	0	0	0	0	0	13.6	54.3	0	27.1	0	27.1	0	13.6	0	0	67.8	0	54.3	0	0	0	0	27.1	0	0	0	13.6	13.6	13.6	0	0	0	0	0	0	13.6	0	0	0	0	0	0	13.6	0	0	0	13.6	0	0	0	0	0	258	0	13.6	54.3	27.1	0	0	0	0	0	0	0	149	0	13.6	0	0	0	0	0	54.3	0	0	0	0	136	40.7	0	0	13.6	0	13.6	13.6	0	13.6	54.3	0	0	40.7	0	0	448	0	13.6	13.6	0	0	0	13.6	13.6	0	0	0	67.8	54.3	0	0	0	0	0	0	0	0	0	54.3	13.6	0	13.6	0	27.1	0	0	0	0	0	95	0	0	0	0	27.1	0	0	0	27.1	0	353	0	0	13.6	13.6	27.1	0	109	0	13.6	0	40.7	0	13.6	326	0	40.7	136	0	0	27.1	81.4	0	95	0	0	0	0	122	190	0	13.6	0	0	0	0	0	0	0	0	0	0	13.6	0	0	0	13.6	13.6	0	244	0	0	0	0	0	0	0	40.7	27.1	27.1	0	95	0	0	81.4	0	0	0	13.6	0	13.6	0	27.1	0	122	0	54.3	0	0	27.1	0	0	0	13.6	67.8	0	40.7	54.3	0	0	81.4	13.6	0	0	27.1	13.6	0	0	13.6	109	0	0	13.6	67.8	0	0	0	13.6	0	13.6	13.6	0	0	13.6	13.6	0	13.6	0	0	27.1	0	0	0	0	0	13.6	13.6	0	0	27.1	0	0	13.6	0	0	0	0	27.1	0	0	13.6	0	13.6	0	0	0	0	0	0	0	0	40.7	0	0	13.6	0	0	0	0	0	27.1	13.6	0	0	13.6	0	0	0	122	40.7	0	0	0	0	0	136	13.6	0	0	0	27.1	0	0	0	0	0	13.6	0	13.6	13.6	95	0	27.1	67.8	54.3	13.6	0	27.1	163	0	0	0	0	13.6	27.1	40.7	13.6	0	13.6	0	0	0	54.3	13.6	0	13.6	27.1	0	67.8	0	0	0	40.7	0	27.1	0	0	67.8	0	13.6	40.7	0	0	27.1	13.6	54.3	40.7	0	95	0	0	27.1	149	13.6	0	13.6	0	0	0	0	0	40.7	27.1	0	0	0	27.1	0	0	0	0	0	13.6	0	13.6	13.6	0	0	0	13.6	0	122	0	122	0	27.1	0	339	0	0	0	0	0	109	0	0	0	0	27.1	0	0	0	40.7	54.3	0	0	40.7	0	190	13.6	0	0	0	0	27.1	0	0	0	0	0	40.7	0	13.6	0	0	0	0	13.6	40.7	0	0	27.1	0	0	0	40.7	475	0	13.6	0	380	0	0	163	0	13.6	67.8	54.3	0	13.6	0	0	0	81.4	0	0	0	0	0	0	13.6	13.6	13.6	0	0	0	81.4	0	13.6	0	40.7	0	0	0	0	0	0	40.7	13.6	0	54.3	285	0	0	13.6	0	13.6	0	27.1	0	0	0	0	0	0	0	40.7	0	13.6	13.6	0	13.6	0	0	13.6	27.1	0	0	13.6	0	0	0	13.6	0	0	0	0	0	0	13.6	0	0	0	0	40.7	0	0	40.7	0	27.1	13.6	0	0	0	0	13.6	0	13.6	40.7	149	13.6	13.6	13.6	54.3	0	271	0	0	0	0	0	0	0	13.6	13.6	27.1	0	0	13.6	0	0	13.6	0	0	0	13.6	502	0	0	0	27.1	0	0	0	0	0	0	0	0	40.7	0	13.6	0	0	0	0	0	231	13.6	81.4	0	0	0	13.6	0	27.1	0	0	13.6	0	54.3	0	27.1	149	0	0	0	258	81.4	13.6	13.6	0	0	0	0	0	0	13.6	13.6	13.6	0	0	0	13.6	0	27.1	27.1	0	0	0	67.8	0	0	0	0	0	0	0	0	13.6	0	13.6	27.1	0	0	27.1	27.1	0	0	0	13.6	13.6	0	0	13.6	54.3	0	0	0	0	0	0	27.1	0	0	0	0	0	0	27.1	0	67.8	0	0	0	0	13.6	95	0	13.6	0	0	0	0	0	0	204	0	0	54.3	0	81.4	27.1	13.6	0	0	13.6	0	13.6	0	0	0	0	0	0	0	0	0	13.6	27.1	0	13.6	13.6	27.1	27.1	13.6	0	0	0	0	0	0	0	0	0	0	0	0	0	0	13.6	54.3	67.8	0	13.6	13.6	0	0	0	0	0	27.1	81.4	13.6	0	0	0	0	0	0	27.1	0	13.6	0	0	0	0	27.1	0	81.4	0	27.1	0	0	0	0	13.6	0	0	13.6	0	0	149	40.7	0	0	0	27.1	0	13.6	0	95	40.7	40.7	95	109	0	0	81.4	0	231	0	176	0	0	95	81.4	13.6	0	0	0	13.6	0	27.1	27.1	27.1	0	54.3	0	0	13.6	326	0	0	0	0	13.6	0	13.6	13.6	0	13.6	0	0	40.7	0	0	0	0	13.6	40.7	40.7	0	0	0	0	0	0	0	0	0	0	0	0	0	0	0	0	0	0	0	0	0	13.6	0	0	0	0	0	27.1	0	0	0	13.6	0	0	0	13.6	204	0	0	136	0	0	0	0	0	27.1	0	0	0	0	461	0	0	81.4	67.8	0	0	0	0	0	0	0	0	0	0	0	0	0	0	13.6	0	0	13.6	0	0	0	0	0	13.6	0	27.1	13.6	0	0	0	0	0	0	13.6	0	0	0	0	40.7	54.3	0	0	0	149	13.6	13.6	122	0	27.1	0	0	0	0	0	0	0	0	0	13.6	0	0	0	81.4	0	0	0	0	13.6	0	0	0	0	0	0	0	0	0	176	54.3	13.6	136	0	0	13.6	0	27.1	13.6	0	543	0	0	0	0	719	0	27.1	0	13.6	54.3	0	0	0	13.6	13.6	0	0	0	0	0	0	0	0	27.1	0	149	0	0	0	0	0	0	0	0	0	0	13.6	0	13.6	27.1	0	0	0	0	0	0	0	13.6	27.1	40.7	95	0	13.6	13.6	0	0	0	54.3	0	0	0	67.8	0	0	0	13.6	13.6	0	27.1	0	0	13.6	13.6	13.6	13.6	0	13.6	0	13.6	0	13.6	529	27.1	0	0	13.6	0	0	0	0	13.6	0	0	27.1	13.6	0	95	40.7	0	0	0	0	0	0	27.1	0	0	0	0	0	0	13.6	27.1	0	0	0	0	0	0	0	0	0	0	0	13.6	40.7	95	0	0	27.1	0	0	0	13.6	81.4	13.6	13.6	0	13.6	54.3	13.6	0	0	0	0	0	81.4	0	0	122	67.8	0	27.1	54.3	0	0	0	13.6	13.6	0	0	54.3	0	0	13.6	0	0	0	0	81.4	0	0	0	0	0	122	0	0	27.1	13.6	40.7	27.1	0	54.3	54.3	231	67.8	0	27.1	13.6	0	13.6	0	109	0	0	0	0	0	0	0	0	27.1	0	0	0	0	13.6	0	0	0	0	0	0	13.6	27.1	0	0	0	0	0	0	54.3	0	13.6	81.4	27.1	27.1	0	27.1	13.6	0	0	95	0	13.6	0	0	0	0	0	13.6	0	0	0	0	0	0	13.6	0	0	0	0	0	0	13.6	0	0	0	0	0	27.1	13.6	0	0	0	0	0	0	0	0	204	0	0	0	0	136	27.1	0	27.1	0	27.1	0	122	40.7	0	0	0	13.6	13.6	0	0	0	0	0	13.6	13.6	0	0	0	0	13.6	0	0	40.7	0	0	0	27.1	0	27.1	0	13.6	0	0	27.1	13.6	13.6	40.7	0	13.6	0	13.6	0	13.6	0	339	40.7	0	0	0	13.6	0	40.7	0	0	0	13.6	0	0	0	27.1	0	0	0	13.6	0	0	0	0	27.1	27.1	0	0	0	40.7	0	0	0	81.4	40.7	0	54.3	0	13.6	13.6	0	40.7	0	0	13.6	40.7	0	0	13.6	163	0	0	0	40.7	27.1	13.6	0	0	0	0	217	0	27.1	13.6	0	353	0	0	0	13.6	0	0	13.6	13.6	0	0	0	81.4	0	67.8	0	0	475	0	0	54.3	27.1	0	0	40.7	67.8	0	0	27.1	13.6	122	0	0	0	40.7	0	13.6	0	0	0	0	0	0	0	0	0	0	13.6	13.6	0	0	40.7	67.8	0	0	0	0	27.1	0	0	13.6	13.6	40.7	40.7	67.8	27.1	0	67.8	0	0	231	0	0	0	733	0	13.6	13.6	0	0	27.1	27.1	13.6	13.6	0	13.6	0	0	0	95	0	0	0	0	54.3	0	0	0	13.6	54.3	0	109	0	0	54.3	0	312	0	13.6	217	27.1	109	0	0	0	0	0	27.1	0	54.3	258	0	13.6	40.7	27.1	0	0	0	0	0	0	0	0	13.6	13.6	13.6	0	0	27.1	40.7	0	13.6	0	0	67.8	0	0	13.6	0	13.6	0	0	13.6	0	0	0	0	0	0	0	0	81.4	0	13.6	0	0	0	95	0	122	0	0	0	13.6	0	27.1	13.6	0	0	27.1	0	27.1	27.1	13.6	54.3	13.6	0	0	0	13.6	0	13.6	0	27.1	13.6	13.6	67.8	95	0	0	54.3	0	0	0	0	0	0	0	27.1	0	13.6	0	0	0	0	0	27.1	0	0	0	0	0	27.1	0	0	13.6	0	0	54.3	0	0	13.6	0	40.7	13.6	13.6	0	27.1	0	0	13.6	204	0	0	40.7	0	0	0	0	0	67.8	0	0	27.1	0	0	0	0	0	13.6	0	0	0	0	13.6	0	0	0	0	13.6	0	0	0	0	40.7	54.3	0	27.1	27.1	0	0	54.3	40.7	0	40.7	0	0	0	13.6	0	13.6	27.1	0	13.6	0	0	27.1	0	0	0	0	0	0	0	0	0	13.6	0	0	0	0	13.6	0	0	0	40.7	0	0	40.7	0	0	13.6	40.7	0	0	40.7	0	231	0	0	13.6	40.7	0	0	0	0	0	0	0	0	13.6	13.6	0	0	0	0	0	13.6	0	0	0	0	0	0	95	54.3	0	0	0	13.6	0	0	0	67.8	0	0	40.7	13.6	40.7	0	0	0	0	0	0	0	13.6	0	0	0	0	0	0	0	0	0	0	271	0	0	0	0	0	0	0	13.6	0	13.6	54.3	176	0	0	0	0	0	0	0	0	0	0	13.6	0	0	0	0	0	204	299	0	54.3	40.7	0	0	13.6	67.8	0	54.3	0	0	0	0	0	0	27.1	13.6	0	0	0	0	40.7	0	13.6	0	0	13.6	13.6	27.1	136	0	0	0	0	13.6	0	0	0	13.6	0	0	0	0	13.6	67.8	13.6	285	0	0	0	13.6	13.6	40.7	13.6	13.6	81.4	27.1	326	0	0	136	0	0	0	0	0	13.6	13.6	0	0	0	40.7	0	0	0	0	0	13.6	0	0	0	13.6	0	0	0	0	0	0	27.1	0	0	0	13.6	0	0	40.7	0	27.1	27.1	81.4	0	0	0	0	0	0	0	0	13.6	0	67.8	27.1	40.7	13.6	0	0	0	0	13.6	0	0	0	27.1	0	0	40.7	0	0	0	13.6	27.1	0	0	0	0	13.6	13.6	0	0	13.6	27.1	13.6	81.4	0	0	27.1	0	13.6	13.6	0	40.7	0	40.7	67.8	0	448	0	0	40.7	13.6	40.7	0	0	0	0	13.6	0	0	0	0	0	67.8	0	27.1	0	0	0	0	0	0	95	0	0	13.6	27.1	54.3	0	0	0	0	0	13.6	13.6	27.1	0	13.6	0	27.1	40.7	13.6	0	0	0	0	0	54.3	81.4	13.6	0	13.6	0	0	0	27.1	0	40.7	54.3	0	13.6	0	0	0	0	40.7	0	40.7	0	109	13.6	0	0	67.8	13.6	0	0	0	0	0	0	0	0	13.6	13.6	13.6	0	0	81.4	0	81.4	0	0	27.1	0	27.1	0	13.6	13.6	0	0	244	27.1	0	109	27.1	40.7	0	0	0	40.7	13.6	27.1	0	611	27.1	0	13.6	13.6	176	0	0	0	0	0	0	13.6	13.6	54.3	67.8	13.6	0	54.3	54.3	0	13.6	0	0	0	0	0	0	0	40.7	0	40.7	0	0	0	0	0	40.7	27.1	0	0	13.6	40.7	13.6	0	0	0	67.8	0	40.7	0	40.7	0	0	0	0	122	40.7	0	0	0	0	0	0	0	0	40.7	27.1	40.7	190	27.1	27.1	0	13.6	40.7	27.1	0	13.6	67.8	149	0	0	13.6	0	176	0	27.1	0	0	0	0	0	0	0	0	0	0	0	0	0	271	13.6	0	27.1	0	0	13.6	0	0	0	54.3	0	217	0	0	0	0	13.6	122	0	54.3	13.6	0	0	0	0	13.6	0	0	67.8	13.6	0	13.6	13.6	0	0	0	0	0	339	0	0	163	13.6	0	0	0	13.6	13.6	13.6	0	0	54.3	13.6	27.1	0	27.1	95	27.1	0	0	0	0	0	0	0	0	0	0	0	54.3	0	0	0	40.7	0	0	13.6	13.6	54.3	0	0	0	0	0	0	0	0	13.6	0	0	0	0	0	0	0	0	13.6	0	0	0	0	27.1	0	0	0	13.6	0	0	0	0	0	13.6	0	163	0	0	0	0	13.6	0	0	40.7	0	13.6	67.8	67.8	0	0	122	0	0	0	0	0	0	27.1	0	0	0	0	0	0	0	0	0	0	0	0	0	0	0	176	0	0	0	0	0	0	0	0	0	0	13.6	0	0	27.1	13.6	95	95	0	0	217	0	0	40.7	163	0	54.3	13.6	0	40.7	27.1	0	163	0	0	0	0	0	0	0	0	0	0	13.6	0	13.6	0	0	0	0	13.6	13.6	0	0	0	0	95	0	40.7	0	0	339	27.1	13.6	122	0	13.6	13.6	13.6	0	0	13.6	13.6	13.6	0	27.1	0	13.6	27.1	0	0	0	13.6	0	0	13.6	0	0	0	0	13.6	0	0	0	13.6	0	529	0	13.6	0	13.6	0	0	0	13.6	0	0	0	0	0	0	40.7	27.1	0	27.1	0	0	0	0	0	0	0	0	0	0	0	0	0	0	0	0	0	0	0	0	0	0	0	0	0	0	0	0	27.1	0	0	13.6	0	0	0	13.6	13.6	13.6	0	13.6	204	0	0	285	40.7	0	13.6	0	0	149	0	0	0	0	0	0	0	0	0	13.6	0	54.3	13.6	0	13.6	0	95	13.6	109	0	0	0	299	0	0	0	0	13.6	0	0	0	0	67.8	0	0	40.7	0	0	13.6	0	0	0	13.6	0	0	0	0	67.8	27.1	0	353	0	0	0	136	244	0	0	0	40.7	54.3	13.6	0	13.6	0	0	95	0	81.4	0	0	13.6	0	67.8	0	0	0	27.1	0	0	0	271	0	0	0	13.6	13.6	0	13.6	0	0	0	0	0	0	13.6	13.6	0	0	0	0	0	0	40.7	0	0	0	67.8	0	13.6	176	13.6	176	0	0	0	0	0	0	27.1	27.1	0	0	13.6	0	0	0	54.3	0	13.6	0	13.6	0	13.6	0	0	0	0	0	0	0	0	40.7	0	0	0	0	0	0	0	0	0	109	27.1	40.7	67.8	0	13.6	0	0	0	0	0	13.6	0	40.7	0	0	0	0	0	13.6	0	13.6	13.6	0	0	0	0	0	176	0	27.1	0	13.6	27.1	0	0	231	0	0	67.8	95	0	0	27.1	149	27.1	0	0	0	0	0	13.6	0	0	0	0	122	13.6	13.6	163	0	0	27.1	0	13.6	0	40.7	13.6	40.7	54.3	0	0	0	0	0	0	81.4	0	13.6	0	13.6	0	95	0	0	0	0	0	0	13.6	13.6	13.6	0	0	0	0	0	0	0	149	27.1	0	0	0	0	0	0	0	0	27.1	13.6	0	0	0	0	0	0	0	13.6	0	13.6	67.8	0	27.1	27.1	0	0	40.7	40.7	13.6	0	67.8	40.7	339	0	0	13.6	0	0	0	13.6	0	13.6	27.1	0	0	0	0	13.6	0	40.7	13.6	13.6	0	0	0	0	0	13.6	0	54.3	0	0	0	0	13.6	0	0	0	0	0	13.6	40.7	0	0	13.6	81.4	54.3	27.1	13.6	0	13.6	0	0	13.6	0	0	0	40.7	40.7	0	13.6	0	0	0	0	13.6	136	0	27.1	0	0	0	0	0	13.6	0	0	0	13.6	0	0	0	0	0	0	0	0	0	0	0	0	0	0	0	0	0	0	0	0	0	0	0	40.7	0	54.3	0	13.6	13.6	67.8	149	109	0	40.7	67.8	0	0	0	0	40.7	475	13.6	0	0	40.7	0	0	0	13.6	0	0	13.6	0	0	0	0	0	0	13.6	13.6	0	13.6	0	0	13.6	0	0	0	149	0	0	0	0	0	81.4	54.3	13.6	0	0	27.1	0	0	0	27.1	13.6	0	0	81.4	27.1	0	40.7	27.1	0	0	27.1	0	122	217	204	0	0	366	27.1	0	67.8	0	0	0	13.6	0	0	0	40.7	13.6	13.6	0	0	0	0	13.6	0	0	13.6	0	0	0	27.1	13.6	0	0	122	0	0	0	0	0	0	0	0	0	27.1	13.6	0	0	13.6	0	0	27.1	163	0	0	13.6	40.7	0	0	0	13.6	0	0	0	0	0	13.6	0	27.1	27.1	0	13.6	0	27.1	0	0	0	27.1	0	0	0	0	81.4	0	0	0	0	0	0	0	0	0	0	0	0	0	0	109	0	27.1	0	95	0	0	27.1	0	0	13.6	0	13.6	0	0	0	0	0	13.6	0	13.6	0	0	0	0	13.6	0	0	0	0	0	0	13.6	0	0	40.7	0	0	0	13.6	13.6	0	0	13.6	0	0	27.1	67.8	0	13.6	0	0	0	0	13.6	0	40.7	0	0	27.1	176	0	27.1	0	0	0	0	0	0	0	231	0	0	0	67.8	0	0	27.1	0	0	0	13.6	0	0	13.6	54.3	27.1	0	0	0	0	0	0	0	0	0	0	0	0	0	0	0	13.6	27.1	0	0	0	0	0	0	13.6	0	0	0	13.6	0	0	0	27.1	0	0	0	0	0	0	13.6	0	13.6	0	0	40.7	0	0	217	0	13.6	54.3	13.6	27.1	0	0	0	0	0	13.6	0	0	0	0	0	0	0	27.1	13.6	0	0	0	0	0	0	0	0	0	40.7	0	0	54.3	0	54.3	0	0	0	0	13.6	0	0	54.3	0	0	0	0	0	95	27.1	0	27.1	0	0	0	13.6	0	13.6	0	0	40.7	13.6	0	0	13.6	0	0	0	40.7	13.6	0	0	0	13.6	136	0	54.3	0	13.6	0	163	13.6	40.7	0	0	0	0	0	54.3	0	0	0	204	27.1	258	0	0	13.6	13.6	0	0	0	13.6	0	81.4	54.3	13.6	0	0	13.6	0	0	13.6	0	0	0	0	13.6	0	13.6	13.6	13.6	13.6	27.1	0	40.7	0	13.6	0	0	13.6	0	0	448	0	0	0	0	40.7	0	0	0	0	0	40.7	54.3	0	0	0	0	27.1	13.6	54.3	258	0	0	27.1	0	0	0	13.6	13.6	0	13.6	0	0	0	0	0	40.7	27.1	0	54.3	40.7	0	0	0	0	0	13.6	0	0	0	0	0	0	0	13.6	0	0	0	0	0	13.6	0	0	0	0	13.6	0	0	0	122	0	13.6	13.6	54.3	0	407	0	0	0	0	0	0	0	27.1	0	0	0	13.6	149	0	13.6	0	448	0	0	54.3	95	40.7	0	0	366	13.6	13.6	0	0	0	0	0	0	0	67.8	0	40.7	0	0	0	190	0	0	0	0	0	0	13.6	0	0	13.6	0	27.1	0	0	0	0	27.1	0	0	0	0	0	40.7	81.4	0	67.8	0	0	0	13.6	13.6	40.7	136	0	0	27.1	0	0	13.6	0	40.7	0	54.3	13.6	0	0	27.1	13.6	0	0	27.1	27.1	0	0	0	109	0	0	0	0	27.1	0	0	40.7	67.8	40.7	122	0	40.7	0	0	27.1	0	27.1	176	0	13.6	95	0	0	0	0	312	0	0	27.1	0	0	0	0	0	0	0	13.6	0	54.3	27.1	27.1	149	0	54.3	81.4	13.6	0	0	13.6	13.6	27.1	54.3	0	27.1	0	0	13.6	40.7	0	13.6	0	13.6	67.8	0	0	0	0	0	27.1	0	0	13.6	13.6	0	0	40.7	27.1	0	13.6	13.6	0	13.6	0	0	176	0	0	0	0	67.8	0	0	0	0	0	13.6	0	0	95	0	0	0	0	0	13.6	0	0	0	81.4	0	0	13.6	0	0	0	0	0	0	0	0	27.1	0	0	0	0	0	0	27.1	0	0	0	0	13.6	0	0	0	0	0	0	0	13.6	0	0	13.6	0	136	0	0	0	0	0	0	0	0	0	0	0	136	0	0	0	40.7	0	0	27.1	109	0	13.6	0	27.1	13.6	0	0	40.7	0	0	258	27.1	0	13.6	0	0	0	40.7	0	0	109	122	13.6	0	0	0	13.6	13.6	67.8	13.6	0	0	176	0	0	0	13.6	27.1	0	0	0	54.3	0	95	0	0	40.7
cancer	0	23.1	0	0	0	0	23.1	11.6	23.1	11.6	0	0	0	46.3	46.3	23.1	69.4	0	0	23.1	34.7	0	0	0	34.7	11.6	0	127	11.6	11.6	0	0	0	11.6	0	11.6	11.6	23.1	0	34.7	0	23.1	11.6	0	0	46.3	34.7	11.6	11.6	34.7	139	11.6	11.6	11.6	81	0	0	23.1	0	0	57.9	46.3	11.6	0	23.1	23.1	0	0	23.1	34.7	0	23.1	0	0	0	11.6	11.6	0	11.6	34.7	0	11.6	11.6	0	23.1	11.6	0	11.6	0	57.9	46.3	11.6	23.1	0	23.1	23.1	23.1	34.7	11.6	0	34.7	0	0	69.4	0	46.3	34.7	0	81	0	23.1	34.7	34.7	34.7	46.3	0	23.1	0	0	23.1	46.3	81	0	11.6	0	46.3	23.1	11.6	0	11.6	11.6	11.6	11.6	23.1	34.7	23.1	11.6	0	23.1	0	0	11.6	0	0	0	0	0	0	0	0	11.6	11.6	0	34.7	0	11.6	0	0	11.6	23.1	23.1	0	11.6	0	0	11.6	23.1	23.1	11.6	0	11.6	0	0	23.1	0	11.6	0	11.6	11.6	0	0	0	23.1	34.7	11.6	81	0	23.1	0	46.3	0	0	11.6	0	0	0	11.6	0	0	23.1	0	0	11.6	11.6	0	11.6	34.7	23.1	23.1	23.1	11.6	0	0	0	0	11.6	23.1	0	92.6	23.1	11.6	69.4	11.6	0	23.1	46.3	0	34.7	11.6	0	0	0	23.1	0	0	69.4	11.6	0	11.6	11.6	0	0	23.1	34.7	46.3	0	23.1	57.9	46.3	23.1	23.1	23.1	0	23.1	11.6	11.6	11.6	23.1	57.9	0	11.6	0	0	11.6	0	0	11.6	57.9	11.6	0	0	11.6	0	11.6	23.1	0	0	11.6	11.6	81	34.7	0	23.1	0	23.1	0	23.1	46.3	0	11.6	0	34.7	0	0	11.6	11.6	23.1	0	0	0	11.6	11.6	0	23.1	11.6	0	34.7	11.6	23.1	34.7	0	11.6	23.1	0	0	34.7	0	0	23.1	23.1	11.6	34.7	46.3	34.7	0	57.9	0	0	46.3	57.9	11.6	11.6	0	23.1	150	34.7	34.7	23.1	0	0	34.7	11.6	23.1	0	0	0	11.6	0	0	46.3	23.1	11.6	0	0	34.7	0	0	0	11.6	23.1	0	0	23.1	0	11.6	23.1	23.1	0	11.6	34.7	0	0	23.1	0	23.1	0	11.6	0	0	69.4	34.7	69.4	0	11.6	0	11.6	11.6	34.7	23.1	23.1	11.6	11.6	34.7	0	0	0	34.7	0	11.6	0	46.3	23.1	11.6	0	0	11.6	11.6	0	0	11.6	11.6	0	46.3	0	0	11.6	34.7	23.1	11.6	0	46.3	0	0	46.3	11.6	0	11.6	23.1	23.1	11.6	0	11.6	11.6	11.6	0	11.6	0	0	0	0	11.6	0	11.6	0	0	0	34.7	0	11.6	0	11.6	0	0	0	46.3	0	0	0	11.6	0	0	0	11.6	69.4	11.6	0	0	0	11.6	57.9	0	0	11.6	11.6	0	0	0	0	23.1	0	23.1	0	11.6	46.3	11.6	23.1	23.1	11.6	0	11.6	0	23.1	0	34.7	11.6	11.6	0	23.1	0	0	11.6	46.3	11.6	0	0	34.7	23.1	0	11.6	0	11.6	0	0	0	0	69.4	0	0	11.6	11.6	0	23.1	0	11.6	0	23.1	23.1	0	0	0	11.6	0	11.6	11.6	0	34.7	0	0	23.1	0	0	81	0	23.1	34.7	46.3	34.7	0	11.6	34.7	0	0	0	23.1	11.6	0	11.6	11.6	34.7	0	0	23.1	0	23.1	0	11.6	23.1	11.6	0	11.6	34.7	0	23.1	23.1	0	0	11.6	23.1	0	11.6	0	34.7	0	0	69.4	0	0	0	23.1	0	0	0	23.1	0	23.1	0	0	0	11.6	11.6	0	0	0	11.6	11.6	0	23.1	11.6	11.6	23.1	34.7	34.7	23.1	23.1	0	23.1	0	0	0	0	0	11.6	11.6	0	11.6	0	0	0	0	34.7	0	34.7	0	23.1	46.3	0	0	0	11.6	46.3	0	34.7	0	0	127	11.6	11.6	23.1	23.1	11.6	46.3	23.1	81	57.9	0	23.1	0	11.6	23.1	81	23.1	23.1	34.7	23.1	0	23.1	0	34.7	0	11.6	0	46.3	11.6	34.7	0	0	0	46.3	0	0	34.7	11.6	0	23.1	0	46.3	0	23.1	0	23.1	0	0	11.6	11.6	0	69.4	0	57.9	34.7	0	11.6	0	11.6	0	34.7	11.6	34.7	23.1	23.1	34.7	0	11.6	34.7	0	0	34.7	0	0	0	0	0	0	23.1	0	57.9	0	11.6	11.6	11.6	23.1	69.4	46.3	34.7	11.6	34.7	0	81	34.7	34.7	0	0	0	23.1	0	11.6	11.6	0	0	0	46.3	11.6	0	34.7	0	0	11.6	11.6	11.6	11.6	0	11.6	0	46.3	81	11.6	11.6	23.1	0	104	0	69.4	0	0	46.3	11.6	0	34.7	0	23.1	0	23.1	0	23.1	11.6	0	57.9	46.3	57.9	57.9	11.6	231	0	0	0	46.3	0	0	23.1	23.1	34.7	0	11.6	11.6	0	0	0	104	0	0	0	11.6	23.1	23.1	0	0	0	11.6	11.6	11.6	0	23.1	0	11.6	0	34.7	0	0	0	0	0	11.6	23.1	46.3	0	34.7	69.4	0	23.1	23.1	0	0	0	23.1	0	23.1	0	11.6	11.6	92.6	0	11.6	46.3	0	0	0	0	0	34.7	23.1	0	0	0	0	0	0	11.6	23.1	0	0	0	11.6	92.6	0	0	0	104	0	0	23.1	23.1	69.4	23.1	0	46.3	69.4	57.9	57.9	34.7	23.1	0	0	0	23.1	0	0	11.6	23.1	11.6	11.6	23.1	23.1	0	23.1	11.6	11.6	11.6	34.7	34.7	0	0	69.4	11.6	46.3	46.3	0	11.6	46.3	0	11.6	0	0	23.1	185	11.6	0	0	57.9	0	23.1	34.7	81	0	11.6	11.6	0	23.1	0	0	0	11.6	46.3	0	0	0	0	11.6	0	0	11.6	23.1	23.1	0	11.6	0	34.7	34.7	23.1	23.1	34.7	0	0	81	0	0	0	0	69.4	46.3	0	23.1	0	0	0	11.6	0	11.6	0	0	0	0	0	46.3	0	0	0	0	34.7	11.6	0	11.6	11.6	0	23.1	0	0	46.3	0	11.6	0	57.9	69.4	0	0	0	0	11.6	11.6	0	23.1	11.6	0	11.6	0	34.7	0	11.6	0	11.6	0	0	0	0	0	0	11.6	23.1	0	0	23.1	23.1	0	11.6	23.1	0	46.3	0	11.6	69.4	34.7	0	46.3	11.6	0	0	0	23.1	11.6	0	0	0	11.6	104	0	34.7	34.7	0	81	0	46.3	11.6	23.1	0	92.6	0	0	0	0	0	0	46.3	11.6	0	11.6	23.1	0	34.7	11.6	0	23.1	0	34.7	0	0	34.7	11.6	34.7	11.6	57.9	46.3	11.6	0	23.1	46.3	11.6	23.1	11.6	11.6	23.1	0	11.6	0	69.4	11.6	11.6	0	11.6	0	34.7	11.6	0	11.6	0	11.6	0	69.4	69.4	11.6	11.6	0	0	57.9	0	0	23.1	139	0	23.1	0	0	11.6	0	0	0	0	0	11.6	11.6	0	0	23.1	11.6	0	34.7	0	0	11.6	0	11.6	23.1	0	0	0	0	0	11.6	0	57.9	0	11.6	23.1	0	0	11.6	0	11.6	46.3	23.1	0	23.1	0	69.4	0	0	0	0	0	104	0	46.3	0	11.6	11.6	11.6	0	0	0	0	11.6	0	11.6	11.6	0	0	11.6	0	0	57.9	11.6	0	11.6	0	0	11.6	0	11.6	0	0	0	0	81	46.3	0	57.9	0	11.6	11.6	0	0	0	0	0	11.6	0	0	0	0	0	0	23.1	0	0	0	23.1	0	0	34.7	23.1	0	0	0	0	11.6	11.6	81	11.6	0	34.7	0	34.7	0	11.6	23.1	0	0	11.6	0	0	23.1	11.6	11.6	0	11.6	0	0	0	0	0	11.6	0	11.6	23.1	11.6	0	0	34.7	0	11.6	0	46.3	0	11.6	34.7	23.1	0	0	0	0	0	162	34.7	0	0	0	0	11.6	11.6	0	23.1	0	11.6	0	11.6	23.1	34.7	0	23.1	11.6	0	46.3	11.6	0	34.7	0	11.6	0	11.6	23.1	57.9	0	57.9	11.6	11.6	0	0	0	34.7	0	23.1	23.1	23.1	23.1	0	69.4	11.6	139	11.6	0	0	46.3	11.6	0	0	0	11.6	11.6	34.7	0	23.1	11.6	34.7	23.1	57.9	0	0	11.6	11.6	0	23.1	0	34.7	11.6	0	23.1	0	11.6	23.1	69.4	46.3	46.3	116	23.1	0	0	46.3	0	0	0	46.3	0	11.6	0	11.6	23.1	11.6	34.7	11.6	0	34.7	0	11.6	0	34.7	11.6	11.6	11.6	104	0	46.3	0	23.1	46.3	0	0	0	0	116	23.1	69.4	0	0	0	0	104	34.7	23.1	11.6	23.1	0	0	0	0	34.7	23.1	34.7	0	23.1	0	34.7	0	23.1	0	0	11.6	0	34.7	34.7	0	0	0	11.6	0	0	0	46.3	0	0	34.7	0	0	0	0	34.7	46.3	11.6	0	11.6	0	11.6	11.6	0	0	23.1	34.7	0	92.6	0	0	0	23.1	0	0	11.6	11.6	23.1	11.6	0	23.1	57.9	46.3	11.6	0	0	0	11.6	0	57.9	46.3	23.1	0	0	23.1	11.6	0	0	0	11.6	0	23.1	0	34.7	34.7	11.6	0	0	23.1	34.7	0	23.1	0	23.1	0	0	0	23.1	0	0	23.1	0	11.6	0	0	23.1	23.1	0	11.6	11.6	57.9	11.6	23.1	0	0	0	11.6	57.9	0	34.7	11.6	11.6	46.3	34.7	34.7	23.1	0	11.6	0	0	0	11.6	0	0	11.6	11.6	0	23.1	11.6	0	11.6	34.7	11.6	23.1	57.9	57.9	34.7	0	0	69.4	0	0	0	0	23.1	0	0	0	11.6	0	23.1	23.1	11.6	0	11.6	0	46.3	0	0	0	0	0	11.6	0	0	0	34.7	57.9	81	0	11.6	0	0	0	23.1	11.6	11.6	0	0	0	0	34.7	0	34.7	11.6	0	0	23.1	11.6	46.3	11.6	34.7	0	23.1	0	0	46.3	81	0	34.7	34.7	0	0	11.6	0	34.7	0	11.6	23.1	0	23.1	0	11.6	34.7	0	0	23.1	23.1	11.6	11.6	0	0	0	0	0	11.6	0	0	0	34.7	0	0	0	11.6	0	23.1	0	11.6	0	34.7	34.7	0	57.9	34.7	0	0	23.1	11.6	0	0	57.9	0	0	0	23.1	0	0	11.6	34.7	0	0	0	0	0	0	0	0	0	11.6	11.6	0	23.1	0	11.6	34.7	11.6	0	11.6	0	0	0	0	23.1	0	0	0	0	11.6	0	0	0	0	34.7	34.7	11.6	23.1	23.1	0	0	0	0	0	0	0	34.7	23.1	0	0	23.1	11.6	0	34.7	11.6	11.6	0	0	11.6	11.6	23.1	11.6	0	0	0	11.6	104	0	11.6	81	0	0	11.6	34.7	34.7	0	0	0	0	46.3	0	0	0	0	11.6	0	0	23.1	11.6	0	0	0	57.9	0	0	0	23.1	23.1	0	11.6	0	0	46.3	0	0	11.6	46.3	0	0	0	11.6	0	0	23.1	0	0	0	23.1	11.6	0	139	0	92.6	11.6	0	0	23.1	81	11.6	11.6	0	0	46.3	0	0	46.3	92.6	23.1	46.3	34.7	23.1	0	23.1	34.7	23.1	0	0	0	0	11.6	0	0	0	23.1	23.1	46.3	0	0	0	23.1	34.7	0	34.7	0	0	34.7	0	0	11.6	0	0	0	81	0	34.7	69.4	0	0	34.7	34.7	0	46.3	0	46.3	11.6	0	0	23.1	23.1	0	23.1	0	0	0	11.6	0	0	11.6	0	11.6	34.7	0	11.6	0	0	34.7	11.6	81	0	23.1	0	0	0	92.6	11.6	0	34.7	0	0	11.6	34.7	11.6	0	11.6	0	11.6	11.6	0	23.1	0	23.1	0	0	11.6	0	0	0	0	0	23.1	46.3	0	11.6	0	11.6	0	0	11.6	0	0	0	11.6	23.1	11.6	0	34.7	34.7	0	11.6	11.6	34.7	0	0	11.6	0	0	11.6	69.4	0	0	57.9	0	57.9	0	0	0	0	23.1	0	11.6	11.6	11.6	0	0	34.7	0	23.1	11.6	0	11.6	34.7	11.6	11.6	0	11.6	11.6	23.1	0	23.1	0	0	0	11.6	11.6	57.9	0	0	0	0	34.7	0	0	0	11.6	11.6	34.7	46.3	23.1	69.4	0	0	0	81	0	11.6	0	0	57.9	0	0	0	46.3	0	81	0	11.6	0	34.7	0	0	0	11.6	0	0	0	0	23.1	0	34.7	11.6	0	0	0	11.6	23.1	0	0	11.6	0	23.1	0	0	23.1	11.6	0	0	23.1	0	0	34.7	0	0	0	11.6	23.1	0	23.1	23.1	0	0	46.3	0	0	23.1	0	0	0	0	11.6	0	0	0	34.7	0	0	0	0	34.7	11.6	34.7	0	34.7	0	0	46.3	23.1	0	0	11.6	11.6	0	23.1	11.6	11.6	23.1	11.6	11.6	11.6	0	69.4	11.6	0	0	0	0	0	81	11.6	0	0	23.1	0	0	0	23.1	0	11.6	0	11.6	23.1	23.1	23.1	34.7	0	11.6	11.6	0	0	0	11.6	0	23.1	11.6	0	92.6	11.6	57.9	0	23.1	46.3	11.6	46.3	11.6	11.6	0	0	0	11.6	81	0	34.7	0	0	0	0	0	0	23.1	11.6	0	0	11.6	11.6	11.6	11.6	23.1	11.6	11.6	0	92.6	11.6	34.7	11.6	0	11.6	0	0	11.6	23.1	0	23.1	11.6	11.6	0	11.6	0	0	11.6	34.7	0	11.6	0	0	23.1	46.3	34.7	23.1	0	11.6	0	23.1	23.1	0	34.7	23.1	0	0	0	0	11.6	11.6	0	0	0	0	0	0	69.4	0	0	11.6	104	11.6	0	0	0	0	23.1	34.7	11.6	0	11.6	69.4	23.1	11.6	23.1	23.1	11.6	0	0	0	0	11.6	11.6	0	0	0	57.9	81	34.7	0	0	0	11.6	0	11.6	0	46.3	0	0	0	0	0	0	11.6	0	0	0	0	46.3	116	0	46.3	34.7	11.6	0	0	0	0	0	11.6	0	0	0	23.1	0	23.1	0	11.6	11.6	11.6	0	0	11.6	0	0	0	57.9	0	11.6	11.6	0	11.6	11.6	34.7	34.7	0	0	0	11.6	0	0	0	0	0	0	0	0	34.7	0	0	23.1	0	0	23.1	11.6	0	23.1	0	0	0	23.1	0	34.7	11.6	0	34.7	0	0	23.1	0	0	0	23.1	11.6	11.6	0	0	0	0	23.1	0	57.9	11.6	11.6	0	0	0	0	0	0	11.6	23.1	11.6	23.1	0	11.6	0	69.4	11.6	0	11.6	0	23.1	0	0	0	57.9	23.1	23.1	0	0	0	0	0	0	0	0	34.7	23.1	11.6	0	0	34.7	0	11.6	0	0	0	69.4	46.3	116	57.9	0	11.6	23.1	23.1	0	92.6	0	46.3	0	0	0	0	23.1	46.3	23.1	0	11.6	34.7	34.7	23.1	92.6	11.6	34.7	57.9	0	34.7	34.7	57.9	0	0	46.3	11.6	0	0	0	0	11.6	0	0	11.6	11.6	23.1	0	34.7	34.7	0	0	11.6	92.6	0	11.6	0	23.1	11.6	0	11.6	0	23.1	0	0	0	0	46.3	0	23.1	11.6	23.1	34.7	11.6	11.6	0	0	0	11.6	34.7	0	0	57.9	0	0	0	11.6	0	0	11.6	23.1	0	11.6	0	0	0	23.1	0	0	174	23.1	0	46.3	46.3	0	0	11.6	23.1	0	23.1	0	11.6	23.1	11.6	23.1	0	0	0	0	0	0	11.6	0	11.6	0	11.6	0	0	0	0	11.6	231	11.6	0	11.6	0	11.6	11.6	0	69.4	23.1	11.6	23.1	46.3	0	11.6	0	11.6	0	0	11.6	0	34.7	0	0	11.6	23.1	0	0	0	11.6	34.7	23.1	11.6	0	23.1	11.6	11.6	23.1	0	0	11.6	11.6	23.1	23.1	0	11.6	57.9	11.6	0	11.6	23.1	0	0	0	11.6	92.6	0	0	0	34.7	69.4	0	11.6	0	0	11.6	0	11.6	69.4	0	0	11.6	0	34.7	23.1	46.3	11.6	0	0	0	0	11.6	23.1	0	0	11.6	0	0	0	23.1	11.6	0	0	0	11.6	34.7	23.1	0	11.6	11.6	0	34.7	46.3	0	46.3	23.1	46.3	11.6	0	11.6	23.1	0	11.6	0	0	0	11.6	69.4	11.6	185	0	34.7	0	0	0	57.9	69.4	11.6	104	0	0	0	69.4	0	34.7	0	0	0	0	0	0	0	11.6	0	0	34.7	0	11.6	0	0	11.6	23.1	11.6	0	34.7	0	34.7	23.1	0	0	11.6	0	0	0	0	34.7	0	11.6	0	0	11.6	0	11.6	0	69.4	23.1	34.7	0	0	0	0	23.1	0	0	23.1	0	104	11.6	69.4	0	0	0	0	34.7	23.1	0	0	23.1	0	11.6	0	0	69.4	0	0	0	150	0	0	11.6	11.6	0	0	23.1	0	23.1	0	0	0	0	11.6	0	0	0	34.7	0	57.9	0	0	0	0	0	11.6	0	34.7	34.7	0	0	34.7	0	11.6	0	0	11.6	0	0	11.6	11.6	116	0	0	57.9	0	0	23.1	0	0	23.1	34.7	46.3	0	46.3	0	57.9	11.6	0	0	11.6	0	0	0	0	57.9	0	0	0	0	23.1	0	23.1	11.6	34.7	11.6	0	69.4	11.6	11.6	23.1	0	11.6	0	34.7	11.6	0	23.1	34.7	0	23.1	0	11.6	11.6	46.3	0	0	0	0	0	57.9	0	0	11.6	0	11.6	11.6	34.7	0	0	34.7	0	0	0	11.6	0	0	23.1	0	0	0	0	34.7	11.6	23.1	11.6	11.6	0	0	0	11.6	34.7	11.6	0	0	0	0	0	0	0	0	11.6	23.1	23.1	11.6	0	0	0	139	11.6	11.6	11.6	0	0	0	11.6	0	34.7	23.1	46.3	0	23.1	0	11.6	0	23.1	23.1	0	0	0	0	104	34.7	0	0	23.1	0	23.1	46.3	0	11.6	0	0	0	0	0	0	0	46.3	0	0	0	0	0	11.6	0	11.6	0	11.6	0	0	11.6	0	0	0	0	0	0	0	0	0	0	0	0	11.6	11.6	0	0	0	23.1	0	0	23.1	46.3	0	34.7	0	23.1	0	0	81	0	11.6	0	57.9	0	0	0	34.7	0	0	11.6	0	34.7	0	0	34.7	0	46.3	34.7	81	0	11.6	11.6	34.7	0	23.1	0	0	11.6	0	0	11.6	0	0	0	57.9	46.3	0	11.6	11.6	23.1	11.6	11.6	0	0	11.6	0	23.1	34.7	0	0	11.6	0	0	0	46.3	81	0	0	46.3	23.1	11.6	0	0	0	23.1	0	0	11.6	11.6	0	0	11.6	11.6	11.6	0	11.6	57.9	11.6	0	0	11.6	34.7	0	11.6	0	11.6	0	11.6	0	23.1	0	11.6	0	0	11.6	23.1	23.1	0	11.6	11.6	23.1	0	0	11.6	11.6	0	0	11.6	0	0	0	11.6	0	0	11.6	0	92.6	0	23.1	11.6	23.1	11.6	0	0	0	23.1	0	0	11.6	11.6	0	0	0	34.7	0	0	34.7	0	11.6	23.1	0	0	0	23.1	0	11.6	0	0	11.6	11.6	11.6	11.6	34.7	0	11.6	11.6	11.6	34.7	23.1	0	11.6	0	0	23.1	11.6	0	150	11.6	150	0	11.6	34.7	11.6	0	11.6	0	46.3	34.7	11.6	0	23.1	11.6	11.6	0	0	0	0	0	0	11.6	0	0	0	0	0	23.1	0	11.6	69.4	11.6	11.6	11.6	23.1	57.9	11.6	11.6	11.6	0	0	0	0	0	23.1	11.6	34.7	0	34.7	0	0	46.3	0	0	11.6	11.6	0	57.9	11.6	0	11.6	23.1	0	0	0	11.6	23.1	0	0	23.1	11.6	0	0	0	0	0	0	0	0	11.6	34.7	11.6	0	23.1	46.3	11.6	0	11.6	0	11.6	0	11.6	0	0	0	46.3	11.6	11.6	0	0	11.6	57.9	11.6	0	0	23.1	0	0	0	23.1	0	0	0	0	34.7	0	0	11.6	0	23.1	0	0	0	46.3	11.6	11.6	11.6	0	11.6	34.7	0	0	34.7	57.9	11.6	0	23.1	81	34.7	34.7	0	0	34.7	11.6	11.6	11.6	0	34.7	46.3	23.1	0	11.6	34.7	11.6	34.7	34.7	0	0	11.6	11.6	46.3	0	23.1	11.6	11.6	0	0	0	23.1	46.3	11.6	0	0	34.7	0	23.1	0	23.1	0	46.3	81	34.7	34.7	57.9	0	11.6	11.6	34.7	0	23.1	0	0	69.4	0	0	34.7	11.6	0	0	81	0	11.6	0	0	23.1	0	0	11.6	23.1	0	0	0	0	0	0	0	0	11.6	0	23.1	0	34.7	0	69.4	0	0	81	0	23.1	0	0	0	0	0	11.6	0	0	11.6	23.1	0	11.6	0	0	23.1	0	57.9	0	0	0	0	0	92.6	11.6	23.1	0	0	0	0	34.7	0	0	0	11.6	11.6	0	46.3	23.1	0	0	0	0	23.1	0	11.6	57.9	0	11.6	11.6	0	104	46.3	0	0	0	0	23.1	150	11.6	0	11.6	0	92.6	81	0	23.1	11.6	0	0	0	0	0	0	11.6	34.7	0	34.7	11.6	0	46.3	0	0	0	0	11.6	0	11.6	0	23.1	0	11.6	23.1	11.6	0	0	0	0	46.3	46.3	0	11.6	0	0	23.1	0	0	34.7	0	0	0	0	0	0	92.6	0	0	0	11.6	69.4	0	23.1	0	0	0	0	0	11.6	0	0	11.6	0	0	0	0	11.6	0	23.1	0	0	46.3	23.1	23.1	11.6	23.1	11.6	11.6	0	23.1	0	0	0	23.1	34.7	0	0	23.1	11.6	0	0	11.6	0	34.7	0	11.6	0	0	0	34.7	0	0	11.6	127	57.9	0	0	0	0	0	23.1	11.6	34.7	0	0	0	0	11.6	11.6	0	0	0	69.4	0	0	0	11.6	0	0	0	0	0	23.1	0	11.6	46.3	0	0	11.6	34.7	23.1	23.1	34.7	0	11.6	11.6	23.1	11.6	34.7	34.7	11.6	0	57.9	57.9	0	0	0	23.1	0	34.7	0	11.6	0	0	0	0	11.6	0	0	0	0	0	0	0	11.6	0	23.1	0	11.6	11.6	0	0	0	0	34.7	0	11.6	23.1	0	34.7	0	0	0	0	0	0	11.6	0	57.9	0	0	46.3	116	0	11.6	0	11.6	34.7	23.1	69.4	11.6	0	11.6	0	0	0	11.6	0	0	23.1	0	0	0	0	0	23.1	0	0	0	0	0	11.6	0	0	0	0	23.1	34.7	23.1	0	0	0	11.6	11.6	0	69.4	0	0	0	23.1	11.6	0	0	0	0	0	0	0	23.1	23.1	34.7	0	11.6	0	0	11.6	23.1	23.1	0	0	0	23.1	0	0	0	0	0	11.6	0	0	11.6	11.6	11.6	34.7	23.1	0	0	92.6	0	11.6	11.6	0	0	0	0	23.1	0	11.6	11.6	0	0	0	0	11.6	0	0	11.6	11.6	0	11.6	57.9	0	0	0	0	11.6	23.1	0	0	0	0	0	0	0	11.6	0	11.6	0	23.1	11.6	0	0	0	23.1	0	0	23.1	11.6	0	11.6	0	0	0	0	11.6	81	23.1	0	57.9	11.6	11.6	23.1	23.1	11.6	0	0	11.6	0	0	104	0	0	23.1	11.6	0	0	0	23.1	0	0	0	0	0	23.1	11.6	0	92.6	23.1	0	0	23.1	11.6	23.1	0	11.6	0	0	34.7	34.7	23.1	34.7	23.1	0	11.6	11.6	11.6	23.1	0	23.1	57.9	0	57.9	0	11.6	0	0	11.6	0	23.1	208	0	23.1	11.6	11.6	0	23.1	0	0	46.3	11.6	0	0	0	0	46.3	0	0	0	11.6	23.1	0	0	11.6	0	69.4	0	11.6	0	23.1	23.1	11.6	0	34.7	46.3	11.6	34.7	0	57.9	0	0	0	34.7	81	0	0	34.7	0	46.3	11.6	0	0	23.1	0	11.6	34.7	0	11.6	11.6	11.6	0	0	0	11.6	0	23.1	0	0	0	11.6	0	23.1	0	34.7	127	0	0	69.4	23.1	57.9	11.6	34.7	34.7	0	0	0	0	11.6	0	11.6	0	11.6	11.6	0	69.4	34.7	0	0	11.6	23.1	0	11.6	11.6	0	0	23.1	23.1	0	11.6	0	0	0	0	11.6	23.1	34.7	23.1	0	0	0	11.6	0	0	0	0	0	0	0	11.6	0	11.6	69.4	0	57.9	11.6	92.6	0	23.1	0	11.6	34.7	0	0	69.4	0	0	0	0	23.1	0	69.4	0	11.6	0	0	0	0	0	11.6	23.1	0	0	0	23.1	0	0	0	0	0	0	11.6	11.6	0	0	23.1	11.6	46.3	11.6	23.1	34.7	23.1	0	11.6	0	11.6	11.6	46.3	0	11.6	23.1	23.1	0	23.1	0	0	11.6	11.6	0	0	0	34.7	0	0	0	81	46.3	23.1	0	0	0	0	23.1	11.6	11.6	11.6	11.6	11.6	0	0	34.7	0	0	11.6	57.9	0	11.6	0	11.6	34.7	0	0	0	23.1	0	0	11.6	0	0	11.6	0	0	11.6	11.6	0	0	0	57.9	0	0	46.3	0	57.9	11.6	0	0	0	46.3	0	11.6	23.1	0	34.7	0	11.6	0	23.1	0	0	0	34.7	0	0	23.1	11.6	23.1	0	23.1	0	0	0	11.6	0	46.3	0	0	11.6	0	0	0	11.6	0	0	0	11.6	0	0	11.6	0	46.3	23.1	0	34.7	23.1	34.7	0	0	0	11.6	0	46.3	46.3	23.1	34.7	0	34.7	0	0	0	23.1	0	0	0	11.6	0	23.1	0	0	0	0	0	11.6	23.1	0	0	11.6	0	0	0	0	34.7	34.7	11.6	11.6	57.9	23.1	0	0	46.3	23.1	0	23.1	11.6	0	0	11.6	0	57.9	0	11.6	0	23.1	0	0	0	11.6	11.6	0	11.6	46.3	0	0	0	23.1	11.6	0	11.6	0	57.9	0	11.6	0	11.6	11.6	34.7	0	0	69.4	11.6	0	0	0	0	11.6	0	11.6	11.6	0	0	0	0	0	0	23.1	23.1	0	23.1	0	23.1	0	0	11.6	0	0	0	0	11.6	23.1	0	23.1	0	0	57.9	0	0	11.6	0	34.7	0	0	34.7	0	46.3	11.6	11.6	0	0	0	23.1	11.6	0	0	34.7	11.6	0	11.6	0	46.3	11.6	0	23.1	0	0	0	0	0	0	46.3	0	0	34.7	34.7	23.1	23.1	0	11.6	0	23.1	23.1	0	34.7	23.1	11.6	11.6	0	0	0	0	0	11.6	0	11.6	0	11.6	11.6	23.1	0	0	0	11.6	0	11.6	11.6	11.6	11.6	0	0	0	11.6	0	23.1	0	0	0	34.7	0	0	11.6	11.6	34.7	0	11.6	34.7	0	23.1	0	11.6	0	34.7	0	57.9	81	0	11.6	0	0	11.6	0	0	0	11.6	46.3	11.6	0	0	23.1	11.6	0	11.6	0	34.7	0	0	0	0	11.6	0	0	0	11.6	0	0	0	0	0	23.1	0	11.6	0	0	0	23.1	0	0	0	11.6	0	0	0	0	0	23.1	11.6	0	57.9	0	0	0	34.7	0	11.6	0	11.6	0	11.6	0	0	11.6	23.1	34.7	0	0	0	0	34.7	11.6	0	57.9	0	0	0	0	92.6	0	0	11.6	11.6	11.6	0	0	0	11.6	0	11.6	11.6	0	0	0	0	0	46.3	0	0	0	0	0	0	23.1	0	0	0	23.1	11.6	11.6	46.3	23.1	0	23.1	23.1	0	57.9	0	0	23.1	11.6	0	23.1	0	0	57.9	11.6	11.6	0	34.7	0	34.7	0	0	0	0	0	11.6	0	0	0	0	11.6	11.6	0	34.7	46.3	0	46.3	34.7	0	0	0	11.6	11.6	0	23.1	0	0	0	0	0	23.1	0	0	0	11.6	11.6	139	0	11.6	69.4	0	0	46.3	0	34.7	0	11.6	0	0	0	23.1	0	57.9	0	23.1	0	0	11.6	0	23.1	0	0	0	0	0	0	23.1	0	0	0	34.7	0	11.6	0	0	11.6	34.7	11.6	11.6	23.1	11.6	0	0	23.1	0	0	46.3	46.3	23.1	0	0	11.6	0	0	11.6	11.6	0	0	0	11.6	0	0	0	0	11.6	11.6	0	11.6	11.6	11.6	34.7	0	0	23.1	0	23.1	11.6	0	0	11.6	0	23.1	0	0	0	0	11.6	34.7	23.1	11.6	0	23.1	11.6	11.6	23.1	0	0	0	0	11.6	0	23.1	0	0	11.6	0	0	23.1	11.6	11.6	0	0	11.6	34.7	11.6	11.6	0	0	46.3	0	0	0	11.6	0	23.1	0	11.6	0	0	11.6	0	0	0	0	11.6	11.6	0	11.6	0	0	11.6	0	0	0	23.1	0	0	0	23.1	11.6	0	0	23.1	0	0	0	0	0	46.3	11.6	0	0	0	23.1	0	0	0	0	92.6	11.6	0	0	11.6	0	23.1	23.1	81	0	0	0	34.7	0	0	46.3	0	0	34.7	0	11.6	46.3	11.6	11.6	11.6	11.6	0	11.6	57.9	11.6	0	0	11.6	0	0	34.7	0	11.6	23.1	69.4	11.6	0	0	0	0	34.7	0	11.6	0	23.1	0	11.6	0	0	11.6	0	11.6	11.6	0	23.1	57.9	11.6	46.3	34.7	11.6	0	0	0	0	0	0	34.7	11.6	0	34.7	0	0	0	0	0	0	0	23.1	92.6	0	34.7	34.7	0	0	11.6	0	11.6	0	0	0	11.6	0	0	11.6	0	23.1	11.6	0	11.6	0	0	11.6	23.1	57.9	57.9	34.7	0	0	0	11.6	0	0	11.6	0	0	11.6	11.6	11.6	0	0	0	11.6	0	0	0	0	11.6	11.6	11.6	0	23.1	0	0	11.6	0	0	0	23.1	11.6	0	11.6	0	34.7	34.7	0	11.6	0	11.6	0	11.6	11.6	0	0	11.6	46.3	23.1	0	0	0	0	23.1	11.6	0	11.6	11.6	0	0	0	0	23.1	69.4	11.6	0	11.6	46.3	23.1	0	11.6	11.6	11.6	0	0	23.1	0	0	0	11.6	0	0	23.1	34.7	11.6	11.6	0	23.1	0	0	0	11.6	0	0	69.4	0	11.6	0	23.1	11.6	0	34.7	34.7	23.1	0	34.7	34.7	0	46.3	0	0	11.6	0	34.7	34.7	57.9	0	0	0	11.6	11.6	0	23.1	0	23.1	11.6	11.6	23.1	23.1	0	34.7	34.7	0	11.6	11.6	0	0	23.1	0	0	11.6	0	11.6	0	0	0	0	23.1	23.1	11.6	23.1	0	0	0	0	23.1	0	57.9	0	46.3	11.6	0	11.6	0	0	0	0	11.6	11.6	11.6	11.6	0	0	0	0	0	34.7	0	0	11.6	0	0	0	11.6	34.7	0	0	11.6	0	23.1	11.6	34.7	23.1	0	23.1	0	11.6	0	46.3	0	11.6	0	11.6	0	11.6	11.6	0	0	11.6	0	23.1	11.6	34.7	0	0	0	0	0	0	0	0	81	23.1	11.6	23.1	11.6	69.4	11.6	0	34.7	0	0	0	0	0	23.1	0	0	0	0	23.1	11.6	11.6	0	0	23.1	23.1	0	0	11.6	0	0	0	34.7	34.7	11.6	0	0	0	34.7	0	0	0	34.7	0	0	46.3	11.6	23.1	0	0	81	0	0	0	11.6	0	46.3	0	0	0	0	0	0	0	34.7	11.6	11.6	11.6	11.6	11.6	0	23.1	0	0	11.6	0	0	0	81	0	57.9	0	11.6	0	0	11.6	11.6	0	0	0	0	0	0	23.1	0	0	0	23.1	23.1	11.6	69.4	23.1	0	0	0	11.6	11.6	0	23.1	0	0	81	11.6	23.1	11.6	23.1	23.1	11.6	23.1	11.6	185	0	11.6	11.6	11.6	0	11.6	11.6	34.7	0	0	57.9	23.1	139	0	0	0	0	0	0	34.7	0	34.7	11.6	0	0	23.1	0	11.6	0	0	23.1	11.6	0	11.6	0	0	0	11.6	0	0	0	57.9	57.9	0	0	57.9	23.1	11.6	0	11.6	0	69.4	0	46.3	11.6	0	34.7	11.6	0	0	0	34.7	34.7	0	23.1	0	11.6	11.6	11.6	92.6	11.6	57.9	0	11.6	11.6	0	0	23.1	23.1	0	11.6	11.6	0	0	0	0	0	11.6	0	0	0	0	0	0	81	23.1	0	11.6	0	11.6	11.6	0	11.6	11.6	0	46.3	0	23.1	0	11.6	0	81	0	0	46.3	0	0	11.6	0	81	0	11.6	0	0	0	0	0	11.6	81	0	104	0	11.6	57.9	11.6	0	0	0	23.1	0	92.6	0	0	0	11.6	0	0	0	0	0	0	0	0	0	0	34.7	0	34.7	0	23.1	23.1	0	0	81	0	11.6	0	0	0	11.6	0	0	0	11.6	92.6	0	0	69.4	23.1	0	0	0	0	0	0	11.6	23.1	0	23.1	0	0	0	0	46.3	0	57.9	0	0	11.6	0	0	0	0	0	11.6	11.6	23.1	0	23.1	0	0	11.6	11.6	11.6	0	0	11.6	0	0	0	23.1	0	23.1	0	0	34.7	0	0	0	0	0	0	23.1	0	0	11.6	0	0	11.6	0	0	0	0	0	0	0	0	11.6	0	81	0	0	0	0	23.1	23.1	11.6	0	0	0	0	46.3	0	0	23.1	0	0	34.7	11.6	34.7	11.6	0	34.7	23.1	11.6	0	0	0	0	11.6	0	0	104	11.6	11.6	0	0	11.6	0	0	0	0	23.1	11.6	23.1	11.6	23.1	34.7	0	0	11.6	0	23.1	0	0	11.6	0	23.1	0	11.6	0	34.7	0	11.6	23.1	0	57.9	0	23.1	69.4	0	46.3	0	0	0	0	11.6	11.6	34.7	23.1	0	11.6	0	81	0	23.1	0	0	0	11.6	11.6	0	11.6	0	0	34.7	0	0	11.6	23.1	0	0	34.7	0	34.7	11.6	0	23.1	23.1	23.1	0	0	11.6	0	11.6	0	34.7	11.6	11.6	0	0	0	34.7	0	23.1	0	0	23.1	0	0	57.9	23.1	34.7	0	0	11.6	11.6	0	0	0	0	0	0	23.1	0	0	0	0	0	0	0	0	57.9	0	0	0	0	0	0	0	11.6	0	0	34.7	11.6	23.1	11.6	23.1	34.7	0	23.1	0	0	34.7	0	11.6	0	11.6	0	0	57.9	0	0	11.6	0	23.1	0	46.3	23.1	0	11.6	11.6	0	139	0	0	11.6	0	11.6	0	57.9	23.1	0	0	0	0	0	0	0	0	11.6	0	69.4	0	0	0	0	0	0	0	0	0	23.1	0	11.6	23.1	0	0	34.7	0	11.6	0	34.7	11.6	46.3	23.1	11.6	57.9	0	0	0	23.1	0	11.6	0	11.6	11.6	0	0	0	0	0	0	11.6	0	11.6	11.6	0	0	0	23.1	11.6	11.6	0	0	11.6	57.9	11.6	0	0	0	0	0	0	0	0	0	0	11.6	0	34.7	11.6	34.7	23.1	34.7	23.1	23.1	0	11.6	46.3	11.6	0	0	57.9	0	11.6	69.4	0	0	23.1	0	11.6	0	0	57.9	139	11.6	0	23.1	0	0	11.6	11.6	0	34.7	150	0	0	0	0	11.6	34.7	23.1	0	23.1	11.6	0	0	11.6	34.7	23.1	0	0	0	11.6	23.1	0	0	0	11.6	0	11.6	0	0	23.1	11.6	23.1	23.1	0	23.1	0	11.6	127	0	11.6	23.1	0	23.1	34.7	0	0	0	92.6	0	0	0	23.1	0	11.6	0	34.7	11.6	0	0	11.6	0	0	34.7	34.7	23.1	11.6	34.7	11.6	0	0	0	11.6	0	0	0	34.7	11.6	0	0	0	34.7	0	0	0	0	23.1	0	11.6	0	23.1	0	81	0	0	0	11.6	0	34.7	34.7	34.7	0	11.6	0	0	0	34.7	0	0	0	34.7	34.7	0	116	0	57.9	11.6	57.9	46.3	0	0	0	11.6	0	23.1	0	0	0	0	0	0	0	34.7	11.6	11.6	11.6	0	0	0	34.7	34.7	11.6	0	23.1	0	0	23.1	0	0	23.1	0	0	0	0	0	0	11.6	0	0	11.6	0	0	0	11.6	57.9	11.6	116	11.6	23.1	0	0	46.3	0	0	11.6	46.3	34.7	0	23.1	0	11.6	0	23.1	23.1	0	11.6	0	23.1	0	34.7	0	34.7	0	11.6	0	11.6	0	11.6	0	11.6	23.1	69.4	0	0	23.1	11.6	11.6	0	0	23.1	11.6	34.7	0	0	57.9	0	23.1	0	34.7	0	11.6	81	23.1	0	0	0	0	69.4	0	0	11.6	11.6	0	0	23.1	11.6	0	11.6	0	34.7	11.6	0	0	11.6	0	0	0	0	23.1	46.3	0	46.3	23.1	0	0	11.6	0	23.1	23.1	23.1	46.3	11.6	0	0	0	0	0	0	11.6	0	11.6	23.1	0	11.6	11.6	0	0	0	11.6	0	11.6	34.7	11.6	11.6	0	34.7	11.6	0	0	0	0	0	0	0	11.6	11.6	34.7	0	0	23.1	23.1	11.6	69.4	0	23.1	0	0	0	0	23.1	34.7	0	23.1	0	34.7	11.6	0	0	46.3	0	23.1	0	0	0	57.9	0	11.6	57.9	0	0	0	34.7	23.1	11.6	0	34.7	0	0	0	11.6	11.6	0	11.6	0	0	11.6	0	23.1	11.6	11.6	0	0	23.1	46.3	0	0	11.6	0	0	0	34.7	0	0	0	11.6	0	0	11.6	23.1	69.4	11.6	0	0	34.7	0	0	34.7	0	23.1	11.6	0	23.1	0	0	208	0	0	11.6	0	0	0	0	11.6	34.7	11.6	11.6	0	0	23.1	11.6	11.6	0	0	0	0	0	92.6	11.6	0	0	46.3	0	11.6	0	11.6	11.6	23.1	11.6	0	11.6	0	23.1	0	34.7	11.6	0	0	11.6	0	11.6	0	0	0	34.7	0	0	0	46.3	0	81	11.6	0	11.6	0	0	0	0	23.1	0	0	0	0	0	0	0	46.3	0	0	11.6	57.9	23.1	0	11.6	11.6	0	0	34.7	0	23.1	139	57.9	23.1	23.1	0	23.1	0	46.3	0	11.6	0	11.6	0	11.6	0	11.6	0	0	69.4	23.1	0	0	69.4	11.6	11.6	0	23.1	0	34.7	0	0	34.7	0	0	23.1	11.6	0	0	0	0	0	0	0	0	0	0	46.3	11.6	0	23.1	0	23.1	23.1	0	57.9	11.6	0	0	23.1	23.1	69.4	0	0	0	0	11.6	0	0	0	0	0	0	34.7	11.6	0	11.6	23.1	11.6	34.7	0	23.1	11.6	0	0	0	11.6	0	0	0	11.6	0	0	11.6	0	11.6	0	0	0	0	11.6	81	11.6	0	0	11.6	81	0	0	0	34.7	0	0	23.1	0	11.6	34.7	0	0	34.7	0	0	11.6	0	11.6	11.6	23.1	0	139	0	0	0	0	0	0	11.6	0	46.3	11.6	0	0	0	0	81	23.1	23.1	11.6	0	11.6	0	34.7	11.6	0	57.9	0	174	0	0	0	0	0	0	0	0	0	57.9	11.6	23.1	0	0	34.7	23.1	34.7	34.7	104	0	92.6	0	0	23.1	34.7	11.6	23.1	11.6	23.1	69.4	0	0	0	46.3	0	11.6	0	0	0	0	0	0	0	0	0	0	0	0	0	0	81	0	0	0	23.1	0	0	0	0	0	23.1	0	23.1	0	23.1	0	0	0	11.6	0	11.6	0	0	11.6	0	0	0	0	0	23.1	46.3	46.3	34.7	0	0	0	0	0	127	0	11.6	0	11.6	0	0	0	34.7	0	23.1	11.6	11.6	11.6	34.7	11.6	11.6	0	11.6	23.1	0	46.3	0	139	0	0	23.1	0	0	0	0	0	0	0	0	0	23.1	23.1	0	0	0	34.7	46.3	0	0	0	0	0	0	0	0	0	0	0	69.4	0	11.6	0	0	23.1	11.6	34.7	0	11.6	0	81	0	0	0	0	0	0	46.3	81	162	69.4	11.6	11.6	46.3	11.6	11.6	23.1	11.6	0	0	0	11.6	11.6	0	69.4	0	0	0	0	0	0	0	0	0	23.1	0	0	0	0	0	0	0	81	11.6	0	0	0	34.7	0	34.7	11.6	0	0	0	0	46.3	11.6	0	57.9	81	0	0	0	0	0	23.1	0	34.7	11.6	0	0	0	0	11.6	0	0	0	0	23.1	0	23.1	0	11.6	0	23.1	0	0	11.6	0	23.1	0	0	0	34.7	0	11.6	0	23.1	34.7	23.1	0	0	0	46.3	0	0	11.6	11.6	0	0	0	0	0	0	0	11.6	0	81	0	0	0	23.1	0	0	0	23.1	23.1	57.9	11.6	0	0	0	11.6	11.6	0	0	0	0	11.6	0	23.1	23.1	23.1	0	11.6	0	0	11.6	0	23.1	34.7	34.7	0	0	11.6	0	11.6	69.4	23.1	11.6	11.6	0	0	11.6	11.6	11.6	11.6	23.1	0	0	0	11.6	0	0	0	0	0	0	11.6	11.6	46.3	0	0	0	0	11.6	0	46.3	0	0	11.6	0	11.6	0	0	0	23.1	0	92.6	23.1	0	0	34.7	0	0	0	34.7	0	0	34.7	46.3	0	0	0	0	0	0	0	0	0	0	0	0	11.6	0	57.9	81	23.1	0	69.4	0	0	0	81	0	0	23.1	0	69.4	11.6	0	0	0	11.6	11.6	0	11.6	0	11.6	0	23.1	0	11.6	11.6	11.6	23.1	11.6	34.7	11.6	0	11.6	0	81	34.7	23.1	11.6	11.6	0	0	0	0	0	0	11.6	23.1	11.6	0	11.6	0	23.1	0	0	0	0	11.6	0	0	11.6	0	11.6	0	11.6	57.9	0	0	0	0	0	0	0	0	0	0	92.6	0	0	0	11.6	11.6	0	23.1	0	11.6	23.1	11.6	46.3	23.1	11.6	0	0	11.6	104	11.6	0	57.9	11.6	23.1	0	11.6	0	23.1	0	34.7	11.6	0	0	0	0	57.9	34.7	0	0	34.7	0	0	0	11.6	0	11.6	0	0	11.6	0	0	11.6	23.1	0	0	0	0	0	11.6	23.1	34.7	0	0	46.3	34.7	0	11.6	0	11.6	11.6	23.1	0	34.7	0	11.6	0	92.6	127	23.1	11.6	11.6	0	34.7	11.6	11.6	0	0	11.6	0	0	150	0	0	0	92.6	0	46.3	0	0	0	23.1	11.6	0	0	11.6	231	0	57.9	0	11.6	0	11.6	11.6	0	11.6	0	0	0	11.6	116	0	46.3	0	11.6	81	11.6	34.7	11.6	34.7	0	23.1	0	23.1	11.6	11.6	0	34.7	23.1	11.6	11.6	0	34.7	23.1	0	11.6	0	23.1	0	0	0	0	0	0	11.6	0	0	0	23.1	23.1	0	0	0	0	0	0	0	0	0	0	11.6	0	11.6	0	23.1	46.3	0	34.7	0	0	11.6	23.1	46.3	0	46.3	34.7	0	0	0	0	46.3	0	0	46.3	11.6	34.7	0	0	23.1	0	0	0	11.6	0	0	23.1	23.1	0	23.1	0	23.1	0	23.1	11.6	11.6	0	0	0	0	0	0	57.9	23.1	23.1	11.6	11.6	0	11.6	0	0	11.6	0	11.6	0	0	23.1	0	0	0	0	0	23.1	34.7	11.6	11.6	23.1	0	0	11.6	23.1	0	23.1	0	0	11.6	11.6	0	0	0	0	0	11.6	0	11.6	0	0	0	23.1	23.1	0	0	23.1	0	11.6	0	0	34.7	0	0	11.6	11.6	0	34.7	46.3	23.1	0	0	0	11.6	0	0	34.7	0	11.6	0	0	57.9	0	0	0	0	0	0	0	57.9	0	0	11.6	0	0	11.6	0	0	0	23.1	11.6	11.6	11.6	23.1	11.6	0	0	0	11.6	11.6	0	11.6	0	11.6	0	23.1	0	0	0	11.6	0	0	0	11.6	11.6	0	0	11.6	23.1	23.1	0	34.7	0	11.6	0	23.1	46.3	69.4	34.7	23.1	0	46.3	34.7	0	23.1	0	23.1	0	0	104	11.6	11.6	23.1	116	11.6	0	0	11.6	0	46.3	11.6	0	0	0	116	0	23.1	23.1	0	69.4	23.1	11.6	23.1	104	0	0	23.1	23.1	0	0	11.6	11.6	23.1	0	11.6	0	0	23.1	0	0	11.6	0	0	0	23.1	23.1	11.6	0	11.6	0	23.1	0	0	11.6	0	11.6	11.6	0	0	0	0	0	116	0	81	23.1	0	0	0	0	11.6	11.6	11.6	0	46.3	0	23.1	0	23.1	0	0	23.1	34.7	0	0	46.3	0	0	0	0	34.7	11.6	0	0	0	11.6	57.9	0	0	57.9	0	0	0	0	0	0	0	0	23.1	11.6	0	0	0	46.3	0	0	11.6	46.3	0	0	0	11.6	0	0	0	0	11.6	0	0	11.6	23.1	46.3	0	0	0	0	0	0	0	11.6	23.1	0	0	11.6	0	231	0	0	0	0	57.9	11.6	11.6	0	0	46.3	0	11.6	0	34.7	11.6	0	11.6	0	0	23.1	11.6	0	0	0	0	0	0	0	0	0	11.6	23.1	0	11.6	34.7	57.9	23.1	23.1	0	0	0	0	104	0	11.6	0	0	0	11.6	34.7	23.1	0	0	0	0	11.6	0	0	0	11.6	0	0	104	0	0	57.9	0	0	23.1	0	0	0	0	0	46.3	0	0	0	46.3	0	23.1	11.6	34.7	0	0	0	0	11.6	0	0	11.6	0	23.1	23.1	0	11.6	0	0	0	23.1	0	0	69.4	23.1	0	0	11.6	11.6	0	0	0	23.1	34.7	0	0	0	0	0	0	0	11.6	23.1	11.6	23.1	11.6	0	23.1	0	11.6	0	11.6	0	0	0	11.6	57.9	34.7	11.6	23.1	0	57.9	0	0	11.6	0	0	0	0	0	11.6	0	11.6	11.6	0	0	11.6	11.6	11.6	0	0	23.1	0	0	34.7	0	0	0	34.7	57.9	0	23.1	34.7	11.6	23.1	34.7	0	11.6	34.7	0	0	0	0	11.6	34.7	0	11.6	0	11.6	0	0	46.3	0	0	11.6	11.6	34.7	11.6	0	92.6	23.1	0	0	0	57.9	0	0	34.7	11.6	23.1	0	0	0	0	11.6	11.6	0	34.7	11.6	0	23.1	11.6	0	0	0	0	23.1	11.6	23.1	34.7	11.6	0	0	0	0	11.6	46.3	0	0	23.1	23.1	0	0	23.1	23.1	23.1	0	0	11.6	0	0	0	0	11.6	0	0	0	23.1	0	11.6	0	0	0	0	46.3	23.1	0	34.7	0	0	11.6	11.6	0	34.7	0	0	11.6	0	0	0	23.1	0	11.6	0	0	0	0	0	0	11.6	0	0	0	0	11.6	11.6	0	0	0	0	0	0	23.1	0	0	0	23.1	0	0	0	0	34.7	0	0	0	0	23.1	0	0	11.6	0	0	0	0	0	11.6	46.3	11.6	0	23.1	0	0	0	0	0	92.6	0	0	0	92.6	23.1	34.7	0	46.3	23.1	11.6	0	0	0	0	0	11.6	11.6	11.6	0	23.1	23.1	0	0	81	0	11.6	11.6	0	0	11.6	0	0	23.1	0	0	0	0	0	23.1	23.1	0	0	0	46.3	57.9	11.6	11.6	0	0	0	0	0	11.6	11.6	0	0	11.6	92.6	0	46.3	0	0	0	0	0	0	23.1	0	0	0	0	139	0	0	23.1	0	46.3	0	0	0	0	11.6	0	0	0	11.6	0	0	11.6	0	0	46.3	23.1	0	0	0	11.6	11.6	11.6	57.9	11.6	11.6	11.6	0	0	0	0	11.6	0	11.6	0	0	0	11.6	0	0	0	0	0	11.6	0	0	0	0	0	0	0	11.6	0	0	0	23.1	34.7	0	23.1	0	11.6	0	11.6	34.7	34.7	23.1	0	23.1	11.6	23.1	0	0	57.9	11.6	23.1	0	11.6	0	0	11.6	11.6	23.1	46.3	23.1	34.7	0	0	46.3	0	23.1	23.1	0	0	0	0	23.1	0	57.9	0	0	11.6	0	0	0	0	0	11.6	0	11.6	23.1	0	0	0	11.6	23.1	11.6	0	34.7	23.1	0	0	0	0	34.7	0	0	23.1	0	0	0	0	11.6	0	11.6	11.6	0	11.6	23.1	0	0	0	0	0	0	0	0	0	0	11.6	0	0	0	34.7	0	11.6	11.6	0	0	11.6	23.1	11.6	0	11.6	11.6	0	11.6	46.3	34.7	46.3	11.6	0	0	11.6	0	0	0	0	0	23.1	0	0	0	46.3	0	0	46.3	0	23.1	23.1	46.3	11.6	23.1	0	0	0	11.6	69.4	11.6	0	0	0	11.6	23.1	23.1	11.6	0	0	11.6	34.7	0	57.9	34.7	0	23.1	0	11.6	11.6	0	0	34.7	0	0	0	0	46.3	11.6	0	0	0	0	0	46.3	34.7	11.6	0	11.6	23.1	0	0	11.6	0	11.6	0	11.6	0	0	0	0	0	11.6	0	46.3	57.9	0	0	116	23.1	0	34.7	0	0	0	23.1	0	0	0	23.1	0	0	0	0	0	81	23.1	0	0	11.6	0	0	0	116	0	23.1	11.6	11.6	0	0	23.1	11.6	11.6	0	0	0	0	11.6	0	0	11.6	0	23.1	11.6	23.1	34.7	0	0	0	0	11.6	0	23.1	11.6	23.1	11.6	0	0	0	46.3	0	0	0	0	0	11.6	46.3	0	46.3	0	11.6	0	0	0	0	0	0	0	0	57.9	0	0	23.1	0	11.6	11.6	0	0	0	11.6	0	57.9	23.1	0	0	0	57.9	0	0	23.1	11.6	0	0	0	11.6	11.6	11.6	0	11.6	11.6	11.6	46.3	0	57.9	11.6	0	0	0	11.6	34.7	0	11.6	23.1	0	0	11.6	0	0	11.6	23.1	11.6	23.1	0	34.7	0	23.1	0	23.1	0	0	0	0	0	0	23.1	11.6	0	0	0	11.6	23.1	0	0	11.6	23.1	23.1	34.7	0	0	0	0	0	0	81	0	11.6	0	11.6	34.7	0	0	11.6	34.7	0	0	11.6	81	0	11.6	11.6	0	11.6	23.1	11.6	0	0	0	23.1	23.1	34.7	0	0	0	0	11.6	0	0	11.6	0	11.6	0	23.1	0	0	0	0	0	0	11.6	0	23.1	0	23.1	0	34.7	0	0	46.3	0	0	0	11.6	11.6	0	11.6	34.7	0	23.1	0	0	34.7	0	57.9	0	11.6	0	11.6	0	0	0	0	0	23.1	11.6	23.1	23.1	11.6	11.6	0	11.6	34.7	23.1	0	0	11.6	0	11.6	0	0	0	57.9	0	57.9	11.6	174	0	34.7	23.1	0	46.3	0	0	57.9	23.1	23.1	23.1	23.1	0	11.6	34.7	23.1	34.7	46.3	0	0	0	23.1	0	11.6	23.1	0	34.7	0	0	0	11.6	11.6	11.6	0	0	11.6	11.6	11.6	0	23.1	11.6	0	0	0	0	11.6	0	0	104	23.1	0	34.7	57.9	0	0	0	46.3	23.1	0	0	0	23.1	0	11.6	46.3	0	0	0	23.1	23.1	0	0	0	11.6	11.6	11.6	0	0	0	0	0	11.6	0	0	0	0	34.7	0	46.3	23.1	11.6	11.6	0	0	23.1	23.1	0	11.6	0	0	0	34.7	11.6	0	0	34.7	0	34.7	34.7	0	11.6	23.1	11.6	0	0	0	46.3	11.6	0	23.1	0	0	11.6	0	0	23.1	0	0	11.6	0	0	0	0	23.1	11.6	0	0	11.6	0	0	0	46.3	0	0	0	11.6	11.6	0	23.1	0	34.7	0	23.1	0	23.1	11.6	11.6	0	46.3	57.9	0	0	11.6	0	0	11.6	11.6	0	11.6	0	11.6	11.6	11.6	0	11.6	23.1	0	0	23.1	0	23.1	0	0	0	11.6	23.1	0	0	0	11.6	0	0	46.3	11.6	11.6	0	0	0	0	0	0	0	0	0	0	150	0	11.6	11.6	0	0	1.17e+03	0	46.3	11.6	69.4	23.1	11.6	0	11.6	23.1	46.3	23.1	0	0	0	23.1	0	0	46.3	0	0	0	34.7	11.6	0	46.3	23.1	0	0	0	0	0	0	0	23.1	11.6	69.4	0	23.1	0	11.6	0	0	139	46.3	0	0	0	0	0	0	0	0	0	11.6	0	0	23.1	0	11.6	0	23.1	0	11.6	11.6	11.6	0	0	0	0	0	0	0	0	11.6	11.6	0	11.6	11.6	0	0	0	11.6	0	0	197	46.3	0	0	11.6	0	11.6	0	0	11.6	0	46.3	34.7	23.1	11.6	11.6	34.7	0	11.6	0	34.7	0	23.1	0	0	0	0	0	0	46.3	11.6	11.6	11.6	0	0	0	57.9	0	46.3	34.7	11.6	0	0	57.9	0	11.6	0	23.1	11.6	23.1	0	23.1	0	11.6	0	0	0	0	0	0	34.7	0	46.3	0	0	11.6	0	0	0	0	0	0	11.6	0	0	57.9	0	0	0	92.6	11.6	0	0	46.3	11.6	46.3	0	0	0	0	11.6	0	0	0	0	0	0	0	0	0	0	23.1	81	0	11.6	0	0	0	11.6	0	0	0	116	34.7	0	0	11.6	0	0	11.6	0	0	23.1	0	0	0	23.1	23.1	57.9	0	34.7	11.6	0	0	0	23.1	11.6	23.1	116	0	0	34.7	0	0	0	34.7	11.6	69.4	46.3	34.7	0	0	0	0	11.6	0	0	0	0	23.1	0	11.6	0	11.6	46.3	0	11.6	0	0	0	11.6	23.1	0	0	0	0	0	0	23.1	0	0	0	0	23.1	0	34.7	0	11.6	23.1	0	11.6	0	0	11.6	0	34.7	0	11.6	23.1	0	46.3	11.6	0	0	0	34.7	0	0	0	0	23.1	11.6	0	11.6	0	0	0	46.3	0	0	0	0	34.7	11.6	0	0	0	11.6	0	11.6	11.6	0	69.4	11.6	0	0	11.6	0	0	0	0	23.1	0	0	0	11.6	11.6	0	11.6	0	0	0	0	23.1	23.1	0	0	11.6	0	116	11.6	0	0	0	23.1	0	57.9	11.6	0	11.6	11.6	11.6	0	11.6	0	11.6	0	11.6	34.7	0	23.1	0	0	0	0	0	0	0	11.6	57.9	11.6	34.7	11.6	0	0	34.7	57.9	0	34.7	0	0	0	0	11.6	0	0	0	0	0	0	0	23.1	0	11.6	0	69.4	0	0	11.6	0	0	0	11.6	0	0	0	0	0	0	23.1	0	0	0	0	0	23.1	11.6	0	0	0	11.6	23.1	11.6	0	0	0	0	0	0	0	0	11.6	0	0	116	11.6	0	0	0	0	0	0	34.7	0	11.6	11.6	0	0	57.9	11.6	0	11.6	0	0	0	0	0	11.6	0	11.6	0	0	23.1	0	0	11.6	11.6	34.7	23.1	11.6	0	0	0	0	11.6	11.6	0	0	0	34.7	0	0	0	34.7	0	0	0	0	11.6	23.1	0	0	0	0	0	0	11.6	34.7	0	0	34.7	23.1	23.1	0	11.6	0	0	0	34.7	46.3	0	23.1	0	11.6	0	0	11.6	0	11.6	0	0	0	0	0	11.6	34.7	0	0	11.6	11.6	0	34.7	11.6	11.6	0	23.1	11.6	0	0	11.6	0	0	23.1	0	11.6	0	0	0	0	0	0	81	11.6	0	0	81	34.7	0	0	0	0	11.6	0	23.1	0	0	11.6	11.6	0	11.6	0	11.6	0	0	0	0	11.6	0	0	11.6	0	0	11.6	11.6	0	11.6	11.6	11.6	0	0	11.6	46.3	0	34.7	0	0	0	57.9	0	0	0	0	0	0	0	0	0	0	0	0	23.1	11.6	0	0	0	0	11.6	0	0	0	46.3	46.3	11.6	23.1	11.6	11.6	23.1	0	0	0	0	0	57.9	23.1	0	46.3	11.6	0	0	0	0	11.6	0	0	0	0	0	0	0	0	0	0	0	11.6	11.6	23.1	0	34.7	92.6	0	0	0	0	23.1	34.7	0	0	34.7	0	0	0	0	34.7	11.6	0	34.7	34.7	0	0	0	0	0	0	0	46.3	11.6	0	23.1	23.1	0	11.6	0	0	11.6	11.6	0	0	0	23.1	0	11.6	11.6	0	0	57.9	0	11.6	11.6	23.1	23.1	0	0	0	57.9	0	0	0	0	0	0	0	46.3	0	34.7	11.6	0	0	0	57.9	0	0	0	11.6	11.6	11.6	0	11.6	23.1	0	0	11.6	0	0	0	23.1	0	0	11.6	92.6	23.1	0	11.6	0	46.3	0	0	23.1	11.6	0	11.6	0	0	11.6	0	0	104	0	11.6	0	0	11.6	0	11.6	0	34.7	0	34.7	11.6	23.1	11.6	34.7	0	0	0	23.1	0	0	0	0	0	11.6	46.3	0	0	0	11.6	0	11.6	0	23.1	11.6	0	0	11.6	0	81	0	46.3	0	0	23.1	0	0	23.1	23.1	11.6	0	23.1	34.7	11.6	0	0	0	0	0	69.4	11.6	0	11.6	0	0	57.9	11.6	23.1	23.1	0	0	0	0	0	69.4	11.6	34.7	0	11.6	0	0	23.1	0	0	0	0	11.6	34.7	0	0	0	0	11.6	11.6	0	11.6	11.6	0	46.3	0	23.1	116	0	57.9	11.6	46.3	0	23.1	0	23.1	23.1	23.1	0	23.1	0	46.3	0	34.7	23.1	0	57.9	0	11.6	0	0	0	23.1	0	0	0	0	0	0	11.6	23.1	0	11.6	0	11.6	0	0	11.6	0	0	0	0	0	11.6	11.6	0	0	0	0	0	0	34.7	0	0	0	0	0	0	0	0	0	23.1	0	0	11.6	11.6	0	11.6	11.6	0	0	23.1	0	0	0	0	0	11.6	23.1	11.6	0	0	57.9	0	0	0	0	11.6	0	0	69.4	0	0	0	23.1	0	0	34.7	0	0	0	11.6	0	0	34.7	0	23.1	0	116	324	0	11.6	0	23.1	34.7	0	34.7	0	11.6	0	11.6	0	0	11.6	0	0	0	34.7	23.1	0	0	11.6	0	11.6	46.3	0	0	11.6	0	23.1	0	0	11.6	23.1	0	0	0	11.6	0	0	0	0	0	46.3	0	0	0	0	0	23.1	0	23.1	0	0	0	0	34.7	0	0	11.6	34.7	11.6	0	0	0	0	0	34.7	0	0	0	34.7	0	0	0	34.7	0	0	0	0	11.6	0	174	11.6	0	23.1	0	34.7	46.3	23.1	0	0	0	0	0	0	23.1	0	0	0	11.6	0	0	23.1	0	0	0	0	0	46.3	11.6	0	0	0	11.6	0	46.3	0	0	0	11.6	23.1	0	0	0	34.7	0	0	0	0	0	11.6	11.6	11.6	11.6	0	23.1	11.6	0	0	0	0	0	46.3	23.1	0	0	11.6	0	0	11.6	0	11.6	0	0	11.6	0	0	11.6	23.1	0	46.3	0	0	0	0	0	11.6	0	0	0	11.6	0	11.6	0	0	0	0	0	23.1	0	0	0	0	0	23.1	34.7	11.6	57.9	0	34.7	0	34.7	0	0	0	11.6	23.1	0	0	46.3	0	0	81	0	11.6	34.7	0	0	0	0	23.1	0	11.6	11.6	57.9	0	69.4	11.6	0	0	0	0	0	23.1	0	0	0	0	0	0	0	11.6	23.1	0	69.4	0	0	0	11.6	11.6	11.6	11.6	0	0	0	34.7	0	34.7	0	0	11.6	0	34.7	0	0	0	0	0	34.7	11.6	0	0	11.6	0	0	0	0	0	0	23.1	0	0	34.7	0	0	0	0	0	0	0	0	0	11.6	0	11.6	0	11.6	46.3	0	0	0	11.6	0	11.6	0	0	0	0	0	0	11.6	11.6	23.1	34.7	0	0	46.3	23.1	0	0	11.6	11.6	0	11.6	34.7	11.6	11.6	0	0	46.3	69.4	23.1	11.6	11.6	0	0	0	23.1	0	0	11.6	23.1	0	11.6	0	81	23.1	57.9	11.6	34.7	0	34.7	11.6	11.6	0	0	0	0	0	0	0	57.9	0	0	0	23.1	23.1	11.6	0	11.6	11.6	0	11.6	0	0	0	0	0	0	0	23.1	0	34.7	11.6	11.6	0	0	0	0	0	23.1	0	0	0	23.1	11.6	11.6	11.6	0	0	0	23.1	0	11.6	0	0	0	11.6	0	34.7	11.6	0	0	34.7	23.1	23.1	34.7	34.7	11.6	0	69.4	11.6	34.7	34.7	0	0	11.6	11.6	46.3	0	92.6	11.6	23.1	23.1	46.3	0	92.6	0	0	57.9	0	0	0	11.6	0	0	0	0	11.6	46.3	11.6	11.6	0	0	0	11.6	11.6	0	0	34.7	11.6	0	0	0	0	46.3	0	0	34.7	11.6	23.1	0	11.6	0	0	0	69.4	11.6	34.7	0	0	0	0	0	0	34.7	0	0	0	197	0	11.6	0	11.6	11.6	0	23.1	23.1	34.7	23.1	0	46.3	0	0	0	11.6	0	0	11.6	0	23.1	11.6	11.6	0	92.6	46.3	69.4	0	34.7	34.7	0	11.6	0	11.6	23.1	0	23.1	0	34.7	0	0	0	0	23.1	23.1	0	0	46.3	0	34.7	0	0	23.1	0	0	23.1	0	0	0	0	0	11.6	0	11.6	0	11.6	0	0	0	0	11.6	11.6	23.1	0	0	0	34.7	11.6	0	0	0	0	0	57.9	0	11.6	0	0	23.1	23.1	23.1	0	0	0	0	11.6	0	0	11.6	0	69.4	0	34.7	0	11.6	0	11.6	34.7	11.6	23.1	11.6	0	11.6	11.6	0	0	0	0	0	0	0	0	0	0	0	0	0	11.6	0	0	0	11.6	23.1	0	0	0	11.6	0	0	0	11.6	0	0	11.6	0	0	0	0	11.6	0	11.6	11.6	0	11.6	23.1	0	0	0	11.6	0	0	11.6	0	11.6	11.6	11.6	0	0	0	0	11.6	0	23.1	0	34.7	0	0	23.1	0	0	0	0	0	0	0	0	11.6	46.3	46.3	0	11.6	0	0	0	0	34.7	0	0	23.1	0	0	0	0	0	0	0	0	0	0	23.1	0	0	0	0	0	0	0	0	0	0	0	11.6	0	0	11.6	0	0	11.6	0	11.6	34.7	11.6	0	11.6	0	92.6	0	0	57.9	11.6	11.6	46.3	11.6	0	0	0	0	0	0	0	0	0	0	0	11.6	0	0	0	11.6	11.6	34.7	0	0	11.6	0	23.1	0	0	0	0	0	11.6	0	0	0	11.6	46.3	11.6	11.6	23.1	57.9	23.1	0	23.1	0	11.6	0	0	0	0	0	0	0	0	0	0	81	0	0	0	0	0	0	11.6	23.1	34.7	0	0	0	0	0	0	46.3	0	0	0	46.3	0	0	11.6	0	23.1	0	0	23.1	0	0	0	0	92.6	0	0	11.6	0	0	23.1	46.3	0	0	0	0	0	11.6	34.7	0	0	23.1	0	11.6	0	11.6	0	11.6	0	0	0	11.6	23.1	0	23.1	0	11.6	34.7	0	0	11.6	11.6	0	0	11.6	0	0	34.7	0	0	0	11.6	0	23.1	0	0	0	0	0	0	23.1	0	0	81	23.1	0	0	0	11.6	23.1	0	23.1	69.4	0	0	23.1	0	11.6	23.1	0	0	0	0	34.7	0	0	0	0	0	0	34.7	0	0	23.1	0	11.6	11.6	0	0	11.6	0	23.1	11.6	0	0	0	0	23.1	23.1	11.6	11.6	0	0	0	81	0	0	0	34.7	11.6	46.3	0	23.1	11.6	34.7	0	34.7	11.6	46.3	34.7	0	0	0	0	34.7	0	0	23.1	34.7	0	0	23.1	0	11.6	0	0	0	11.6	243	0	0	0	34.7	0	0	0	0	0	11.6	0	23.1	0	0	0	0	0	0	0	23.1	69.4	0	0	11.6	34.7	0	0	0	0	0	11.6	0	11.6	0	0	11.6	0	0	11.6	0	34.7	34.7	23.1	0	0	0	0	11.6	23.1	0	11.6	34.7	0	11.6	0	11.6	23.1	0	23.1	0	23.1	0	0	0	0	0	0	92.6	11.6	92.6	0	23.1	0	0	0	23.1	0	11.6	11.6	23.1	0	11.6	0	11.6	0	0	57.9	0	0	0	0	0	46.3	0	0	34.7	0	0	0	0	0	0	0	11.6	11.6	0	0	23.1	0	0	46.3	0	11.6	0	0	11.6	0	0	0	46.3	46.3	11.6	0	0	34.7	0	23.1	23.1	34.7	0	23.1	0	0	0	23.1	11.6	34.7	11.6	0	23.1	11.6	0	0	0	11.6	0	0	0	11.6	0	0	23.1	1.31e+03	0	0	0	0	23.1	0	11.6	0	0	0	0	0	0	0	0	0	34.7	34.7	104	11.6	0	11.6	11.6	11.6	0	0	0	0	34.7	69.4	0	0	11.6	11.6	0	0	57.9	0	0	0	11.6	0	0	0	0	11.6	23.1	0	0	0	0	11.6	23.1	0	11.6	81	0	0	0	11.6	0	0	0	0	34.7	0	0	57.9	0	0	34.7	23.1	0	0	0	0	11.6	0	0	11.6	11.6	0	0	0	11.6	34.7	0	0	23.1	11.6	0	0	11.6	0	34.7	11.6	0	0	0	23.1	0	0	23.1	11.6	23.1	0	0	34.7	46.3	69.4	11.6	23.1	23.1	11.6	34.7	23.1	23.1	11.6	0	11.6	23.1	0	0	0	0	0	11.6	0	0	0	23.1	0	11.6	0	0	11.6	11.6	23.1	0	0	57.9	0	0	0	23.1	11.6	0	0	0	57.9	0	0	23.1	0	23.1	0	23.1	11.6	11.6	0	0	0	11.6	0	0	0	0	0	0	0	34.7	0	0	0	0	0	11.6	0	0	0	0	0	0	0	0	0	0	0	0	0	34.7	23.1	0	0	0	0	0	0	11.6	0	0	46.3	0	0	0	0	34.7	0	0	34.7	0	116	0	0	0	0	46.3	0	11.6	0	0	0	11.6	0	23.1	0	0	11.6	11.6	0	23.1	0	11.6	0	0	0	46.3	23.1	34.7	11.6	0	0	23.1	23.1	116	23.1	0	81	11.6	11.6	11.6	11.6	0	0	0	0	0	11.6	23.1	23.1	46.3	11.6	46.3	46.3	0	0	34.7	0	0	0	0	34.7	11.6	11.6	0	23.1	0	11.6	11.6	0	11.6	11.6	23.1	11.6	0	0	0	0	46.3	11.6	0	0	81	11.6	11.6	0	0	81	34.7	0	0	0	11.6	11.6	0	23.1	0	0	0	0	23.1	34.7	0	23.1	0	0	0	0	0	23.1	0	11.6	0	0	0	34.7	0	57.9	23.1	0	0	11.6	0	11.6	0	0	11.6	23.1	11.6	0	0	11.6	11.6	11.6	0	0	0	0	0	46.3	57.9	0	23.1	0	0	0	0	23.1	11.6	11.6	0	0	0	0	0	34.7	0	0	23.1	0	0	11.6	11.6	0	0	0	0	0	11.6	0	0	11.6	23.1	11.6	92.6	46.3	0	11.6	0	11.6	11.6	69.4	11.6	0	46.3	0	0	0	0	11.6	0	0	0	0	0	0	23.1	0	0	46.3	46.3	0	0	0	11.6	0	0	0	23.1	0	0	23.1	0	0	23.1	0	0	57.9	46.3	0	46.3	46.3	0	0	0	0	11.6	0	0	11.6	11.6	23.1	11.6	0	23.1	0	0	34.7	23.1	0	0	34.7	0	0	0	23.1	0	0	0	34.7	0	463	0	0	23.1	46.3	11.6	0	0	0	0	23.1	0	0	0	0	34.7	11.6	0	0	0	0	23.1	0	0	23.1	0	23.1	23.1	0	11.6	11.6	0	11.6	0	0	11.6	34.7	0	0	11.6	69.4	0	11.6	11.6	0	0	0	0	34.7	11.6	0	11.6	34.7	0	0	0	23.1	0	0	0	0	0	0	0	0	0	0	0	0	0	0	0	0	0	11.6	0	0	0	0	57.9	0	0	57.9	23.1	0	0	0	0	0	23.1	0	0	0	0	0	69.4	0	0	0	0	0	0	0	0	0	0	11.6	11.6	0	34.7	0	0	11.6	0	0	11.6	0	11.6	11.6	0	69.4	0	0	0	0	11.6	23.1	0	0	0	0	0	11.6	0	0	0	11.6	0	0	81	0	0	34.7	0	0	11.6	0	11.6	0	0	0	0	11.6	46.3	0	0	11.6	0	0	11.6	11.6	34.7	46.3	0	104	23.1	0	0	11.6	23.1	11.6	23.1	57.9	57.9	0	0	57.9	0	0	0	0	34.7	0	11.6	23.1	11.6	23.1	11.6	0	0	0	0	0	11.6	0	11.6	0	34.7	23.1	0	11.6	0	0	57.9	0	0	23.1	0	23.1	23.1	0	0	0	0	0	11.6	0	0	0	0	11.6	0	0	0	0	0	0	0	0	23.1	0	0	0	0	11.6	11.6	0	0	11.6	0	11.6	0	0	0	0	0	0	0	0	23.1	0	23.1	34.7	11.6	0	0	0	11.6	0	34.7	0	11.6	0	0	0	23.1	0	46.3	11.6	0	46.3	0	46.3	11.6	0	0	0	0	23.1	11.6	0	0	116	23.1	0	0	11.6	0	0	0	11.6	11.6	0	0	11.6	0	0	23.1	11.6	0	46.3	23.1	11.6	23.1	0	11.6	0	0	0	23.1	46.3	0	23.1	23.1	34.7	23.1	0	11.6	0	0	0	0	0	0	11.6	0	0	0	0	0	0	34.7	0	0	0	0	11.6	0	46.3	0	34.7	46.3	0	0	11.6	0	0	0	0	23.1	11.6	0	11.6	23.1	0	0	11.6	0	0	11.6	0	0	0	0	11.6	0	11.6	0	0	0	0	0	0	34.7	0	11.6	0	197	0	23.1	0	57.9	0	34.7	0	0	0	0	0	34.7	11.6	0	0	0	0	23.1	0	0	0	0	34.7	11.6	0	0	0	11.6	11.6	0	11.6	0	0	0	0	0	0	0	0	0	34.7	23.1	0	0	0	11.6	0	0	0	0	0	0	34.7	0	0	11.6	0	11.6	11.6	11.6	0	11.6	0	0	0	0	0	23.1	11.6	0	0	0	0	11.6	0	0	11.6	11.6	0	0	11.6	0	11.6	0	34.7	0	0	0	0	81	0	11.6	69.4	23.1	0	0	69.4	0	23.1	46.3	11.6	0	11.6	0	0	0	0	0	0	0	0	23.1	34.7	0	11.6	0	0	11.6	34.7	0	0	11.6	0	0	11.6	0	0	0	23.1	0	23.1	0	0	34.7	11.6	0	34.7	0	0	11.6	11.6	0	11.6	11.6	23.1	0	0	0	0	11.6	0	0	11.6	0	0	0	0	11.6	0	11.6	11.6	0	0	23.1	11.6	0	34.7	0	23.1	23.1	0	0	11.6	0	0	0	23.1	0	0	11.6	46.3	0	34.7	11.6	34.7	0	46.3	34.7	0	11.6	23.1	11.6	0	0	0	0	23.1	0	0	11.6	11.6	23.1	11.6	0	0	0	0	0	11.6	0	0	0	0	0	0	11.6	0	57.9	11.6	0	81	69.4	46.3	0	23.1	0	0	11.6	11.6	0	0	0	127	0	57.9	0	81	0	23.1	0	11.6	0	0	57.9	0	0	0	0	0	0	0	23.1	0	11.6	23.1	0	0	116	0	0	11.6	46.3	11.6	34.7	0	11.6	0	23.1	23.1	0	23.1	0	11.6	0	23.1	46.3	69.4	11.6	0	0	0	11.6	11.6	23.1	0	0	11.6	0	11.6	69.4	0	23.1	0	11.6	0	23.1	0	46.3	0	23.1	0	0	0	0	0	0	0	0	0	34.7	11.6	0	11.6	0	34.7	11.6	34.7	46.3	0	11.6	11.6	0	0	0	57.9	0	34.7	11.6	0	0	0	0	0	0	0	0	0	0	0	11.6	0	23.1	11.6	0	0	23.1	0	0	0	23.1	0	0	0	34.7	0	0	0	0	0	0	0	0	23.1	11.6	0	0	34.7	0	11.6	0	11.6	0	0	0	0	0	11.6	0	0	11.6	23.1	23.1	0	0	0	69.4	0	0	0	0	0	0	0	0	0	0	0	57.9	0	0	57.9	34.7	0	0	0	46.3	11.6	127	0	0	23.1	0	34.7	0	0	0	0	0	57.9	0	23.1	0	23.1	0	23.1	0	0	46.3	0	116	0	23.1	0	11.6	11.6	0	11.6	0	23.1	11.6	34.7	0	0	23.1	23.1	0	23.1	11.6	0	11.6	11.6	0	0	11.6	0	0	23.1	34.7	57.9	0	0	11.6	11.6	11.6	0	0	46.3	11.6	0	0	0	23.1	0	0	11.6	162	0	0	0	0	0	11.6	0	0	0	0	0	34.7	69.4	162	57.9	11.6	0	69.4	0	0	0	0	0	0	23.1	0	0	0	11.6	0	0	11.6	0	0	0	0	0	11.6	0	11.6	11.6	0	0	11.6	0	0	11.6	0	0	11.6	46.3	0	0	0	0	11.6	417	0	0	0	34.7	0	0	57.9	34.7	0	11.6	0	0	0	0	0	11.6	0	0	0	34.7	0	11.6	23.1	0	11.6	0	23.1	11.6	11.6	11.6	69.4	0	0	23.1	0	81	23.1	0	0	11.6	34.7	11.6	0	11.6	0	0	0	11.6	0	0	0	23.1	23.1	0	0	23.1	0	0	0	0	23.1	23.1	0	34.7	0	0	0	81	0	0	0	0	11.6	0	0	0	0	0	11.6	0	0	0	0	0	0	0	0	0	0	11.6	0	23.1	0	0	0	0	0	11.6	0	0	0	46.3	0	0	0	23.1	0	34.7	34.7	34.7	57.9	0	11.6	23.1	46.3	0	34.7	92.6	0	34.7	0	34.7	0	11.6	0	0	0	11.6	23.1	0	0	0	0	0	0	23.1	11.6	0	0	23.1	0	0	0	0	11.6	0	11.6	0	0	0	0	0	0	11.6	243	0	0	0	0	150	0	23.1	11.6	0	0	0	0	0	0	11.6	0	23.1	0	34.7	0	0	0	0	11.6	0	34.7	0	23.1	34.7	0	0	11.6	11.6	0	11.6	23.1	0	0	0	23.1	0	0	11.6	0	0	46.3	0	0	11.6	0	11.6	0	23.1	0	11.6	0	0	0	11.6	0	0	0	11.6	0	81	0	0	0	0	0	46.3	0	11.6	11.6	23.1	0	0	0	0	0	0	11.6	0	11.6	23.1	23.1	0	0	0	23.1	0	0	0	81	23.1	34.7	34.7	11.6	23.1	11.6	23.1	34.7	0	0	11.6	0	0	92.6	57.9	0	0	0	11.6	0	0	0	0	11.6	0	11.6	23.1	0	11.6	104	0	0	0	69.4	0	0	23.1	23.1	11.6	0	11.6	0	0	0	11.6	23.1	0	23.1	23.1	0	11.6	0	34.7	11.6	23.1	23.1	0	46.3	23.1	0	0	0	23.1	0	23.1	0	46.3	0	11.6	0	11.6	0	23.1	0	11.6	0	34.7	0	0	0	0	11.6	0	23.1	11.6	46.3	0	11.6	23.1	34.7	0	0	0	0	23.1	11.6	0	0	92.6	11.6	0	23.1	11.6	11.6	23.1	11.6	0	0	0	23.1	0	0	0	0	0	0	11.6	0	0	0	0	11.6	23.1	0	0	11.6	0	0	0	11.6	0	0	23.1	34.7	34.7	0	0	0	11.6	0	11.6	23.1	0	0	0	0	0	23.1	0	0	23.1	11.6	11.6	0	0	11.6	11.6	11.6	0	0	0	23.1	139	0	1.13e+03	0	139	0	0	23.1	0	0	0	11.6	11.6	0	0	0	0	0	0	23.1	0	11.6	0	11.6	34.7	0	0	23.1	0	0	23.1	0	11.6	11.6	0	34.7	11.6	11.6	0	11.6	0	1.23e+03	0	11.6	0	0	0	0	34.7	0	0	0	0	0	34.7	23.1	0	0	0	0	0	0	0	0	0	0	81	0	34.7	0	46.3	0	0	11.6	11.6	34.7	34.7	0	0	0	0	0	0	0	0	0	23.1	0	0	0	0	23.1	0	0	34.7	0	0	81	11.6	0	23.1	0	0	0	11.6	0	0	34.7	34.7	0	0	0	34.7	0	0	11.6	11.6	0	23.1	0	0	0	0	0	0	0	0	0	0	34.7	34.7	0	23.1	0	0	23.1	0	0	11.6	0	0	11.6	0	46.3	0	11.6	46.3	0	11.6	0	0	0	11.6	0	0	69.4	11.6	139	11.6	23.1	0	11.6	11.6	0	0	0	0	0	0	34.7	0	0	0	0	0	11.6	0	0	46.3	0	0	34.7	0	0	0	0	0	0	0	0	81	0	0	0	0	34.7	23.1	0	23.1	23.1	0	0	0	0	0	0	0	23.1	0	23.1	34.7	0	0	46.3	11.6	34.7	23.1	11.6	0	0	0	0	23.1	0	0	11.6	0	23.1	0	0	0	0	0	0	0	0	11.6	0	0	11.6	46.3	23.1	0	0	0	11.6	0	11.6	0	0	0	0	0	0	11.6	0	11.6	23.1	11.6	0	0	0	0	0	0	0	0	0	0	0	11.6	23.1	0	23.1	0	0	34.7	0	0	11.6	0	0	0	0	0	0	11.6	0	46.3	0	0	11.6	0	46.3	0	11.6	0	0	0	23.1	11.6	0	23.1	23.1	11.6	162	0	11.6	11.6	11.6	0	0	0	0	0	0	0	34.7	0	23.1	0	92.6	11.6	0	11.6	0	34.7	0	0	0	0	0	23.1	23.1	0	11.6	0	0	162	23.1	23.1	23.1	11.6	23.1	23.1	11.6	0	0	23.1	0	0	0	57.9	0	0	81	34.7	11.6	11.6	0	23.1	0	0	0	0	34.7	0	0	46.3	34.7	0	0	11.6	11.6	0	0	23.1	11.6	0	23.1	0	0	11.6	0	0	34.7	11.6	11.6	0	0	11.6	0	0	0	0	11.6	289	0	0	0	0	46.3	0	23.1	11.6	0	0	11.6	0	46.3	11.6	0	34.7	0	0	23.1	0	0	0	0	0	0	0	23.1	34.7	23.1	0	0	0	0	0	11.6	0	0	0	46.3	0	0	0	0	34.7	0	23.1	0	34.7	0	0	0	0	0	0	11.6	11.6	0	23.1	0	0	11.6	0	0	0	11.6	0	11.6	34.7	0	0	0	0	0	0	23.1	46.3	0	0	0	46.3	11.6	23.1	0	0	0	11.6	0	0	11.6	11.6	11.6	23.1	0	92.6	0	0	23.1	0	11.6	0	46.3	0	11.6	0	0	0	23.1	11.6	0	0	0	0	0	0	0	0	11.6	116	0	0	0	0	0	57.9	0	0	0	0	0	0	23.1	0	11.6	0	0	0	34.7	0	23.1	0	34.7	11.6	23.1	0	11.6	0	0	0	0	23.1	0	46.3	0	0	0	0	0	11.6	0	0	57.9	0	0	0	23.1	0	46.3	0	0	0	11.6	0	46.3	34.7	0	0	0	11.6	0	0	11.6	81	0	0	116	11.6	0	0	46.3	0	0	11.6	0	11.6	34.7	0	0	0	0	34.7	0	0	0	69.4	57.9	0	0	0	23.1	34.7	0	0	0	23.1	0	23.1	0	0	0	0	0	0	23.1	0	0	0	0	34.7	0	23.1	0	23.1	34.7	0	23.1	0	0	23.1	0	0	0	0	0	0	0	11.6	11.6	23.1	0	46.3	11.6	0	0	0	0	23.1	23.1	0	0	0	23.1	34.7	34.7	0	11.6	23.1	11.6	23.1	0	0	0	11.6	0	0	23.1	0	57.9	0	23.1	23.1	0	0	0	0	11.6	0	23.1	0	0	0	11.6	0	11.6	0	0	11.6	34.7	0	0	23.1	0	0	11.6	0	0	0	0	23.1	0	23.1	0	0	0	0	0	0	11.6	0	0	34.7	0	0	11.6	0	0	23.1	0	0	0	0	0	0	34.7	11.6	11.6	11.6	0	81	34.7	23.1	0	0	0	0	0	23.1	0	0	0	23.1	0	0	0	11.6	0	0	0	0	0	0	0	23.1	23.1	11.6	0	0	0	0	23.1	23.1	23.1	57.9	0	0	0	0	11.6	0	0	0	11.6	0	23.1	11.6	0	34.7	11.6	0	0	0	0	23.1	0	0	34.7	11.6	11.6	0	0	23.1	0	0	0	0	0	0	23.1	0	23.1	46.3	0	0	0	0	0	0	11.6	0	0	0	0	11.6	11.6	0	0	0	11.6	34.7	0	34.7	11.6	81	0	0	11.6	0	34.7	0	0	57.9	11.6	0	0	0	0	0	0	46.3	0	0	0	23.1	11.6	11.6	23.1	0	0	0	0	0	0	46.3	0	34.7	69.4	0	0	0	0	0	57.9	23.1	11.6	0	0	0	0	0	11.6	11.6	0	0	0	34.7	0	46.3	23.1	0	0	0	0	46.3	11.6	0	0	0	11.6	0	0	0	0	11.6	0	23.1	46.3	11.6	11.6	11.6	0	0	11.6	0	0	0	0	0	92.6	0	34.7	0	0	23.1	11.6	0	0	11.6	34.7	0	0	11.6	34.7	0	23.1	0	0	0	0	0	11.6	0	0	0	0	11.6	0	0	0	0	0	0	34.7	34.7	23.1	34.7	11.6	0	69.4	11.6	23.1	0	0	0	0	0	127	11.6	0	11.6	34.7	11.6	34.7	11.6	0	69.4	0	23.1	0	0	81	11.6	0	34.7	0	0	34.7	0	11.6	0	0	0	0	0	0	11.6	0	11.6	0	0	69.4	0	0	11.6	0	0	11.6	0	34.7	34.7	34.7	11.6	11.6	0	11.6	0	11.6	0	0	0	11.6	11.6	0	0	11.6	0	0	11.6	23.1	23.1	0	0	0	0	0	0	0	0	23.1	11.6	0	0	0	23.1	116	11.6	0	0	0	0	11.6	0	0	0	23.1	11.6	0	0	0	11.6	0	0	0	46.3	0	23.1	0	0	0	0	0	0	11.6	11.6	23.1	104	0	11.6	11.6	0	0	0	11.6	57.9	46.3	0	0	11.6	0	11.6	11.6	34.7	23.1	0	11.6	11.6	0	0	0	0	0	0	0	11.6	0	0	11.6	23.1	0	11.6	34.7	23.1	0	0	0	11.6	0	0	81	11.6	81	11.6	0	69.4	0	0	34.7	0	0	23.1	0	23.1	23.1	0	0	0	0	34.7	0	0	0	0	0	11.6	0	0	0	11.6	0	23.1	34.7	34.7	0	69.4	0	57.9	11.6	0	0	34.7	0	23.1	46.3	0	0	0	23.1	11.6	0	34.7	11.6	0	23.1	11.6	0	23.1	0	11.6	11.6	0	11.6	0	0	0	11.6	0	57.9	11.6	11.6	0	23.1	0	0	0	0	0	0	0	23.1	0	0	0	0	0	11.6	0	0	46.3	23.1	81	0	1.26e+03	359	0	0	11.6	0	0	0	57.9	0	0	0	23.1	11.6	0	0	0	23.1	11.6	0	46.3	0	0	46.3	0	0	23.1	0	0	0	0	69.4	57.9	23.1	23.1	0	0	34.7	0	0	0	0	0	11.6	81	11.6	11.6	0	34.7	11.6	0	92.6	0	0	0	0	0	11.6	0	0	0	0	11.6	34.7	0	92.6	11.6	11.6	11.6	0	23.1	0	0	11.6	0	0	23.1	11.6	11.6	34.7	23.1	0	0	69.4	0	81	0	0	0	0	0	23.1	0	0	0	0	34.7	23.1	34.7	11.6	0	0	0	23.1	0	23.1	0	0	11.6	0	11.6	11.6	11.6	0	0	11.6	57.9	0	0	0	11.6	0	0	0	0	0	0	0	23.1	0	34.7	11.6	0	0	0	23.1	0	0	23.1	0	0	11.6	0	0	0	0	0	11.6	0	23.1	0	34.7	0	0	0	34.7	46.3	11.6	0	0	0	0	0	11.6	0	69.4	0	11.6	23.1	0	23.1	23.1	0	11.6	0	11.6	0	57.9	23.1	0	0	0	11.6	11.6	0	0	11.6	11.6	0	0	11.6	0	0	0	11.6	0	0	0	0	0	0	0	0	0	0	0	69.4	11.6	34.7	0	11.6	0	11.6	0	0	11.6	0	57.9	46.3	34.7	23.1	0	0	0	0	11.6	0	0	11.6	11.6	0	0	46.3	11.6	23.1	0	11.6	11.6	11.6	0	0	23.1	0	0	23.1	0	0	116	0	0	57.9	0	0	0	23.1	11.6	0	69.4	0	174	0	0	0	11.6	0	0	0	0	0	11.6	0	11.6	0	0	0	0	23.1	0	0	34.7	0	0	0	23.1	0	46.3	0	0	0	0	0	0	11.6	0	0	34.7	11.6	0	0	0	0	0	0	11.6	0	23.1	69.4	23.1	46.3	0	23.1	0	0	11.6	46.3	11.6	11.6	0	0	0	46.3	0	46.3	0	0	46.3	0	0	34.7	81	0	23.1	0	23.1	11.6	11.6	0	0	0	11.6	0	23.1	0	11.6	0	11.6	0	0	0	0	11.6	0	0	0	0	0	0	0	0	0	0	11.6	0	0	23.1	11.6	0	0	11.6	0	0	0	11.6	0	0	0	23.1	0	23.1	34.7	0	11.6	34.7	0	23.1	0	0	11.6	0	0	0	0	46.3	11.6	0	0	11.6	0	0	0	0	0	0	0	23.1	0	23.1	0	0	34.7	0	34.7	34.7	34.7	11.6	46.3	23.1	0	34.7	0	57.9	11.6	46.3	0	0	0	0	0	11.6	11.6	0	0	0	11.6	0	11.6	11.6	0	0	0	0	23.1	0	57.9	11.6	0	23.1	0	23.1	0	23.1	0	11.6	11.6	0	34.7	11.6	0	23.1	0	0	0	0	127	0	11.6	0	0	0	11.6	11.6	127	0	11.6	34.7	0	11.6	0	11.6	0	11.6	0	11.6	0	0	0	0	11.6	0	34.7	0	0	11.6	0	23.1	34.7	23.1	0	0	34.7	11.6	0	11.6	0	0	0	0	23.1	0	11.6	0	11.6	34.7	23.1	0	0	34.7	11.6	11.6	34.7	0	0	0	0	34.7	0	11.6	11.6	11.6	0	11.6	0	46.3	23.1	34.7	11.6	0	11.6	0	11.6	0	0	0	0	23.1	0	0	0	0	0	0	23.1	34.7	0	23.1	23.1	0	23.1	0	0	34.7	11.6	0	0	127	0	34.7	0	0	11.6	0	11.6	57.9	0	11.6	46.3	0	34.7	0	11.6	57.9	0	34.7	0	69.4	0	0	0	0	34.7	0	11.6	0	69.4	0	11.6	23.1	23.1	0	11.6	23.1	0	0	23.1	23.1	0	34.7	0	23.1	0	11.6	0	11.6	0	11.6	11.6	0	0	11.6	0	11.6	11.6	23.1	0	0	34.7	0	0	0	0	11.6	11.6	0	0	0	23.1	11.6	23.1	0	0	34.7	0	11.6	11.6	0	11.6	0	0	0	23.1	0	11.6	0	46.3	0	11.6	23.1	0	0	11.6	127	23.1	69.4	0	11.6	0	11.6	0	0	11.6	11.6	0	0	0	11.6	11.6	11.6	0	0	0	0	0	0	11.6	81	34.7	0	46.3	0	11.6	0	0	23.1	0	57.9	11.6	0	0	0	0	0	0	11.6	0	0	11.6	34.7	0	0	0	11.6	11.6	46.3	23.1	0	0	0	11.6	0	11.6	0	11.6	0	11.6	0	57.9	0	0	370	0	0	0	0	11.6	34.7	34.7	11.6	11.6	0	11.6	0	0	23.1	0	0	0	0	11.6	23.1	0	0	46.3	0	0	0	0	0	0	0	23.1	11.6	0	0	11.6	0	0	0	0	0	0	46.3	0	0	11.6	23.1	23.1	0	104	11.6	0	0	46.3	0	0	0	0	11.6	0	0	0	11.6	0	0	0	0	0	0	0	11.6	46.3	23.1	0	23.1	0	0	0	11.6	0	0	0	46.3	11.6	0	23.1	69.4	0	0	34.7	0	11.6	0	23.1	23.1	11.6	11.6	0	0	0	23.1	0	23.1	11.6	11.6	0	46.3	23.1	0	0	69.4	23.1	46.3	0	0	57.9	11.6	11.6	0	11.6	11.6	69.4	0	0	11.6	0	0	0	0	0	11.6	0	0	11.6	0	23.1	0	0	11.6	0	127	11.6	0	0	11.6	0	0	0	0	34.7	0	11.6	11.6	0	34.7	11.6	0	11.6	0	0	57.9	0	0	0	0	0	11.6	0	0	11.6	11.6	11.6	0	0	0	0	0	11.6	0	0	0	11.6	0	0	0	57.9	11.6	23.1	0	0	34.7	150	0	0	11.6	23.1	11.6	0	0	0	23.1	0	11.6	0	0	0	0	11.6	11.6	23.1	0	0	46.3	0	0	0	0	0	11.6	0	0	0	34.7	0	0	0	46.3	11.6	0	11.6	23.1	0	0	23.1	0	23.1	0	0	23.1	11.6	0	57.9	0	11.6	23.1	0	0	0	23.1	23.1	34.7	34.7	0	0	0	23.1	57.9	0	11.6	0	0	0	0	0	0	0	0	0	0	0	0	0	34.7	0	0	11.6	46.3	0	104	0	0	11.6	34.7	0	11.6	0	0	11.6	11.6	34.7	23.1	23.1	81	23.1	0	0	0	11.6	0	0	116	23.1	0	0	34.7	23.1	0	0	23.1	0	0	0	0	11.6	0	0	11.6	23.1	0	57.9	0	0	69.4	11.6	11.6	0	11.6	34.7	34.7	11.6	23.1	0	0	0	0	0	11.6	11.6	0	69.4	0	0	11.6	0	0	11.6	127	11.6	0	11.6	23.1	11.6	11.6	11.6	11.6	69.4	0	0	0	0	0	0	34.7	0	0	11.6	0	0	0	23.1	0	0	69.4	11.6	0	11.6	0	34.7	0	0	0	11.6	0	0	23.1	11.6	0	11.6	0	0	0	0	0	0	23.1	23.1	0	0	0	11.6	0	92.6	0	0	0	23.1	0	23.1	0	23.1	0	0	46.3	11.6	0	0	0	0	11.6	0	11.6	11.6	0	23.1	11.6	0	0	0	23.1	11.6	0	23.1	23.1	0	0	0	0	0	34.7	0	0	0	0	0	0	0	0	0	11.6	0	0	34.7	0	0	11.6	0	0	0	0	0	0	11.6	0	11.6	23.1	0	11.6	0	0	0	0	11.6	0	34.7	0	0	34.7	0	23.1	23.1	0	0	0	0	11.6	11.6	0	0	11.6	11.6	0	11.6	0	0	0	34.7	46.3	11.6	11.6	57.9	0	11.6	11.6	0	46.3	0	23.1	11.6	0	0	11.6	0	23.1	0	0	0	81	57.9	0	0	34.7	0	0	0	0	0	0	0	0	0	23.1	46.3	23.1	0	57.9	0	11.6	0	0	23.1	0	23.1	0	23.1	11.6	11.6	0	34.7	0	0	0	11.6	0	0	23.1	46.3	0	0	0	0	11.6	11.6	0	0	0	11.6	11.6	0	23.1	0	0	46.3	23.1	0	0	0	0	0	11.6	11.6	0	23.1	0	11.6	11.6	23.1	11.6	11.6	0	0	0	11.6	23.1	11.6	0	0	11.6	0	11.6	11.6	0	23.1	0	0	11.6	34.7	23.1	0	11.6	11.6	0	0	0	0	0	0	0	11.6	11.6	0	0	0	11.6	0	0	0	11.6	0	0	11.6	23.1	57.9	0	0	11.6	0	0	0	81	0	34.7	0	23.1	0	0	0	0	11.6	23.1	11.6	0	0	0	23.1	0	0	0	0	11.6	0	0	0	0	11.6	11.6	0	0	11.6	23.1	0	0	0	11.6	0	0	0	0	11.6	0	11.6	11.6	0	0	0	11.6	0	11.6	0	0	0	208	0	0	23.1	0	11.6	0	0	57.9	0	0	0	23.1	0	23.1	0	11.6	0	11.6	0	0	0	23.1	0	0	0	0	0	69.4	0	57.9	23.1	34.7	0	0	0	11.6	23.1	11.6	0	0	0	0	11.6	0	0	0	34.7	0	0	0	0	0	0	23.1	11.6	46.3	11.6	34.7	11.6	0	0	0	0	0	0	0	0	11.6	0	0	11.6	0	23.1	11.6	34.7	11.6	23.1	46.3	11.6	11.6	0	0	34.7	11.6	0	0	0	0	0	0	0	11.6	0	23.1	0	34.7	0	0	0	0	0	0	0	23.1	34.7	0	0	0	11.6	11.6	0	0	23.1	0	23.1	0	0	0	0	0	0	11.6	23.1	0	34.7	0	11.6	0	23.1	11.6	0	23.1	46.3	0	23.1	23.1	0	0	0	57.9	11.6	0	0	23.1	0	34.7	0	81	0	0	0	23.1	0	0	0	0	34.7	23.1	11.6	0	23.1	11.6	11.6	34.7	0	0	11.6	0	0	0	0	0	11.6	0	57.9	11.6	0	0	11.6	0	0	0	23.1	0	0	0	23.1	0	0	11.6	23.1	0	0	0	11.6	0	0	0	0	0	0	0	11.6	23.1	0	11.6	11.6	0	0	0	0	0	23.1	23.1	0	0	11.6	11.6	0	23.1	0	0	23.1	0	23.1	11.6	0	0	0	0	0	34.7	0	0	46.3	0	0	0	11.6	0	0	0	34.7	34.7	0	34.7	0	0	0	0	0	0	0	11.6	11.6	0	23.1	0	0	11.6	0	0	23.1	0	0	0	23.1	0	11.6	0	23.1	0	11.6	23.1	0	81	46.3	0	0	0	0	127	11.6	23.1	23.1	0	0	0	0	0	0	0	0	0	0	11.6	0	46.3	23.1	0	23.1	69.4	11.6	0	0	0	0	0	11.6	23.1	57.9	46.3	11.6	0	81	0	0	11.6	0	0	23.1	0	0	11.6	0	11.6	0	0	0	34.7	0	23.1	0	23.1	0	0	11.6	46.3	0	0	0	23.1	0	34.7	34.7	0	0	0	0	0	0	11.6	11.6	0	0	23.1	0	0	23.1	11.6	0	0	11.6	0	0	0	0	0	0	11.6	0	139	11.6	0	0	0	0	11.6	23.1	0	11.6	0	0	0	23.1	46.3	11.6	0	34.7	0	0	34.7	0	11.6	0	23.1	0	0	0	34.7	11.6	11.6	34.7	0	11.6	11.6	0	23.1	0	0	46.3	23.1	0	0	0	11.6	0	34.7	0	0	0	11.6	34.7	11.6	0	11.6	0	0	23.1	0	0	104	0	34.7	0	0	69.4	34.7	0	11.6	23.1	23.1	81	46.3	0	0	11.6	46.3	0	23.1	0	0	0	11.6	0	11.6	0	11.6	0	23.1	11.6	0	0	11.6	0	0	11.6	0	11.6	11.6	0	0	0	0	46.3	0	0	11.6	0	0	0	11.6	0	0	0	0	0	0	0	0	11.6	0	0	0	0	23.1	0	0	0	0	0	34.7	0	11.6	23.1	0	11.6	34.7	127	0	34.7	11.6	0	11.6	11.6	0	0	0	23.1	0	11.6	0	34.7	23.1	0	11.6	0	0	11.6	23.1	0	0	0	0	23.1	11.6	0	0	0	0	0	23.1	0	11.6	0	0	11.6	0	0	0	0	0	0	0	0	0	11.6	0	0	0	0	0	0	0	0	0	46.3	11.6	11.6	0	11.6	0	0	0	11.6	0	0	0	0	0	11.6	0	23.1	34.7	11.6	11.6	23.1	11.6	0	0	34.7	11.6	0	0	0	0	0	0	0	11.6	0	11.6	0	11.6	0	0	0	0	0	11.6	11.6	0	0	0	0	0	0	0	34.7	34.7	0	0	0	0	0	0	0	23.1	0	46.3	23.1	23.1	0	0	0	11.6	0	0	11.6	34.7	23.1	34.7	69.4	92.6	0	11.6	0	0	0	0	11.6	0	0	23.1	0	0	0	174	0	0	0	11.6	0	11.6	11.6	0	11.6	0	0	0	0	0	0	0	0	46.3	0	0	23.1	0	0	23.1	11.6	0	0	0	0	0	0	11.6	0	0	0	0	0	0	11.6	0	0	34.7	11.6	0	0	46.3	0	11.6	0	0	0	0	0	11.6	0	0	0	0	0	0	0	11.6	0	11.6	0	0	11.6	57.9	0	0	0	0	0	0	0	0	0	0	0	11.6	11.6	11.6	0	11.6	0	0	0	11.6	0	0	11.6	23.1	0	11.6	0	0	0	11.6	0	0	0	0	0	0	0	0	0	0	0	11.6	1.4e+03	0	11.6	34.7	23.1	0	0	11.6	11.6	0	0	11.6	0	0	0	34.7	11.6	0	11.6	0	0	23.1	23.1	11.6	23.1	11.6	0	0	0	0	0	0	0	0	0	0	11.6	0	0	0	0	34.7	0	11.6	0	34.7	0	0	0	0	11.6	11.6	0	11.6	0	0	0	0	0	23.1	0	23.1	23.1	0	0	11.6	0	0	0	0	34.7	0	69.4	0	92.6	0	0	0	0	11.6	0	0	0	11.6	23.1	0	11.6	0	0	0	0	0	0	81	0	0	0	0	46.3	0	23.1	34.7	0	0	0	0	23.1	23.1	0	0	11.6	0	0	0	0	11.6	0	0	0	11.6	0	0	23.1	34.7	0	0	23.1	0	0	0	23.1	11.6	0	0	0	0	0	0	0	0	0	0	23.1	0	0	0	34.7	23.1	0	0	0	11.6	11.6	0	23.1	0	11.6	11.6	11.6	0	0	11.6	0	0	46.3	0	0	23.1	0	0	0	11.6	0	0	34.7	23.1	0	11.6	0	0	34.7	0	11.6	11.6	11.6	23.1	11.6	0	0	0	11.6	0	57.9	23.1	11.6	23.1	0	0	11.6	0	0	0	0	46.3	0	11.6	0	0	0	0	0	0	11.6	0	0	0	11.6	0	0	0	0	0	0	23.1	0	0	0	0	34.7	0	0	0	0	0	0	34.7	0	0	0	0	127	0	0	0	0	11.6	0	0	0	0	34.7	0	11.6	11.6	0	23.1	23.1	0	11.6	0	11.6	0	0	0	0	0	34.7	0	0	0	0	11.6	0	0	0	11.6	23.1	11.6	0	0	11.6	0	0	11.6	0	0	0	11.6	0	0	11.6	0	0	0	11.6	0	0	0	11.6	11.6	11.6	0	34.7	81	0	0	11.6	11.6	11.6	23.1	0	0	0	0	0	11.6	11.6	0	0	0	0	0	34.7	0	0	23.1	11.6	57.9	0	0	11.6	0	23.1	46.3	0	0	0	0	0	0	34.7	0	0	0	0	11.6	0	0	0	0	11.6	57.9	0	0	0	0	0	46.3	11.6	0	46.3	46.3	0	0	0	0	11.6	11.6	0	46.3	46.3	0	0	11.6	34.7	0	0	0	23.1	46.3	0	0	0	34.7	0	0	0	11.6	0	11.6	34.7	0	0	0	0	0	0	11.6	11.6	0	0	69.4	69.4	0	11.6	0	0	0	0	0	0	46.3	23.1	0	0	11.6	0	11.6	23.1	0	11.6	0	11.6	0	0	11.6	11.6	0	0	0	0	11.6	0	23.1	0	11.6	57.9	23.1	0	34.7	0	0	0	0	0	0	0	0	11.6	0	23.1	891	0	23.1	11.6	11.6	11.6	0	11.6	11.6	0	0	0	0	23.1	0	57.9	11.6	11.6	116	0	46.3	0	0	116	0	0	0	11.6	0	34.7	23.1	0	0	11.6	0	0	0	0	11.6	34.7	0	0	11.6	0	0	0	0	0	0	127	0	11.6	0	0	0	46.3	11.6	0	23.1	11.6	0	0	0	11.6	11.6	0	0	0	0	0	11.6	11.6	11.6	0	69.4	0	11.6	0	0	0	23.1	46.3	0	0	11.6	11.6	0	0	0	0	11.6	0	11.6	0	34.7	0	0	0	0	0	11.6	11.6	0	57.9	23.1	0	11.6	0	0	57.9	23.1	11.6	0	0	0	0	0	46.3	11.6	34.7	0	11.6	0	0	0	0	0	11.6	0	11.6	11.6	11.6	0	0	11.6	0	0	0	0	0	0	116	0	11.6	34.7	0	0	0	46.3	0	0	0	0	11.6	92.6	0	0	0	0	0	0	11.6	57.9	11.6	11.6	0	34.7	0	0	11.6	0	104	0	0	11.6	0	11.6	0	0	0	0	0	0	0	0	0	46.3	57.9	0	0	0	0	0	0	0	0	0	0	0	0	46.3	0	0	11.6	0	11.6	0	46.3	23.1	0	0	11.6	11.6	11.6	0	0	0	11.6	0	0	23.1	0	34.7	0	11.6	23.1	0	23.1	23.1	46.3	0	0	0	23.1	0	46.3	0	11.6	0	23.1	0	0	34.7	0	0	0	34.7	0	11.6	23.1	11.6	23.1	0	57.9	0	0	0	0	0	0	0	0	23.1	11.6	0	0	0	81	0	81	11.6	11.6	0	0	0	0	0	0	11.6	0	0	0	11.6	11.6	0	11.6	0	11.6	11.6	0	0	11.6	34.7	0	23.1	11.6	11.6	0	0	0	0	11.6	11.6	11.6	46.3	34.7	11.6	0	0	0	0	0	0	0	0	11.6	0	11.6	0	0	0	11.6	34.7	0	0	0	11.6	0	0	0	0	0	0	34.7	69.4	0	0	23.1	69.4	0	0	0	0	11.6	11.6	0	0	0	0	0	11.6	0	0	11.6	0	0	23.1	11.6	46.3	0	23.1	34.7	0	0	23.1	23.1	0	0	11.6	0	0	0	0	0	0	0	0	11.6	0	0	0	0	11.6	0	23.1	0	23.1	0	23.1	0	0	0	0	0	0	0	34.7	11.6	0	0	11.6	46.3	0	0	0	0	0	0	11.6	0	0	0	0	0	0	23.1	0	11.6	0	0	0	11.6	0	0	57.9	11.6	0	23.1	0	0	0	23.1	11.6	0	11.6	0	11.6	0	23.1	0	11.6	0	0	0	0	0	0	0	11.6	23.1	0	0	46.3	11.6	0	23.1	11.6	0	23.1	0	11.6	23.1	0	0	11.6	0	0	11.6	23.1	11.6	0	23.1	0	11.6	0	185	11.6	0	34.7	23.1	0	11.6	0	46.3	11.6	11.6	0	0	0	0	0	0	23.1	0	23.1	0	11.6	0	0	81	11.6	0	0	0	0	0	0	23.1	0	0	0	0	11.6	11.6	0	0	0	0	0	104	0	0	0	0	0	11.6	23.1	57.9	0	57.9	11.6	81	11.6	0	0	0	0	0	11.6	0	0	0	0	0	23.1	0	0	278	92.6	46.3	0	11.6	11.6	0	23.1	0	11.6	0	0	0	11.6	0	0	0	0	11.6	46.3	11.6	23.1	11.6	0	11.6	0	46.3	11.6	0	11.6	11.6	23.1	0	11.6	0	0	11.6	46.3	11.6	0	34.7	23.1	0	23.1	0	0	0	0	0	0	11.6	57.9	23.1	0	11.6	0	0	34.7	69.4	11.6	23.1	34.7	0	0	23.1	127	0	92.6	0	11.6	0	0	0	11.6	11.6	0	0	23.1	0	34.7	0	46.3	11.6	0	0	0	0	34.7	0	34.7	0	0	57.9	0	0	0	11.6	0	0	11.6	11.6	0	11.6	81	34.7	0	11.6	0	23.1	0	0	0	0	0	0	0	0	23.1	23.1	0	0	0	0	23.1	0	46.3	0	11.6	11.6	0	0	23.1	23.1	34.7	11.6	0	0	23.1	0	92.6	11.6	34.7	11.6	11.6	0	23.1	0	11.6	0	0	11.6	0	23.1	0	0	11.6	0	0	0	46.3	92.6	0	0	23.1	46.3	0	0	0	0	11.6	150	0	11.6	0	81	0	0	0	0	57.9	0	0	23.1	0	0	0	0	11.6	11.6	0	0	34.7	11.6	11.6	23.1	11.6	0	23.1	11.6	0	0	34.7	57.9	46.3	11.6	0	0	0	0	0	34.7	0	0	0	0	46.3	0	11.6	0	11.6	23.1	0	0	11.6	0	23.1	0	0	0	11.6	11.6	57.9	11.6	11.6	0	11.6	11.6	0	11.6	11.6	46.3	0	11.6	0	34.7	23.1	0	0	0	0	0	0	0	11.6	0	0	0	0	23.1	0	0	0	0	0	0	0	0	0	0	0	0	11.6	0	0	69.4	0	23.1	0	0	0	0	0	11.6	0	23.1	0	0	11.6	0	46.3	11.6	0	0	0	0	11.6	0	0	127	34.7	11.6	0	0	0	11.6	0	11.6	46.3	0	0	0	11.6	0	0	0	0	0	23.1	0	11.6	0	0	0	0	0	0	0	23.1	0	0	0	0	0	0	0	0	46.3	0	0	34.7	0	0	0	0	0	11.6	0	81	34.7	0	0	46.3	0	11.6	0	11.6	0	11.6	0	34.7	0	0	0	0	0	11.6	0	0	23.1	0	0	0	11.6	11.6	0	34.7	23.1	0	34.7	0	0	11.6	0	0	34.7	11.6	0	92.6	0	57.9	0	23.1	0	34.7	23.1	0	0	0	11.6	0	11.6	34.7	0	11.6	11.6	11.6	0	0	34.7	0	0	0	0	0	23.1	0	0	0	0	23.1	0	0	34.7	0	0	11.6	0	0	23.1	23.1	0	0	0	0	11.6	0	0	23.1	0	0	0	0	34.7	0	0	11.6	0	81	11.6	23.1	11.6	11.6	0	0	0	0	23.1	0	0	11.6	23.1	11.6	11.6	0	0	69.4	0	0	11.6	0	11.6	0	34.7	0	23.1	0	0	0	46.3	34.7	23.1	0	0	0	0	0	23.1	0	0	0	23.1	23.1	11.6	0	0	0	0	0	0	0	11.6	0	0	0	11.6	11.6	0	0	0	11.6	46.3	0	0	92.6	0	0	0	0	11.6	0	11.6	46.3	11.6	34.7	0	0	0	0	34.7	0	0	23.1	0	0	0	0	23.1	0	11.6	11.6	0	11.6	0	0	69.4	0	23.1	0	11.6	11.6	0	0	0	11.6	0	0	0	23.1	0	0	34.7	0	11.6	34.7	0	11.6	0	0	0	0	0	0	11.6	0	0	0	0	0	34.7	0	0	0	11.6	23.1	0	0	0	0	11.6	0	0	57.9	0	0	0	0	23.1	0	0	11.6	11.6	0	0	11.6	0	0	57.9	0	0	46.3	34.7	0	0	46.3	34.7	0	0	34.7	104	46.3	0	0	0	0	0	0	11.6	0	0	0	0	0	0	0	0	0	0	0	0	11.6	23.1	0	11.6	0	0	0	11.6	139	0	11.6	34.7	0	34.7	0	46.3	139	0	0	0	0	0	0	11.6	0	0	0	0	0	0	11.6	0	34.7	0	0	0	0	0	11.6	0	0	0	0	0	0	0	23.1	0	23.1	0	23.1	23.1	34.7	0	23.1	0	0	11.6	11.6	0	57.9	11.6	0	11.6	46.3	0	23.1	23.1	0	0	34.7	0	0	11.6	11.6	11.6	46.3	0	11.6	0	0	0	0	11.6	0	34.7	0	11.6	0	0	0	0	0	0	34.7	0	0	23.1	0	0	0	46.3	382	0	11.6	34.7	11.6	0	34.7	0	0	0	0	0	34.7	11.6	0	0	0	11.6	0	11.6	0	11.6	0	11.6	11.6	11.6	11.6	11.6	0	69.4	11.6	11.6	0	0	0	0	0	0	0	0	11.6	0	11.6	0	11.6	0	0	23.1	0	0	0	23.1	11.6	0	0	0	23.1	11.6	0	0	0	11.6	0	0	11.6	0	11.6	0	0	0	0	0	11.6	0	0	0	11.6	23.1	0	0	0	0	0	34.7	0	0	34.7	34.7	11.6	0	34.7	11.6	0	0	0	0	11.6	0	11.6	0	0	23.1	11.6	11.6	11.6	0	0	34.7	0	0	0	23.1	0	0	23.1	0	0	69.4	23.1	0	34.7	0	0	0	0	0	0	0	0	0	0	0	0	11.6	0	0	0	0	0	0	0	0	0	0	23.1	0	92.6	0	0	0	0	0	0	0	0	0	34.7	11.6	0	0	0	0	23.1	0	11.6	11.6	0	0	0	11.6	0	0	0	23.1	23.1	0	11.6	34.7	11.6	0	0	0	0	11.6	0	0	69.4	0	0	0	0	0	0	0	0	0	0	0	11.6	57.9	23.1	23.1	0	0	23.1	11.6	0	0	23.1	0	0	11.6	0	23.1	34.7	34.7	34.7	11.6	0	0	34.7	0	11.6	69.4	23.1	11.6	0	0	0	11.6	0	11.6	11.6	23.1	0	23.1	34.7	46.3	0	0	11.6	0	46.3	0	0	0	0	11.6	11.6	0	0	0	11.6	11.6	23.1	0	116	0	11.6	0	0	11.6	23.1	0	0	0	0	0	0	0	23.1	0	0	11.6	46.3	0	0	0	34.7	0	0	0	0	0	0	0	0	11.6	0	0	0	81	0	11.6	104	57.9	0	0	23.1	0	23.1	23.1	0	0	0	23.1	0	11.6	0	0	11.6	0	92.6	0	0	0	0	0	0	0	11.6	0	11.6	0	0	11.6	0	0	0	11.6	0	0	11.6	0	11.6	11.6	0	34.7	0	0	23.1	0	0	23.1	11.6	11.6	0	0	11.6	0	11.6	81	0	11.6	23.1	11.6	0	0	0	0	34.7	0	81	0	23.1	0	34.7	0	0	23.1	0	11.6	0	11.6	23.1	0	0	0	11.6	34.7	0	0	0	34.7	0	0	69.4	0	11.6	11.6	23.1	0	46.3	11.6	34.7	23.1	0	0	11.6	23.1	0	11.6	0	0	69.4	0	0	0	57.9	0	0	0	11.6	69.4	0	0	11.6	46.3	0	0	57.9	0	0	0	34.7	34.7	0	0	0	0	0	0	81	0	11.6	0	0	46.3	0	0	0	69.4	116	11.6	0	0	11.6	0	23.1	174	57.9	0	23.1	0	0	0	0	11.6	23.1	0	0	0	23.1	0	0	0	0	0	0	0	0	0	0	23.1	0	34.7	23.1	11.6	23.1	0	11.6	0	0	0	0	0	23.1	11.6	0	0	11.6	0	11.6	23.1	0	11.6	0	0	0	11.6	11.6	0	0	0	0	0	11.6	0	11.6	0	0	34.7	11.6	0	23.1	0	0	0	0	0	0	116	0	0	0	57.9	0	0	0	0	0	0	0	0	0	0	11.6	0	0	11.6	0	0	0	0	0	11.6	11.6	0	11.6	11.6	34.7	0	0	11.6	0	0	0	0	0	0	46.3	0	0	11.6	0	34.7	11.6	0	0	0	34.7	11.6	0	23.1	11.6	0	0	0	0	57.9	0	34.7	0	0	23.1	23.1	23.1	0	34.7	11.6	46.3	69.4	0	34.7	0	23.1	0	0	92.6	34.7	0	11.6	0	0	0	0	57.9	0	0	0	0	0	0	23.1	0	0	0	0	0	11.6	57.9	0	0	0	0	0	46.3	11.6	46.3	0	23.1	57.9	11.6	0	0	57.9	11.6	0	0	0	0	0	34.7	0	23.1	0	11.6	0	0	0	0	0	11.6	34.7	57.9	0	0	23.1	11.6	0	0	11.6	11.6	0	11.6	0	0	0	0	0	11.6	0	11.6	0	34.7	0	0	0	0	0	0	0	0	0	57.9	0	11.6	0	0	0	23.1	11.6	11.6	11.6	0	0	0	11.6	11.6	34.7	0	0	23.1	0	34.7	0	0	0	11.6	11.6	34.7	11.6	11.6	46.3	0	0	0	0	0	0	0	11.6	0	23.1	0	0	81	0	11.6	0	0	0	0	11.6	0	0	34.7	0	11.6	0	0	0	11.6	34.7	0	0	11.6	0	23.1	0	0	0	11.6	0	0	0	11.6	0	0	23.1	0	0	57.9	0	0	0	0	0	23.1	0	0	0	46.3	0	11.6	0	0	0	23.1	34.7	11.6	57.9	0	0	0	0	0	0	0	11.6	11.6	0	0	0	0	11.6	0	23.1	0	0	0	0	46.3	11.6	0	46.3	0	0	23.1	34.7	0	0	11.6	23.1	11.6	0	0	0	0	11.6	0	23.1	23.1	0	0	0	11.6	0	11.6	11.6	0	0	0	11.6	0	11.6	0	0	11.6	0	11.6	11.6	11.6	34.7	0	0	0	0	46.3	0	0	0	0	0	34.7	34.7	0	0	0	0	11.6	0	11.6	0	0	0	0	0	0	11.6	11.6	0	0	0	0	46.3	0	0	0	0	0	0	0	23.1	0	11.6	0	0	11.6	0	0	23.1	0	11.6	34.7	0	0	0	11.6	0	46.3	11.6	0	11.6	11.6	46.3	11.6	174	0	0	0	0	0	0	11.6	0	0	34.7	46.3	11.6	34.7	11.6	11.6	0	0	0	11.6	46.3	0	0	0	23.1	0	11.6	0	0	46.3	0	11.6	0	0	0	0	0	11.6	0	11.6	11.6	34.7	0	23.1	0	0	0	23.1	0	0	0	0	0	0	0	0	0	11.6	0	11.6	0	11.6	0	0	0	11.6	34.7	23.1	0	0	0	11.6	0	0	0	0	0	0	0	23.1	0	0	0	0	81	0	11.6	23.1	11.6	0	0	11.6	0	0	0	0	0	0	0	0	0	57.9	0	23.1	11.6	0	0	11.6	0	0	0	0	92.6	0	0	0	23.1	11.6	57.9	69.4	0	11.6	11.6	11.6	0	0	0	46.3	0	0	57.9	0	23.1	0	0	0	11.6	0	0	11.6	0	11.6	0	0	0	0	0	0	0	0	0	0	0	0	0	23.1	34.7	0	0	0	0	23.1	0	23.1	0	0	57.9	0	23.1	0	0	23.1	0	11.6	0	0	23.1	0	0	0	0	0	69.4	0	0	0	0	0	0	0	0	11.6	0	23.1	0	11.6	0	0	0	23.1	0	0	0	0	23.1	34.7	11.6	0	11.6	11.6	0	34.7	11.6	57.9	0	81	0	0	0	23.1	0	23.1	11.6	0	11.6	23.1	0	0	34.7	11.6	46.3	0	0	0	0	0	34.7	0	34.7	0	0	23.1	0	11.6	11.6	0	0	0	0	0	0	11.6	11.6	0	0	0	11.6	23.1	0	0	11.6	0	34.7	23.1	0	23.1	23.1	23.1	0	11.6	0	0	69.4	0	0	0	23.1	11.6	0	0	11.6	11.6	11.6	23.1	0	0	34.7	23.1	23.1	0	0	11.6	0	0	0	23.1	34.7	0	11.6	11.6	0	0	11.6	11.6	0	0	0	23.1	0	0	0	0	0	11.6	0	11.6	11.6	0	23.1	0	34.7	0	0	0	11.6	0	11.6	0	11.6	0	23.1	11.6	0	0	0	0	0	0	0	0	0	0	34.7	0	0	69.4	46.3	0	11.6	0	0	0	46.3	0	0	0	0	11.6	23.1	23.1	0	23.1	0	11.6	23.1	0	23.1	0	11.6	0	23.1	11.6	57.9	0	11.6	0	0	0	0	0	0	11.6	34.7	0	11.6	11.6	0	0	0	23.1	0	0	11.6	0	11.6	0	0	0	0	0	0	0	69.4	0	0	23.1	0	0	0	11.6	0	46.3	23.1	11.6	11.6	0	0	0	0	0	0	34.7	11.6	0	0	23.1	0	23.1	0	0	0	23.1	0	0	0	0	11.6	0	0	0	0	11.6	0	11.6	0	0	0	11.6	11.6	0	11.6	0	0	0	0	23.1	0	0	11.6	11.6	0	0	11.6	0	0	11.6	0	0	0	23.1	0	46.3	0	0	0	11.6	0	11.6	0	0	0	0	11.6	139	0	0	23.1	0	11.6	0	34.7	0	11.6	0	0	0	0	0	0	0	0	0	11.6	11.6	0	0	0	0	0	0	0	0	23.1	69.4	0	81	0	23.1	0	0	0	34.7	0	0	11.6	0	34.7	0	0	0	0	0	0	69.4	0	0	0	0	0	11.6	23.1	0	0	34.7	0	0	0	0	23.1	0	0	0	0	0	0	0	23.1	0	127	11.6	23.1	0	0	11.6	0	0	0	23.1	34.7	0	0	0	0	11.6	0	23.1	0	0	0	0	11.6	11.6	11.6	0	0	23.1	0	0	0	11.6	0	0	0	0	0	11.6	0	34.7	11.6	0	0	0	0	11.6	0	0	11.6	0	0	0	0	23.1	0	0	11.6	0	23.1	0	57.9	0	23.1	11.6	116	11.6	11.6	11.6	0	0	23.1	0	0	0	11.6	0	0	0	0	0	0	0	0	23.1	0	11.6	0	0	46.3	11.6	0	0	11.6	0	0	0	11.6	23.1	0	11.6	0	0	0	11.6	11.6	0	0	11.6	11.6	0	0	69.4	0	0	0	0	0	0	0	11.6	0	0	0	11.6	11.6	0	46.3	0	0	0	0	0	0	0	23.1	11.6	0	0	0	0	11.6	11.6	0	0	0	0	46.3	0	0	34.7	23.1	34.7	11.6	11.6	0	0	0	0	0	0	0	0	34.7	11.6	0	0	0	34.7	0	34.7	0	11.6	0	0	0	0	0	0	0	0	11.6	23.1	0	11.6	23.1	23.1	11.6	11.6	34.7	0	0	0	0	0	0	0	0	0	92.6	0	23.1	11.6	0	0	0	11.6	0	11.6	0	34.7	0	0	0	0	0	11.6	0	0	0	11.6	34.7	11.6	0	11.6	0	0	11.6	0	11.6	11.6	0	0	11.6	23.1	0	185	0	0	0	23.1	34.7	0	0	0	0	0	0	11.6	0	46.3	0	11.6	0	0	11.6	11.6	0	0	0	0	0	0	0	23.1	0	11.6	11.6	0	0	11.6	0	0	0	0	0	0	0	0	0	0	0	0	11.6	0	0	11.6	0	0	0	0	0	0	23.1	0	0	0	0	0	0	0	0	0	23.1	11.6	46.3	11.6	0	0	11.6	11.6	0	0	0	23.1	0	0	0	0	0	0	11.6	0	0	0	0	0	0	23.1	0	11.6	0	0	34.7	0	11.6	0	0	0	0	23.1	46.3	11.6	23.1	23.1	34.7	11.6	0	11.6	0	0	0	0	0	0	0	23.1	0	0	11.6	0	0	0	0	0	0	34.7	0	34.7	23.1	0	0	0	11.6	0	11.6	0	11.6	23.1	174	69.4	81	0	46.3	0	11.6	34.7	11.6	92.6	46.3	0	23.1	0	11.6	0	0	0	23.1	0	11.6	0	0	0	0	0	23.1	0	0	11.6	0	0	0	0	0	0	11.6	0	0	0	11.6	23.1	243	34.7	11.6	34.7	0	0	0	0	0	0	11.6	0	0	0	0	11.6	0	0	0	0	0	11.6	11.6	0	34.7	0	0	0	46.3	0	0	34.7	0	0	0	0	0	11.6	0	11.6	0	23.1	0	11.6	11.6	0	11.6	0	34.7	0	0	0	0	23.1	0	0	57.9	23.1	0	0	34.7	23.1	0	11.6	34.7	0	11.6	69.4	11.6	0	0	0	0	0	0	23.1	0	0	11.6	0	0	11.6	11.6	0	0	23.1	0	34.7	0	0	0	0	0	0	0	0	0	0	0	0	23.1	0	0	0	0	0	11.6	0	0	0	0	0	0	0	0	0	23.1	11.6	34.7	0	0	0	0	0	0	0	23.1	11.6	0	11.6	0	0	11.6	11.6	0	11.6	0	0	0	23.1	11.6	11.6	11.6	0	34.7	46.3	0	11.6	0	46.3	0	0	0	0	34.7	0	46.3	23.1	0	23.1	11.6	11.6	11.6	0	0	11.6	0	11.6	0	0	0	57.9	11.6	0	0	0	11.6	0	11.6	0	11.6	11.6	23.1	0	0	0	23.1	0	0	231	23.1	11.6	0	46.3	11.6	34.7	0	0	0	0	69.4	11.6	0	0	0	0	0	0	11.6	0	34.7	11.6	11.6	11.6	0	0	23.1	0	11.6	0	0	11.6	11.6	11.6	92.6	46.3	0	0	34.7	23.1	0	0	23.1	0	0	0	0	0	0	11.6	11.6	11.6	0	0	34.7	11.6	23.1	0	11.6	23.1	0	0	0	0	0	69.4	34.7	0	0	0	23.1	34.7	0	0	11.6	0	46.3	11.6	0	11.6	11.6	0	0	0	0	0	0	0	0	0	81	0	34.7	0	11.6	11.6	23.1	0	0	0	0	0	0	0	0	0	34.7	0	11.6	0	0	0	0	0	0	0	23.1	11.6	23.1	0	0	0	0	11.6	0	11.6	0	23.1	11.6	69.4	0	0	23.1	0	23.1	0	0	11.6	0	0	0	0	0	0	0	34.7	11.6	0	0	0	0	57.9	0	0	34.7	11.6	0	23.1	34.7	11.6	11.6	0	11.6	0	34.7	0	0	46.3	0	0	0	0	0	0	11.6	0	0	0	11.6	0	0	0	0	0	0	0	0	0	46.3	0	11.6	0	0	0	11.6	0	0	0	11.6	0	11.6	0	0	0	104	0	34.7	0	81	0	0	23.1	0	0	0	11.6	0	0	0	0	0	0	11.6	0	46.3	0	46.3	0	11.6	104	0	23.1	0	11.6	0	11.6	11.6	11.6	0	0	0	57.9	81	0	0	0	11.6	0	0	0	11.6	0	0	34.7	0	11.6	11.6	0	11.6	0	0	0	0	46.3	0	23.1	0	0	0	0	0	0	0	0	0	0	150	0	0	0	11.6	0	0	23.1	0	0	11.6	0	57.9	46.3	23.1	0	0	57.9	11.6	0	0	23.1	69.4	0	0	0	0	0	11.6	11.6	0	11.6	0	11.6	0	0	0	0	0	0	0	0	0	0	0	23.1	0	0	0	34.7	0	0	0	0	0	57.9	0	0	0	23.1	0	0	11.6	11.6	23.1	0	0	0	0	0	23.1	11.6	0	11.6	0	0	0	23.1	0	0	11.6	0	0	11.6	23.1	0	0	0	0	0	23.1	11.6	0	46.3	0	0	0	0	23.1	0	0	0	0	23.1	0	0	11.6	0	11.6	11.6	0	0	0	0	0	0	0	0	34.7	0	46.3	0	0	0	57.9	0	34.7	0	0	0	0	11.6	0	34.7	0	57.9	0	0	0	46.3	0	0	0	0	0	0	0	0	23.1	92.6	0	0	0	0	0	0	11.6	0	11.6	0	11.6	11.6	0	0	34.7	0	11.6	0	0	0	0	0	11.6	0	0	23.1	11.6	0	0	23.1	11.6	0	0	23.1	0	0	23.1	0	11.6	11.6	23.1	11.6	0	0	0	0	11.6	0	0	0	0	0	0	11.6	11.6	0	23.1	0	0	92.6	0	11.6	0	11.6	0	0	11.6	0	0	0	11.6	0	11.6	0	0	11.6	0	23.1	0	0	0	0	0	0	0	0	23.1	11.6	0	11.6	11.6	11.6	0	0	0	23.1	23.1	0	0	11.6	0	11.6	46.3	0	0	0	0	11.6	11.6	11.6	0	0	104	23.1	11.6	11.6	11.6	0	0	0	0	34.7	0	0	34.7	11.6	0	0	11.6	0	0	0	0	0	0	0	11.6	69.4	23.1	0	0	11.6	0	11.6	0	0	0	23.1	0	0	11.6	0	0	197	23.1	0	0	0	0	0	0	23.1	0	0	0	57.9	11.6	0	0	0	0	0	0	0	11.6	0	34.7	0	0	23.1	0	11.6	0	0	23.1	23.1	0	104	0	0	11.6	0	34.7	11.6	46.3	0	23.1	0	11.6	0	0	0	0	11.6	0	0	0	0	11.6	11.6	0	0	46.3	0	11.6	11.6	0	0	11.6	57.9	0	11.6	0	0	0	0	11.6	23.1	0	34.7	0	11.6	11.6	23.1	0	0	0	0	0	0	0	0	0	0	0	0	0	23.1	11.6	0	0	0	0	0	11.6	23.1	23.1	11.6	23.1	46.3	0	0	0	11.6	0	11.6	11.6	0	0	0	0	0	0	0	23.1	0	11.6	0	0	11.6	23.1	0	23.1	0	11.6	46.3	0	23.1	11.6	23.1	0	11.6	11.6	0	0	0	11.6	11.6	0	0	0	57.9	34.7	0	11.6	23.1	0	0	11.6	0	0	0	0	11.6	0	0	0	0	0	0	0	0	0	46.3	11.6	0	0	11.6	11.6	0	0	0	0	11.6	11.6	11.6	11.6	0	11.6	11.6	34.7	11.6	23.1	0	0	0	0	0	0	34.7	0	23.1	0	23.1	0	0	0	0	11.6	11.6	0	0	11.6	0	11.6	0	0	23.1	0	0	0	0	0	23.1	11.6	0	0	0	0	0	0	11.6	0	0	23.1	0	11.6	0	0	0	0	34.7	23.1	0	0	0	23.1	0	0	23.1	0	0	0	11.6	0	11.6	11.6	0	0	0	0	0	0	0	34.7	0	57.9	0	11.6	0	0	0	11.6	23.1	0	0	0	23.1	69.4	0	23.1	11.6	0	0	11.6	0	0	23.1	0	0	46.3	11.6	0	0	0	0	11.6	0	0	11.6	0	23.1	11.6	11.6	0	0	0	11.6	0	0	11.6	11.6	57.9	0	11.6	0	0	11.6	0	92.6	0	11.6	0	0	0	11.6	23.1	0	0	0	0	11.6	11.6	0	0	0	46.3	0	0	11.6	34.7	0	0	0	23.1	0	0	11.6	0	11.6	0	0	23.1	0	0	0	0	0	46.3	0	0	0	0	0	0	0	34.7	0	0	23.1	0	0	0	0	81	0	0	0	104	0	0	92.6	0	0	34.7	23.1	0	23.1	0	0	0	0	0	0	0	34.7	0	0	0	0	34.7	0	11.6	0	46.3	11.6	116	0	23.1	0	0	0	34.7	23.1	0	11.6	0	0	23.1	69.4	0	0	23.1	11.6	0	0	0	23.1	0	0	0	0	0	0	23.1	46.3	46.3	0	0	0	0	11.6	11.6	23.1	0	0	46.3	0	0	34.7	11.6	0	11.6	23.1	0	46.3	0	0	0	0	0	11.6	11.6	0	0	11.6	11.6	0	11.6	0	0	0	0	0	0	11.6	0	69.4	23.1	0	0	0	0	11.6	0	0	0	34.7	11.6	0	0	34.7	0	34.7	11.6	0	11.6	0	0	23.1	0	11.6	0	46.3	57.9	0	0	0	0	11.6	0	0	11.6	0	23.1	0	34.7	0	11.6	0	0	0	23.1	11.6	0	46.3	0	57.9	0	0	11.6	0	0	0	0	0	34.7	0	0	0	11.6	23.1	0	11.6	0	69.4	0	23.1	0	0	0	11.6	0	0	0	11.6	0	0	0	11.6	0	0	0	11.6	11.6	0	0	11.6	0	0	0	23.1	0	0	11.6	0	0	0	0	0	46.3	0	11.6	0	23.1	0	0	0	0	34.7	0	0	0	11.6	0	0	0	0	34.7	0	0	0	0	0	0	0	0	0	0	11.6	46.3	0	0	0	0	23.1	0	57.9	69.4	0	0	11.6	0	0	81	0	0	0	23.1	11.6	0	11.6	0	0	11.6	0	11.6	0	0	0	0	0	0	0	0	0	11.6	0	0	0	0	0	0	0	0	0	0	0	0	0	0	0	11.6	0	0	0	0	11.6	57.9	69.4	57.9	0	0	0	0	0	0	11.6	0	34.7	23.1	0	0	11.6	0	11.6	0	11.6	23.1	0	0	23.1	0	11.6	0	0	0	34.7	0	11.6	0	0	0	0	23.1	0	11.6	23.1	0	0	34.7	0	11.6	11.6	0	0	0	0	0	0	11.6	0	23.1	69.4	0	0	46.3	0	11.6	0	116	23.1	11.6	34.7	46.3	0	0	0	0	0	0	57.9	0	0	0	57.9	0	0	0	34.7	0	34.7	0	0	0	0	0	0	0	11.6	0	0	34.7	0	0	0	11.6	0	34.7	11.6	11.6	0	0	0	0	0	0	0	11.6	0	0	0	0	0	0	34.7	0	23.1	0	11.6	23.1	0	0	23.1	0	0	0	23.1	11.6	0	11.6	11.6	0	0	0	0	46.3	0	0	34.7	0	23.1	11.6	0	0	0	0	0	0	0	139	0	0	46.3	69.4	0	0	0	0	0	0	0	0	0	0	0	0	0	11.6	0	0	0	11.6	0	0	0	0	0	11.6	0	11.6	11.6	0	0	0	23.1	0	23.1	46.3	0	0	0	0	23.1	57.9	0	0	0	11.6	11.6	11.6	23.1	0	0	34.7	11.6	0	23.1	0	0	11.6	11.6	0	0	0	0	0	81	11.6	0	0	11.6	23.1	11.6	0	0	0	0	11.6	0	0	0	11.6	11.6	11.6	92.6	0	0	0	0	11.6	11.6	0	116	0	0	0	0	127	0	11.6	0	0	0	0	11.6	11.6	57.9	0	0	11.6	0	0	0	0	0	11.6	11.6	11.6	69.4	0	0	0	0	0	0	23.1	0	11.6	0	11.6	0	0	0	0	0	0	0	0	0	0	0	11.6	11.6	81	0	46.3	0	0	0	0	34.7	0	0	0	92.6	0	0	23.1	11.6	0	0	57.9	0	11.6	0	0	0	0	0	0	0	11.6	0	23.1	81	0	0	0	0	0	11.6	0	0	0	0	0	11.6	0	0	34.7	23.1	0	0	0	0	0	0	0	0	23.1	0	0	0	0	0	23.1	0	11.6	0	0	23.1	11.6	11.6	11.6	11.6	11.6	0	0	57.9	57.9	0	0	11.6	46.3	0	0	0	69.4	46.3	0	11.6	11.6	34.7	11.6	11.6	0	0	11.6	0	46.3	0	11.6	11.6	0	0	0	23.1	0	23.1	0	0	0	0	0	11.6	0	0	11.6	0	34.7	11.6	0	46.3	0	11.6	0	11.6	0	34.7	0	0	46.3	11.6	0	57.9	0	0	11.6	92.6	11.6	0	11.6	0	0	11.6	0	11.6	0	0	0	23.1	0	23.1	11.6	0	34.7	0	0	23.1	0	0	0	0	46.3	23.1	46.3	0	0	11.6	11.6	0	0	0	0	0	11.6	0	11.6	46.3	0	23.1	0	0	11.6	0	0	11.6	0	23.1	0	23.1	57.9	0	11.6	11.6	23.1	0	0	0	0	0	23.1	23.1	0	0	0	0	46.3	0	57.9	0	0	0	0	11.6	0	0	0	11.6	34.7	11.6	0	0	0	69.4	0	0	11.6	0	46.3	34.7	0	11.6	11.6	0	11.6	34.7	0	11.6	0	0	23.1	0	0	11.6	0	0	0	0	0	0	0	0	0	23.1	23.1	0	23.1	0	0	0	0	0	0	0	0	0	0	11.6	11.6	11.6	34.7	0	11.6	0	0	0	23.1	185	139	23.1	23.1	0	0	11.6	0	0	0	0	0	0	0	0	0	11.6	0	0	0	46.3	0	0	0	0	11.6	23.1	0	0	0	0	23.1	0	11.6	11.6	0	0	23.1	23.1	0	0	0	0	11.6	0	0	11.6	11.6	0	11.6	34.7	0	0	0	0	11.6	34.7	0	0	0	0	11.6	0	0	11.6	0	81	11.6	0	23.1	11.6	0	0	11.6	0	0	0	11.6	34.7	0	34.7	0	0	46.3	0	0	11.6	23.1	0	0	69.4	0	0	0	23.1	0	34.7	0	0	0	11.6	0	69.4	0	0	0	11.6	0	0	0	11.6	0	0	11.6	0	0	0	34.7	23.1	0	0	11.6	0	23.1	0	0	0	34.7	11.6	46.3	57.9	0	0	0	0	0	69.4	0	11.6	34.7	116	11.6	23.1	11.6	0	0	23.1	34.7	34.7	0	0	34.7	0	0	34.7	0	0	0	0	0	46.3	0	23.1	23.1	11.6	57.9	0	57.9	0	0	23.1	0	116	0	46.3	127	0	34.7	11.6	0	116	0	0	23.1	0	11.6	57.9	0	0	11.6	11.6	0	23.1	0	57.9	0	0	0	0	0	0	23.1	0	0	11.6	11.6	0	23.1	0	11.6	23.1	0	23.1	11.6	0	11.6	0	0	0	0	0	0	0	0	0	0	0	0	0	0	0	0	11.6	23.1	0	46.3	0	11.6	11.6	23.1	0	11.6	34.7	0	0	0	0	0	0	11.6	23.1	0	0	0	0	0	0	0	0	11.6	0	0	11.6	23.1	0	0	23.1	23.1	34.7	0	23.1	11.6	0	0	0	0	11.6	0	0	0	0	11.6	0	0	0	0	0	0	0	0	0	0	23.1	0	0	0	0	0	0	11.6	0	0	11.6	23.1	23.1	0	0	46.3	0	0	34.7	0	11.6	0	0	0	0	0	0	0	11.6	0	0	0	0	23.1	0	23.1	11.6	0	0	0	0	0	0	0	0	0	0	0	11.6	23.1	0	0	11.6	0	0	23.1	23.1	11.6	0	0	0	0	0	0	0	0	0	81	0	0	0	0	0	0	11.6	0	0	0	0	0	11.6	0	0	0	0	0	0	0	0	11.6	0	23.1	23.1	0	0	11.6	11.6	0	0	11.6	0	92.6	0	0	0	11.6	0	0	23.1	0	0	0	0	0	11.6	57.9	0	0	0	11.6	23.1	11.6	23.1	0	0	11.6	0	0	34.7	34.7	11.6	0	0	23.1	0	0	0	34.7	0	11.6	0	0	34.7	23.1	0	0	0	0	11.6	0	0	0	0	0	0	0	0	0	0	0	0	127	0	0	0	11.6	11.6	0	0	0	0	0	46.3	81	0	0	0	0	11.6	0	0	11.6	0	23.1	0	0	0	0	0	11.6	0	57.9	0	0	0	0	0	0	11.6	0	23.1	0	0	0	0	23.1	0	0	0	0	23.1	0	23.1	11.6	0	0	23.1	0	23.1	0	11.6	46.3	0	11.6	11.6	0	0	0	0	0	0	0	0	0	0	0	0	11.6	81	0	0	0	0	34.7	11.6	0	69.4	23.1	0	150	0	0	11.6	0	0	0	11.6	0	11.6	34.7	0	11.6	23.1	11.6	0	0	0	0	0	0	0	0	0	11.6	0	0	0	0	23.1	11.6	11.6	0	0	11.6	11.6	0	0	0	0	57.9	0	11.6	0	23.1	0	0	0	23.1	0	0	11.6	0	11.6	11.6	34.7	23.1	0	11.6	0	0	0	0	0	34.7	34.7	0	0	0	11.6	0	0	0	0	914	0	0	0	11.6	0	0	0	0	11.6	0	11.6	0	0	0	0	382	0	0	11.6	0	34.7	46.3	0	197	11.6	0	11.6	46.3	34.7	0	0	11.6	11.6	0	0	0	0	11.6	0	0	11.6	23.1	0	0	0	0	0	11.6	34.7	0	0	11.6	23.1	0	11.6	11.6	0	0	0	23.1	0	23.1	0	0	11.6	0	0	0	0	0	0	0	11.6	46.3	69.4	0	81	0	0	11.6	0	0	0	0	0	0	0	0	0	0	0	11.6	0	0	0	23.1	11.6	0	11.6	69.4	11.6	0	0	11.6	0	0	0	0	0	11.6	0	0	0	0	23.1	0	57.9	0	11.6	11.6	0	0	0	11.6	23.1	0	0	81	23.1	0	81	11.6	23.1	11.6	0	0	34.7	11.6	11.6	11.6	139	0	11.6	0	0	104	11.6	0	0	0	11.6	0	0	0	46.3	23.1	11.6	0	0	11.6	11.6	0	0	0	0	0	0	0	0	11.6	0	23.1	0	0	11.6	0	0	0	23.1	0	0	11.6	11.6	0	0	0	0	11.6	23.1	0	0	0	23.1	11.6	0	0	0	46.3	0	0	0	0	23.1	0	0	0	34.7	23.1	0	23.1	11.6	0	0	0	57.9	0	0	0	46.3	57.9	0	0	0	11.6	11.6	0	0	0	0	0	0	0	0	0	0	0	0	0	0	0	23.1	0	0	0	0	23.1	0	0	0	0	11.6	0	69.4	0	0	0	11.6	0	11.6	0	11.6	0	0	0	0	0	0	0	0	11.6	11.6	0	0	0	0	0	0	0	11.6	46.3	0	0	34.7	34.7	11.6	11.6	0	0	0	23.1	11.6	0	34.7	0	11.6	0	0	0	0	0	11.6	0	0	0	0	23.1	0	0	0	11.6	34.7	0	0	0	11.6	0	0	0	23.1	46.3	0	0	0	0	0	11.6	0	11.6	34.7	0	11.6	0	23.1	0	0	11.6	0	0	0	0	0	0	11.6	0	0	0	0	0	0	0	0	0	11.6	11.6	34.7	0	0	0	0	0	0	0	0	0	0	23.1	23.1	0	0	81	0	0	0	11.6	0	0	11.6	0	0	11.6	0	11.6	0	23.1	0	23.1	0	0	11.6	0	0	23.1	34.7	0	0	0	11.6	0	0	0	0	0	11.6	0	11.6	0	11.6	0	0	0	11.6	0	0	11.6	11.6	11.6	34.7	0	0	0	0	0	11.6	0	11.6	11.6	11.6	0	11.6	11.6	11.6	34.7	0	0	0	0	0	23.1	0	11.6	11.6	0	0	0	0	0	0	0	34.7	11.6	23.1	0	0	104	0	11.6	0	0	0	0	34.7	0	34.7	0	0	0	0	34.7	11.6	46.3	11.6	0	0	0	0	23.1	0	11.6	0	11.6	0	0	0	0	11.6	0	0	11.6	150	0	0	0	0	11.6	0	0	0	11.6	0	0	0	11.6	11.6	57.9	23.1	0	69.4	0	11.6	11.6	34.7	0	0	0	0	0	0	11.6	0	0	0	11.6	0	0	0	11.6	11.6	34.7	0	0	0	11.6	0	0	0	34.7	0	0	0	0	0	0	0	0	0	0	0	11.6	11.6	11.6	34.7	23.1	0	23.1	0	0	69.4	0	0	0	0	0	0	11.6	0	23.1	0	0	57.9	0	0	0	0	11.6	0	11.6	0	0	11.6	69.4	11.6	0	0	11.6	0	11.6	11.6	0	0	11.6	0	0	11.6	23.1	11.6	11.6	0	0	0	0	0	11.6	0	0	34.7	23.1	0	57.9	0	0	0	104	57.9	0	0	11.6	11.6	11.6	0	0	0	0	0	57.9	0	11.6	0	0	0	11.6	34.7	0	11.6	0	11.6	23.1	23.1	0	57.9	0	0	11.6	0	11.6	11.6	0	0	0	0	11.6	0	0	0	0	11.6	0	0	0	0	0	34.7	0	0	0	11.6	0	0	57.9	0	34.7	0	0	0	11.6	0	0	0	23.1	0	0	23.1	0	0	0	0	0	0	0	0	0	11.6	0	11.6	0	0	0	11.6	0	0	0	0	0	0	0	0	0	0	0	0	11.6	0	23.1	69.4	11.6	0	23.1	11.6	0	11.6	0	11.6	0	11.6	0	0	0	0	34.7	11.6	0	0	23.1	0	23.1	11.6	0	0	81	0	0	0	0	0	46.3	0	69.4	0	0	23.1	23.1	11.6	0	23.1	57.9	11.6	11.6	0	0	0	11.6	0	0	0	0	0	266	11.6	0	34.7	0	0	34.7	0	0	0	11.6	0	11.6	0	0	0	0	0	0	11.6	23.1	0	0	0	0	0	23.1	11.6	0	0	0	0	0	23.1	0	0	0	11.6	0	0	0	0	0	0	0	0	0	0	0	0	0	0	0	0	11.6	0	0	11.6	11.6	0	0	0	0	0	0	11.6	0	11.6	23.1	0	0	0	34.7	11.6	0	11.6	34.7	116	0	0	0	0	0	1.56e+03	46.3	1.64e+03	0	0	11.6	0	0	0	0	0	0	11.6	11.6	0	0	11.6	0	0	0	0	23.1	11.6	0	11.6	0	11.6	0	0	0	0	11.6	0	69.4	23.1	11.6	23.1	23.1	57.9	0	11.6	0	0	0	0	0	0	23.1	0	0	11.6	0	11.6	23.1	0	0	23.1	0	34.7	0	11.6	11.6	0	23.1	0	0	11.6	11.6	0	23.1	11.6	0	0	0	0	0	0	0	0	0	0	0	34.7	0	34.7	0	11.6	0	0	0	11.6	0	0	0	11.6	0	46.3	0	34.7	0	0	11.6	34.7	0	34.7	34.7	0	81	0	0	0	81	11.6	0	0	0	0	0	0	11.6	0	11.6	11.6	11.6	0	0	0	0	0	0	11.6	0	11.6	0	0	23.1	0	23.1	0	57.9	0	11.6	0	0	0	23.1	23.1	0	11.6	0	0	0	0	0	0	0	23.1	23.1	23.1	46.3	0	0	34.7	0	23.1	11.6	0	46.3	23.1	23.1	0	0	81	23.1	0	11.6	0	0	0	11.6	0	0	0	11.6	0	0	0	0	0	0	0	0	0	11.6	0	0	0	11.6	0	0	23.1	0	0	0	11.6	0	0	0	34.7	0	0	0	0	0	11.6	11.6	0	0	0	69.4	0	0	0	23.1	0	0	11.6	0	0	23.1	0	0	0	11.6	0	23.1	11.6	11.6	46.3	11.6	34.7	0	0	0	11.6	0	0	0	0	11.6	0	0	11.6	0	23.1	0	0	0	23.1	0	0	0	0	0	0	0	11.6	0	23.1	0	0	0	0	0	0	11.6	0	0	23.1	0	0	0	23.1	0	11.6	34.7	0	0	11.6	57.9	0	11.6	0	0	11.6	0	0	0	0	23.1	0	0	0	0	11.6	0	0	34.7	0	0	11.6	46.3	0	11.6	0	0	0	0	0	0	23.1	0	0	0	92.6	0	0	34.7	0	0	0	23.1	0	0	57.9	11.6	0	0	11.6	11.6	0	11.6	11.6	0	0	0	0	23.1	23.1	11.6	11.6	46.3	0	0	11.6	11.6	0	23.1	0	0	0	34.7	23.1	23.1	0	11.6	0	11.6	0	0	0	0	0	0	0	0	0	11.6	0	0	0	11.6	11.6	0	11.6	0	11.6	0	0	0	0	0	0	0	11.6	11.6	0	57.9	0	23.1	0	0	23.1	0	34.7	0	0	11.6	23.1	0	0	0	0	0	0	0	57.9	0	0	0	0	0	0	0	23.1	0	0	0	0	0	11.6	0	23.1	0	11.6	0	0	0	11.6	0	23.1	0	0	11.6	11.6	0	0	11.6	11.6	11.6	0	0	0	23.1	0	0	0	0	23.1	0	0	0	11.6	0	0	0	46.3	0	0	11.6	11.6	11.6	46.3	0	23.1	34.7	23.1	11.6	23.1	11.6	0	0	0	0	11.6	0	0	0	0	0	57.9	11.6	116	11.6	0	11.6	11.6	0	0	0	0	0	11.6	57.9	0	0	11.6	46.3	0	0	23.1	0	11.6	0	0	23.1	0	0	0	0	0	139	23.1	34.7	11.6	0	0	0	0	0	0	116	0	0	0	0	46.3	0	0	0	0	0	0	34.7	0	11.6	23.1	11.6	23.1	11.6	255	34.7	0	0	0	23.1	11.6	11.6	0	0	0	0	0	0	0	0	0	34.7	0	0	0	23.1	0	23.1	0	0	0	11.6	0	0	0	0	11.6	0	0	92.6	0	0	11.6	0	0	11.6	0	0	11.6	0	0	0	0	0	23.1	0	0	11.6	11.6	0	34.7	0	0	0	0	0	23.1	11.6	23.1	0	0	0	11.6	11.6	11.6	0	11.6	81	0	0	69.4	23.1	11.6	0	0	11.6	0	0	0	0	0	0	0	0	23.1	23.1	0	0	11.6	0	0	57.9	0	0	0	0	23.1	0	11.6	0	11.6	0	11.6	0	0	0	0	0	11.6	0	0	0	0	0	57.9	11.6	0	23.1	0	0	0	0	0	0	23.1	23.1	0	23.1	11.6	0	0	1.44e+03	23.1	0	57.9	11.6	11.6	0	11.6	0	11.6	0	0	11.6	23.1	0	0	0	0	0	0	0	0	0	0	11.6	11.6	57.9	23.1	0	34.7	0	0	0	0	0	57.9	0	23.1	11.6	0	0	0	0	104	0	0	0	0	92.6	0	0	11.6	0	0	0	11.6	57.9	0	0	0	11.6	11.6	34.7	0	0	0	11.6	0	11.6	34.7	0	11.6	0	0	23.1	0	0	0	34.7	11.6	34.7	0	0	0	0	0	11.6	0	0	11.6	11.6	0	0	23.1	34.7	0	0	23.1	0	0	11.6	11.6	69.4	0	0	11.6	0	0	0	0	0	11.6	0	46.3	0	0	23.1	0	0	0	0	0	23.1	11.6	0	11.6	11.6	11.6	11.6	0	0	11.6	0	0	0	0	23.1	11.6	34.7	0	0	23.1	0	0	0	34.7	0	0	0	0	11.6	0	0	0	0	0	0	0	0	0	0	34.7	0	11.6	0	0	23.1	11.6	0	0	0	162	0	0	0	81	0	11.6	0	11.6	0	0	11.6	11.6	0	0	0	0	46.3	0	0	23.1	0	0	162	11.6	0	0	11.6	0	11.6	11.6	0	0	11.6	0	11.6	0	0	0	11.6	23.1	69.4	0	0	0	69.4	11.6	0	0	11.6	11.6	0	0	0	0	0	0	0	0	11.6
[truncated: 26,041,507 more chars]
