# Supplementary material for: Cost-effective methylome sequencing of cell-free DNA for accurately detecting and locating cancer
Source: Nat Commun. 2022 Sep 29;13:5566. doi: 10.1038/s41467-022-32995-6 (PMC9522828; doi:10.1038/s41467-022-32995-6)
Supplement: Supplementary file 17 — Source Data [file 41467_2022_32995_MOESM17_ESM.zip › Source_data/Suppl.Fig.S3.b.txt]

cancer	0	0	0	0	0	0	0	0	0	0	0	0	0	0	0	0	0	0	0	0	37.7	113	0	0	0	0	0	0	0	0	0	0	113	0	0	0	0	0	0	0	0	0	0	37.7	0	0	0	0	0	0	0	0	75.4	0	0	0	0	0	0	0	37.7	113	0	37.7	0	0	0	0	0	0	0	0	37.7	0	0	0	0	0	0	0	0	0	0	0	0	0	0	0	113	0	0	0	0	37.7	0	0	0	0	0	0	0	0	0	0	37.7	0	0	0	0	151	75.4	0	0	0	0	0	0	0	0	0	0	0	0	0	151	0	0	0	0	0	0	0	37.7	0	0	0	37.7	0	0	0	0	0	37.7	0	0	0	0	0	0	0	0	0	0	0	0	0	0	0	0	0	0	0	0	113	0	0	0	0	0	37.7	0	37.7	37.7	0	0	0	0	0	37.7	0	37.7	0	0	0	0	0	0	0	75.4	0	37.7	0	0	0	0	0	0	0	0	0	0	0	0	0	0	0	0	0	0	37.7	0	0	37.7	0	0	0	0	0	0	0	75.4	0	0	0	0	37.7	0	0	0	0	0	0	0	0	0	0	37.7	37.7	0	0	0	0	0	0	0	0	0	0	0	0	0	0	0	0	0	0	0	37.7	0	0	0	0	0	113	0	0	0	0	0	0	0	0	0	0	0	0	0	0	0	0	0	0	0	0	37.7	37.7	0	0	0	37.7	75.4	0	0	0	0	0	0	0	0	0	0	0	37.7	75.4	0	0	0	0	37.7	0	0	0	0	0	0	0	0	0	0	0	0	37.7	0	0	37.7	0	0	0	0	37.7	113	0	37.7	0	0	0	0	0	0	0	0	0	37.7	0	0	0	0	0	0	37.7	0	0	0	0	0	0	0	0	0	0	0	0	37.7	37.7	0	0	0	37.7	0	0	0	0	0	37.7	0	0	0	0	37.7	0	0	0	0	0	0	0	37.7	0	37.7	0	0	0	0	0	0	0	0	0	0	0	0	0	0	0	0	0	0	37.7	0	0	75.4	0	0	0	0	0	0	37.7	37.7	37.7	0	0	37.7	0	0	0	0	37.7	0	0	0	0	0	0	37.7	0	0	0	0	0	0	37.7	0	0	0	0	0	0	0	0	0	0	0	0	0	0	0	0	0	0	0	0	0	0	0	0	0	0	0	0	37.7	37.7	0	0	0	0	0	37.7	0	0	37.7	264	75.4	189	0	0	37.7	37.7	0	113	0	0	0	0	0	0	0	37.7	0	0	0	0	0	0	0	0	0	0	37.7	0	0	0	0	0	0	0	37.7	0	0	0	0	0	0	0	75.4	0	0	0	0	0	75.4	0	0	0	37.7	0	0	0	0	37.7	0	0	0	0	0	0	0	0	0	0	0	0	37.7	0	37.7	0	0	0	0	0	0	0	0	37.7	75.4	0	0	0	0	75.4	0	0	0	0	0	0	0	37.7	0	0	0	0	0	0	0	75.4	37.7	0	0	0	0	75.4	0	0	0	0	0	0	0	0	0	0	0	0	0	0	0	151	0	0	0	0	113	0	0	37.7	0	0	37.7	0	0	0	0	0	75.4	0	0	0	75.4	0	0	37.7	0	37.7	0	0	0	0	0	0	0	0	0	0	0	37.7	0	0	37.7	0	0	37.7	0	0	75.4	75.4	0	37.7	0	0	151	0	0	37.7	0	0	0	0	0	0	0	0	0	0	0	0	0	0	0	0	0	0	0	0	0	0	0	37.7	0	0	0	0	0	0	0	0	0	37.7	0	0	0	0	0	0	0	113	0	0	37.7	0	0	0	37.7	0	37.7	0	0	0	0	0	0	37.7	0	0	0	0	0	0	37.7	0	0	0	0	0	0	0	37.7	0	0	0	0	0	0	0	0	0	0	0	0	0	0	0	0	0	0	0	0	0	0	0	0	0	0	0	37.7	37.7	0	0	75.4	0	75.4	75.4	0	0	0	0	113	0	0	0	0	0	0	0	0	0	0	0	0	0	0	0	0	0	0	0	0	0	0	0	0	0	75.4	0	0	0	0	0	0	0	37.7	0	0	0	0	0	0	0	0	37.7	37.7	189	0	0	0	0	0	0	0	37.7	0	0	0	0	0	0	0	0	0	0	37.7	0	0	0	0	0	0	0	0	0	0	0	0	0	0	0	0	0	0	75.4	0	0	0	0	0	0	0	0	226	0	0	0	75.4	0	0	0	0	0	0	0	0	0	75.4	0	0	0	0	0	0	37.7	0	0	75.4	0	0	0	0	37.7	0	0	0	37.7	0	0	0	0	0	0	0	0	37.7	0	0	0	0	37.7	0	0	0	0	0	0	189	37.7	0	0	37.7	0	0	0	0	0	0	0	0	0	0	0	37.7	0	0	151	0	0	0	0	0	0	0	0	0	0	0	0	0	0	0	37.7	0	0	0	0	0	0	0	0	189	0	37.7	0	0	0	113	0	0	0	0	0	37.7	37.7	37.7	0	37.7	0	0	0	0	0	0	0	37.7	37.7	0	0	0	0	0	0	0	0	37.7	0	0	0	37.7	0	0	113	0	37.7	0	113	0	0	0	0	37.7	0	0	0	0	0	37.7	0	0	0	0	0	0	0	0	0	0	37.7	37.7	0	0	0	0	37.7	37.7	0	0	0	0	0	113	0	0	37.7	37.7	0	0	0	75.4	0	0	0	0	0	0	0	0	0	37.7	0	0	0	37.7	0	0	0	0	0	0	0	0	0	0	0	0	0	0	0	0	0	0	0	0	0	189	113	0	0	0	0	75.4	0	0	0	0	37.7	0	0	0	0	0	0	75.4	0	0	37.7	0	0	0	0	0	75.4	0	0	37.7	452	0	0	0	0	0	0	0	0	0	0	0	0	0	0	0	0	37.7	37.7	0	0	0	0	0	0	0	37.7	0	0	0	0	0	0	37.7	0	0	0	0	0	75.4	0	0	0	0	0	0	0	0	0	0	0	0	0	37.7	0	0	0	0	0	0	0	0	0	0	0	37.7	0	75.4	0	0	37.7	0	0	37.7	0	75.4	0	0	0	0	0	113	0	37.7	0	0	0	0	0	0	0	0	75.4	0	75.4	0	113	75.4	0	0	0	0	0	0	0	0	0	0	113	0	0	0	0	37.7	151	0	0	0	0	189	0	75.4	0	37.7	113	0	0	0	0	0	0	0	0	0	0	0	0	0	0	0	37.7	0	0	151	0	0	0	37.7	0	0	37.7	0	75.4	0	0	0	0	0	0	0	0	0	0	0	0	0	0	0	0	0	37.7	37.7	0	0	0	0	37.7	0	0	0	0	189	75.4	0	0	0	37.7	0	0	0	0	0	0	0	0	0	0	0	0	0	0	37.7	0	0	0	0	0	0	0	0	0	0	0	0	0	0	0	37.7	0	0	0	0	0	0	0	0	0	0	0	0	0	37.7	0	151	0	0	37.7	0	0	0	0	0	0	0	0	0	37.7	0	37.7	37.7	0	0	0	0	0	830	75.4	0	0	0	37.7	0	0	0	0	0	0	0	0	37.7	0	0	0	0	0	0	0	0	0	75.4	0	0	0	37.7	0	75.4	0	0	0	0	0	0	0	0	0	0	0	0	0	0	0	0	0	37.7	0	0	0	75.4	0	0	0	0	0	0	0	0	0	37.7	0	0	37.7	0	0	0	0	0	0	0	0	0	0	0	0	189	0	0	0	0	0	0	0	0	0	0	0	0	0	0	0	0	0	0	0	0	0	0	0	0	37.7	0	37.7	0	0	0	0	0	0	0	0	0	0	0	0	0	0	0	0	0	0	0	0	0	0	0	37.7	0	0	113	0	0	0	0	0	0	0	0	0	0	0	0	0	0	0	37.7	0	0	0	0	0	0	75.4	0	0	0	0	0	0	0	0	0	0	37.7	0	0	0	37.7	0	0	0	0	0	37.7	0	0	0	0	0	0	0	0	37.7	37.7	0	0	75.4	0	0	0	0	0	113	0	0	0	226	75.4	37.7	0	0	0	0	0	0	0	0	0	37.7	0	0	0	0	37.7	0	0	0	0	0	0	0	0	0	0	0	0	0	0	0	0	0	0	0	0	0	0	0	0	0	0	0	75.4	0	0	0	0	0	0	0	0	0	0	0	0	0	0	0	0	0	0	0	0	0	0	0	0	0	0	0	0	0	37.7	0	0	0	0	0	0	37.7	0	0	0	0	0	0	0	0	0	0	0	0	0	0	0	0	0	0	0	0	0	0	0	37.7	37.7	0	0	0	37.7	0	0	0	0	0	0	0	0	0	0	37.7	0	0	0	0	0	0	226	0	37.7	0	0	0	113	0	0	0	0	75.4	0	0	0	0	0	0	0	0	0	0	0	0	37.7	37.7	0	0	0	0	0	0	0	0	0	0	0	0	0	0	0	0	0	0	0	0	0	0	0	0	0	75.4	0	75.4	0	0	0	0	0	0	0	0	0	0	0	0	0	0	0	113	0	0	0	0	0	0	0	0	0	37.7	0	0	0	113	0	0	0	0	0	0	0	0	0	0	0	0	0	0	0	0	0	0	37.7	0	0	0	0	37.7	75.4	0	0	0	0	0	0	0	0	0	0	37.7	37.7	0	0	0	0	0	0	0	0	0	113	0	0	0	0	0	37.7	0	0	0	37.7	75.4	0	0	0	0	0	0	0	0	75.4	0	0	0	0	0	0	37.7	0	0	0	0	0	0	0	0	0	0	0	0	0	0	0	0	37.7	0	0	0	0	0	0	0	0	0	37.7	0	0	37.7	0	0	0	0	0	0	0	0	37.7	0	0	0	0	37.7	0	0	113	0	0	0	0	0	0	0	0	0	0	0	0	0	0	0	0	0	0	0	37.7	37.7	0	0	37.7	0	0	0	0	0	0	0	0	0	0	0	0	0	0	37.7	0	0	0	37.7	0	0	0	37.7	75.4	0	37.7	0	0	0	0	0	0	0	0	0	0	0	0	0	0	37.7	0	0	0	0	0	0	0	0	0	0	0	0	0	0	0	0	0	0	0	0	0	0	0	151	0	0	0	0	0	0	0	0	0	0	0	37.7	0	0	37.7	0	0	0	0	0	0	0	0	0	0	0	0	0	0	0	0	0	0	0	0	0	0	0	37.7	0	0	0	0	0	0	0	0	0	37.7	0	0	75.4	0	0	37.7	0	37.7	0	0	0	0	0	0	0	0	0	37.7	0	0	0	0	0	0	0	151	37.7	0	37.7	0	0	37.7	0	0	0	0	0	0	37.7	0	0	0	0	37.7	0	0	0	0	0	0	0	113	0	0	0	0	0	0	0	0	0	0	37.7	0	0	0	0	0	0	0	0	0	37.7	0	0	37.7	0	0	37.7	0	0	0	0	0	0	0	0	0	0	0	0	0	0	37.7	0	0	0	0	0	0	0	37.7	0	0	0	37.7	0	113	0	0	0	0	0	0	0	0	0	0	0	0	0	0	0	0	37.7	0	0	37.7	0	0	0	0	0	0	0	0	0	0	0	0	0	0	0	189	0	0	0	0	0	75.4	0	0	37.7	0	0	75.4	0	0	0	0	0	0	0	0	0	0	0	0	0	37.7	0	37.7	0	0	37.7	0	0	0	0	0	0	0	0	0	0	0	37.7	0	0	0	0	0	189	0	0	0	0	0	37.7	0	0	37.7	0	0	0	0	0	0	0	0	37.7	264	0	0	0	0	0	37.7	0	0	0	0	0	0	0	0	37.7	0	0	37.7	75.4	0	0	0	0	0	0	0	0	0	0	0	0	0	37.7	0	0	113	0	0	0	0	0	0	0	0	0	0	0	37.7	0	0	0	37.7	0	0	0	0	0	0	37.7	0	0	0	0	0	0	75.4	0	0	0	0	0	0	0	0	37.7	113	0	0	0	0	0	0	0	0	113	0	0	0	37.7	0	0	0	0	0	0	151	37.7	0	0	113	0	0	151	0	0	0	0	0	0	0	37.7	0	0	0	0	0	0	0	37.7	0	0	0	0	0	0	0	0	0	0	37.7	0	0	0	0	0	0	37.7	0	0	0	0	0	0	0	0	0	0	37.7	0	0	37.7	0	0	0	0	0	0	0	0	0	0	0	0	0	37.7	0	37.7	0	75.4	0	0	0	0	0	0	0	0	0	0	0	0	0	0	0	0	0	37.7	0	0	0	0	0	0	0	0	0	75.4	0	0	0	37.7	0	0	0	0	0	0	0	0	0	0	0	37.7	0	0	0	37.7	0	0	37.7	0	75.4	0	0	0	0	0	0	37.7	0	0	0	0	0	0	0	0	0	37.7	0	0	0	0	0	0	0	0	0	0	0	0	0	0	0	0	0	0	0	0	75.4	0	0	0	0	0	37.7	0	151	0	0	0	0	0	0	0	0	37.7	0	37.7	0	0	0	0	37.7	0	37.7	0	0	0	75.4	37.7	0	0	0	0	0	0	0	37.7	0	0	0	0	0	0	0	0	0	0	37.7	0	37.7	0	0	0	0	0	0	113	0	0	0	0	37.7	37.7	0	113	0	0	189	0	0	37.7	0	0	37.7	0	0	0	0	0	0	0	0	0	0	0	0	37.7	37.7	0	0	0	0	0	0	0	0	37.7	0	0	0	0	0	0	0	0	0	0	0	113	0	0	0	37.7	0	0	0	0	0	0	0	151	0	0	0	0	0	0	0	0	0	0	0	0	0	0	0	0	0	37.7	0	0	0	0	37.7	0	0	0	0	0	0	37.7	0	0	0	0	0	0	0	0	0	0	0	0	0	0	0	0	0	0	0	0	37.7	0	0	0	0	0	0	0	0	0	0	0	0	0	0	0	0	0	0	0	37.7	0	37.7	0	75.4	0	0	0	0	0	0	0	0	75.4	0	0	37.7	0	37.7	0	0	0	0	0	0	0	37.7	0	0	0	0	0	0	0	37.7	37.7	0	0	0	0	0	0	37.7	0	0	0	0	0	75.4	0	0	0	0	0	0	0	0	0	75.4	0	0	0	37.7	0	0	0	0	0	0	0	0	0	0	0	0	0	0	0	37.7	37.7	0	37.7	0	0	0	0	0	0	0	0	0	37.7	0	0	0	0	0	37.7	37.7	0	0	0	0	113	0	0	0	0	0	0	0	0	0	0	0	0	0	0	0	0	37.7	0	75.4	0	0	37.7	0	0	0	0	0	0	0	75.4	0	0	0	0	75.4	0	0	264	113	0	0	0	0	0	0	0	0	0	0	0	0	0	0	0	0	0	0	0	151	0	0	75.4	0	37.7	0	0	0	0	0	0	0	0	0	0	0	0	0	75.4	0	75.4	0	189	0	0	0	0	0	0	0	37.7	0	0	0	0	0	0	0	0	0	0	0	0	75.4	37.7	0	0	0	0	0	0	0	0	37.7	0	37.7	0	0	0	0	0	0	37.7	0	0	0	0	0	0	37.7	0	0	0	0	0	0	0	0	0	0	0	0	0	0	0	0	0	0	0	0	0	0	0	0	0	0	0	0	0	0	0	0	0	0	0	0	0	0	37.7	0	0	0	0	0	0	0	0	37.7	37.7	0	0	0	0	0	0	0	0	37.7	0	0	0	0	0	0	0	0	377	0	113	0	0	37.7	0	0	0	37.7	0	0	0	0	0	0	0	0	37.7	0	0	0	0	0	113	0	0	0	37.7	0	0	0	0	0	0	0	37.7	0	0	0	0	0	37.7	0	0	0	0	0	0	0	0	0	37.7	0	0	0	0	37.7	0	0	0	0	0	0	0	0	113	0	0	0	37.7	0	0	0	0	37.7	37.7	0	37.7	0	0	0	0	37.7	0	0	37.7	0	0	0	0	0	0	0	37.7	0	0	0	0	0	0	0	0	0	37.7	226	0	0	0	0	0	0	0	37.7	0	0	0	0	0	0	0	0	0	0	0	0	0	0	37.7	75.4	0	0	0	113	0	0	113	0	0	0	0	0	37.7	0	0	0	0	0	0	0	0	0	0	75.4	189	75.4	0	37.7	0	0	0	0	0	0	0	0	0	0	0	0	0	0	0	0	37.7	0	151	0	0	0	0	0	0	0	0	0	0	0	75.4	0	0	0	0	0	37.7	0	0	0	0	75.4	0	0	75.4	0	37.7	0	0	0	0	0	0	0	0	0	0	0	0	0	0	0	0	0	0	0	0	0	0	0	0	0	0	0	0	0	0	0	0	0	0	0	0	0	0	0	0	0	0	0	0	0	0	0	0	0	37.7	0	0	37.7	0	0	0	37.7	0	0	0	0	0	0	0	0	0	0	0	0	75.4	0	0	0	0	0	0	0	75.4	0	0	0	0	189	0	0	0	0	0	0	0	0	37.7	0	151	0	0	0	0	0	37.7	0	37.7	0	0	189	0	0	75.4	0	37.7	0	0	75.4	0	0	0	37.7	0	0	0	0	0	0	0	0	0	37.7	0	37.7	0	0	0	0	0	0	0	0	37.7	0	0	0	0	0	37.7	0	0	75.4	37.7	0	0	0	0	75.4	0	0	0	0	0	0	0	0	0	0	0	0	189	0	0	0	0	0	37.7	75.4	0	0	113	0	0	37.7	0	0	0	37.7	0	0	0	0	0	0	0	0	37.7	0	0	37.7	0	0	0	0	0	0	0	0	0	0	0	0	37.7	0	0	37.7	0	75.4	37.7	0	37.7	37.7	0	0	0	113	0	0	0	0	0	0	0	0	0	0	0	0	0	0	113	0	0	0	0	75.4	0	0	0	0	0	0	0	37.7	0	0	0	0	0	0	0	0	75.4	0	0	37.7	0	0	0	0	37.7	0	0	0	0	0	0	0	0	0	0	0	0	37.7	0	75.4	37.7	0	0	0	0	0	0	0	0	0	37.7	0	0	0	0	0	0	0	0	0	0	0	0	0	0	0	0	0	0	0	0	0	0	0	0	0	0	0	0	0	0	0	0	0	0	0	0	0	0	0	0	37.7	0	0	0	0	0	0	0	0	0	0	0	37.7	37.7	0	0	37.7	0	0	0	0	0	0	0	0	0	0	0	0	0	37.7	0	0	0	0	0	0	0	0	0	0	0	0	0	0	0	0	0	0	0	0	0	0	0	0	0	0	0	37.7	0	0	37.7	0	0	0	0	0	0	0	0	0	0	0	0	0	0	0	0	0	0	0	0	0	0	37.7	0	0	0	0	0	0	0	0	0	75.4	226	0	0	0	0	0	0	0	0	0	0	0	0	0	0	37.7	0	0	0	0	0	0	0	0	0	0	0	0	0	0	0	0	0	0	0	0	0	0	37.7	0	0	0	0	0	0	0	113	0	0	0	0	0	0	0	37.7	0	0	0	0	0	0	0	0	0	0	0	0	0	0	0	75.4	0	0	0	37.7	0	0	0	189	0	0	0	0	0	0	75.4	0	0	37.7	0	37.7	0	0	0	0	0	0	37.7	0	0	0	0	0	0	0	0	0	0	0	0	0	189	0	0	75.4	0	0	151	0	37.7	0	0	0	0	0	0	0	0	0	37.7	0	0	0	0	0	0	0	0	0	0	113	37.7	37.7	0	37.7	0	0	0	0	0	37.7	0	0	0	0	0	0	0	0	0	0	0	0	0	0	0	0	0	0	37.7	37.7	0	0	0	0	0	0	0	0	0	0	0	0	0	0	0	0	0	0	0	0	75.4	0	37.7	75.4	0	0	0	0	0	37.7	37.7	0	75.4	0	0	0	0	0	0	0	0	0	0	0	0	0	0	0	0	0	0	0	0	37.7	0	0	0	0	0	0	0	37.7	37.7	0	0	0	0	0	0	0	0	0	37.7	0	0	0	0	189	0	0	0	0	0	0	0	0	0	0	0	0	37.7	0	0	0	0	0	0	0	0	0	37.7	0	0	0	0	0	37.7	0	0	0	0	0	0	113	0	0	0	0	0	0	0	0	0	0	0	0	0	0	0	37.7	0	0	0	0	0	0	0	0	0	0	0	0	0	0	0	0	0	0	0	0	37.7	37.7	0	0	0	0	0	0	0	0	0	0	0	0	0	0	0	0	0	0	0	37.7	0	0	0	0	0	0	37.7	0	0	0	113	0	37.7	0	75.4	0	0	0	75.4	0	37.7	75.4	0	0	0	0	0	113	0	0	0	0	37.7	0	0	37.7	113	0	0	0	0	0	0	0	0	0	0	0	113	0	0	75.4	0	0	0	0	0	0	37.7	0	0	0	0	0	0	0	0	0	0	0	37.7	37.7	0	37.7	0	37.7	0	0	0	37.7	75.4	37.7	0	0	0	0	0	0	0	0	0	0	0	0	0	0	75.4	37.7	0	0	0	0	0	0	0	0	37.7	0	0	0	0	0	0	0	0	0	0	0	0	0	0	0	0	0	0	0	0	0	0	0	0	0	0	37.7	0	0	0	0	0	0	37.7	0	0	0	0	0	37.7	0	0	0	0	0	0	0	0	0	0	0	0	0	0	0	0	0	0	37.7	0	0	0	0	0	0	0	37.7	0	0	0	0	0	0	75.4	0	0	0	0	0	0	0	0	0	0	37.7	0	0	0	0	0	0	0	0	0	0	0	0	0	0	0	0	0	0	0	0	37.7	75.4	0	0	0	0	0	0	37.7	0	0	37.7	0	0	37.7	0	0	0	0	0	0	0	0	0	0	37.7	0	0	0	0	0	0	0	0	0	0	0	0	37.7	0	0	0	0	0	0	0	0	0	0	0	0	0	0	0	0	0	113	0	37.7	75.4	0	0	0	0	0	0	0	0	0	0	0	37.7	0	113	0	0	0	189	0	0	0	0	0	0	75.4	0	0	0	0	0	0	0	0	0	0	0	0	0	0	0	0	37.7	0	0	0	0	0	0	0	0	0	0	0	0	0	0	0	0	0	0	0	0	0	0	0	0	0	0	0	0	0	0	0	0	0	0	0	0	0	0	75.4	0	0	0	0	0	0	75.4	0	151	0	0	0	75.4	0	0	0	0	0	0	0	37.7	0	75.4	0	0	0	0	0	0	0	0	0	0	0	0	113	0	0	0	0	75.4	0	0	0	0	0	0	0	0	0	0	0	0	0	0	0	0	0	0	0	0	0	0	0	0	0	0	0	0	0	0	0	37.7	0	0	0	0	0	0	0	0	0	0	0	0	0	0	0	0	0	0	0	0	0	0	0	0	0	0	0	0	0	0	0	0	0	0	0	0	37.7	0	0	0	0	0	0	0	0	37.7	0	0	37.7	0	0	0	0	0	0	0	0	0	0	37.7	0	0	0	0	0	0	0	0	0	0	0	0	0	113	0	0	0	0	0	0	0	0	0	0	0	0	0	0	0	0	0	0	37.7	0	0	0	37.7	0	0	0	0	151	75.4	0	0	0	0	0	113	0	0	0	0	0	0	0	0	0	0	0	0	0	0	0	0	0	0	0	37.7	0	0	0	0	0	0	0	0	0	37.7	0	0	0	37.7	0	0	0	37.7	0	0	0	0	0	0	0	0	0	0	75.4	37.7	0	0	0	0	0	0	0	0	0	0	0	0	0	0	0	0	226	0	0	0	0	0	0	0	0	0	0	0	0	0	0	37.7	0	0	0	0	0	0	0	0	0	75.4	0	0	37.7	0	0	0	0	0	0	0	0	0	0	0	0	0	0	0	0	0	0	0	37.7	0	0	113	0	0	0	0	0	37.7	37.7	0	0	0	0	0	0	0	0	0	0	0	0	0	37.7	0	0	0	0	0	0	0	0	75.4	0	37.7	189	0	0	37.7	0	37.7	0	189	0	75.4	0	302	75.4	0	0	0	37.7	0	0	0	0	0	0	189	0	37.7	0	0	0	0	37.7	0	0	0	0	0	0	0	0	0	0	0	0	37.7	37.7	0	0	0	75.4	0	0	0	0	0	0	0	75.4	0	0	0	0	264	0	0	0	0	0	0	0	0	0	0	0	0	0	0	0	0	0	0	0	0	0	0	0	0	0	0	0	0	37.7	0	0	0	75.4	0	0	0	0	75.4	0	0	0	0	75.4	0	0	0	37.7	0	0	0	37.7	0	0	0	0	0	0	0	113	0	0	0	0	0	0	0	0	0	0	0	37.7	0	37.7	0	0	0	0	0	0	0	0	0	0	0	0	0	0	0	75.4	0	0	0	0	0	0	0	37.7	0	37.7	0	0	0	0	0	0	0	0	0	0	0	0	0	0	0	0	0	0	0	0	0	0	0	0	37.7	37.7	0	37.7	0	0	0	113	0	37.7	0	0	0	0	0	0	0	0	0	0	0	0	75.4	0	0	0	0	0	0	151	37.7	0	0	0	0	0	37.7	0	0	0	37.7	0	75.4	75.4	0	0	0	0	0	75.4	0	37.7	0	0	0	0	0	0	0	0	0	0	37.7	0	0	0	0	0	0	0	0	0	0	0	0	0	0	0	0	37.7	0	0	0	0	0	37.7	0	0	0	0	0	0	0	0	75.4	0	0	0	0	0	37.7	0	0	0	0	0	0	0	0	0	0	0	0	0	0	0	0	0	37.7	0	0	0	0	0	0	37.7	0	0	0	0	0	0	0	0	0	113	0	0	0	0	0	0	0	0	0	0	0	75.4	0	0	0	37.7	0	113	0	0	0	0	0	0	37.7	0	0	0	0	0	0	0	0	0	37.7	37.7	0	0	0	0	0	0	0	0	0	0	0	0	0	0	37.7	0	0	37.7	0	0	37.7	37.7	75.4	0	0	0	0	0	0	0	37.7	37.7	37.7	0	0	0	0	0	0	0	0	0	0	0	0	37.7	0	0	0	0	0	0	0	0	0	0	75.4	151	37.7	0	0	0	0	0	0	0	0	0	0	0	0	0	0	0	0	0	0	0	0	0	0	0	0	37.7	0	0	0	0	0	0	37.7	0	0	0	0	0	0	37.7	0	0	37.7	0	0	0	37.7	0	113	0	0	0	0	0	0	0	0	0	0	0	0	0	0	0	0	0	0	0	0	0	0	0	37.7	75.4	37.7	0	0	75.4	0	0	37.7	37.7	0	0	0	0	0	0	37.7	0	0	0	0	0	0	0	0	0	0	0	0	0	0	0	0	0	0	113	0	0	0	0	0	0	0	0	0	0	0	0	0	0	0	0	0	0	0	0	0	37.7	0	0	37.7	0	37.7	0	0	0	0	0	0	0	0	0	0	0	0	0	37.7	37.7	0	0	0	0	0	0	0	0	0	0	37.7	0	37.7	0	0	0	0	0	0	0	0	0	0	0	37.7	0	0	0	0	0	37.7	0	37.7	0	37.7	0	0	0	0	0	0	37.7	0	113	0	37.7	0	0	0	0	75.4	0	37.7	37.7	0	0	0	0	0	75.4	0	0	0	0	0	0	0	37.7	113	0	0	37.7	0	0	0	0	0	0	75.4	0	37.7	0	0	0	0	0	37.7	37.7	0	37.7	0	113	113	37.7	75.4	0	0	75.4	0	0	0	113	0	0	37.7	37.7	0	0	0	0	0	37.7	75.4	0	0	0	0	0	0	0	37.7	0	0	0	0	0	0	75.4	0	0	37.7	0	0	0	0	0	0	0	0	0	0	37.7	0	0	0	0	0	0	0	0	0	0	0	0	0	0	0	37.7	0	113	0	0	0	0	151	0	0	226	0	0	0	0	0	0	0	0	0	0	0	0	0	0	0	0	0	37.7	0	0	0	0	0	0	0	0	37.7	0	113	0	37.7	37.7	0	0	0	0	75.4	0	0	37.7	37.7	37.7	0	0	0	0	75.4	0	0	0	37.7	75.4	0	0	0	0	0	0	0	0	0	0	0	0	0	0	0	113	0	0	0	0	0	0	0	0	0	0	0	0	0	0	0	0	0	0	0	0	0	0	0	37.7	0	0	75.4	0	0	0	0	0	0	0	37.7	0	0	0	0	75.4	0	0	0	0	0	0	490	37.7	0	0	0	0	0	0	0	0	0	0	0	0	37.7	0	37.7	0	0	0	0	0	0	0	0	0	0	0	0	0	0	37.7	0	75.4	0	0	0	0	37.7	264	0	0	0	0	113	0	0	0	0	0	0	0	0	0	0	0	0	0	37.7	0	0	0	0	0	0	37.7	0	0	0	0	0	0	0	0	37.7	0	0	0	0	37.7	0	37.7	0	0	0	0	37.7	0	0	37.7	0	0	0	0	0	75.4	0	0	0	0	0	0	0	0	0	0	75.4	0	0	0	0	0	0	0	0	0	0	0	0	0	0	0	0	0	113	0	0	0	0	0	0	0	0	0	0	0	0	0	37.7	0	0	0	0	37.7	0	0	0	0	0	0	0	37.7	0	37.7	0	37.7	0	0	0	0	37.7	0	0	0	37.7	0	0	0	0	75.4	0	0	37.7	0	0	0	0	0	0	0	0	0	0	0	189	37.7	37.7	0	0	0	0	0	0	0	37.7	0	0	0	37.7	0	0	37.7	0	113	0	0	0	0	0	0	0	0	0	0	0	0	0	0	0	0	0	75.4	0	113	0	0	0	0	0	0	0	37.7	0	0	0	0	0	0	0	0	0	0	0	0	0	0	0	0	37.7	0	0	75.4	0	0	0	0	0	0	0	0	0	0	0	0	0	0	0	0	0	0	0	75.4	0	0	37.7	0	37.7	0	0	0	0	0	0	0	0	0	0	0	0	37.7	0	0	0	0	0	0	0	0	0	0	0	0	0	0	0	0	0	0	37.7	0	0	0	0	0	0	0	0	0	0	0	75.4	37.7	0	0	0	75.4	0	0	0	0	37.7	0	0	0	0	37.7	37.7	0	0	0	75.4	0	0	0	0	0	0	37.7	0	37.7	0	0	0	37.7	0	0	75.4	37.7	0	75.4	0	37.7	0	0	0	0	0	0	0	0	0	0	0	0	0	0	0	0	0	0	0	0	37.7	0	0	0	0	0	0	37.7	37.7	75.4	0	0	0	0	0	0	0	0	37.7	0	0	0	0	0	0	0	75.4	0	113	0	0	0	0	0	37.7	0	0	0	0	0	0	0	0	0	0	0	0	37.7	0	0	0	0	0	0	0	0	0	0	0	0	0	0	75.4	0	0	0	0	0	37.7	0	0	0	0	0	0	0	0	0	0	0	0	0	0	0	75.4	0	0	0	0	0	0	0	0	0	0	0	0	0	0	0	75.4	0	0	75.4	0	0	0	0	0	0	0	0	0	0	0	0	37.7	0	0	0	37.7	0	0	0	0	0	0	0	0	0	0	0	0	0	0	0	0	0	0	0	0	0	0	0	0	75.4	0	0	0	0	0	0	0	0	0	0	0	75.4	0	0	113	0	0	37.7	0	0	0	0	0	0	0	0	0	0	0	0	0	0	0	0	0	0	0	0	0	0	0	0	0	0	0	0	0	0	0	0	0	113	0	0	0	37.7	0	0	0	75.4	0	0	0	0	0	0	37.7	0	0	37.7	0	0	0	0	0	0	0	0	0	37.7	0	0	0	0	0	0	0	0	0	0	0	0	0	0	0	0	0	0	37.7	0	0	0	37.7	0	0	0	0	0	0	0	0	0	37.7	0	0	0	0	37.7	0	0	0	0	0	0	0	0	151	0	0	0	0	0	37.7	0	0	37.7	0	0	0	0	0	0	0	0	0	37.7	0	0	0	0	0	0	0	0	0	0	0	226	0	0	0	0	37.7	0	0	0	0	0	37.7	37.7	0	0	0	0	0	0	37.7	0	0	0	0	0	0	37.7	113	0	0	0	0	0	0	0	0	0	0	0	37.7	0	37.7	75.4	0	0	0	0	0	0	0	0	0	0	0	0	0	0	0	452	0	0	0	37.7	37.7	0	0	37.7	0	0	0	0	0	0	37.7	0	0	0	0	0	0	0	0	0	0	0	0	75.4	0	37.7	0	0	0	0	0	0	0	0	0	0	0	0	0	0	0	0	0	0	0	0	0	0	0	0	0	0	0	0	0	0	0	0	0	0	0	0	0	0	0	37.7	0	37.7	0	0	0	0	0	0	0	37.7	0	0	0	0	0	0	0	37.7	0	0	75.4	0	37.7	339	0	0	37.7	0	0	75.4	0	0	0	37.7	0	0	0	0	0	0	0	37.7	0	0	0	0	0	0	0	0	0	0	0	0	0	0	0	0	0	0	0	37.7	0	0	0	0	0	0	37.7	0	0	0	0	0	0	0	0	0	0	0	0	0	0	0	75.4	0	0	0	0	0	0	37.7	0	0	0	0	0	0	0	0	75.4	37.7	0	0	0	113	0	0	113	0	0	0	37.7	0	0	37.7	0	0	0	37.7	0	37.7	0	0	37.7	0	0	0	0	0	37.7	75.4	0	0	0	0	0	0	37.7	0	0	0	75.4	0	0	0	0	0	0	0	0	0	0	0	0	0	0	0	0	0	0	0	0	0	0	0	0	37.7	0	0	0	0	0	0	0	0	0	37.7	0	37.7	0	0	0	0	37.7	0	0	113	0	113	0	0	0	0	0	0	0	0	113	0	0	0	0	0	113	0	0	0	0	0	113	0	37.7	0	0	37.7	0	0	0	0	0	37.7	0	0	113	0	113	0	0	0	0	0	0	0	0	0	0	0	0	0	0	0	0	0	0	75.4	0	0	0	0	0	75.4	0	0	0	0	0	0	0	0	0	0	0	0	0	75.4	0	0	0	0	0	0	0	37.7	0	37.7	0	0	0	0	0	0	0	0	0	0	75.4	75.4	0	0	0	75.4	0	37.7	0	0	0	0	0	37.7	0	0	0	0	0	0	0	0	37.7	0	0	0	0	0	0	0	37.7	0	0	37.7	0	0	0	0	0	0	75.4	0	37.7	0	75.4	0	0	0	0	0	0	0	37.7	0	37.7	0	0	0	0	0	0	0	0	0	0	0	0	37.7	0	0	0	0	0	0	0	0	0	0	0	37.7	0	75.4	0	0	0	0	0	0	0	0	0	0	0	0	0	37.7	75.4	0	37.7	0	0	0	0	0	0	0	0	0	0	0	0	37.7	0	0	0	37.7	75.4	0	0	0	0	0	0	0	0	0	0	0	0	0	0	0	0	0	0	0	0	0	0	0	0	0	0	0	0	151	0	37.7	0	0	0	0	0	0	0	0	0	0	0	0	0	0	75.4	0	0	0	0	37.7	0	0	0	37.7	0	0	0	0	0	189	0	0	0	0	0	37.7	0	0	0	0	0	0	0	0	0	0	113	0	0	0	0	151	0	0	0	0	0	37.7	0	226	37.7	0	0	0	0	0	0	0	0	0	0	0	0	0	0	37.7	0	0	151	151	0	0	0	0	0	0	0	0	37.7	0	0	37.7	0	0	0	0	0	0	0	0	0	0	0	0	0	0	151	0	0	37.7	0	37.7	0	0	0	0	0	0	0	0	0	0	0	0	0	0	0	0	0	0	0	0	0	0	0	0	0	0	0	37.7	151	0	0	0	0	0	75.4	0	0	0	0	0	0	0	0	37.7	0	0	415	37.7	0	0	37.7	0	0	0	0	0	0	0	0	0	37.7	0	0	0	0	0	0	0	0	0	0	0	0	0	151	0	75.4	0	37.7	37.7	0	0	0	113	0	0	0	0	0	0	0	0	0	0	0	75.4	0	0	113	0	0	0	75.4	37.7	0	0	0	0	0	0	0	0	0	0	0	0	0	0	0	0	37.7	0	0	0	0	0	0	0	37.7	0	0	0	0	0	0	0	0	0	0	37.7	0	0	0	0	0	0	0	0	0	0	0	37.7	0	0	0	0	0	0	0	0	0	0	0	0	0	0	37.7	0	37.7	0	0	0	0	0	0	37.7	0	0	0	0	0	0	0	0	0	75.4	0	37.7	0	0	37.7	0	37.7	0	0	0	0	0	0	0	0	0	0	0	0	0	0	0	0	0	0	0	0	0	37.7	0	0	0	75.4	0	0	0	0	0	0	0	0	0	0	37.7	0	0	0	0	0	37.7	264	0	0	0	0	0	0	0	0	37.7	0	0	0	37.7	0	0	0	0	0	0	0	0	0	0	0	0	0	0	0	0	0	37.7	75.4	0	0	0	0	0	0	0	0	0	0	0	0	0	0	0	0	0	37.7	0	0	0	0	37.7	0	0	0	0	0	0	0	0	0	0	37.7	0	0	0	0	0	75.4	0	0	0	37.7	0	0	0	0	0	226	0	0	0	0	0	0	0	0	0	0	0	0	0	0	0	0	151	0	0	0	0	0	0	0	37.7	0	0	0	0	0	0	0	0	37.7	0	0	0	0	0	0	0	0	0	0	0	0	0	0	0	0	0	0	37.7	0	75.4	75.4	0	151	0	0	0	0	0	0	0	0	0	0	0	37.7	0	0	75.4	0	0	0	0	0	0	0	0	0	0	75.4	0	0	0	0	0	0	0	37.7	0	0	37.7	0	0	75.4	0	0	0	0	0	0	0	37.7	0	0	37.7	75.4	0	0	0	0	0	75.4	0	0	0	0	37.7	0	0	0	0	0	0	0	0	0	0	0	0	0	0	0	0	0	0	0	0	0	0	0	0	0	0	0	37.7	0	0	0	0	0	0	0	0	0	0	0	0	0	0	0	0	0	0	0	0	0	0	0	0	0	37.7	0	0	0	0	0	0	0	113	0	0	0	0	0	0	0	75.4	0	0	0	0	0	37.7	0	0	0	0	0	0	0	0	0	0	37.7	37.7	0	0	0	0	0	0	37.7	0	0	0	0	37.7	0	37.7	0	75.4	0	0	0	0	0	0	0	0	0	0	0	0	0	0	0	0	0	0	0	0	0	0	0	0	0	0	37.7	0	37.7	75.4	0	0	75.4	0	0	0	0	0	37.7	0	0	0	0	0	0	0	0	0	0	0	0	0	37.7	0	0	0	0	0	0	0	0	0	0	0	0	0	0	0	0	0	0	0	113	0	0	0	0	0	0	0	75.4	0	37.7	0	0	0	0	0	0	0	0	0	0	0	0	0	113	0	0	0	37.7	0	0	0	0	0	0	37.7	0	0	0	0	0	0	0	0	0	0	0	0	0	0	0	0	0	0	0	0	0	0	0	0	0	0	75.4	0	0	0	0	0	0	0	0	0	0	0	0	0	0	0	37.7	113	0	0	0	0	0	0	37.7	0	0	0	0	0	0	0	0	0	0	0	0	0	0	0	0	0	0	0	0	0	0	37.7	0	0	0	113	37.7	0	75.4	0	75.4	37.7	0	0	0	0	0	0	0	0	0	0	0	0	0	0	0	0	189	0	0	189	0	0	0	0	0	566	0	0	0	0	0	0	0	0	0	0	0	0	37.7	0	0	0	37.7	0	0	0	0	0	113	0	0	0	0	0	0	0	0	0	0	0	0	0	0	0	0	37.7	0	0	0	0	0	37.7	0	0	0	0	0	0	0	0	0	0	0	0	37.7	0	151	0	0	0	0	0	37.7	0	0	0	0	0	0	0	0	37.7	0	0	113	0	0	0	0	0	0	0	0	0	0	0	0	75.4	0	0	0	37.7	0	0	37.7	0	0	0	0	0	0	0	0	0	0	0	0	0	0	0	0	0	0	0	0	113	75.4	0	0	0	0	0	0	0	0	0	0	0	0	0	0	0	0	0	0	0	0	0	0	0	37.7	75.4	0	0	0	0	37.7	0	0	37.7	0	0	0	0	0	0	0	0	0	0	0	0	0	0	37.7	0	0	37.7	0	0	0	0	0	0	113	0	0	0	0	0	0	0	37.7	0	0	0	0	0	0	0	0	0	0	0	0	0	0	0	0	0	0	0	0	0	0	37.7	0	37.7	0	0	0	0	0	0	0	0	37.7	0	0	0	0	0	0	0	0	0	37.7	0	75.4	0	0	0	0	0	0	0	0	0	0	0	0	0	0	0	37.7	0	75.4	37.7	151	0	37.7	0	37.7	0	0	0	0	0	0	0	0	0	0	0	0	37.7	0	37.7	0	0	189	0	0	0	0	0	0	0	0	0	0	0	75.4	0	0	0	0	0	0	151	151	0	0	0	0	226	0	0	0	0	0	0	113	0	37.7	37.7	0	0	37.7	0	0	0	0	0	37.7	0	0	0	0	0	0	0	0	37.7	0	0	37.7	37.7	0	0	0	0	0	0	0	0	0	0	0	0	0	0	0	0	0	0	0	0	0	0	0	0	0	0	37.7	0	37.7	0	0	0	0	0	0	0	0	0	0	0	0	37.7	0	0	37.7	0	0	0	37.7	37.7	37.7	0	0	0	0	0	0	0	0	0	0	0	0	0	0	37.7	0	37.7	0	0	0	0	0	113	0	37.7	0	37.7	0	75.4	0	0	0	0	37.7	0	0	75.4	0	0	0	0	0	113	37.7	0	0	0	37.7	0	0	0	0	0	0	0	0	37.7	0	0	0	0	37.7	0	0	0	0	0	0	0	0	0	0	0	189	0	0	0	0	151	151	0	0	0	0	0	0	75.4	0	0	37.7	0	0	0	0	0	0	0	37.7	0	37.7	0	0	0	0	0	0	0	0	0	0	0	0	0	0	0	0	37.7	37.7	0	0	0	0	0	0	0	0	0	0	0	0	37.7	0	0	37.7	0	75.4	0	0	0	0	0	0	0	0	0	0	0	0	37.7	0	0	0	0	0	0	0	0	0	0	0	0	0	0	0	151	37.7	0	0	0	0	0	113	0	0	0	0	75.4	0	0	0	0	0	0	0	0	0	0	0	0	0	0	0	0	0	37.7	0	0	75.4	0	37.7	75.4	0	0	0	0	0	0	0	37.7	0	37.7	0	0	0	0	37.7	0	0	0	37.7	0	0	0	0	0	0	0	0	0	0	113	0	0	0	0	0	0	0	0	0	37.7	0	0	0	37.7	0	0	0	0	0	37.7	37.7	0	0	0	37.7	0	0	0	0	0	0	0	0	0	0	0	37.7	0	0	0	0	0	0	0	0	0	0	0	0	0	0	0	0	75.4	0	0	0	0	37.7	0	0	0	37.7	0	0	0	0	0	0	0	0	0	0	0	0	0	0	37.7	0	0	0	0	0	0	0	0	0	0	0	0	0	0	113	0	0	75.4	0	0	0	0	37.7	0	0	0	0	0	0	0	75.4	75.4	0	0	0	37.7	75.4	0	0	0	0	0	0	37.7	0	0	0	0	0	0	75.4	0	0	0	0	0	0	37.7	0	0	0	0	0	0	75.4	0	0	0	0	0	37.7	0	0	0	0	0	37.7	0	0	0	0	0	0	0	339	0	0	0	0	0	0	0	0	113	0	37.7	0	0	37.7	0	0	0	0	0	0	0	0	0	0	0	0	0	0	0	0	0	37.7	0	0	0	37.7	0	37.7	0	113	0	0	37.7	0	0	0	0	0	0	0	0	0	0	0	0	0	0	0	0	0	0	0	0	0	0	0	0	37.7	0	0	0	0	0	0	0	0	0	0	0	37.7	0	0	0	0	0	0	0	37.7	37.7	0	0	0	0	0	0	0	0	0	0	0	0	0	0	0	0	37.7	0	0	0	151	0	0	0	37.7	0	37.7	0	189	0	0	0	0	75.4	0	0	0	37.7	37.7	0	0	0	0	0	0	0	0	0	37.7	189	37.7	0	0	0	0	0	37.7	37.7	0	0	0	0	0	0	0	0	0	0	0	0	0	0	0	0	0	0	37.7	0	0	0	0	0	0	0	0	0	0	0	0	0	0	0	0	0	0	0	0	0	0	37.7	37.7	37.7	0	0	37.7	0	75.4	37.7	0	0	0	0	0	0	0	0	0	0	37.7	0	0	0	0	0	0	0	0	0	0	0	0	0	0	0	0	0	0	264	0	0	0	0	0	113	0	0	0	0	37.7	0	0	0	0	0	0	0	0	0	0	0	0	0	0	0	0	0	0	0	0	0	0	0	0	0	0	37.7	37.7	0	0	37.7	0	0	0	0	0	0	0	0	37.7	37.7	0	0	0	0	0	0	37.7	0	0	37.7	0	0	113	0	37.7	0	0	0	0	0	0	0	0	0	37.7	0	0	0	0	0	0	0	0	0	0	0	0	0	0	0	0	0	0	0	0	0	0	0	0	0	0	0	0	0	0	0	0	0	0	0	0	0	0	0	0	0	0	0	0	0	0	37.7	37.7	37.7	0	0	37.7	0	0	0	0	0	37.7	0	0	0	37.7	0	0	0	0	0	0	0	0	0	0	0	0	37.7	0	0	0	113	0	0	0	0	0	0	0	0	0	0	0	0	0	0	0	0	37.7	0	0	75.4	0	0	0	0	0	0	0	0	0	0	0	0	0	0	0	37.7	0	0	0	0	0	37.7	0	0	0	0	0	0	0	0	0	0	0	0	0	0	0	37.7	37.7	37.7	0	0	0	0	0	0	75.4	189	0	0	0	0	0	0	0	37.7	189	0	0	0	37.7	0	37.7	0	151	0	37.7	75.4	0	0	0	0	37.7	0	0	0	37.7	0	0	0	0	37.7	0	113	0	75.4	0	0	339	0	0	0	0	0	75.4	0	0	0	0	0	0	0	0	0	37.7	0	0	0	0	37.7	0	0	0	0	0	0	0	0	0	0	0	37.7	37.7	0	0	0	0	0	0	0	37.7	0	0	0	0	0	0	0	0	0	0	0	0	37.7	37.7	0	0	0	0	0	0	37.7	0	0	0	0	0	0	0	0	0	37.7	0	0	0	0	75.4	0	0	0	0	0	0	37.7	0	0	0	0	0	0	0	0	0	0	0	0	0	0	0	75.4	0	37.7	0	0	0	0	0	0	0	37.7	0	75.4	0	0	75.4	0	0	0	0	0	0	37.7	0	0	0	0	0	0	0	0	0	0	0	0	0	37.7	0	0	0	0	0	0	0	0	0	37.7	0	0	0	0	0	0	0	0	0	0	0	37.7	0	0	37.7	37.7	0	0	0	37.7	0	0	0	0	0	0	0	37.7	0	0	0	0	113	0	0	0	0	0	0	0	0	0	0	0	0	0	0	0	0	0	0	0	0	0	0	0	0	0	0	0	0	0	0	0	0	0	0	0	0	0	0	0	0	75.4	0	0	0	0	0	0	0	0	0	0	113	0	0	37.7	0	0	0	0	0	0	0	0	0	0	0	0	0	0	0	0	0	37.7	0	0	0	0	0	0	0	37.7	75.4	0	0	0	0	75.4	0	37.7	37.7	0	0	0	0	0	0	113	0	0	0	0	0	37.7	0	0	0	0	0	0	0	0	0	37.7	0	0	0	0	0	0	0	0	0	0	0	0	0	0	0	37.7	0	0	0	0	0	0	0	0	0	0	0	0	0	0	0	0	0	0	0	0	0	0	0	0	0	0	0	0	0	0	0	151	0	0	37.7	0	0	75.4	113	0	0	0	0	0	0	37.7	0	0	0	0	0	37.7	0	0	0	0	0	0	0	0	0	0	75.4	0	0	0	0	0	0	0	0	0	37.7	37.7	0	0	0	0	37.7	0	0	0	0	113	0	0	0	0	0	37.7	0	0	0	0	0	0	37.7	0	37.7	0	0	0	0	37.7	0	0	0	0	75.4	0	0	0	0	0	0	0	0	0	0	0	0	0	0	0	0	0	0	0	0	0	0	0	0	0	0	75.4	0	37.7	0	0	0	0	0	0	0	0	37.7	0	0	0	37.7	0	0	0	0	0	0	0	0	37.7	0	0	37.7	151	0	0	0	0	0	0	0	0	0	0	0	0	0	0	0	0	0	0	0	0	0	0	151	0	0	0	0	0	0	0	0	0	37.7	0	0	0	0	0	0	0	0	37.7	0	0	0	0	0	0	0	0	0	0	0	0	75.4	0	0	37.7	0	37.7	0	0	37.7	75.4	37.7	0	0	0	0	37.7	37.7	0	37.7	0	0	0	0	0	0	0	0	0	0	0	0	0	0	0	0	0	0	0	0	0	0	0	0	0	0	37.7	37.7	0	0	0	0	0	0	0	0	0	0	37.7	0	0	0	0	0	0	0	0	0	0	37.7	0	0	37.7	37.7	0	0	37.7	0	0	0	37.7	0	0	0	0	0	0	0	0	0	0	0	0	0	0	0	0	0	0	0	0	0	0	0	0	0	37.7	0	75.4	0	0	0	0	37.7	0	0	0	0	0	0	0	0	0	0	0	0	37.7	0	0	0	0	0	0	0	0	0	0	0	0	0	0	0	0	0	0	0	0	0	0	0	0	0	0	37.7	0	37.7	0	0	0	0	0	0	0	0	0	0	0	0	0	0	0	0	0	0	0	0	0	0	0	75.4	37.7	0	75.4	0	0	75.4	0	0	0	0	0	151	0	0	0	37.7	0	37.7	0	37.7	0	0	0	0	0	0	0	0	0	0	0	0	0	0	0	0	0	0	0	0	0	0	0	0	0	0	0	37.7	0	0	0	0	0	0	0	0	0	37.7	0	0	0	0	75.4	0	0	37.7	0	0	0	0	0	0	0	0	0	0	0	0	0	0	0	37.7	0	0	0	0	0	0	0	0	0	0	75.4	0	37.7	0	0	0	0	0	37.7	0	0	0	0	0	0	0	0	75.4	0	0	113	0	0	0	0	37.7	0	0	0	0	0	0	0	0	0	0	0	0	0	0	37.7	37.7	0	0	0	0	0	0	0	0	0	0	0	0	0	37.7	37.7	0	0	0	0	113	0	0	0	0	0	0	0	0	0	0	0	0	0	0	0	0	37.7	0	37.7	151	0	151	0	37.7	0	0	0	0	0	0	0	0	0	0	0	0	37.7	0	0	0	0	0	0	37.7	0	0	37.7	0	0	0	0	75.4	0	0	0	37.7	0	0	0	0	0	0	0	0	0	37.7	0	0	0	0	37.7	0	0	0	0	0	0	0	0	0	37.7	0	0	0	0	0	75.4	0	0	0	0	0	0	0	0	0	0	0	0	0	0	0	0	0	0	0	0	0	0	0	0	0	0	0	0	0	0	0	75.4	0	0	113	0	0	0	0	0	0	0	0	0	0	37.7	0	0	0	0	0	0	0	0	0	0	0	0	0	0	0	0	0	0	75.4	0	37.7	0	0	0	0	37.7	0	0	0	0	0	0	75.4	0	75.4	0	75.4	0	0	0	0	37.7	0	0	0	0	0	0	0	0	0	0	0	0	0	0	0	0	0	0	0	0	0	37.7	37.7	0	37.7	0	0	0	0	0	0	0	0	0	0	0	0	0	0	0	0	0	75.4	0	0	75.4	0	0	0	37.7	0	0	0	0	0	0	0	0	0	0	0	0	0	0	0	0	0	37.7	0	0	0	37.7	0	0	37.7	0	0	0	0	0	37.7	0	37.7	0	0	37.7	75.4	0	0	0	0	0	0	0	37.7	0	0	0	0	0	0	0	0	0	0	0	0	37.7	0	0	0	0	0	0	37.7	0	0	0	0	0	0	0	0	0	0	0	0	0	0	37.7	0	0	0	0	0	37.7	0	0	0	0	0	0	0	0	0	0	0	0	0	0	0	0	0	0	0	0	37.7	0	37.7	75.4	0	0	0	0	0	0	0	0	37.7	0	0	37.7	0	0	0	113	75.4	0	0	0	0	0	0	37.7	37.7	0	0	0	0	0	113	0	0	0	0	37.7	0	37.7	0	37.7	0	0	339	151	0	0	0	0	0	0	0	0	0	0	0	0	0	0	0	0	0	0	0	0	0	75.4	0	0	0	0	0	0	0	0	0	0	0	0	0	0	0	0	37.7	0	37.7	0	37.7	0	0	0	0	0	0	0	0	0	0	0	0	0	0	0	0	0	0	0	37.7	0	37.7	0	0	0	37.7	0	0	0	0	0	0	0	0	0	0	0	0	0	0	0	0	0	0	0	0	75.4	0	0	37.7	0	0	0	0	37.7	0	0	0	0	0	0	0	0	0	0	0	0	0	0	0	0	0	0	0	0	0	0	37.7	0	0	0	0	0	0	0	0	37.7	0	0	0	0	0	0	0	37.7	75.4	0	0	0	0	0	37.7	37.7	37.7	0	0	37.7	0	0	0	0	0	0	0	37.7	0	0	113	113	0	0	0	0	0	0	0	0	0	37.7	0	0	0	0	0	0	0	0	0	0	0	0	37.7	0	75.4	0	0	0	0	0	37.7	0	0	0	0	0	0	0	0	0	0	0	0	0	0	0	0	0	0	37.7	0	0	0	37.7	0	0	0	0	0	0	0	37.7	0	0	0	0	0	0	0	0	0	0	0	0	0	0	0	0	0	151	0	0	0	0	0	0	0	0	0	0	0	37.7	0	37.7	0	0	0	0	0	0	0	0	37.7	0	0	0	37.7	0	0	0	0	0	37.7	0	0	0	0	0	37.7	75.4	0	0	0	0	0	0	151	0	0	0	0	0	0	0	0	0	113	0	0	37.7	0	0	0	37.7	0	0	0	0	113	0	0	113	0	0	0	0	0	0	0	0	0	0	0	0	0	0	0	0	0	0	0	37.7	0	0	0	0	37.7	0	0	0	0	0	0	0	0	0	0	0	0	0	0	0	0	0	0	0	0	0	0	0	0	0	0	0	0	0	0	0	0	0	37.7	0	0	37.7	0	0	0	0	0	0	0	0	0	75.4	0	0	0	0	0	0	0	0	716	0	0	0	0	0	0	0	0	0	0	0	226	0	0	0	0	0	37.7	0	0	0	0	37.7	0	0	0	0	0	0	0	0	0	0	0	37.7	0	0	0	0	75.4	0	0	0	0	0	0	0	0	0	0	0	0	0	0	0	0	37.7	0	0	0	0	0	37.7	0	0	0	0	0	0	0	0	0	0	0	0	0	0	0	0	37.7	0	0	37.7	0	0	0	75.4	0	0	0	0	0	0	0	0	0	0	0	0	0	75.4	0	0	0	0	0	0	0	0	0	0	0	0	37.7	0	0	0	0	0	0	0	0	0	0	0	0	0	37.7	75.4	0	0	0	0	0	0	0	0	0	37.7	0	37.7	151	0	37.7	0	0	0	0	0	0	0	0	0	0	0	0	0	0	0	0	0	0	0	0	0	0	113	0	37.7	0	0	0	0	0	0	0	0	0	0	0	0	0	0	0	0	0	0	113	0	0	0	0	75.4	0	0	0	0	0	75.4	0	0	0	0	0	0	0	75.4	0	0	0	37.7	37.7	0	0	0	0	0	37.7	0	0	0	0	0	0	0	0	0	0	0	0	0	0	0	0	0	0	37.7	0	0	0	75.4	0	0	0	0	0	0	37.7	0	0	0	0	37.7	0	0	0	0	0	0	0	37.7	0	0	0	0	0	0	0	0	0	0	113	0	0	0	302	0	0	0	0	0	0	0	0	0	0	0	0	75.4	0	0	0	0	0	0	0	0	0	37.7	0	0	75.4	37.7	0	0	0	0	0	0	0	0	0	0	0	0	0	0	0	0	37.7	37.7	0	0	0	0	0	0	0	0	75.4	0	0	113	0	0	0	0	0	0	0	0	0	0	0	0	0	0	0	0	0	0	0	0	0	0	75.4	0	0	0	0	0	37.7	37.7	0	0	0	0	0	0	0	0	0	0	37.7	0	37.7	0	0	0	0	0	37.7	0	0	0	0	0	0	0	0	0	0	0	113	0	0	0	0	0	0	0	0	0	37.7	0	0	37.7	0	0	0	0	0	0	0	0	0	0	0	0	0	0	0	0	0	37.7	0	0	0	0	0	0	37.7	0	0	0	0	0	0	0	0	37.7	0	0	0	37.7	0	0	0	0	0	0	0	0	0	0	0	0	0	37.7	0	0	0	0	75.4	0	0	0	0	0	37.7	0	0	0	0	37.7	0	0	0	0	0	37.7	0	0	0	75.4	0	0	0	0	0	37.7	0	0	0	151	0	75.4	0	113	0	0	0	0	0	0	0	0	0	0	0	0	0	0	0	0	0	0	0	0	0	0	0	0	0	0	0	0	37.7	0	0	0	0	37.7	0	0	0	0	0	37.7	0	0	0	37.7	0	0	0	0	0	0	0	0	0	0	0	37.7	0	0	0	37.7	0	0	0	0	0	0	0	0	113	0	0	0	0	0	0	0	0	0	0	0	0	0	0	0	0	0	0	0	0	0	0	0	0	0	0	37.7	0	0	0	0	0	37.7	0	37.7	0	0	0	0	37.7	0	113	0	0	0	0	0	0	0	0	0	0	0	0	0	0	0	0	0	0	0	0	0	0	75.4	0	0	0	0	0	0	0	0	0	0	37.7	0	0	0	0	0	0	0	0	0	0	0	0	0	0	0	37.7	0	75.4	0	0	0	0	75.4	0	0	113	0	0	0	0	0	75.4	0	0	0	0	0	0	37.7	0	0	0	0	0	0	0	0	0	0	0	37.7	0	0	0	0	0	0	0	0	0	226	0	37.7	0	0	0	0	226	0	0	75.4	0	37.7	75.4	0	37.7	0	0	0	0	0	0	0	0	0	37.7	0	37.7	0	264	0	0	0	0	0	0	0	113	0	0	0	37.7	0	0	0	0	37.7	0	0	75.4	0	0	0	0	0	0	113	0	0	37.7	0	0	0	0	0	0	0	0	0	0	75.4	0	0	0	0	0	0	0	0	0	0	0	0	0	0	0	0	0	37.7	0	0	0	0	0	0	0	75.4	0	0	0	0	0	0	0	0	0	0	0	0	0	0	75.4	0	0	0	0	0	0	0	0	0	0	37.7	0	0	0	0	0	0	0	37.7	37.7	0	0	0	0	0	0	0	0	0	0	0	113	0	0	0	0	0	0	0	0	0	37.7	0	37.7	0	0	0	113	0	0	37.7	0	0	0	37.7	0	0	0	0	0	0	0	151	0	0	37.7	0	37.7	0	0	37.7	0	75.4	0	0	0	0	0	0	0	0	0	0	0	0	37.7	0	0	0	0	0	37.7	0	0	0	37.7	0	0	0	0	0	264	0	0	0	151	0	0	0	0	37.7	0	0	0	0	0	0	0	0	0	0	0	0	0	0	0	0	0	0	0	0	0	0	0	0	0	0	0	0	0	0	0	0	0	0	0	0	0	0	75.4	0	0	0	37.7	37.7	0	0	0	37.7	0	0	0	0	0	0	75.4	37.7	0	0	0	0	0	0	0	0	0	0	37.7	0	0	0	0	0	0	0	0	0	0	0	0	0	75.4	0	0	0	0	0	0	0	0	0	75.4	0	0	0	0	0	0	0	0	0	0	0	0	0	0	0	0	0	0	0	0	0	0	37.7	0	0	0	37.7	37.7	75.4	0	0	0	0	0	0	0	0	37.7	0	0	37.7	75.4	0	0	75.4	37.7	0	0	0	37.7	0	0	0	0	0	37.7	0	0	113	0	0	0	0	0	0	0	0	0	0	37.7	0	0	0	0	0	0	0	0	0	37.7	0	0	37.7	0	0	0	0	0	0	0	0	0	0	0	0	0	0	0	0	0	0	0	0	0	0	0	0	0	0	0	0	0	0	0	0	0	0	0	0	0	0	0	75.4	0	0	0	0	0	0	0	0	113	0	37.7	0	0	0	0	0	0	0	0	0	0	0	151	0	0	0	0	0	0	0	0	0	0	0	0	0	0	0	0	0	0	0	0	0	0	0	0	0	0	0	0	0	0	0	0	302	0	0	0	0	37.7	37.7	0	0	0	0	0	0	0	0	0	37.7	0	0	0	0	37.7	0	0	0	0	0	0	0	0	0	0	0	0	0	0	0	0	0	0	0	0	0	0	0	0	113	37.7	0	0	0	0	0	0	0	0	113	0	0	0	0	0	226	0	75.4	0	0	0	0	0	0	0	0	75.4	0	0	0	37.7	37.7	0	0	37.7	37.7	0	37.7	0	0	0	0	0	0	0	0	0	0	37.7	0	0	0	0	0	0	0	0	0	0	113	0	0	0	0	0	0	0	0	0	0	0	0	0	0	0	0	0	0	0	0	0	0	0	0	0	0	0	0	0	0	0	37.7	0	0	75.4	0	37.7	0	37.7	0	0	0	0	0	0	0	37.7	37.7	0	0	0	0	37.7	0	0	0	0	0	0	37.7	0	0	0	0	37.7	0	37.7	0	0	0	0	0	0	0	0	0	0	0	0	0	0	0	37.7	0	37.7	1.51e+03	37.7	37.7	75.4	0	0	0	0	0	0	0	0	0	37.7	0	0	0	37.7	0	0	0	0	0	0	0	0	0	0	0	37.7	0	0	0	0	0	0	0	0	0	0	0	37.7	0	0	0	0	0	0	0	0	0	0	0	37.7	0	0	0	0	0	0	0	0	0	0	0	0	0	0	0	0	0	0	0	0	0	37.7	0	0	0	0	226	0	0	0	0	0	0	0	0	0	0	0	0	0	0	0	0	0	0	0	0	0	0	0	0	0	0	0	0	0	0	37.7	37.7	75.4	37.7	0	0	0	0	0	37.7	0	0	0	0	0	0	0	0	0	0	0	0	0	37.7	0	0	0	0	0	0	0	0	0	0	0	37.7	0	0	0	0	0	0	0	0	0	0	75.4	0	0	0	0	0	0	0	0	37.7	0	37.7	37.7	37.7	0	0	75.4	37.7	0	113	0	0	0	0	0	0	0	226	0	0	0	0	37.7	0	37.7	0	0	0	75.4	0	75.4	0	0	0	0	37.7	0	0	0	0	0	0	0	0	75.4	0	0	0	37.7	37.7	0	0	0	0	0	0	0	0	37.7	0	0	0	75.4	0	0	37.7	0	75.4	0	37.7	0	0	0	0	0	0	37.7	0	0	0	0	0	0	37.7	0	0	0	0	0	0	151	0	0	151	0	0	37.7	0	0	0	0	0	0	0	75.4	0	0	0	0	0	0	0	0	0	0	0	37.7	0	0	75.4	0	0	0	0	0	0	75.4	0	0	0	0	0	37.7	0	0	0	0	0	0	0	0	0	37.7	0	0	0	0	0	0	75.4	0	0	0	0	0	0	0	0	37.7	0	0	37.7	0	37.7	0	0	0	0	0	0	37.7	0	0	37.7	0	0	0	0	0	0	0	0	0	0	0	0	0	0	0	0	0	0	0	0	0	75.4	0	0	0	0	0	37.7	0	0	0	37.7	0	0	0	0	0	0	37.7	0	37.7	0	0	0	0	0	0	0	0	0	0	0	0	0	37.7	0	37.7	0	75.4	0	0	0	0	0	37.7	0	0	0	0	0	0	75.4	75.4	0	0	0	0	0	0	0	0	113	37.7	0	37.7	0	0	0	0	0	0	0	113	0	0	0	0	0	0	0	0	0	0	0	0	37.7	0	0	0	0	0	0	0	0	0	0	0	0	0	0	0	0	0	37.7	0	0	0	0	0	0	37.7	0	0	0	0	0	0	0	37.7	0	75.4	37.7	0	0	0	0	0	0	0	0	0	37.7	0	0	0	0	302	0	37.7	0	0	0	0	0	0	0	0	0	0	0	37.7	37.7	0	0	0	0	0	0	0	0	0	0	0	0	37.7	37.7	0	0	0	75.4	0	0	37.7	0	0	0	0	0	0	0	75.4	0	37.7	37.7	37.7	75.4	0	0	0	0	0	0	0	0	0	0	189	151	0	0	0	0	0	0	0	0	0	0	37.7	0	0	0	0	0	0	0	0	0	0	0	0	0	0	37.7	0	0	0	0	0	0	75.4	0	0	0	0	0	0	0	0	0	0	0	0	0	0	0	0	113	75.4	0	0	0	0	0	0	0	0	0	0	0	0	0	0	37.7	0	37.7	0	0	0	0	37.7	0	0	0	0	0	0	0	0	0	37.7	0	0	151	0	0	0	37.7	0	0	0	0	0	0	113	0	0	75.4	37.7	0	0	0	75.4	0	0	0	0	0	0	0	75.4	0	0	0	0	37.7	0	0	0	0	0	0	0	0	0	0	0	0	0	0	0	75.4	0	0	37.7	0	37.7	0	0	0	0	264	0	0	0	0	0	37.7	0	0	0	0	0	37.7	0	0	0	0	0	0	0	0	0	0	0	0	0	0	0	37.7	0	0	0	0	0	0	0	0	0	0	0	0	0	0	0	0	0	0	0	0	0	0	0	37.7	0	0	0	0	0	0	0	0	0	0	0	0	0	0	0	0	0	0	37.7	0	0	0	0	0	0	0	0	0	37.7	37.7	0	0	0	0	0	0	37.7	0	0	0	0	0	0	0	0	0	0	0	0	151	0	0	37.7	37.7	0	0	0	0	0	0	37.7	37.7	0	0	0	0	0	0	0	0	0	0	0	0	0	0	0	0	0	0	0	0	0	0	0	0	0	0	0	0	37.7	0	0	0	0	0	0	0	0	0	0	0	0	0	0	0	0	0	0	0	37.7	0	0	0	0	0	0	0	189	0	37.7	0	0	0	0	75.4	0	0	0	37.7	0	0	0	0	0	0	0	37.7	37.7	37.7	0	113	0	0	0	0	0	0	0	0	0	37.7	0	0	0	0	0	0	0	0	189	0	0	0	37.7	0	0	0	37.7	0	75.4	0	0	0	0	0	0	0	0	0	0	0	0	0	0	0	0	0	0	0	0	0	0	0	0	0	0	0	0	0	0	0	0	0	113	226	0	0	0	0	75.4	0	0	0	0	0	37.7	0	0	0	0	0	0	75.4	0	0	37.7	0	0	0	0	0	0	0	0	0	0	0	0	0	0	0	37.7	0	113	0	0	0	0	0	0	75.4	0	0	0	0	0	0	0	37.7	0	0	0	0	0	0	0	0	0	0	0	0	0	0	0	0	113	0	0	0	0	0	0	0	0	0	0	0	37.7	151	189	0	0	0	0	0	0	0	0	0	0	0	0	0	0	0	0	0	0	0	0	0	75.4	0	0	0	0	0	0	0	37.7	0	0	0	37.7	37.7	75.4	0	0	0	0	0	0	0	0	0	0	0	0	37.7	0	0	0	0	0	0	0	0	37.7	37.7	0	0	0	37.7	0	0	37.7	37.7	37.7	0	0	0	0	37.7	0	0	0	37.7	0	0	0	0	0	0	75.4	0	0	37.7	0	0	0	0	0	0	0	0	0	0	0	0	0	0	0	0	0	75.4	0	0	0	0	0	0	0	0	151	0	0	0	0	37.7	0	0	0	0	37.7	0	37.7	0	0	0	0	0	0	0	0	37.7	0	0	0	0	0	0	0	37.7	0	0	0	0	0	0	0	0	0	0	0	0	0	0	0	0	0	0	0	0	0	0	0	0	0	0	75.4	0	75.4	0	0	0	0	37.7	0	0	0	0	0	0	37.7	0	0	0	0	0	0	0	0	0	0	37.7	0	0	0	0	0	0	0	0	0	0	0	0	0	0	0	0	0	0	75.4	0	0	0	0	0	0	0	0	0	0	0	37.7	0	0	0	0	0	0	0	37.7	0	0	0	0	0	0	0	75.4	0	0	0	0	0	0	37.7	0	0	0	0	0	75.4	0	37.7	0	0	0	0	0	0	0	37.7	0	0	0	37.7	0	0	37.7	0	75.4	0	0	0	0	0	0	0	0	0	0	0	0	0	0	0	0	0	0	0	0	0	0	0	0	0	113	0	0	75.4	0	0	0	37.7	0	0	0	0	0	37.7	0	75.4	37.7	0	0	0	0	151	75.4	0	0	0	0	0	37.7	0	0	0	0	0	0	0	0	0	75.4	0	0	0	0	0	0	0	0	0	0	0	0	0	0	0	37.7	0	0	0	75.4	0	0	0	0	0	0	0	0	0	75.4	0	0	0	0	0	0	0	0	0	0	0	0	0	0	0	0	0	37.7	0	0	0	0	0	0	0	0	37.7	37.7	0	0	37.7	0	37.7	0	0	0	0	0	37.7	0	0	0	0	0	0	0	0	0	0	0	0	0	0	0	37.7	0	0	0	0	75.4	0	0	113	37.7	0	0	0	0	113	0	0	0	0	0	113	75.4	0	0	0	0	0	0	0	0	37.7	0	0	0	0	0	37.7	0	0	0	0	0	0	0	0	37.7	0	0	0	0	0	0	0	0	0	0	0	0	0	0	0	0	0	37.7	0	37.7	0	0	37.7	0	37.7	0	0	0	0	0	0	0	0	37.7	0	0	75.4	0	0	0	0	0	0	0	0	0	75.4	0	0	0	0	0	0	37.7	0	37.7	0	37.7	0	0	0	0	0	0	0	0	37.7	0	0	0	0	0	37.7	0	0	0	0	0	0	0	0	0	75.4	0	0	0	0	0	0	0	0	75.4	0	0	0	0	0	0	0	0	0	0	0	75.4	37.7	0	0	0	75.4	0	0	0	0	75.4	0	0	37.7	0	0	0	0	0	0	0	0	0	0	0	0	0	0	0	37.7	0	0	0	0	0	37.7	75.4	0	0	0	0	0	0	0	0	0	0	0	37.7	0	0	0	0	0	0	0	0	0	37.7	37.7	37.7	0	75.4	0	37.7	0	37.7	37.7	0	0	0	0	0	0	0	0	0	0	0	0	0	0	0	37.7	0	0	0	0	0	0	37.7	0	0	0	0	37.7	0	0	0	0	0	0	0	0	75.4	0	0	0	0	0	0	0	0	0	75.4	0	0	0	0	0	0	0	0	0	0	0	0	0	0	0	0	0	0	0	0	37.7	0	37.7	0	0	0	0	0	0	0	0	0	113	0	0	0	0	0	37.7	0	0	0	0	0	0	0	0	0	0	0	0	0	0	37.7	0	0	0	0	0	0	0	0	0	0	0	0	37.7	75.4	0	0	75.4	0	0	0	0	0	0	37.7	0	0	0	0	0	0	0	0	0	0	0	0	0	0	0	0	37.7	0	0	0	0	0	0	0	0	0	75.4	0	0	0	37.7	0	0	37.7	0	0	0	0	0	0	0	0	0	0	0	0	0	0	75.4	0	0	0	0	0	0	0	0	0	0	0	0	0	0	0	0	0	0	0	0	0	0	0	0	0	0	0	0	0	0	0	0	0	0	0	0	37.7	37.7	0	0	0	0	37.7	0	0	0	0	0	0	0	0	0	0	0	0	0	0	0	0	0	0	0	0	0	0	0	0	0	0	75.4	0	0	0	75.4	0	0	0	75.4	0	0	37.7	0	0	0	0	0	0	0	151	0	0	0	0	0	37.7	0	0	0	0	37.7	0	0	0	0	37.7	0	0	0	0	0	0	0	0	0	0	0	0	0	0	0	0	0	0	0	0	0	0	0	37.7	75.4	0	0	0	0	0	0	0	0	0	0	0	0	0	0	151	37.7	0	0	0	0	0	0	0	0	75.4	0	0	0	0	0	37.7	0	0	0	0	0	0	0	0	0	0	37.7	0	0	37.7	0	0	0	0	0	37.7	151	0	37.7	0	0	0	0	0	0	37.7	0	0	0	0	75.4	75.4	0	0	0	0	0	226	0	0	0	0	0	0	0	0	0	37.7	0	37.7	0	0	0	0	0	0	0	0	0	37.7	0	0	0	0	0	0	37.7	0	0	75.4	0	0	0	0	0	0	0	0	0	0	0	0	0	0	0	37.7	0	0	0	0	0	0	0	0	37.7	0	0	0	0	0	37.7	75.4	0	0	0	0	0	0	75.4	0	0	0	37.7	0	0	0	0	0	0	0	0	37.7	0	75.4	0	0	0	37.7	0	37.7	0	0	75.4	0	0	0	0	0	0	0	0	0	0	0	0	0	0	0	0	0	75.4	0	0	0	37.7	0	0	0	0	75.4	189	0	0	0	0	0	0	0	0	37.7	0	0	0	0	37.7	0	37.7	0	189	0	0	0	0	0	37.7	0	0	0	75.4	0	75.4	0	0	0	0	37.7	0	37.7	0	0	0	0	37.7	0	0	0	0	0	0	0	0	0	0	0	0	0	0	0	0	0	0	0	0	0	0	0	0	0	0	0	0	0	0	0	0	0	75.4	0	37.7	0	0	37.7	0	0	0	0	0	0	0	37.7	0	0	0	0	37.7	0	0	0	37.7	0	0	0	0	0	0	0	113	0	0	0	0	0	0	37.7	0	0	0	0	113	0	37.7	37.7	0	0	37.7	0	0	0	37.7	0	0	0	0	0	0	0	0	37.7	0	0	0	0	0	0	0	0	0	0	189	0	0	37.7	0	0	0	0	0	0	37.7	0	0	75.4	37.7	0	0	0	113	0	37.7	0	0	0	0	0	0	0	0	37.7	0	0	0	75.4	0	0	0	0	0	0	0	0	0	0	0	0	0	0	0	75.4	0	0	113	0	0	0	0	0	0	0	0	0	0	0	0	0	37.7	0	37.7	0	0	37.7	0	0	0	0	0	0	0	0	0	0	0	0	0	0	0	0	0	0	0	75.4	0	0	37.7	0	75.4	0	0	0	37.7	0	37.7	0	0	0	0	0	113	0	75.4	0	151	0	0	0	0	0	75.4	37.7	0	0	0	37.7	0	0	0	0	151	0	0	0	0	0	0	0	0	0	0	0	0	0	0	0	0	37.7	37.7	37.7	37.7	0	151	0	0	0	0	0	0	0	0	37.7	0	0	0	0	0	0	0	0	0	0	0	0	0	0	0	37.7	0	0	0	0	0	0	0	0	0	0	0	37.7	0	0	0	302	0	0	0	0	0	0	0	0	0	0	0	0	0	0	0	0	0	0	0	0	0	0	0	0	0	0	0	0	0	0	0	0	37.7	0	0	0	0	0	0	0	0	0	0	37.7	0	0	0	0	75.4	0	113	0	75.4	0	0	0	75.4	0	0	75.4	0	0	0	0	0	0	0	0	0	0	0	0	0	0	0	0	0	0	0	0	0	37.7	0	0	0	0	0	0	0	0	0	37.7	0	0	37.7	0	0	0	0	37.7	0	0	0	0	0	0	0	0	0	0	0	0	0	0	0	0	0	0	0	0	0	226	0	37.7	0	0	0	0	0	0	0	0	0	0	0	113	0	0	0	189	0	0	75.4	0	0	113	0	0	0	0	0	0	0	0	0	0	0	0	0	75.4	0	0	0	0	0	0	0	0	0	0	0	0	0	37.7	0	151	0	0	113	0	37.7	0	0	0	37.7	0	0	0	0	0	0	0	0	0	0	0	0	0	0	0	0	0	226	0	0	75.4	0	0	0	0	0	0	0	0	0	0	0	0	0	0	0	0	0	0	0	0	0	0	0	0	0	0	37.7	0	0	0	0	0	0	0	0	0	37.7	37.7	0	37.7	0	0	0	0	0	75.4	0	75.4	0	0	0	0	0	151	0	0	0	0	0	0	0	0	0	0	37.7	37.7	75.4	0	0	0	0	0	0	0	0	0	37.7	0	0	0	0	0	0	792	0	0	0	0	0	0	0	0	0	0	37.7	0	0	0	0	0	0	0	0	0	0	0	0	0	37.7	0	0	0	0	37.7	0	0	377	0	0	0	0	0	0	0	0	0	0	0	0	37.7	0	37.7	37.7	0	0	37.7	0	75.4	0	0	0	0	0	0	0	0	0	0	0	0	0	0	0	0	0	0	0	0	0	0	0	37.7	0	0	0	0	0	0	0	0	0	0	0	0	0	0	0	75.4	0	0	0	0	37.7	37.7	0	0	0	0	0	0	0	0	0	37.7	0	0	0	0	0	0	0	0	37.7	0	151	37.7	0	0	0	0	0	0	37.7	37.7	75.4	0	0	0	0	0	0	0	0	0	0	0	0	0	0	0	0	0	0	0	0	0	0	0	0	0	75.4	0	0	0	0	0	0	0	0	0	0	0	0	0	0	0	0	0	0	75.4	0	0	0	0	302	0	0	0	37.7	0	0	0	0	0	0	0	0	0	0	0	0	0	0	0	0	0	0	0	113	75.4	0	0	0	0	0	37.7	0	0	0	0	0	0	0	75.4	0	0	0	0	0	0	0	0	0	0	0	0	37.7	37.7	0	0	37.7	0	37.7	0	0	0	0	0	0	0	0	0	0	0	0	0	0	0	0	0	0	37.7	0	0	0	0	37.7	0	0	0	0	0	37.7	0	0	0	75.4	0	151	0	0	75.4	0	0	0	0	75.4	0	0	0	0	0	75.4	0	189	0	0	37.7	0	37.7	0	0	0	0	37.7	113	0	0	0	75.4	0	0	37.7	0	0	37.7	0	339	0	0	0	0	0	37.7	0	0	0	0	0	0	0	0	0	0	0	0	0	0	0	0	0	0	0	0	37.7	0	0	0	0	0	0	0	0	0	0	37.7	0	0	75.4	0	0	0	0	0	37.7	0	0	0	37.7	264	0	0	75.4	0	0	37.7	0	0	0	0	0	0	0	0	0	0	0	37.7	37.7	0	0	0	0	0	0	37.7	0	0	0	75.4	0	0	0	0	0	0	0	0	0	0	37.7	0	0	0	0	0	0	0	0	0	0	0	37.7	0	0	37.7	0	0	0	0	0	0	0	37.7	0	0	0	0	37.7	0	0	0	37.7	0	0	0	0	0	0	37.7	37.7	0	0	0	0	0	0	0	37.7	0	0	0	0	0	0	37.7	0	0	0	0	113	0	0	0	0	0	0	0	75.4	0	75.4	75.4	0	0	0	0	0	0	113	0	0	0	0	0	0	0	0	0	0	0	0	37.7	0	0	0	0	0	0	0	37.7	0	0	0	37.7	37.7	0	0	0	0	0	0	0	0	0	0	0	0	113	113	75.4	0	75.4	0	0	0	37.7	0	0	0	0	302	0	0	0	0	0	264	0	0	0	37.7	0	75.4	0	0	0	0	37.7	0	0	0	37.7	0	75.4	37.7	0	0	0	0	0	0	0	0	0	0	0	0	0	0	0	0	0	0	0	0	37.7	0	37.7	0	0	0	0	0	0	0	0	0	113	37.7	0	0	37.7	0	0	0	0	37.7	0	0	0	0	0	0	0	0	0	37.7	0	0	0	0	0	0	0	0	0	0	0	0	0	0	0	37.7	0	0	0	0	0	0	0	0	0	0	0	0	0	0	0	37.7	0	0	0	0	0	0	0	0	0	0	0	0	0	0	0	0	0	0	0	0	37.7	0	0	0	0	0	75.4	0	0	37.7	0	0	0	0	0	0	0	0	0	0	0	0	0	0	0	0	0	0	0	0	0	0	0	0	0	0	0	0	0	0	0	75.4	0	0	0	0	0	0	0	0	0	0	0	0	0	0	0	0	0	0	0	0	0	0	0	0	0	0	0	0	0	0	0	0	0	0	0	0	0	0	37.7	0	0	0	0	0	0	0	0	0	0	0	0	37.7	0	0	0	0	0	151	0	0	0	226	0	0	0	0	0	0	0	0	0	0	0	0	0	0	0	0	37.7	0	37.7	75.4	0	0	0	75.4	0	0	37.7	0	0	37.7	0	0	0	0	0	0	0	37.7	0	0	0	0	0	0	0	0	0	0	0	0	0	0	0	0	0	0	0	0	0	0	0	0	0	0	0	37.7	0	0	0	0	0	37.7	0	0	0	0	37.7	0	0	0	0	0	0	0	0	0	0	0	0	0	37.7	37.7	0	37.7	0	0	0	0	0	37.7	0	0	0	0	0	0	0	0	0	0	0	0	0	0	0	0	0	0	0	0	0	0	0	0	0	0	37.7	0	0	0	0	0	0	0	0	0	37.7	0	0	0	37.7	0	75.4	0	0	0	37.7	0	0	0	0	37.7	0	37.7	0	0	0	0	0	0	0	0	37.7	0	0	0	0	0	0	0	0	151	0	0	0	0	0	0	37.7	37.7	0	0	0	37.7	0	0	0	0	0	0	0	0	37.7	0	0	0	0	0	0	0	0	0	0	0	0	0	0	0	75.4	0	0	0	0	0	37.7	0	0	0	0	0	0	0	113	0	0	0	0	0	0	0	37.7	75.4	0	0	0	0	0	0	75.4	0	0	37.7	490	0	0	0	0	0	0	0	0	0	0	0	0	0	0	0	0	0	113	0	0	0	0	37.7	0	0	151	0	0	0	75.4	0	0	0	0	0	0	0	0	37.7	0	0	0	0	0	0	0	264	0	0	0	113	0	0	37.7	0	0	0	0	0	0	0	0	113	0	0	0	0	0	0	37.7	0	0	0	37.7	0	0	0	0	0	0	0	0	0	0	0	37.7	0	0	75.4	0	0	37.7	0	0	0	0	0	0	0	0	0	0	0	0	0	0	0	0	37.7	0	0	0	37.7	0	0	0	0	0	0	0	0	0	0	0	0	0	0	0	0	0	0	0	0	151	0	0	0	0	0	0	0	0	0	0	0	0	0	0	0	0	75.4	37.7	0	0	0	0	0	0	0	0	0	0	0	0	0	0	0	0	0	0	0	0	0	0	0	0	0	0	0	37.7	0	0	0	0	0	37.7	0	0	0	0	0	37.7	0	0	75.4	0	37.7	0	0	0	0	37.7	0	0	0	0	0	0	151	0	151	0	37.7	0	0	0	0	0	0	0	0	0	0	75.4	0	0	0	0	0	0	0	0	0	0	0	189	0	0	0	0	0	0	0	0	0	0	0	0	0	0	0	0	37.7	37.7	0	0	37.7	37.7	0	0	0	0	0	0	75.4	0	37.7	0	0	0	37.7	0	0	0	0	0	0	0	0	0	0	0	37.7	0	0	377	0	0	0	0	0	0	0	113	0	37.7	0	37.7	0	0	0	0	0	0	0	0	0	0	0	0	0	0	0	0	0	0	0	0	0	0	0	0	0	37.7	0	0	0	0	0	0	0	37.7	37.7	0	0	0	0	0	0	0	0	37.7	0	0	0	0	0	0	0	75.4	37.7	0	0	0	0	0	0	0	0	0	0	0	0	0	0	0	0	0	37.7	0	0	0	0	37.7	0	0	75.4	0	37.7	0	0	0	0	0	0	0	0	0	0	0	0	0	0	0	0	0	0	0	0	0	0	0	0	0	75.4	0	0	0	0	0	0	0	0	0	0	0	0	0	0	0	0	0	0	0	0	0	0	75.4	113	37.7	0	0	0	226	0	0	0	0	0	0	0	0	0	0	0	0	0	0	0	0	0	37.7	37.7	0	0	0	0	37.7	0	0	0	37.7	0	0	37.7	0	37.7	0	0	0	0	0	0	0	0	0	0	0	0	0	0	0	0	0	0	37.7	0	37.7	0	0	0	0	0	151	37.7	113	0	0	0	0	0	0	0	151	0	0	0	0	0	0	0	0	0	0	0	0	0	0	0	113	0	0	0	0	0	0	0	0	37.7	0	0	0	0	0	0	0	0	0	0	0	0	0	0	0	0	0	0	0	0	0	0	0	0	0	0	0	0	0	0	0	0	37.7	0	0	0	0	0	0	0	0	0	0	0	0	0	0	0	0	0	0	0	0	0	37.7	0	113	0	0	0	37.7	37.7	0	37.7	0	189	0	75.4	0	0	0	0	0	0	0	0	0	0	0	0	0	0	37.7	0	0	0	0	0	0	0	0	0	0	0	0	37.7	0	0	0	0	0	113	0	0	0	37.7	0	0	0	0	0	0	0	0	0	0	0	0	0	0	0	0	0	0	37.7	0	0	75.4	0	0	0	0	37.7	37.7	0	0	0	0	0	0	0	0	0	0	0	0	0	0	37.7	0	0	0	0	0	0	0	0	0	37.7	0	0	0	0	0	75.4	0	0	37.7	0	0	0	0	0	0	0	0	0	0	0	0	0	75.4	0	0	0	0	37.7	0	0	0	0	0	0	37.7	0	0	0	75.4	0	37.7	0	0	0	0	0	0	0	75.4	0	0	0	0	0	0	0	0	0	0	0	0	0	0	264	0	0	0	0	0	0	0	0	0	0	0	37.7	0	0	113	0	0	0	0	0	0	0	0	0	0	0	0	0	0	0	0	0	0	151	0	264	0	0	0	0	0	75.4	0	37.7	0	0	75.4	0	0	0	0	0	75.4	0	0	0	0	37.7	37.7	0	0	0	0	0	113	0	0	0	0	0	0	0	0	0	0	0	0	0	0	0	37.7	37.7	0	0	0	37.7	0	0	0	37.7	0	0	0	0	0	0	0	37.7	0	0	0	0	0	0	75.4	37.7	0	0	0	0	0	0	0	0	0	0	0	75.4	0	0	0	0	0	0	37.7	0	0	0	0	0	0	0	0	0	37.7	0	0	0	0	0	0	0	0	0	0	0	0	0	0	0	0	0	0	0	37.7	0	0	0	0	0	0	37.7	0	0	0	0	0	0	0	0	0	0	0	0	0	0	0	0	0	0	0	0	0	0	0	0	0	0	0	0	0	113	0	0	0	189	0	0	0	0	0	0	0	0	37.7	0	0	0	0	0	0	0	0	0	0	0	0	0	0	0	0	189	0	0	0	0	0	0	37.7	37.7	0	0	0	0	37.7	0	0	0	0	0	0	0	0	0	0	0	0	0	37.7	0	0	0	0	0	0	0	0	0	0	37.7	37.7	0	0	0	37.7	0	0	0	0	0	75.4	37.7	37.7	37.7	0	0	37.7	0	0	0	0	0	0	0	0	0	0	37.7	0	0	0	0	0	0	0	0	0	0	0	0	0	0	0	0	37.7	0	0	0	0	0	0	0	0	0	0	0	0	0	0	0	113	0	0	0	0	37.7	0	37.7	37.7	264	0	0	0	0	0	0	0	0	0	0	0	0	0	0	113	0	0	0	37.7	0	0	0	75.4	0	0	189	0	0	0	0	0	0	0	0	0	0	0	37.7	37.7	0	37.7	0	0	0	0	0	37.7	0	0	0	0	0	0	0	0	113	0	0	0	37.7	0	0	37.7	0	0	0	0	0	0	0	0	0	37.7	0	0	0	0	0	0	0	0	0	0	0	0	0	0	0	0	0	0	0	0	0	37.7	37.7	0	0	113	0	0	0	0	0	0	0	0	0	0	0	0	0	0	0	0	0	0	0	75.4	0	0	0	37.7	0	0	0	0	37.7	0	37.7	0	75.4	0	0	0	0	0	0	0	37.7	0	0	75.4	0	0	0	0	0	0	37.7	0	0	0	0	0	0	0	0	0	0	0	0	0	0	37.7	0	0	0	113	0	0	37.7	0	0	0	0	0	0	0	0	0	0	0	0	0	0	0	0	0	0	0	0	0	0	0	0	0	0	0	0	0	0	0	0	0	75.4	0	0	0	0	37.7	0	0	0	0	0	0	0	0	0	0	0	0	0	0	0	0	0	0	0	0	0	0	0	0	37.7	0	75.4	0	0	0	0	0	0	0	0	0	0	0	0	0	0	0	0	0	37.7	37.7	0	0	0	37.7	75.4	37.7	0	0	0	0	0	0	0	0	0	0	0	0	0	0	37.7	0	0	0	0	0	37.7	0	37.7	0	0	0	0	37.7	0	37.7	0	0	0	151	0	264	0	0	0	0	75.4	0	0	0	0	37.7	0	75.4	0	0	0	0	0	0	0	0	0	37.7	0	0	0	0	37.7	0	0	75.4	0	0	0	0	0	37.7	189	0	37.7	0	0	0	0	0	0	0	0	0	0	0	0	37.7	37.7	0	75.4	0	0	0	0	37.7	0	37.7	0	0	0	0	0	0	0	37.7	0	0	0	0	37.7	0	0	0	0	0	0	0	0	75.4	0	0	0	0	75.4	0	0	0	0	0	37.7	0	0	0	0	0	0	0	0	0	0	0	0	0	0	0	37.7	0	0	0	0	0	0	0	37.7	0	0	0	0	0	0	0	0	0	0	0	0	0	0	0	0	0	0	0	0	0	0	0	0	0	0	0	0	0	0	0	0	0	0	0	0	0	0	0	0	37.7	0	0	0	0	0	0	0	0	0	0	37.7	0	0	75.4	0	0	0	0	0	0	0	0	0	0	0	0	0	0	528	0	0	0	0	0	0	0	0	37.7	37.7	0	37.7	0	37.7	0	0	0	75.4	0	0	0	0	0	0	0	0	0	226	37.7	0	0	0	0	0	0	0	0	0	37.7	0	0	0	37.7	0	0	37.7	0	0	0	37.7	0	0	0	0	0	0	0	37.7	0	0	0	0	37.7	37.7	0	0	75.4	0	0	0	0	0	0	0	0	0	0	0	0	37.7	0	0	0	0	37.7	0	37.7	0	0	0	0	0	0	0	37.7	0	0	0	0	0	0	0	0	0	37.7	0	0	0	0	0	0	0	0	0	0	0	37.7	0	0	0	37.7	0	0	0	0	0	0	0	0	0	0	0	0	0	0	0	0	0	0	37.7	0	0	0	0	0	0	0	37.7	0	0	0	0	0	0	0	0	0	75.4	0	0	0	0	0	0	0	0	0	0	0	0	0	0	0	0	0	0	0	0	0	0	0	0	0	0	0	37.7	37.7	0	0	0	0	0	37.7	75.4	0	37.7	0	0	0	0	0	0	0	0	0	37.7	0	0	0	0	0	0	0	0	0	0	0	0	0	37.7	0	0	0	113	0	0	0	0	0	0	0	0	37.7	0	0	0	0	0	0	0	0	113	0	0	0	0	0	37.7	37.7	0	0	0	37.7	0	0	0	0	0	0	0	0	0	0	0	0	37.7	0	0	0	0	0	0	0	0	0	0	0	0	0	0	0	0	0	37.7	0	0	0	0	75.4	0	0	0	0	0	0	0	0	0	0	0	0	0	37.7	0	0	37.7	0	37.7	0	0	0	0	0	0	0	0	37.7	0	0	151	0	0	0	0	0	0	0	0	113	0	37.7	0	0	0	0	0	0	0	0	0	0	0	0	0	0	0	0	37.7	37.7	0	0	0	0	0	0	0	0	75.4	226	0	0	0	0	0	0	0	0	0	0	0	0	0	0	0	0	0	0	0	0	37.7	0	0	0	0	0	0	0	0	0	0	75.4	0	0	0	0	0	0	0	0	0	0	0	0	0	0	0	0	0	0	0	0	0	0	0	0	0	0	0	0	0	0	75.4	0	37.7	0	0	37.7	0	0	0	75.4	75.4	0	0	75.4	37.7	0	0	0	75.4	0	0	0	0	0	0	0	0	0	37.7	0	0	0	113	37.7	0	0	0	0	75.4	0	0	0	0	0	0	0	75.4	0	0	0	0	0	37.7	0	0	0	0	0	37.7	0	0	0	0	0	0	0	0	0	0	0	0	0	0	0	0	0	0	0	0	0	0	0	0	0	75.4	37.7	0	0	0	0	0	37.7	0	0	37.7	37.7	0	0	0	0	0	37.7	0	0	151	0	0	0	0	0	0	0	0	0	0	0	0	0	0	113	0	0	75.4	0	0	0	0	0	0	37.7	0	113	0	0	0	0	0	0	0	0	0	0	0	0	0	0	0	0	151	0	0	0	37.7	0	0	0	0	0	0	0	0	0	0	0	0	0	0	37.7	0	0	0	0	75.4	0	0	75.4	0	0	75.4	0	0	0	0	0	0	0	0	0	0	0	0	0	0	0	0	0	0	0	0	0	0	0	37.7	189	0	0	0	0	0	0	0	0	0	37.7	0	0	37.7	0	0	0	0	0	0	0	37.7	37.7	37.7	0	37.7	0	0	0	75.4	0	0	0	0	0	0	0	0	0	0	0	0	0	0	0	0	0	0	0	37.7	0	0	0	37.7	0	0	0	0	113	0	37.7	0	0	0	0	75.4	0	0	0	0	0	0	37.7	0	0	0	37.7	0	189	0	75.4	0	0	0	151	37.7	0	0	0	0	0	37.7	0	0	0	0	0	0	0	0	0	0	0	0	0	0	0	0	0	0	0	0	0	0	0	0	0	0	0	0	0	0	37.7	0	0	0	0	0	0	0	0	0	0	0	0	0	0	0	0	0	37.7	0	0	0	0	0	0	0	37.7	37.7	0	0	37.7	0	0	0	0	0	0	0	0	0	0	37.7	0	0	0	0	0	0	37.7	0	0	0	0	0	0	0	0	0	0	0	0	0	0	0	0	0	0	0	0	0	0	0	0	0	0	0	0	0	37.7	0	0	37.7	0	0	0	0	0	0	0	0	37.7	0	0	0	0	0	0	0	0	0	0	0	0	0	0	0	0	0	0	113	0	0	37.7	0	0	0	0	0	0	0	37.7	0	0	0	0	0	0	0	0	0	0	37.7	37.7	0	0	0	37.7	37.7	0	0	0	0	0	0	0	0	0	0	0	0	0	37.7	0	0	0	0	0	0	0	0	0	0	0	0	0	0	0	0	0	0	0	0	37.7	0	0	0	0	151	0	0	0	0	0	0	0	377	0	0	0	37.7	37.7	0	0	75.4	0	0	0	37.7	0	37.7	0	0	0	0	37.7	0	0	37.7	0	0	0	0	0	0	0	0	0	0	0	0	0	0	0	0	37.7	0	0	415	0	0	0	113	0	37.7	0	0	0	0	37.7	0	0	0	0	37.7	0	0	0	0	0	0	0	0	0	0	0	0	0	75.4	0	0	37.7	0	0	0	0	0	0	0	37.7	151	151	0	0	0	0	0	0	0	113	0	0	0	0	0	37.7	0	0	0	0	0	0	37.7	0	37.7	0	0	0	0	0	0	0	0	0	0	0	0	0	0	37.7	0	0	0	0	0	0	37.7	0	37.7	0	151	0	0	151	641	0	0	0	0	0	0	0	0	0	0	0	0	0	0	0	0	37.7	75.4	0	0	0	0	0	0	0	0	0	0	0	37.7	0	302	0	0	0	0	0	0	37.7	0	0	0	0	0	0	0	0	0	0	0	0	0	0	0	0	0	0	0	0	37.7	0	0	0	0	0	37.7	0	0	0	0	0	37.7	0	0	37.7	0	0	0	0	0	37.7	0	0	37.7	0	0	0	0	0	0	0	0	0	0	0	37.7	37.7	0	113	0	0	0	0	37.7	37.7	37.7	0	75.4	0	0	0	0	0	0	0	0	0	0	0	0	0	75.4	0	0	0	0	0	0	0	0	0	0	75.4	0	0	0	0	0	0	0	0	37.7	37.7	0	0	0	0	0	0	0	0	0	0	0	0	75.4	0	0	0	37.7	0	0	0	0	0	0	0	37.7	0	0	37.7	0	0	0	0	151	0	0	0	0	0	0	37.7	37.7	0	0	0	0	0	0	37.7	0	0	0	0	0	0	0	37.7	0	37.7	37.7	0	37.7	0	0	0	0	0	0	0	0	0	37.7	0	0	0	0	0	0	0	0	0	0	0	37.7	0	0	0	0	0	0	0	0	0	0	75.4	0	0	0	0	0	0	0	0	0	0	113	0	75.4	0	0	0	0	0	0	75.4	189	0	0	0	37.7	0	0	264	0	0	0	0	0	0	0	0	37.7	75.4	0	0	0	0	0	0	75.4	0	0	75.4	37.7	0	0	75.4	0	0	0	0	0	0	37.7	0	0	0	0	0	0	0	0	0	0	0	0	37.7	0	0	377	0	0	0	0	0	0	0	0	0	0	0	0	0	0	0	0	0	0	0	0	0	0	0	0	75.4	0	0	0	37.7	37.7	0	75.4	0	0	0	0	0	0	0	0	0	0	0	0	0	0	37.7	0	0	0	0	0	0	0	0	0	0	37.7	0	0	0	0	0	0	0	0	0	0	0	0	37.7	0	0	0	0	0	0	0	0	0	0	0	0	0	0	0	0	0	37.7	0	0	0	0	0	75.4	0	0	0	0	0	0	37.7	0	0	0	0	0	0	0	0	0	0	37.7	0	0	0	0	0	0	0	0	0	0	0	37.7	0	37.7	0	0	0	0	0	0	0	0	0	0	0	37.7	0	37.7	0	0	0	0	75.4	0	0	0	0	0	0	0	0	0	0	0	0	0	0	0	0	0	0	37.7	0	0	37.7	0	0	0	0	0	0	0	37.7	0	0	0	0	0	0	0	0	0	0	75.4	0	0	0	0	0	0	37.7	0	0	0	0	0	0	0	0	0	0	37.7	0	0	0	0	0	0	0	75.4	0	0	0	0	0	75.4	0	0	0	37.7	0	0	0	0	0	0	0	0	0	37.7	0	0	37.7	0	0	0	0	0	0	0	0	37.7	0	0	0	0	0	0	0	0	0	0	0	0	0	0	0	37.7	0	75.4	0	0	0	0	0	75.4	0	0	0	0	0	0	0	37.7	0	0	0	0	0	0	0	37.7	0	0	0	0	0	0	75.4	0	0	0	0	0	0	0	0	0	0	0	0	0	0	0	0	0	0	37.7	0	0	113	0	0	0	0	0	0	0	0	0	75.4	0	0	0	0	302	0	0	0	0	0	0	0	0	0	0	0	0	0	0	0	0	0	0	0	0	0	0	0	0	0	0	0	0	0	0	0	0	0	0	0	0	0	0	0	0	0	0	0	37.7	0	0	0	0	0	0	0	0	0	0	0	0	0	0	0	0	0	37.7	0	0	0	0	0	0	0	113	0	0	0	0	0	0	37.7	37.7	0	37.7	0	0	0	0	0	0	0	0	0	0	0	0	0	0	0	0	151	0	0	0	0	0	0	75.4	0	0	0	0	0	0	0	0	0	0	0	0	0	0	0	0	0	0	0	0	0	0	0	0	37.7	0	0	0	0	0	0	75.4	0	0	75.4	0	0	0	0	37.7	0	0	0	0	0	0	0	0	0	0	0	0	0	37.7	75.4	0	37.7	37.7	0	0	0	0	0	0	0	75.4	37.7	0	0	0	0	0	0	0	0	0	0	37.7	0	0	37.7	0	0	0	0	0	0	37.7	0	0	0	37.7	0	0	0	0	0	0	0	0	0	0	0	0	0	0	0	0	0	0	0	37.7	37.7	0	0	0	0	0	0	0	37.7	37.7	0	75.4	0	0	0	0	0	0	0	0	0	0	0	0	0	0	0	0	0	0	37.7	0	0	0	0	0	0	0	0	0	0	0	0	0	0	0	151	37.7	0	0	0	0	75.4	0	0	0	75.4	0	0	75.4	0	0	0	0	37.7	0	0	0	0	0	0	37.7	0	0	0	0	0	0	0	0	0	0	37.7	0	0	0	113	0	0	0	0	0	0	0	0	0	0	0	0	37.7	0	0	0	0	37.7	0	0	0	0	0	0	37.7	0	0	0	0	0	0	0	0	0	0	0	0	0	0	0	0	0	0	0	0	0	37.7	0	0	37.7	0	151	0	0	0	0	0	0	0	0	0	0	0	0	0	37.7	0	0	0	37.7	0	0	0	0	0	0	0	0	0	0	226	0	0	0	0	0	0	0	0	0	0	0	37.7	113	0	0	0	0	0	37.7	75.4	0	0	0	0	0	37.7	0	0	0	0	0	189	0	0	0	0	0	0	37.7	0	0	0	37.7	0	0	0	0	0	37.7	0	0	0	0	0	0	0	0	0	0	37.7	0	0	0	0	0	0	0	0	0	37.7	0	0	75.4	0	0	0	0	0	0	0	0	37.7	75.4	0	0	0	0	0	0	0	0	0	0	0	0	0	0	0	0	0	0	75.4	37.7	0	0	0	0	0	0	0	37.7	0	0	0	0	0	0	0	0	75.4	0	0	0	37.7	0	0	0	0	0	37.7	0	0	0	0	37.7	37.7	0	0	0	37.7	37.7	0	0	0	0	0	0	0	113	0	0	0	0	0	75.4	0	0	37.7	0	0	37.7	0	75.4	0	37.7	0	0	0	0	0	0	0	0	0	151	0	0	0	0	0	0	0	0	0	0	0	0	0	0	0	0	0	0	75.4	0	0	0	0	0	0	37.7	0	0	0	0	0	0	0	0	0	0	0	0	0	37.7	0	0	0	0	0	0	0	0	0	37.7	0	0	0	0	0	0	0	0	0	0	0	0	0	0	37.7	0	0	0	0	37.7	0	0	0	0	0	0	37.7	0	0	0	0	0	0	0	0	0	0	0	0	0	0	0	0	0	0	0	0	0	37.7	0	0	0	0	0	0	0	0	0	0	0	0	0	0	0	0	0	0	37.7	0	0	0	0	0	0	0	37.7	0	0	0	37.7	0	0	0	37.7	0	0	0	75.4	0	0	0	0	0	0	0	0	0	302	0	0	0	0	0	0	0	0	0	37.7	0	0	37.7	189	0	0	0	37.7	0	37.7	75.4	0	0	0	0	0	0	0	0	0	0	37.7	0	0	0	189	0	0	0	0	0	0	0	37.7	0	0	37.7	0	0	0	0	0	0	37.7	0	0	0	113	0	37.7	37.7	0	0	0	0	0	37.7	0	0	0	0	0	0	0	0	0	0	0	37.7	0	0	0	37.7	0	0	0	0	0	0	0	0	0	0	0	0	0	0	0	0	0	0	0	0	0	0	75.4	0	0	0	0	0	0	0	0	0	0	0	0	0	0	189	0	0	0	0	0	0	37.7	0	0	0	0	0	37.7	75.4	0	0	0	0	0	0	0	0	0	0	37.7	0	113	75.4	0	0	0	0	0	0	0	37.7	0	0	0	0	0	0	0	0	0	0	0	0	37.7	0	0	0	0	0	0	0	0	0	0	0	151	37.7	0	0	0	37.7	0	0	0	0	0	0	0	0	0	0	0	0	0	0	0	0	0	113	0	0	0	0	0	0	0	0	0	37.7	0	0	0	0	0	0	37.7	0	0	0	0	0	75.4	75.4	0	0	37.7	0	0	0	0	0	0	0	0	0	0	0	0	113	0	0	0	0	0	0	37.7	0	0	0	0	0	37.7	0	0	0	0	0	0	0	0	0	0	0	0	0	0	0	0	0	0	113	0	0	0	0	0	0	0	0	0	0	0	113	0	0	0	0	0	0	189	37.7	0	0	0	0	0	0	0	75.4	37.7	0	0	37.7	0	0	0	0	0	0	226	0	0	0	0	0	0	0	0	0	0	0	0	37.7	0	0	0	0	0	0	0	0	0	0	0	0	264	37.7	0	0	0	0	0	0	0	0	0	0	0	0	0	0	0	0	0	0	0	0	0	0	0	0	0	0	0	0	0	0	0	0	113	0	0	37.7	0	0	0	0	0	264	0	0	37.7	0	0	0	0	37.7	0	0	0	0	0	0	0	37.7	0	0	37.7	0	0	0	0	0	0	0	0	0	0	0	0	0	0	37.7	0	0	0	0	0	37.7	113	0	0	0	75.4	0	0	0	0	0	0	0	302	0	0	113	0	37.7	0	0	113	0	0	0	0	0	0	0	75.4	37.7	0	0	0	0	0	0	0	0	0	37.7	37.7	0	0	0	0	0	0	0	0	0	0	0	0	0	37.7	0	0	0	0	0	0	0	0	0	0	0	0	37.7	0	0	0	0	0	0	0	0	0	0	37.7	0	0	0	0	0	0	0	0	0	75.4	75.4	0	0	0	0	0	0	0	0	0	0	0	0	0	0	0	0	0	0	0	0	0	0	0	0	0	75.4	0	0	37.7	0	37.7	0	37.7	0	0	113	0	0	0	0	0	0	0	0	0	0	0	0	0	0	0	0	0	0	0	0	0	37.7	37.7	0	0	0	0	75.4	0	0	0	0	75.4	0	0	0	0	0	0	0	0	0	0	0	0	0	0	0	0	0	0	0	0	0	0	0	0	0	0	0	0	0	0	0	0	0	0	0	37.7	0	0	0	0	0	37.7	0	37.7	0	0	0	75.4	0	0	0	37.7	0	0	0	0	0	0	0	0	0	0	0	0	37.7	0	0	0	0	0	0	0	0	0	0	0	0	0	0	37.7	0	0	0	0	0	0	0	0	0	37.7	0	0	0	37.7	37.7	0	0	0	0	75.4	0	75.4	0	0	0	0	0	0	0	0	0	0	0	0	0	0	0	0	113	0	0	0	0	0	0	0	0	0	0	0	0	0	0	0	0	0	0	0	0	37.7	0	0	0	0	0	0	0	0	0	226	0	0	0	0	0	0	0	0	0	0	113	0	0	0	0	0	37.7	37.7	0	0	0	0	0	0	37.7	0	0	0	0	37.7	0	0	0	0	0	37.7	0	0	37.7	0	0	0	0	0	0	0	0	0	0	0	0	37.7	0	113	0	0	0	0	0	0	0	0	0	0	0	75.4	0	0	0	0	0	0	0	0	0	0	0	0	0	0	37.7	0	0	0	0	0	0	0	0	0	0	0	0	0	0	37.7	0	0	0	0	37.7	0	0	0	151	0	0	0	0	0	0	0	37.7	0	0	0	0	0	0	0	0	0	0	0	0	0	37.7	0	0	0	0	0	0	0	0	113	0	0	0	0	0	0	0	189	0	37.7	0	0	0	37.7	0	37.7	0	0	0	0	0	0	0	0	0	37.7	37.7	0	0	0	0	0	0	0	0	0	0	0	0	0	37.7	0	0	0	0	0	0	0	0	0	0	0	0	0	0	0	0	0	0	0	0	0	0	113	0	75.4	0	0	0	113	0	0	0	0	0	0	0	0	0	0	0	0	0	0	0	0	0	0	226	0	0	0	0	0	0	37.7	37.7	37.7	0	0	0	113	0	0	113	0	0	0	0	0	0	0	0	75.4	0	0	0	0	0	0	189	0	0	0	0	0	0	0	37.7	0	0	0	0	0	0	0	0	0	0	0	0	0	0	0	0	0	0	0	0	0	0	0	0	0	0	75.4	0	0	0	0	0	0	0	113	0	0	0	0	0	0	0	0	0	0	0	0	0	0	0	0	0	0	37.7	0	0	0	0	0	0	0	0	0	0	0	0	0	0	0	0	0	0	0	37.7	37.7	75.4	0	0	0	0	0	0	0	0	0	0	0	37.7	0	37.7	0	0	0	0	37.7	37.7	0	0	0	0	0	0	0	0	0	0	0	0	0	0	0	0	0	0	0	37.7	37.7	0	0	37.7	0	0	37.7	0	0	0	0	0	75.4	0	0	0	0	0	0	0	0	0	0	0	0	0	0	37.7	37.7	0	0	0	0	0	0	0	0	0	0	0	0	0	0	0	0	0	113	0	0	0	0	0	0	0	0	0	0	0	0	0	0	0	0	0	0	0	0	0	75.4	37.7	0	0	0	0	0	0	0	0	0	0	0	0	0	0	0	0	0	0	0	0	0	0	0	0	0	0	0	0	0	0	0	0	0	0	0	0	0	0	0	0	0	0	0	0	0	302	0	0	0	37.7	0	37.7	0	0	0	0	0	0	0	0	0	0	0	0	0	0	0	0	0	0	37.7	0	75.4	0	0	37.7	0	0	0	0	0	37.7	0	0	0	0	0	0	37.7	0	37.7	0	0	0	0	0	0	0	37.7	0	0	0	0	0	0	0	0	0	0	0	0	0	0	0	0	0	75.4	0	0	0	0	0	0	0	0	0	0	0	0	0	0	0	0	0	37.7	0	37.7	0	0	75.4	0	37.7	0	0	0	0	0	0	0	0	0	0	0	0	0	37.7	37.7	0	0	0	37.7	0	0	0	0	0	0	0	0	0	0	0	0	0	0	0	0	0	0	0	0	0	0	0	0	0	0	0	0	0	37.7	37.7	0	0	0	0	0	37.7	0	0	37.7	0	0	0	0	0	0	0	0	0	0	0	0	0	0	0	0	0	0	0	75.4	0	0	0	37.7	0	0	0	0	0	0	37.7	0	0	0	0	0	37.7	0	37.7	0	0	0	37.7	0	37.7	0	0	0	0	0	0	0	0	37.7	0	0	0	37.7	0	0	0	37.7	0	37.7	0	37.7	0	0	0	37.7	0	0	0	0	0	0	0	0	0	37.7	37.7	0	0	0	75.4	0	0	0	226	0	0	0	0	37.7	0	0	0	37.7	0	0	0	0	0	0	113	0	0	0	0	0	0	0	0	0	0	0	75.4	0	0	0	0	0	0	0	0	0	0	0	0	0	0	0	0	0	0	0	0	0	151	0	0	0	0	0	0	0	0	0	0	0	0	0	37.7	0	0	0	0	0	37.7	0	0	0	0	0	0	0	0	0	0	0	0	0	0	0	0	0	37.7	0	0	37.7	0	37.7	0	0	0	151	0	0	0	0	0	0	0	0	0	0	37.7	0	0	0	0	0	0	0	0	0	0	0	37.7	0	37.7	0	0	0	0	0	0	0	0	37.7	37.7	0	0	0	75.4	0	37.7	0	0	0	0	0	0	37.7	37.7	37.7	0	0	0	75.4	0	0	75.4	0	0	37.7	0	0	0	0	0	0	0	37.7	0	0	0	0	75.4	0	0	0	0	0	0	0	0	0	0	113	0	0	0	0	0	37.7	0	0	0	75.4	0	0	0	0	0	0	0	37.7	0	37.7	0	0	0	0	0	75.4	0	0	0	0	0	37.7	0	0	0	0	0	0	0	0	0	0	0	0	0	0	0	0	0	0	113	37.7	0	0	0	0	0	0	0	75.4	0	0	0	37.7	0	0	0	0	0	0	0	0	113	0	0	0	0	0	0	0	0	0	0	0	0	0	0	0	0	0	0	0	0	0	0	0	0	0	0	0	0	0	0	0	0	0	0	0	0	0	0	0	0	0	0	0	75.4	0	37.7	0	0	0	0	113	0	0	0	0	0	0	0	0	0	0	0	0	0	0	0	0	0	0	0	0	0	0	0	0	0	0	0	0	0	37.7	0	113	0	0	0	0	0	0	0	0	0	0	0	75.4	0	0	0	37.7	0	0	0	0	75.4	0	0	37.7	0	0	0	0	0	0	0	0	0	0	37.7	0	37.7	37.7	0	113	37.7	37.7	0	0	0	0	0	0	0	113	0	0	0	0	0	0	0	0	0	0	0	0	0	0	0	0	0	0	0	0	0	0	0	0	0	0	0	0	0	0	0	0	0	0	0	37.7	0	0	0	37.7	0	113	0	0	0	0	0	0	0	0	0	226	0	0	0	0	0	0	0	0	0	0	0	0	0	0	0	0	0	0	0	0	0	0	0	0	37.7	0	0	0	0	0	75.4	0	0	0	0	0	0	0	0	0	0	0	0	0	37.7	0	0	0	0	0	75.4	0	37.7	0	0	37.7	0	0	0	0	75.4	0	0	0	0	0	0	37.7	0	0	0	0	0	0	37.7	0	0	0	0	0	0	0	0	0	37.7	0	0	0	0	0	0	0	0	0	0	0	0	0	0	0	0	0	0	0	0	0	0	0	0	0	0	0	0	0	151	0	0	0	0	0	0	0	0	0	0	0	0	0	0	37.7	0	0	0	0	0	0	0	0	0	37.7	37.7	0	0	113	0	0	75.4	0	0	0	0	0	0	0	0	0	0	0	0	0	0	0	0	0	0	0	0	0	0	0	0	0	0	0	0	0	0	37.7	0	0	113	75.4	0	0	0	0	0	0	37.7	0	0	0	0	75.4	0	0	0	0	0	0	0	0	37.7	0	0	0	37.7	75.4	0	0	0	0	0	0	0	0	0	0	0	0	0	75.4	0	151	0	0	0	0	37.7	0	0	0	0	75.4	0	0	37.7	0	0	0	0	0	0	0	0	0	75.4	0	0	0	0	0	0	151	0	0	0	0	0	0	0	75.4	0	0	0	0	0	0	0	0	0	0	0	0	0	0	0	0	0	0	0	0	0	0	0	37.7	0	0	0	0	0	0	0	0	0	0	189	37.7	0	0	302	0	0	0	0	0	0	0	75.4	0	0	0	0	0	0	0	0	0	0	0	0	0	37.7	0	0	0	0	0	0	0	0	0	0	0	0	37.7	0	37.7	0	0	0	0	0	0	37.7	0	0	0	0	0	0	0	0	0	0	0	37.7	0	0	0	37.7	0	37.7	0	0	0	0	0	0	0	0	0	0	0	0	0	0	0	0	0	0	0	0	0	0	0	0	0	0	0	0	0	0	0	0	0	0	0	0	0	0	0	0	0	0	0	0	37.7	0	0	0	0	0	0	75.4	0	0	0	0	0	0	0	0	0	0	37.7	0	0	0	0	0	0	0	0	0	0	0	0	0	0	0	0	0	0	0	0	0	0	0	0	0	0	0	0	0	0	0	0	0	37.7	0	0	0	0	0	0	0	37.7	0	0	0	0	0	0	37.7	0	0	0	0	0	0	0	37.7	0	0	75.4	0	0	0	0	0	0	0	0	0	0	0	0	0	37.7	0	37.7	0	0	0	0	0	0	0	37.7	0	0	0	0	0	0	0	0	0	0	0	0	0	0	0	0	37.7	0	0	0	0	0	0	113	0	0	0	0	0	0	0	0	75.4	0	0	0	37.7	0	0	0	0	0	0	0	0	0	0	0	0	0	0	0	0	0	0	0	0	0	0	0	0	37.7	0	0	0	0	0	0	0	0	37.7	0	0	0	37.7	0	0	0	37.7	0	0	0	0	0	0	0	0	0	37.7	0	0	0	0	0	0	37.7	0	0	0	0	0	0	0	0	0	0	75.4	0	0	75.4	0	0	0	0	37.7	0	0	37.7	0	0	0	0	37.7	0	0	75.4	0	0	0	113	75.4	0	0	0	0	0	0	0	0	0	0	0	0	37.7	37.7	0	0	0	0	0	0	0	0	0	0	0	0	0	0	0	0	37.7	0	0	377	37.7	0	0	0	0	37.7	0	0	0	0	0	0	0	0	0	0	0	0	0	0	0	0	0	0	0	0	0	0	0	0	0	0	37.7	0	0	0	0	0	0	0	0	0	0	0	113	0	0	37.7	0	0	0	113	0	0	0	0	0	0	0	0	0	0	0	0	0	0	37.7	0	0	0	0	0	37.7	0	0	0	0	0	0	0	0	0	0	0	0	0	0	0	0	0	37.7	113	0	0	0	0	0	37.7	0	37.7	0	0	0	0	0	0	0	37.7	0	0	0	0	0	37.7	0	37.7	0	0	0	0	0	0	0	0	0	37.7	0	0	0	0	0	0	0	0	0	0	0	0	0	37.7	37.7	75.4	0	0	0	0	0	0	0	0	0	0	0	0	0	0	0	0	0	75.4	75.4	37.7	0	0	0	0	37.7	0	0	113	189	0	0	37.7	0	0	0	0	0	113	75.4	0	0	0	37.7	37.7	37.7	0	0	0	0	0	0	75.4	0	0	0	0	0	37.7	0	0	0	0	0	0	0	0	0	0	0	0	0	0	0	0	0	0	0	0	0	0	0	0	0	0	0	0	0	0	37.7	0	0	0	0	0	0	0	0	0	0	113	0	37.7	0	0	0	37.7	0	0	0	0	0	0	0	0	0	37.7	0	0	0	0	0	0	0	0	0	0	0	0	0	0	0	0	0	0	0	0	0	0	0	0	0	0	0	0	0	0	0	0	0	0	0	37.7	0	0	0	0	0	0	189	37.7	0	0	37.7	0	0	0	0	0	37.7	0	0	0	0	0	0	0	0	37.7	0	0	0	37.7	0	0	0	37.7	0	0	0	0	0	0	0	0	0	0	0	0	37.7	0	0	0	0	0	0	0	0	0	0	0	0	0	0	0	37.7	0	0	0	0	0	0	0	0	0	0	0	0	0	75.4	0	75.4	0	0	0	0	0	0	0	0	0	75.4	0	0	0	0	0	0	0	0	0	0	0	37.7	0	0	0	0	0	0	37.7	0	0	0	0	0	0	0	0	0	0	0	0	0	0	0	0	0	0	0	0	0	0	0	0	75.4	0	0	0	0	0	0	37.7	0	37.7	0	0	0	0	0	0	151	0	0	0	0	0	0	0	0	0	0	0	0	0	0	0	0	37.7	0	0	0	0	75.4	0	0	0	0	0	37.7	0	37.7	0	0	0	0	37.7	75.4	0	0	0	0	0	0	0	0	0	0	0	37.7	0	113	0	0	0	0	0	302	0	0	0	0	0	0	0	0	0	0	0	0	0	0	0	0	0	0	0	0	0	0	0	0	0	0	0	0	0	0	0	0	0	0	0	0	0	0	0	0	0	151	0	37.7	0	0	0	0	0	0	0	0	37.7	0	0	0	0	75.4	0	0	0	0	0	0	0	0	0	0	0	0	0	0	0	75.4	0	0	151	0	37.7	0	0	0	0	37.7	0	0	0	37.7	0	0	151	0	75.4	37.7	0	0	0	0	0	0	0	0	0	0	0	0	0	0	0	0	0	0	0	0	0	37.7	0	0	0	37.7	0	0	0	0	0	0	0	0	0	0	0	0	0	0	0	0	0	0	0	0	0	0	0	0	0	37.7	0	37.7	37.7	0	0	0	0	0	113	0	0	0	0	0	0	0	0	0	0	0	0	0	0	37.7	0	0	0	0	0	0	0	0	0	0	0	0	0	37.7	37.7	0	0	37.7	0	0	37.7	0	0	0	0	0	0	0	37.7	0	0	0	0	0	37.7	0	37.7	0	0	0	0	113	0	0	0	0	0	37.7	0	37.7	0	0	0	0	0	0	0	0	0	0	0	0	0	0	75.4	0	0	0	0	0	0	0	0	0	37.7	37.7	0	37.7	0	0	0	0	0	0	0	37.7	0	0	0	0	0	0	0	0	0	0	37.7	0	0	0	0	0	0	0	0	0	0	0	0	0	0	0	0	0	0	0	37.7	0	37.7	0	0	0	0	0	0	0	0	0	0	0	37.7	0	0	0	0	0	0	0	0	0	0	0	0	0	0	0	0	37.7	0	37.7	0	0	0	0	0	0	0	0	0	0	37.7	0	0	151	0	0	0	0	0	0	0	37.7	0	0	0	0	0	37.7	0	0	0	0	0	0	0	0	0	0	37.7	113	0	0	37.7	0	0	37.7	0	0	0	0	0	75.4	75.4	0	0	0	0	75.4	0	0	0	0	0	0	0	37.7	37.7	0	0	0	0	0	0	0	0	0	0	0	0	0	0	0	0	0	0	0	0	0	0	0	37.7	0	0	0	0	0	0	0	0	0	0	0	0	0	0	0	0	0	0	0	0	0	0	37.7	37.7	0	0	226	0	37.7	0	0	0	0	0	0	0	0	0	0	0	0	0	0	0	0	0	0	0	0	0	0	0	0	0	0	0	0	0	0	0	0	0	37.7	75.4	37.7	0	37.7	0	0	0	0	0	37.7	37.7	0	0	0	0	0	37.7	0	151	0	0	37.7	0	0	37.7	0	0	113	0	0	0	0	0	0	0	0	0	0	0	0	0	0	0	0	0	0	0	0	0	0	0	0	0	0	0	0	0	0	0	0	0	0	0	0	0	0	0	0	0	0	0	0	0	0	0	0	0	0	0	0	0	0	0	0	0	0	0	0	0	0	0	0	0	0	0	0	0	0	0	0	0	0	75.4	37.7	0	0	0	0	0	0	0	0	0	37.7	0	0	0	0	0	0	75.4	0	0	0	0	0	0	0	0	0	0	0	0	0	0	0	0	0	0	0	0	37.7	0	113	37.7	0	0	0	0	0	0	0	0	0	0	0	0	0	0	0	0	0	0	37.7	0	0	0	0	0	0	0	0	0	0	0	0	0	0	0	0	0	37.7	0	0	0	0	75.4	0	0	0	0	37.7	0	0	37.7	0	0	0	0	0	75.4	0	75.4	0	0	75.4	0	0	0	0	0	37.7	75.4	0	0	0	0	0	0	0	0	0	0	0	0	0	75.4	37.7	0	37.7	0	0	0	0	0	0	0	0	0	0	0	37.7	37.7	0	37.7	0	0	0	0	0	0	0	37.7	0	0	0	37.7	0	0	0	0	0	0	0	0	0	0	0	0	0	0	0	0	37.7	0	75.4	0	0	0	0	0	0	0	0	0	113	0	0	0	0	37.7	0	0	0	0	0	0	0	0	0	0	37.7	0	0	0	0	0	0	0	0	0	0	75.4	0	0	0	0	0	0	0	0	0	0	0	0	0	0	0	0	0	0	0	0	0	37.7	0	0	0	0	37.7	0	0	0	0	0	0	0	0	0	0	37.7	0	0	0	37.7	0	75.4	0	0	0	0	0	0	0	0	37.7	0	0	0	0	113	0	0	0	0	113	0	0	0	75.4	0	0	0	0	37.7	0	0	113	0	0	0	0	0	0	0	0	0	0	0	0	0	0	0	0	37.7	0	0	0	0	0	0	0	0	0	0	75.4	0	0	0	0	0	0	0	0	0	0	0	0	0	0	0	0	0	0	0	0	0	0	37.7	0	75.4	0	0	0	0	0	0	37.7	0	0	0	0	37.7	0	0	0	0	0	0	0	37.7	0	0	0	0	0	0	0	0	0	37.7	0	0	0	0	0	0	37.7	0	113	0	0	0	0	0	0	0	0	0	0	0	0	37.7	0	0	37.7	0	0	0	0	0	0	0	0	0	0	0	37.7	37.7	37.7	0	226	0	0	0	0	0	0	0	0	75.4	0	0	0	0	0	0	0	0	0	37.7	0	0	151	0	113	0	0	0	0	0	0	0	0	0	0	0	0	189	0	0	0	0	0	0	0	0	0	0	0	75.4	0	0	0	0	0	0	0	0	0	0	0	0	0	0	0	0	37.7	0	0	0	37.7	0	0	0	0	0	0	0	37.7	0	0	0	0	0	0	0	0	0	75.4	0	0	0	0	0	0	0	0	0	37.7	0	75.4	0	0	0	0	75.4	0	0	0	0	0	0	75.4	0	0	0	0	0	0	0	0	0	0	75.4	0	0	0	37.7	0	37.7	0	0	0	0	0	0	0	0	0	0	0	0	0	37.7	0	0	0	0	0	0	0	0	0	0	0	0	0	0	0	0	0	0	0	0	0	37.7	0	0	0	0	0	0	0	0	0	0	0	0	0	37.7	0	0	0	0	0	0	0	0	0	0	0	0	0	0	0	0	0	0	0	0	0	0	0	0	0	0	0	0	0	0	0	0	0	0	0	0	0	0	0	0	0	0	0	75.4	0	0	0	37.7	0	0	0	0	0	0	0	0	0	37.7	0	0	0	0	0	0	0	0	0	0	0	0	0	37.7	151	0	0	0	0	0	0	75.4	0	0	0	0	189	0	0	0	0	0	0	0	0	0	151	75.4	0	0	75.4	0	0	0	0	0	0	0	0	0	0	0	0	0	0	0	37.7	0	0	37.7	0	0	37.7	0	0	0	75.4	0	0	0	0	0	0	0	0	37.7	0	0	0	0	0	0	0	0	0	0	0	0	0	37.7	0	0	0	0	0	0	0	113	0	37.7	0	0	0	0	0	0	75.4	0	0	0	0	0	0	0	75.4	37.7	0	0	0	0	0	0	37.7	0	0	0	0	0	0	0	0	0	0	0	0	0	0	0	0	0	0	0	0	0	0	75.4	0	0	0	0	37.7	0	0	0	113	0	0	0	0	0	0	0	0	0	0	0	0	0	0	0	0	0	0	75.4	0	0	0	0	0	0	0	0	0	0	75.4	0	0	0	37.7	0	0	0	0	0	0	37.7	0	0	0	0	0	0	0	37.7	0	0	0	75.4	0	0	0	0	0	0	0	37.7	0	0	37.7	226	0	0	0	0	0	0	0	0	0	0	0	0	0	0	0	0	0	0	0	0	0	0	0	0	0	0	0	0	0	0	0	0	0	0	0	0	0	0	302	0	0	37.7	0	0	0	0	0	0	0	0	0	0	0	0	0	0	0	0	0	0	0	0	0	0	0	0	37.7	0	0	0	0	0	0	0	0	37.7	0	0	0	0	0	37.7	0	0	0	0	0	0	0	0	0	0	0	0	0	0	0	0	0	0	37.7	0	0	0	0	0	0	0	0	0	0	0	0	0	151	0	0	0	0	0	0	0	0	0	0	0	0	0	0	0	0	0	0	0	0	0	113	0	0	0	0	452	0	0	37.7	0	0	151	0	0	0	0	0	0	0	0	0	0	37.7	0	0	0	0	37.7	0	113	0	0	0	0	0	37.7	0	37.7	0	0	75.4	0	0	0	75.4	0	0	0	0	37.7	75.4	0	0	0	0	0	0	0	0	0	0	0	0	0	0	37.7	0	0	0	0	0	0	0	0	0	0	75.4	0	0	0	0	0	37.7	0	0	75.4	0	0	0	0	0	37.7	0	0	0	0	0	0	0	0	0	37.7	0	0	0	0	0	0	0	0	0	75.4	37.7	0	0	0	0	37.7	0	0	0	37.7	0	0	0	0	0	0	0	0	0	0	0	0	37.7	37.7	0	0	37.7	37.7	0	0	0	37.7	0	37.7	0	0	0	0	0	0	0	0	0	0	0	0	0	0	0	0	75.4	0	0	0	0	0	0	0	75.4	0	0	0	0	0	37.7	0	0	0	0	0	0	0	0	37.7	0	0	0	0	37.7	0	0	0	0	0	0	0	0	0	0	0	37.7	0	0	0	0	0	0	0	0	0	0	0	0	0	0	0	0	0	0	0	37.7	37.7	0	0	0	75.4	0	0	0	0	0	0	0	0	0	0	0	0	0	0	37.7	0	0	0	37.7	0	37.7	0	37.7	37.7	0	0	0	37.7	0	0	0	0	0	37.7	0	0	0	0	0	37.7	0	0	0	75.4	113	37.7	0	0	0	0	0	0	0	0	0	0	0	0	0	0	0	0	0	0	37.7	0	0	0	0	0	0	0	0	0	0	0	0	0	37.7	0	0	0	0	0	0	0	0	0	0	37.7	37.7	0	113	37.7	0	0	0	0	0	0	0	0	0	0	0	0	0	0	0	37.7	0	0	37.7	0	37.7	0	189	37.7	113	0	0	0	0	0	0	0	0	189	0	37.7	37.7	0	0	0	0	0	0	0	37.7	0	37.7	0	37.7	0	0	0	0	0	0	0	0	75.4	0	0	75.4	0	37.7	0	37.7	0	0	0	0	0	37.7	0	0	0	0	0	0	0	37.7	0	0	37.7	0	0	0	0	0	0	0	0	0	0	0	0	0	0	0	0	0	0	0	0	0	37.7	37.7	0	113	37.7	0	0	0	0	0	0	37.7	0	0	0	0	0	0	0	0	0	0	0	0	0	0	0	0	0	0	0	0	0	0	37.7	0	0	113	37.7	37.7	0	0	0	75.4	0	0	0	0	0	0	0	0	0	0	0	0	0	0	0	0	0	0	0	0	37.7	0	0	0	0	0	0	0	0	0	0	0	0	0	0	0	37.7	0	0	0	0	0	0	0	0	0	0	0	0	0	0	37.7	75.4	0	0	37.7	37.7	0	0	0	37.7	75.4	0	0	0	0	0	0	0	0	0	0	0	0	0	0	0	0	37.7	0	0	0	0	37.7	0	0	0	0	0	0	0	0	0	0	0	0	0	0	0	0	0	0	0	0	0	0	0	0	0	0	0	0	0	0	0	37.7	0	0	0	0	0	0	0	0	0	0	37.7	339	189	0	0	0	37.7	0	0	0	0	0	0	0	0	0	0	0	0	0	75.4	0	0	0	0	0	0	0	0	0	0	0	0	0	0	0	0	0	0	0	0	0	0	37.7	0	0	113	37.7	0	37.7	0	0	0	0	0	37.7	0	0	0	0	0	0	0	0	0	0	0	0	0	0	0	0	0	0	0	0	0	0	0	0	0	0	0	37.7	37.7	0	0	0	0	0	0	0	0	0	0	0	0	0	0	75.4	0	0	37.7	0	0	0	0	0	0	0	0	0	0	0	37.7	0	0	0	37.7	0	0	0	0	0	0	0	75.4	0	0	0	0	0	0	0	0	0	0	0	0	0	37.7	0	0	0	0	0	0	0	0	0	0	0	0	0	37.7	0	37.7	0	0	0	0	0	37.7	0	0	75.4	0	0	0	0	37.7	0	0	0	0	0	0	0	0	37.7	0	0	0	0	0	0	0	0	0	0	0	0	0	0	0	0	75.4	0	0	0	37.7	75.4	0	0	0	37.7	0	0	0	0	0	0	113	0	0	0	0	0	0	0	0	0	0	0	0	0	0	0	37.7	37.7	37.7	0	0	0	37.7	0	0	0	37.7	0	37.7	0	0	0	0	0	0	0	0	0	0	0	0	0	37.7	37.7	37.7	75.4	0	0	0	0	0	0	339	0	0	0	0	0	0	75.4	0	0	0	0	37.7	0	0	0	0	0	37.7	0	0	0	0	0	0	0	0	0	37.7	0	0	37.7	0	0	0	0	0	0	75.4	0	0	0	0	0	0	0	0	37.7	0	0	0	0	0	0	37.7	37.7	0	0	0	0	0	0	0	0	0	0	0	37.7	0	0	0	0	0	0	37.7	0	0	0	0	0	0	0	0	0	0	0	0	0	0	0	37.7	0	0	37.7	0	0	37.7	0	0	0	0	0	0	113	0	0	0	0	0	113	0	75.4	0	151	0	0	0	37.7	0	37.7	113	0	0	75.4	0	0	0	0	0	113	0	75.4	0	0	0	0	0	0	0	0	0	0	0	0	0	0	0	0	0	0	0	37.7	0	0	0	0	0	0	0	0	0	0	0	0	37.7	0	0	0	0	0	0	37.7	0	37.7	0	0	0	0	0	0	0	0	37.7	0	0	0	0	0	37.7	0	0	0	0	0	0	0	0	189	0	0	0	0	0	0	0	0	0	151	0	0	0	0	0	0	75.4	0	37.7	0	0	0	0	37.7	37.7	0	0	0	0	0	0	0	0	37.7	0	0	0	0	0	0	0	0	0	0	0	0	0	0	0	0	0	0	0	37.7	0	0	0	0	0	0	37.7	0	0	0	0	0	0	0	0	0	0	0	0	0	0	0	37.7	37.7	113	0	0	0	0	0	0	0	0	0	0	0	0	37.7	75.4	0	75.4	37.7	0	0	0	0	37.7	0	0	0	0	0	0	0	0	0	0	0	0	0	226	0	0	0	0	0	0	0	0	0	0	0	0	0	0	37.7	0	0	0	0	0	37.7	0	0	0	0	189	37.7	0	0	0	0	0	0	0	0	37.7	0	0	0	0	37.7	0	0	0	0	0	0	0	37.7	0	37.7	0	75.4	75.4	0	37.7	0	0	0	0	0	0	0	0	0	0	0	0	302	37.7	0	0	0	0	0	0	113	0	0	0	0	0	0	0	0	0	0	0	0	0	0	0	0	0	0	0	37.7	0	37.7	113	0	0	0	0	0	0	0	0	37.7	0	0	0	0	0	0	0	37.7	0	0	0	0	0	0	226	0	0	0	0	0	0	0	0	0	0	0	0	0	0	0	37.7	0	0	75.4	0	0	37.7	0	0	0	0	0	0	0	0	0	0	0	0	0	0	0	0	0	0	37.7	0	0	0	0	0	37.7	0	0	75.4	0	0	37.7	0	0	0	151	0	37.7	0	0	37.7	0	0	0	0	0	0	0	0	0	37.7	0	0	0	0	0	0	0	0	0	0	0	0	0	0	0	0	0	0	0	0	37.7	0	0	0	0	37.7	0	37.7	0	0	0	0	0	0	0	0	0	0	0	37.7	0	0	0	0	0	0	0	0	0	0	37.7	0	0	0	37.7	0	0	0	0	0	0	0	0	0	0	0	37.7	0	0	0	0	0	0	0	0	0	0	37.7	0	0	0	75.4	0	0	0	37.7	0	0	0	75.4	113	0	0	0	0	0	0	0	0	0	0	0	0	0	0	75.4	0	0	0	0	0	37.7	0	0	0	0	0	37.7	0	0	0	0	0	0	37.7	0	0	0	0	0	0	0	37.7	37.7	0	0	75.4	0	0	0	0	0	0	0	0	0	0	0	0	0	37.7	0	0	0	0	0	75.4	0	0	0	0	0	0	0	0	0	0	0	0	0	0	0	0	0	0	0	0	0	0	0	37.7	0	37.7	0	0	0	0	37.7	0	0	0	0	0	0	264	0	0	0	75.4	0	264	75.4	0	0	0	0	0	0	0	0	0	0	0	37.7	0	0	0	0	0	37.7	0	0	0	0	0	0	0	37.7	37.7	37.7	0	0	0	0	0	0	0	37.7	0	0	0	0	0	0	0	0	75.4	0	0	0	0	0	0	0	0	0	0	0	0	0	0	0	0	0	0	0	0	0	0	0	0	0	0	0	75.4	0	37.7	151	0	0	0	0	0	0	0	0	0	0	0	75.4	189	37.7	0	0	75.4	0	0	37.7	0	0	0	0	0	0	37.7	0	0	0	0	0	75.4	151	0	0	0	0	75.4	37.7	0	0	0	0	0	0	0	0	0	0	0	75.4	0	75.4	0	0	0	0	0	0	0	0	0	0	0	0	0	0	0	0	0	0	0	0	0	0	0	0	0	0	0	0	0	0	75.4	0	0	0	0	0	37.7	0	0	37.7	0	0	0	0	0	0	37.7	0	0	0	0	0	37.7	0	0	0	0	0	0	0	0	0	0	0	0	0	0	0	0	0	0	0	0	0	0	0	0	0	0	0	0	0	0	0	0	37.7	0	0	0	0	0	0	0	0	0	0	0	0	75.4	0	0	0	0	0	0	0	0	0	0	0	0	0	0	37.7	0	0	0	0	0	0	0	0	0	0	0	0	75.4	0	0	0	0	0	0	75.4	37.7	0	37.7	0	37.7	0	0	0	0	0	0	0	0	0	0	0	0	0	0	0	0	0	0	0	0	37.7	0	0	0	0	0	0	0	0	0	0	0	0	0	75.4	0	0	0	0	0	0	0	0	0	151	37.7	0	37.7	0	0	0	0	0	0	37.7	0	0	226	0	0	0	0	0	0	37.7	0	0	37.7	37.7	0	0	0	0	0	0	0	0	113	0	0	0	0	0	0	0	0	0	0	0	0	0	0	0	0	0	0	0	0	0	0	0	0	0	0	0	0	0	0	0	0	0	0	0	0	0	0	0	0	0	0	0	0	0	0	75.4	37.7	0	37.7	0	0	0	0	0	0	0	0	0	0	0	37.7	0	0	0	0	113	0	0	0	0	0	0	0	0	0	0	0	0	0	37.7	75.4	0	37.7	151	0	75.4	0	37.7	264	0	0	0	0	0	37.7	37.7	37.7	37.7	75.4	0	0	0	75.4	0	0	0	0	0	0	0	0	0	0	0	0	0	0	0	0	0	0	0	0	37.7	0	0	0	0	0	0	0	0	0	0	0	0	0	0	0	37.7	0	0	0	0	0	0	37.7	0	0	0	37.7	0	0	75.4	0	0	0	37.7	0	0	0	0	37.7	0	0	0	0	0	0	0	0	37.7	0	0	0	0	0	0	0	0	0	0	0	0	0	37.7	0	0	0	75.4	0	0	37.7	0	0	0	0	0	0	0	0	0	0	0	0	0	0	0	0	0	37.7	0	0	0	0	0	0	0	0	0	0	37.7	0	0	0	0	0	0	0	0	0	0	0	0	0	0	0	0	0	75.4	0	0	0	0	0	37.7	37.7	0	0	0	0	151	75.4	37.7	0	0	0	0	0	0	0	0	0	37.7	37.7	0	0	0	0	0	0	0	0	0	0	0	0	0	0	0	113	0	0	75.4	0	37.7	0	37.7	0	0	0	75.4	0	0	0	0	0	0	0	37.7	0	0	0	0	0	0	0	0	0	75.4	0	0	0	0	0	0	0	0	75.4	0	0	0	0	0	0	0	75.4	0	0	0	0	0	0	0	0	0	0	0	0	0	0	0	0	0	0	0	0	37.7	0	0	0	37.7	0	0	0	0	0	37.7	0	0	0	0	0	0	0	37.7	0	0	0	0	0	0	0	0	0	0	0	0	0	37.7	0	0	0	0	0	226	0	0	0	0	0	0	75.4	0	0	0	0	0	0	0	0	0	0	0	0	37.7	0	0	0	0	0	0	0	0	0	0	0	0	75.4	0	0	0	0	0	0	0	37.7	0	0	75.4	0	0	0	0	0	0	0	0	0	0	0	0	37.7	0	0	75.4	0	0	0	0	0	0	0	0	0	0	0	0	0	0	0	0	0	0	0	0	0	0	0	0	0	302	0	0	0	0	0	0	0	0	0	37.7	0	0	0	37.7	0	37.7	37.7	37.7	0	0	37.7	75.4	0	0	0	0	0	0	0	0	0	0	0	0	0	0	0	0	0	0	0	0	0	37.7	37.7	37.7	0	0	0	0	0	0	0	0	0	0	0	0	0	0	0	151	0	0	0	0	0	0	0	0	0	0	0	0	0	0	0	37.7	0	37.7	0	37.7	0	37.7	0	0	75.4	0	0	0	0	0	0	37.7	0	0	0	0	0	0	0	0	0	0	0	0	0	0	0	0	189	0	0	0	0	0	0	0	189	0	0	0	0	0	37.7	0	0	0	0	0	0	0	0	0	0	0	0	0	0	0	0	37.7	0	0	0	0	0	0	0	0	0	0	0	0	0	0	0	0	0	37.7	0	0	0	113	37.7	0	0	0	0	0	0	0	0	0	0	0	0	0	0	37.7	0	0	37.7	37.7	0	0	37.7	0	0	0	0	0	0	0	0	0	0	0	75.4	0	0	0	0	0	0	0	0	0	0	0	0	0	37.7	0	0	0	0	0	37.7	0	0	0	0	0	0	0	0	0	0	0	0	0	0	0	37.7	0	0	0	0	0	0	0	0	0	0	37.7	0	0	0	0	37.7	0	0	0	75.4	0	0	0	0	0	37.7	0	0	0	0	0	0	189	0	0	0	0	0	0	0	37.7	0	37.7	0	0	0	0	0	0	0	0	0	0	0	37.7	0	0	0	0	0	189	0	0	0	0	0	0	0	0	0	0	0	37.7	0	0	37.7	0	37.7	0	37.7	75.4	0	0	0	0	0	0	0	0	0	0	0	0	0	0	0	0	0	0	0	0	0	113	0	37.7	0	0	0	0	0	0	0	0	0	0	0	0	0	37.7	0	0	0	0	75.4	0	0	0	0	0	0	0	0	0	0	0	0	0	0	0	0	0	0	0	0	0	0	0	0	0	0	0	37.7	0	0	0	0	37.7	189	0	0	0	0	0	0	37.7	0	0	37.7	0	0	0	0	0	0	0	0	0	0	0	0	0	75.4	0	0	0	0	0	0	0	0	0	0	0	0	0	0	0	0	0	0	0	0	0	0	0	0	0	0	0	0	0	37.7	0	0	0	37.7	0	151	0	0	0	0	0	0	37.7	0	0	0	0	0	0	0	0	0	0	0	0	0	0	0	37.7	0	0	0	37.7	0	0	0	0	0	0	0	0	0	0	0	0	0	0	0	37.7	0	0	0	37.7	0	0	0	0	0	37.7	37.7	0	0	0	0	0	0	0	0	0	0	0	0	0	0	0	0	0	0	0	0	0	0	0	0	0	0	0	0	0	75.4	0	0	0	37.7	0	0	0	0	0	0	0	0	0	0	0	0	0	0	0	37.7	0	37.7	37.7	0	0	0	0	0	0	0	0	37.7	0	0	0	37.7	0	0	0	0	37.7	0	0	0	0	0	0	0	37.7	0	151	0	0	0	0	0	0	0	0	0	0	0	0	0	0	0	0	0	0	37.7	0	0	0	0	0	0	0	0	189	0	37.7	0	0	0	0	0	0	0	0	0	0	0	0	0	0	0	0	0	0	37.7	0	0	0	37.7	0	0	37.7	0	0	0	0	0	0	0	0	0	0	0	37.7	0	0	0	0	0	0	0	0	0	37.7	0	0	0	0	37.7	37.7	0	37.7	0	0	0	0	0	0	0	0	37.7	0	37.7	0	37.7	37.7	0	0	0	0	0	0	0	0	0	0	0	0	0	37.7	0	0	37.7	0	0	0	0	0	0	0	0	0	37.7	0	0	0	0	0	0	0	0	0	0	0	0	0	0	0	0	0	189	0	37.7	0	75.4	0	0	0	37.7	0	0	0	0	0	0	0	37.7	37.7	0	0	0	0	0	0	0	0	37.7	0	226	0	0	0	37.7	0	0	0	0	113	75.4	0	0	0	0	0	0	0	0	0	0	151	37.7	0	0	0	0	0	0	0	0	0	0	0	0	37.7	0	0	0	0	0	37.7	0	37.7	0	0	0	0	0	0	0	37.7	0	0	0	0	37.7	0	113	0	0	0	0	0	0	113	0	0	0	0	0	0	0	0	0	0	0	37.7	0	0	0	0	0	0	0	0	75.4	0	37.7	0	75.4	0	0	0	0	0	0	37.7	0	0	0	0	0	0	0	0	0	0	0	0	37.7	37.7	0	0	0	0	0	0	0	0	0	0	0	0	0	0	0	0	0	0	0	0	0	0	0	0	0	0	0	0	0	0	0	0	0	151	37.7	0	0	0	0	0	0	0	37.7	0	37.7	0	113	0	113	0	0	0	0	0	0	0	0	0	0	0	37.7	0	37.7	37.7	0	0	0	37.7	0	0	0	0	0	37.7	0	0	0	0	0	0	0	0	0	0	0	0	0	0	0	75.4	113	0	37.7	0	0	0	0	0	0	0	0	0	0	0	0	0	0	0	0	0	0	0	0	0	0	0	0	0	75.4	0	0	0	0	0	0	0	0	0	75.4	0	37.7	0	0	0	0	0	75.4	0	0	0	37.7	0	37.7	0	0	0	0	0	0	0	0	0	0	0	0	0	0	0	0	0	0	75.4	0	0	0	37.7	37.7	0	0	0	0	0	0	0	0	0	0	0	0	0	0	0	0	0	0	0	0	0	0	0	0	0	0	0	0	0	75.4	0	0	0	0	0	0	0	0	37.7	0	0	0	0	0	0	0	0	0	0	0	0	0	0	0	0	0	0	37.7	0	0	0	0	0	0	0	0	0	0	0	0	0	0	0	0	113	0	0	113	0	0	0	0	0	37.7	0	0	0	0	0	0	0	37.7	0	0	37.7	0	0	37.7	0	0	0	0	0	0	0	0	0	0	0	0	0	0	0	0	0	37.7	0	0	0	0	0	0	37.7	0	0	0	0	0	0	0	226	0	0	37.7	0	0	0	0	0	0	0	0	0	0	37.7	0	0	0	0	0	0	0	0	0	0	0	0	0	0	75.4	37.7	75.4	0	0	0	0	75.4	0	0	0	0	0	0	0	0	0	0	0	0	0	0	0	0	0	0	0	0	37.7	0	0	0	0	0	0	0	37.7	37.7	37.7	0	0	0	0	0	0	0	0	0	0	0	0	0	37.7	0	0	0	0	0	0	37.7	0	0	0	0	75.4	0	0	0	0	37.7	0	0	0	0	0	0	0	0	0	0	0	0	75.4	0	0	37.7	0	0	0	226	0	0	37.7	0	0	0	0	0	0	0	0	0	0	0	189	0	0	0	0	0	0	0	0	0	0	0	0	0	0	0	0	0	0	0	75.4	0	37.7	0	0	151	0	0	0	37.7	0	0	0	0	0	0	0	0	37.7	0	0	0	0	0	37.7	0	113	0	0
cancer	61.2	0	0	0	0	0	0	0	0	30.6	0	0	91.8	0	0	0	0	0	0	0	0	0	0	0	0	0	91.8	0	0	0	0	30.6	91.8	0	0	0	0	0	0	0	0	0	0	0	30.6	0	0	0	0	0	0	0	0	0	0	0	0	0	0	0	0	0	0	0	0	0	0	0	0	0	0	0	0	0	0	0	0	0	0	30.6	0	0	0	0	0	0	0	0	61.2	0	0	0	61.2	0	0	30.6	0	0	0	0	0	0	0	0	0	0	0	0	0	91.8	91.8	0	0	0	0	0	0	0	0	0	0	0	0	0	122	0	0	0	0	0	0	0	0	0	0	0	0	0	0	30.6	0	0	91.8	0	0	0	0	0	0	0	0	0	0	153	0	30.6	0	0	0	0	0	0	0	30.6	0	30.6	0	0	0	0	0	0	0	0	0	0	61.2	0	30.6	0	61.2	0	0	0	0	0	0	0	0	0	91.8	30.6	0	0	0	0	61.2	0	0	0	0	0	0	0	30.6	0	0	0	0	0	0	0	0	0	0	0	0	0	0	0	0	0	0	0	0	61.2	0	91.8	30.6	0	0	0	0	0	0	0	30.6	0	30.6	0	0	0	0	0	0	0	122	61.2	0	0	0	0	0	0	0	0	30.6	30.6	30.6	0	0	0	0	30.6	0	0	0	0	0	0	0	0	0	0	0	0	0	0	0	0	0	0	0	0	0	0	30.6	0	0	0	30.6	0	0	0	0	0	0	0	0	0	0	0	0	0	0	0	0	122	91.8	0	30.6	0	0	0	0	0	0	0	0	30.6	0	0	0	0	0	0	0	0	0	0	30.6	0	0	0	0	0	0	0	0	0	0	0	61.2	0	0	0	0	0	0	0	0	0	0	0	61.2	0	0	0	0	0	0	0	0	0	0	0	0	0	30.6	0	0	0	0	0	0	0	30.6	0	0	0	0	0	0	0	0	0	0	0	0	0	0	30.6	0	0	0	0	0	0	0	0	0	0	0	0	30.6	30.6	0	0	0	0	61.2	0	0	0	0	0	0	0	61.2	0	0	0	30.6	0	0	0	0	0	30.6	0	0	0	0	0	30.6	0	0	0	0	0	30.6	0	61.2	0	0	0	0	0	0	61.2	0	0	0	30.6	0	0	0	0	0	0	0	0	0	0	0	0	0	61.2	0	30.6	184	0	0	0	0	0	30.6	61.2	0	0	0	153	61.2	0	0	0	0	30.6	0	61.2	0	0	0	0	0	0	0	30.6	0	0	0	0	0	0	0	0	0	0	0	0	0	0	0	0	0	0	0	0	0	0	0	0	0	0	153	0	0	0	0	0	0	30.6	0	0	0	0	0	153	0	0	0	0	0	0	0	0	0	0	0	0	0	0	0	0	0	0	0	0	0	30.6	0	30.6	0	30.6	30.6	0	0	0	0	0	0	0	0	0	0	0	0	0	0	0	0	0	30.6	0	0	0	0	0	0	0	30.6	61.2	0	0	0	0	0	0	0	0	0	0	0	0	0	0	0	91.8	0	0	0	0	91.8	0	30.6	0	0	0	0	0	0	0	0	0	30.6	30.6	0	0	0	61.2	30.6	0	0	0	0	0	30.6	0	0	0	0	0	0	0	0	0	0	0	0	0	0	91.8	0	0	61.2	122	0	0	0	0	184	0	0	0	0	0	0	0	0	0	0	0	0	0	30.6	0	0	0	0	0	91.8	30.6	0	0	0	0	0	0	0	0	30.6	0	0	0	0	0	0	0	0	0	0	0	0	0	0	184	0	0	0	0	61.2	0	0	0	0	0	0	0	0	0	30.6	0	0	0	0	0	0	30.6	0	0	0	0	0	0	0	30.6	0	0	0	0	30.6	0	0	0	0	0	0	0	0	0	0	0	0	0	0	0	0	0	0	0	0	0	0	0	30.6	30.6	0	0	30.6	0	30.6	0	0	0	0	0	30.6	0	0	0	0	0	30.6	0	0	30.6	30.6	0	0	0	0	0	0	0	0	0	0	0	30.6	0	0	0	0	0	0	0	0	0	0	0	61.2	0	0	0	0	0	0	0	0	0	30.6	30.6	0	0	0	0	0	0	0	30.6	0	0	0	0	0	0	0	0	0	30.6	0	0	0	0	0	30.6	30.6	0	0	0	0	0	30.6	0	30.6	0	0	30.6	0	91.8	0	0	0	0	0	30.6	0	0	153	0	0	0	122	0	30.6	0	30.6	30.6	0	0	0	0	30.6	0	0	0	30.6	0	0	0	0	0	0	0	0	0	0	0	0	0	0	0	0	0	0	0	0	0	0	0	0	0	0	0	0	0	30.6	0	0	0	0	0	30.6	0	0	0	0	0	0	0	0	0	0	0	0	0	0	0	0	0	0	30.6	0	0	30.6	0	0	0	0	0	61.2	0	0	0	0	0	0	0	0	0	0	0	0	0	0	0	0	30.6	0	0	0	0	214	61.2	0	0	0	0	0	0	30.6	0	30.6	0	91.8	0	0	0	0	0	0	61.2	0	0	0	0	30.6	0	0	30.6	0	61.2	30.6	0	0	30.6	0	184	0	0	61.2	91.8	0	0	0	0	30.6	0	30.6	0	0	0	0	0	0	0	0	0	30.6	0	0	0	0	0	0	30.6	122	30.6	0	61.2	30.6	0	0	0	0	0	0	0	61.2	30.6	0	0	0	0	30.6	0	0	0	0	0	0	0	0	0	0	0	0	0	0	0	0	0	0	0	0	0	0	0	0	0	0	0	0	0	0	0	0	0	0	0	184	122	0	0	0	30.6	0	0	30.6	0	0	0	0	0	30.6	0	0	0	0	91.8	0	30.6	0	0	0	0	0	0	0	0	30.6	306	0	0	0	0	0	0	0	0	0	0	0	0	0	0	0	0	30.6	0	0	0	0	0	0	0	0	0	0	0	0	0	0	0	0	0	0	30.6	0	0	0	0	0	0	0	30.6	0	0	0	0	0	0	0	0	30.6	61.2	0	0	0	0	0	0	0	0	0	30.6	30.6	0	0	0	0	0	0	0	0	0	61.2	30.6	30.6	0	0	0	61.2	0	61.2	0	0	30.6	0	30.6	0	0	0	30.6	0	0	0	30.6	30.6	0	30.6	0	0	0	0	0	0	0	0	0	0	0	0	0	0	61.2	0	0	0	0	30.6	0	30.6	0	0	61.2	0	0	0	0	30.6	30.6	0	0	0	0	0	0	0	0	0	30.6	0	0	214	0	0	0	0	0	0	0	0	61.2	0	30.6	0	0	0	0	0	0	0	0	0	0	0	0	0	0	0	0	0	0	0	0	0	0	0	0	0	30.6	91.8	61.2	0	0	0	61.2	0	0	0	0	30.6	30.6	61.2	0	0	30.6	30.6	0	0	0	0	0	0	0	0	0	0	0	0	0	0	30.6	0	0	0	0	30.6	0	0	0	61.2	0	61.2	0	0	0	0	0	0	0	0	0	61.2	0	0	0	0	0	0	0	0	0	0	0	0	0	0	0	0	122	0	0	0	0	30.6	0	0	0	0	0	0	0	0	30.6	0	0	0	0	30.6	0	0	61.2	0	0	0	0	0	30.6	0	30.6	0	0	30.6	0	30.6	0	0	0	0	0	0	0	0	0	0	0	0	0	0	0	0	0	0	0	0	0	0	0	30.6	0	0	0	0	0	0	0	0	0	0	0	0	30.6	0	0	0	0	0	0	0	0	0	0	275	153	0	30.6	0	0	0	0	0	0	0	0	0	0	0	61.2	0	0	0	0	0	0	0	0	0	0	0	61.2	0	0	0	0	0	0	0	0	0	0	0	61.2	0	0	0	0	0	0	0	0	0	0	30.6	0	0	0	30.6	0	0	0	0	0	0	0	30.6	0	0	0	0	0	30.6	0	30.6	0	0	0	0	0	0	30.6	0	0	30.6	0	0	0	0	0	0	0	0	214	30.6	0	0	30.6	0	0	0	0	0	0	0	0	0	0	0	0	0	0	0	0	0	0	0	0	0	153	91.8	91.8	0	0	0	30.6	30.6	0	0	0	0	0	0	0	0	0	0	0	0	30.6	0	91.8	122	0	0	0	0	0	0	0	0	0	0	0	0	0	0	0	0	0	0	0	0	0	0	0	0	0	0	0	91.8	0	30.6	0	0	0	0	0	0	0	30.6	0	0	0	0	0	0	0	0	0	0	0	0	0	0	0	0	0	0	0	30.6	0	0	0	30.6	0	0	0	0	0	0	0	0	0	0	0	0	0	0	0	0	0	0	91.8	0	0	0	0	0	0	0	30.6	30.6	0	0	0	30.6	0	0	0	0	0	0	0	0	0	0	0	0	0	30.6	0	0	0	30.6	0	30.6	0	61.2	30.6	61.2	0	0	0	0	0	0	0	30.6	30.6	0	0	61.2	0	0	0	0	0	0	0	0	91.8	0	0	0	0	0	0	0	0	0	0	0	0	0	0	30.6	0	0	0	0	0	61.2	0	0	91.8	0	0	0	0	0	0	0	0	0	0	0	0	30.6	0	0	0	0	30.6	30.6	0	0	0	0	0	0	0	0	30.6	0	0	0	91.8	0	0	0	0	0	0	0	0	0	0	0	0	30.6	61.2	0	0	0	0	0	0	0	0	0	0	30.6	0	0	0	0	0	30.6	0	30.6	0	0	61.2	30.6	0	30.6	30.6	0	0	0	0	0	0	0	0	0	0	0	0	0	0	0	0	61.2	0	0	0	0	0	0	0	0	0	0	0	0	0	0	0	0	0	0	0	0	0	0	0	0	30.6	0	0	0	0	0	0	0	0	61.2	0	0	0	0	0	0	0	0	0	30.6	0	0	0	0	0	0	0	0	0	0	0	61.2	0	0	0	0	0	0	0	30.6	0	30.6	0	0	0	0	30.6	0	0	0	0	30.6	30.6	0	0	30.6	0	0	0	30.6	30.6	0	0	0	0	0	0	0	0	30.6	0	0	0	0	0	0	0	0	0	0	0	0	0	0	0	0	61.2	91.8	0	61.2	0	0	0	0	0	0	0	0	0	0	0	0	0	0	30.6	0	0	0	30.6	0	0	0	0	0	0	0	0	0	0	0	0	0	30.6	0	0	0	0	0	0	0	0	30.6	0	0	0	0	0	0	0	0	30.6	0	0	30.6	0	0	0	0	0	0	0	0	0	0	0	0	0	0	0	0	0	0	0	0	61.2	0	0	0	0	0	0	0	0	0	0	0	0	30.6	0	0	30.6	0	0	91.8	0	0	0	0	0	0	0	0	0	0	0	30.6	0	0	214	0	0	0	0	61.2	122	0	61.2	0	0	0	0	0	0	0	61.2	0	0	0	0	0	0	0	0	0	0	0	0	30.6	61.2	0	0	0	0	0	0	0	0	0	0	0	0	0	0	0	0	0	0	0	0	30.6	30.6	0	0	61.2	0	30.6	0	0	0	0	0	0	0	0	0	0	0	0	0	0	0	122	0	0	0	0	0	0	0	30.6	30.6	0	0	0	61.2	122	0	30.6	0	0	0	0	0	30.6	0	0	0	0	0	0	0	0	0	0	0	0	0	0	0	0	0	0	0	0	0	0	0	0	0	0	0	91.8	0	0	0	0	0	61.2	0	0	0	0	0	0	0	0	0	0	0	0	0	30.6	0	0	0	0	30.6	30.6	0	0	0	0	0	0	0	0	0	0	0	0	0	0	0	0	0	0	0	0	0	0	0	0	0	0	0	0	0	0	0	61.2	0	0	61.2	0	0	0	0	0	0	91.8	0	0	0	0	0	0	0	0	0	0	0	0	0	0	0	0	0	0	0	0	0	0	0	0	0	0	30.6	0	0	0	0	0	61.2	0	0	0	0	0	0	0	0	30.6	0	0	0	0	0	61.2	0	30.6	0	0	30.6	0	0	0	0	61.2	30.6	0	0	0	0	0	0	0	0	0	0	0	0	0	0	0	0	30.6	0	0	0	0	0	0	0	0	0	0	0	0	0	0	0	30.6	0	0	0	30.6	0	0	0	122	0	0	61.2	0	0	0	0	0	0	0	30.6	0	0	0	0	0	0	0	0	0	0	0	0	0	0	0	0	61.2	0	30.6	0	0	0	0	0	0	0	0	0	0	0	0	0	0	0	0	0	0	0	0	0	30.6	0	0	0	0	0	30.6	0	0	0	0	0	0	0	0	0	30.6	0	122	0	0	0	0	0	0	0	0	0	0	0	0	0	30.6	0	0	30.6	0	0	0	30.6	30.6	0	0	0	0	153	0	0	0	0	0	0	0	0	0	0	0	0	0	0	0	30.6	0	0	0	0	0	0	61.2	0	0	0	0	0	0	0	0	61.2	0	0	0	0	0	0	0	0	0	0	0	0	0	0	0	30.6	0	0	0	0	0	0	0	0	0	0	0	30.6	0	0	61.2	0	0	0	0	0	0	0	61.2	30.6	0	0	0	0	0	0	0	184	0	30.6	0	91.8	0	0	0	0	30.6	0	0	0	30.6	30.6	0	0	0	184	0	30.6	0	0	0	61.2	0	0	61.2	0	0	0	0	0	0	0	61.2	0	0	0	0	0	0	275	0	0	0	0	0	30.6	0	30.6	0	0	122	184	30.6	0	0	30.6	0	0	0	0	61.2	0	30.6	0	0	0	0	0	0	0	0	0	0	0	0	0	0	0	30.6	0	0	0	0	0	30.6	0	0	0	0	30.6	0	0	0	0	0	0	0	0	30.6	0	30.6	30.6	0	91.8	0	0	0	30.6	0	0	30.6	0	0	0	30.6	0	0	0	0	0	0	0	0	0	0	0	0	0	0	0	0	61.2	0	0	0	0	0	0	0	0	0	30.6	0	0	0	0	0	0	0	0	0	0	0	0	0	0	0	0	30.6	0	0	0	0	0	0	0	0	0	0	0	0	0	0	0	30.6	0	0	0	0	61.2	0	0	0	0	0	0	0	30.6	30.6	0	0	0	0	0	0	0	0	0	0	0	0	0	0	91.8	0	0	0	30.6	0	0	0	0	0	0	0	0	0	0	0	0	0	0	184	0	0	0	0	0	0	0	0	0	91.8	0	0	0	0	0	0	0	0	0	30.6	0	0	0	0	0	30.6	0	0	0	0	30.6	0	0	0	0	0	0	0	0	0	0	0	0	0	0	0	0	0	30.6	30.6	0	0	0	0	30.6	30.6	30.6	0	61.2	0	0	0	0	0	30.6	0	0	0	0	0	0	0	0	0	0	0	122	0	0	0	0	0	0	0	30.6	61.2	0	0	0	0	0	0	0	91.8	0	0	0	0	0	0	0	0	30.6	30.6	0	0	0	0	0	0	0	0	0	0	0	0	30.6	0	0	0	0	0	0	0	0	0	0	0	0	0	0	0	122	0	61.2	0	30.6	0	0	0	0	0	0	0	0	0	0	0	0	0	0	0	0	0	0	0	30.6	0	30.6	0	0	0	0	0	0	0	0	0	0	61.2	0	0	0	0	0	0	30.6	0	0	0	0	0	0	0	0	0	30.6	0	0	0	0	0	0	0	0	0	0	0	0	0	0	0	0	30.6	0	61.2	0	30.6	0	30.6	0	0	0	0	30.6	0	0	0	0	0	0	0	0	0	0	0	0	0	0	0	0	0	0	0	0	0	0	0	0	0	0	0	0	0	0	0	0	0	0	0	765	0	30.6	0	0	30.6	0	0	0	0	0	0	0	0	0	0	0	0	0	0	0	61.2	30.6	0	91.8	0	0	0	0	0	0	0	0	0	0	0	30.6	0	0	0	0	0	0	0	0	0	0	0	0	0	0	0	0	30.6	0	0	0	0	0	0	0	0	0	0	0	0	0	0	0	0	0	0	0	0	0	0	30.6	0	0	0	0	0	30.6	0	0	0	214	0	0	0	0	0	0	0	30.6	0	0	0	0	0	0	0	0	0	0	122	0	0	0	30.6	0	0	30.6	0	0	0	0	0	30.6	0	0	0	0	0	0	0	0	0	91.8	30.6	0	0	0	0	0	0	30.6	0	0	0	0	0	0	0	0	0	0	0	0	0	0	0	0	0	214	91.8	0	61.2	0	0	0	0	0	0	0	0	0	0	0	61.2	0	0	0	0	0	30.6	0	0	0	0	0	0	0	0	0	0	0	0	30.6	0	0	0	0	0	0	0	0	0	61.2	30.6	0	0	0	0	0	0	0	0	0	0	0	0	0	0	0	0	0	30.6	0	0	0	0	0	0	0	0	0	0	0	0	0	0	0	30.6	0	0	0	0	0	0	0	0	0	0	0	0	0	0	0	0	0	0	0	30.6	0	61.2	91.8	0	0	30.6	0	0	0	0	30.6	0	0	0	0	0	0	0	0	0	91.8	0	0	0	0	0	0	0	30.6	61.2	0	0	0	61.2	0	0	0	0	0	0	0	0	0	0	30.6	0	0	0	0	0	0	0	91.8	0	0	91.8	0	30.6	0	0	91.8	0	0	30.6	0	0	0	30.6	0	0	61.2	0	0	0	0	0	61.2	0	0	0	0	0	0	0	0	0	0	0	0	0	0	0	0	61.2	0	0	0	0	61.2	0	30.6	0	184	91.8	0	0	0	0	0	0	0	0	61.2	0	0	0	61.2	0	0	30.6	0	0	0	91.8	0	30.6	61.2	0	0	30.6	0	0	0	0	0	0	0	0	0	0	0	0	0	0	0	0	0	0	0	0	0	0	0	0	0	0	0	0	30.6	0	0	91.8	0	30.6	0	0	30.6	0	0	0	0	61.2	0	0	0	0	0	0	30.6	0	0	0	0	0	0	0	0	0	0	0	0	61.2	0	0	0	0	0	0	0	0	0	0	0	0	30.6	0	0	0	61.2	0	0	0	30.6	30.6	0	0	0	0	30.6	0	0	0	0	0	30.6	0	0	0	0	0	0	0	0	0	0	0	0	0	0	0	0	0	30.6	0	0	0	0	30.6	0	0	0	0	0	0	0	0	0	0	0	0	0	0	0	0	0	0	0	0	0	0	0	0	0	0	0	0	0	0	0	30.6	0	0	0	91.8	0	0	0	0	0	0	0	0	0	0	0	91.8	0	0	0	0	0	61.2	30.6	0	0	0	0	0	0	0	0	0	0	0	0	0	0	0	0	0	30.6	0	0	91.8	0	0	0	0	30.6	0	0	0	0	0	0	0	0	0	0	0	0	0	0	0	0	0	0	0	0	0	30.6	0	0	0	0	0	0	0	0	0	0	0	0	0	0	0	0	30.6	0	0	0	0	0	0	0	30.6	30.6	30.6	184	0	0	0	0	0	0	0	0	0	0	0	0	0	0	0	0	30.6	0	0	0	0	0	0	0	0	0	30.6	0	0	0	0	0	0	0	0	0	0	30.6	0	0	0	0	0	0	91.8	30.6	0	0	0	0	0	0	0	30.6	30.6	0	0	0	0	0	0	30.6	30.6	0	0	0	0	61.2	0	0	0	0	30.6	0	30.6	0	0	0	30.6	30.6	0	0	61.2	0	30.6	0	0	30.6	0	0	91.8	0	0	0	0	0	0	0	0	0	30.6	0	0	0	0	0	0	0	0	0	61.2	0	0	30.6	0	0	0	0	0	0	0	0	0	0	0	0	0	0	30.6	30.6	0	0	0	0	0	0	0	0	0	61.2	0	0	0	61.2	0	0	30.6	0	0	61.2	0	0	0	0	0	30.6	0	0	0	0	0	0	0	0	0	0	30.6	0	0	0	0	0	0	0	30.6	0	0	30.6	0	0	0	0	0	0	0	0	0	0	30.6	0	0	0	61.2	0	0	0	0	0	0	122	0	0	0	0	0	0	0	0	0	0	0	0	0	0	0	0	0	0	0	30.6	0	0	30.6	0	0	0	0	0	0	0	0	30.6	61.2	0	0	0	30.6	0	0	0	0	0	0	0	0	0	30.6	61.2	0	0	0	0	0	0	0	0	0	0	0	0	30.6	0	0	30.6	0	0	0	0	0	0	30.6	0	0	0	0	0	0	0	0	0	0	0	0	0	0	0	0	0	0	0	0	0	0	0	0	0	0	0	0	61.2	0	0	153	0	0	0	0	0	0	0	0	30.6	0	0	0	0	0	0	0	0	61.2	30.6	0	0	30.6	0	0	0	0	0	0	0	0	0	0	0	0	0	0	0	0	61.2	0	0	61.2	0	0	0	0	0	30.6	0	91.8	61.2	0	0	30.6	0	0	0	0	30.6	0	336	0	0	0	0	0	0	0	0	0	0	0	0	0	0	61.2	0	0	0	0	0	30.6	0	0	0	0	0	91.8	0	0	61.2	0	0	0	0	0	0	0	0	30.6	0	0	0	30.6	0	0	0	0	0	61.2	30.6	0	30.6	30.6	0	0	0	0	0	0	0	0	30.6	0	0	0	0	91.8	30.6	0	0	0	0	0	0	153	30.6	0	0	0	0	0	0	0	30.6	0	0	0	0	0	0	0	0	0	0	0	0	0	0	61.2	30.6	0	0	0	0	0	0	0	0	0	0	0	30.6	0	0	0	0	0	0	0	30.6	0	0	0	0	0	0	0	0	0	0	0	0	0	0	0	0	0	0	0	0	0	0	0	30.6	0	0	0	0	0	0	0	0	0	0	0	0	0	0	30.6	0	0	30.6	0	0	30.6	0	0	0	0	0	0	0	0	0	0	0	0	0	0	0	0	0	0	0	0	0	0	0	0	0	91.8	0	0	0	0	0	0	0	91.8	0	0	0	0	0	0	0	0	0	0	0	0	0	459	0	0	0	0	0	0	0	0	0	0	0	0	0	0	0	0	0	0	0	0	0	0	0	0	0	0	0	0	0	0	0	0	0	0	0	30.6	0	0	0	0	0	0	0	0	0	0	0	0	61.2	30.6	30.6	0	0	0	61.2	0	0	0	0	0	30.6	0	0	0	0	0	0	0	0	0	0	0	0	0	0	0	0	0	0	0	0	0	0	0	0	0	0	0	0	0	0	0	0	0	0	0	0	0	0	0	0	0	0	0	0	0	0	0	0	0	0	0	0	0	61.2	0	0	30.6	30.6	0	0	0	0	0	184	0	0	30.6	0	0	0	0	91.8	0	30.6	0	0	0	0	0	0	30.6	0	0	0	0	0	0	0	0	0	0	0	30.6	0	0	0	0	122	0	0	0	0	0	0	0	0	0	0	0	0	91.8	0	0	0	0	30.6	0	0	0	0	0	0	0	0	0	0	30.6	0	0	0	0	0	0	0	0	0	0	0	0	0	0	0	30.6	0	0	0	0	0	0	0	0	0	0	0	0	0	0	0	0	0	0	0	0	0	0	0	0	0	0	0	0	30.6	0	0	0	0	0	0	61.2	0	0	0	0	0	0	0	0	0	0	0	0	30.6	0	0	0	0	0	0	0	0	0	0	0	30.6	0	0	367	0	0	0	0	0	0	61.2	0	0	0	0	0	0	0	0	0	0	0	0	30.6	0	0	0	0	30.6	153	0	61.2	0	0	0	0	0	0	0	0	0	0	0	0	0	0	0	0	0	0	0	0	0	0	0	0	0	0	0	0	0	0	0	30.6	0	0	0	0	0	30.6	0	0	0	0	0	0	0	0	0	0	0	0	0	0	0	122	0	0	0	0	0	0	0	0	0	0	30.6	0	0	0	0	0	0	0	30.6	0	0	30.6	0	0	0	30.6	0	0	30.6	0	0	30.6	0	0	0	0	0	0	0	0	0	91.8	0	0	0	0	0	0	0	0	0	0	30.6	0	0	0	0	0	0	0	91.8	0	30.6	0	0	0	0	61.2	0	0	0	0	0	30.6	0	0	0	0	0	61.2	0	0	0	0	0	0	0	0	0	0	0	0	0	30.6	0	0	0	0	0	61.2	0	0	0	0	0	0	30.6	0	0	61.2	0	214	91.8	0	0	30.6	0	0	0	0	0	0	0	91.8	0	0	0	0	0	0	0	0	0	0	0	0	0	0	0	30.6	0	0	0	0	0	0	0	0	61.2	0	0	0	0	0	0	0	0	0	30.6	0	0	61.2	0	0	0	0	0	0	0	61.2	0	0	0	0	0	0	0	0	0	0	0	0	0	0	0	0	0	0	0	0	0	0	0	0	122	0	61.2	0	0	61.2	0	0	0	61.2	0	0	0	0	0	0	0	61.2	0	0	0	0	0	0	0	0	61.2	0	0	30.6	0	0	0	0	0	0	0	30.6	0	0	0	0	0	0	0	0	0	0	0	0	0	0	0	0	0	0	30.6	0	0	61.2	0	0	0	0	459	0	0	0	0	0	0	0	0	0	0	0	0	30.6	0	0	0	0	0	0	0	0	0	30.6	0	0	0	0	30.6	0	0	0	0	0	214	0	0	0	0	0	0	0	0	0	0	0	0	0	0	153	0	0	0	0	0	0	61.2	184	0	0	0	30.6	0	0	0	0	0	0	0	122	61.2	0	30.6	0	0	0	0	0	0	0	0	0	0	0	0	0	30.6	0	0	0	30.6	0	0	0	0	153	0	0	0	0	0	0	0	30.6	0	0	0	0	30.6	0	122	0	61.2	0	0	0	0	0	0	0	0	30.6	0	0	0	0	0	0	0	0	0	0	0	0	30.6	30.6	0	0	0	0	0	0	0	0	0	30.6	0	30.6	0	0	0	0	30.6	0	0	0	30.6	0	0	30.6	0	0	0	0	30.6	30.6	61.2	0	0	30.6	0	0	0	0	0	0	0	0	0	0	61.2	0	0	30.6	0	0	30.6	0	0	0	0	0	0	0	0	0	0	30.6	0	0	0	30.6	30.6	0	0	0	0	0	0	0	0	0	30.6	122	0	0	122	0	0	0	61.2	0	0	0	0	0	0	0	0	0	0	61.2	0	0	0	0	0	0	30.6	0	0	0	0	30.6	30.6	0	0	0	0	0	0	0	30.6	0	0	0	61.2	30.6	0	0	0	0	0	0	0	0	0	0	0	30.6	0	0	0	0	0	0	0	0	30.6	0	0	0	0	0	0	0	0	0	0	0	30.6	0	0	0	0	0	0	0	0	0	0	0	0	61.2	0	91.8	0	0	30.6	0	30.6	0	0	0	0	0	0	0	0	0	0	30.6	0	0	0	0	0	0	0	122	30.6	0	0	0	0	0	0	0	0	0	0	0	0	0	0	61.2	0	0	0	0	0	0	0	0	0	0	0	0	0	0	0	0	0	30.6	153	0	0	0	0	0	0	0	0	30.6	0	0	0	0	0	0	0	0	0	0	0	0	30.6	30.6	0	61.2	30.6	0	30.6	0	0	0	0	0	0	0	0	0	0	0	0	30.6	0	30.6	0	0	0	0	0	0	30.6	0	0	0	0	0	0	0	0	0	0	0	0	0	0	0	0	0	0	0	0	0	0	30.6	0	0	0	0	0	0	0	0	0	0	61.2	0	30.6	0	0	0	0	0	0	30.6	0	0	0	0	0	0	0	0	122	0	0	0	0	0	0	0	30.6	0	0	0	0	0	0	61.2	0	0	0	184	0	61.2	0	0	0	0	0	0	30.6	0	0	0	122	336	0	122	0	0	91.8	0	0	0	0	30.6	0	30.6	0	0	0	0	0	0	61.2	61.2	0	0	0	0	0	0	0	0	0	0	0	0	0	0	0	0	0	0	0	0	0	30.6	0	0	30.6	0	0	0	0	0	30.6	0	0	0	0	0	0	0	0	0	0	0	0	0	0	0	61.2	0	0	0	0	0	0	0	61.2	0	0	0	0	0	0	0	0	0	0	0	0	0	0	0	0	0	0	0	0	0	0	0	0	0	0	0	0	122	0	0	0	0	0	0	0	0	0	0	0	275	0	0	0	0	0	0	0	0	0	30.6	336	0	0	0	0	0	0	0	0	0	0	0	0	0	0	0	0	0	0	91.8	0	0	0	0	0	0	0	0	0	30.6	0	0	0	0	0	0	0	0	0	0	0	0	0	30.6	0	0	0	0	0	0	0	91.8	0	0	0	0	30.6	0	0	0	0	0	0	428	30.6	0	30.6	0	0	0	30.6	0	0	0	0	30.6	0	30.6	0	0	0	0	0	0	0	0	0	0	0	0	0	30.6	0	0	0	0	0	0	0	30.6	0	0	0	0	0	0	0	0	0	0	0	0	0	0	0	0	30.6	0	0	0	0	0	0	0	0	0	61.2	0	0	0	0	0	0	0	0	0	30.6	153	0	0	30.6	0	0	30.6	0	0	0	0	0	0	0	0	0	0	0	0	0	0	0	0	0	0	61.2	0	0	0	0	0	0	0	30.6	0	0	0	0	0	0	0	0	0	0	0	0	0	0	0	0	30.6	0	30.6	0	30.6	0	0	0	0	0	0	0	0	0	0	0	0	0	0	153	0	0	0	0	0	0	0	0	0	0	0	0	0	0	0	0	0	61.2	0	0	0	0	0	0	0	61.2	0	0	0	0	30.6	0	0	0	0	0	0	0	30.6	0	30.6	0	0	0	153	0	0	0	0	0	0	0	0	0	61.2	0	0	0	0	0	0	0	0	0	0	0	0	0	0	0	0	0	0	0	0	0	0	122	0	214	0	0	0	0	0	0	61.2	91.8	0	0	153	0	0	0	0	0	0	0	30.6	0	0	0	0	0	0	0	0	0	0	0	0	0	0	0	0	0	0	61.2	0	0	0	0	0	0	0	0	0	61.2	0	0	0	0	30.6	0	0	0	0	0	0	0	0	0	0	0	0	30.6	0	0	0	0	0	0	0	0	0	0	0	0	0	0	0	0	0	0	0	0	0	0	30.6	30.6	0	0	0	0	30.6	0	61.2	0	0	0	0	61.2	0	0	0	0	0	0	0	0	0	0	0	0	0	0	0	0	0	0	0	0	0	0	61.2	61.2	0	0	0	30.6	0	30.6	0	0	0	30.6	0	30.6	30.6	0	0	0	0	0	0	0	0	0	0	0	0	0	0	0	0	0	0	61.2	0	0	0	0	0	0	0	0	153	0	0	0	0	0	0	0	0	0	0	0	0	0	0	0	0	0	0	0	0	0	0	0	0	0	30.6	0	0	0	0	0	0	30.6	30.6	30.6	0	0	0	0	0	0	0	0	0	0	0	0	30.6	0	0	0	0	0	0	0	0	0	0	0	0	0	0	0	0	0	0	0	0	0	0	0	0	61.2	0	0	0	0	0	0	0	0	0	0	0	0	0	0	0	30.6	0	0	0	0	30.6	91.8	61.2	0	0	0	0	0	0	0	0	0	0	0	0	0	0	0	0	0	0	0	0	0	0	0	0	0	0	0	30.6	0	0	0	0	0	0	0	0	0	30.6	0	0	0	0	0	0	0	0	0	0	0	30.6	0	0	30.6	0	0	91.8	0	0	30.6	0	0	30.6	30.6	0	0	0	0	0	0	0	0	0	0	0	30.6	0	0	0	0	0	0	0	0	122	0	0	0	0	30.6	0	0	0	0	0	0	0	0	0	0	0	0	0	0	0	0	0	0	0	0	0	0	0	30.6	0	0	0	0	0	0	0	0	0	0	0	0	0	0	0	0	0	0	0	0	0	0	0	0	0	0	0	0	0	0	0	0	0	0	0	0	0	0	0	0	30.6	0	0	0	0	0	0	0	61.2	0	0	30.6	0	0	30.6	0	0	0	0	61.2	0	0	0	0	0	0	0	0	0	0	0	0	0	0	0	0	0	0	0	30.6	0	0	0	0	0	61.2	0	0	0	0	61.2	0	0	0	0	0	61.2	0	0	0	0	0	0	0	0	0	0	0	0	0	0	0	30.6	0	0	0	0	0	0	0	0	0	0	0	0	0	0	0	0	0	0	0	0	0	0	0	0	0	0	0	0	0	0	0	0	0	0	0	91.8	0	0	0	0	0	0	0	0	0	0	30.6	0	30.6	0	0	0	0	0	0	0	61.2	0	61.2	0	61.2	0	0	0	0	61.2	0	30.6	0	0	0	0	0	0	0	0	0	0	0	0	0	0	0	0	0	0	0	0	0	0	0	0	0	0	0	30.6	0	0	0	0	0	0	0	0	0	0	0	0	0	0	0	0	0	0	0	0	0	0	0	0	0	30.6	0	0	61.2	0	0	0	0	0	0	0	0	0	91.8	0	0	30.6	0	0	30.6	0	0	0	0	61.2	0	0	0	0	30.6	0	0	0	0	0	0	0	0	0	0	0	0	0	0	0	0	0	0	0	0	0	0	0	0	0	0	0	0	0	0	0	0	0	0	30.6	0	30.6	30.6	0	0	0	153	0	30.6	0	0	0	0	0	30.6	0	0	0	0	0	0	0	0	30.6	0	0	0	0	0	0	0	0	0	0	0	0	0	0	0	0	0	0	0	0	0	30.6	0	0	0	0	0	0	0	30.6	0	0	0	0	0	0	0	0	0	0	0	0	0	0	61.2	0	0	0	0	0	30.6	0	0	0	61.2	0	0	0	0	0	0	0	30.6	0	0	0	0	0	0	0	0	0	0	0	0	0	0	0	0	0	91.8	0	0	0	0	0	0	30.6	0	61.2	0	0	61.2	0	0	61.2	0	0	0	0	0	91.8	30.6	30.6	0	0	0	0	0	0	0	0	61.2	0	0	0	0	0	0	0	0	0	0	30.6	0	0	0	0	0	0	0	0	0	0	0	0	30.6	0	0	0	0	0	61.2	0	0	61.2	0	0	0	0	0	0	0	0	0	0	122	0	0	0	0	0	0	0	0	0	0	0	0	0	0	0	0	0	30.6	0	0	0	30.6	0	0	0	30.6	0	30.6	0	0	61.2	0	0	0	0	91.8	0	0	0	0	0	0	0	0	0	0	0	0	0	0	0	0	0	0	0	0	0	0	0	0	0	0	0	61.2	0	0	0	0	0	30.6	0	0	0	0	0	0	30.6	0	0	0	0	0	0	0	30.6	0	0	30.6	0	0	0	0	0	0	30.6	0	0	0	0	0	0	0	30.6	0	0	0	30.6	0	0	0	0	0	30.6	0	0	0	91.8	0	0	0	0	0	0	0	0	0	0	0	0	30.6	0	0	0	0	30.6	0	91.8	0	0	0	0	0	0	0	0	0	0	0	0	0	0	30.6	0	0	30.6	0	0	30.6	61.2	0	0	0	0	0	0	0	0	0	0	0	0	0	0	0	0	0	0	0	0	0	61.2	0	0	0	0	0	0	0	0	0	0	0	0	0	0	0	0	153	0	0	0	0	0	0	0	30.6	0	0	0	0	0	0	0	0	0	0	0	0	0	30.6	0	0	0	0	0	0	0	30.6	30.6	0	0	30.6	0	0	0	0	0	0	30.6	0	0	0	0	0	0	0	30.6	61.2	0	30.6	0	0	0	0	0	0	0	0	0	0	0	0	0	0	0	0	0	0	0	0	0	0	0	0	0	0	0	0	30.6	0	0	0	0	0	0	0	0	0	30.6	0	0	0	30.6	0	0	0	0	0	0	0	0	0	0	0	0	30.6	0	30.6	61.2	30.6	0	0	0	0	30.6	0	30.6	0	0	0	0	91.8	0	61.2	0	0	30.6	0	0	0	0	0	0	0	0	0	0	30.6	0	0	30.6	0	0	0	0	0	0	0	0	0	0	0	0	30.6	61.2	30.6	30.6	0	0	61.2	0	0	0	0	30.6	0	0	61.2	0	0	0	0	0	0	0	91.8	0	0	0	0	0	0	30.6	0	0	0	0	0	0	0	0	0	0	30.6	0	0	0	0	0	0	0	0	0	0	0	0	0	0	30.6	0	0	0	0	0	0	0	0	0	0	0	0	0	30.6	0	0	0	0	0	0	0	0	30.6	30.6	0	0	0	0	0	0	0	30.6	0	0	122	0	0	61.2	0	0	0	0	0	0	0	30.6	30.6	0	0	0	0	0	0	0	0	0	0	0	0	0	0	0	0	30.6	0	0	0	30.6	30.6	0	0	0	0	0	0	0	0	0	0	0	0	0	30.6	0	0	0	0	0	0	0	0	30.6	0	0	0	30.6	0	0	0	30.6	0	0	0	30.6	30.6	0	0	61.2	0	0	0	0	0	0	0	0	30.6	0	0	0	0	0	0	0	0	0	0	0	0	0	0	30.6	0	30.6	0	0	0	0	0	0	0	0	0	0	0	0	0	0	30.6	0	0	0	0	0	0	30.6	30.6	30.6	0	0	0	0	0	30.6	0	0	0	30.6	0	30.6	0	0	0	0	0	0	0	0	0	122	0	0	0	0	0	0	61.2	61.2	0	30.6	0	0	0	30.6	0	0	0	0	0	0	0	0	0	0	0	0	61.2	0	0	0	0	0	61.2	0	0	0	0	0	0	0	0	0	0	0	0	0	0	0	0	0	306	0	0	0	0	0	0	0	0	0	0	0	0	0	61.2	91.8	0	0	0	30.6	0	0	0	0	0	0	0	0	0	30.6	0	0	30.6	0	0	0	30.6	0	0	0	0	0	0	30.6	0	0	0	0	0	30.6	30.6	30.6	0	0	30.6	0	0	30.6	0	0	0	0	0	0	0	0	0	0	0	0	0	0	0	0	0	91.8	0	0	0	0	0	0	0	0	0	0	61.2	0	0	30.6	0	0	0	0	0	0	0	0	0	0	0	0	0	0	0	0	0	0	61.2	0	30.6	0	0	0	0	0	0	0	0	0	0	0	0	0	0	0	0	0	0	0	0	0	0	0	91.8	0	0	0	0	0	0	0	91.8	0	0	0	0	0	0	0	91.8	0	0	0	0	0	30.6	0	0	0	0	0	0	0	0	30.6	0	0	0	0	0	0	30.6	0	0	61.2	0	0	0	0	0	30.6	91.8	0	91.8	0	0	0	30.6	0	0	0	0	0	0	0	0	0	0	0	0	0	0	0	0	0	0	0	0	0	0	30.6	0	0	30.6	0	0	30.6	0	0	0	30.6	0	0	0	0	0	0	0	0	30.6	0	0	0	0	0	0	61.2	0	30.6	0	0	0	0	30.6	0	0	0	0	0	0	0	0	0	30.6	0	0	642	0	0	0	0	0	0	0	0	61.2	0	0	0	0	0	0	30.6	0	0	0	0	0	0	0	30.6	0	0	0	30.6	30.6	0	0	0	0	0	0	0	0	0	0	0	0	0	0	0	0	0	0	0	0	0	0	30.6	0	0	0	0	0	0	0	0	0	30.6	0	0	0	0	0	0	0	0	0	0	0	0	0	30.6	0	0	30.6	0	0	0	0	0	30.6	122	0	0	0	0	0	61.2	0	0	0	0	0	0	0	0	0	0	0	0	0	0	0	0	0	0	30.6	0	61.2	30.6	0	91.8	0	61.2	0	0	0	0	0	0	0	0	0	0	0	0	0	0	30.6	0	0	30.6	0	0	0	0	0	0	0	0	153	0	0	0	0	0	30.6	0	0	0	0	0	0	0	0	0	0	0	0	0	0	0	0	0	0	0	0	0	0	0	0	0	0	0	0	0	30.6	0	0	0	0	0	0	0	0	0	0	0	0	0	0	0	0	0	0	0	0	0	0	0	0	61.2	0	0	0	0	0	0	0	0	0	0	30.6	0	0	0	61.2	0	0	0	30.6	0	0	0	0	0	0	30.6	0	0	0	0	30.6	0	0	0	30.6	0	0	0	0	0	0	0	0	0	61.2	0	0	0	0	0	0	0	0	0	0	0	0	0	275	61.2	0	0	30.6	0	0	0	0	0	0	61.2	30.6	0	0	0	30.6	0	0	0	0	0	0	0	0	0	0	0	0	0	0	0	0	0	0	0	0	0	0	0	0	0	122	0	0	0	0	0	0	61.2	0	0	30.6	0	0	0	0	0	0	398	0	0	0	0	0	0	0	30.6	0	0	0	0	0	0	0	0	0	0	0	0	0	0	0	0	0	0	0	0	0	0	91.8	0	91.8	0	0	0	0	0	0	0	0	0	0	0	0	0	30.6	0	30.6	0	0	0	0	0	0	0	0	0	0	0	0	0	0	30.6	0	0	0	30.6	0	0	0	0	30.6	61.2	0	0	0	0	30.6	214	0	0	0	0	0	0	0	0	0	0	0	0	61.2	0	0	30.6	0	0	0	0	0	30.6	0	0	0	0	0	153	0	0	0	0	0	0	30.6	61.2	30.6	30.6	0	0	184	0	0	0	0	0	0	0	0	30.6	0	30.6	0	0	0	0	0	0	0	0	0	0	0	30.6	0	0	0	0	0	0	30.6	0	0	0	30.6	0	0	0	61.2	0	0	0	0	0	0	0	0	0	0	0	0	30.6	0	0	0	0	0	0	30.6	0	0	91.8	0	30.6	0	0	0	0	91.8	30.6	0	61.2	0	0	0	0	30.6	0	61.2	0	0	61.2	0	122	0	0	0	0	0	0	0	0	0	0	0	0	0	30.6	30.6	0	0	0	0	30.6	0	0	0	0	0	0	30.6	0	0	0	30.6	91.8	0	0	0	0	30.6	0	0	0	0	30.6	61.2	0	30.6	0	0	61.2	0	0	0	0	0	0	0	0	0	0	0	0	0	0	0	0	0	30.6	0	0	0	0	0	0	0	122	0	0	0	0	184	336	0	0	0	0	0	0	30.6	0	0	0	0	0	0	0	0	0	30.6	0	30.6	0	0	0	0	0	0	0	0	0	0	0	0	30.6	0	0	0	0	30.6	0	0	0	0	0	61.2	0	0	0	0	122	0	0	0	0	30.6	0	0	153	0	0	0	0	0	0	0	0	0	0	0	0	30.6	0	0	0	0	0	0	0	0	0	0	0	0	0	0	0	91.8	30.6	61.2	0	0	0	0	30.6	0	0	0	0	0	0	30.6	0	0	0	0	0	184	0	0	0	0	30.6	30.6	0	0	0	61.2	0	0	61.2	0	0	0	0	0	0	0	0	0	0	0	0	30.6	0	30.6	0	30.6	0	0	0	0	91.8	0	30.6	0	0	0	0	0	0	0	0	91.8	0	30.6	30.6	0	0	0	0	0	0	0	0	153	0	30.6	0	0	0	0	0	0	0	0	0	0	61.2	0	0	0	0	0	0	0	0	0	0	30.6	91.8	0	0	0	0	0	0	0	0	0	0	0	0	0	0	0	0	0	0	0	0	0	0	0	0	0	91.8	0	0	0	0	0	0	0	0	0	0	0	0	0	0	91.8	0	0	0	0	0	0	0	0	0	0	0	0	0	0	0	0	0	30.6	0	0	0	0	0	0	0	0	0	30.6	0	30.6	30.6	30.6	0	0	0	0	91.8	0	0	0	0	0	0	0	0	0	0	91.8	0	0	0	0	0	0	0	0	0	30.6	0	0	0	0	0	0	30.6	0	0	0	0	0	0	0	0	0	0	30.6	30.6	0	0	0	0	0	0	0	153	0	30.6	0	0	0	0	0	0	30.6	0	122	0	0	0	0	0	0	0	0	0	0	0	0	0	0	0	0	0	0	0	0	0	30.6	0	0	0	0	30.6	0	30.6	0	0	0	0	0	0	0	0	0	0	0	0	0	0	61.2	0	0	0	0	0	0	0	0	0	0	0	0	30.6	0	0	0	0	0	0	0	0	0	0	0	30.6	0	0	0	0	0	30.6	0	0	0	0	0	0	0	0	0	0	0	0	0	0	0	30.6	0	0	0	0	0	0	30.6	0	0	0	0	0	0	0	0	0	0	0	0	0	0	0	0	0	0	0	0	0	0	0	0	30.6	0	0	0	0	122	0	0	0	0	0	0	0	0	0	0	0	0	0	0	0	0	0	0	0	0	0	30.6	0	0	0	30.6	0	0	0	0	0	30.6	0	30.6	0	30.6	0	0	30.6	0	0	0	0	0	0	0	0	0	122	30.6	0	0	0	0	30.6	0	30.6	0	0	0	0	0	0	0	0	0	0	0	0	0	0	0	0	0	0	0	0	0	0	0	0	0	30.6	30.6	0	0	0	61.2	0	0	0	0	0	91.8	0	0	0	0	30.6	0	30.6	0	0	0	0	0	0	0	0	0	0	0	0	0	0	0	30.6	0	0	0	30.6	0	0	0	0	30.6	0	0	0	0	0	61.2	0	0	0	0	0	0	0	0	0	0	0	0	0	0	0	0	0	0	0	0	0	0	0	0	0	0	0	0	0	0	0	0	0	0	61.2	0	0	0	0	0	0	0	0	0	0	0	0	61.2	0	0	0	0	0	0	0	0	0	61.2	30.6	0	0	0	0	0	0	0	30.6	0	0	0	30.6	0	0	0	0	30.6	0	0	0	122	30.6	0	0	0	0	0	30.6	0	0	61.2	61.2	0	0	0	0	0	30.6	0	0	0	0	0	30.6	0	0	30.6	0	0	0	0	0	30.6	0	30.6	0	0	0	0	0	0	0	0	0	0	0	0	0	0	0	0	0	30.6	0	0	30.6	0	0	30.6	0	0	0	0	0	0	0	0	0	91.8	0	0	0	0	30.6	0	30.6	0	0	0	0	0	0	0	0	0	0	0	0	0	0	0	0	0	0	30.6	0	0	0	0	0	245	0	0	0	0	0	0	0	61.2	30.6	0	0	0	0	0	122	0	61.2	0	30.6	30.6	0	0	0	0	0	0	0	0	0	0	0	0	0	30.6	0	0	0	61.2	0	61.2	0	0	0	0	0	0	0	0	0	0	0	0	0	0	0	0	30.6	0	0	0	0	0	0	30.6	0	0	0	0	30.6	0	0	0	0	30.6	0	0	30.6	30.6	0	0	0	0	0	0	0	0	0	0	0	0	0	0	0	0	0	0	0	61.2	0	0	0	0	0	0	0	0	0	0	0	0	0	0	0	0	0	0	0	0	30.6	0	0	30.6	0	0	0	91.8	0	0	0	0	0	0	0	0	0	0	0	0	0	0	0	91.8	0	0	0	0	0	0	0	0	0	0	0	122	0	0	0	0	0	0	0	0	0	0	0	0	0	0	0	0	0	0	30.6	0	0	30.6	0	0	0	0	0	0	0	0	0	0	0	0	0	0	0	0	0	0	30.6	0	0	30.6	0	0	0	30.6	0	61.2	0	30.6	0	0	0	0	0	0	0	0	0	30.6	0	0	0	0	91.8	0	0	0	0	0	0	0	0	0	0	0	0	0	0	0	0	0	0	0	0	0	0	30.6	0	0	0	0	0	61.2	0	0	0	0	0	0	0	0	0	0	0	0	91.8	0	30.6	0	0	0	0	0	0	0	30.6	0	0	0	0	0	0	0	0	0	30.6	0	0	30.6	0	0	0	0	0	0	0	0	0	0	0	0	0	0	0	0	30.6	0	0	0	0	122	0	30.6	153	0	0	0	0	0	0	0	0	0	0	0	0	0	0	0	30.6	0	0	0	0	0	30.6	0	0	0	0	0	0	0	0	0	0	0	0	0	0	0	0	0	0	0	0	0	0	0	428	0	0	0	0	0	0	0	0	0	0	0	0	0	0	0	0	0	0	0	0	0	0	0	0	184	0	0	0	0	0	30.6	91.8	0	0	0	0	0	0	0	0	0	0	0	0	0	0	0	0	0	30.6	0	0	0	0	0	0	30.6	0	0	0	0	0	0	0	0	0	0	30.6	0	0	0	0	0	0	0	0	30.6	0	0	0	0	0	0	0	0	0	0	0	0	30.6	0	0	0	0	0	0	0	0	0	0	0	245	30.6	0	0	0	0	0	0	0	0	0	0	0	0	0	0	30.6	0	0	0	0	0	0	0	0	0	0	30.6	30.6	0	0	0	0	0	0	0	0	0	0	0	0	0	0	0	30.6	0	0	0	0	0	0	0	0	30.6	0	184	0	0	30.6	0	30.6	0	0	0	0	0	0	0	0	61.2	0	30.6	0	0	0	30.6	0	0	61.2	0	0	0	0	0	0	0	0	0	0	0	0	0	0	0	0	0	0	0	0	0	0	0	0	0	0	0	0	0	0	0	153	61.2	91.8	214	0	0	0	0	0	30.6	0	0	0	0	0	0	0	0	0	0	0	0	0	30.6	0	0	0	0	0	0	0	0	0	0	0	0	0	0	0	0	0	0	0	0	0	0	30.6	0	0	0	0	0	0	0	0	0	0	0	0	0	61.2	0	0	0	0	0	0	0	0	0	0	0	30.6	0	0	0	0	0	0	0	30.6	0	0	0	0	0	0	0	0	0	0	30.6	0	0	0	0	0	0	0	30.6	0	30.6	30.6	0	0	0	0	0	0	0	0	0	0	0	0	0	0	0	0	0	0	0	0	0	0	0	0	0	0	30.6	0	0	0	0	0	0	0	0	0	0	0	0	0	0	0	61.2	0	0	0	0	0	0	0	0	122	0	30.6	0	0	0	0	0	0	0	0	0	0	0	0	0	0	0	0	0	0	0	0	0	0	0	0	30.6	0	0	91.8	0	0	0	245	0	0	0	0	0	0	0	0	0	0	0	0	0	0	0	0	30.6	122	0	0	0	0	0	0	0	0	0	0	0	0	0	0	30.6	0	0	0	0	30.6	0	0	0	0	0	0	0	0	30.6	0	0	0	0	0	0	0	0	0	0	0	0	0	0	0	0	0	0	0	0	0	0	0	0	0	30.6	0	0	0	0	0	0	0	0	0	30.6	0	91.8	0	0	0	0	0	0	0	91.8	0	0	0	153	30.6	0	30.6	0	30.6	0	0	0	0	0	0	0	0	0	0	61.2	0	0	0	30.6	0	0	0	61.2	0	0	61.2	0	0	0	0	0	0	0	30.6	0	0	0	0	0	0	30.6	0	0	0	0	30.6	0	0	0	0	0	0	0	0	0	0	30.6	0	0	0	0	0	0	0	0	0	0	91.8	0	0	0	30.6	0	61.2	0	0	0	0	0	0	0	0	0	30.6	0	0	30.6	0	0	0	0	30.6	61.2	0	0	0	0	91.8	0	0	0	30.6	0	0	0	0	0	0	0	0	0	0	0	0	0	0	30.6	0	0	0	0	0	0	0	0	0	30.6	0	0	30.6	0	0	0	0	61.2	0	0	0	0	0	30.6	0	0	0	0	0	30.6	0	0	0	0	0	30.6	0	0	0	0	0	30.6	0	0	0	0	0	0	0	0	0	0	0	30.6	0	0	0	0	0	0	0	0	0	0	0	0	0	0	0	0	0	0	0	0	0	0	0	0	61.2	0	0	0	30.6	0	30.6	0	0	0	0	0	30.6	0	0	0	0	0	0	0	0	0	0	0	0	61.2	0	0	0	0	0	0	0	0	30.6	0	0	0	0	0	0	61.2	0	0	0	0	61.2	61.2	0	0	30.6	0	30.6	0	0	0	0	0	0	0	61.2	0	0	30.6	0	0	0	0	30.6	30.6	0	91.8	30.6	0	0	91.8	0	0	0	0	0	0	0	0	0	0	0	0	30.6	0	0	0	0	275	0	0	0	0	0	0	0	0	30.6	0	0	0	0	0	30.6	0	0	0	153	0	0	0	0	0	0	0	30.6	0	0	0	0	0	0	0	0	0	0	0	0	30.6	0	30.6	0	0	0	0	0	0	0	0	0	0	0	0	0	0	0	0	0	0	0	0	0	0	0	0	0	0	0	0	0	0	0	0	0	0	0	61.2	0	0	0	0	0	0	0	0	0	0	0	0	0	91.8	61.2	0	0	0	0	0	0	0	30.6	0	0	0	61.2	0	0	30.6	91.8	0	0	0	0	0	30.6	0	30.6	0	0	0	0	0	0	0	0	0	0	0	0	91.8	0	61.2	0	0	122	61.2	0	0	0	0	30.6	0	0	0	122	0	61.2	0	0	30.6	0	0	0	0	0	0	0	30.6	0	0	0	0	0	0	30.6	0	61.2	0	0	30.6	0	0	0	0	0	0	0	0	0	0	0	0	0	0	0	0	0	0	0	0	0	0	30.6	0	0	0	0	0	0	0	0	0	0	0	0	0	0	0	0	0	30.6	0	0	0	0	0	0	0	0	0	0	0	0	0	0	0	0	0	0	0	30.6	0	0	0	0	0	30.6	0	0	0	0	0	0	0	0	0	0	0	0	0	0	0	0	0	0	0	30.6	0	0	30.6	0	0	0	0	0	0	0	0	0	0	0	0	0	91.8	30.6	0	0	0	0	0	30.6	30.6	0	0	0	0	0	0	0	0	0	0	0	0	0	0	61.2	0	0	0	0	0	0	0	0	0	0	0	0	0	0	0	0	30.6	0	0	0	0	0	0	0	0	122	0	0	0	0	61.2	0	0	0	0	0	0	0	0	0	0	0	0	0	0	30.6	0	0	0	0	0	0	0	0	0	0	0	0	0	0	0	0	0	0	0	0	0	0	0	30.6	30.6	0	0	0	0	0	0	0	0	0	245	0	0	0	0	0	0	0	61.2	0	0	30.6	91.8	0	0	0	0	0	0	0	0	0	0	0	0	0	30.6	0	0	0	0	0	0	0	0	0	0	0	0	0	30.6	0	0	0	0	0	0	0	0	0	30.6	0	0	91.8	0	0	0	0	0	0	0	0	0	0	122	0	30.6	0	0	91.8	0	0	61.2	0	0	0	0	0	0	0	0	0	0	0	0	0	0	0	0	61.2	0	0	0	0	0	0	0	0	0	0	0	0	30.6	0	61.2	0	0	0	0	0	0	0	0	0	0	0	0	0	0	0	0	0	0	0	0	0	0	0	0	0	0	30.6	0	0	184	0	0	0	0	0	0	0	0	0	30.6	0	0	30.6	0	0	0	0	0	91.8	0	0	0	0	0	30.6	0	0	0	0	0	0	0	0	0	0	0	0	0	0	0	0	0	0	0	0	0	0	30.6	0	0	0	0	0	0	0	0	30.6	0	0	0	0	0	0	0	0	0	0	0	30.6	0	0	30.6	0	0	0	0	0	0	0	0	0	0	0	0	0	0	0	0	0	0	0	0	0	0	0	0	0	0	0	0	0	30.6	0	0	0	91.8	0	0	0	0	0	0	0	0	0	0	0	0	0	0	0	0	0	0	0	0	0	0	0	0	0	0	0	0	0	0	0	61.2	0	0	0	0	0	0	0	30.6	91.8	0	30.6	0	0	0	0	30.6	0	30.6	0	61.2	0	0	0	0	0	0	0	0	0	0	0	0	0	0	61.2	0	0	30.6	61.2	0	0	0	0	0	0	0	0	61.2	0	61.2	30.6	0	0	0	0	0	0	0	0	0	0	0	0	0	0	0	0	61.2	91.8	0	0	30.6	0	0	0	0	0	0	0	0	0	0	0	0	0	0	0	0	0	0	0	0	61.2	153	0	30.6	0	0	0	0	0	0	0	0	0	0	0	0	0	0	0	0	0	0	0	0	0	61.2	0	0	0	30.6	0	0	0	0	0	0	0	0	0	0	0	0	0	0	0	0	0	0	0	0	30.6	0	0	0	0	30.6	0	0	0	0	0	30.6	0	0	91.8	0	0	0	0	0	0	0	0	0	0	0	61.2	61.2	30.6	0	0	0	0	61.2	0	0	0	0	0	0	30.6	61.2	0	0	0	0	61.2	0	0	0	0	0	0	0	0	0	0	0	0	0	30.6	0	0	0	30.6	0	30.6	0	0	0	0	0	0	0	0	0	0	0	0	0	0	0	30.6	0	0	0	30.6	0	0	0	0	0	0	0	0	0	0	0	0	0	91.8	0	0	0	0	0	0	0	0	0	0	0	0	0	0	0	0	0	0	0	0	0	0	0	0	0	30.6	0	0	0	0	0	61.2	0	0	0	0	0	0	0	0	0	91.8	0	0	0	0	61.2	0	0	0	0	0	0	0	0	0	0	0	0	30.6	0	0	30.6	0	0	0	0	0	0	0	0	0	0	0	30.6	0	0	0	61.2	0	0	0	30.6	0	0	0	0	0	0	0	30.6	0	0	0	0	0	122	0	0	0	0	61.2	0	0	0	0	0	0	0	30.6	0	30.6	91.8	30.6	0	0	0	0	0	0	0	0	0	0	0	30.6	0	0	30.6	0	0	0	91.8	0	61.2	91.8	367	0	0	0	0	0	0	0	0	0	0	0	0	0	0	0	0	0	0	0	0	0	0	0	0	0	0	0	0	0	0	0	0	0	0	0	91.8	0	0	0	0	0	0	0	91.8	0	0	0	0	0	0	30.6	0	0	0	0	91.8	0	0	0	30.6	0	0	0	0	0	0	0	0	122	0	0	0	0	0	0	0	0	0	0	0	0	0	0	0	0	0	0	0	0	0	30.6	0	0	0	0	0	0	0	0	0	0	30.6	0	0	0	0	0	0	0	0	91.8	0	30.6	0	0	0	0	0	0	0	0	0	0	0	0	0	0	0	0	0	0	0	30.6	30.6	0	0	0	0	0	30.6	0	0	0	0	0	0	0	0	0	0	0	0	0	61.2	0	0	0	0	0	0	0	0	61.2	0	0	0	0	0	0	0	122	0	0	0	0	0	61.2	0	0	0	0	0	0	0	0	61.2	0	0	0	0	0	30.6	0	0	30.6	0	0	0	0	0	0	0	0	0	0	122	0	30.6	0	0	0	0	0	0	0	61.2	0	0	61.2	61.2	30.6	0	0	0	0	30.6	0	0	0	0	0	0	30.6	0	0	0	0	0	0	0	0	0	0	0	0	0	0	0	0	0	0	30.6	0	0	0	0	30.6	0	0	0	0	0	0	0	0	0	0	0	0	0	91.8	0	0	0	0	30.6	0	0	0	0	0	0	0	0	0	0	0	0	0	0	0	0	0	0	0	30.6	0	0	0	0	0	0	0	0	0	0	0	30.6	0	0	0	0	0	0	0	91.8	30.6	0	0	0	0	0	0	0	0	0	0	61.2	0	0	30.6	0	0	0	0	0	0	0	0	0	0	0	0	0	0	30.6	0	0	184	0	0	0	0	0	0	0	0	30.6	0	0	0	0	30.6	0	91.8	0	0	0	0	0	0	91.8	0	0	0	0	0	61.2	0	30.6	0	30.6	30.6	0	30.6	0	0	61.2	0	30.6	0	0	0	0	0	0	0	0	0	0	0	0	0	0	0	0	0	0	30.6	0	0	0	0	0	0	0	0	0	153	0	0	0	30.6	30.6	0	0	0	0	30.6	0	0	0	0	0	0	0	0	0	0	30.6	0	0	0	0	0	0	0	0	0	0	0	0	0	0	0	0	0	0	30.6	0	0	0	0	0	0	30.6	61.2	0	0	0	0	30.6	0	0	0	0	0	0	0	0	0	0	122	30.6	0	0	0	0	0	0	0	30.6	0	0	0	0	0	0	0	0	0	0	0	0	0	0	0	0	0	0	0	0	0	0	30.6	30.6	0	0	0	0	0	0	0	0	0	0	0	0	0	0	0	0	0	0	0	0	0	0	0	0	0	30.6	0	91.8	0	30.6	0	30.6	0	0	0	0	0	0	0	0	30.6	0	0	0	30.6	0	0	61.2	0	0	0	0	0	0	0	0	0	0	0	0	0	0	0	0	0	0	0	0	0	0	0	0	0	0	0	30.6	0	0	0	0	0	0	0	0	0	0	0	0	0	0	0	0	0	0	0	0	0	0	0	0	0	0	30.6	0	0	0	0	0	0	0	0	0	0	0	0	0	0	0	0	122	0	0	0	0	0	30.6	0	0	0	0	0	0	0	0	0	0	0	0	0	0	0	0	0	0	30.6	0	0	0	1.44e+03	0	0	0	0	0	0	30.6	0	0	0	0	0	0	0	0	0	0	30.6	0	0	0	30.6	0	0	0	0	91.8	0	0	0	0	0	91.8	0	0	0	0	0	0	61.2	0	0	0	0	30.6	0	0	0	30.6	0	0	0	0	0	0	0	0	0	0	0	0	0	0	0	0	0	0	0	0	0	0	0	0	0	0	0	0	0	0	30.6	0	0	0	0	0	0	30.6	0	0	0	0	0	0	0	91.8	0	61.2	0	0	0	0	0	0	0	0	0	0	0	0	61.2	0	0	30.6	61.2	0	0	0	214	0	0	0	0	0	0	0	30.6	0	0	0	0	0	0	0	0	0	0	0	0	0	0	0	0	61.2	0	0	61.2	0	0	0	0	0	30.6	0	0	0	0	0	0	30.6	0	0	0	0	0	30.6	0	0	0	30.6	0	0	0	0	0	0	0	0	0	0	0	0	0	0	0	30.6	0	0	0	0	30.6	0	0	0	0	0	0	0	0	0	30.6	0	0	0	0	0	0	0	0	0	0	0	0	0	0	0	0	0	0	0	0	30.6	30.6	0	61.2	0	0	0	30.6	0	0	0	0	0	0	0	0	0	61.2	0	0	30.6	0	0	0	0	0	0	0	0	0	0	0	0	0	0	0	30.6	30.6	0	0	0	0	0	0	0	0	0	0	0	0	0	0	0	0	0	0	0	0	0	0	0	0	0	0	0	0	0	0	0	0	0	0	0	0	30.6	0	0	0	0	30.6	0	0	0	0	122	0	0	0	0	0	0	0	0	0	0	0	61.2	0	0	0	91.8	0	0	0	0	0	0	0	0	0	153	30.6	0	0	0	30.6	153	30.6	0	0	0	0	0	0	0	0	0	0	0	0	0	0	0	0	0	0	0	0	30.6	0	0	0	30.6	0	0	0	0	0	0	0	0	0	0	0	0	0	0	0	0	0	0	61.2	0	0	30.6	0	0	0	30.6	0	0	0	30.6	0	0	0	0	0	122	0	0	0	0	0	0	0	91.8	0	184	0	0	30.6	0	0	61.2	0	0	0	0	30.6	0	61.2	0	0	30.6	0	0	0	0	0	0	0	0	0	0	153	0	0	0	0	61.2	0	0	0	0	0	0	0	30.6	30.6	0	0	0	0	0	0	0	0	30.6	0	0	30.6	30.6	0	0	0	0	0	0	0	0	0	0	0	122	0	0	0	0	0	0	184	0	0	30.6	0	0	91.8	0	0	0	0	0	30.6	0	0	0	0	30.6	0	0	0	0	0	0	0	0	0	0	0	30.6	0	0	0	0	0	0	0	0	0	0	0	0	0	0	30.6	0	0	0	30.6	61.2	30.6	0	61.2	0	0	0	0	0	0	61.2	0	30.6	0	0	0	30.6	122	0	0	0	0	0	0	61.2	0	0	0	30.6	0	0	30.6	0	0	0	0	0	0	30.6	0	0	0	0	0	0	0	0	0	0	0	0	0	0	0	0	0	0	0	0	30.6	0	0	61.2	0	0	0	0	0	0	0	0	0	0	0	0	0	0	0	30.6	0	0	0	0	0	0	0	0	61.2	0	0	0	0	0	0	0	0	30.6	0	0	30.6	0	30.6	0	0	0	0	0	61.2	0	0	0	0	0	0	0	0	0	0	0	91.8	0	0	0	0	0	30.6	0	0	0	0	30.6	0	30.6	0	0	0	0	0	0	0	0	0	0	0	0	0	0	0	0	0	0	30.6	0	0	0	0	0	0	0	0	0	0	0	0	0	0	0	0	184	0	0	0	0	0	0	30.6	0	0	0	0	0	0	0	0	0	0	0	0	0	0	0	0	0	30.6	0	184	0	0	0	0	0	0	0	0	0	0	0	0	0	0	0	61.2	0	0	0	0	0	0	0	30.6	61.2	0	0	0	30.6	30.6	0	0	0	0	30.6	30.6	0	0	0	61.2	0	122	0	0	122	0	30.6	0	0	0	0	0	0	0	0	30.6	30.6	0	0	0	0	0	0	0	0	0	0	0	91.8	0	30.6	0	0	0	0	0	0	0	0	0	61.2	30.6	0	0	0	0	0	0	0	91.8	0	0	0	0	0	0	0	0	0	0	0	0	0	0	0	0	61.2	91.8	61.2	0	0	0	0	0	0	0	0	0	0	0	0	0	0	0	0	0	0	0	0	91.8	0	0	0	0	0	0	0	0	30.6	0	0	0	122	0	0	0	61.2	0	0	0	30.6	0	0	30.6	0	0	0	61.2	0	0	0	30.6	0	0	0	0	0	0	0	0	0	0	0	0	0	0	30.6	0	0	0	0	0	0	0	30.6	0	0	30.6	0	0	30.6	0	0	30.6	0	30.6	0	0	0	0	30.6	0	0	0	0	0	30.6	0	0	0	184	0	61.2	30.6	0	0	30.6	0	0	0	0	0	0	30.6	0	0	0	30.6	0	0	0	30.6	0	0	30.6	0	30.6	0	0	0	0	30.6	0	0	30.6	0	0	0	0	0	0	0	0	0	0	0	0	0	0	0	0	0	30.6	0	0	30.6	0	0	0	0	0	0	0	0	0	0	0	61.2	0	0	0	0	0	0	0	0	30.6	0	0	0	0	30.6	0	0	0	0	0	0	30.6	0	0	0	153	0	30.6	0	61.2	30.6	0	0	0	91.8	0	30.6	0	0	0	0	0	0	0	30.6	0	0	0	0	0	0	0	0	61.2	0	0	0	0	0	0	0	0	0	0	0	0	0	0	0	0	0	0	91.8	0	0	0	0	0	0	0	0	0	0	0	0	0	0	0	0	0	0	0	0	0	91.8	0	91.8	0	0	0	0	61.2	30.6	0	0	0	0	0	0	30.6	0	0	0	30.6	0	0	0	30.6	0	0	0	0	0	0	0	0	0	61.2	0	0	30.6	0	0	0	0	0	0	0	0	0	0	0	0	0	122	0	30.6	0	0	0	0	30.6	0	0	0	0	0	0	0	0	0	30.6	0	0	0	0	0	0	30.6	30.6	0	0	0	0	0	0	0	0	0	0	0	214	0	0	0	0	61.2	0	0	0	0	0	0	61.2	0	0	0	0	0	184	0	0	0	0	0	0	0	0	0	0	0	0	0	0	30.6	0	0	0	30.6	0	91.8	0	0	0	30.6	0	0	0	0	0	0	0	0	0	0	30.6	30.6	61.2	0	0	0	0	0	0	0	0	0	0	0	0	30.6	30.6	0	0	0	0	0	0	0	0	0	0	0	0	30.6	30.6	0	0	0	0	0	30.6	0	0	0	0	0	0	0	0	0	0	0	30.6	0	0	0	0	0	0	0	0	0	0	0	0	0	0	0	0	0	0	0	0	0	0	0	0	0	0	0	0	61.2	30.6	0	0	0	0	0	0	0	0	0	0	0	0	0	0	0	91.8	0	0	0	30.6	0	0	0	0	0	91.8	0	0	0	30.6	0	0	30.6	0	0	0	91.8	0	0	61.2	0	30.6	91.8	0	0	0	0	0	0	30.6	0	61.2	0	0	0	0	0	91.8	30.6	0	0	0	0	0	0	0	30.6	30.6	0	0	0	0	0	0	0	0	122	0	0	0	0	0	30.6	0	0	30.6	0	30.6	0	0	0	0	0	0	0	0	0	0	0	0	0	0	0	30.6	0	0	0	0	0	0	0	0	0	0	0	0	0	0	30.6	0	30.6	0	30.6	0	30.6	30.6	0	0	0	0	30.6	0	0	0	61.2	0	61.2	0	0	0	0	0	0	0	0	0	0	0	0	0	0	0	0	0	0	30.6	0	0	0	0	0	0	0	0	0	0	0	0	0	0	0	0	0	0	0	0	0	0	0	30.6	0	0	30.6	0	30.6	0	0	0	0	0	0	0	0	0	30.6	0	0	0	0	0	0	0	0	0	0	0	0	61.2	0	30.6	0	0	0	0	0	0	0	0	0	0	0	30.6	0	0	0	30.6	0	0	0	0	0	0	0	0	0	0	0	0	0	0	0	0	0	0	0	0	0	0	0	0	0	0	30.6	30.6	0	30.6	0	0	0	0	0	0	0	0	0	0	0	61.2	30.6	0	61.2	0	0	0	30.6	30.6	0	30.6	30.6	0	30.6	0	0	0	0	0	0	0	0	0	0	0	30.6	0	0	0	0	0	0	0	0	0	0	0	0	0	0	0	0	0	122	0	0	0	0	0	0	0	0	0	30.6	0	0	0	0	30.6	0	0	0	0	0	91.8	0	0	0	0	0	30.6	30.6	0	0	0	0	0	0	0	0	0	0	0	0	0	0	0	0	0	0	0	0	122	0	0	0	0	0	0	0	0	0	0	0	0	0	0	30.6	0	0	0	30.6	0	0	0	0	0	0	0	0	0	0	30.6	0	0	0	0	0	30.6	153	0	0	0	0	30.6	0	0	0	30.6	0	0	0	0	0	0	0	0	0	0	30.6	61.2	0	0	61.2	0	0	0	0	0	0	0	61.2	0	0	0	0	0	0	0	0	0	0	0	0	0	0	0	30.6	0	0	0	0	0	0	0	0	0	0	0	0	0	0	0	0	0	0	0	0	0	0	0	0	0	0	0	0	0	0	0	0	0	0	0	61.2	0	0	0	0	0	0	0	30.6	0	0	0	0	0	61.2	30.6	30.6	0	30.6	0	0	0	0	0	30.6	0	0	0	0	0	0	91.8	91.8	0	0	0	30.6	0	0	0	0	0	0	0	0	0	0	0	0	0	0	0	0	0	0	0	0	0	0	0	0	91.8	0	0	0	0	0	0	0	0	0	0	0	0	0	0	0	0	0	0	0	0	0	0	0	0	0	0	0	0	0	0	61.2	0	0	0	0	61.2	0	0	0	0	0	61.2	0	0	30.6	0	0	0	61.2	30.6	0	0	0	0	0	0	0	30.6	0	0	0	0	0	0	0	0	0	0	0	0	0	0	0	30.6	0	0	0	61.2	0	0	0	0	0	0	0	0	61.2	0	0	0	0	0	0	30.6	0	0	0	0	0	0	0	0	0	0	0	0	30.6	0	30.6	0	0	0	0	0	0	0	0	0	0	61.2	0	0	0	0	0	0	0	0	0	0	0	0	0	0	0	0	0	0	0	0	0	0	0	0	0	0	0	0	0	0	0	0	0	0	0	0	0	0	0	0	0	0	0	0	0	0	122	61.2	0	0	0	0	0	0	0	0	0	0	0	0	0	0	0	0	0	0	0	0	0	0	0	0	0	0	0	0	0	0	30.6	0	0	30.6	0	0	0	30.6	0	0	0	0	0	0	0	0	0	0	0	61.2	0	0	0	0	0	0	30.6	0	0	0	0	0	0	0	0	0	0	0	0	30.6	0	0	0	0	0	0	30.6	0	0	0	0	0	30.6	0	0	0	0	0	0	0	0	30.6	0	0	0	0	0	0	0	0	0	0	30.6	0	0	0	0	0	0	0	0	0	0	0	0	0	0	0	0	0	0	0	0	30.6	0	122	0	0	0	0	0	0	0	61.2	0	0	0	0	0	0	0	0	0	0	0	0	0	0	0	0	61.2	0	0	0	0	0	0	30.6	0	0	0	0	0	30.6	0	0	0	0	0	30.6	0	0	0	0	30.6	0	0	0	0	0	0	0	30.6	0	0	0	0	0	0	0	0	0	0	0	0	0	0	0	0	0	153	30.6	0	0	0	30.6	0	0	0	0	91.8	91.8	0	0	0	30.6	30.6	0	0	0	0	0	0	0	0	61.2	0	91.8	0	0	0	0	0	0	0	0	30.6	642	0	306	30.6	61.2	0	0	0	0	0	0	30.6	0	0	61.2	0	0	0	0	0	0	0	0	0	0	30.6	0	0	0	0	0	30.6	0	0	0	0	0	0	0	0	0	61.2	0	0	0	0	0	0	0	0	30.6	0	0	0	0	0	0	0	0	0	0	0	30.6	0	0	0	0	0	0	0	0	0	0	0	0	0	0	0	0	0	0	0	0	0	30.6	0	0	0	0	0	30.6	0	30.6	0	0	0	0	0	0	0	0	0	0	30.6	0	30.6	0	30.6	0	0	0	30.6	0	30.6	0	0	30.6	0	0	0	0	0	0	0	0	0	0	0	0	0	0	0	0	0	0	0	0	0	30.6	0	0	0	0	0	184	30.6	30.6	0	0	0	0	0	0	0	0	0	0	0	0	0	0	0	306	0	0	61.2	0	30.6	91.8	0	0	0	61.2	0	0	0	0	0	0	0	0	91.8	0	0	0	0	0	0	0	30.6	0	0	0	0	0	0	0	0	0	0	0	0	0	0	0	0	0	0	0	30.6	0	0	0	0	0	30.6	0	0	0	0	0	0	0	0	0	30.6	0	0	0	0	0	0	0	0	0	0	0	0	0	0	0	0	0	0	0	0	0	0	0	0	122	0	30.6	0	0	0	0	0	0	0	0	0	0	0	91.8	30.6	0	0	61.2	0	0	0	0	0	0	0	0	0	0	0	0	0	0	0	0	0	0	0	0	0	0	0	91.8	0	0	61.2	0	0	0	0	0	0	0	0	30.6	0	0	0	61.2	30.6	122	0	0	0	0	0	0	0	0	0	0	30.6	0	0	0	0	0	0	0	0	0	0	0	0	0	0	0	0	61.2	0	30.6	0	0	0	30.6	91.8	0	61.2	30.6	0	30.6	0	0	0	0	0	0	0	61.2	0	0	0	0	30.6	0	0	0	30.6	0	0	0	0	0	0	0	0	0	0	0	0	0	0	0	30.6	0	0	0	0	91.8	0	0	0	153	0	0	0	0	0	0	0	184	0	30.6	0	214	0	0	0	30.6	0	30.6	30.6	0	0	0	0	0	0	0	0	61.2	0	0	30.6	30.6	0	0	0	0	0	0	0	0	61.2	0	0	0	0	0	0	0	0	184	0	0	0	30.6	0	0	0	0	0	30.6	0	0	0	0	61.2	0	0	0	0	0	0	0	30.6	0	0	0	0	0	0	0	0	0	0	0	0	30.6	0	0	0	0	0	0	30.6	0	0	0	30.6	0	0	0	0	0	0	0	0	0	0	0	0	0	0	0	0	0	0	0	0	0	0	0	0	0	0	61.2	0	0	0	0	0	0	30.6	0	0	0	0	0	0	0	0	153	0	30.6	0	91.8	0	0	0	30.6	0	0	0	0	0	0	0	30.6	0	0	0	0	0	0	0	0	0	0	0	0	30.6	0	61.2	0	0	0	0	0	0	0	0	0	0	0	0	0	0	0	0	0	0	30.6	30.6	0	0	0	0	0	0	30.6	0	0	0	0	0	61.2	0	30.6	0	0	0	30.6	0	0	30.6	0	30.6	0	0	0	0	0	0	0	30.6	0	0	0	30.6	0	0	0	245	0	0	61.2	0	0	0	0	0	0	0	61.2	0	0	0	0	0	61.2	0	0	30.6	0	0	0	0	30.6	0	0	0	0	0	61.2	0	0	0	0	61.2	0	0	0	0	91.8	0	0	0	61.2	0	0	30.6	0	0	0	0	0	0	0	0	0	0	0	122	0	0	0	0	0	30.6	0	30.6	30.6	0	0	0	0	0	0	0	0	0	0	0	0	0	0	0	0	0	0	0	0	0	0	0	91.8	0	0	0	0	0	0	0	0	30.6	0	0	0	0	0	0	0	0	0	30.6	0	30.6	0	0	0	0	0	30.6	0	61.2	0	0	0	0	30.6	0	0	0	153	0	0	0	0	0	0	0	0	0	61.2	0	0	0	0	0	0	0	91.8	91.8	0	0	0	0	0	0	0	0	0	61.2	30.6	0	30.6	0	0	0	30.6	0	0	0	0	0	0	0	0	0	0	0	0	0	0	0	459	0	0	0	0	30.6	61.2	0	0	0	0	0	0	30.6	0	0	0	0	0	0	0	61.2	0	0	0	0	0	0	0	0	0	0	0	0	0	0	0	0	0	0	0	0	0	30.6	0	0	0	0	0	0	0	0	0	0	0	0	0	0	0	0	0	0	0	0	0	0	0	30.6	0	0	0	0	0	0	0	0	0	0	30.6	0	0	0	0	0	0	0	0	0	275	0	0	0	0	0	30.6	30.6	0	0	30.6	0	0	30.6	0	30.6	0	0	61.2	0	0	0	0	0	0	0	0	0	0	61.2	0	0	0	0	0	0	0	30.6	0	0	30.6	61.2	0	0	0	0	0	0	0	0	0	0	0	0	0	0	0	0	0	0	61.2	0	0	0	0	0	0	0	0	0	0	0	0	0	0	0	0	0	30.6	0	30.6	0	0	0	91.8	0	0	0	0	0	0	0	0	0	0	0	0	30.6	0	0	0	61.2	30.6	0	0	0	0	0	0	0	0	0	61.2	30.6	0	0	0	0	0	0	0	30.6	0	0	0	0	0	0	0	0	0	0	0	0	0	0	0	0	0	61.2	0	0	0	0	0	0	0	0	0	0	0	0	184	0	0	0	0	30.6	0	0	0	0	30.6	0	0	0	0	30.6	122	0	30.6	0	0	0	0	0	0	0	0	0	0	91.8	61.2	0	0	0	0	0	0	0	0	91.8	0	184	0	0	0	0	0	0	0	0	0	0	0	61.2	0	0	0	0	0	0	0	0	0	0	0	0	0	0	0	0	0	0	0	0	0	0	0	0	0	153	0	0	30.6	0	0	0	0	0	0	0	0	0	30.6	214	0	0	0	0	0	0	0	0	0	0	0	0	0	0	0	0	0	91.8	0	0	0	0	0	0	30.6	30.6	0	0	0	30.6	0	0	0	0	0	0	0	0	0	0	0	0	0	0	0	0	0	0	0	0	0	0	0	0	0	0	0	0	0	0	0	0	0	0	0	0	30.6	0	0	0	0	0	30.6	0	0	0	0	0	0	91.8	0	0	0	153	0	0	0	0	0	0	0	0	0	0	0	0	0	30.6	0	0	184	0	0	0	0	0	0	30.6	0	30.6	0	91.8	0	0	0	0	0	0	61.2	0	0	0	0	0	0	0	0	0	0	30.6	0	30.6	0	0	0	0	0	0	0	61.2	0	0	0	0	0	0	0	0	0	61.2	0	0	0	0	0	0	0	91.8	61.2	30.6	0	30.6	0	0	0	0	0	0	0	0	306	61.2	0	0	0	0	0	0	0	0	0	0	30.6	0	0	0	30.6	61.2	30.6	0	0	0	0	30.6	30.6	0	0	0	0	30.6	0	0	0	0	0	0	0	0	0	0	0	61.2	0	0	0	0	0	0	0	0	0	0	0	0	0	0	0	61.2	61.2	0	0	0	0	0	0	0	153	0	0	0	0	0	0	0	0	0	0	0	0	0	0	0	30.6	0	0	0	0	0	0	0	0	0	153	0	0	0	0	0	0	0	30.6	0	0	0	0	0	0	0	0	0	0	0	0	0	0	61.2	0	0	0	0	0	0	0	0	0	0	0	0	0	0	0	0	0	0	0	0	0	0	30.6	0	0	0	0	0	0	0	91.8	0	30.6	0	0	0	0	30.6	0	0	0	0	0	0	0	0	0	0	0	0	0	0	0	30.6	30.6	0	0	0	0	30.6	0	0	0	0	0	0	0	0	0	0	0	0	0	0	30.6	0	0	0	0	0	0	0	0	0	0	0	30.6	0	0	0	0	0	30.6	0	0	0	0	0	0	0	0	0	0	0	0	0	0	0	0	0	0	0	0	0	0	0	0	0	0	0	0	0	0	0	0	0	0	0	0	0	0	0	0	0	30.6	30.6	61.2	0	0	0	61.2	0	0	0	0	0	30.6	0	0	0	0	0	0	0	0	0	0	0	0	0	0	0	0	0	0	0	0	61.2	0	0	30.6	0	61.2	0	0	0	0	0	0	0	0	0	30.6	0	0	0	91.8	0	0	0	0	0	0	184	0	0	0	0	0	0	0	0	184	0	0	0	0	0	0	0	30.6	0	0	0	0	0	0	0	0	0	0	0	0	0	0	0	0	0	0	0	0	0	0	122	0	0	0	0	0	0	0	0	0	0	0	0	0	0	0	0	0	0	0	61.2	0	0	0	0	0	0	0	0	0	30.6	0	61.2	61.2	0	0	0	30.6	61.2	0	0	30.6	0	0	0	0	0	30.6	0	0	0	0	0	0	0	61.2	0	0	0	0	0	0	0	0	0	0	0	0	0	0	0	0	0	0	0	0	0	0	0	0	0	0	0	0	0	0	0	0	0	0	0	30.6	0	0	0	0	0	0	61.2	0	0	0	0	0	0	0	0	0	0	0	0	0	0	0	0	0	30.6	0	0	0	0	0	30.6	0	0	30.6	0	30.6	0	0	61.2	0	0	0	0	0	0	0	0	0	0	0	0	0	61.2	0	0	0	0	0	0	0	214	0	0	0	0	0	0	0	0	0	0	0	0	30.6	0	0	61.2	0	0	0	0	153	0	0	0	30.6	0	0	0	0	0	0	0	0	0	0	0	30.6	0	0	0	0	0	0	30.6	0	0	0	122	0	0	0	0	0	0	0	30.6	0	0	0	30.6	0	30.6	0	0	0	30.6	0	0	0	0	0	0	0	0	0	0	0	0	0	0	0	0	0	0	0	0	61.2	0	0	0	0	0	0	0	0	0	0	0	0	0	0	0	0	61.2	0	0	0	30.6	0	0	0	0	0	0	0	0	0	0	0	0	0	0	0	0	30.6	0	0	0	0	0	0	0	0	0	0	30.6	0	0	0	0	0	0	0	0	0	0	0	0	0	0	0	0	0	0	0	0	0	0	0	61.2	0	0	0	0	0	0	0	0	0	0	0	0	0	0	0	0	0	0	30.6	0	0	0	0	61.2	61.2	0	30.6	0	0	0	0	0	30.6	0	0	0	0	0	0	0	30.6	30.6	0	0	0	0	0	0	0	91.8	30.6	0	0	30.6	0	0	0	0	0	306	0	61.2	0	0	0	0	0	61.2	30.6	0	0	0	0	0	0	0	0	0	30.6	0	30.6	0	0	0	0	0	0	0	0	0	0	0	61.2	0	0	0	0	30.6	0	245	0	0	0	0	0	0	0	61.2	0	30.6	0	0	0	0	0	0	0	0	30.6	0	0	0	0	0	0	0	0	0	0	0	0	0	30.6	0	0	0	0	0	0	0	30.6	0	30.6	30.6	0	61.2	0	0	0	0	0	0	0	0	0	0	0	0	0	0	0	0	0	0	0	30.6	0	0	0	0	30.6	0	0	0	0	0	0	30.6	0	0	0	0	91.8	0	0	0	0	0	0	0	0	0	0	0	30.6	0	0	0	0	0	0	0	0	0	0	0	0	0	0	0	0	0	0	0	0	0	0	0	61.2	0	0	0	0	0	0	0	0	0	0	0	0	0	0	0	0	0	0	0	0	0	0	0	61.2	0	0	0	0	61.2	0	0	0	0	61.2	0	0	0	0	0	0	0	0	0	0	0	0	30.6	0	0	0	0	0	0	0	0	0	30.6	0	0	30.6	0	0	0	0	0	0	0	30.6	0	0	0	0	0	0	0	0	0	0	0	0	91.8	0	91.8	0	0	0	0	0	91.8	0	30.6	0	0	0	0	0	0	0	61.2	0	0	0	0	30.6	0	0	0	0	0	0	0	0	0	0	0	0	0	30.6	0	0	30.6	0	0	30.6	0	0	0	0	0	0	0	0	0	0	0	0	0	30.6	0	0	0	0	0	0	0	0	0	0	0	0	0	0	0	0	0	0	61.2	0	0	0	0	0	0	0	0	0	0	0	0	0	0	0	0	0	0	0	0	0	0	0	153	0	0	0	0	0	0	0	0	30.6	0	30.6	0	0	0	0	0	0	0	0	0	0	0	0	0	0	0	0	0	0	0	0	0	0	0	0	30.6	0	0	0	0	0	0	30.6	30.6	30.6	0	61.2	0	0	0	0	0	0	0	0	0	0	0	0	0	30.6	0	0	0	0	0	0	0	0	0	91.8	0	0	0	0	30.6	0	0	30.6	0	91.8	0	0	0	0	0	0	61.2	0	0	0	0	0	0	0	0	0	30.6	0	30.6	0	0	0	30.6	0	0	0	0	0	30.6	0	0	0	0	0	0	0	91.8	0	0	0	0	61.2	0	91.8	0	0	0	0	30.6	0	61.2	0	0	0	30.6	0	0	0	30.6	30.6	0	0	0	0	0	0	0	0	30.6	0	0	0	0	0	0	0	0	0	30.6	0	0	0	0	0	61.2	0	0	0	0	0	0	0	61.2	0	0	0	61.2	0	0	91.8	0	0	0	0	0	0	0	0	0	0	0	0	0	0	0	0	0	0	0	0	30.6	0	0	0	30.6	0	0	0	0	0	0	30.6	0	0	0	0	0	30.6	0	0	0	0	0	0	30.6	30.6	0	0	30.6	61.2	0	0	0	0	0	0	0	0	0	0	0	0	0	0	0	0	30.6	0	0	0	0	0	0	0	30.6	0	0	0	0	0	0	0	0	0	0	0	30.6	0	0	30.6	0	0	0	0	0	0	0	0	0	0	0	30.6	0	0	0	0	0	0	0	0	0	0	0	0	0	0	0	0	0	122	0	0	0	30.6	0	0	0	0	0	0	0	0	0	0	0	0	0	0	0	0	0	0	0	0	0	0	30.6	0	30.6	0	0	0	0	0	0	0	0	0	0	30.6	0	0	0	0	0	0	0	0	0	0	0	0	0	0	0	30.6	30.6	0	0	0	30.6	0	30.6	0	0	0	0	0	0	30.6	0	0	0	30.6	0	0	0	0	0	61.2	0	0	0	0	30.6	0	0	0	0	0	0	0	0	30.6	0	0	0	0	0	0	0	30.6	0	0	61.2	0	0	0	0	0	0	0	0	61.2	0	0	0	0	0	0	30.6	0	0	30.6	122	30.6	0	0	0	0	0	0	0	0	0	30.6	0	0	0	0	0	0	0	0	0	0	0	0	0	0	0	0	30.6	0	0	0	30.6	0	0	0	0	0	0	0	0	0	0	0	0	0	0	0	0	0	0	0	0	0	0	0	0	0	30.6	0	0	30.6	0	0	0	30.6	91.8	0	0	122	61.2	0	0	0	0	0	0	0	0	0	0	0	0	0	0	61.2	0	0	0	0	0	0	0	0	0	0	0	0	0	0	0	0	0	0	0	0	0	0	0	0	0	0	0	61.2	245	0	0	0	0	0	0	0	0	0	0	0	61.2	0	0	0	91.8	0	0	0	0	0	0	0	0	0	0	0	0	30.6	0	30.6	0	0	0	0	0	0	0	0	0	0	0	30.6	30.6	0	0	0	0	0	0	0	30.6	0	0	30.6	0	0	0	0	0	0	0	0	0	0	0	0	91.8	0	0	0	0	0	0	91.8	0	0	0	30.6	0	0	0	61.2	0	0	0	30.6	61.2	0	0	0	0	0	0	0	0	0	0	91.8	0	0	0	0	0	0	91.8	0	0	0	0	0	30.6	30.6	0	0	30.6	0	0	0	0	91.8	0	0	0	0	0	0	30.6	30.6	0	0	0	0	0	0	0	0	0	0	0	0	0	0	0	0	0	0	0	0	0	0	0	61.2	0	0	0	0	0	0	0	0	0	0	0	0	0	0	0	0	0	30.6	0	0	0	0	0	0	0	0	0	0	30.6	0	0	0	0	0	0	0	0	0	0	0	0	0	0	30.6	0	0	0	61.2	0	0	0	0	0	0	0	0	0	0	30.6	30.6	0	0	0	91.8	122	30.6	0	0	0	0	0	0	30.6	0	0	0	0	0	0	0	61.2	0	30.6	0	0	0	30.6	0	0	0	0	0	0	0	0	0	0	0	0	30.6	0	0	0	0	0	0	30.6	0	0	0	30.6	0	0	0	0	61.2	0	0	0	30.6	0	0	0	0	0	0	0	0	0	0	0	30.6	0	0	0	0	0	91.8	91.8	0	0	0	0	0	30.6	0	0	0	0	0	0	0	0	0	0	0	0	0	0	0	30.6	0	0	0	0	0	0	0	0	0	0	0	0	0	0	0	0	0	0	0	0	0	0	0	0	0	0	0	0	0	61.2	0	0	0	0	0	0	0	0	0	0	0	0	0	61.2	0	0	0	0	0	0	0	0	0	0	0	0	0	0	0	30.6	0	0	0	0	0	0	0	0	0	0	0	0	0	0	0	0	0	0	0	0	0	0	0	0	0	0	0	0	0	0	0	0	30.6	0	0	0	0	0	122	0	0	0	0	0	0	0	0	0	0	30.6	0	0	0	0	30.6	0	30.6	0	0	0	0	0	0	0	0	0	0	0	0	30.6	0	0	30.6	30.6	0	0	0	0	30.6	30.6	0	30.6	0	0	0	0	0	0	0	0	0	0	91.8	0	0	0	0	91.8	0	30.6	0	30.6	0	0	0	0	0	0	30.6	61.2	0	30.6	0	0	0	0	0	0	0	0	0	0	0	0	0	0	0	0	0	0	61.2	0	122	0	0	0	30.6	0	30.6	0	0	0	30.6	0	0	0	0	0	0	30.6	0	0	0	184	0	0	30.6	0	0	0	0	0	0	30.6	0	0	0	0	0	0	0	0	0	0	0	0	0	91.8	0	0	0	0	0	0	0	0	61.2	61.2	0	0	0	0	30.6	0	0	0	0	0	61.2	0	0	0	0	61.2	0	0	0	0	0	30.6	0	0	0	0	0	0	0	0	0	0	0	0	0	61.2	0	0	0	122	0	0	0	0	30.6	0	0	0	30.6	0	0	0	0	30.6	0	0	0	0	0	0	0	0	0	0	0	0	0	91.8	30.6	0	0	30.6	0	0	0	30.6	0	61.2	0	0	0	0	0	0	0	30.6	0	30.6	0	0	0	0	0	0	153	0	0	0	0	30.6	0	0	0	0	0	153	0	0	0	30.6	0	0	0	0	0	0	0	0	0	0	0	0	0	61.2	0	0	0	0	61.2	30.6	61.2	0	61.2	0	0	0	0	30.6	0	0	0	0	0	0	0	0	0	0	0	0	0	0	0	91.8	0	0	0	0	91.8	0	0	0	0	0	0	0	0	0	0	0	0	0	0	0	0	0	0	0	0	0	0	0	0	0	0	0	30.6	30.6	0	0	0	30.6	0	0	0	0	0	0	61.2	0	0	30.6	0	0	0	0	0	0	0	0	122	30.6	61.2	0	0	30.6	30.6	0	0	0	0	0	0	0	0	0	0	0	0	61.2	0	0	0	0	0	0	0	0	0	184	61.2	0	0	0	0	0	0	0	0	0	0	0	0	30.6	0	0	0	30.6	0	0	0	0	0	0	0	0	0	0	0	0	0	0	0	91.8	0	0	0	0	0	0	0	0	0	0	0	0	0	0	0	0	0	0	0	30.6	0	0	0	0	30.6	0	30.6	0	0	30.6	0	91.8	0	0	91.8	91.8	0	0	30.6	91.8	0	0	30.6	0	0	0	0	0	0	0	0	0	0	0	0	0	0	0	0	0	0	61.2	0	0	30.6	0	0	61.2	0	0	0	0	30.6	0	0	0	0	0	0	30.6	0	0	0	0	0	30.6	0	275	0	0	0	0	0	0	0	0	0	0	0	0	91.8	30.6	0	0	0	0	0	0	0	0	0	0	0	30.6	61.2	0	0	0	0	0	0	0	0	0	0	0	0	0	0	0	0	0	0	30.6	0	0	0	0	0	0	0	0	0	0	0	0	0	0	0	0	0	0	0	0	0	0	61.2	0	30.6	0	30.6	0	0	0	0	0	0	0	0	0	0	0	0	0	30.6	0	0	30.6	30.6	0	0	0	0	0	0	0	0	0	0	0	0	0	0	0	0	0	0	0	0	0	0	30.6	0	0	30.6	0	0	30.6	0	0	0	91.8	0	0	0	0	0	0	0	0	0	0	0	0	0	0	0	30.6	0	30.6	0	0	61.2	0	0	30.6	0	0	0	0	0	0	0	30.6	0	0	0	0	0	0	0	0	0	61.2	0	0	0	0	0	0	0	30.6	0	0	0	0	0	0	0	0	0	0	0	0	0	0	0	0	0	0	0	61.2	0	0	0	0	0	0	0	0	0	0	0	0	184	0	0	0	0	0	0	0	0	0	122	0	0	0	30.6	0	91.8	0	0	0	0	0	0	0	0	0	0	0	30.6	122	0	0	0	0	0	0	0	0	0	0	0	0	0	0	0	0	0	0	30.6	0	0	0	0	0	0	0	0	0	0	0	91.8	0	0	0	0	0	30.6	30.6	0	0	0	30.6	0	0	0	0	0	0	0	0	0	0	0	0	0	0	122	0	0	0	0	0	0	30.6	0	0	0	0	0	0	0	0	0	0	0	0	0	0	0	0	0	0	0	0	0	0	0	0	0	0	0	0	0	0	61.2	0	0	0	0	30.6	0	0	0	30.6	0	0	0	0	0	61.2	30.6	0	0	0	30.6	0	0	0	0	0	0	30.6	0	0	0	0	0	0	0	0	0	0	0	0	0	0	0	0	0	0	0	30.6	0	0	0	0	30.6	0	0	0	0	0	0	0	0	30.6	0	0	30.6	0	0	0	0	0	91.8	30.6	0	0	0	0	0	0	0	0	0	0	0	0	0	0	0	61.2	0	0	0	0	0	0	0	0	61.2	0	0	0	0	0	0	0	0	0	0	0	0	0	0	0	0	91.8	0	0	0	0	0	0	0	30.6	0	0	0	30.6	30.6	0	0	30.6	0	0	0	0	30.6	0	0	0	0	91.8	0	0	0	0	0	0	0	0	0	0	0	153	0	30.6	0	0	0	0	0	0	0	0	0	184	0	0	0	61.2	0	30.6	0	0	0	30.6	0	0	0	0	0	30.6	0	0	0	0	0	30.6	0	0	0	0	0	0	30.6	0	0	30.6	0	30.6	0	0	30.6	0	0	30.6	30.6	0	30.6	0	0	0	0	0	0	30.6	30.6	30.6	0	30.6	0	0	30.6	0	0	0	0	30.6	30.6	0	0	0	0	0	0	0	0	0	0	0	30.6	0	0	0	0	0	30.6	0	0	0	0	0	0	0	0	0	0	0	0	0	30.6	30.6	0	0	0	0	0	0	0	0	30.6	0	0	0	0	0	0	0	122	0	0	0	0	0	0	0	0	0	0	0	0	30.6	0	153	0	0	0	0	0	0	0	0	0	0	0	0	30.6	0	30.6	0	30.6	0	30.6	0	0	0	0	0	0	0	0	0	0	0	0	0	0	30.6	0	0	0	0	0	0	0	0	0	0	0	0	0	0	0	0	30.6	91.8	0	0	0	0	0	0	0	0	0	0	0	0	214	0	153	0	0	0	0	91.8	122	30.6	0	0	30.6	0	0	0	0	0	0	0	0	0	0	0	30.6	30.6	0	0	0	0	0	0	30.6	0	0	91.8	61.2	0	0	0	0	0	0	0	0	30.6	0	0	0	0	0	61.2	0	0	0	0	0	0	0	30.6	0	0	0	0	0	0	0	0	0	0	30.6	0	0	0	0	0	0	0	0	0	0	0	0	0	0	30.6	0	0	0	0	0	0	0	0	0	0	0	0	0	30.6	0	30.6	30.6	0	30.6	0	0	0	61.2	0	0	30.6	0	0	91.8	0	0	122	30.6	0	0	0	0	0	0	91.8	0	0	0	30.6	0	0	0	0	0	0	0	0	0	0	30.6	0	30.6	0	91.8	0	0	0	0	30.6	0	61.2	0	0	0	0	0	0	0	0	0	214	0	0	0	0	0	0	91.8	0	0	0	30.6	0	0	0	0	0	0	0	0	0	0	0	0	30.6	0	0	61.2	30.6	0	0	0	0	0	0	0	0	0	0	0	0	0	0	0	0	0	0	0	0	0	0	30.6	0	0	30.6	0	0	0	0	0	0	0	0	0	0	0	0	0	0	0	0	153	0	0	0	306	30.6	0	0	122	0	0	0	0	0	0	61.2	91.8	0	0	0	0	0	30.6	0	0	30.6	0	0	91.8	0	30.6	0	0	0	0	0	0	0	0	0	0	30.6	0	0	0	0	0	0	0	0	0	0	0	0	0	0	0	0	0	0	0	0	0	0	0	0	0	0	0	0	0	0	61.2	0	0	0	30.6	0	61.2	0	0	30.6	0	0	30.6	0	0	0	0	0	30.6	0	0	0	0	0	0	0	0	0	30.6	0	0	0	30.6	0	0	0	30.6	0	30.6	0	0	0	0	0	0	0	0	0	0	0	61.2	0	0	0	0	0	0	184	0	0	0	0	0	0	0	0	0	0	30.6	0	0	0	0	0	0	0	0	0	0	0	0	0	0	0	0	0	0	0	0	0	30.6	0	0	0	0	0	0	0	30.6	0	0	0	0	0	0	0	0	0	0	0	0	0	0	0	0	0	0	0	61.2	0	0	0	0	0	0	0	0	0	0	0	0	0	0	0	30.6	0	0	30.6	0	0	61.2	0	0	0	0	0	0	0	0	0	0	0	0	0	0	0	153	61.2	0	30.6	0	0	0	0	0	0	0	0	0	0	0	0	0	0	0	0	0	0	0	0	153	0	0	0	0	0	0	30.6	0	0	0	0	0	0	0	0	0	0	0	0	0	0	0	91.8	0	0	0	0	0	0	0	0	61.2	0	0	0	0	0	0	0	0	0	0	0	0	91.8	0	0	0	0	0	0	0	0	0	0	0	0	0	0	30.6	0	0	0	0	0	0	0	0	0	0	30.6	0	0	0	0	0	0	0	0	0	0	0	0	0	0	0	0	0	0	0	0	0	0	0	0	0	0	0	0	0	0	0	30.6	0	0	0	30.6	0	0	0	0	0	0	0	0	0	0	0	0	0	0	91.8	0	0	0	0	0	0	0	30.6	0	0	0	0	0	0	0	0	0	61.2	0	0	0	0	0	0	0	0	0	0	0	0	0	0	30.6	0	0	0	0	0	0	0	0	30.6	0	0	0	0	0	0	0	0	0	0	0	0	0	0	0	0	0	0	0	0	0	0	30.6	30.6	0	0	0	0	0	0	0	0	0	0	30.6	0	0	0	0	0	0	0	0	30.6	0	0	0	0	0	0	0	0	0	0	0	0	0	0	0	0	0	30.6	0	30.6	0	0	0	0	0	0	0	0	0	0	30.6	0	0	0	0	0	0	0	0	0	0	0	0	0	0	0	30.6	0	0	0	30.6	0	0	0	0	0	0	0	0	0	0	0	0	0	0	0	0	0	0	0	0	0	0	0	0	0	0	0	0	61.2	0	0	0	0	0	0	0	0	30.6	0	0	0	0	0	30.6	0	0	0	0	0	0	0	0	0	0	0	0	0	0	0	0	0	0	0	122	0	0	0	0	0	0	0	0	0	0	0	0	0	30.6	0	0	0	0	0	30.6	30.6	0	0	0	61.2	0	0	0	0	0	0	0	0	0	0	0	0	0	0	153	0	0	0	0	91.8	0	0	30.6	0	0	0	0	0	30.6	0	0	0	0	0	61.2	0	0	0	0	30.6	61.2	0	0	0	0	0	0	0	0	0	0	61.2	0	0	0	30.6	0	0	0	0	0	0	0	0	30.6	0	0	0	0	0	0	30.6	0	0	0	0	0	0	0	0	61.2	0	0	0	0	0	0	0	0	0	0	0	0	0	0	61.2	0	0	0	0	0	0	0	0	0	0	0	30.6	0	0	0	0	0	0	0	30.6	0	0	0	0	0	0	0	0	0	0	0	61.2	0	0	0	0	0	0	0	0	0	0	0	0	0	0	0	0	91.8	0	0	0	0	0	0	0	0	0	0	0	0	30.6	0	61.2	0	0	0	0	0	0	0	0	0	0	0	0	30.6	0	0	0	0	0	91.8	0	0	0	0	0	0	0	0	0	0	0	30.6	0	0	0	0	0	0	0	0	0	0	0	0	0	0	0	0	0	0	0	0	0	0	0	0	0	0	0	0	0	0	0	0	0	0	0	0	0	0	0	336	0	0	0	0	0	30.6	0	61.2	0	0	0	0	0	0	0	0	0	0	0	30.6	0	0	61.2	0	0	61.2	0	214	0	0	0	0	0	0	0	0	0	0	0	91.8	0	30.6	0	0	0	0	91.8	0	0	0	91.8	0	0	0	0	0	0	0	30.6	0	0	0	0	30.6	0	0	0	0	0	0	30.6	0	0	0	30.6	0	0	0	0	0	0	0	0	0	0	0	0	0	0	61.2	0	0	30.6	0	0	0	0	0	0	0	0	0	0	0	0	0	0	0	0	0	0	0	0	0	0	0	0	0	0	0	0	0	0	0	30.6	0	61.2	0	0	0	0	0	0	0	0	0	0	0	91.8	0	0	0	0	91.8	0	0	0	0	30.6	0	0	0	0	0	0	0	0	30.6	0	0	0	0	0	0	0	30.6	0	0	0	0	0	0	0	0	0	0	0	61.2	0	0	0	0	0	0	0	30.6	0	30.6	0	0	0	0	0	0	0	0	0	61.2	0	0	0	0	0	0	0	0	0	0	30.6	0	0	0	0	0	0	0	0	0	0	0	0	0	0	184	0	0	0	0	0	0	0	0	0	0	0	0	0	0	0	0	0	0	0	61.2	30.6	0	0	91.8	0	0	0	0	0	0	0	0	30.6	0	0	0	0	0	0	0	0	0	0	0	0	0	0	0	0	61.2	0	0	0	0	0	0	0	0	0	0	0	0	0	0	0	0	0	30.6	0	30.6	0	0	0	0	0	0	0	0	0	0	30.6	0	0	0	0	0	0	0	0	61.2	0	0	0	0	0	0	0	30.6	0	0	0	0	0	0	0	0	0	0	0	0	0	30.6	91.8	0	0	0	0	0	0	0	0	0	0	0	0	0	0	0	0	0	0	0	0	0	0	0	0	0	0	0	0	0	0	0	0	30.6	0	0	0	30.6	0	0	0	61.2	0	0	0	0	0	0	0	0	0	0	0	0	0	0	0	0	30.6	0	0	0	0	0	0	0	0	0	0	30.6	0	0	0	0	0	0	0	0	0	0	0	0	30.6	0	0	0	0	0	0	30.6	0	0	0	0	0	0	30.6	30.6	0	0	0	0	0	61.2	0	0	0	0	0	0	0	0	30.6	0	0	0	0	0	0	0	0	0	0	30.6	0	0	61.2	0	30.6	0	30.6	0	0	0	0	0	0	0	0	0	30.6	0	30.6	0	0	0	0	122	61.2	0	30.6	0	0	0	0	0	30.6	0	0	30.6	30.6	30.6	0	0	0	30.6	0	0	0	0	0	0	0	0	0	0	0	61.2	0	0	0	0	0	0	0	0	0	0	0	0	0	0	61.2	367	0	0	0	0	0	0	0	0	0	0	0	0	0	0	0	0	0	0	0	0	0	0	0	0	0	0	0	0	91.8	0	0	0	0	0	0	0	30.6	0	0	30.6	0	0	30.6	0	0	30.6	0	0	0	0	0	30.6	0	0	0	0	91.8	0	0	0	0	30.6	0	0	0	0	0	0	0	0	0	0	0	0	0	0	0	0	0	0	0	0	0	0	0	0	0	30.6	0	0	0	0	0	0	0	122	0	30.6	30.6	0	0	0	30.6	61.2	0	0	0	0	0	0	0	0	30.6	30.6	0	0	0	0	61.2	0	0	0	30.6	428	0	0	0	30.6	0	0	0	0	0	0	30.6	61.2	0	30.6	0	0	0	0	0	0	0	0	0	0	0	0	0	0	0	0	0	0	0	0	0	0	0	0	0	0	0	0	0	0	0	30.6	0	0	0	0	0	0	0	30.6	0	0	0	30.6	0	0	0	0	30.6	0	30.6	0	0	0	0	0	0	0	30.6	0	30.6	0	0	0	0	30.6	0	0	61.2	0	30.6	0	0	0	0	0	30.6	0	0	0	0	0	0	0	0	0	0	0	0	0	0	0	0	30.6	0	0	30.6	0	153	61.2	0	0	0	0	0	0	0	0	0	0	0	0	0	0	30.6	0	0	0	0	0	0	0	0	0	0	0	0	0	0	0	0	0	30.6	0	0	0	0	0	0	0	0	0	61.2	0	0	0	0	30.6	0	0	0	0	0	0	0	0	0	61.2	0	0	0	0	0	0	0	0	0	0	0	0	0	0	0	0	0	0	30.6	0	0	0	0	0	0	0	0	0	0	0	0	0	0	91.8	0	0	0	0	0	0	0	0	0	0	0	61.2	0	30.6	0	0	0	30.6	91.8	0	0	0	0	0	0	0	30.6	0	0	0	0	0	0	30.6	0	0	0	0	0	0	0	0	0	0	0	0	0	0	0	0	0	61.2	0	0	0	0	0	30.6	0	0	30.6	61.2	0	0	0	0	0	0	30.6	0	0	0	61.2	0	0	0	0	0	0	0	0	61.2	0	0	0	0	30.6	0	0	0	0	0	0	0	0	30.6	0	0	30.6	0	0	0	0	0	0	0	0	0	0	0	0	0	0	153	0	306	30.6	0	0	30.6	0	0	0	30.6	30.6	0	0	91.8	0	0	0	0	30.6	0	0	0	0	30.6	0	0	0	0	91.8	0	0	0	30.6	0	0	0	0	0	0	30.6	0	0	0	0	0	0	0	0	30.6	0	0	0	0	0	0	0	0	30.6	0	0	0	0	0	0	0	30.6	0	0	0	0	0	30.6	0	0	0	0	0	0	30.6	0	0	0	0	30.6	0	0	0	0	0	0	0	122	0	61.2	0	0	0	0	0	0	0	0	0	0	0	0	0	0	0	30.6	0	0	0	0	0	0	30.6	0	0	0	0	0	0	0	0	0	0	0	0	0	0	0	0	0	0	0	0	0	0	0	0	0	0	0	0	0	30.6	0	0	0	0	0	30.6	0	0	0	0	0	0	0	0	0	0	0	0	0	0	0	0	0	0	0	122	0	0	0	0	0	0	0	0	0	0	0	0	0	0	0	61.2	0	0	0	0	0	0	0	0	0	0	0	0	0	0	0	61.2	0	0	0	0	0	0	0	61.2	0	0	0	0	0	0	0	0	0	0	0	0	0	0	0	0	0	0	0	0	0	0	30.6	0	0	0	0	0	0	0	0	0	30.6	0	91.8	0	0	0	0	0	0	0	0	0	0	0	30.6	0	0	0	0	91.8	0	0	30.6	0	0	0	0	30.6	0	0	0	0	0	0	0	61.2	0	0	0	0	0	0	0	0	0	0	0	0	0	0	184	0	0	0	61.2	91.8	0	30.6	0	0	0	0	0	0	0	0	0	0	0	0	0	0	0	0	0	0	91.8	0	0	30.6	0	0	0	91.8	30.6	0	0	0	0	0	0	0	0	0	0	0	0	0	0	0	0	0	0	0	0	0	0	61.2	30.6	0	0	0	0	0	0	0	61.2	0	0	0	0	0	0	0	0	0	0	0	0	0	30.6	0	0	0	0	0	0	30.6	0	0	0	0	0	30.6	0	0	0	0	0	0	0	0	0	0	61.2	0	0	0	0	0	30.6	0	0	0	0	0	0	0	0	0	30.6	0	0	0	61.2	0	0	0	0	30.6	0	0	0	0	0	0	0	0	0	0	0	0	0	0	0	0	61.2	0	30.6	0	0	0	0	0	0	0	0	0	0	0	0	0	0	0	0	0	0	0	122	0	0	0	0	0	0	30.6	30.6	0	0	30.6	30.6	0	0	0	0	0	0	0	0	0	0	0	122	0	459	61.2	0	61.2	0	0	0	30.6	0	0	0	0	0	0	0	0	0	0	0	0	0	0	0	0	0	0	0	0	0	91.8	0	0	0	0	0	0	0	0	0	0	0	0	0	0	30.6	0	30.6	0	0	0	0	184	0	0	0	0	0	0	0	0	0	30.6	0	0	0	0	0	0	0	0	0	0	0	0	0	0	0	0	0	0	0	0	0	0	0	0	0	0	0	0	0	0	0	0	0	0	0	0	0	0	0	30.6	0	0	0	0	0	0	0	30.6	0	0	0	0	0	0	0	0	0	0	0	0	0	0	0	0	0	0	0	0	0	0	0	0	0	0	0	0	0	0	0	0	0	0	0	0	0	0	0	61.2	0	0	0	0	0	61.2	30.6	0	0	30.6	0	0	0	0	0	0	0	30.6	30.6	0	0	0	0	0	0	30.6	0	0	0	0	0	0	0	0	0	0	0	0	0	0	0	0	0	0	0	30.6	0	0	0	0	0	0	0	0	30.6	0	0	0	61.2	0	0	0	0	0	0	30.6	0	0	0	0	0	0	0	0	0	0	30.6	30.6	0	0	0	0	0	0	0	0	0	0	0	0	0	0	0	0	0	0	0	30.6	0	153	0	0	0	0	0	0	0	0	0	0	0	0	0	0	0	0	0	0	30.6	0	0	0	30.6	0	0	0	0	0	0	0	30.6	0	0	0	0	0	30.6	0	0	0	0	30.6	0	0	0	0	61.2	0	0	0	0	0	0	30.6	0	0	0	0	0	0	0	0	0	0	0	0	0	0	0	30.6	0	0	0	0	0	0	306	0	0	0	0	0	0	0	0	30.6	0	0	0	30.6	0	0	0	0	0	61.2	0	0	0	0	122	0	0	0	0	0	0	0	0	0	0	0	0	0	30.6	0	0	0	0	30.6	0	0	0	0	30.6	0	30.6	30.6	30.6	61.2	0	0	0	0	0	0	30.6	0	0	0	30.6	0	0	0	30.6	0	0	0	0	30.6	0	0	0	0	0	0	0	0	0	61.2	0	0	0	0	0	0	0	0	0	0	0	0	30.6	0	0	0	0	0	0	0	0	91.8	0	0	0	0	0	0	0	0	30.6	91.8	0	0	61.2	0	30.6	0	0	0	0	0	0	214	0	0	0	0	0	0	0	0	0	0	0	0	0	0	0	0	0	61.2	0	0	0	0	0	0	0	0	0	0	0	0	0	0	0	0	0	0	0	61.2	0	0	0	0	0	0	0	0	0	0	0	0	0	0	0	0	0	0	0	0	0	0	0	153	0	0	0	0	0	0	0	0	0	0	30.6	0	0	0	0	153	0	0	0	0	61.2	0	0	0	0	0	0	0	0	30.6	30.6	0	0	0	0	30.6	0	0	0	30.6	0	0	0	0	61.2	0	0	0	0	0	0	0	0	0	0	0	0	0	0	0	30.6	0	30.6	0	0	0	0	0	0	0	61.2	0	0	0	0	0	0	0	0	0	0	0	0	0	61.2	0	30.6	0	0	30.6	0	0	0	0	0	0	30.6	0	0	0	0	0	0	61.2	0	0	0	0	0	0	0	30.6	30.6	0	0	30.6	0	0	0	0	0	0	61.2	0	0	0	30.6	0	0	0	0	0	0	0	0	0	0	0	0	30.6	0	0	0	0	0	30.6	0	0	0	0	0	0	0	122	0	0	0	0	0	0	0	0	0	0	0	0	0	30.6	0	0	0	0	0	0	0	0	0	30.6	0	0	0	0	0	30.6	0	0	0	0	0	0	0	0	0	0	30.6	0	0	0	0	0	0	30.6	0	0	0	0	0	0	0	0	0	0	0	0	0	0	0	0	0	30.6	0	30.6	0	0	0	0	0	0	0	0	0	0	0	0	0	30.6	0	61.2	0	0	0	0	0	0	0	0	0	0	0	0	0	0	0	0	0	0	30.6	0	0	0	30.6	0	30.6	0	0	30.6	91.8	0	0	122	0	0	91.8	0	0	0	0	0	0	0	0	0	0	153	0	0	0	0	0	0	30.6	0	0	0	0	0	0	0	0	0	0	0	0	0	0	0	0	0	0	0	0	0	0	0	30.6	0	61.2	0	0	0	0	0	0	0	0	0	0	0	0	0	61.2	0	0	0	0	0	0	0	0	0	0	30.6	0	0	184	0	0	0	0	30.6	0	0	0	0	0	0	0	0	0	91.8	0	0	0	0	30.6	0	0	0	0	0	0	0	0	30.6	0	0	122	0	0	0	0	0	0	30.6	0	0	0	0	0	0	0	0	0	0	0	0	0	0	0	0	0	0	0	0	0	0	0	0	0	91.8	0	0	0	0	0	0	0	0	0	0	0	61.2	0	428	30.6	0	0	0	0	0	0	61.2	0	0	0	0	0	30.6	0	0	30.6	0	0	0	0	30.6	0	0	0	0	0	0	0	0	30.6	0	0	0	0	0	30.6	0	0	0	0	0	0	0	0	0	30.6	0	0	0	0	0	0	0	0	0	0	0	0	0	30.6	0	0	0	0	0	0	0	0	0	0	0	0	0	0	0	0	0	0	0	0	0	0	30.6	0	0	0	0	0	0	0	0	0	0	0	30.6	0	0	184	0	30.6	0	0	0	30.6	61.2	0	30.6	0	0	0	0	0	61.2	0	0	30.6	0	0	0	30.6	0	0	30.6	0	0	0	0	0	0	30.6	0	0	0	0	0	0	0	0	0	0	0	0	30.6	0	30.6	0	0	0	0	0	0	0	0	0	30.6	61.2	30.6	0	0	0	0	0	0	0	0	0	0	0	0	0	0	0	0	0	0	0	0	0	0	0	30.6	0	0	61.2	0	30.6	0	61.2	0	0	0	0	30.6	0	0	0	0	0	0	0	0	0	0	0	0	0	0	0	0	0	30.6	0	0	0	0	0	0	0	0	0	0	0	0	0	0	30.6	0	0	0	30.6	0	61.2	0	0	0	0	0	0	0	0	0	0	0	0	61.2	0	0	0	0	0	0	0	0	61.2	0	0	0	0	0	0	0	30.6	0	0	0	30.6	0	0	0	0	0	0	0	0	0	0	91.8	0	0	0	0	0	0	0	0	0	0	0	0	0	0	0	0	0	0	0	0	0	0	0	30.6	0	0	0	0	0	0	0	0	30.6	0	0	0	30.6	30.6	0	0	0	0	61.2	0	0	0	0	0	122	0	0	61.2	30.6	91.8	0	0	0	30.6	0	0	0	61.2	30.6	0	0	0	0	0	0	0	0	0	0	0	0	0	0	0	0	0	0	0	30.6	0	0	0	0	0	0	0	0	0	0	0	0	0	0	0	0	0	0	0	0	0	0	0	0	0	0	0	0	0	0	0	0	0	0	30.6	0	0	30.6	0	30.6	30.6	0	0	0	0	0	0	0	0	0	0	0	0	0	0	0	0	61.2	0	0	0	0	0	0	91.8	0	0	0	0	0	0	0	0	0	0	0	0	0	0	0	0	0	0	0	0	122	0	0	0	0	91.8	30.6	30.6	0	0	0	0	0	0	0	0	0	0	0	0	0	0	0	0	0	30.6	0	0	30.6	0	0	0	0	0	0	0	0	61.2	0	0	0	0	0	0	30.6	0	0	0	0	0	0	0	0	0	0	0	0	0	0	0	0	30.6	0	0	30.6	0	0	0	0	30.6	0	0	0	0	0	0	0	0	0	0	0	0	0	30.6	0	0	0	30.6	0	0	0	0	0	0	0	61.2	0	0	30.6	0	0	30.6	0	0	0	0	0	91.8	0	0	0	0	0	61.2	0	0	0	0	0	0	0	61.2	0	0	0	0	0	0	0	0	0	0	0	30.6	0	0	0	0	0	0	0	0	0	0	0	0	0	0	0	0	0	0	0	0	0	0	0	0	61.2	0	0	0	0	0	0	0	0	30.6	0	61.2	0	0	0	0	0	0	0	0	0	0	0	0	0	0	0	122	0	0	0	0	0	0	0	0	0	0	0	0	0	0	0	30.6	0	30.6	0	0	0	0	0	0	0	0	0	0	0	0	0	0	0	0	0	0	30.6	0	0	30.6	0	0	30.6	0	0	0	91.8	0	0	30.6	0	0	30.6	0	0	0	0	30.6	0	0	0	0	0	0	0	0	30.6	0	0	0	0	0	0	0	30.6	0	0	0	0	0	0	0	0	0	0	0	0	0	0	0	0	0	0	30.6	0	0	0	30.6	30.6	0	0	0	0	0	0	61.2	0	0	0	0	0	0	0	0	30.6	0	30.6	0	0	30.6	0	0	0	0	0	0	0	0	0	0	0	0	0	0	0	30.6	0	0	0	0	0	0	0	0	0	0	0	0	30.6	0	0	0	0	0	0	0	0	0	0	0	0	0	30.6	0	0	0	0	0	0	0	0	0	0	61.2	0	184	0	0	0	0	0	30.6	0	0	61.2	0	0	0	0	0	0	0	0	0	0	0	0	0	30.6	0	0	30.6	0	0	30.6	0	0	30.6	0	0	0	91.8	61.2	0	0	30.6	0	0	0	0	122	0	91.8	30.6	0	0	30.6	0	0	0	0	0	0	0	61.2	0	0	0	0	0	30.6	0	0	0	30.6	0	0	0	0	0	0	0	0	0	0	0	0	0	0	0	0	30.6	0	0	0	0	0	0	0	0	0	0	0	0	0	0	0	0	0	0	0	0	30.6	30.6	30.6	0	0	0	0	0	0	0	0	0	30.6	0	0	0	61.2	0	0	30.6	0	0	0	0	61.2	0	0	0	0	0	0	0	153	30.6	0	61.2	0	30.6	0	0	0	0	0	30.6	0	0	30.6	0	0	30.6	0	122	122	0	0	30.6	0	0	0	0	61.2	0	0	0	61.2	0	0	0	0	0	0	0	0	0	0	30.6	0	0	0	0	0	0	0	0	0	0	0	0	0	0	0	0	0	0	0	0	0	0	0	0	0	0	0	0	0	0	61.2	0	0	0	30.6	0	0	30.6	0	0	0	30.6	0	61.2	0	0	0	0	0	0	0	0	0	0	0	0	0	0	0	0	0	0	0	0	30.6	0	0	30.6	0	0	0	0	0	61.2	0	0	30.6	0	0	0	0	30.6	0	0	0	0	0	91.8	30.6	0	0	0	0	0	91.8	0	0	0	30.6	0	0	0	30.6	0	0	0	30.6	0	0	0	0	0	0	0	0	0	0	0	0	0	0	0	0	0	30.6	0	0	0	30.6	0	30.6	0	0	0	122	0	30.6	0	0	0	0	30.6	0	0	0	0	61.2	0	0	0	0	0	0	0	0	0	0	0	0	0	0	0	0	0	0	0	0	0	0	0	0	0	0	0	0	0	0	30.6	0	0	0	61.2	0	0	0	0	0	0	0	61.2	0	0	0	0	0	0	0	0	0	0	0	30.6	30.6	0	0	0	61.2	30.6	0	0	0	0	0	0	0	0	30.6	0	30.6	0	0	0	0	0	0	0	0	0	0	0	30.6	0	30.6	0	0	0	0	0	0	0	0	30.6	91.8	0	0	0	30.6	0	30.6	0	0	0	0	0	0	0	0	0	0	0	0	0	0	0	0	0	0	0	0	0	0	0	0	0	0	0	0	0	0	0	0	0	0	0	0	30.6	0	0	0	0	0	0	30.6	0	0	0	30.6	0	0	0	0	0	0	0	0	0	0	30.6	0	0	0	0	0	0	0	0	0	0	91.8	0	91.8	0	0	0	0	0	30.6	0	0	0	0	0	30.6	0	0	0	0	0	0	0	0	0	0	0	30.6	0	0	0	0	0	30.6	0	0	0	0	0	0	0	0	0	30.6	0	0	30.6	0	0	0	0	0	0	0	0	0	0	0	91.8	0	0	0	0	0	30.6	0	0	30.6	30.6	0	0	0	0	0	0	0	0	0	0	0	0	0	0	0	30.6	0	30.6	0	0	0	0	30.6	30.6	0	0	0	0	0	0	0	0	0	0	0	0	0	30.6	0	0	0	0	0	0	0	0	0	0	0	0	61.2	0	0	0	30.6	0	0	0	0	0	0	0	0	0	0	0	0	0	0	0	0	0	0	30.6	0	0	0	0	0	0	0	0	0	0	0	0	0	0	0	0	0	0	0	0	0	0	0	0	0	0	0	0	0	0	0	0	0	0	0	30.6	0	0	30.6	0	0	0	0	0	0	30.6	0	0	0	0	0	0	0	0	0	0	0	0	0	0	0	0	0	0	0	0	0	0	0	0	0	0	30.6	0	0	0	0	0	0	0	0	0	0	0	0	0	0	0	0	0	0	30.6	0	0	122	0	0	30.6	0	0	0	0	0	0	0	0	0	0	0	153	0	0	0	0	0	0	0	0	0	30.6	0	0	0	245	0	0	0	0	0	0	0	0	0	0	0	0	0	0	0	30.6	0	0	0	0	0	30.6	0	0	0	0	0	0	0	122	0	0	30.6	0	0	0	0	30.6	0	0	0	0	0	0	0	0	30.6	0	0	0	0	0	0	0	0	0	30.6	0	122	0	0	0	0	0	0	0	0	0	0	0	61.2	0	0	0	0	0	0	0	0	0	0	0	0	0	61.2	30.6	214	0	0	0	0	0	0	0	0	0	0	0	0	30.6	0	30.6	0	0	0	0	0	0	0	0	0	0	0	0	0	0	30.6	0	0	0	0	30.6	0	30.6	0	0	0	91.8	0	0	0	0	0	0	0	0	0	0	30.6	0	0	0	0	91.8	0	0	0	0	61.2	0	0	0	61.2	0	91.8	0	0	0	0	0	91.8	61.2	0	0	0	0	0	0	0	0	0	0	0	0	0	0	0	0	0	0	0	0	0	0	0	0	0	0	61.2	0	0	0	0	0	0	30.6	0	91.8	0	0	0	0	0	0	0	0	0	0	0	0	0	0	0	0	0	0	0	0	0	0	0	30.6	0	0	0	0	0	0	0	0	0	0	30.6	30.6	0	0	0	61.2	30.6	0	0	0	0	0	0	0	0	0	0	0	0	0	184	0	0	0	30.6	0	0	0	0	0	0	0	0	0	0	0	0	0	0	30.6	0	0	0	91.8	0	0	0	0	61.2	91.8	0	0	30.6	0	0	0	0	0	0	0	0	0	0	0	0	0	0	0	0	30.6	0	91.8	0	0	30.6	0	30.6	91.8	0	0	30.6	0	30.6	0	0	0	0	0	0	0	0	0	0	0	0	0	0	0	0	0	0	61.2	0	30.6	0	0	0	0	0	0	0	0	0	0	0	0	0	0	0	0	0	0	0	0	0	0	0	91.8	0	0	0	0	0	0	0	0	0	0	0	0	61.2	0	30.6	0	0	0	0	0	0	0	0	0	0	0	0	0	0	30.6	0	0	0	30.6	0	0	91.8	0	0	0	0	0	0	0	0	0	0	0	0	0	0	0	0	0	0	0	0	0	0	0	0	0	0	0	0	0	0	30.6	0	0	0	0	0	0	0	91.8	0	0	0	0	0	0	0	0	0	0	0	0	0	0	0	0	0	0	0	0	0	30.6	0	0	0	0	0	91.8	0	0	0	0	0	30.6	0	0	0	0	0	0	91.8	0	0	30.6	0	0	30.6	0	0	0	0	0	0	0	0	0	0	0	0	0	0	0	0	0	0	0	0	0	0	0	0	122	0	0	0	0	0	0	0	30.6	0	0	0	0	0	0	0	0	0	0	0	0	0	0	0	0	0	0	0	0	184	0	0	0	0	0	0	0	0	0	0	0	122	0	0	0	30.6	0	0	0	0	30.6	153	30.6	0	0	30.6	0	0	0	0	0	0	0	0	0	0	0	0	0	0	30.6	0	0	0	0	61.2	0	214	0	0	0	0	0	0	0	0	30.6	0	0	0	0	0	0	30.6	0	0	0	0	0	0	0	0	0	0	0	0	0	0	0	0	0	0	0	0	0	0	0	0	0	30.6	0	91.8	30.6	30.6	0	0	0	0	0	0	0	0	0	0	0	0	0	0	0	0	30.6	0	0	0	0	0	0	0	0	0	0	0	0	0	0	0	0	0	0	0	0	0	0	0	0	0	0	0	0	30.6	0	0	0	0	61.2	0	0	0	0	0	0	0	0	0	0	0	0	0	30.6	91.8	0	0	30.6	0	0	0	30.6	0	0	30.6	0	0	0	30.6	0	0	0	0	0	0	0	0	0	0	0	0	61.2	0	0	0	0	30.6	30.6	0	0	0	0	0	0	0	0	0	0	0	30.6	0	0	0	0	0	0	0	0	0	0	0	0	30.6	0	0	0	0	0	0	0	0	0	0	0	0	0	0	0	0	0	0	0	0	0	0	0	0	0	30.6	0	0	0	0	0	0	0	0	30.6	0	0	0	0	30.6	0	0	0	0	153	0	0	0	0	0	0	0	0	0	0	0	0	0	0	0	30.6	30.6	0	0	0	0	0	0	0	0	0	0	30.6	0	0	0	0	0	0	0	0	0	0	0	0	0	0	0	30.6	0	61.2	0	0	0	30.6	0	0	0	0	0	0	0	0	0	0	0	0	0	0	0	0	0	0	0	0	0	0	0	0	0	0	0	0	30.6	0	0	0	0	91.8	0	0	0	0	30.6	30.6	0	0	0	0	0	0	0	0	0	0	0	0	0	0	0	0	0	61.2	0	0	0	0	0	0	0	30.6	0	0	61.2	0	0	0	61.2	0	0	0	0	30.6	30.6	0	0	0	0	0	0	0	30.6	0	0	0	0	0	0	245	0	0	0	30.6	30.6	30.6	0	0	0	0	30.6	0	0	0	0	0	0	0	0	0	0	0	0	0	0	61.2	0	0	0	0	0	0	0	0	0	0	0	0	0	0	0	0	0	0	30.6	61.2	30.6	0	0	0	0	0	0	0	0	30.6	0	0	30.6	0	0	0	0	0	0	0	0	0	91.8	61.2	0	0	30.6	30.6	30.6	0	0	0	0	0	0	0	0	0	0	0	0	0	0	30.6	30.6	0	0	0	30.6	30.6	91.8	0	0	0	0	0	30.6	0	61.2	0	0	0	0	0	61.2	0	0	0	0	0	0	0	0	30.6	0	0	0	0	0	0	0	0	0	0	0	0	0	0	0	0	30.6	30.6	0	0	0	0	0	0	0	30.6	0	0	0	0	0	0	0	0	0	0	30.6	0	30.6	0	0	0	0	0	0	0	0	0	0	0	0	0	0	0	0	0	0	30.6	0	0	0	30.6	0	0	0	0	0	30.6	0	0	0	0	0	0	0	122	0	0	0	0	0	0	0	0	0	0	61.2	0	0	0	0	0	0	61.2	0	0	0	0	0	0	0	0	0	0	0	0	30.6	0	0	0	0	0	0	0	0	0	0	0	0	30.6	0	0	0	0	0	30.6	0	0	0	30.6	0	91.8	0	0	153	153	0	0	0	0	0	0	0	91.8	0	30.6	0	0	0	0	0	0	0	0	0	0	0	0	122	0	153	0	0	0	0	0	0	0	0	0	0	91.8	0	0	0	0	0	0	0	0	0	0	0	0	61.2	0	0	0	0	0	0	0	0	30.6	0	0	0	0	30.6	0	0	0	0	0	0	0	0	0	0	0	0	0	0	0	0	0	0	0	0	0	0	0	0	0	0	0	0	0	0	0	0	0	0	0	0	0	0	0	0	91.8	0	0	0	30.6	30.6	0	0	0	0	0	30.6	30.6	0	0	0	0	0	0	0	0	0	0	0	0	0	0	0	0	0	0	0	0	0	153	30.6	0	61.2	0	0	0	0	0	0	0	0	0	0	0	0	0	0	0	0	0	0	61.2	0	0	0	0	0	0	0	30.6	0	0	0	0	0	0	0	0	0	0	0	0	0	0	0	30.6	0	0	0	0	0	0	0	0	0	0	0	0	0	0	0	30.6	0	0	0	0	0	0	0	0	30.6	0	0	30.6	0	0	0	0	0	0	0	0	0	0	0	0	0	0	0	0	0	0	61.2	0	0	0	30.6	0	0	0	0	0	0	30.6	0	0	0	0	0	0	0	0	0	0	0	0	30.6	0	0	0	0	30.6	0	0	0	30.6	0	0	0	122	30.6	0	0	0	0	30.6	214	122	0	0	0	30.6	0	0	0	0	0	0	0	0	0	0	0	30.6	0	0	0	0	0	0	0	0	0	0	0	0	0	0	0	0	0	0	0	0	0	0	0	0	0	0	0	122	0	0	0	0	0	0	0	0	30.6	0	0	0	0	0	0	0	0	0	0	0	0	0	0	0	0	0	0	0	0	0	0	0	0	0	0	0	0	91.8	0	0	0	0	0	0	0	0	0	0	0	0	0	0	0	0	30.6	0	0	0	0	0	0	0	0	0	0	30.6	0	0	0	0	0	0	0	0	0	0	0	0	0	214	122	0	0	30.6	0	0	0	0	30.6	0	0	0	0	30.6	0	0	0	0	0	0	0	0	30.6	61.2	0	0	0	0	0	30.6	0	0	0	0	0	30.6	0	0	61.2	0	0	0	0	0	30.6	0	0	0	0	0	0	0	122	0	0	0	0	91.8	61.2	0	0	0	0	0	30.6	0	0	30.6	0	0	0	0	0	61.2	30.6	0	0	0	0	0	0	0	0	0	0	153	0	0	0	30.6	0	0	0	0	0	0	0	0	0	0	0	0	30.6	30.6	0	0	0	61.2	0	0	0	0	0	0	0	0	0	0	0	0	0	0	0	0	0	0	0	91.8	0	30.6	0	0	0	0	0	0	0	0	0	0	0	0	0	0	0	0	0	0	61.2	0	0	0	0	0	0	0	0	61.2	0	0	0	0	0	0	0	0	0	30.6	0	0	0	0	0	0	0	0	0	0	0	0	0	0	0	0	30.6	30.6	0	0	0	0	0	61.2	61.2	0	0	0	0	0	0	0	0	0	0	0	0	0	0	0	0	30.6	0	0	0	0	0	0	0	0	30.6	0	0	30.6	0	0	61.2	0	0	0	30.6	30.6	0	0	0	30.6	0	0	61.2	0	0	0	153	0	0	0	0	0	61.2	0	30.6	0	0	0	30.6	0	30.6	0	0	61.2	0	0	0	0	0	0	0	0	0	0	30.6	30.6	0	0	30.6	0	0	0	0	0	0	0	0	0	0	0	0	0	30.6	0	0	0	0	0	0	0	0	0	0	0	0	0	0	0	0	0	0	0	0	0	30.6	0	0	0	0	0	0	0	184	0	0	0	0	0	0	0	0	61.2	0	0	0	0	0	30.6	0	30.6	0	0	0	30.6	0	30.6	0	0	0	0	61.2	0	0	61.2	0	30.6	0	153	0	30.6	0	0	0	0	0	30.6	0	0	0	0	0	0	0	0	0	0	0	0	0	0	0	0	0	0	0	0	30.6	0	0	0	0	0	0	0	0	0	61.2	0	0	0	0	0	0	0	0	0	0	0	0	0	0	0	0	0	0	0	0	30.6	0	153	0	0	0	0	0	0	0	0	0	0	0	0	0	30.6	0	0	153	0	0	0	0	0	30.6	0	30.6	0	30.6	0	0	0	0	0	0	0	0	30.6	0	0	0	0	0	0	0	0	0	0	0	0	0	0	0	0	0	0	0	0	0	0	0	30.6	30.6	30.6	0	0	0	0	0	0	0	0	0	0	0	30.6	0	0	30.6	0	0	0	0	0	61.2	0	0	0	0	0	0	0	0	30.6	0	0	0	0	0	0	0	0	0	0	0	0	367	0	0	0	0	0	0	0	30.6	0	0	0	0	0	0	0	0	0	0	0	0	0	0	0	0	0	0	0	0	0	61.2	30.6	0	0	0	0	0	0	0	0	0	30.6	0	0	0	30.6	0	0	0	0	0	0	0	30.6	0	30.6	0	0	0	0	0	0	0	0	0	0	0	0	0	0	0	61.2	0	0	0	0	0	30.6	0	0	30.6	0	0	30.6	0	0	0	0	30.6	0	30.6	0	0	0	0	0	30.6	0	0	0	0	0	30.6	0	0	0	0	0	0	0	0	0	0	0	0	0	0	30.6	0	0	0	0	0	0	91.8	0	0	0	61.2	0	0	0	0	0	0	0	0	0	0	0	91.8	0	91.8	0	0	0	0	0	30.6	0	0	0	0	0	0	0	0	0	0	0	0	0	0	0	0	0	0	0	0	0	0	0	0	0	0	0	0	61.2	0	0	0	0	0	0	0	0	0	0	0	0	0	0	0	0	0	0	0	0	0	0	0	0	0	0	0	122	0	0	0	0	0	0	0	0	0	0	0	30.6	61.2	0	0	0	0	0	0	0	0	0	30.6	0	0	61.2	0	0	0	0	0	0	30.6	30.6	0	61.2	0	0	0	30.6	0	0	0	0	0	0	0	0	0	0	0	0	61.2	0	0	0	0	0	184	0	0	0	0	30.6	0	0	0	0	0	0	0	0	0	0	0	0	0	0	0	30.6	30.6	0	0	0	0	0	0	30.6	30.6	0	0	0	0	0	0	0	0	0	0	0	0	0	0	0	0	0	0	0	0	122	0	0	0	0	0	30.6	30.6	0	0	0	184	0	91.8	30.6	0	0	0	0	0	0	0	30.6	0	0	0	0	0	0	61.2	0	0	0	0	0	0	0	0	0	0	30.6	0	0	0	0	0	0	0	0	0	0	0	30.6	0	0	0	0	0	0	0	0	0	0	0	0	0	0	0	0	0	0	0	0	0	0	0	0	0	0	0	0	0	0	0	0	0	0	153	0	0	0	30.6	0	0	0	0	0	0	0	0	0	0	30.6	153	30.6	0	0	30.6	0	30.6	0	0	0	0	0	30.6	0	122	0	30.6	0	0	0	0	30.6	30.6	0	0	0	30.6	0	0	0	0	0	0	0	0	0	0	0	0	30.6	0	0	0	0	0	0	0	0	0	0	0	0	0	0	0	0	0	0	61.2	0	0	0	0	0	0	0	0	0	0	0	0	0	0	30.6	0	0	0	0	30.6	0	0	61.2	0	0	0	0	0	0	0	0	0	0	0	0	0	30.6	0	0	0	0	0	0	0	0	0	0	0	0	0	0	0	0	0	0	0	0	0	0	0	0	0	0	0	0	0	0	0	61.2	0	0	0	0	0	0	0	0	0	0	0	0	30.6	0	0	0	0	0	0	0	0	0	0	0	0	0	0	0	0	0	0	0	0	0	0	0	0	30.6	0	0	91.8	0	0	0	0	0	0	30.6	0	0	61.2	0	0	0	0	0	0	0	0	61.2	0	0	0	0	0	0	0	0	0	0	0	0	0	0	0	0	30.6	0	0	0	0	0	0	0	0	0	0	0	0	0	0	0	0	0	0	0	0	30.6	0	0	30.6	0	0	0	0	0	0	0	0	30.6	30.6	0	0	0	0	30.6	0	0	0	91.8	0	0	0	0	0	0	0	0	0	0	0	0	0	0	0	0	0	0	0	0	0	0	0	0	0	0	0	0	0	0	0	30.6	0	30.6	0	0	0	0	0	0	0	0	0	0	30.6	0	0	0	0	0	0	0	0	0	0	30.6	0	61.2	61.2	0	0	0	0	0	0	0	0	0	0	0	0	0	0	0	0	0	0	122	0	0	0	0	0	0	30.6	0	0	0	0	0	0	153	0	0	0	91.8	0	30.6	0	30.6	184	0	0	0	0	30.6	30.6	91.8	0	30.6	61.2	61.2	0	0	0	0	0	0	0	0	0	0	0	0	0	0	0	61.2	0	0	0	0	30.6	91.8	0	0	0	0	30.6	0	0	0	0	0	0	0	0	0	0	0	0	0	0	0	0	0	0	0	0	0	30.6	0	30.6	0	0	122	30.6	0	0	0	0	0	0	0	0	0	0	0	91.8	0	0	0	0	0	0	0	0	0	0	0	0	0	0	0	0	0	30.6	0	0	0	0	0	0	30.6	30.6	0	0	0	0	30.6	0	0	0	0	0	0	0	0	0	0	0	0	0	0	30.6	0	0	0	0	61.2	0	0	0	0	30.6	0	0	0	0	0	0	0	0	0	0	0	0	0	0	0	0	30.6	0	0	0	0	0	0	0	0	0	0	0	61.2	0	30.6	0	0	0	0	0	0	0	0	0	0	0	0	0	0	0	0	0	0	0	0	0	0	0	0	0	0	30.6	0	0	61.2	0	0	0	0	0	0	0	0	30.6	0	0	0	0	0	0	0	0	0	0	0	0	0	0	0	0	91.8	0	0	30.6	0	30.6	0	0	0	30.6	0	0	0	0	0	0	0	30.6	0	0	0	0	0	0	0	0	0	0	0	0	0	0	30.6	0	0	0	0	0	0	0	30.6	0	91.8	0	0	0	30.6	0	0	0	0	0	0	0	0	0	0	0	0	0	0	0	0	0	0	0	0	0	0	0	0	0	0	0	0	0	91.8	0	0	0	0	0	0	0	0	0	30.6	0	0	0	0	0	0	0	0	0	0	0	0	0	0	0	122	0	0	0	0	30.6	0	122	0	0	0	0	0	0	0	0	0	0	91.8	0	0	0	0	30.6	0	0	0	0	0	0	0	0	30.6	0	184	0	30.6	0	0	0	0	0	0	0	0	0	184	0	30.6	0	0	0	0	0	0	0	0	0	0	0	30.6	306	0	0	0	30.6	0	0	0	0	30.6	0	0	0	0	0	0	0	0	0	0	0	275	0	30.6	0	30.6	0	30.6	0	0	0	0	0	0	30.6	0	0	0	0	0	0	0	0	61.2	61.2	0	0	0	0	0	0	0	0	0	0	0	0	0	0	0	0	581	0	0	0	0	0	30.6	0	0	30.6	0	0	0	30.6	0	0	0	0	30.6	0	0	0	61.2	0	0	61.2	0	0	0	0	0	122	91.8	30.6	0	0	0	30.6	0	0	0	61.2	0	0	0	0	0	0	0	153	0	0	0	0	0	0	0	91.8	0	0	0	0	0	0	0	0	0	0	0	0	0	0	0	0	0	0	0	0	0	0	0	0	0	0	0	0	0	30.6	0	0	0	0	0	0	0	0	0	0	0	0	0	0	153	0	30.6	0	0	0	0	0	0	0	0	0	0	0	0	0	0	0	0	0	0	0	0	0	0	0	0	0	0	0	0	0	0	0	0	61.2	0	30.6	30.6	0	0	0	30.6	0	0	0	0	0	0	30.6	0	0	0	0	0	0	0	0	0	0	0	0	0	0	0	0	0	0	0	0	0	0	0	0	0	0	0	30.6	0	0	0	0	0	0	0	0	0	0	0	0	61.2	0	0	0	0	0	0	30.6	0	0	0	0	0	0	91.8	0	0	30.6	0	0	0	0	0	0	0	0	0	30.6	61.2	0	0	0	0	0	0	0	122	0	0	0	0	0	214	0	0	0	0	0	0	0	0	0	0	0	0	0	0	0	0	0	0	61.2	0	0	0	0	0	0	153	0	0	30.6	0	0	0	0	0	0	0	0	0	61.2	0	0	0	0	30.6	0	0	0	0	0	0	0	0	0	0	0	0	0	0	0	0	0	0	30.6	0	0	0	0	0	0	0	30.6	0	0	0	0	0	0	0	0	0	0	0	0	0	0	0	0	0	0	0	61.2	0	0	0	0	61.2	61.2	0	0	0	0	0	0	30.6	0	0	0	0	0	0	0	0	0	0	0	30.6	0	0	0	0	0	0	0	0	61.2	0	0	0	0	153	0	0	0	0	0	0	0	0	0	0	0	0	0	30.6	0	0	0	0	0	0	61.2	0	0	30.6	30.6	0	61.2	0	0	0	0	0	0	122	0	0	0	0	0	0	0	0	0	0	0	0	0	0	0	0	0	0	0	30.6	0	0	122	0	0	30.6	0	0	0	0	0	0	0	61.2	0	0	0	0	0	0	0	0	0	0	0	153	0	0	0	0	0	0	0	30.6	0	0	0	61.2	0	0	0	0	0	0	0	0	0	0	0	0	0	0	0	0	0	0	0	0	0	0	30.6	0	0	30.6	0	0	0	0	0	61.2	0	0	0	0	0	0	122	0	61.2	0	0	0	0	0	30.6	0	0	0	0	0	0	0	0	0	0	0	0	0	0	0	0	0	0	0	0	0	0	61.2	0	0	0	0	0	0	0	30.6	0	0	0	0	0	0	0	0	0	0	0	0	0	0	0	0	0	0	0	61.2	0	30.6	0	0	0	0	0	0	0	0	0	0	0	0	0	0	0	0	61.2	0	30.6	30.6	0	0	0	0	0	0	0	0	0	0	0	0	0	0	30.6	0	0	0	0	0	30.6	0	0	61.2	0	0	0	0	0	0	0	0	0	0	0	0	0	30.6	0	0	0	0	0	0	0	0	91.8	0	0	0	0	0	0	30.6	0	0	0	0	0	0	0	0	0	30.6	0	0	30.6	0	0	0	0	0	0	0	0	0	0	0	0	0	153	0	0	0	0	0	0	0	0	0	0	0	0	0	0	0	61.2	0	0	0	0	0	0	0	0	0	0	0	0	0	0	0	0	0	0	0	30.6	0	0	0	61.2	0	61.2	0	0	0	122	0	0	0	0	153	0	0	0	0	30.6	0	0	0	0	0	0	30.6	0	61.2	0	0	0	0	0	91.8	0	0	0	0	0	0	0	0	0	0	0	0	0	0	0	0	0	0	0	0	0	30.6	0	0	0	0	0	0	30.6	0	0	30.6	0	0	0	0	30.6	0	0	0	0	0	0	0	91.8	0	0	0	91.8	0	0	0	0	0	0	0	0	0	30.6	0	0	0	0	0	0	0	0	0	0	0	0	0	0	0	0	0	0	0	0	30.6	61.2	91.8	0	0	0	0	0	0	0	0	0	30.6	0	0	0	0	0	0	0	0	0	0	0	0	0	0	0	0	0	0	0	0	0	0	0	61.2	30.6	0	0	0	0	0	0	30.6	0	0	0	61.2	0	0	30.6	30.6	0	0	0	0	30.6	0	0	0	0	61.2	0	0	0	0	0	0	0	0	0	0	0	0	30.6	0	0	0	0	0	61.2	0	0	0	0	0	0	0	0	0	0	30.6	61.2	0	61.2	0	0	0	0	0	0	0	0	0	0	0	0	0	0	0	0	0	0	0	0	0	0	0	0	0	122	61.2	0	0	0	30.6	0	30.6	0	0	0	0	0	0	30.6	0	0	0	0	0	0	0	61.2	0	61.2	0	0	0	0	0	0	0	0	91.8	0	0	30.6	0	30.6	0	0	30.6	0	0	0	0	0	61.2	184	0	0	0	0	0	0	0	0	0	0	0	0	0	0	61.2	0	0	0	0	0	0	0	0	0	0	0	61.2	0	0	30.6	0	0	0	0	0	0	0	0	0	0	0	0	0	0	0	0	0	30.6	0	61.2	0	0	0	0	0	0	0	30.6	0	0	0	0	0	0	0	0	0	0	0	0	0	0	0	0	61.2	0	0	0	0	0	30.6	0	0	30.6	0	0	91.8	0	0	0	0	0	0	0	30.6	0	0	61.2	0	0	0	0	0	0	0	0	0	0	0	0	0	0	0	0	0	30.6	61.2	0	0	0	91.8	0	0	0	0	0	0	0	0	0	91.8	0	61.2	0	0	0	0	0	0	0	0	0	0	0	0	0	0	0	0	0	0	0	0	0	0	0	0	0	0	0	0	0	0	0	0	0	30.6	0	0	0	0	0	0	0	0	0	0	0	61.2	0	0	0	0	0	0	0	0	0	0	0	0	0	30.6	0	0	0	0	91.8	0	0	0	0	0	0	0	0	0	0	0	0	0	61.2	0	0	0	0	0	0	0	0	0	0	0	0	91.8	0	0	30.6	30.6	0	0	0	0	0	61.2	0	0	0	0	0	0	30.6	0	0	0	0	0	0	61.2	0	30.6	30.6	0	0	0	61.2	0	0	0	0	0	0	0	153	0	0	0	0	0	0	0	0	0	0	0	0	0	0	0	0	0	61.2	0	0	30.6	0	0	0	61.2	0	0	0	61.2	0	0	0	0	0	0	0	0	0	0	0	0	0	0	0	0	30.6	0	0
cancer	27	13.5	0	0	13.5	0	0	0	0	27	0	0	0	0	0	0	0	13.5	0	0	67.6	13.5	0	0	0	0	27	13.5	13.5	13.5	0	0	81.1	0	0	0	0	0	0	0	0	13.5	0	13.5	0	0	0	13.5	0	0	0	13.5	94.6	0	0	0	0	0	0	0	27	67.6	0	13.5	0	0	13.5	0	0	0	13.5	0	27	0	0	0	0	0	0	0	0	0	0	0	0	13.5	0	0	27	27	0	0	0	0	0	0	0	0	0	0	0	0	0	0	27	0	0	0	0	108	203	0	0	0	0	0	0	13.5	13.5	0	0	0	0	0	40.5	0	0	0	0	0	0	0	27	13.5	13.5	0	0	0	0	27	94.6	13.5	40.5	0	40.5	0	0	0	0	13.5	0	0	0	27	0	0	0	0	0	0	0	0	0	67.6	0	81.1	0	0	0	27	0	40.5	0	0	0	0	0	0	40.5	0	40.5	0	0	0	0	0	0	27	0	0	122	13.5	40.5	0	0	0	13.5	0	0	0	13.5	0	0	0	0	0	0	0	67.6	27	0	0	13.5	0	0	0	13.5	0	0	0	13.5	0	0	0	0	13.5	0	81.1	0	13.5	0	0	0	13.5	0	0	27	0	0	0	13.5	0	0	0	0	0	0	81.1	13.5	0	0	0	0	0	0	0	0	0	40.5	0	0	0	0	27	0	0	0	0	0	0	0	0	0	0	0	0	0	27	0	0	0	0	0	0	0	0	135	0	0	0	94.6	13.5	0	0	0	13.5	0	13.5	0	13.5	0	0	13.5	13.5	40.5	0	13.5	94.6	13.5	0	13.5	0	0	0	0	0	0	0	0	0	0	0	0	0	40.5	0	0	0	0	0	40.5	0	27	0	0	0	0	27	0	0	0	0	0	0	0	0	0	0	0	0	0	0	13.5	0	0	0	13.5	13.5	0	0	0	0	13.5	0	0	0	0	40.5	13.5	0	0	0	0	54	0	13.5	0	0	0	0	0	0	0	0	0	0	0	0	0	0	0	13.5	0	13.5	0	0	0	0	0	0	0	0	0	0	27	0	0	81.1	0	0	13.5	0	0	0	0	13.5	0	0	27	0	13.5	13.5	0	0	0	0	0	40.5	27	0	0	0	0	13.5	27	0	0	13.5	13.5	0	27	0	0	0	0	0	13.5	0	0	13.5	0	0	0	27	81.1	27	0	0	0	0	0	0	0	0	0	27	13.5	13.5	27	27	27	0	0	0	13.5	0	0	0	0	0	0	94.6	27	81.1	0	0	0	27	13.5	162	0	0	40.5	0	0	13.5	0	0	0	0	0	0	0	0	0	0	0	0	13.5	27	0	67.6	0	0	0	0	0	0	0	0	0	0	0	0	54	0	0	0	0	0	122	0	0	0	13.5	0	13.5	94.6	0	13.5	0	0	0	0	0	13.5	0	0	0	0	0	0	0	0	13.5	0	0	0	0	27	0	27	0	27	0	0	0	0	0	13.5	0	13.5	27	0	0	0	27	13.5	0	0	0	0	0	0	0	162	54	0	0	0	13.5	162	0	0	13.5	0	0	27	0	13.5	0	0	0	0	0	0	0	54	0	40.5	0	0	162	0	13.5	94.6	0	0	0	0	0	0	0	0	54	27	0	0	13.5	0	13.5	13.5	0	0	0	0	0	13.5	0	0	0	0	0	13.5	0	54	0	0	13.5	0	0	0	0	0	54	40.5	0	13.5	13.5	0	257	13.5	0	0	0	0	0	0	0	0	0	0	0	0	13.5	0	0	0	0	0	135	0	0	0	13.5	67.6	0	13.5	0	0	13.5	0	13.5	0	27	0	0	0	0	0	0	13.5	0	0	13.5	162	54	0	27	0	81.1	0	0	0	13.5	0	0	13.5	0	0	0	13.5	13.5	81.1	0	0	0	0	0	27	0	0	0	0	0	13.5	0	0	13.5	0	13.5	0	54	0	27	0	0	0	0	0	0	13.5	0	0	0	0	0	0	0	0	13.5	0	0	0	13.5	67.6	0	0	81.1	0	40.5	0	0	94.6	13.5	0	0	0	0	0	13.5	0	27	0	0	13.5	0	0	0	0	13.5	0	0	0	0	0	13.5	13.5	13.5	0	0	0	27	40.5	0	0	0	13.5	0	13.5	27	0	0	0	13.5	0	0	0	0	0	54	122	0	0	0	0	0	0	0	27	0	0	0	0	0	13.5	0	0	0	0	13.5	0	0	27	0	13.5	0	0	0	0	0	0	0	0	0	0	0	13.5	0	40.5	0	13.5	0	0	0	13.5	0	0	176	0	0	0	81.1	0	0	13.5	13.5	13.5	0	0	0	0	67.6	54	0	0	0	0	0	0	0	0	67.6	0	0	13.5	0	0	0	0	0	0	0	0	13.5	13.5	0	0	0	0	0	0	0	13.5	0	67.6	0	0	0	0	0	0	67.6	40.5	0	0	0	0	0	0	0	0	0	0	0	27	0	0	13.5	13.5	0	0	0	0	0	0	0	0	0	27	40.5	0	13.5	0	0	0	0	27	0	13.5	0	0	0	0	0	0	13.5	13.5	27	0	0	0	108	54	13.5	0	13.5	0	0	0	0	0	0	0	0	0	0	27	0	0	0	27	0	0	0	0	13.5	0	108	0	0	0	27	0	0	13.5	27	189	0	13.5	27	122	0	13.5	0	0	0	0	0	0	0	0	13.5	0	0	0	0	0	0	0	0	0	0	0	0	54	13.5	40.5	0	13.5	0	0	0	0	0	0	13.5	0	67.6	67.6	13.5	0	0	0	27	13.5	27	0	0	0	0	0	54	0	13.5	13.5	0	0	27	0	0	0	0	0	0	0	0	0	0	0	0	0	0	0	27	0	0	0	0	13.5	257	54	0	0	0	0	0	54	27	0	0	81.1	0	0	67.6	13.5	0	0	27	67.6	0	40.5	0	0	13.5	0	0	0	13.5	0	0	567	0	0	0	0	0	0	0	13.5	0	0	0	0	0	0	0	0	13.5	40.5	0	0	0	0	13.5	0	0	13.5	0	0	0	0	0	0	0	0	13.5	0	0	0	0	0	0	40.5	0	0	54	0	0	0	13.5	0	13.5	0	135	0	0	0	0	13.5	0	0	0	0	13.5	54	0	0	0	0	13.5	0	0	0	0	0	67.6	0	0	0	0	0	108	13.5	108	0	0	54	0	135	0	0	0	27	0	0	0	149	94.6	0	0	0	0	0	0	0	0	0	0	0	0	0	0	0	0	108	0	0	40.5	0	13.5	0	67.6	13.5	0	27	0	0	13.5	13.5	0	13.5	0	0	0	0	13.5	0	0	0	0	13.5	54	0	203	0	0	27	0	0	0	0	13.5	122	0	27	0	0	0	0	0	0	0	0	13.5	0	0	0	0	0	0	0	13.5	0	0	0	13.5	0	27	0	0	13.5	122	40.5	0	0	0	54	0	0	0	0	0	13.5	40.5	0	0	13.5	13.5	0	0	0	0	0	0	0	0	0	0	0	0	0	0	0	0	0	0	0	13.5	13.5	0	27	27	0	0	13.5	0	0	0	0	0	0	0	27	122	0	0	0	13.5	13.5	0	0	0	0	0	13.5	13.5	0	0	67.6	0	0	0	0	0	0	0	0	0	0	0	0	0	0	0	27	0	0	0	0	0	0	0	13.5	0	0	0	0	0	27	0	81.1	0	0	149	13.5	122	0	0	0	0	0	0	0	0	0	40.5	0	0	0	0	0	0	0	0	0	0	0	13.5	0	0	0	0	13.5	0	0	0	0	27	40.5	0	0	0	0	13.5	0	0	0	27	0	40.5	0	0	13.5	405	40.5	0	122	0	54	0	0	0	13.5	0	0	0	0	27	13.5	0	13.5	0	13.5	0	13.5	0	0	0	0	0	13.5	0	0	0	0	13.5	13.5	0	0	0	0	0	0	0	0	0	0	0	0	0	0	0	0	40.5	0	0	13.5	27	0	0	0	0	0	27	0	0	0	0	0	40.5	27	0	0	13.5	0	0	0	0	0	0	13.5	13.5	0	0	0	0	0	0	0	27	0	0	189	13.5	13.5	0	0	0	0	0	13.5	13.5	0	0	0	0	0	0	0	0	0	0	0	0	13.5	0	0	13.5	67.6	81.1	162	0	0	13.5	122	67.6	81.1	54	0	0	0	0	0	0	0	0	40.5	0	13.5	0	108	122	40.5	0	0	0	0	0	0	0	0	0	0	0	0	0	13.5	0	13.5	0	0	27	0	0	0	0	0	13.5	0	27	0	13.5	0	0	40.5	13.5	0	0	0	13.5	0	0	0	0	27	0	0	0	0	0	13.5	13.5	0	0	0	13.5	13.5	0	13.5	0	13.5	0	0	0	0	0	0	13.5	0	0	0	0	0	0	0	0	0	0	0	0	0	0	13.5	0	27	0	0	0	0	0	13.5	13.5	0	0	0	13.5	0	0	0	0	0	0	0	0	0	40.5	0	13.5	0	13.5	13.5	0	0	54	0	0	0	27	13.5	54	13.5	0	0	0	40.5	13.5	0	27	27	0	27	67.6	0	0	0	0	0	0	0	0	176	0	0	0	0	0	0	0	0	0	0	0	13.5	0	0	13.5	0	0	0	13.5	0	54	0	0	40.5	0	27	0	0	13.5	0	0	0	0	0	0	13.5	94.6	13.5	0	0	0	108	13.5	0	0	0	0	0	0	0	0	135	0	13.5	0	13.5	13.5	13.5	0	0	0	13.5	0	0	13.5	0	0	0	0	0	0	0	0	40.5	13.5	0	0	27	0	13.5	54	0	13.5	0	0	0	27	0	27	0	0	13.5	0	0	0	40.5	0	0	0	0	0	13.5	135	0	0	0	0	0	0	0	0	0	27	0	0	13.5	13.5	0	0	0	0	0	54	0	0	0	0	0	0	40.5	0	13.5	0	0	0	0	0	0	0	0	0	0	0	0	13.5	0	27	0	0	0	0	0	0	0	0	0	0	13.5	0	13.5	13.5	13.5	0	13.5	0	0	0	27	13.5	0	0	0	27	0	0	54	13.5	0	13.5	0	0	0	0	13.5	0	0	0	0	0	0	0	0	0	0	0	40.5	13.5	0	0	0	13.5	0	13.5	0	0	0	0	40.5	0	0	0	0	0	0	0	0	0	0	0	0	0	0	0	40.5	162	0	67.6	0	0	0	0	13.5	0	0	0	0	0	0	0	13.5	0	94.6	0	0	0	0	0	13.5	27	54	13.5	0	0	0	0	0	0	0	0	13.5	0	0	54	0	0	81.1	0	0	13.5	81.1	0	0	0	0	0	0	0	54	0	0	81.1	13.5	0	0	0	0	13.5	0	0	0	0	0	0	0	0	0	0	0	0	13.5	0	0	0	0	0	0	0	0	0	0	0	0	0	0	0	0	0	122	0	0	54	0	0	13.5	0	13.5	0	0	0	0	0	0	13.5	0	0	54	0	13.5	0	0	54	94.6	0	81.1	0	0	13.5	0	13.5	0	13.5	0	13.5	0	0	0	0	0	0	27	0	27	0	0	0	40.5	13.5	0	0	0	0	0	0	0	0	13.5	0	54	0	0	0	13.5	0	0	0	0	0	0	0	0	54	0	13.5	0	0	0	0	0	0	13.5	0	0	0	0	0	0	0	0	27	0	0	0	0	0	0	0	0	27	0	0	0	54	94.6	0	13.5	0	0	13.5	0	0	0	0	0	0	13.5	0	13.5	0	0	13.5	0	0	0	0	13.5	0	0	0	0	0	13.5	0	0	0	0	40.5	0	0	13.5	0	0	0	0	0	81.1	0	0	0	0	0	54	0	40.5	13.5	0	13.5	0	0	13.5	0	27	13.5	0	13.5	27	0	135	0	0	0	0	0	0	0	0	0	13.5	13.5	0	0	0	27	0	0	0	0	0	81.1	0	0	0	0	0	0	13.5	0	13.5	0	0	27	0	0	0	0	0	0	81.1	0	0	13.5	13.5	0	0	0	0	0	0	0	0	0	0	27	0	0	27	27	13.5	0	0	0	0	0	0	40.5	0	0	0	0	0	27	0	0	67.6	0	13.5	40.5	0	0	0	40.5	0	0	40.5	0	27	0	0	0	0	162	0	0	0	0	67.6	13.5	27	0	0	0	0	0	0	0	0	0	0	0	0	0	0	0	67.6	54	0	0	0	0	0	0	0	0	0	0	40.5	0	0	27	13.5	0	0	0	162	0	0	0	94.6	0	0	54	0	0	0	0	0	13.5	0	0	0	27	0	0	0	0	13.5	40.5	0	0	0	0	0	0	0	0	0	0	40.5	0	54	0	13.5	0	0	0	0	0	0	0	0	0	0	0	0	0	40.5	0	0	0	13.5	0	13.5	0	0	0	40.5	0	0	0	0	0	0	0	0	40.5	40.5	27	27	0	0	0	27	0	0	0	0	0	0	0	0	13.5	0	0	0	40.5	0	0	27	27	27	0	0	13.5	0	189	0	0	0	13.5	13.5	0	0	13.5	0	13.5	0	0	0	0	54	40.5	13.5	13.5	13.5	0	0	0	13.5	0	0	0	0	0	0	0	0	230	0	0	0	0	0	0	0	0	0	27	0	0	13.5	0	13.5	0	0	0	0	0	0	0	0	0	40.5	0	0	40.5	0	13.5	135	0	0	0	0	13.5	0	0	162	0	0	0	0	0	13.5	0	0	135	0	40.5	0	108	40.5	0	0	0	0	0	0	0	54	0	0	0	0	67.6	0	0	13.5	0	13.5	27	0	0	0	0	0	0	0	0	0	0	13.5	0	0	0	0	40.5	13.5	108	0	0	0	0	40.5	27	0	13.5	0	0	27	0	0	27	0	13.5	0	0	0	13.5	13.5	0	0	0	0	0	0	0	0	0	13.5	13.5	0	0	13.5	0	0	0	13.5	0	13.5	0	0	0	0	0	0	0	0	0	13.5	13.5	0	0	0	0	0	0	27	0	27	13.5	0	54	0	0	0	54	0	0	81.1	0	13.5	0	54	0	0	0	0	0	0	0	0	13.5	0	0	0	0	0	0	27	40.5	81.1	0	0	0	0	0	0	0	0	0	0	40.5	0	13.5	0	0	0	0	0	54	27	0	0	0	0	0	0	0	0	0	0	0	0	0	0	0	0	0	13.5	0	0	0	0	0	54	0	67.6	0	0	0	0	0	0	0	0	135	13.5	0	13.5	0	0	0	13.5	0	0	0	0	0	0	0	13.5	0	0	0	0	40.5	0	0	0	0	0	0	0	13.5	13.5	0	0	0	0	0	67.6	0	0	0	0	0	13.5	0	0	0	122	0	0	0	0	0	13.5	13.5	0	0	0	67.6	0	0	0	13.5	0	0	0	0	54	0	0	0	0	13.5	0	0	67.6	0	0	0	0	0	0	0	0	0	0	40.5	0	0	13.5	13.5	0	176	0	0	0	0	0	0	0	0	0	0	0	0	0	0	0	0	0	0	13.5	54	0	108	0	0	0	13.5	0	0	0	54	40.5	0	13.5	0	13.5	0	0	108	81.1	0	0	0	0	13.5	0	0	0	0	13.5	13.5	0	0	0	0	0	0	0	0	27	0	0	13.5	13.5	40.5	0	0	0	0	0	54	0	0	0	0	0	0	0	203	0	122	0	27	0	0	0	0	0	13.5	0	13.5	0	0	176	0	13.5	0	0	0	0	0	0	0	27	0	0	122	0	27	0	0	0	0	54	0	108	0	0	13.5	27	0	0	27	0	0	0	0	13.5	0	13.5	0	13.5	40.5	0	0	0	0	54	0	0	0	0	0	0	0	0	0	0	0	0	0	0	0	0	0	0	0	0	13.5	0	0	0	0	0	0	0	0	0	0	0	0	0	0	0	0	0	0	0	0	0	0	0	0	13.5	0	0	0	13.5	0	0	0	0	0	0	0	0	338	0	135	0	0	27	0	0	0	0	0	0	0	0	13.5	13.5	0	0	0	0	0	0	13.5	0	13.5	0	27	0	27	0	0	0	0	0	0	0	27	0	0	0	0	0	0	0	0	0	0	0	0	0	0	0	27	0	13.5	13.5	0	0	27	0	0	0	0	0	0	0	284	0	0	0	0	0	0	0	0	0	13.5	0	0	0	0	0	0	0	0	0	27	13.5	0	0	0	0	0	0	27	0	0	0	0	13.5	0	0	0	0	13.5	122	0	0	0	0	0	13.5	13.5	0	0	0	13.5	0	0	13.5	0	0	0	0	13.5	0	0	0	67.6	0	0	0	0	67.6	13.5	0	54	0	0	0	0	0	0	0	67.6	0	0	0	0	0	0	13.5	0	40.5	257	27	0	13.5	0	0	0	0	0	0	0	0	0	0	0	0	0	0	0	40.5	13.5	40.5	40.5	0	0	67.6	0	0	0	0	0	0	0	0	13.5	0	0	0	0	0	0	0	0	0	0	54	0	0	0	0	0	0	0	0	0	0	0	0	0	0	0	0	0	27	0	0	0	0	0	0	27	0	0	13.5	0	0	0	0	0	0	0	0	13.5	0	0	0	0	27	0	0	0	0	0	0	0	0	0	0	0	54	0	13.5	94.6	0	0	13.5	0	0	13.5	0	27	0	0	0	0	0	0	0	0	0	81.1	0	0	0	13.5	0	0	0	40.5	54	0	0	0	135	0	13.5	0	13.5	0	0	0	0	0	0	40.5	0	0	0	0	0	27	0	13.5	0	0	108	27	13.5	0	13.5	122	0	0	13.5	0	0	0	13.5	0	0	0	0	0	0	13.5	0	13.5	13.5	13.5	108	81.1	0	0	0	0	0	0	0	54	0	0	0	0	94.6	13.5	0	0	13.5	27	0	0	0	81.1	40.5	0	0	0	0	13.5	0	0	0	54	0	0	0	54	0	0	13.5	0	0	0	81.1	0	0	54	0	0	108	0	0	0	0	27	0	0	0	0	0	0	0	0	40.5	0	67.6	0	0	13.5	0	0	13.5	0	0	0	13.5	0	0	13.5	0	0	27	0	27	0	13.5	13.5	27	13.5	0	0	203	0	0	0	0	0	0	13.5	0	0	0	27	0	0	0	27	13.5	0	0	0	13.5	0	0	0	0	13.5	0	13.5	13.5	0	0	0	0	13.5	0	0	0	122	0	0	0	13.5	0	0	0	0	0	0	0	0	0	0	0	0	0	0	27	13.5	13.5	0	0	40.5	0	0	0	0	0	0	13.5	0	0	40.5	0	13.5	0	0	13.5	0	0	0	0	0	0	0	0	0	0	0	13.5	13.5	0	0	0	0	13.5	13.5	0	0	0	0	0	0	13.5	0	0	0	0	0	0	0	13.5	13.5	297	0	0	0	0	13.5	0	0	0	0	0	0	54	0	0	0	13.5	0	0	0	0	0	0	0	0	0	0	0	67.6	0	0	0	0	13.5	0	0	40.5	0	0	0	108	13.5	13.5	0	0	13.5	0	0	0	0	0	27	13.5	0	0	27	0	0	0	0	0	0	0	0	0	54	0	0	0	0	0	0	13.5	0	0	0	0	0	0	13.5	0	0	0	0	27	0	0	0	0	0	13.5	0	0	0	40.5	284	0	0	0	0	0	0	0	0	0	0	27	13.5	0	0	0	0	0	0	0	27	0	0	0	0	40.5	0	54	0	0	13.5	0	0	0	0	0	13.5	0	13.5	0	0	0	0	0	0	0	40.5	0	0	0	0	0	0	0	0	13.5	13.5	0	40.5	0	0	40.5	81.1	13.5	0	0	0	0	0	0	0	0	0	0	13.5	0	0	13.5	13.5	0	13.5	0	0	40.5	0	122	40.5	0	13.5	0	0	13.5	40.5	13.5	0	0	0	0	0	0	0	0	0	0	0	0	27	0	0	0	0	0	0	0	149	0	0	122	13.5	0	0	0	0	0	0	0	0	0	0	40.5	27	13.5	0	0	0	0	0	27	13.5	0	27	27	0	0	13.5	0	0	13.5	0	0	67.6	0	0	0	0	0	0	0	0	0	13.5	0	0	0	0	0	0	0	0	0	149	0	40.5	0	0	0	0	0	0	0	0	0	0	0	0	0	0	0	0	0	0	81.1	0	13.5	0	0	0	0	81.1	13.5	27	0	0	13.5	0	0	0	0	0	67.6	0	0	13.5	0	40.5	0	0	0	0	0	0	0	0	0	13.5	0	13.5	0	13.5	0	0	0	0	27	0	0	0	54	0	0	0	0	0	13.5	0	0	0	13.5	94.6	0	0	0	0	13.5	0	0	0	0	0	0	0	40.5	0	0	0	13.5	0	0	54	0	0	13.5	0	0	0	0	0	0	0	0	0	0	0	13.5	27	0	0	0	0	0	0	0	0	13.5	0	0	0	0	0	13.5	40.5	67.6	0	81.1	0	0	0	0	0	0	0	54	67.6	0	0	0	0	0	0	0	0	40.5	13.5	27	0	54	0	0	13.5	0	13.5	0	13.5	0	0	0	0	0	67.6	0	0	0	67.6	0	0	27	0	0	0	0	0	135	27	13.5	67.6	0	0	40.5	0	0	0	13.5	0	0	338	0	0	0	0	0	0	0	0	0	0	67.6	0	0	13.5	40.5	0	13.5	0	0	0	0	0	0	0	0	0	13.5	0	13.5	176	0	0	0	13.5	0	0	13.5	0	27	0	0	0	27	0	0	0	0	40.5	67.6	40.5	13.5	40.5	0	27	0	13.5	0	13.5	108	0	0	0	0	0	0	0	27	13.5	0	0	13.5	0	0	0	81.1	40.5	0	13.5	0	13.5	0	13.5	0	0	13.5	13.5	0	0	13.5	0	0	0	0	0	0	0	0	0	54	0	0	13.5	0	0	13.5	0	0	0	0	0	0	0	0	0	0	0	13.5	13.5	0	13.5	0	27	0	0	0	0	0	0	0	0	13.5	0	0	0	27	0	0	0	0	27	0	0	0	27	0	40.5	0	0	0	0	0	0	0	0	0	0	0	0	13.5	0	0	0	0	0	40.5	27	0	13.5	0	0	0	0	13.5	0	0	0	0	0	0	0	27	0	13.5	0	0	0	0	27	0	0	27	13.5	0	0	0	13.5	0	0	135	0	0	0	0	0	54	0	0	0	0	0	0	0	40.5	0	0	0	0	0	0	0	0	0	13.5	0	0	0	0	0	0	0	0	0	0	0	0	0	0	0	0	0	0	0	0	13.5	0	0	0	0	0	0	0	13.5	0	0	0	27	0	0	0	0	0	108	0	27	0	0	0	216	54	0	0	0	13.5	0	27	0	0	0	0	0	0	0	0	0	0	27	0	0	0	0	0	0	0	0	0	0	0	13.5	0	0	0	0	0	0	0	0	0	0	0	13.5	0	0	0	27	13.5	0	0	0	13.5	0	0	0	0	0	0	0	0	94.6	0	0	135	13.5	0	0	0	0	0	108	0	81.1	0	0	0	0	0	0	0	0	0	0	0	0	13.5	40.5	0	0	0	0	0	0	0	0	0	0	0	0	67.6	0	0	40.5	0	108	13.5	0	0	0	0	0	0	0	0	0	0	0	40.5	0	0	0	0	40.5	0	0	0	0	0	0	0	13.5	0	27	0	0	0	27	0	81.1	0	0	27	40.5	0	27	0	0	0	0	0	0	0	0	0	0	0	0	0	0	0	13.5	0	0	0	0	0	27	0	0	0	0	0	13.5	27	13.5	0	0	0	94.6	0	0	0	0	27	0	13.5	0	0	13.5	0	27	0	0	0	0	0	0	0	0	0	13.5	0	13.5	0	0	0	0	0	13.5	0	40.5	0	0	0	0	0	0	0	0	13.5	13.5	0	0	0	0	0	0	94.6	0	13.5	0	0	0	0	13.5	0	0	0	67.6	189	0	40.5	0	0	0	94.6	0	0	0	27	0	0	0	0	0	0	0	0	0	108	13.5	0	0	0	0	0	0	0	0	0	0	0	0	0	0	0	0	13.5	0	13.5	0	0	0	54	13.5	0	0	0	0	0	0	0	0	0	13.5	27	0	54	0	0	0	0	0	0	0	0	0	13.5	0	0	0	0	0	0	13.5	0	0	13.5	13.5	13.5	0	27	0	0	27	0	0	0	0	0	27	0	0	0	0	0	0	94.6	0	0	67.6	0	27	13.5	0	0	0	27	0	13.5	67.6	0	0	0	0	0	40.5	0	0	0	0	0	0	13.5	0	0	0	0	0	0	0	13.5	0	0	0	81.1	0	0	13.5	0	0	0	67.6	0	40.5	13.5	0	0	0	0	0	13.5	0	13.5	13.5	67.6	189	0	0	0	0	0	0	13.5	0	108	0	486	122	0	0	27	0	0	0	0	0	13.5	13.5	94.6	0	0	13.5	0	0	13.5	27	0	0	0	13.5	0	0	0	0	13.5	54	0	0	13.5	54	0	0	67.6	67.6	0	0	13.5	0	0	0	13.5	67.6	0	40.5	0	0	189	0	0	0	67.6	0	0	0	27	0	40.5	0	0	0	0	0	0	13.5	0	0	0	0	0	0	0	0	27	0	0	0	0	0	54	13.5	40.5	0	13.5	0	108	0	0	0	13.5	0	13.5	0	0	13.5	0	0	40.5	0	0	13.5	0	13.5	0	0	0	13.5	0	0	0	0	0	0	0	0	0	0	0	0	0	0	0	0	0	0	13.5	81.1	13.5	0	0	0	0	13.5	0	0	0	94.6	0	0	0	13.5	0	0	27	257	0	40.5	0	0	0	0	13.5	0	0	0	0	0	13.5	0	0	0	0	0	0	13.5	0	0	40.5	0	0	0	0	203	0	0	0	40.5	0	176	0	40.5	0	0	0	0	0	0	0	13.5	0	0	0	0	149	0	0	0	13.5	0	0	176	230	0	13.5	0	13.5	0	135	27	0	27	0	27	67.6	13.5	0	27	0	13.5	0	0	0	0	0	0	0	0	0	0	0	0	0	0	0	13.5	0	0	0	13.5	40.5	0	0	0	13.5	13.5	0	0	0	0	13.5	40.5	0	0	13.5	13.5	0	40.5	0	81.1	0	0	0	0	0	27	67.6	0	13.5	13.5	0	0	0	0	13.5	0	0	0	0	0	0	0	0	0	0	0	0	0	0	0	40.5	0	13.5	13.5	0	0	0	81.1	0	0	0	13.5	0	0	0	0	0	0	0	13.5	0	0	13.5	13.5	27	0	0	0	0	27	0	0	0	54	13.5	54	0	0	81.1	0	0	0	27	0	0	0	0	13.5	0	0	0	0	13.5	40.5	13.5	0	13.5	0	0	0	0	0	0	13.5	0	13.5	0	27	94.6	27	0	122	0	0	27	40.5	0	0	0	0	0	0	0	0	27	0	54	0	0	0	0	13.5	0	0	0	0	0	27	13.5	108	0	0	0	0	0	0	13.5	0	0	0	0	13.5	54	0	0	0	13.5	0	0	0	0	0	0	0	13.5	0	0	0	0	0	0	0	0	13.5	0	0	13.5	40.5	0	0	0	0	13.5	40.5	13.5	0	0	0	0	0	0	0	0	0	0	0	0	13.5	27	0	94.6	0	0	13.5	0	0	0	0	0	0	0	0	0	0	0	0	0	0	0	13.5	13.5	27	0	27	40.5	94.6	13.5	0	0	0	0	0	0	0	0	0	0	0	0	0	40.5	0	13.5	0	0	13.5	0	0	0	0	13.5	0	13.5	0	0	0	0	0	40.5	67.6	0	0	0	0	13.5	0	0	0	0	0	0	0	13.5	13.5	0	0	0	27	0	0	0	13.5	0	0	149	0	13.5	13.5	0	0	0	0	0	0	0	0	0	0	0	0	27	0	0	0	13.5	0	0	13.5	0	40.5	0	27	0	13.5	0	0	0	0	0	0	0	0	0	0	0	0	13.5	0	27	40.5	0	0	0	0	0	0	0	13.5	0	0	40.5	0	0	67.6	13.5	13.5	0	13.5	0	0	0	0	27	0	0	27	13.5	0	0	0	0	67.6	0	13.5	0	13.5	13.5	0	0	0	0	0	0	0	0	0	67.6	0	0	0	94.6	13.5	108	0	13.5	0	0	0	67.6	27	0	27	0	67.6	108	0	27	0	0	81.1	0	0	0	67.6	0	0	27	27	0	0	0	0	0	27	13.5	13.5	0	0	0	0	0	0	0	0	0	0	0	0	13.5	67.6	13.5	0	0	0	0	0	13.5	13.5	13.5	13.5	0	0	0	13.5	0	0	0	0	0	13.5	0	0	0	0	0	0	0	0	0	0	0	135	0	13.5	0	0	0	0	0	230	0	0	0	0	13.5	0	0	0	13.5	0	67.6	0	0	0	0	0	0	0	13.5	0	0	0	0	0	0	0	0	0	149	0	0	0	13.5	0	0	0	40.5	0	0	0	0	0	0	0	13.5	0	0	13.5	0	13.5	0	54	0	0	27	13.5	0	13.5	0	0	0	13.5	13.5	0	0	0	0	67.6	0	0	54	67.6	0	0	0	0	0	0	0	13.5	0	0	13.5	0	0	27	0	0	0	0	0	0	0	13.5	27	0	0	0	0	13.5	0	0	176	0	0	0	0	81.1	27	0	0	0	0	0	432	0	0	0	0	0	0	0	0	0	0	0	0	0	40.5	0	67.6	0	0	0	0	0	54	0	0	0	0	0	13.5	27	0	0	0	0	0	0	0	0	13.5	243	13.5	0	0	0	0	0	0	0	0	0	13.5	0	0	13.5	0	0	0	0	0	0	0	0	0	13.5	67.6	27	13.5	0	0	0	13.5	0	0	13.5	0	0	0	27	0	0	0	13.5	0	0	0	0	13.5	0	13.5	27	0	0	0	0	0	13.5	0	13.5	0	0	0	0	0	0	0	0	27	27	0	0	0	0	0	0	0	0	0	0	0	13.5	13.5	0	0	0	189	0	27	0	27	0	0	0	0	27	13.5	0	0	0	13.5	0	13.5	0	0	108	0	0	108	0	0	0	0	0	0	0	0	0	13.5	0	0	0	13.5	0	0	0	0	0	0	13.5	0	257	13.5	13.5	0	0	0	0	0	0	0	13.5	0	0	27	0	135	0	0	0	176	0	0	0	0	0	0	0	0	0	0	0	0	27	13.5	81.1	0	13.5	0	0	0	0	27	0	13.5	0	0	0	13.5	0	0	0	0	67.6	0	122	27	0	0	0	0	0	67.6	122	0	0	176	0	0	0	0	0	0	0	149	0	0	0	0	0	13.5	0	0	13.5	0	0	0	0	0	0	0	0	0	27	0	0	0	0	0	0	0	0	0	108	0	0	0	0	27	0	0	0	0	0	0	0	0	0	0	0	0	0	0	0	0	0	0	27	0	13.5	0	0	0	0	0	54	0	0	0	0	0	0	0	0	13.5	0	0	0	13.5	0	27	13.5	81.1	13.5	0	13.5	0	13.5	0	0	0	0	0	0	0	13.5	0	13.5	13.5	0	0	0	13.5	0	0	0	0	27	0	27	122	40.5	13.5	13.5	0	27	0	67.6	40.5	0	27	40.5	0	13.5	0	0	0	0	0	0	0	0	0	0	27	0	0	0	0	0	0	0	0	27	0	0	0	0	0	0	0	27	40.5	149	0	0	0	0	0	0	0	0	0	0	0	0	0	13.5	0	0	40.5	0	54	0	0	13.5	13.5	0	0	0	40.5	0	0	0	13.5	40.5	13.5	40.5	0	0	0	27	0	0	0	0	27	0	13.5	0	0	0	0	0	13.5	0	94.6	0	0	0	0	0	0	0	0	0	0	0	0	0	0	0	0	0	0	27	0	0	13.5	0	0	0	0	0	0	0	0	0	0	27	0	0	0	0	0	0	94.6	0	13.5	0	0	0	27	0	0	0	0	54	0	0	13.5	0	0	0	13.5	0	0	13.5	0	0	0	0	0	0	0	0	54	0	0	0	0	0	0	0	0	27	0	0	13.5	0	0	13.5	0	0	0	0	0	13.5	13.5	13.5	0	27	0	0	108	0	0	13.5	0	0	13.5	27	0	0	0	0	0	0	0	0	0	0	0	0	13.5	0	0	0	0	13.5	0	13.5	122	0	0	0	0	0	81.1	13.5	13.5	13.5	0	0	0	0	0	0	13.5	0	0	0	0	0	0	0	27	0	13.5	0	0	13.5	27	0	0	0	0	0	0	13.5	0	13.5	0	13.5	13.5	0	0	0	0	0	0	0	0	0	13.5	0	0	13.5	13.5	0	0	0	13.5	0	0	27	0	0	0	0	0	0	40.5	0	0	13.5	0	81.1	0	0	13.5	0	0	27	0	0	0	0	0	0	0	54	0	0	0	13.5	0	0	0	0	0	0	0	0	27	0	0	0	0	0	0	27	0	0	0	0	13.5	81.1	0	0	0	13.5	40.5	0	0	0	0	0	40.5	0	0	0	13.5	0	13.5	0	0	0	0	0	13.5	0	0	0	108	0	0	0	13.5	0	0	0	0	0	0	0	0	0	0	0	13.5	0	0	0	0	0	0	0	0	13.5	0	0	0	0	0	203	13.5	0	0	0	27	0	0	0	0	0	0	0	0	0	13.5	0	0	13.5	0	0	0	13.5	0	0	13.5	13.5	0	0	0	13.5	0	13.5	0	0	67.6	0	0	0	27	0	13.5	0	0	0	0	0	0	0	0	0	0	0	0	0	27	0	0	0	0	0	0	0	0	0	0	0	0	0	0	0	0	27	0	0	0	0	0	0	0	0	0	0	0	0	0	0	0	54	0	0	27	0	0	162	0	0	0	0	0	0	0	54	0	94.6	13.5	0	0	0	0	81.1	0	40.5	0	0	13.5	13.5	0	0	0	81.1	0	0	0	0	0	13.5	0	0	0	13.5	0	0	0	0	13.5	0	13.5	0	0	0	0	0	13.5	0	0	0	0	0	0	0	0	13.5	0	0	67.6	0	0	0	0	0	0	27	27	0	0	0	0	0	0	27	40.5	0	0	0	0	27	0	0	40.5	13.5	0	0	0	0	0	0	13.5	13.5	0	13.5	0	0	0	0	0	0	0	0	27	0	0	27	40.5	0	0	0	0	0	0	0	0	13.5	13.5	0	0	0	13.5	0	0	0	0	0	0	0	13.5	0	0	0	0	0	0	0	13.5	27	0	0	0	0	0	0	13.5	0	0	0	0	0	40.5	0	0	0	40.5	0	27	0	13.5	13.5	0	40.5	13.5	135	0	0	0	0	27	0	27	0	54	0	0	13.5	13.5	13.5	176	0	40.5	0	0	0	27	27	0	0	0	27	0	27	27	0	0	54	0	0	67.6	0	13.5	0	0	0	0	0	13.5	0	0	0	108	0	0	40.5	0	0	0	0	0	94.6	0	0	0	0	0	122	0	0	67.6	13.5	13.5	0	0	0	0	13.5	0	0	13.5	40.5	0	27	27	0	0	0	0	0	13.5	0	0	0	0	13.5	0	0	0	0	0	0	13.5	27	13.5	0	0	54	13.5	0	13.5	0	27	0	0	0	0	54	13.5	81.1	0	0	0	27	0	0	0	13.5	0	0	0	0	108	13.5	0	0	0	13.5	0	0	0	0	0	0	0	94.6	40.5	0	0	13.5	0	40.5	0	0	13.5	0	13.5	0	40.5	0	0	27	0	0	0	0	13.5	13.5	0	27	0	0	0	0	0	0	0	13.5	0	0	0	13.5	0	27	0	0	0	0	13.5	13.5	0	0	13.5	13.5	13.5	0	27	0	94.6	0	13.5	0	0	0	0	13.5	0	0	0	0	0	13.5	0	0	0	0	0	13.5	108	0	13.5	0	0	0	0	0	0	0	0	0	0	122	0	0	0	0	0	0	0	0	40.5	0	27	0	13.5	0	0	122	0	0	27	0	0	0	0	0	0	0	0	0	0	0	67.6	13.5	0	0	0	0	0	94.6	0	0	13.5	0	0	0	0	0	0	284	0	0	27	0	0	13.5	0	13.5	0	0	13.5	0	0	0	0	0	13.5	0	0	0	0	108	0	0	0	0	27	0	0	81.1	27	0	0	0	0	13.5	27	0	0	0	40.5	13.5	108	27	0	13.5	0	0	149	108	13.5	13.5	13.5	27	0	0	0	0	54	0	0	13.5	0	0	0	0	0	0	0	0	0	0	0	0	0	0	108	0	0	0	0	54	0	0	0	0	0	13.5	0	0	27	0	0	0	0	0	0	0	0	0	0	27	0	0	0	0	0	13.5	0	40.5	40.5	0	0	0	0	0	0	0	13.5	13.5	0	0	0	0	13.5	0	0	0	27	0	0	0	0	0	0	0	13.5	0	0	13.5	0	0	40.5	0	0	0	0	0	0	0	54	0	0	0	0	0	67.6	0	0	0	27	27	0	0	13.5	0	0	0	13.5	40.5	0	0	0	0	0	0	13.5	94.6	0	0	13.5	0	0	13.5	40.5	0	0	0	0	0	0	0	0	13.5	0	0	0	0	0	0	27	0	0	0	0	0	0	40.5	0	13.5	0	0	0	0	0	0	13.5	0	0	0	0	40.5	0	0	13.5	0	0	0	0	0	0	0	0	81.1	0	0	0	13.5	0	0	0	0	81.1	0	13.5	0	0	0	108	0	0	0	0	0	13.5	0	0	54	0	0	0	0	0	0	0	0	0	0	0	0	0	13.5	0	0	67.6	0	0	0	13.5	27	0	13.5	0	13.5	0	0	0	0	0	0	0	0	0	0	0	0	0	0	0	0	13.5	0	27	0	0	0	40.5	0	27	0	0	13.5	0	0	13.5	94.6	0	0	40.5	0	0	0	0	27	0	0	0	0	0	0	0	13.5	0	0	0	0	13.5	0	13.5	0	0	0	0	0	0	0	0	0	0	0	0	13.5	0	0	0	40.5	0	0	0	0	0	0	13.5	0	0	0	0	0	40.5	0	13.5	0	0	27	0	0	13.5	13.5	54	0	0	0	0	0	13.5	0	0	0	0	0	13.5	0	0	0	27	13.5	0	13.5	27	13.5	13.5	0	0	13.5	27	0	0	0	0	0	0	0	0	0	0	0	0	81.1	0	0	0	0	13.5	0	0	13.5	0	0	0	0	0	0	13.5	0	13.5	0	0	0	0	27	0	0	0	0	0	0	0	0	0	0	0	0	0	0	0	67.6	0	27	122	0	13.5	0	0	0	0	0	0	0	0	0	0	0	0	189	0	0	0	0	0	0	0	0	0	0	176	0	0	0	0	0	0	54	40.5	0	0	94.6	0	0	67.6	0	40.5	0	13.5	0	0	0	13.5	0	0	0	0	0	13.5	0	0	0	67.6	0	0	13.5	0	0	0	0	0	0	0	40.5	0	0	0	0	0	13.5	0	0	13.5	13.5	0	0	0	0	0	0	0	27	0	0	13.5	13.5	0	0	0	0	0	0	0	0	0	0	13.5	13.5	0	0	0	0	0	0	0	0	13.5	0	13.5	0	0	0	0	0	0	0	0	0	0	54	0	0	0	0	0	0	0	67.6	0	0	0	0	0	81.1	0	0	0	0	0	81.1	13.5	0	0	0	0	40.5	13.5	13.5	0	67.6	0	54	40.5	0	0	27	0	13.5	54	40.5	94.6	40.5	0	27	0	0	13.5	0	0	0	0	0	13.5	0	0	0	0	13.5	0	13.5	0	0	0	0	0	13.5	0	0	40.5	0	0	54	0	40.5	13.5	0	0	0	67.6	0	13.5	0	0	0	0	0	13.5	40.5	40.5	0	0	0	0	0	54	0	0	54	0	0	0	40.5	0	0	0	0	0	0	0	0	0	40.5	0	13.5	108	0	0	0	0	0	0	0	13.5	0	0	0	0	13.5	0	0	27	0	0	13.5	0	0	0	27	13.5	13.5	13.5	0	27	0	0	0	13.5	0	0	0	27	0	27	13.5	0	13.5	54	0	0	0	0	0	0	0	0	0	0	0	0	0	0	0	0	13.5	0	40.5	13.5	0	13.5	0	13.5	13.5	0	13.5	0	0	0	0	0	13.5	0	0	0	40.5	0	0	0	0	13.5	13.5	67.6	0	0	0	0	0	27	0	0	0	0	0	0	0	0	13.5	0	0	0	0	27	40.5	0	13.5	0	13.5	0	40.5	0	0	94.6	0	67.6	40.5	0	0	0	0	0	0	0	0	0	0	0	0	0	0	0	0	203	0	0	94.6	0	0	0	27	0	378	67.6	0	0	0	0	13.5	0	0	0	0	0	13.5	13.5	13.5	0	13.5	27	0	0	0	0	0	27	0	0	0	0	81.1	0	0	13.5	0	0	0	0	0	0	0	0	0	0	0	0	0	0	0	0	0	27	0	0	13.5	13.5	0	0	0	0	13.5	0	0	67.6	0	0	0	0	27	0	0	0	0	13.5	13.5	0	0	0	13.5	0	0	13.5	40.5	0	0	0	0	0	0	0	0	0	0	0	27	0	0	0	27	0	0	27	0	0	0	0	0	0	0	13.5	0	0	0	27	13.5	0	0	0	0	0	0	0	94.6	81.1	0	13.5	0	0	0	0	27	13.5	0	0	0	0	0	0	0	0	0	0	0	0	0	0	0	0	0	0	0	0	27	0	0	0	0	0	0	0	0	0	0	0	40.5	13.5	13.5	0	0	13.5	0	13.5	0	13.5	0	0	0	0	0	0	0	0	27	0	0	13.5	0	0	0	40.5	0	0	0	0	0	0	0	0	0	0	0	0	0	0	0	13.5	0	0	27	0	0	0	27	40.5	67.6	0	0	0	0	0	0	0	0	0	0	13.5	0	27	0	13.5	0	13.5	0	13.5	0	0	0	0	0	0	0	0	0	0	0	13.5	0	13.5	0	54	0	27	0	13.5	81.1	149	0	40.5	0	0	13.5	122	0	0	0	0	0	0	0	0	0	0	0	0	40.5	0	27	27	0	0	0	0	0	0	0	0	0	0	0	81.1	0	0	0	0	54	13.5	54	54	108	27	0	0	230	27	0	0	0	0	0	0	13.5	13.5	13.5	13.5	27	13.5	27	0	0	0	0	40.5	40.5	0	0	0	0	0	0	0	0	0	40.5	13.5	13.5	0	13.5	0	0	0	13.5	0	0	0	0	0	0	0	0	0	0	40.5	0	13.5	0	0	0	0	13.5	0	0	0	0	67.6	0	0	0	0	0	0	67.6	67.6	0	0	13.5	0	13.5	0	13.5	0	13.5	0	13.5	67.6	13.5	54	0	0	0	0	0	0	0	0	0	0	0	0	0	0	0	0	0	0	0	0	0	0	0	0	0	0	40.5	0	0	0	13.5	27	0	0	0	0	81.1	0	0	0	0	0	40.5	13.5	13.5	0	0	40.5	0	0	0	13.5	0	0	0	0	0	13.5	0	0	13.5	0	27	0	0	13.5	13.5	0	0	0	0	0	0	203	0	0	0	0	284	108	13.5	0	13.5	0	0	0	108	0	0	13.5	0	0	0	0	0	0	13.5	13.5	27	27	0	0	0	0	0	0	0	0	0	0	0	0	0	0	0	0	13.5	54	0	0	0	0	0	0	0	27	0	13.5	0	0	40.5	0	13.5	81.1	0	54	0	0	0	13.5	0	0	0	0	0	0	0	0	0	0	13.5	0	0	0	0	0	0	0	0	13.5	0	0	0	0	149	122	0	0	0	0	13.5	94.6	0	0	0	0	0	0	13.5	0	0	13.5	13.5	0	54	0	0	0	13.5	27	0	0	0	0	40.5	27	0	108	0	13.5	149	0	0	0	0	0	0	0	40.5	13.5	0	13.5	13.5	13.5	27	40.5	0	0	0	94.6	0	0	0	0	0	0	0	0	0	0	230	0	0	81.1	0	27	0	13.5	0	0	0	13.5	13.5	13.5	0	0	13.5	0	0	0	27	67.6	0	0	0	27	0	0	0	0	0	0	0	0	0	0	13.5	81.1	0	13.5	0	0	0	40.5	0	0	0	40.5	0	0	0	0	0	0	54	13.5	0	0	0	27	0	13.5	0	40.5	0	13.5	0	0	0	0	0	0	0	13.5	0	0	0	0	54	0	13.5	0	13.5	0	0	27	0	0	0	0	0	0	0	27	0	0	0	27	13.5	0	0	0	13.5	0	0	0	0	0	54	0	13.5	0	0	0	13.5	27	0	0	0	0	0	0	0	13.5	13.5	0	13.5	0	0	0	0	0	0	0	0	0	40.5	0	0	0	40.5	0	0	0	0	0	0	0	0	0	0	13.5	13.5	0	0	67.6	0	13.5	0	0	0	0	0	432	0	0	0	0	0	0	0	0	40.5	0	27	0	0	13.5	0	0	0	13.5	0	0	0	0	0	27	0	0	0	0	0	0	0	0	0	0	0	13.5	0	81.1	0	108	0	27	0	0	0	0	13.5	13.5	0	13.5	0	13.5	0	13.5	27	0	0	0	0	0	0	0	0	67.6	27	0	0	13.5	13.5	0	0	0	0	0	0	122	0	0	0	13.5	0	0	0	0	13.5	0	0	0	81.1	0	0	0	0	0	0	0	13.5	0	0	0	0	0	0	0	0	0	0	0	27	135	0	0	0	40.5	0	0	13.5	40.5	0	0	0	0	40.5	0	0	13.5	0	0	0	0	0	0	0	13.5	0	0	0	0	189	13.5	0	0	13.5	0	0	0	0	0	0	0	0	0	0	0	13.5	0	0	0	0	0	0	0	0	0	81.1	27	0	0	13.5	0	13.5	0	0	0	40.5	0	0	0	0	0	0	0	0	0	0	0	27	27	108	27	54	0	0	0	0	54	40.5	0	0	0	0	0	0	13.5	27	0	0	0	0	0	0	0	27	0	13.5	0	0	0	0	0	0	0	40.5	0	13.5	0	189	0	0	0	0	13.5	54	0	0	0	27	0	0	0	0	0	0	0	0	0	0	0	0	0	0	0	0	0	0	67.6	0	0	0	27	0	13.5	13.5	13.5	0	0	13.5	0	81.1	0	27	13.5	0	13.5	27	0	0	0	0	13.5	0	0	0	13.5	0	13.5	0	0	0	0	0	0	0	13.5	0	0	0	0	0	27	0	0	0	13.5	0	27	0	0	40.5	0	0	0	13.5	0	67.6	0	0	0	0	0	40.5	0	0	13.5	13.5	0	13.5	0	40.5	0	13.5	0	0	0	13.5	0	0	0	27	0	0	0	0	0	0	0	149	0	0	0	67.6	54	0	0	13.5	27	0	13.5	0	0	94.6	40.5	0	0	0	0	0	13.5	0	0	0	0	0	0	0	0	13.5	0	13.5	0	13.5	0	149	13.5	27	0	0	0	13.5	0	0	0	0	0	13.5	0	13.5	0	0	0	0	0	40.5	0	0	40.5	27	0	27	0	0	0	0	0	0	0	0	0	67.6	0	0	13.5	0	13.5	0	13.5	0	0	0	0	0	0	0	0	0	0	0	0	27	0	0	0	13.5	0	0	0	0	0	0	13.5	94.6	0	0	0	0	0	13.5	0	94.6	54	0	0	0	40.5	0	54	0	67.6	0	40.5	13.5	0	0	0	0	0	0	0	13.5	0	0	0	0	13.5	67.6	0	40.5	0	40.5	0	67.6	27	0	0	0	13.5	0	0	0	0	13.5	0	0	0	0	0	0	27	0	0	0	0	27	0	27	0	0	27	0	0	0	0	0	0	13.5	0	0	27	13.5	40.5	0	0	0	81.1	0	0	40.5	0	0	0	27	0	0	27	0	0	40.5	0	94.6	0	0	0	0	0	13.5	13.5	0	0	0	0	13.5	0	40.5	0	40.5	0	0	0	0	13.5	0	0	13.5	0	0	0	67.6	0	0	0	0	0	0	0	0	0	0	0	0	0	0	94.6	162	54	0	0	0	0	0	0	0	0	13.5	0	54	0	0	0	0	40.5	0	0	0	0	0	0	13.5	0	0	0	0	0	13.5	13.5	0	0	13.5	0	0	0	0	0	0	0	0	0	13.5	0	54	0	0	13.5	0	0	0	0	0	13.5	0	0	0	0	40.5	27	40.5	0	40.5	0	13.5	0	0	0	0	0	0	13.5	54	0	0	0	13.5	67.6	0	0	0	0	0	0	0	13.5	0	0	0	0	27	0	13.5	0	13.5	0	0	0	0	0	40.5	0	0	0	0	0	13.5	13.5	13.5	0	13.5	0	27	0	0	0	0	27	0	27	0	0	0	27	0	0	0	0	13.5	67.6	0	0	40.5	40.5	0	0	0	0	13.5	0	0	13.5	0	0	0	13.5	0	0	0	0	0	0	0	0	0	0	0	0	54	67.6	0	0	0	0	149	0	13.5	67.6	0	0	0	0	0	0	54	0	0	0	0	13.5	0	0	0	67.6	0	0	0	0	0	27	0	0	0	0	0	0	0	0	0	0	0	0	0	0	0	0	13.5	0	0	0	13.5	0	0	27	0	0	0	0	0	0	0	0	0	0	0	0	0	0	0	0	0	27	0	0	0	0	0	13.5	81.1	0	0	0	0	0	0	81.1	0	0	0	0	0	0	0	0	0	54	13.5	40.5	0	0	13.5	0	13.5	0	0	0	27	0	0	0	0	0	0	0	0	0	0	0	0	13.5	0	0	0	0	0	13.5	0	0	0	0	27	0	0	0	0	0	0	0	0	0	0	0	0	0	0	0	13.5	40.5	0	13.5	0	0	0	0	0	27	0	0	0	0	0	0	0	27	0	0	0	0	0	0	0	27	0	0	0	13.5	0	0	0	0	0	0	27	0	13.5	0	0	0	0	0	0	0	0	27	0	0	0	27	0	27	27	0	0	0	0	0	0	0	27	27	54	27	0	13.5	0	0	0	0	0	13.5	0	0	0	0	0	0	13.5	0	0	0	54	0	13.5	94.6	0	0	0	0	0	0	0	0	0	13.5	0	13.5	0	0	0	0	0	0	0	0	0	0	0	0	0	0	0	0	0	0	0	122	27	13.5	54	0	0	0	0	13.5	0	13.5	0	0	13.5	0	0	0	0	0	0	0	0	0	0	0	0	0	0	0	0	0	0	0	0	0	13.5	0	0	0	0	0	0	0	0	0	13.5	13.5	13.5	0	0	0	0	0	54	0	0	27	0	0	13.5	0	0	0	0	0	0	0	0	0	0	0	0	40.5	0	0	0	0	0	0	0	0	0	0	0	0	0	0	0	0	0	0	0	0	67.6	13.5	13.5	0	0	0	27	0	0	27	0	0	13.5	0	54	0	0	0	40.5	0	0	0	0	0	0	13.5	0	0	0	0	0	0	40.5	0	0	0	0	0	0	0	0	0	0	0	0	0	13.5	13.5	0	0	0	0	0	0	0	0	0	0	0	27	0	13.5	0	0	0	40.5	0	0	13.5	0	13.5	0	27	0	0	0	0	0	0	13.5	0	0	0	0	0	27	13.5	0	81.1	0	0	0	0	0	0	94.6	0	67.6	0	0	0	13.5	0	0	0	13.5	0	40.5	0	0	0	0	13.5	27	0	0	0	0	0	0	0	0	0	13.5	13.5	0	0	0	40.5	0	0	0	0	27	0	40.5	0	0	0	0	0	0	0	0	0	0	0	0	94.6	0	0	176	0	0	0	0	0	13.5	0	13.5	0	0	0	0	0	0	0	0	0	13.5	0	13.5	0	13.5	13.5	13.5	0	0	81.1	0	67.6	0	0	0	0	27	0	0	122	0	0	0	94.6	27	0	27	13.5	81.1	0	0	0	0	13.5	67.6	0	0	0	0	135	0	0	0	0	13.5	0	0	27	0	13.5	162	0	0	0	0	13.5	0	0	40.5	0	0	0	13.5	0	0	0	13.5	0	0	0	67.6	0	0	0	0	0	0	0	0	13.5	0	0	0	40.5	0	0	0	0	0	0	0	0	67.6	0	0	0	27	13.5	94.6	0	0	0	0	0	13.5	0	0	0	13.5	13.5	0	13.5	0	0	54	0	0	0	0	0	0	0	67.6	0	0	0	0	0	0	0	0	0	0	54	13.5	0	108	0	0	0	54	54	0	13.5	0	0	0	13.5	0	0	0	27	0	0	0	0	0	0	13.5	81.1	0	0	0	0	0	27	0	0	0	0	0	27	0	0	0	0	0	13.5	0	54	13.5	0	0	0	0	0	0	0	0	13.5	0	13.5	40.5	0	0	0	0	0	0	13.5	0	13.5	0	0	0	0	0	0	0	27	0	0	0	0	13.5	0	0	0	0	0	40.5	0	27	0	13.5	0	81.1	0	0	27	0	40.5	13.5	0	0	0	13.5	0	13.5	0	13.5	0	0	0	13.5	108	0	0	13.5	13.5	0	122	0	13.5	0	0	0	0	0	54	0	13.5	0	0	13.5	0	13.5	13.5	13.5	0	0	0	81.1	0	0	0	0	0	0	0	40.5	0	13.5	13.5	0	13.5	27	0	54	13.5	0	108	0	0	0	54	13.5	0	0	0	0	13.5	0	0	0	13.5	0	0	0	0	0	0	0	27	0	0	0	13.5	0	0	0	0	0	54	13.5	0	0	0	54	0	0	27	94.6	0	0	0	0	0	13.5	0	40.5	0	0	0	0	0	0	0	0	0	0	0	0	122	0	0	0	0	0	0	13.5	0	0	0	0	0	13.5	0	0	0	0	0	13.5	0	0	0	13.5	0	13.5	0	0	27	0	0	0	27	0	0	0	0	0	81.1	0	0	0	0	0	0	0	0	54	0	0	0	0	81.1	27	13.5	13.5	0	0	0	0	13.5	13.5	27	0	0	0	13.5	0	81.1	81.1	0	0	0	0	0	108	13.5	54	0	0	13.5	0	0	13.5	0	0	0	0	0	13.5	67.6	13.5	13.5	0	0	135	13.5	0	0	0	0	0	0	0	0	365	0	27	0	0	27	0	0	0	0	0	0	0	27	0	0	0	0	0	0	13.5	27	0	0	0	0	0	0	0	0	0	0	0	0	40.5	0	0	0	0	0	0	13.5	0	13.5	0	0	0	13.5	27	67.6	0	0	0	0	13.5	0	67.6	0	0	0	27	0	0	0	0	0	27	0	0	40.5	0	0	0	0	0	40.5	0	0	0	27	0	54	0	0	13.5	0	0	13.5	0	13.5	0	0	27	13.5	0	0	0	0	0	0	0	0	0	0	0	0	0	0	0	0	0	0	0	0	0	13.5	0	0	0	0	0	0	0	0	0	0	0	0	0	13.5	13.5	0	13.5	0	0	0	27	27	0	0	0	13.5	0	13.5	0	0	0	0	0	0	0	0	13.5	27	0	0	0	0	0	13.5	13.5	0	0	0	13.5	0	0	0	0	0	0	0	0	0	0	0	0	0	40.5	0	0	0	0	40.5	13.5	0	0	0	0	0	0	0	13.5	0	0	0	0	0	40.5	0	13.5	0	0	0	0	0	13.5	0	0	0	0	0	0	0	0	40.5	13.5	0	0	0	0	13.5	0	40.5	13.5	0	0	0	0	27	13.5	13.5	0	122	0	0	0	0	0	0	0	27	0	0	0	94.6	13.5	0	13.5	0	0	0	0	0	0	0	0	0	0	108	13.5	0	0	0	0	0	0	0	0	27	0	0	13.5	54	0	0	0	0	0	0	108	0	0	13.5	0	0	67.6	0	0	0	13.5	1.88e+03	0	27	0	0	0	67.6	13.5	27	0	0	81.1	0	0	122	0	0	13.5	0	0	0	0	0	27	0	13.5	0	0	0	0	0	13.5	0	0	0	0	13.5	0	0	0	0	0	0	0	13.5	230	13.5	0	0	0	0	0	0	0	0	0	0	0	0	0	13.5	0	0	0	0	0	0	0	0	0	0	13.5	0	40.5	0	0	40.5	0	0	0	0	0	0	54	0	0	40.5	0	0	0	0	0	0	0	0	567	0	0	0	0	0	0	0	0	0	0	0	122	0	13.5	0	0	13.5	0	13.5	13.5	0	0	40.5	0	0	0	0	0	0	0	0	0	0	0	13.5	0	0	0	27	81.1	0	0	0	0	0	0	0	0	0	13.5	0	0	13.5	0	0	13.5	13.5	0	0	0	0	0	0	13.5	0	0	54	0	0	0	0	0	0	0	0	0	0	13.5	0	0	0	0	13.5	0	0	0	54	0	0	0	0	0	0	0	0	13.5	13.5	13.5	0	0	13.5	0	0	0	13.5	0	0	0	0	0	0	0	0	0	0	13.5	0	0	27	0	0	0	0	0	0	0	27	27	0	0	13.5	0	0	27	27	0	0	40.5	67.6	0	13.5	135	0	0	0	0	0	0	0	0	0	0	0	40.5	0	13.5	13.5	0	0	27	0	0	0	0	0	0	0	0	13.5	13.5	0	0	40.5	0	0	0	0	0	0	0	0	0	13.5	0	0	0	27	108	0	0	13.5	0	27	0	0	27	0	0	13.5	0	0	0	0	0	0	0	0	13.5	0	0	0	40.5	0	0	13.5	0	0	0	0	0	0	0	0	0	0	0	0	0	0	13.5	0	0	0	0	0	0	122	0	0	0	40.5	0	0	0	0	0	0	0	0	0	0	13.5	0	0	0	0	0	0	0	0	13.5	0	0	0	0	0	54	0	0	0	0	27	54	0	0	270	0	0	0	0	0	27	13.5	0	0	0	0	13.5	81.1	67.6	0	0	0	0	13.5	0	0	0	13.5	0	0	27	13.5	0	0	0	0	67.6	0	0	27	0	0	0	0	0	27	0	0	0	27	0	0	0	27	0	40.5	0	0	0	0	0	13.5	0	0	0	0	13.5	0	0	0	0	0	0	0	0	0	0	0	0	0	13.5	13.5	0	0	0	0	13.5	0	0	13.5	0	27	0	0	0	0	0	0	0	0	0	0	13.5	0	0	0	0	0	0	0	0	0	0	0	13.5	0	0	0	0	27	0	0	0	0	0	0	0	0	0	0	0	0	162	0	0	13.5	0	0	0	0	0	40.5	0	0	40.5	0	0	0	0	13.5	0	0	0	13.5	0	0	0	0	0	0	0	0	0	0	0	40.5	0	0	27	40.5	0	0	0	27	0	0	0	13.5	0	0	0	13.5	13.5	0	0	0	0	0	13.5	0	13.5	13.5	13.5	0	0	0	0	0	0	13.5	0	13.5	0	135	40.5	0	0	0	0	13.5	0	0	0	13.5	0	0	0	0	0	40.5	0	0	27	54	0	27	0	135	13.5	0	0	0	13.5	0	0	0	0	0	0	0	0	0	0	0	13.5	0	13.5	0	13.5	0	0	27	0	0	0	13.5	0	0	13.5	0	0	0	0	54	13.5	0	0	0	0	0	0	94.6	0	0	0	0	0	0	40.5	0	0	0	27	54	0	0	0	0	0	0	0	0	40.5	0	27	0	94.6	0	0	13.5	0	0	0	13.5	13.5	0	0	0	40.5	0	0	0	0	0	0	0	0	0	13.5	0	0	0	0	0	0	0	0	0	0	0	0	81.1	0	0	0	0	54	13.5	122	0	0	0	0	0	0	0	0	0	27	0	0	0	0	0	0	13.5	0	0	0	13.5	0	67.6	0	0	0	0	13.5	54	0	0	0	0	13.5	0	0	27	0	0	0	0	0	0	0	0	0	0	0	0	0	13.5	135	0	0	0	0	40.5	0	0	297	0	0	13.5	0	0	81.1	0	0	0	0	0	0	54	0	81.1	0	0	0	0	27	27	13.5	0	0	13.5	0	0	0	0	0	0	0	0	13.5	176	0	0	13.5	0	0	0	54	0	0	54	0	0	108	0	13.5	0	0	0	0	0	0	0	13.5	0	0	0	81.1	13.5	162	0	0	0	13.5	0	54	0	0	0	0	13.5	0	0	0	13.5	0	0	13.5	27	0	0	27	0	0	0	0	13.5	0	0	0	0	0	0	0	0	40.5	0	0	0	0	81.1	13.5	0	0	13.5	0	27	13.5	0	0	0	0	0	0	0	0	0	0	0	0	13.5	0	27	0	27	0	0	0	0	0	0	0	40.5	0	0	0	0	0	0	27	13.5	27	0	0	27	0	0	0	0	0	0	0	40.5	0	0	27	27	0	0	0	27	0	0	0	0	0	0	0	0	0	27	0	0	135	0	0	13.5	0	0	0	0	0	0	0	54	0	0	40.5	0	67.6	0	0	13.5	0	0	94.6	81.1	0	0	13.5	0	27	0	0	81.1	0	13.5	13.5	0	0	0	0	27	13.5	67.6	0	0	0	0	0	0	0	0	0	0	27	13.5	27	0	13.5	0	0	0	40.5	0	0	0	0	0	0	0	13.5	0	135	0	27	67.6	81.1	0	13.5	0	0	67.6	27	0	0	0	0	0	0	0	13.5	0	81.1	0	0	0	0	0	0	0	0	0	0	13.5	0	0	0	0	0	0	0	0	0	0	0	0	13.5	0	0	13.5	27	0	0	0	0	27	0	0	0	0	0	13.5	0	0	0	0	13.5	27	0	0	0	0	0	0	0	13.5	0	13.5	27	0	0	0	13.5	0	0	0	13.5	0	13.5	0	0	54	135	0	0	0	0	0	13.5	0	0	0	0	13.5	13.5	0	0	0	13.5	0	54	0	0	0	13.5	0	13.5	0	0	0	13.5	0	0	0	0	27	0	13.5	0	0	0	67.6	40.5	0	0	0	0	0	0	0	40.5	0	0	0	27	0	0	13.5	0	0	0	13.5	0	0	27	27	0	0	0	0	0	81.1	0	13.5	0	0	0	0	0	0	0	0	0	13.5	0	54	0	0	0	0	0	0	0	0	13.5	81.1	0	0	0	0	0	0	0	0	0	27	13.5	0	0	13.5	0	0	13.5	0	0	0	0	0	0	0	0	0	0	0	0	0	27	0	0	40.5	0	0	13.5	0	0	27	0	0	0	0	0	0	0	0	13.5	0	27	0	0	0	0	0	0	0	0	0	0	0	365	0	0	0	0	0	0	0	13.5	0	0	0	0	0	0	0	0	0	13.5	13.5	0	0	0	0	0	0	0	27	0	0	0	0	0	162	0	0	0	0	13.5	40.5	27	40.5	0	0	0	0	13.5	0	0	0	0	27	13.5	0	13.5	0	0	0	0	0	40.5	0	0	0	0	40.5	0	0	0	0	13.5	0	0	0	13.5	0	0	0	0	13.5	67.6	13.5	27	0	0	0	27	13.5	0	13.5	0	0	0	0	0	149	13.5	54	0	0	0	0	13.5	13.5	13.5	0	108	27	0	0	0	54	0	54	27	13.5	0	0	67.6	0	0	0	0	0	0	13.5	13.5	0	0	0	0	0	0	0	0	13.5	0	0	0	162	0	0	0	94.6	0	0	40.5	0	0	0	0	0	13.5	0	0	0	0	0	0	0	0	0	0	0	0	0	0	0	0	13.5	13.5	0	0	0	27	0	0	0	13.5	0	0	0	0	0	0	0	0	0	0	27	0	0	0	0	0	0	0	0	27	0	0	0	0	0	54	0	27	0	0	0	0	27	0	0	0	0	0	0	0	0	0	13.5	27	0	40.5	297	0	13.5	13.5	0	0	0	0	0	13.5	0	0	0	27	0	0	13.5	27	0	0	0	0	0	0	0	0	0	0	0	0	0	0	13.5	54	0	0	0	0	0	0	0	0	0	0	0	0	0	13.5	0	0	0	0	0	0	0	0	0	0	13.5	0	0	0	0	40.5	0	0	27	40.5	0	27	0	0	0	0	0	40.5	0	0	0	0	162	0	0	0	0	0	0	0	13.5	0	0	0	0	67.6	0	0	108	0	0	0	27	0	0	0	0	0	81.1	0	0	0	0	67.6	40.5	40.5	0	0	0	0	0	0	0	0	0	0	0	0	0	0	0	0	0	13.5	13.5	0	0	0	0	0	94.6	0	0	0	0	0	27	0	0	40.5	0	0	0	0	0	0	0	0	0	81.1	0	0	13.5	0	0	0	13.5	0	13.5	13.5	27	0	13.5	0	0	0	67.6	0	81.1	0	0	0	0	13.5	40.5	0	13.5	27	0	0	0	27	0	0	0	0	13.5	40.5	0	40.5	0	0	13.5	0	0	0	0	0	0	0	0	0	0	67.6	0	0	0	0	54	0	0	0	0	0	0	0	13.5	0	0	0	0	0	0	0	13.5	0	0	0	27	27	0	13.5	0	0	13.5	13.5	0	27	0	0	0	0	54	0	27	0	0	0	0	94.6	0	0	203	0	0	27	0	0	0	0	13.5	13.5	0	13.5	0	0	13.5	0	0	0	0	0	0	0	0	0	0	0	40.5	0	0	0	0	0	0	27	0	0	0	0	0	0	0	13.5	0	13.5	0	27	27	0	0	13.5	0	0	0	0	0	0	94.6	0	0	13.5	0	0	0	40.5	0	0	0	0	27	0	81.1	0	0	0	13.5	0	13.5	0	0	0	0	0	0	0	0	0	0	0	0	13.5	0	0	0	0	13.5	13.5	0	0	27	0	0	0	27	0	0	0	0	0	0	0	0	13.5	0	13.5	13.5	0	13.5	13.5	0	67.6	0	13.5	0	0	0	27	0	0	27	0	0	0	0	54	0	0	0	13.5	0	67.6	0	0	0	0	0	13.5	0	81.1	0	0	0	0	0	54	0	0	27	0	0	0	0	13.5	0	40.5	0	54	0	0	0	13.5	0	40.5	0	27	0	0	0	0	0	0	0	0	0	13.5	0	0	0	13.5	0	0	0	27	0	0	0	13.5	13.5	13.5	0	0	0	0	0	27	0	0	0	0	0	0	0	0	0	0	67.6	0	0	0	13.5	0	0	0	13.5	0	0	0	0	0	0	27	13.5	0	0	0	0	0	0	13.5	0	0	0	189	0	0	27	0	0	0	0	0	0	27	0	0	27	0	0	0	0	27	0	0	0	0	27	40.5	94.6	0	0	0	94.6	0	0	0	0	0	0	13.5	0	0	0	108	0	67.6	0	0	54	0	27	0	0	13.5	0	0	0	0	0	0	0	0	0	0	0	0	0	0	0	13.5	13.5	0	40.5	0	0	0	0	0	0	0	0	0	0	0	81.1	13.5	13.5	0	0	0	0	0	0	81.1	0	0	0	0	0	0	0	27	0	0	0	0	0	0	0	0	135	149	13.5	0	0	0	0	0	0	0	0	0	13.5	0	0	0	40.5	0	0	0	0	13.5	40.5	149	13.5	0	13.5	0	0	0	0	0	0	13.5	0	0	67.6	0	13.5	0	0	0	0	13.5	0	0	0	94.6	0	0	27	27	0	0	0	0	0	0	13.5	0	0	27	0	27	0	0	13.5	13.5	0	0	40.5	0	13.5	0	0	0	0	0	27	0	0	0	13.5	0	27	0	0	27	0	0	0	0	0	27	203	0	0	0	0	0	13.5	13.5	0	0	54	0	81.1	0	0	0	94.6	0	0	0	0	0	27	13.5	0	0	0	0	27	0	0	27	0	0	0	40.5	27	0	0	0	0	0	0	13.5	0	0	0	0	0	0	0	0	27	0	0	0	0	0	0	0	0	0	40.5	0	0	13.5	0	0	0	0	0	0	0	0	0	0	13.5	0	0	0	13.5	13.5	27	0	0	0	13.5	0	0	0	40.5	0	0	0	0	0	0	0	13.5	0	0	40.5	122	0	13.5	0	67.6	13.5	0	13.5	0	27	0	0	0	0	0	0	27	13.5	0	0	0	0	0	0	0	0	0	13.5	40.5	0	0	13.5	0	0	0	0	40.5	0	0	0	0	0	0	0	27	0	0	13.5	0	0	0	0	0	13.5	40.5	0	0	0	0	0	13.5	0	0	0	0	13.5	0	13.5	0	122	0	27	54	0	0	0	40.5	13.5	0	0	0	27	0	54	0	0	0	0	0	0	13.5	0	27	0	0	0	0	13.5	0	0	0	0	81.1	0	0	54	0	0	0	0	13.5	67.6	0	0	0	0	0	0	0	13.5	0	81.1	0	0	0	0	27	13.5	0	0	0	0	0	0	0	0	13.5	0	0	0	0	0	0	13.5	0	0	0	0	0	13.5	0	0	13.5	0	0	27	149	81.1	13.5	0	0	54	13.5	0	0	0	0	27	81.1	0	0	0	0	0	81.1	0	0	40.5	0	0	0	0	0	0	27	0	0	0	0	0	0	0	0	0	0	122	0	0	0	13.5	0	108	0	0	0	13.5	0	27	0	13.5	40.5	0	27	0	0	0	0	0	0	0	0	0	0	0	0	54	0	13.5	0	0	0	0	0	0	0	0	0	0	0	0	108	13.5	0	0	27	27	27	0	0	0	27	0	0	0	13.5	54	0	13.5	13.5	0	0	0	40.5	0	0	0	0	0	0	0	0	0	0	0	40.5	0	0	108	0	0	0	0	0	0	0	0	0	40.5	27	0	0	13.5	0	0	0	0	0	0	0	13.5	0	0	0	0	40.5	0	0	27	13.5	0	0	0	0	0	27	0	0	0	135	0	27	0	13.5	0	13.5	108	13.5	0	13.5	13.5	27	54	0	0	13.5	0	0	0	0	0	0	0	13.5	13.5	0	0	27	13.5	0	0	0	0	0	0	0	81.1	0	0	0	27	0	0	0	0	13.5	54	0	40.5	0	0	13.5	0	0	13.5	27	0	27	0	0	0	0	0	0	13.5	13.5	0	13.5	13.5	0	0	0	0	0	0	0	0	0	27	0	0	0	0	0	0	0	0	0	0	0	0	0	40.5	0	40.5	0	0	0	13.5	0	54	0	0	0	122	0	94.6	0	13.5	0	0	0	0	0	0	0	0	0	27	0	0	0	13.5	0	0	0	0	0	0	0	0	0	0	40.5	13.5	0	13.5	0	0	0	0	0	0	0	27	0	0	13.5	0	0	0	0	13.5	0	40.5	0	27	13.5	0	0	0	0	0	0	13.5	0	0	0	0	0	0	0	0	0	0	0	0	67.6	0	13.5	27	0	0	0	13.5	0	0	0	0	0	0	0	0	0	0	13.5	40.5	0	0	0	0	0	0	27	54	0	13.5	0	0	0	0	0	0	0	0	0	0	0	0	0	0	0	27	27	0	40.5	13.5	0	0	0	0	0	0	0	0	0	0	0	0	0	40.5	13.5	40.5	54	94.6	13.5	0	0	13.5	0	13.5	0	0	0	13.5	0	0	0	27	0	13.5	0	27	0	0	0	0	0	0	0	0	13.5	0	0	0	27	13.5	13.5	27	0	149	0	27	0	0	0	0	0	0	0	243	0	13.5	0	0	0	0	122	0	0	0	135	0	13.5	0	0	0	0	27	0	0	0	0	0	0	0	0	0	0	0	0	13.5	0	13.5	0	0	0	0	27	81.1	0	0	0	13.5	0	27	0	0	0	0	0	0	0	0	40.5	13.5	0	0	0	0	40.5	0	0	13.5	13.5	0	0	0	13.5	94.6	0	0	0	0	0	40.5	40.5	13.5	0	0	0	13.5	0	0	0	108	0	0	0	0	0	27	0	13.5	0	0	0	122	0	0	67.6	0	40.5	13.5	0	0	0	0	40.5	0	0	0	0	0	0	27	0	13.5	0	0	0	0	0	54	13.5	13.5	0	0	0	0	0	0	0	0	0	0	0	40.5	0	0	0	0	0	13.5	0	0	0	54	0	0	13.5	0	0	0	0	0	0	0	13.5	0	0	0	13.5	0	0	0	27	0	0	0	0	0	0	13.5	0	0	13.5	0	27	0	0	0	0	67.6	54	0	0	0	0	0	0	40.5	40.5	0	0	0	0	0	0	0	0	0	0	0	40.5	13.5	0	13.5	0	40.5	0	0	0	0	122	0	0	0	0	27	0	67.6	0	0	0	0	0	0	67.6	0	13.5	0	0	0	0	0	0	0	0	13.5	13.5	0	0	13.5	0	0	0	0	0	0	0	0	13.5	0	0	0	0	13.5	0	0	13.5	0	0	54	0	0	40.5	0	0	0	0	27	0	0	0	13.5	0	0	0	0	0	0	0	0	13.5	0	27	108	0	0	0	0	27	0	13.5	54	0	0	0	40.5	0	0	0	0	13.5	0	0	0	27	13.5	0	0	0	0	0	0	0	0	27	13.5	27	0	0	0	0	13.5	13.5	13.5	0	0	0	0	0	0	0	0	0	0	0	0	0	0	0	0	0	0	13.5	0	0	0	0	122	0	0	0	0	0	27	0	0	0	0	0	0	0	0	0	0	0	0	54	0	0	0	0	0	0	0	13.5	0	0	0	0	0	13.5	13.5	67.6	0	13.5	27	27	13.5	0	0	0	0	0	0	0	0	0	0	0	0	0	13.5	0	0	0	0	0	0	0	27	0	0	0	0	0	0	40.5	0	40.5	13.5	0	0	0	0	0	13.5	94.6	0	0	27	0	0	13.5	0	0	13.5	0	0	0	0	0	54	27	0	13.5	0	0	0	0	0	54	0	0	0	0	0	0	0	0	0	0	0	13.5	0	0	0	13.5	40.5	27	0	0	0	0	0	0	0	0	0	27	40.5	0	0	0	13.5	0	0	0	0	13.5	0	0	0	0	27	13.5	0	13.5	0	0	0	0	0	13.5	0	0	40.5	0	0	0	0	0	108	0	0	0	54	0	0	0	40.5	0	0	0	0	27	0	27	0	0	0	54	0	0	0	0	0	27	0	0	0	0	40.5	13.5	13.5	13.5	13.5	0	0	0	0	0	13.5	0	0	0	0	0	0	0	0	13.5	13.5	0	0	0	54	0	0	0	0	54	94.6	0	0	0	0	0	0	0	0	0	0	0	0	0	0	176	67.6	0	0	0	0	0	0	0	0	94.6	40.5	0	0	0	0	81.1	13.5	0	0	0	0	0	0	0	27	0	94.6	0	0	13.5	0	0	0	0	0	13.5	94.6	0	108	13.5	122	0	0	0	13.5	203	0	0	13.5	13.5	40.5	0	0	0	0	0	0	67.6	0	0	0	67.6	0	0	0	0	0	0	0	0	0	0	13.5	0	0	0	0	0	0	0	0	0	0	0	0	0	0	0	0	40.5	0	67.6	0	0	27	0	13.5	40.5	27	0	0	0	0	0	0	13.5	0	0	0	0	0	0	0	13.5	0	0	0	0	13.5	0	13.5	13.5	0	0	0	0	0	0	0	0	0	0	13.5	67.6	0	0	0	0	0	0	0	27	0	81.1	13.5	0	0	27	54	0	0	0	81.1	13.5	0	0	0	0	0	0	0	0	0	0	0	0	0	0	13.5	0	27	13.5	0	0	0	27	0	67.6	0	27	67.6	0	0	0	13.5	0	0	0	0	0	13.5	0	13.5	0	0	0	0	54	176	0	13.5	13.5	0	0	27	27	0	0	27	0	0	0	0	0	0	67.6	0	419	0	0	0	0	27	0	0	54	0	0	0	0	0	0	0	0	0	0	0	0	0	0	0	13.5	0	0	0	40.5	0	0	13.5	0	13.5	13.5	0	0	13.5	0	0	0	0	0	0	13.5	0	13.5	0	0	0	0	0	27	0	13.5	0	0	0	0	13.5	0	0	0	0	0	0	0	0	0	54	0	81.1	0	0	0	0	54	0	0	0	40.5	0	0	27	13.5	27	0	13.5	0	0	0	13.5	0	27	0	0	0	0	0	40.5	0	0	0	67.6	0	0	0	13.5	0	0	0	54	0	0	27	0	0	13.5	0	0	0	27	13.5	0	40.5	27	0	27	67.6	67.6	0	40.5	0	0	0	0	0	0	0	0	13.5	0	13.5	0	40.5	0	0	0	0	13.5	0	0	13.5	40.5	13.5	27	0	0	0	13.5	13.5	0	0	67.6	40.5	0	0	13.5	0	27	0	0	13.5	0	13.5	0	0	67.6	0	13.5	0	0	67.6	13.5	0	0	13.5	0	0	13.5	0	27	0	0	0	0	0	0	0	27	0	0	40.5	0	0	40.5	0	189	0	0	0	40.5	0	0	0	0	0	0	0	230	0	108	0	122	0	0	27	0	0	54	54	0	0	0	0	0	13.5	0	0	54	0	0	0	13.5	13.5	0	0	0	0	0	0	0	0	0	0	0	0	54	0	0	13.5	122	0	0	27	27	0	0	0	0	67.6	54	13.5	0	0	54	27	13.5	0	40.5	0	0	0	13.5	27	0	54	0	0	0	0	0	13.5	0	0	13.5	0	13.5	67.6	27	0	0	67.6	0	0	13.5	0	0	13.5	54	0	13.5	0	0	0	0	0	0	0	0	0	0	0	0	13.5	0	0	0	0	13.5	27	0	0	0	0	67.6	0	0	0	0	0	0	27	54	0	0	0	0	0	0	13.5	162	0	27	0	67.6	0	67.6	0	54	0	13.5	122	0	0	0	0	0	0	13.5	0	0	40.5	13.5	0	13.5	40.5	0	0	0	0	27	27	0	13.5	0	0	0	0	0	0	13.5	0	0	13.5	0	0	0	0	0	0	13.5	67.6	0	0	0	0	0	27	13.5	0	0	0	0	0	27	27	0	0	13.5	0	0	0	0	94.6	0	67.6	0	0	0	13.5	0	0	0	13.5	0	0	0	0	0	27	0	203	27	13.5	40.5	0	0	27	0	0	0	0	94.6	0	0	0	0	0	13.5	0	13.5	40.5	0	0	0	0	13.5	0	0	13.5	0	0	0	0	13.5	0	0	189	0	0	40.5	0	67.6	40.5	0	27	81.1	0	0	27	0	0	0	0	0	0	0	0	0	0	0	27	0	13.5	176	0	0	40.5	0	13.5	13.5	0	0	0	0	0	0	13.5	0	0	0	0	0	0	0	0	0	0	0	0	0	0	0	0	13.5	0	13.5	0	13.5	0	0	27	0	13.5	0	54	0	54	0	0	0	0	0	94.6	0	94.6	13.5	0	0	13.5	27	108	0	13.5	13.5	0	27	13.5	13.5	0	0	0	94.6	54	40.5	0	0	0	0	0	0	0	67.6	0	94.6	0	0	0	0	0	54	230	0	0	0	0	0	0	0	13.5	0	27	13.5	0	13.5	0	0	0	13.5	0	0	0	0	0	0	0	0	0	0	0	0	40.5	0	27	662	0	0	0	13.5	0	0	0	0	0	0	0	0	0	0	40.5	0	13.5	0	0	0	67.6	0	27	0	0	0	0	0	0	0	0	0	40.5	0	0	0	0	0	0	0	0	0	27	67.6	0	0	0	0	0	13.5	0	0	0	54	0	0	0	0	0	0	40.5	0	0	0	0	13.5	27	0	0	0	0	13.5	0	0	0	0	0	13.5	0	0	0	0	0	0	0	0	0	405	13.5	0	0	0	0	27	27	13.5	0	27	0	0	0	0	13.5	0	0	0	0	0	27	13.5	0	0	0	0	0	0	0	0	0	0	0	0	13.5	40.5	27	0	0	13.5	13.5	0	0	0	0	0	0	13.5	0	0	0	0	0	0	0	0	0	0	0	94.6	0	0	54	13.5	0	0	0	0	0	0	0	0	13.5	13.5	0	0	0	0	0	13.5	0	0	0	67.6	27	27	54	0	0	0	0	0	0	0	0	0	13.5	13.5	176	0	40.5	0	0	0	0	0	0	81.1	0	0	0	27	54	0	0	0	0	40.5	0	0	13.5	0	0	0	27	0	0	0	27	0	0	0	0	0	0	13.5	0	0	40.5	0	0	0	0	0	0	0	0	0	0	0	0	257	0	149	0	0	54	54	0	0	0	27	0	13.5	0	13.5	0	94.6	0	122	0	0	0	0	0	122	0	0	0	13.5	67.6	13.5	0	0	27	0	0	13.5	0	0	27	0	122	0	13.5	0	0	40.5	0	0	13.5	0	13.5	0	13.5	0	0	0	13.5	0	0	0	0	0	0	0	0	0	0	13.5	0	0	0	0	0	0	0	0	0	0	40.5	0	0	122	0	0	0	0	0	27	0	0	0	13.5	378	0	0	13.5	0	0	0	0	0	13.5	13.5	0	0	0	13.5	0	0	13.5	13.5	0	0	0	0	0	0	0	0	0	0	0	40.5	0	0	0	40.5	0	0	0	0	13.5	0	0	0	0	13.5	0	0	0	0	0	0	0	13.5	0	0	0	27	0	0	0	13.5	0	0	0	54	0	0	0	0	27	0	0	40.5	0	13.5	0	0	0	0	0	13.5	0	0	0	54	0	0	0	0	0	0	13.5	0	0	0	0	27	0	0	0	0	81.1	0	0	0	0	0	13.5	27	13.5	0	40.5	176	0	13.5	0	0	0	13.5	13.5	0	0	0	0	13.5	0	0	0	0	0	0	0	0	0	0	0	0	13.5	13.5	0	0	13.5	0	0	13.5	0	0	0	0	0	0	0	0	0	13.5	0	0	0	27	40.5	67.6	0	40.5	0	0	0	40.5	0	0	13.5	0	365	27	0	0	0	0	27	0	0	0	0	0	54	0	0	0	67.6	40.5	13.5	0	0	27	0	0	40.5	0	0	0	0	0	0	0	40.5	0	0	27	0	0	0	0	0	13.5	27	0	13.5	54	0	13.5	0	0	0	0	0	0	0	0	13.5	13.5	54	0	0	13.5	0	0	13.5	0	0	0	0	0	0	0	0	0	0	0	13.5	13.5	0	0	0	0	13.5	0	0	0	0	13.5	13.5	0	0	13.5	81.1	0	0	0	0	0	0	0	0	0	0	0	0	0	0	0	0	0	0	0	0	0	0	27	40.5	0	0	0	0	0	0	0	0	0	0	0	0	0	0	27	0	0	0	0	0	0	13.5	0	0	0	13.5	0	0	0	27	0	81.1	0	13.5	0	0	81.1	0	0	13.5	0	0	0	0	0	13.5	0	0	0	0	0	0	0	27	0	0	0	0	0	0	0	0	0	0	0	0	0	13.5	0	27	0	0	0	0	13.5	0	13.5	0	0	0	0	0	0	0	0	27	0	0	0	0	13.5	0	0	0	0	0	0	0	0	0	0	0	0	0	0	0	27	0	0	13.5	0	40.5	13.5	0	0	81.1	0	0	0	0	0	0	0	0	27	0	0	0	0	0	13.5	0	0	0	0	108	0	0	13.5	122	0	0	40.5	0	0	27	0	0	0	0	0	0	0	13.5	27	27	13.5	0	0	0	0	0	0	0	0	0	13.5	0	0	0	27	27	0	0	0	0	0	0	0	0	0	0	0	0	13.5	13.5	0	0	0	0	13.5	13.5	54	0	0	0	13.5	0	0	0	0	13.5	0	0	0	27	27	0	0	13.5	0	0	0	0	0	0	0	0	0	0	0	0	0	0	0	0	0	0	0	0	0	0	0	0	0	27	0	0	0	0	0	0	13.5	0	40.5	27	0	0	0	0	13.5	0	13.5	0	0	0	94.6	0	67.6	13.5	0	0	40.5	0	40.5	108	0	0	0	0	27	0	0	0	0	0	0	0	0	0	0	0	0	0	0	13.5	0	257	0	0	0	0	0	0	0	0	0	0	0	27	0	0	13.5	0	0	54	0	0	0	0	0	0	0	0	0	0	0	0	0	0	0	0	0	13.5	13.5	0	0	13.5	0	0	40.5	0	0	13.5	0	0	13.5	0	13.5	13.5	13.5	0	0	0	0	0	0	27	0	0	0	0	13.5	0	27	0	0	27	0	0	0	0	27	0	13.5	0	0	0	149	0	0	0	0	0	13.5	0	40.5	0	0	0	27	54	0	27	297	0	13.5	0	27	0	0	0	0	0	0	0	0	54	13.5	0	40.5	0	0	0	0	257	27	0	0	40.5	0	0	13.5	0	0	0	0	0	13.5	0	0	40.5	0	0	0	0	0	13.5	40.5	0	0	0	108	0	0	0	0	0	0	0	0	0	0	0	67.6	0	0	13.5	0	0	13.5	0	0	13.5	0	0	0	0	27	0	0	0	0	13.5	0	0	0	0	13.5	0	0	54	13.5	0	0	0	0	0	0	13.5	0	0	0	0	0	0	0	0	13.5	13.5	0	0	0	0	0	0	0	0	27	0	0	0	0	0	0	0	0	0	13.5	27	0	0	0	0	0	0	0	13.5	13.5	0	13.5	0	0	0	54	40.5	13.5	0	0	0	13.5	0	0	27	0	13.5	0	0	54	27	0	0	0	0	67.6	0	0	0	0	0	54	27	0	13.5	0	0	0	0	27	0	0	27	0	13.5	0	0	13.5	54	40.5	67.6	13.5	27	13.5	13.5	0	0	0	0	40.5	0	0	0	67.6	0	0	13.5	0	13.5	0	0	0	0	0	0	54	0	13.5	54	0	0	0	0	0	0	162	27	0	0	0	13.5	0	0	27	0	0	0	0	40.5	0	13.5	0	27	0	54	0	122	0	0	0	27	0	0	0	0	0	0	40.5	67.6	67.6	0	0	27	27	0	311	13.5	0	0	0	0	0	0	27	0	40.5	0	0	0	0	0	0	0	0	13.5	0	0	40.5	0	0	0	0	0	0	13.5	0	0	0	0	0	0	27	0	13.5	0	0	0	0	0	0	0	67.6	0	0	0	0	0	0	0	0	0	40.5	0	0	0	0	0	0	0	0	0	94.6	0	0	0	0	0	13.5	13.5	0	0	0	13.5	0	0	0	0	0	94.6	0	0	13.5	0	122	27	0	0	0	0	0	0	0	27	0	0	0	0	0	0	0	0	0	0	0	0	0	0	13.5	13.5	13.5	0	0	0	0	162	13.5	13.5	0	0	0	0	0	0	0	0	0	0	0	0	0	0	0	0	0	0	0	0	13.5	0	0	0	0	13.5	27	13.5	0	0	0	13.5	0	27	0	0	0	27	0	0	0	0	0	0	0	0	0	0	0	0	0	13.5	0	0	13.5	0	0	40.5	0	0	0	0	0	0	0	0	0	0	0	13.5	0	27	0	0	0	0	0	0	135	0	13.5	0	0	0	0	13.5	176	13.5	67.6	13.5	0	0	0	0	0	0	149	13.5	0	0	0	0	0	13.5	0	0	0	0	27	0	0	0	0	0	13.5	0	0	0	0	0	0	0	0	0	13.5	0	27	0	0	0	0	0	0	0	0	13.5	13.5	13.5	0	0	0	0	13.5	0	13.5	0	0	27	0	0	0	13.5	0	0	54	40.5	0	0	0	0	0	13.5	0	0	0	0	0	13.5	0	0	0	0	0	0	0	0	0	0	122	13.5	13.5	40.5	0	27	0	40.5	13.5	94.6	0	13.5	27	0	0	13.5	0	0	54	0	0	0	0	0	0	0	13.5	0	0	13.5	13.5	0	0	0	0	0	40.5	0	0	0	13.5	0	0	0	135	40.5	0	27	0	0	0	0	0	0	0	0	0	0	0	0	0	0	27	13.5	0	0	0	27	94.6	0	13.5	54	0	13.5	0	0	0	13.5	0	40.5	0	67.6	0	0	40.5	0	13.5	13.5	0	0	13.5	0	40.5	0	0	0	0	0	0	0	0	13.5	13.5	0	13.5	0	0	0	0	27	40.5	0	0	0	0	27	0	13.5	13.5	0	0	0	0	67.6	0	67.6	13.5	13.5	0	0	0	0	0	0	0	0	27	0	0	0	27	54	13.5	0	0	0	0	0	0	0	0	40.5	0	0	0	0	0	0	0	0	13.5	0	0	0	0	0	40.5	0	0	0	0	0	0	0	27	13.5	0	0	27	0	13.5	81.1	0	0	0	13.5	0	0	13.5	0	0	0	0	0	0	0	0	0	0	0	0	13.5	162	0	0	0	13.5	0	54	0	13.5	0	0	27	0	0	0	0	0	13.5	0	0	0	0	0	0	27	0	0	0	0	27	0	0	0	0	13.5	0	0	0	0	0	13.5	0	27	0	0	0	0	27	0	13.5	40.5	0	0	0	40.5	0	0	13.5	0	0	0	0	13.5	0	0	0	13.5	13.5	0	13.5	13.5	0	0	0	0	0	0	0	0	0	0	13.5	0	0	0	0	0	0	0	0	0	0	0	0	0	0	0	13.5	0	40.5	0	0	0	40.5	0	0	0	13.5	0	0	0	0	0	0	13.5	0	0	0	0	0	0	0	0	13.5	13.5	0	94.6	0	0	0	0	0	0	0	0	0	0	0	0	0	13.5	0	0	0	0	13.5	0	0	0	13.5	0	0	0	13.5	13.5	0	54	0	13.5	0	67.6	0	13.5	0	40.5	0	0	0	0	40.5	13.5	0	0	0	0	13.5	0	0	0	13.5	0	0	0	0	0	27	0	0	0	13.5	0	0	0	0	0	0	0	0	0	0	0	13.5	0	0	13.5	0	0	0	0	0	0	0	0	0	0	0	0	0	0	0	13.5	0	0	13.5	108	13.5	0	0	0	0	0	0	0	0	0	0	0	0	0	0	0	0	0	0	0	0	0	0	0	13.5	13.5	0	0	0	0	13.5	27	0	0	40.5	13.5	0	0	0	0	13.5	0	0	0	13.5	0	0	13.5	0	0	0	0	0	0	0	40.5	0	0	0	0	67.6	0	0	0	0	54	0	13.5	27	54	0	0	0	0	0	0	13.5	0	13.5	27	0	13.5	0	0	270	0	0	0	40.5	0	0	0	0	0	0	27	0	0	0	0	0	0	0	0	0	0	0	0	0	0	13.5	0	40.5	40.5	0	0	0	0	0	27	0	0	0	27	0	40.5	13.5	0	54	67.6	0	0	13.5	0	0	0	0	0	0	0	0	0	40.5	13.5	40.5	0	0	0	0	0	0	0	0	13.5	0	0	0	0	0	0	0	13.5	0	0	0	13.5	0	0	40.5	0	0	0	0	0	0	0	0	0	0	0	0	40.5	0	0	0	0	0	0	67.6	0	0	0	149	0	0	0	13.5	27	0	0	40.5	81.1	0	0	0	0	0	13.5	0	54	0	0	13.5	0	0	0	0	0	0	94.6	0	0	13.5	0	0	13.5	13.5	0	0	13.5	0	0	0	13.5	0	0	0	0	81.1	0	0	54	40.5	0	0	0	0	0	13.5	0	0	0	0	0	0	0	0	0	0	13.5	0	0	0	0	13.5	0	0	0	0	0	0	0	0	13.5	0	0	0	0	0	0	13.5	0	0	0	27	0	0	0	40.5	0	0	0	0	0	0	13.5	54	27	0	0	0	0	0	13.5	54	0	0	0	0	0	0	0	0	27	81.1	0	0	13.5	0	0	13.5	0	0	0	0	40.5	67.6	0	0	0	27	81.1	27	0	0	0	0	0	0	0	0	27	0	0	0	0	27	40.5	0	0	0	0	0	13.5	13.5	13.5	0	0	0	0	0	0	0	0	0	13.5	108	0	54	0	0	0	0	0	13.5	0	0	13.5	0	0	54	0	13.5	0	0	0	0	0	0	0	0	13.5	0	0	0	40.5	13.5	0	27	0	0	13.5	0	0	54	203	0	0	0	13.5	0	27	0	0	0	0	0	0	0	0	27	40.5	0	27	0	13.5	0	0	0	0	0	13.5	0	0	0	0	0	0	40.5	0	0	13.5	0	27	0	0	0	0	13.5	0	0	0	0	0	40.5	0	0	54	0	0	0	0	0	0	0	0	0	0	0	0	13.5	54	0	0	0	0	0	0	0	0	0	0	0	0	0	0	0	13.5	13.5	0	0	0	0	0	0	13.5	0	0	0	0	0	0	0	13.5	0	0	0	27	0	0	0	0	40.5	0	0	0	0	13.5	0	0	40.5	0	0	0	0	13.5	40.5	0	0	13.5	0	0	0	0	0	0	0	13.5	0	0	0	0	40.5	13.5	40.5	0	0	0	13.5	0	0	0	0	0	0	0	0	230	0	0	0	54	0	13.5	13.5	0	27	13.5	0	13.5	0	13.5	0	0	0	67.6	0	40.5	27	13.5	40.5	0	0	0	0	162	13.5	13.5	0	0	0	0	0	0	0	27	27	0	81.1	13.5	67.6	13.5	0	0	0	0	0	13.5	0	0	0	0	0	0	40.5	0	0	0	67.6	0	135	0	0	0	27	0	0	0	0	0	0	0	0	0	13.5	0	13.5	13.5	0	0	0	311	0	0	27	0	0	0	0	0	13.5	27	27	0	0	0	0	0	0	0	0	0	40.5	0	0	67.6	0	0	0	0	0	0	40.5	27	0	0	0	0	67.6	27	13.5	0	54	0	13.5	0	0	0	0	13.5	0	0	0	0	0	0	0	0	0	0	0	0	0	0	0	13.5	0	0	0	0	0	0	0	13.5	0	81.1	0	0	0	0	27	0	0	0	0	0	13.5	0	0	40.5	0	0	0	0	0	13.5	0	0	0	13.5	0	0	0	122	40.5	13.5	0	0	0	0	0	54	0	0	0	0	0	0	0	0	0	0	0	13.5	13.5	0	0	0	13.5	0	122	0	13.5	0	13.5	0	0	13.5	0	0	0	0	0	0	0	13.5	0	0	0	13.5	0	0	0	0	0	0	0	0	0	27	0	0	13.5	0	27	27	27	0	40.5	0	0	0	0	0	0	0	0	13.5	0	0	0	0	0	40.5	0	40.5	0	0	13.5	13.5	0	27	0	0	0	0	0	0	13.5	0	0	0	0	0	0	0	40.5	0	0	0	0	0	0	13.5	67.6	0	13.5	13.5	0	0	0	13.5	0	13.5	0	27	0	40.5	0	0	13.5	0	0	0	40.5	0	67.6	54	0	0	0	13.5	0	0	0	0	122	108	27	13.5	0	13.5	0	0	0	0	0	0	0	0	0	0	0	0	0	40.5	0	0	13.5	0	0	0	0	13.5	0	81.1	27	0	0	0	0	0	0	0	0	0	0	0	0	0	13.5	0	0	0	0	0	13.5	13.5	0	0	13.5	0	13.5	0	0	13.5	0	0	0	27	0	0	0	0	0	0	0	0	0	0	0	0	0	0	0	0	0	0	0	27	0	0	0	0	13.5	0	27	0	0	27	13.5	54	13.5	0	54	67.6	0	0	94.6	54	0	0	0	0	0	176	0	27	0	0	0	0	0	0	0	0	0	13.5	0	0	0	67.6	0	0	0	0	0	135	0	13.5	0	0	13.5	13.5	0	0	13.5	0	0	0	0	13.5	27	0	0	0	0	54	0	0	0	0	13.5	0	0	0	0	0	0	0	54	0	0	0	0	0	13.5	0	0	0	0	0	0	40.5	108	0	0	0	0	0	0	0	0	13.5	0	0	0	0	0	0	13.5	0	0	27	0	0	0	0	0	0	0	0	0	13.5	0	0	0	0	40.5	0	0	67.6	0	0	40.5	0	0	0	27	0	176	0	0	0	0	0	0	0	0	0	0	0	0	13.5	40.5	0	0	0	27	0	0	0	0	0	0	0	0	0	0	0	0	13.5	0	0	0	0	0	0	27	0	0	0	0	0	27	0	0	13.5	0	0	0	27	0	0	13.5	0	0	0	0	0	0	13.5	0	0	0	0	0	27	0	0	0	0	94.6	0	0	40.5	0	0	0	0	0	0	0	0	13.5	67.6	0	0	0	0	0	0	27	13.5	13.5	0	0	27	0	0	0	27	0	0	0	0	0	0	0	0	13.5	13.5	0	0	0	0	0	0	0	0	27	40.5	0	0	0	0	0	0	0	0	0	0	0	0	27	0	0	27	0	0	0	0	0	0	27	0	0	0	27	0	54	0	0	0	0	0	54	0	0	0	13.5	0	13.5	81.1	0	0	0	0	13.5	0	0	0	13.5	0	0	0	0	0	0	0	0	0	13.5	0	0	0	0	0	13.5	0	0	13.5	0	0	40.5	27	0	0	0	0	40.5	0	0	0	0	40.5	0	0	0	27	0	0	81.1	0	0	0	13.5	0	0	0	81.1	0	0	27	0	0	0	13.5	0	0	0	0	0	0	0	0	13.5	0	0	13.5	0	0	0	0	0	0	0	13.5	0	0	0	0	0	0	0	13.5	0	0	13.5	0	0	0	0	40.5	0	0	0	40.5	0	0	0	0	27	0	0	0	0	0	0	0	0	0	0	0	13.5	27	0	0	0	0	0	0	0	0	0	27	0	0	0	13.5	0	0	0	0	0	27	0	0	0	0	0	13.5	27	0	0	0	0	0	13.5	0	0	0	0	0	0	27	0	13.5	0	0	0	0	0	0	0	0	0	0	0	0	0	13.5	0	0	0	67.6	13.5	0	0	13.5	0	0	27	0	54	0	0	0	13.5	0	0	0	0	13.5	0	0	0	0	0	0	0	54	0	0	0	0	13.5	0	0	189	13.5	0	0	40.5	13.5	0	13.5	149	13.5	0	0	13.5	0	0	0	0	0	27	40.5	0	0	27	0	0	0	54	0	0	0	122	0	13.5	0	0	0	0	0	0	13.5	0	0	324	13.5	0	0	94.6	0	0	0	0	0	0	67.6	0	0	0	0	0	0	0	0	0	0	0	0	0	0	0	0	67.6	27	40.5	0	13.5	149	0	0	0	40.5	0	0	13.5	40.5	54	365	0	13.5	81.1	0	0	0	0	13.5	0	0	13.5	0	0	13.5	0	0	0	0	27	81.1	0	0	0	0	13.5	13.5	0	0	0	0	0	0	0	0	13.5	0	0	27	0	0	0	0	0	0	0	0	13.5	0	13.5	0	0	40.5	27	0	0	0	0	13.5	0	0	0	0	40.5	0	0	0	0	0	0	81.1	27	0	0	13.5	0	0	0	0	0	0	0	0	13.5	0	40.5	0	0	0	0	27	0	0	0	0	0	0	0	0	0	13.5	0	27	0	0	0	0	0	0	0	0	0	0	0	0	13.5	0	0	0	13.5	0	0	0	0	0	13.5	0	0	0	27	13.5	0	0	0	0	0	40.5	67.6	0	0	0	13.5	0	0	0	0	0	0	0	0	27	0	67.6	54	0	54	0	54	27	0	0	108	0	0	0	0	0	0	0	0	0	0	0	0	0	0	0	0	0	0	0	0	40.5	0	0	13.5	0	13.5	0	13.5	0	54	0	0	0	54	27	0	0	0	0	27	13.5	0	0	0	13.5	0	0	81.1	0	0	13.5	27	0	0	0	27	0	0	0	13.5	0	0	27	13.5	0	0	0	40.5	13.5	0	0	0	0	13.5	0	0	0	0	13.5	0	0	0	40.5	0	0	0	0	0	0	13.5	0	0	13.5	0	13.5	0	0	0	13.5	27	0	0	81.1	0	13.5	94.6	13.5	0	0	0	0	0	0	203	0	0	0	0	13.5	0	0	13.5	0	13.5	0	13.5	27	0	135	13.5	13.5	0	40.5	0	0	0	0	0	0	230	0	27	13.5	0	0	0	13.5	0	0	81.1	0	0	0	0	0	0	135	0	13.5	0	13.5	0	0	0	0	13.5	13.5	13.5	0	13.5	0	0	0	270	40.5	0	0	0	0	27	27	0	0	0	0	0	0	13.5	27	0	0	13.5	0	13.5	13.5	0	0	0	0	0	0	0	0	81.1	0	0	0	0	0	0	0	0	0	13.5	13.5	0	0	0	40.5	13.5	122	0	0	13.5	135	13.5	0	0	40.5	0	0	0	0	27	0	0	27	0	0	0	0	0	54	0	40.5	0	0	0	149	0	81.1	0	0	0	0	0	0	40.5	0	0	0	40.5	13.5	0	0	0	0	0	0	0	0	0	0	13.5	122	0	0	0	0	0	0	0	0	54	13.5	0	0	0	0	0	0	0	162	0	0	0	13.5	0	27	0	0	0	54	0	0	0	0	0	27	0	0	0	27	0	27	0	27	0	0	0	0	13.5	40.5	0	67.6	0	0	0	27	27	81.1	0	13.5	0	13.5	13.5	0	0	0	27	0	0	13.5	0	27	0	0	0	40.5	108	13.5	0	0	0	0	0	27	13.5	27	0	13.5	0	0	13.5	0	0	13.5	0	0	0	0	0	0	0	0	0	0	0	13.5	0	0	0	0	0	0	0	0	0	0	0	67.6	0	0	0	0	0	13.5	13.5	0	0	0	0	0	0	0	40.5	27	0	67.6	0	13.5	0	0	0	0	0	108	13.5	0	0	0	0	27	0	13.5	0	27	0	0	13.5	0	0	0	0	0	0	13.5	0	0	0	0	0	0	0	0	0	13.5	0	108	27	0	54	0	13.5	13.5	0	0	0	0	0	0	0	0	0	81.1	0	40.5	0	0	0	0	13.5	54	0	0	0	0	0	0	0	0	0	0	0	13.5	13.5	0	0	0	0	0	0	0	0	0	54	0	0	0	0	13.5	0	0	0	0	0	0	0	0	0	13.5	40.5	0	0	0	0	13.5	149	0	0	0	0	0	0	0	0	0	0	0	0	13.5	0	243	0	13.5	0	27	27	0	0	13.5	0	13.5	108	0	0	0	0	0	0	0	0	0	0	13.5	0	0	0	0	0	0	0	0	0	27	0	0	0	0	0	0	0	0	0	0	0	0	0	0	54	0	0	0	0	0	0	13.5	0	0	0	0	13.5	0	0	27	13.5	0	0	0	27	0	0	81.1	0	0	0	40.5	27	0	0	67.6	0	81.1	0	0	13.5	0	0	0	0	0	27	0	0	0	0	0	0	0	27	0	0	0	0	0	0	54	0	0	0	0	0	0	0	0	0	0	0	0	0	0	0	0	0	13.5	0	0	0	0	13.5	0	0	13.5	0	0	0	0	0	0	0	0	54	0	0	0	0	0	0	13.5	0	0	0	0	0	0	0	0	0	0	0	0	176	0	0	13.5	0	0	0	27	0	13.5	0	0	13.5	0	0	0	0	0	0	0	13.5	0	0	0	0	0	13.5	0	0	0	0	0	27	13.5	0	0	0	40.5	0	0	54	0	0	0	0	0	0	0	0	0	0	0	0	0	0	0	0	0	0	0	0	0	0	0	0	0	13.5	0	0	13.5	0	0	0	0	0	0	0	0	0	0	0	0	0	0	0	13.5	0	0	13.5	0	0	0	0	0	0	0	0	0	13.5	0	0	0	0	13.5	67.6	13.5	27	0	0	27	40.5	13.5	0	0	54	0	0	67.6	0	0	0	27	0	13.5	0	40.5	0	0	0	40.5	0	0	0	0	0	0	0	0	13.5	0	0	0	0	0	162	13.5	13.5	13.5	0	54	0	0	0	0	0	0	0	27	0	0	0	0	0	0	13.5	0	0	0	54	94.6	27	0	0	0	40.5	0	0	27	13.5	122	0	54	0	0	27	0	0	13.5	0	0	0	27	0	0	27	0	135	0	0	0	0	13.5	0	0	0	0	0	0	0	0	40.5	0	0	0	13.5	13.5	0	0	0	0	0	0	0	13.5	0	216	0	0	0	13.5	0	0	0	0	0	0	0	13.5	0	13.5	0	0	0	0	27	27	0	0	0	0	0	0	0	0	0	0	0	149	0	0	0	0	0	0	0	0	0	0	0	0	0	0	0	27	13.5	0	0	0	0	0	0	0	13.5	0	0	0	0	13.5	0	13.5	0	13.5	0	0	0	0	0	0	0	0	0	0	0	0	0	0	13.5	0	94.6	0	0	13.5	0	0	0	0	0	0	0	0	0	0	0	0	0	0	0	40.5	0	0	0	0	0	0	13.5	0	0	0	27	0	0	13.5	0	0	0	40.5	0	0	0	0	13.5	0	0	0	13.5	27	0	0	0	0	54	0	0	0	0	0	81.1	0	0	0	0	13.5	0	27	67.6	0	0	0	40.5	0	67.6	13.5	0	13.5	0	0	67.6	0	40.5	0	27	0	0	0	0	0	0	0	0	0	67.6	0	0	27	0	0	27	67.6	0	0	0	81.1	0	0	0	0	0	0	0	54	0	0	13.5	0	0	0	0	13.5	0	0	0	13.5	0	0	0	27	0	0	0	0	13.5	0	0	0	13.5	54	0	40.5	0	54	108	0	13.5	27	0	0	0	13.5	0	0	0	0	13.5	0	0	0	0	0	0	0	0	13.5	0	0	0	0	0	0	13.5	0	0	0	27	0	0	13.5	0	0	0	0	13.5	0	0	0	0	0	13.5	13.5	0	54	0	0	0	0	27	0	0	0	0	0	0	0	0	0	13.5	0	0	0	54	0	13.5	0	0	0	0	0	108	13.5	0	0	0	13.5	0	0	54	0	0	67.6	94.6	0	0	0	27	0	0	13.5	27	0	54	0	13.5	0	0	0	13.5	0	0	0	81.1	0	13.5	13.5	108	0	0	0	27	0	13.5	27	54	0	0	54	0	0	13.5	0	0	0	13.5	0	0	0	122	0	0	0	0	0	27	0	0	0	0	13.5	0	0	0	0	0	0	27	0	40.5	13.5	13.5	13.5	40.5	0	0	27	0	0	0	40.5	0	0	0	0	0	0	0	13.5	0	0	0	0	0	0	0	40.5	0	0	27	0	0	0	0	0	0	0	0	0	0	0	0	0	0	0	13.5	0	40.5	0	40.5	0	0	0	0	0	0	0	13.5	0	0	27	0	0	0	67.6	0	0	0	0	0	27	0	13.5	13.5	0	0	0	0	0	40.5	0	0	0	0	0	13.5	0	0	0	0	81.1	0	27	27	0	0	13.5	13.5	0	0	0	0	0	0	0	0	13.5	0	0	13.5	0	0	0	0	0	0	0	0	13.5	0	0	0	0	0	0	81.1	40.5	0	0	0	0	0	0	40.5	0	27	0	0	0	0	0	0	0	0	13.5	0	0	13.5	0	0	27	0	13.5	0	0	0	0	0	0	0	0	40.5	0	0	0	0	0	0	0	0	0	0	40.5	0	0	0	0	0	0	0	13.5	0	0	0	0	0	0	0	27	0	13.5	0	0	0	0	27	13.5	0	0	0	0	0	13.5	0	0	0	0	0	0	0	0	0	0	0	0	0	0	135	13.5	0	27	0	40.5	27	0	13.5	0	0	0	0	0	0	40.5	0	27	0	0	0	0	94.6	54	27	0	0	0	0	0	0	54	67.6	0	0	27	54	27	0	0	0	13.5	40.5	0	0	0	0	0	0	0	0	0	13.5	13.5	0	0	0	0	0	0	0	0	0	0	0	0	0	40.5	486	0	0	0	0	0	0	0	0	0	0	40.5	0	0	0	0	0	0	0	0	0	0	13.5	0	0	0	0	0	0	94.6	0	0	0	0	0	0	0	54	0	0	40.5	0	0	13.5	0	0	13.5	0	0	0	0	13.5	0	0	0	0	0	13.5	0	0	13.5	0	0	0	0	0	0	13.5	0	0	0	0	0	0	0	0	0	0	0	0	0	0	0	0	40.5	0	0	0	40.5	40.5	0	0	0	0	0	0	405	0	13.5	40.5	0	27	0	67.6	13.5	0	0	0	0	0	13.5	0	40.5	40.5	40.5	13.5	0	0	0	0	40.5	0	0	27	67.6	0	0	0	0	0	0	0	0	0	0	0	0	0	81.1	0	0	0	0	0	0	0	27	0	27	0	0	54	0	0	0	0	27	0	0	0	0	0	13.5	0	0	0	0	0	0	0	27	0	0	0	0	0	0	0	0	0	0	0	13.5	0	13.5	0	0	13.5	0	13.5	0	13.5	0	0	0	0	0	0	0	0	0	0	0	0	13.5	0	0	27	0	27	0	0	13.5	0	0	0	0	0	0	0	0	0	13.5	0	0	0	0	0	13.5	0	0	13.5	40.5	0	0	13.5	0	122	40.5	0	0	0	0	0	13.5	0	0	0	0	0	0	0	27	27	0	0	13.5	0	67.6	0	0	0	0	0	0	0	0	0	13.5	0	0	0	0	0	0	0	0	0	27	0	13.5	0	0	0	27	0	40.5	0	0	13.5	0	0	0	0	0	0	0	0	0	0	0	0	27	0	0	0	0	0	0	0	13.5	0	0	0	0	0	13.5	13.5	0	0	13.5	13.5	13.5	40.5	0	0	0	13.5	13.5	0	13.5	0	13.5	0	0	0	0	40.5	0	0	13.5	0	27	0	67.6	0	0	13.5	0	108	0	0	0	0	0	0	0	13.5	0	13.5	0	13.5	0	27	13.5	0	0	13.5	0	0	0	0	0	0	27	0	0	67.6	27	0	0	0	27	0	0	0	0	0	0	0	0	13.5	108	0	13.5	0	0	0	0	0	0	13.5	0	162	0	0	0	0	0	0	0	0	0	0	0	13.5	81.1	67.6	0	0	13.5	0	0	0	0	0	0	0	0	27	0	67.6	0	13.5	13.5	27	0	0	0	0	0	0	13.5	0	94.6	0	189	54	0	0	0	13.5	0	0	13.5	13.5	0	27	13.5	0	0	0	13.5	0	0	0	0	0	0	0	0	0	0	94.6	0	0	0	0	0	13.5	0	0	0	0	13.5	0	0	13.5	0	0	0	0	0	81.1	0	0	13.5	54	0	13.5	0	13.5	0	0	0	0	0	27	0	0	13.5	0	0	0	27	0	13.5	0	0	0	13.5	0	0	13.5	0	0	0	0	13.5	0	0	0	0	0	0	0	162	13.5	0	13.5	0	0	0	0	0	40.5	0	0	13.5	0	0	0	0	0	0	0	0	54	0	0	0	0	0	0	0	0	0	0	0	67.6	0	0	0	0	0	0	0	0	13.5	0	0	0	0	27	0	0	0	0	0	0	0	13.5	13.5	0	122	0	0	54	67.6	0	0	0	0	0	0	0	0	0	0	0	0	0	0	0	13.5	0	0	162	0	0	0	0	0	13.5	54	0	40.5	0	13.5	0	54	0	13.5	67.6	0	0	0	27	0	0	0	13.5	0	0	0	0	0	0	0	94.6	0	27	0	0	0	0	0	40.5	0	0	0	0	0	0	0	0	0	0	0	0	0	0	0	0	0	0	0	0	0	0	0	54	0	0	13.5	0	0	0	13.5	0	0	0	311	0	0	0	0	0	0	13.5	0	0	0	0	0	0	0	0	0	122	0	13.5	13.5	0	0	0	0	0	0	0	0	0	0	0	0	27	0	0	0	0	0	0	0	0	0	0	0	0	13.5	0	27	13.5	0	13.5	0	0	0	27	0	0	0	27	0	0	54	0	0	0	0	0	0	0	0	13.5	0	0	13.5	0	0	13.5	0	0	0	27	135	0	0	13.5	0	13.5	27	0	13.5	0	0	0	67.6	0	0	0	0	0	0	0	27	0	0	67.6	0	0	0	40.5	27	0	0	0	0	13.5	0	0	0	27	0	0	0	0	0	0	0	0	81.1	0	13.5	0	0	0	0	13.5	0	0	0	0	13.5	0	0	0	0	0	0	0	27	0	0	0	40.5	0	67.6	0	13.5	13.5	13.5	0	27	0	0	0	0	0	0	0	27	0	0	0	67.6	0	0	0	13.5	13.5	0	0	0	0	0	0	0	0	0	0	13.5	13.5	27	0	0	0	0	0	0	13.5	0	0	13.5	0	13.5	27	0	0	0	0	0	0	0	0	0	0	13.5	0	67.6	0	0	0	0	0	13.5	27	81.1	0	27	27	0	0	0	0	13.5	27	0	0	0	0	0	13.5	40.5	13.5	297	13.5	0	122	0	0	0	0	0	0	0	0	0	0	0	0	0	0	0	0	0	0	0	0	0	0	0	0	0	27	0	0	0	0	27	0	0	0	0	0	0	0	0	0	0	0	0	0	0	13.5	0	27	0	0	0	0	13.5	0	0	13.5	0	0	13.5	0	0	0	0	0	0	0	27	0	0	13.5	0	0	0	13.5	0	0	0	0	0	0	0	0	0	0	0	0	0	0	0	0	0	0	0	0	0	0	13.5	13.5	0	0	13.5	0	0	13.5	0	13.5	0	0	0	0	0	0	0	0	0	0	0	0	27	0	0	0	0	0	0	27	13.5	0	0	0	0	0	0	0	13.5	0	0	13.5	0	13.5	0	0	0	27	0	40.5	0	0	0	13.5	0	13.5	0	0	0	0	0	0	0	0	0	0	0	0	40.5	0	0	0	27	0	0	27	0	0	0	0	27	0	0	0	27	0	0	0	0	0	27	0	0	0	0	54	0	0	0	94.6	0	13.5	0	0	13.5	0	0	0	122	0	0	0	0	0	27	122	0	27	0	0	0	0	0	0	0	0	0	81.1	0	0	0	0	0	0	0	0	0	0	0	0	13.5	0	0	0	0	0	13.5	0	0	94.6	13.5	13.5	0	0	0	0	13.5	0	13.5	0	0	0	0	0	0	0	0	0	0	54	0	0	0	0	13.5	0	0	13.5	0	0	13.5	0	0	27	0	0	13.5	13.5	0	13.5	0	27	40.5	27	0	13.5	459	0	0	40.5	0	0	0	0	0	0	0	0	0	13.5	0	0	0	0	0	0	0	0	0	54	0	27	0	0	0	0	67.6	0	0	0	13.5	13.5	0	0	0	27	0	0	0	27	0	0	0	0	0	0	67.6	0	0	13.5	27	13.5	0	81.1	0	40.5	122	0	0	13.5	0	54	13.5	0	13.5	0	0	0	0	0	0	0	0	0	13.5	0	13.5	0	0	81.1	108	0	0	0	13.5	0	94.6	0	0	0	27	0	13.5	0	27	13.5	0	0	0	27	13.5	0	0	0	0	0	27	0	0	54	13.5	27	0	0	13.5	0	0	0	0	0	0	0	0	13.5	0	0	0	0	0	13.5	0	27	13.5	13.5	0	0	13.5	0	13.5	0	203	13.5	0	0	40.5	0	13.5	54	0	0	0	0	0	122	0	0	0	0	13.5	0	0	0	0	0	0	13.5	0	0	0	27	0	27	0	0	0	67.6	0	0	0	27	0	0	13.5	0	0	13.5	13.5	0	0	0	0	0	0	0	0	0	0	27	0	0	0	0	0	0	13.5	0	0	0	27	0	0	0	0	0	0	0	0	0	0	0	0	0	0	0	0	0	0	0	0	0	0	13.5	13.5	0	13.5	0	67.6	0	0	0	0	0	0	0	0	27	13.5	0	13.5	0	0	27	0	13.5	13.5	0	0	13.5	0	13.5	108	0	0	0	0	0	40.5	0	0	0	13.5	0	0	0	0	0	108	0	40.5	0	0	0	40.5	0	0	0	13.5	0	0	0	0	0	0	0	0	0	0	0	0	0	40.5	0	13.5	0	0	13.5	0	0	0	0	0	0	0	0	0	13.5	0	0	0	27	0	0	0	0	0	0	0	0	230	13.5	0	13.5	0	0	0	0	0	0	459	0	0	0	13.5	0	0	0	0	0	0	0	0	0	13.5	40.5	0	0	13.5	0	0	67.6	0	0	0	27	0	0	0	0	0	54	0	0	0	0	0	0	13.5	0	0	0	0	0	0	13.5	0	0	0	0	0	13.5	0	13.5	0	0	0	0	0	0	0	27	54	0	0	0	0	0	40.5	0	0	0	0	0	0	0	0	0	40.5	0	13.5	0	0	0	0	0	0	13.5	54	149	0	0	0	0	13.5	0	0	0	0	40.5	0	0	0	0	0	13.5	0	0	13.5	0	0	0	0	0	13.5	189	0	0	0	13.5	0	0	0	13.5	0	0	0	0	0	0	0	13.5	0	0	0	0	13.5	0	162	0	40.5	0	13.5	0	94.6	0	0	122	13.5	0	27	0	0	0	0	0	0	0	0	13.5	0	81.1	27	0	0	0	0	0	13.5	0	0	0	0	0	0	0	0	0	13.5	0	27	54	27	0	0	0	0	0	13.5	0	135	0	0	0	162	0	0	0	0	135	0	0	0	0	0	13.5	0	40.5	40.5	13.5	0	0	0	13.5	0	0	0	0	0	27	27	0	405	0	40.5	0	0	13.5	0	0	0	0	0	0	40.5	0	13.5	135	0	54	0	0	54	0	0	0	0	13.5	0	0	0	0	0	67.6	40.5	0	0	0	0	0	0	40.5	0	0	0	0	0	0	13.5	40.5	0	0	13.5	0	0	27	13.5	0	0	0	0	0	0	27	0	0	13.5	149	0	0	0	0	0	0	0	13.5	0	108	0	0	0	324	13.5	0	0	0	0	0	0	40.5	0	0	0	0	0	0	0	40.5	13.5	0	0	0	0	13.5	0	0	0	0	0	0	0	0	13.5	0	0	0	0	13.5	13.5	0	0	0	0	27	13.5	0	0	0	0	0	0	0	0	0	0	0	0	13.5	0	0	0	0	0	0	0	13.5	0	13.5	13.5	0	0	0	0	0	0	0	0	0	0	0	0	0	13.5	0	0	27	0	0	0	0	0	0	0	0	0	0	0	13.5	0	0	94.6	0	40.5	0	81.1	13.5	0	0	13.5	0	13.5	54	0	0	0	67.6	13.5	0	13.5	0	0	0	13.5	0	0	0	0	0	0	0	0	0	0	0	0	0	27	0	27	0	0	13.5	0	0	0	13.5	13.5	81.1	0	0	27	0	13.5	0	13.5	0	0	40.5	27	13.5	13.5	0	0	0	0	0	0	0	54	0	0	0	0	0	0	13.5	0	0	27	0	0	0	0	0	0	13.5	40.5	0	13.5	0	0	0	0	13.5	0	27	0	0	27	0	13.5	0	67.6	0	0	13.5	0	13.5	0	0	13.5	0	13.5	13.5	13.5	13.5	27	0	0	0	0	0	13.5	0	0	0	0	0	13.5	0	0	0	40.5	0	13.5	0	0	0	0	0	0	0	0	0	0	0	0	13.5	13.5	0	0	0	0	0	0	0	0	13.5	27	13.5	0	0	0	13.5	13.5	0	0	13.5	27	0	0	13.5	0	0	0	13.5	0	0	13.5	40.5	0	13.5	13.5	13.5	0	0	0	13.5	0	27	0	0	0	0	13.5	0	0	0	0	0	0	0	13.5	0	0	27	40.5	13.5	0	13.5	13.5	40.5	0	0	0	0	13.5	13.5	0	0	0	0	122	0	13.5	13.5	0	0	0	0	0	27	27	67.6	13.5	0	13.5	13.5	0	0	149	81.1	27	0	0	0	0	27	13.5	0	0	0	0	0	13.5	13.5	0	0	0	0	0	0	0	0	0	0	0	0	13.5	13.5	0	0	0	0	0	284	13.5	0	0	0	0	13.5	0	0	0	0	0	0	0	0	0	0	0	0	0	0	0	0	0	13.5	13.5	0	27	27	0	0	0	0	40.5	0	0	0	0	0	0	13.5	0	0	13.5	0	27	0	13.5	54	0	0	0	67.6	0	0	0	13.5	0	0	0	54	0	13.5	13.5	13.5	13.5	0	0	13.5	0	13.5	0	0	13.5	0	0	0	0	13.5	27	40.5	13.5	0	0	0	0	0	0	13.5	0	0	0	40.5	0	0	0	13.5	0	27	0	0	54	0	0	13.5	0	0	0	0	0	0	13.5	0	0	0	13.5	0	0	0	0	13.5	0	0	0	0	0	0	0	0	0	0	0	0	0	27	0	0	0	0	0	27	0	27	0	0	0	0	0	0	0	0	0	0	0	0	0	94.6	0	0	0	54	0	0	13.5	0	0	0	0	40.5	0	67.6	54	27	0	0	0	54	0	0	0	40.5	27	0	0	0	0	94.6	0	40.5	0	0	27	0	0	81.1	0	0	0	0	0	0	0	0	0	0	13.5	0	0	13.5	0	0	13.5	0	0	13.5	0	0	13.5	0	0	0	0	0	0	0	0	0	0	0	0	0	0	0	0	0	0	0	13.5	0	0	13.5	0	67.6	0	0	0	0	0	27	0	0	0	0	0	0	0	0	13.5	94.6	0	0	0	0	0	13.5	0	0	0	13.5	0	0	0	0	0	13.5	0	27	0	0	13.5	13.5	0	0	0	13.5	0	13.5	0	0	0	0	0	0	0	94.6	27	0	0	13.5	0	0	40.5	0	0	0	13.5	0	54	27	0	13.5	13.5	0	0	0	0	0	0	0	0	13.5	0	13.5	0	0	0	13.5	0	0	0	0	0	13.5	13.5	0	0	0	27	0	0	0	54	0	0	0	0	27	0	0	94.6	0	0	0	0	0	0	40.5	40.5	0	0	13.5	0	0	0	0	0	0	0	0	0	0	27	0	0	0	13.5	0	0	13.5	0	0	0	0	40.5	0	0	0	0	0	0	0	0	13.5	0	0	13.5	13.5	13.5	0	0	0	0	0	0	0	0	0	0	0	0	0	0	0	0	0	0	0	0	0	13.5	0	27	27	0	0	13.5	0	13.5	0	0	0	0	0	13.5	13.5	13.5	0	0	0	0	27	13.5	0	108	0	0	0	0	0	0	0	0	0	0	0	0	0	54	13.5	27	40.5	0	0	0	0	0	54	13.5	0	0	54	0	0	54	0	27	27	0	27	13.5	0	54	0	0	27	27	0	0	0	0	0	13.5	13.5	13.5	54	0	0	13.5	0	67.6	0	0	0	40.5	0	0	0	0	0	0	0	0	0	0	0	0	13.5	0	54	0	0	13.5	0	13.5	40.5	0	0	13.5	0	0	0	13.5	0	0	13.5	0	0	0	0	13.5	13.5	176	27	0	27	0	0	13.5	0	13.5	0	0	0	13.5	27	13.5	0	27	0	0	0	0	0	0	0	0	0	0	13.5	0	0	0	0	135	40.5	0	54	0	27	0	0	40.5	0	13.5	0	0	27	27	0	0	40.5	0	108	81.1	0	0	0	0	0	0	13.5	13.5	0	0	13.5	13.5	13.5	13.5	0	27	0	0	0	0	0	0	54	0	0	13.5	0	0	0	0	0	0	0	0	0	0	40.5	13.5	0	0	0	0	0	0	0	0	0	0	0	13.5	0	0	0	40.5	13.5	0	0	27	0	0	40.5	40.5	13.5	0	13.5	40.5	81.1	54	0	0	0	0	0	0	0	0	0	0	0	0	0	0	0	0	0	0	0	0	0	40.5	27	0	0	13.5	0	0	81.1	0	0	0	40.5	0	27	0	94.6	0	0	0	13.5	0	27	0	13.5	13.5	0	0	27	40.5	13.5	0	0	0	0	0	0	54	27	0	0	0	0	0	0	54	0	0	0	0	0	0	13.5	0	54	0	0	0	0	0	0	0	81.1	13.5	0	40.5	13.5	13.5	0	0	0	0	0	13.5	0	0	13.5	0	0	27	0	40.5	0	0	0	0	0	0	0	0	13.5	0	0	0	0	0	0	13.5	0	0	0	0	0	0	0	27	27	0	0	0	0	0	13.5	0	0	0	13.5	0	0	0	0	0	0	0	0	0	0	0	0	13.5	0	0	0	0	0	0	0	0	0	0	0	40.5	0	0	0	0	0	0	13.5	0	0	40.5	0	27	0	0	0	0	0	13.5	0	0	0	0	0	40.5	0	13.5	0	13.5	0	0	13.5	0	0	0	0	13.5	0	0	94.6	0	0	0	0	0	0	0	0	13.5	0	0	0	0	0	189	0	0	0	0	0	13.5	0	0	13.5	0	27	0	0	0	13.5	0	13.5	0	13.5	0	0	0	0	0	0	0	0	0	0	13.5	0	40.5	13.5	0	0	0	0	13.5	0	0	0	13.5	0	0	13.5	0	13.5	0	0	13.5	0	0	13.5	0	0	0	40.5	0	0	473	0	0	0	0	0	54	0	0	0	0	0	27	0	0	0	27	0	0	0	0	0	0	0	27	0	13.5	0	0	0	0	0	0	0	0	27	67.6	0	13.5	0	0	0	0	13.5	0	0	27	13.5	0	0	0	0	0	27	0	40.5	0	0	13.5	13.5	13.5	40.5	0	0	135	27	0	0	0	0	0	0	54	0	0	0	13.5	0	81.1	0	0	0	0	0	0	13.5	13.5	0	27	0	0	13.5	0	0	0	0	0	13.5	0	0	0	0	0	0	0	0	0	0	0	0	0	0	0	0	0	0	0	0	0	0	0	0	0	94.6	0	0	0	0	0	0	0	27	0	0	0	0	0	0	0	27	0	27	0	0	0	0	0	0	13.5	0	0	0	0	0	0	0	13.5	135	0	0	0	0	0	54	13.5	0	0	0	0	0	13.5	0	0	0	0	67.6	0	13.5	13.5	0	0	13.5	0	0	0	27	40.5	0	0	0	0	13.5	0	40.5	13.5	0	0	0	0	0	0	0	0	0	0	0	0	0	0	0	0	0	0	122	13.5	0	0	0	0	0	40.5	0	0	67.6	0	0	13.5	0	0	27	0	27	27	0	13.5	0	0	40.5	0	0	13.5	0	0	0	0	0	0	0	0	94.6	0	0	0	0	13.5	0	0	0	13.5	67.6	0	67.6	0	176	13.5	0	0	0	0	27	0	27	13.5	0	0	0	0	27	40.5	0	0	149	13.5	0	0	27	0	0	0	0	0	0	13.5	108	0	0	54	0	0	0	0	13.5	0	0	0	0	0	0	0	0	0	0	13.5	0	0	0	0	0	0	0	27	0	81.1	0	0	0	0	54	13.5	0	0	0	0	0	13.5	0	0	0	13.5	0	0	0	0	0	0	0	0	0	13.5	27	67.6	0	27	0	0	27	0	13.5	0	0	0	0	0	40.5	0	13.5	0	0	0	0	40.5	0	40.5	0	0	0	0	0	0	13.5	13.5	0	0	0	0	13.5	0	94.6	0	0	0	81.1	0	13.5	0	27	0	0	13.5	0	0	0	27	0	0	0	0	270	0	0	0	0	13.5	0	0	0	108	0	0	0	0	0	0	0	81.1	27	0	0	13.5	0	0	0	13.5	0	13.5	0	0	0	0	0	0	0	27	0	0	0	0	0	0	0	0	13.5	27	0	0	0	122	0	0	13.5	13.5	0	0	13.5	0	0	0	0	0	0	13.5	0	0	0	0	27	0	27	0	0	0	0	0	0	13.5	13.5	13.5	0	0	0	0	0	0	0	0	0	0	13.5	0	0	0	0	0	0	0	0	0	0	0	0	0	0	0	0	0	0	203	0	0	0	13.5	0	13.5	0	13.5	0	0	13.5	0	27	0	0	0	0	0	13.5	0	0	13.5	27	0	0	0	0	108	40.5	0	0	135	0	0	0	27	27	67.6	13.5	0	13.5	0	0	27	0	0	0	0	0	13.5	13.5	13.5	40.5	81.1	0	67.6	13.5	0	0	40.5	0	13.5	0	0	0	0	0	0	40.5	0	0	0	0	27	13.5	0	0	0	0	0	108	0	13.5	0	0	0	0	0	13.5	0	0	0	67.6	0	27	0	0	13.5	0	0	0	27	0	0	0	0	67.6	0	0	0	13.5	0	13.5	0	0	0	0	0	0	94.6	13.5	0	13.5	0	13.5	0	0	0	0	0	0	0	0	0	0	0	13.5	13.5	0	0	135	0	13.5	40.5	0	0	0	0	0	0	0	27	0	0	13.5	40.5	0	0	27	0	0	0	0	27	0	0	0	0	13.5	0	0	0	0	0	81.1	0	0	0	0	0	40.5	0	54	0	13.5	0	13.5	13.5	0	27	0	0	40.5	0	0	0	0	13.5	0	0	0	0	54	0	40.5	0	0	13.5	13.5	0	94.6	13.5	0	13.5	0	0	40.5	0	0	0	0	0	0	13.5	0	0	13.5	0	0	0	0	0	0	0	0	13.5	0	0	0	27	0	0	0	0	0	0	0	13.5	0	0	0	0	0	0	67.6	0	13.5	0	0	0	0	0	0	0	0	13.5	0	0	0	0	0	0	13.5	0	0	0	27	13.5	0	0	0	0	0	149	0	0	0	0	0	13.5	40.5	0	0	0	0	108	0	0	0	0	0	13.5	13.5	0	40.5	54	216	0	0	54	0	0	0	0	0	0	0	0	0	0	0	0	0	13.5	0	94.6	0	0	0	13.5	0	67.6	0	0	0	81.1	0	0	0	0	0	0	13.5	0	0	0	0	0	0	0	0	0	0	0	0	0	0	0	13.5	0	0	0	0	13.5	0	13.5	27	0	27	0	0	0	0	81.1	0	40.5	0	0	0	0	0	0	0	189	0	0	0	0	0	0	0	0	13.5	40.5	0	0	0	0	0	13.5	0	0	0	0	0	0	0	27	0	0	0	0	0	0	27	0	0	0	27	27	40.5	27	0	27	0	0	0	0	27	0	13.5	0	0	0	27	0	0	0	0	0	0	0	176	13.5	27	0	0	0	0	0	0	0	0	40.5	0	0	0	27	0	40.5	0	0	0	0	0	54	0	0	0	27	0	13.5	13.5	0	0	0	0	0	0	0	0	0	0	13.5	13.5	0	13.5	0	81.1	0	0	0	0	0	0	0	13.5	40.5	13.5	0	0	0	0	0	0	0	0	0	13.5	0	0	0	0	0	0	0	0	13.5	0	0	0	13.5	0	0	0	0	13.5	284	0	0	0	0	0	0	13.5	0	27	0	0	0	0	54	0	0	0	0	27	0	0	0	13.5	0	0	0	13.5	27	0	0	0	0	0	0	13.5	0	13.5	0	0	0	0	54	0	0	0	0	0	0	0	13.5	27	0	0	0	0	0	0	0	0	13.5	0	0	13.5	0	0	0	0	0	27	0	13.5	0	13.5	0	0	0	0	0	0	0	0	0	0	0	0	0	0	0	0	0	0	0	0	13.5	0	0	0	0	0	0	0	81.1	216	0	0	0	0	0	135	0	13.5	13.5	0	0	0	0	0	27	0	0	0	0	0	0	27	0	27	0	0	0	0	0	13.5	0	13.5	0	0	40.5	0	0	0	54	0	0	0	0	13.5	40.5	0	0	54	0	0	40.5	13.5	0	13.5	0	0	0	0	13.5	122	0	0	13.5	0	0	40.5	0	0	13.5	0	0	0	0	0	0	0	0	0	0	0	0	0	0	0	27	13.5	0	0	0	0	0	0	0	0	0	0	0	0	0	0	0	0	0	0	13.5	27	67.6	0	13.5	0	0	0	0	0	0	0	0	0	0	27	0	0	27	13.5	0	0	0	0	176	0	0	0	13.5	40.5	0	13.5	0	0	0	0	13.5	0	0	0	0	0	0	0	0	13.5	27	0	0	0	0	0	122	0	0	0	0	0	0	0	149	0	0	0	13.5	0	162	0	0	0	0	0	0	40.5	0	13.5	0	0	0	0	0	0	0	0	0	0	0	0	13.5	0	0	0	13.5	0	0	0	0	0	0	0	0	13.5	0	27	13.5	0	0	13.5	0	0	0	0	27	54	0	13.5	0	0	0	0	0	0	0	13.5	0	0	0	0	0	0	0	0	40.5	13.5	0	0	0	0	13.5	0	0	0	0	0	0	0	0	0	0	0	0	108	0	0	0	0	13.5	0	27	0	0	0	54	13.5	0	0	0	0	0	0	0	0	27	0	0	0	0	0	0	0	0	0	67.6	0	0	0	0	13.5	0	0	0	0	0	13.5	0	27	27	13.5	0	0	0	27	0	0	0	27	0	94.6	0	0	94.6	0	0	0	0	0	0	13.5	13.5	54	0	40.5	0	0	0	0	13.5	0	13.5	0	0	0	0	40.5	284	0	513	27	40.5	0	0	0	13.5	40.5	0	122	0	108	13.5	0	13.5	13.5	0	0	0	0	81.1	0	0	0	0	0	0	0	0	0	0	0	13.5	27	0	0	27	0	13.5	0	0	0	0	0	0	0	13.5	0	0	0	0	0	27	0	0	0	0	0	0	0	0	0	27	0	0	0	0	0	27	27	67.6	0	0	0	0	0	0	0	0	108	27	0	27	27	0	0	0	0	0	13.5	13.5	27	0	0	0	0	0	0	0	13.5	0	0	0	0	13.5	0	0	0	0	0	0	0	0	13.5	27	0	81.1	40.5	0	13.5	0	0	297	13.5	0	0	13.5	0	0	0	0	0	0	27	0	27	0	13.5	0	0	0	0	0	13.5	0	0	0	0	0	0	0	0	0	0	0	0	0	0	0	13.5	0	0	0	0	13.5	0	0	0	0	0	0	0	0	0	0	13.5	0	0	0	0	0	0	0	0	13.5	0	0	0	0	0	0	0	0	0	0	54	0	81.1	0	0	0	0	0	0	0	27	0	0	0	0	0	0	0	0	13.5	0	27	40.5	0	0	0	0	0	0	0	0	0	0	0	27	13.5	0	0	13.5	0	13.5	0	0	54	0	0	0	0	122	0	40.5	0	0	0	94.6	230	216	0	0	0	13.5	13.5	0	0	0	0	0	0	0	0	0	0	0	0	27	0	0	13.5	0	13.5	0	13.5	0	0	0	0	0	0	0	0	0	0	0	0	0	0	13.5	13.5	0	13.5	230	13.5	0	0	0	0	0	0	0	13.5	13.5	0	0	27	0	0	0	0	0	0	0	0	0	0	13.5	0	13.5	67.6	0	27	0	0	0	0	0	0	0	0	0	0	0	0	0	0	0	0	0	0	0	0	0	0	0	0	0	0	0	0	0	0	0	0	0	0	13.5	0	0	0	0	0	0	13.5	13.5	13.5	0	13.5	0	0	0	0	81.1	54	0	0	0	0	0	0	0	0	0	0	0	0	27	0	0	0	0	0	0	0	0	13.5	13.5	0	81.1	13.5	0	0	40.5	0	13.5	0	0	0	13.5	0	0	54	0	0	0	108	0	13.5	0	0	0	0	0	0	54	162	0	13.5	0	0	27	27	0	0	0	27	13.5	0	0	0	0	0	27	0	13.5	0	13.5	27	0	13.5	0	0	0	13.5	0	0	0	0	108	0	0	0	13.5	13.5	0	0	13.5	0	0	13.5	0	0	0	0	0	13.5	0	0	0	0	13.5	0	0	0	27	0	0	0	0	0	0	0	0	0	0	0	0	0	0	13.5	13.5	13.5	0	0	0	0	0	0	0	27	297	0	0	0	0	0	0	13.5	0	0	0	0	13.5	0	0	0	0	27	0	0	40.5	40.5	0	0	13.5	0	0	0	0	0	0	0	0	0	0	0	0	0	13.5	13.5	0	0	13.5	0	0	0	0	27	40.5	0	0	0	0	0	27	13.5	0	0	0	0	0	0	0	0	0	0	0	0	0	0	0	0	40.5	0	27	0	0	0	0	40.5	0	67.6	0	0	0	0	0	54	27	0	0	0	40.5	13.5	0	0	0	0	13.5	13.5	13.5	0	0	54	0	13.5	13.5	0	0	216	0	122	0	108	0	0	0	27	0	13.5	135	0	0	0	0	0	0	0	0	0	0	27	13.5	0	0	0	0	27	0	0	13.5	0	0	13.5	0	0	0	67.6	0	0	0	13.5	0	0	13.5	0	27	0	0	0	0	0	0	0	13.5	0	67.6	0	13.5	0	0	27	40.5	0	0	0	0	0	0	40.5	13.5	0	0	13.5	0	0	0	0	67.6	27	13.5	0	0	0	13.5	0	0	27	13.5	0	0	0	0	0	0	27	0	0	0	0	0	0	13.5	0	81.1	0	27	0	0	13.5	0	0	27	0	0	0	0	0	0	0	0	0	0	0	0	0	0	0	0	0	0	40.5	13.5	13.5	0	0	0	0	0	0	0	0	0	94.6	0	0	0	0	0	0	0	13.5	0	0	13.5	0	27	0	0	0	0	0	0	0	40.5	13.5	311	0	0	0	0	0	0	0	0	40.5	0	0	0	0	27	0	27	122	0	13.5	0	0	0	0	0	0	0	13.5	0	0	0	13.5	0	0	0	0	162	0	0	0	13.5	13.5	0	0	0	0	0	0	0	0	0	0	0	0	13.5	0	0	0	0	0	0	27	40.5	40.5	0	13.5	0	0	0	0	0	0	13.5	27	13.5	0	0	0	0	0	27	0	27	0	0	27	0	13.5	0	13.5	67.6	0	40.5	0	0	0	0	0	0	0	0	0	13.5	0	0	473	54	0	0	13.5	0	0	0	0	0	13.5	0	0	0	13.5	0	0	0	0	0	0	0	0	0	0	0	13.5	13.5	0	0	54	13.5	0	0	0	0	0	0	0	13.5	0	13.5	40.5	0	0	40.5	0	0	0	0	0	0	0	13.5	0	203	0	0	0	0	13.5	0	0	0	0	0	0	27	0	0	0	0	0	0	0	0	0	0	13.5	27	0	0	0	0	0	13.5	0	27	0	0	27	0	0	0	0	0	108	13.5	40.5	0	0	0	0	0	0	0	0	0	27	0	0	0	13.5	0	0	0	13.5	81.1	0	0	0	0	0	0	0	0	0	0	27	0	0	0	0	0	0	0	0	0	0	0	81.1	13.5	27	0	0	0	0	13.5	13.5	0	0	0	0	13.5	0	40.5	27	0	0	13.5	0	0	0	13.5	0	0	0	40.5	0	0	0	0	0	0	0	0	40.5	13.5	0	0	0	13.5	13.5	0	0	0	13.5	0	0	0	0	0	0	0	0	0	0	0	0	0	0	13.5	0	0	0	94.6	0	0	0	40.5	0	0	13.5	27	0	0	0	27	67.6	0	40.5	27	0	0	0	13.5	0	0	13.5	0	13.5	40.5	0	0	0	0	0	0	27	0	40.5	0	0	13.5	0	0	0	0	0	0	0	0	0	0	0	0	0	0	0	0	0	0	0	0	149	13.5	0	13.5	0	13.5	0	0	0	0	0	0	0	0	0	13.5	0	0	0	0	0	13.5	0	27	0	13.5	0	0	0	0	13.5	27	0	13.5	54	0	27	0	0	0	0	0	13.5	0	27	0	0	13.5	0	0	0	81.1	0	0	13.5	0	0	27	122	0	0	0	649	0	108	94.6	0	0	0	0	0	0	0	13.5	0	0	0	13.5	0	13.5	13.5	0	0	0	13.5	0	0	0	0	0	0	189	13.5	0	27	0	0	0	0	0	0	13.5	0	0	0	0	0	54	0	13.5	54	0	0	0	0	0	0	0	0	0	0	0	0	0	0	0	54	0	0	0	0	0	0	0	0	0	0	40.5	40.5	0	13.5	0	27	0	0	0	0	0	0	0	0	27	0	13.5	135	0	0	0	40.5	0	27	54	0	0	13.5	0	40.5	27	0	13.5	0	0	0	0	94.6	54	27	0	0	0	13.5	0	0	13.5	0	27	0	0	0	13.5	0	0	0	67.6	0	0	0	0	0	0	0	0	27	0	0	0	0	13.5	0	27	0	0	67.6	0	0	0	0	0	0	0	0	0	0	13.5	0	0	27	0	0	0	13.5	27	13.5	0	0	67.6	0	0	0	0	0	0	0	0	0	0	0	0	40.5	0	0	0	0	0	0	0	0	0	0	0	0	0	0	0	0	0	13.5	13.5	0	0	0	0	0	0	0	0	13.5	13.5	0	0	13.5	54	0	13.5	13.5	13.5	0	0	0	0	0	0	0	13.5	40.5	0	0	0	0	0	0	0	0	0	0	0	0	0	0	0	0	0	0	0	0	0	0	13.5	0	0	0	0	13.5	0	0	0	27	0	0	81.1	0	13.5	40.5	0	13.5	40.5	0	0	0	0	0	27	0	13.5	0	13.5	13.5	13.5	0	54	0	13.5	0	0	0	27	0	0	13.5	0	0	13.5	0	0	0	122	40.5	0	13.5	27	0	0	0	0	0	0	13.5	0	27	67.6	13.5	0	0	0	13.5	0	0	0	0	13.5	13.5	54	270	0	0	0	0	0	0	27	0	40.5	0	13.5	0	13.5	0	0	0	0	0	0	13.5	0	0	0	0	67.6	27	0	0	54	0	13.5	0	0	0	0	13.5	0	0	0	0	13.5	0	13.5	0	0	0	0	0	0	0	13.5	0	0	0	0	0	27	0	0	0	0	0	0	0	0	27	54	40.5	0	0	13.5	0	0	0	0	0	0	0	0	0	0	0	0	0	0	0	176	0	0	0	0	40.5	0	0	0	0	0	0	0	0	108	40.5	13.5	0	108	0	13.5	0	13.5	446	0	0	0	0	40.5	27	81.1	0	27	0	13.5	13.5	0	27	13.5	0	0	0	13.5	0	0	0	0	0	13.5	0	108	0	0	27	0	13.5	54	0	108	0	0	0	0	0	13.5	0	27	13.5	0	13.5	0	0	0	0	0	0	0	0	0	0	0	67.6	0	0	0	67.6	0	13.5	0	0	0	27	40.5	0	0	0	0	13.5	40.5	0	0	27	13.5	27	0	0	13.5	0	67.6	0	0	0	0	40.5	0	0	0	0	0	67.6	27	0	0	0	27	0	0	13.5	0	0	0	0	0	0	0	0	0	0	0	0	0	0	13.5	0	0	40.5	0	0	0	0	0	0	40.5	0	13.5	0	67.6	0	0	0	0	81.1	0	0	0	0	13.5	0	0	0	0	0	0	0	40.5	0	0	0	0	0	13.5	67.6	0	0	13.5	0	135	0	54	0	0	0	0	0	0	0	0	0	0	13.5	0	0	0	0	27	0	0	27	13.5	0	0	0	0	0	0	13.5	0	0	13.5	0	27	0	0	27	0	0	0	0	0	0	0	0	0	0	0	0	0	0	0	0	0	0	0	0	40.5	0	13.5	0	0	0	0	0	0	40.5	0	0	0	0	0	0	0	27	0	0	0	0	0	0	0	0	0	0	0	0	0	0	13.5	0	0	0	0	0	13.5	27	13.5	13.5	54	0	13.5	0	0	0	13.5	0	0	0	0	0	0	0	0	0	0	13.5	0	0	0	0	0	0	0	13.5	0	27	0	13.5	0	0	0	0	203	0	0	54	0	0	0	40.5	0	0	13.5	0	0	0	0	0	0	0	0	0	0	0	0	40.5	0	13.5	40.5	0	13.5	0	0	0	0	54	0	0	0	13.5	0	0	0	0	0	0	94.6	0	0	0	13.5	13.5	0	0	0	0	0	0	0	0	0	0	162	0	0	0	0	0	0	13.5	0	0	0	0	108	0	0	0	13.5	0	0	0	0	0	0	0	0	0	40.5	0	40.5	0	0	0	0	0	0	0	40.5	0	13.5	0	27	40.5	0	0	94.6	0	0	13.5	122	0	13.5	0	13.5	27	27	13.5	0	0	27	0	13.5	13.5	0	0	0	0	13.5	0	0	0	108	40.5	0	0	0	0	0	0	0	13.5	0	0	0	0	0	0	0	0	108	0	27	13.5	0	0	0	0	0	13.5	0	0	0	0	27	0	13.5	0	0	0	27	0	81.1	0	0	13.5	0	0	0	0	0	40.5	0	0	0	0	0	40.5	40.5	0	0	0	0	13.5	0	0	0	0	0	108	0	0	0	0	0	0	0	67.6	0	0	0	27	0	13.5	0	13.5	0	13.5	0	0	0	0	27	0	0	0	13.5	40.5	13.5	0	54	0	0	0	0	0	0	0	0	0	0	0	0	0	0	0	0	0	13.5	0	0	0	162	54	67.6	0	0	0	0	13.5	0	0	0	0	0	13.5	0	0	0	13.5	0	0	0	0	0	0	0	0	0	13.5	0	0	0	0	0	0	0	27	13.5	13.5	0	0	0	0	0	0	0	0	0	0	0	54	0	0	0	0	0	108	0	0	13.5	40.5	0	0	0	0	0	0	0	0	0	0	0	13.5	0	0	0	0	0	13.5	0	0	67.6	0	0	0	0	0	13.5	67.6	0	0	13.5	0	0	0	0	0	27	0	0	0	0	0	0	0	149	0	0	54	13.5	0	0	0	0	13.5	27	13.5	0	40.5	54	0	0	0	0	0	0	0	108	0	0	0	0	0	203	13.5	0	0	0	13.5	0	0	0	0	13.5	0	54	0	0	13.5	0	13.5	0	0	27	0	0	13.5	0	0	176	0	0	0	0	13.5	0	0	0	13.5	0	0	0	13.5	0	0	13.5	13.5	13.5	0	13.5	27	13.5	0	0	0	0	0	0	0	13.5	0	13.5	0	0	0	0	40.5	0	0	0	0	0	0	0	0	0	13.5	0	0	0	54	0	0	0	0	0	0	0	0	0	0	0	0	0	27	0	0	0	13.5	13.5	40.5	0	0	0	0	0	0	27	0	54	13.5	0	27	0	0	135	0	0	0	0	0	0	0	54	27	0	0	0	27	0	0	13.5	0	81.1	0	0	0	0	0	0	0	0	0	13.5	0	27	0	0	0	0	0	13.5	0	0	13.5	0	0	13.5	40.5	0	81.1	0	13.5	0	0	0	0	13.5	0	0	13.5	0	0	0	0	81.1	13.5	0	0	0	0	0	0	67.6	0	0	0	0	0	0	54	0	0	0	0	0	0	0	27	0	0	13.5	0	0	0	0	0	0	0	0	0	0	0	203	0	0	0	0	0	0	27	0	0	0	0	13.5	0	0	0	0	0	13.5	27	0	0	0	0	0	0	0	13.5	0	0	0	67.6	0	0	0	27	0	0	40.5	0	0	0	13.5	13.5	54	0	0	0	0	27	0	27	13.5	54	0	0	0	0	0	27	0	0	0	0	0	0	0	13.5	0	0	0	0	27	0	0	0	0	149	0	0	0	0	230	0	13.5	0	0	0	0	0	13.5	27	13.5	13.5	0	13.5	0	0	0	0	0	13.5	13.5	0	0	0	13.5	0	40.5	0	94.6	0	54	13.5	13.5	27	0	0	0	0	0	0	0	0	0	13.5	0	54	0	0	0	13.5	0	0	0	13.5	0	0	0	0	0	0	0	0	0	0	0	108	0	0	13.5	0	0	27	27	0	0	0	0	13.5	13.5	0	0	0	0	0	81.1	0	0	0	0	0	0	0	0	0	0	0	13.5	13.5	13.5	0	13.5	0	0	0	27	0	0	0	0	0	0	0	0	0	27	40.5	0	27	0	0	0	0	0	0	0	0	0	0	0	0	0	94.6	0	0	0	0	0	0	0	0	0	0	0	0	0	54	0	54	0	67.6	0	0	0	0	0	0	0	0	0	0	0	13.5	0	0	13.5	0	13.5	27	27	0	0	40.5	0	405	0	0	0	27	0	0	0	0	54	0	0	0	0	13.5	0	0	0	0	0	0	13.5	0	27	0	0	13.5	0	0	40.5	0	0	0	0	0	13.5	13.5	40.5	0	0	0	0	13.5	0	0	0	0	0	0	0	0	67.6	0	0	0	0	0	0	0	0	13.5	67.6	0	0	13.5	67.6	0	0	13.5	0	0	0	0	13.5	94.6	13.5	27	0	40.5	0	0	0	0	0	0	0	40.5	0	0	0	94.6	0	0	13.5	0	0	0	40.5	0	0	0	0	0	0	27	0	0	0	94.6	0	0	81.1	0	0	0	0	13.5	0	13.5	0	0	27	0	0	0	27	0	0	0	0	0	13.5	0	0	0	0	0	0	0	0	0	0	0	0	0	54	0	0	0	0	0	0	0	40.5	13.5	0	0	0	13.5	0	338	27	0	0	0	0	13.5	0	0	0	0	54	40.5	0	54	0	0	0	0	0	0	0	0	0	13.5	0	0	13.5	0	40.5	27	0	0	13.5	0	0	0	0	0	13.5	0	27	40.5	0	27	0	0	13.5	0	0	0	0	0	0	0	0	0	0	40.5	0	0	0	0	13.5	0	0	0	13.5	0	0	13.5	27	27	0	13.5	40.5	0	13.5	0	0	122	54	27	0	0	13.5	0	0	54	0	0	0	27	0	13.5	0	0	0	0	0	0	0	0	27	0	0	0	13.5	0	0	0	0	0	13.5	0	0	0	40.5	40.5	0	0	0	0	0	0	0	0	0	0	0	0	0	0	0	0	0	0	0	0	0	0	0	0	13.5	0	27	27	0	67.6	27	0	0	13.5	0	0	0	0	0	0	0	0	0	0	0	0	0	0	0	13.5	0	0	13.5	0	0	0	0	13.5	13.5	0	0	0	0	0	0	0	0	0	0	0	13.5	0	0	0	0	13.5	0	203	27	0	0	13.5	27	27	0	0	40.5	0	0	0	0	0	0	0	0	0	13.5	13.5	27	0	0	0	0	0	0	0	0	13.5	0	0	0	0	0	0	13.5	0	0	0	0	0	67.6	0	27	0	0	0	0	0	0	0	27	0	40.5	0	13.5	13.5	0	0	0	0	0	0	0	0	0	0	0	0	0	0	0	0	13.5	0	0	13.5	0	13.5	0	54	0	54	13.5	40.5	0	0	54	0	54	0	0	67.6	0	0	13.5	0	0	13.5	13.5	0	0	0	0	13.5	0	0	0	0	0	0	0	27	13.5	0	0	0	27	54	0	27	0	0	0	0	0	0	0	0	0	0	0	0	0	0	0	0	0	0	0	0	0	0	0	27	0	0	0	40.5	40.5	0	0	0	0	0	40.5	0	0	0	0	13.5	0	0	0	0	0	0	0	0	216	0	13.5	54	0	0	0	40.5	0	0	0	0	0	0	13.5	135	0	0	13.5	0	0	0	0	0	0	0	13.5	0	0	0	0	0	0	13.5	0	0	67.6	94.6	27	0	176	0	0	0	54	0	0	0	13.5	13.5	0	13.5	0	13.5	0	0	0	0	0	0	0	67.6	0	0
cancer	0	0	0	0	0	0	0	76.8	0	0	0	0	154	0	0	0	0	0	0	0	38.4	0	0	0	0	0	0	0	0	0	0	0	76.8	0	0	0	0	0	0	0	0	0	0	0	0	0	0	38.4	0	0	0	0	0	0	0	0	0	0	0	0	0	38.4	0	0	0	0	0	0	0	0	0	0	76.8	0	0	0	0	0	0	0	0	0	38.4	0	0	0	0	0	0	0	0	0	0	0	0	0	0	0	0	0	0	0	0	0	38.4	0	0	76.8	38.4	192	230	0	0	0	38.4	0	0	0	0	0	0	0	0	0	38.4	0	0	0	0	0	0	0	0	0	0	0	0	0	0	0	115	0	0	0	0	0	0	0	0	0	0	0	0	0	0	0	0	0	0	0	0	0	0	38.4	0	0	0	0	0	0	0	0	0	0	0	0	0	0	0	0	0	0	0	0	0	0	0	0	230	0	0	0	0	0	0	0	76.8	0	0	0	0	0	0	0	0	0	38.4	0	76.8	38.4	0	0	38.4	0	0	0	0	0	0	0	76.8	0	0	0	0	0	0	0	0	0	0	0	0	0	0	0	115	0	0	0	0	0	0	0	0	0	38.4	0	115	0	0	0	0	0	0	0	0	0	38.4	0	0	0	0	0	0	38.4	38.4	0	0	0	0	0	0	0	0	0	0	0	0	0	0	0	0	0	38.4	0	115	0	0	38.4	38.4	0	38.4	0	0	0	0	0	0	0	0	0	0	76.8	0	0	38.4	38.4	0	0	0	0	0	0	0	0	0	0	0	38.4	0	0	0	0	38.4	0	0	0	0	0	38.4	0	0	0	0	0	0	0	0	0	38.4	0	0	0	0	0	0	0	0	0	0	0	0	0	0	0	0	0	0	0	0	0	0	38.4	0	0	0	0	0	0	0	0	38.4	0	0	0	0	0	38.4	0	0	0	0	0	0	0	0	0	0	0	0	0	0	0	0	0	0	0	0	38.4	0	0	0	0	0	0	38.4	38.4	0	0	0	0	0	0	0	0	0	38.4	38.4	0	0	0	0	0	0	0	0	192	38.4	0	0	0	0	0	76.8	0	38.4	0	0	0	0	0	0	0	0	0	0	0	0	0	0	0	0	0	0	0	0	0	0	0	0	0	0	0	0	0	0	38.4	38.4	0	115	0	0	0	0	0	0	0	0	38.4	0	38.4	653	0	0	0	0	38.4	38.4	230	0	0	38.4	0	0	0	0	0	0	0	0	0	0	38.4	0	0	0	0	0	76.8	0	38.4	0	0	0	0	0	0	0	0	0	0	0	0	0	0	0	0	0	0	76.8	0	0	0	0	0	0	0	0	0	0	0	0	0	0	0	0	0	0	0	0	0	0	0	0	0	0	0	0	0	0	0	0	0	38.4	0	0	0	0	76.8	0	0	38.4	0	0	0	76.8	76.8	0	0	0	38.4	0	0	0	38.4	0	0	0	0	0	38.4	0	0	0	0	0	38.4	0	38.4	0	0	0	0	0	0	0	38.4	0	0	0	0	0	0	0	0	38.4	38.4	0	0	0	0	0	0	269	0	0	0	0	0	0	0	0	0	0	0	0	76.8	0	0	38.4	0	0	0	0	76.8	0	0	38.4	0	0	38.4	0	0	38.4	0	0	0	0	38.4	576	0	0	0	0	0	0	0	0	0	0	0	0	0	0	0	0	0	0	0	76.8	0	0	0	0	0	0	0	0	0	0	0	0	0	38.4	0	0	0	0	0	0	0	0	0	0	154	0	0	115	0	0	0	0	0	38.4	38.4	0	0	0	0	38.4	0	0	0	0	0	0	0	38.4	0	0	0	0	0	0	38.4	0	0	0	0	38.4	0	0	0	0	0	0	0	0	0	0	0	0	0	0	0	0	0	0	0	0	0	0	38.4	115	38.4	0	0	76.8	0	38.4	0	0	38.4	0	0	0	0	0	0	38.4	0	38.4	0	0	0	0	0	0	0	0	0	0	0	0	0	0	0	0	0	0	0	38.4	0	0	0	0	0	0	0	76.8	0	0	0	0	0	0	0	0	0	38.4	38.4	0	0	0	0	0	0	0	38.4	0	0	76.8	0	0	38.4	0	0	0	0	0	0	0	0	0	115	0	0	0	38.4	0	0	0	0	0	0	0	0	0	0	0	38.4	0	0	38.4	0	0	0	154	0	0	0	76.8	0	0	0	0	0	0	0	0	0	38.4	0	0	0	0	38.4	0	38.4	0	38.4	0	0	0	115	0	0	0	0	0	0	0	0	0	0	0	0	0	0	0	0	0	0	0	0	0	0	0	0	0	0	0	0	0	0	0	0	0	0	0	0	0	0	0	0	0	0	0	38.4	0	38.4	0	0	0	0	0	0	0	0	0	0	0	0	0	0	0	0	38.4	0	0	38.4	0	0	0	0	0	0	38.4	0	0	0	154	38.4	38.4	0	0	0	0	0	0	0	0	0	0	0	0	0	0	0	0	154	0	0	0	0	0	0	0	0	0	0	0	0	38.4	0	0	154	0	115	0	38.4	0	0	0	0	0	0	0	0	0	38.4	0	0	0	0	0	0	0	0	0	0	0	0	0	38.4	38.4	0	0	0	0	0	0	0	0	0	0	0	0	38.4	38.4	38.4	0	0	38.4	0	0	0	0	0	0	0	0	0	0	115	38.4	0	0	38.4	0	0	0	0	0	0	0	0	0	0	0	0	0	38.4	0	0	0	0	0	0	76.8	0	0	0	0	0	0	0	0	0	0	76.8	0	0	0	0	0	0	0	38.4	0	0	0	0	0	0	0	0	0	0	0	192	0	0	0	0	0	0	0	0	0	0	0	38.4	0	0	0	0	0	0	0	0	0	0	0	0	0	0	0	0	0	0	0	0	0	0	38.4	0	0	0	0	0	0	0	0	38.4	115	0	0	0	0	0	0	0	76.8	0	0	0	0	0	0	0	0	0	0	38.4	0	38.4	0	0	38.4	0	0	0	0	0	76.8	0	0	0	0	0	384	38.4	806	0	0	0	38.4	0	0	0	38.4	0	0	0	0	38.4	115	0	0	0	0	0	0	0	0	0	0	0	0	0	0	0	0	115	0	0	38.4	0	76.8	0	154	0	0	0	0	0	0	0	0	38.4	0	0	0	0	0	0	0	0	0	0	0	0	192	0	0	0	0	0	0	0	76.8	38.4	0	76.8	0	0	0	0	0	0	38.4	0	0	0	0	0	0	0	0	0	0	0	0	0	0	0	38.4	0	0	0	38.4	38.4	0	0	0	38.4	76.8	0	0	0	0	0	38.4	0	0	0	0	0	0	0	0	0	0	0	0	0	0	0	0	0	0	0	0	0	0	0	0	0	0	0	38.4	0	38.4	0	0	0	0	0	0	0	0	0	76.8	0	0	0	0	0	0	0	0	0	0	0	0	115	0	0	0	0	0	0	0	0	38.4	0	0	0	0	0	0	38.4	0	0	0	0	0	0	0	0	0	0	0	0	0	0	0	0	0	115	0	0	38.4	0	38.4	0	0	0	0	0	0	0	0	0	0	0	0	0	0	0	38.4	38.4	38.4	0	0	0	76.8	0	0	0	0	0	0	0	0	0	0	0	0	0	0	0	38.4	0	0	76.8	0	0	38.4	0	0	0	768	38.4	0	0	0	0	38.4	0	0	0	0	0	0	0	0	0	0	0	0	0	0	0	0	0	0	76.8	0	0	38.4	0	0	0	76.8	0	0	0	0	0	0	0	0	0	0	0	76.8	0	0	0	0	0	0	0	0	0	0	0	0	38.4	0	0	38.4	0	76.8	0	0	38.4	38.4	76.8	0	0	76.8	0	0	0	0	0	0	76.8	0	0	0	0	0	0	0	0	38.4	0	38.4	154	38.4	0	38.4	0	0	0	0	0	0	38.4	0	0	0	0	0	0	0	0	0	0	0	38.4	0	0	0	38.4	38.4	76.8	0	0	0	76.8	192	0	0	0	0	0	0	0	0	0	0	0	0	0	0	154	0	76.8	38.4	0	0	0	0	0	0	0	0	0	0	0	0	38.4	0	0	0	0	38.4	0	0	0	0	0	0	0	0	0	76.8	0	0	0	0	0	0	0	0	0	0	0	0	0	0	0	0	0	0	0	0	0	0	38.4	0	0	0	0	0	0	0	0	0	0	0	0	0	0	0	0	0	0	0	0	0	0	76.8	38.4	0	0	0	0	0	0	0	76.8	0	0	0	0	38.4	0	0	0	0	0	0	0	0	0	0	0	0	0	0	0	0	38.4	0	0	0	0	38.4	0	76.8	0	38.4	0	76.8	0	0	0	0	0	0	0	0	0	0	0	38.4	0	0	0	0	0	0	0	0	0	0	0	0	0	0	0	38.4	0	0	0	0	0	0	0	38.4	0	0	0	38.4	38.4	0	0	0	230	0	0	0	0	0	0	0	0	0	0	0	38.4	76.8	192	0	0	0	154	76.8	0	0	0	0	0	0	0	0	0	0	38.4	0	0	0	0	0	0	0	0	0	0	38.4	0	0	0	0	0	0	0	0	0	0	0	0	38.4	0	0	115	0	154	0	0	0	76.8	0	0	0	0	38.4	0	0	0	38.4	0	0	0	0	0	0	230	0	0	0	0	0	38.4	0	0	0	0	38.4	0	0	0	0	0	0	0	0	154	0	0	76.8	0	0	0	0	0	0	0	0	0	0	0	0	0	38.4	0	0	0	38.4	0	0	0	0	0	0	0	0	0	0	0	0	0	0	0	38.4	0	0	0	0	0	0	0	0	0	0	38.4	0	0	0	0	38.4	0	0	0	0	0	0	0	0	0	0	0	0	38.4	0	0	0	0	0	0	115	38.4	38.4	0	0	0	0	0	0	0	0	0	0	0	0	0	0	0	0	0	38.4	0	0	0	0	0	0	0	0	154	0	38.4	0	0	0	0	0	0	38.4	38.4	0	0	0	0	0	38.4	0	38.4	0	0	0	0	0	38.4	38.4	0	0	0	0	0	0	0	0	0	0	0	0	0	0	0	76.8	38.4	0	38.4	38.4	0	0	0	0	0	0	0	38.4	0	0	0	0	0	0	0	0	0	0	0	0	0	0	0	0	0	0	0	0	0	0	0	0	0	0	0	0	0	0	0	0	0	0	0	0	0	0	0	0	0	0	0	0	0	38.4	0	0	0	0	0	0	0	38.4	0	0	0	0	0	0	0	0	38.4	115	0	38.4	0	0	38.4	0	0	0	38.4	0	0	0	0	0	0	0	0	38.4	0	0	0	0	0	0	0	0	0	0	0	0	0	0	0	0	0	0	0	0	0	0	0	0	0	0	38.4	0	0	0	0	0	0	0	0	0	0	38.4	0	0	0	0	38.4	0	0	0	0	0	0	0	0	0	0	0	0	0	0	0	0	0	0	38.4	0	0	0	0	0	0	0	0	0	0	0	0	0	0	0	0	0	38.4	0	0	0	0	0	0	0	0	0	0	0	0	0	0	0	0	0	0	0	38.4	0	0	0	0	38.4	0	0	0	0	0	154	38.4	0	0	38.4	0	0	0	0	0	0	0	0	0	0	0	38.4	0	0	0	0	0	38.4	0	0	38.4	0	76.8	0	0	0	0	0	0	0	0	0	0	0	0	0	0	0	0	0	0	38.4	0	0	0	0	0	0	0	0	0	38.4	0	0	0	0	0	0	0	0	0	0	0	0	0	0	0	0	0	0	0	0	0	0	0	0	0	0	38.4	0	0	0	0	38.4	38.4	0	0	0	0	0	0	0	0	38.4	0	38.4	0	0	0	38.4	0	0	0	0	76.8	0	0	0	0	0	0	0	0	0	38.4	0	0	0	38.4	0	0	0	0	0	0	0	0	0	0	0	0	0	0	0	0	0	76.8	0	0	0	0	0	76.8	0	0	0	0	346	0	0	0	0	0	0	0	0	0	0	0	0	76.8	0	0	0	0	0	0	0	0	0	38.4	0	0	0	0	0	0	0	0	0	0	0	0	154	0	0	0	0	0	0	0	0	0	0	0	0	0	0	0	0	0	0	0	0	0	38.4	38.4	0	0	0	0	0	0	0	0	0	0	0	0	0	0	0	0	0	0	38.4	0	0	0	0	0	0	0	0	0	38.4	0	0	0	0	0	0	0	0	0	0	38.4	0	38.4	0	0	0	0	0	0	0	0	0	38.4	0	0	0	0	76.8	0	0	0	0	0	0	0	76.8	0	0	0	0	0	0	0	0	38.4	0	0	0	0	0	0	0	0	38.4	0	0	0	0	0	0	0	0	0	0	0	0	0	0	0	0	0	0	0	0	0	115	0	0	0	0	0	0	0	38.4	38.4	0	0	38.4	0	0	0	0	76.8	0	0	0	38.4	0	38.4	38.4	0	0	0	38.4	0	38.4	0	0	0	0	38.4	0	38.4	0	0	38.4	0	0	0	0	0	0	0	0	0	0	0	0	38.4	0	0	0	0	0	192	0	0	0	0	0	0	0	38.4	0	0	154	0	0	0	0	0	0	0	0	0	0	0	38.4	0	0	0	0	0	0	0	0	0	0	0	0	0	0	0	0	0	38.4	0	0	0	38.4	0	0	0	0	0	0	0	0	0	0	0	0	0	0	0	38.4	0	0	38.4	0	0	0	38.4	0	0	0	0	0	0	0	0	0	0	0	0	0	38.4	0	0	0	0	0	0	0	0	0	38.4	0	0	0	0	0	0	0	0	0	38.4	0	38.4	0	0	0	0	0	0	0	0	0	0	0	38.4	0	0	0	0	38.4	0	0	0	0	0	0	0	0	0	0	0	0	0	0	0	0	0	0	0	0	0	0	0	0	0	0	154	38.4	0	38.4	0	0	0	38.4	0	0	0	0	0	0	0	0	38.4	0	0	0	76.8	0	38.4	0	0	0	0	0	0	0	0	0	0	0	0	76.8	0	0	0	0	0	38.4	0	0	0	76.8	0	0	0	0	0	38.4	0	0	0	0	0	0	0	0	0	0	0	0	0	0	0	0	0	0	0	0	0	76.8	0	0	0	0	0	0	38.4	0	0	0	38.4	0	0	76.8	0	0	115	0	0	0	0	0	0	0	0	0	0	192	0	0	0	0	0	0	0	0	0	0	0	0	0	0	0	0	0	0	0	0	0	0	0	0	0	0	0	38.4	0	0	0	0	0	0	0	0	0	0	0	0	0	0	0	0	0	0	0	0	0	0	38.4	38.4	115	0	0	0	38.4	0	0	0	0	0	0	0	0	0	0	0	192	0	38.4	0	0	0	0	0	0	0	38.4	0	0	38.4	0	0	0	115	0	0	0	0	38.4	0	76.8	0	0	0	0	0	0	0	0	76.8	0	38.4	0	0	0	0	0	0	76.8	0	0	0	0	0	0	0	0	76.8	0	0	0	0	0	0	0	0	38.4	0	0	0	0	0	0	0	0	0	0	0	0	38.4	0	0	0	0	0	0	0	0	0	0	0	0	0	0	0	0	0	0	0	0	0	0	0	0	0	0	0	0	0	0	0	0	0	0	0	0	0	0	0	0	0	0	38.4	0	115	0	0	76.8	0	0	0	0	0	0	0	0	0	0	0	0	0	0	0	0	38.4	0	38.4	0	0	0	38.4	0	0	0	0	0	0	0	38.4	0	0	0	0	0	0	0	0	0	0	0	0	0	0	0	0	0	0	0	0	0	0	38.4	0	0	0	0	0	0	76.8	0	0	0	0	76.8	0	0	0	38.4	0	0	0	0	38.4	0	0	0	0	0	0	0	0	0	0	0	0	0	0	0	0	0	0	0	0	0	0	0	0	115	0	0	0	0	0	0	0	0	0	0	0	0	0	0	0	38.4	0	0	0	0	0	0	0	0	0	0	0	38.4	0	0	0	0	0	0	0	0	0	0	0	0	0	38.4	0	0	0	0	0	0	115	0	0	38.4	0	0	0	0	0	0	38.4	230	0	0	0	0	0	0	0	0	0	0	0	0	0	76.8	0	0	0	0	0	0	0	0	38.4	0	0	0	0	0	38.4	0	0	0	0	0	0	0	0	0	0	0	0	0	0	0	38.4	0	0	0	0	0	0	0	0	0	0	0	0	0	0	0	0	0	0	0	0	0	38.4	0	0	0	0	0	0	0	0	0	0	0	0	0	0	38.4	0	0	0	0	0	0	38.4	0	115	0	0	0	0	0	0	0	0	38.4	0	0	0	0	0	0	0	0	0	0	0	38.4	0	0	0	0	38.4	0	0	0	0	38.4	0	0	38.4	0	0	0	0	38.4	0	0	38.4	0	0	0	0	0	0	0	0	0	0	154	0	0	0	0	115	0	0	0	0	0	0	0	0	0	0	0	0	0	0	0	0	0	0	0	0	0	0	0	0	0	0	0	38.4	0	0	0	0	0	0	0	0	0	76.8	0	0	0	0	0	0	0	0	0	0	0	0	0	0	0	0	0	0	0	0	0	0	0	0	115	0	0	0	0	0	76.8	0	0	0	0	0	0	0	0	0	0	38.4	0	0	0	0	38.4	38.4	0	0	0	0	0	0	0	38.4	0	38.4	0	0	0	0	0	0	38.4	0	0	76.8	38.4	0	0	0	0	0	0	0	0	0	0	0	0	76.8	0	0	0	0	0	38.4	0	0	0	0	38.4	0	0	0	0	0	0	0	0	0	0	0	0	0	0	0	0	76.8	0	0	0	38.4	0	0	0	0	0	0	0	0	0	0	0	0	0	0	38.4	0	0	0	0	0	0	0	0	0	0	0	0	0	0	38.4	0	0	38.4	0	269	0	0	0	0	0	0	0	0	0	0	0	0	38.4	0	0	0	0	0	0	0	0	0	0	0	0	0	0	0	0	0	0	0	0	0	0	115	0	0	0	0	0	0	0	0	0	0	0	0	0	0	0	0	0	0	0	0	0	0	0	0	0	0	0	0	0	0	38.4	0	0	0	0	38.4	0	0	0	115	0	0	0	0	0	0	0	0	0	0	38.4	0	0	0	38.4	0	38.4	0	38.4	0	0	0	38.4	0	38.4	0	0	0	0	0	0	38.4	0	0	0	0	0	0	0	0	0	0	0	38.4	0	0	0	0	0	0	0	0	0	38.4	115	0	0	0	0	0	0	0	0	0	0	0	0	38.4	0	0	0	0	0	0	38.4	0	0	0	0	0	0	38.4	0	0	0	0	0	0	0	0	38.4	0	38.4	0	0	0	0	0	0	0	0	0	0	0	0	38.4	0	0	0	0	38.4	0	0	0	0	0	0	38.4	0	0	0	0	0	0	0	0	0	0	0	0	0	0	38.4	0	0	0	0	0	0	76.8	0	0	38.4	0	0	0	76.8	0	0	0	0	0	0	0	0	0	0	0	0	0	38.4	0	0	0	0	0	0	0	0	0	0	76.8	0	0	38.4	38.4	0	0	0	0	0	0	0	0	0	0	0	0	0	0	0	38.4	0	0	38.4	0	0	0	38.4	0	38.4	0	0	0	0	0	0	0	0	0	0	0	0	0	0	0	0	0	0	0	0	0	0	0	115	0	0	0	0	0	0	0	0	0	0	0	0	0	0	0	0	0	0	0	0	0	0	0	0	0	0	0	0	0	76.8	0	0	38.4	0	0	0	0	0	76.8	0	0	0	0	38.4	0	0	0	0	0	0	0	0	0	0	0	0	0	0	38.4	0	0	0	76.8	0	0	0	230	38.4	0	0	0	0	38.4	0	0	0	38.4	0	0	0	0	0	0	0	0	0	0	0	0	0	0	0	0	0	0	0	0	38.4	0	0	0	0	0	0	0	0	0	0	0	0	0	0	0	0	0	0	0	0	0	0	0	0	38.4	0	0	0	0	0	0	38.4	0	0	0	0	0	0	0	0	0	0	0	0	38.4	0	0	0	0	38.4	0	0	38.4	0	0	0	0	0	0	0	0	0	0	0	0	0	0	0	0	0	0	0	0	38.4	0	0	76.8	0	0	0	0	0	38.4	0	0	0	38.4	76.8	192	0	192	0	0	0	0	691	0	38.4	0	0	0	0	0	0	0	0	0	0	0	0	0	0	0	0	0	0	0	0	0	0	0	0	0	0	38.4	115	0	0	0	0	0	0	0	0	38.4	0	0	0	76.8	0	0	0	0	0	76.8	38.4	38.4	0	0	38.4	0	0	38.4	0	76.8	0	0	0	0	0	0	0	38.4	0	0	0	0	0	0	0	38.4	76.8	0	0	0	0	0	0	0	0	0	0	0	0	0	0	0	0	0	0	0	0	0	0	0	0	0	0	0	0	0	0	0	0	0	0	0	0	0	0	0	0	0	38.4	0	0	0	0	0	0	0	0	0	0	0	0	0	0	0	0	0	0	38.4	0	0	0	0	0	0	38.4	0	0	0	0	0	0	0	0	0	0	38.4	0	0	0	38.4	0	0	0	0	38.4	0	115	0	0	0	0	0	0	0	0	0	0	0	0	0	0	0	0	0	0	0	0	0	0	0	0	38.4	0	0	0	0	0	0	0	76.8	0	0	0	0	0	0	0	0	0	0	0	0	0	38.4	0	0	0	0	0	0	0	0	0	0	0	0	0	0	0	0	0	0	0	0	0	0	0	0	0	0	0	0	0	0	0	0	0	0	0	0	0	0	0	0	0	0	38.4	0	0	0	0	0	0	0	38.4	0	0	0	38.4	0	0	0	0	0	0	0	0	0	0	0	0	0	0	0	38.4	0	0	0	0	0	0	0	0	0	0	0	0	0	0	0	0	0	0	0	0	0	0	0	0	0	0	0	0	0	0	0	0	0	0	38.4	0	0	0	0	0	0	0	0	0	0	0	38.4	0	0	0	0	0	0	38.4	0	0	0	0	0	0	0	0	0	0	0	0	0	0	0	0	0	0	0	0	0	0	0	0	0	0	0	0	0	0	0	0	0	0	0	0	0	0	0	0	0	0	0	0	0	0	38.4	0	0	0	0	0	0	0	0	0	0	0	0	0	0	0	0	0	38.4	38.4	0	38.4	0	0	0	0	0	0	0	0	0	0	0	0	0	0	0	0	0	0	38.4	0	0	38.4	0	0	0	0	0	0	38.4	0	0	0	0	0	0	38.4	0	0	0	0	0	0	0	76.8	0	0	0	0	0	0	0	76.8	0	0	0	0	0	0	0	0	0	0	0	0	0	0	0	0	0	38.4	0	0	0	0	0	0	0	0	0	0	0	0	0	0	0	0	0	76.8	76.8	0	38.4	0	0	0	0	0	0	0	0	76.8	38.4	0	115	0	0	0	154	0	0	0	0	0	0	0	0	0	0	0	0	0	115	0	0	0	0	0	0	0	0	0	0	0	38.4	0	0	0	76.8	0	0	0	38.4	0	0	0	76.8	0	0	0	0	0	0	0	38.4	0	0	76.8	0	38.4	76.8	0	0	38.4	0	0	0	0	0	0	0	0	0	0	0	38.4	0	0	0	0	0	76.8	38.4	0	0	0	0	0	0	0	0	0	0	76.8	0	0	0	0	0	0	38.4	0	0	230	0	0	0	0	0	0	38.4	0	0	0	0	0	0	0	0	0	0	0	0	0	0	0	115	0	0	0	0	0	0	0	0	0	0	0	269	0	0	0	0	0	0	0	0	0	0	0	0	0	0	0	38.4	0	0	0	38.4	115	0	0	0	38.4	0	0	0	0	154	0	192	0	0	0	0	0	0	38.4	0	0	0	0	0	0	0	0	0	0	0	38.4	0	0	0	38.4	0	0	0	0	115	0	0	0	38.4	38.4	0	0	115	38.4	0	0	0	0	0	0	0	38.4	0	0	0	0	1.27e+03	0	0	0	0	38.4	0	0	0	0	0	0	0	0	0	0	38.4	0	0	0	0	0	0	0	0	0	0	0	0	0	0	0	38.4	0	76.8	0	0	0	0	0	0	0	0	0	0	0	0	0	0	76.8	0	0	0	0	38.4	0	0	0	0	0	0	0	0	0	0	0	0	0	0	0	0	0	0	0	0	0	0	0	76.8	0	0	0	0	0	0	0	0	0	0	0	0	0	0	0	0	0	0	768	0	0	0	0	0	0	0	0	0	0	38.4	0	0	0	0	0	0	0	0	38.4	0	0	76.8	0	0	0	0	154	0	154	0	0	0	38.4	0	0	0	0	0	38.4	0	0	0	0	0	0	0	0	38.4	0	0	0	115	0	0	76.8	115	0	0	0	0	38.4	76.8	0	0	0	0	0	0	0	0	0	0	0	0	0	0	0	0	0	0	0	0	0	0	0	0	0	0	0	0	0	0	0	115	0	0	0	0	0	0	0	0	0	0	0	0	76.8	0	76.8	0	38.4	0	0	0	0	0	0	0	38.4	269	0	0	0	0	0	0	0	0	0	0	38.4	0	0	0	0	0	0	0	0	0	0	0	0	0	0	0	0	38.4	0	0	38.4	0	0	0	0	0	0	0	0	0	0	0	38.4	0	0	0	0	0	0	0	0	0	0	0	0	0	0	0	38.4	0	0	38.4	38.4	76.8	38.4	0	0	0	0	0	0	0	0	0	0	0	0	0	0	0	0	0	0	0	0	0	0	0	0	0	0	38.4	0	0	269	0	0	0	0	0	0	0	0	0	0	0	0	0	0	38.4	0	0	0	0	38.4	0	38.4	0	0	0	0	0	0	0	0	0	0	0	38.4	0	38.4	0	0	154	0	76.8	0	0	0	0	0	0	0	0	0	0	0	0	0	0	0	0	0	0	0	0	0	0	0	0	0	0	0	0	0	38.4	154	0	0	0	0	0	0	0	0	0	0	0	0	0	0	0	0	0	0	0	0	0	0	0	0	0	0	0	38.4	0	0	38.4	0	38.4	0	0	0	0	0	0	0	76.8	38.4	0	0	0	0	0	0	0	38.4	0	0	0	0	0	0	76.8	0	0	0	0	0	0	0	0	0	0	0	38.4	0	0	0	76.8	0	38.4	38.4	0	0	0	0	0	0	0	0	0	0	0	38.4	0	0	0	0	0	76.8	0	0	0	38.4	0	0	38.4	0	76.8	0	0	0	0	0	0	38.4	0	0	38.4	0	0	0	0	0	0	0	0	0	0	0	0	38.4	0	0	38.4	0	0	0	0	0	0	0	0	0	0	0	0	0	0	0	0	38.4	0	38.4	0	0	0	0	0	0	0	0	38.4	0	0	0	0	0	0	0	0	0	0	0	38.4	0	0	38.4	0	0	0	0	0	0	0	38.4	0	0	0	0	0	0	38.4	0	0	38.4	0	0	115	0	0	0	269	0	0	0	0	0	0	0	38.4	115	0	0	0	38.4	38.4	0	76.8	0	0	38.4	0	0	0	76.8	0	0	76.8	0	0	0	0	0	0	0	38.4	0	0	38.4	0	0	0	0	0	0	0	0	0	0	0	38.4	0	0	0	0	0	0	38.4	0	0	0	0	0	0	76.8	0	0	0	0	0	0	0	0	0	0	0	0	0	0	0	0	0	0	0	0	0	0	0	0	0	76.8	0	0	0	0	0	0	0	0	0	0	38.4	0	0	0	0	0	0	38.4	0	0	0	0	0	0	0	0	0	0	38.4	0	0	0	76.8	0	0	0	76.8	0	0	0	38.4	0	0	0	0	0	0	0	0	0	0	76.8	0	0	0	0	0	38.4	0	0	0	0	0	0	0	0	0	76.8	0	0	115	0	0	0	0	0	0	0	0	0	0	0	0	0	0	0	0	38.4	0	0	0	0	0	38.4	38.4	38.4	0	0	0	0	0	0	115	0	0	0	0	38.4	0	0	0	0	0	0	499	38.4	0	0	0	0	0	0	0	0	0	0	0	0	0	0	0	0	0	0	0	0	38.4	0	0	0	0	0	38.4	0	0	0	0	0	0	0	0	0	38.4	384	0	0	0	0	0	0	0	0	0	0	0	0	0	0	0	0	0	0	0	0	0	0	0	0	76.8	0	0	0	0	0	0	0	0	0	0	0	0	0	0	0	0	38.4	0	0	0	0	0	0	0	0	0	0	0	0	0	0	0	0	0	0	0	0	0	0	0	0	0	0	0	0	0	0	0	0	0	0	0	0	0	76.8	0	0	0	0	38.4	0	0	0	0	0	0	0	0	38.4	0	0	0	0	0	0	0	0	0	0	0	0	0	0	0	0	0	0	0	0	0	0	0	0	0	0	0	0	0	0	0	0	0	0	0	115	0	0	0	0	115	0	0	0	0	0	0	0	0	0	192	0	0	0	422	0	0	0	0	0	0	0	0	0	0	0	0	0	0	38.4	0	0	0	0	0	0	38.4	0	0	0	0	0	0	0	0	0	0	38.4	0	38.4	38.4	38.4	0	0	0	0	0	76.8	0	0	76.8	0	0	0	38.4	38.4	0	0	192	0	0	0	0	0	0	0	0	0	0	0	0	0	0	38.4	0	0	0	0	0	0	0	0	0	0	0	0	0	38.4	0	0	0	0	0	38.4	0	0	0	0	0	0	0	0	0	0	0	0	0	0	0	0	0	0	0	0	0	0	0	0	0	38.4	0	0	0	0	0	0	0	0	76.8	0	0	0	0	0	0	0	38.4	38.4	0	0	0	115	0	0	0	0	0	0	0	0	0	0	0	0	0	38.4	0	0	0	0	0	0	0	0	38.4	38.4	0	115	0	0	0	38.4	154	0	0	0	0	0	0	0	0	0	0	0	0	0	0	0	0	0	0	0	0	0	0	0	0	38.4	0	0	0	0	0	0	0	38.4	76.8	0	0	0	0	0	0	0	0	0	0	0	0	0	0	0	0	0	0	0	38.4	0	0	0	0	0	0	0	0	0	0	38.4	0	0	0	38.4	0	0	0	0	0	0	0	38.4	0	0	0	0	0	0	0	0	0	38.4	0	0	0	0	0	0	0	0	0	0	0	0	0	0	0	0	0	0	0	0	0	0	0	0	0	0	0	0	0	0	38.4	0	0	0	0	0	0	0	0	0	0	0	38.4	0	0	0	0	0	0	0	0	0	0	0	0	0	0	0	38.4	0	38.4	0	0	0	0	0	0	0	0	0	0	0	0	0	38.4	0	0	0	0	0	0	0	0	0	0	0	0	0	0	0	0	0	0	38.4	0	38.4	0	0	76.8	0	0	0	0	0	0	0	0	0	0	0	0	0	0	0	0	0	0	38.4	0	0	0	0	0	0	0	0	0	0	0	0	0	0	0	0	0	0	0	0	0	0	0	0	0	0	0	0	0	0	0	0	0	0	0	0	0	0	0	0	38.4	0	38.4	0	0	38.4	0	0	0	38.4	38.4	0	0	0	38.4	0	0	0	0	0	0	0	0	0	0	0	0	0	0	0	0	38.4	0	0	0	0	0	0	38.4	0	0	0	38.4	38.4	0	0	0	0	0	0	0	0	38.4	0	0	0	0	0	0	0	0	38.4	0	0	0	0	38.4	0	0	0	0	0	0	0	0	0	0	0	0	0	0	0	0	38.4	0	0	0	0	38.4	76.8	0	0	0	0	0	0	0	0	0	0	0	0	38.4	0	0	0	38.4	0	0	38.4	38.4	0	0	0	0	0	0	0	0	0	0	0	0	0	0	0	0	0	0	0	0	0	0	0	0	0	0	0	0	0	0	0	38.4	0	0	0	154	0	0	0	0	0	0	0	0	0	38.4	0	0	76.8	0	0	0	0	0	0	0	0	0	0	0	0	0	0	0	0	0	0	0	0	38.4	0	0	0	0	0	0	0	0	0	0	0	0	0	0	0	38.4	0	0	0	0	0	0	0	0	0	38.4	0	0	0	0	0	0	38.4	0	0	0	0	0	0	0	0	0	0	0	0	38.4	0	0	76.8	0	0	38.4	0	0	76.8	0	0	0	0	0	76.8	0	0	0	38.4	0	0	0	0	0	76.8	0	38.4	0	0	0	0	0	0	0	76.8	0	0	0	0	0	0	0	0	0	0	0	0	0	0	0	0	0	0	0	0	0	0	0	0	0	0	0	0	0	0	0	0	0	0	0	0	0	0	0	0	0	38.4	0	38.4	0	0	0	0	0	0	0	0	0	0	0	38.4	0	0	38.4	0	0	0	38.4	0	0	0	0	38.4	0	0	0	0	0	0	0	0	0	0	0	0	0	0	0	0	0	0	0	0	0	0	0	0	0	0	0	0	0	0	0	0	0	0	0	0	0	0	0	0	0	0	0	0	0	0	0	38.4	0	0	0	0	0	0	0	0	0	0	0	0	0	0	0	0	38.4	0	0	0	0	192	0	0	0	0	0	0	38.4	0	0	0	115	0	0	0	0	0	192	0	0	38.4	0	38.4	38.4	0	0	0	0	0	0	0	0	0	0	0	0	0	38.4	0	38.4	0	0	0	0	0	0	0	0	0	0	38.4	0	0	0	0	0	0	0	0	0	0	0	38.4	0	0	0	0	0	0	0	0	0	0	0	0	0	0	38.4	0	0	0	0	0	0	0	0	0	0	0	38.4	0	0	0	0	0	0	0	0	0	38.4	0	0	0	0	38.4	0	0	38.4	0	0	0	0	0	0	38.4	0	0	0	0	0	0	0	0	0	0	0	0	0	0	76.8	0	0	0	0	38.4	0	0	0	0	0	0	0	115	0	0	0	0	0	38.4	0	0	0	0	0	0	0	0	0	0	0	0	0	0	0	0	0	0	0	0	0	0	0	0	0	0	0	0	0	0	0	0	0	0	0	0	0	0	0	0	0	0	0	0	0	0	38.4	0	0	0	0	0	0	0	0	0	0	0	0	0	0	0	0	0	0	0	76.8	0	0	0	0	0	0	0	0	0	0	0	0	76.8	0	0	0	0	0	0	0	0	192	0	0	0	76.8	0	0	115	0	0	0	0	0	0	0	0	0	0	0	0	0	0	0	0	0	0	0	0	0	38.4	0	0	0	0	0	0	38.4	0	0	154	0	0	0	0	0	0	0	0	0	0	0	0	0	0	0	0	76.8	0	0	0	0	0	0	0	0	0	0	0	0	38.4	0	0	38.4	0	0	38.4	0	0	0	0	0	0	0	0	0	38.4	0	0	115	115	0	0	0	0	0	0	0	0	0	0	0	0	0	0	0	0	0	0	0	38.4	0	0	0	0	0	0	76.8	0	0	0	0	115	0	0	0	0	0	0	0	0	0	0	38.4	0	0	0	0	0	0	0	0	0	38.4	0	0	0	0	0	0	38.4	38.4	0	38.4	0	0	0	76.8	0	0	0	38.4	0	0	0	0	0	0	0	38.4	0	0	0	0	0	0	0	38.4	0	0	76.8	0	0	0	0	0	0	0	0	0	0	0	0	0	0	0	0	115	0	38.4	0	0	0	0	0	0	38.4	0	0	0	76.8	0	0	0	0	0	0	0	0	0	0	38.4	0	0	0	0	0	0	0	0	0	0	0	38.4	0	0	0	0	0	0	0	38.4	0	0	0	0	0	0	38.4	0	0	0	0	0	0	0	0	0	0	0	0	0	0	0	0	0	0	0	0	0	0	0	0	0	0	0	0	0	0	0	0	0	0	38.4	0	0	0	0	0	76.8	0	0	0	0	0	0	0	0	0	0	0	0	0	0	38.4	0	0	0	0	0	0	0	0	0	0	115	0	0	0	0	0	0	0	0	0	0	0	0	0	0	0	0	0	0	0	38.4	38.4	0	0	0	0	38.4	0	38.4	0	0	0	0	0	0	0	38.4	0	0	0	0	76.8	0	0	0	0	0	0	0	0	0	0	0	346	0	0	0	0	0	0	0	0	0	0	0	0	0	0	0	0	0	0	0	0	0	38.4	38.4	0	0	0	0	38.4	0	0	0	38.4	0	0	0	0	0	0	0	0	0	0	0	0	0	38.4	0	0	0	0	76.8	0	0	0	0	0	0	0	38.4	0	0	0	0	0	0	0	0	0	0	0	38.4	0	269	0	0	0	0	0	0	0	0	0	0	0	0	0	0	0	0	0	0	0	0	0	38.4	0	0	38.4	0	0	0	0	38.4	0	0	0	0	0	0	0	0	0	0	0	0	0	0	0	0	0	0	0	0	0	0	0	0	0	0	38.4	0	0	0	0	0	38.4	0	0	76.8	0	0	0	38.4	0	0	76.8	0	0	0	0	0	0	0	0	76.8	0	0	0	0	38.4	0	0	0	0	38.4	0	0	0	0	0	0	0	0	0	0	0	0	0	0	0	0	0	76.8	0	0	0	0	0	38.4	0	0	0	0	0	0	0	0	0	0	38.4	0	0	38.4	0	0	0	0	0	0	0	0	0	0	0	0	0	0	0	0	0	0	115	0	0	38.4	0	0	0	0	0	0	0	0	38.4	0	0	0	0	0	0	0	0	0	0	0	0	0	0	0	0	0	0	0	0	0	76.8	0	0	0	0	0	115	0	0	0	0	0	0	0	38.4	0	0	0	0	0	38.4	0	0	0	0	0	0	0	38.4	0	0	0	0	0	0	0	76.8	0	0	0	115	0	38.4	0	0	0	0	0	0	0	0	0	0	0	38.4	0	0	0	0	0	0	0	0	0	0	38.4	0	0	0	38.4	0	0	115	0	0	38.4	0	0	0	0	0	0	0	0	0	0	0	0	0	0	0	0	0	0	0	0	0	0	0	0	0	0	0	0	0	38.4	0	0	0	0	0	0	0	0	0	76.8	0	0	0	0	0	0	0	38.4	0	0	0	0	0	0	0	0	0	0	0	0	0	0	38.4	0	0	0	0	154	0	38.4	0	0	0	0	0	115	0	0	0	0	0	0	0	0	0	0	0	0	0	0	0	0	38.4	0	0	0	0	0	0	0	0	0	0	0	0	0	0	0	38.4	0	0	0	0	0	0	0	0	38.4	0	0	0	0	0	0	38.4	76.8	0	0	0	0	0	0	0	0	0	0	0	0	0	0	0	0	0	0	0	0	0	0	0	0	0	0	0	38.4	0	154	0	0	115	0	0	38.4	0	0	0	0	0	0	0	0	0	0	38.4	0	0	0	0	0	0	0	0	0	0	0	115	38.4	0	38.4	0	0	0	0	0	0	0	0	0	0	0	0	0	38.4	0	38.4	0	0	0	76.8	0	0	0	0	38.4	0	0	38.4	0	0	0	0	0	0	0	0	0	0	38.4	0	0	0	0	0	0	0	76.8	0	0	0	0	0	0	0	0	0	38.4	0	0	0	0	0	0	0	0	0	0	0	0	0	0	0	0	0	0	0	0	0	0	0	0	0	0	0	0	0	0	0	0	0	0	0	38.4	0	0	0	0	38.4	0	38.4	0	0	0	0	0	0	0	0	0	0	38.4	0	0	0	0	0	192	0	0	0	0	0	0	0	115	0	0	38.4	0	0	0	0	0	0	0	0	0	0	0	0	0	0	0	0	0	0	0	0	0	0	0	0	0	0	0	0	0	0	0	0	0	0	0	0	0	0	0	0	38.4	0	0	0	0	0	0	0	0	0	0	0	0	0	0	0	0	0	0	0	38.4	0	0	0	0	0	0	0	0	0	0	0	0	0	0	0	0	0	0	0	0	0	0	0	0	0	0	0	0	0	0	0	0	0	0	0	0	38.4	0	38.4	0	0	0	0	0	0	0	0	0	0	0	38.4	0	0	0	38.4	0	76.8	0	38.4	0	154	0	0	0	38.4	0	269	0	0	0	0	0	0	0	0	0	0	0	0	0	0	115	0	0	0	0	0	0	0	0	0	0	0	0	38.4	0	0	0	0	0	0	38.4	0	76.8	0	0	0	76.8	0	0	0	0	0	0	38.4	0	0	115	38.4	0	0	0	0	0	0	0	38.4	0	0	0	38.4	0	0	0	0	0	0	38.4	0	0	0	0	0	0	0	0	0	0	0	0	0	0	0	0	0	0	0	0	0	0	0	0	0	0	0	38.4	0	0	38.4	0	0	0	0	0	0	0	0	0	0	0	0	269	0	0	0	0	0	0	0	38.4	38.4	0	0	0	0	0	0	0	0	0	38.4	0	0	0	0	38.4	0	0	0	0	0	0	0	0	0	0	0	0	0	0	0	0	38.4	38.4	0	0	0	0	0	0	0	0	0	0	38.4	0	0	0	0	0	0	0	0	0	0	0	0	0	0	0	38.4	0	115	0	0	0	0	0	0	0	0	0	0	0	0	0	0	38.4	0	192	38.4	0	0	0	0	0	0	38.4	0	0	0	0	0	0	0	0	0	0	0	38.4	0	0	0	0	0	0	0	38.4	0	0	0	0	0	0	0	0	0	0	0	0	0	0	0	0	0	0	0	38.4	76.8	0	0	76.8	0	0	38.4	0	0	0	0	0	0	0	0	0	0	0	0	0	0	0	0	0	0	0	0	0	0	0	0	0	0	0	0	0	38.4	576	38.4	0	0	0	0	0	115	0	0	0	0	0	0	0	0	0	0	0	0	0	0	0	0	38.4	76.8	0	0	0	0	0	0	0	76.8	0	38.4	38.4	0	0	0	0	0	0	0	0	0	0	0	38.4	0	115	38.4	0	0	0	38.4	0	0	0	0	0	0	0	0	0	0	0	0	0	38.4	0	0	0	0	0	0	0	0	0	0	0	0	0	0	0	0	0	0	0	0	0	76.8	0	0	0	0	0	0	0	0	0	0	38.4	76.8	0	38.4	0	0	0	0	0	0	0	0	0	0	0	0	0	0	0	38.4	0	0	0	38.4	0	0	0	38.4	0	0	0	0	0	38.4	0	0	38.4	0	0	0	0	0	0	115	0	0	0	0	0	0	0	0	0	0	0	0	0	38.4	0	0	0	0	38.4	0	0	0	0	0	0	0	0	0	115	0	0	0	0	0	0	38.4	0	0	0	0	0	0	0	0	0	0	0	0	0	38.4	0	0	0	0	0	38.4	0	0	0	0	0	0	0	0	0	0	0	0	0	0	0	0	0	0	0	0	0	0	0	0	0	0	0	0	0	0	0	0	0	0	0	0	38.4	0	0	0	0	38.4	0	0	0	0	0	0	0	38.4	0	38.4	0	0	0	0	0	0	0	0	0	0	0	0	0	0	0	38.4	0	0	0	0	0	0	38.4	0	0	0	0	0	0	0	38.4	0	0	0	0	0	0	0	0	0	38.4	0	0	0	38.4	0	0	0	0	0	0	0	0	0	0	38.4	0	0	38.4	0	0	0	0	0	76.8	0	0	0	0	0	0	0	0	0	0	0	38.4	0	0	0	0	38.4	0	0	0	76.8	0	0	0	0	0	0	0	38.4	0	0	0	0	0	0	0	38.4	115	38.4	0	0	0	0	0	0	0	0	0	0	154	0	0	0	0	0	0	0	38.4	0	0	0	0	0	0	0	38.4	0	0	0	0	0	0	0	0	0	0	0	0	0	0	0	0	0	0	0	38.4	0	0	0	0	0	0	0	0	0	0	0	0	0	0	0	76.8	0	0	0	0	115	0	0	0	0	0	0	0	0	0	0	0	0	0	0	0	0	38.4	0	0	0	0	0	0	0	0	0	230	0	0	0	76.8	0	0	0	0	115	76.8	0	0	0	0	0	0	0	0	0	0	0	0	0	0	0	0	0	38.4	0	0	0	0	0	0	0	0	0	0	0	0	0	0	0	0	0	76.8	0	0	0	0	0	0	0	0	0	0	0	0	0	0	38.4	0	0	0	0	0	38.4	0	269	0	0	0	0	0	0	0	38.4	0	0	0	38.4	0	76.8	0	0	38.4	0	0	0	0	0	0	0	0	0	0	0	0	0	0	0	0	0	0	0	0	0	38.4	0	0	0	0	0	0	0	0	0	0	0	0	0	0	0	0	0	0	0	38.4	38.4	0	0	0	38.4	0	0	38.4	0	76.8	0	0	0	0	0	0	76.8	38.4	0	0	0	0	0	0	0	0	38.4	0	0	38.4	0	0	0	0	0	0	0	0	0	0	0	0	0	0	38.4	0	0	0	0	0	0	0	0	0	0	0	0	0	0	0	0	0	0	0	0	0	0	76.8	0	38.4	0	0	0	0	76.8	0	0	0	0	0	0	0	0	0	0	0	0	0	0	0	0	0	0	0	0	0	0	0	0	76.8	0	0	0	0	0	0	38.4	0	38.4	0	76.8	0	0	0	38.4	0	154	0	76.8	0	0	38.4	0	0	0	0	0	0	0	38.4	0	0	0	76.8	0	0	0	76.8	0	0	0	0	0	0	0	0	0	0	0	0	0	0	0	0	0	38.4	76.8	0	0	0	0	0	0	0	0	0	0	0	0	0	0	0	0	0	0	0	0	0	0	0	0	0	154	0	0	0	0	0	0	0	0	0	38.4	0	0	0	0	0	38.4	0	0	0	0	115	0	0	0	0	0	0	0	0	0	0	0	0	0	0	0	0	0	38.4	0	0	0	38.4	0	0	0	38.4	0	0	0	0	0	0	0	0	0	0	0	76.8	38.4	0	0	0	0	0	0	0	0	38.4	0	38.4	0	0	0	0	0	0	0	0	0	0	0	0	0	38.4	0	0	0	0	0	0	0	0	0	0	38.4	0	0	0	0	0	0	0	0	0	0	0	0	0	0	0	0	0	0	0	0	0	0	0	0	38.4	0	0	0	0	0	0	0	38.4	0	0	0	38.4	0	0	0	0	0	0	0	0	0	0	0	0	0	0	0	0	0	0	38.4	0	0	0	0	0	0	0	0	38.4	0	0	0	0	0	0	0	0	0	0	0	0	0	0	0	0	0	0	38.4	0	0	0	76.8	0	0	0	0	0	38.4	0	0	0	0	0	0	0	0	0	76.8	0	0	0	0	0	0	0	0	0	0	0	0	0	0	0	0	0	0	0	38.4	0	0	0	0	38.4	0	76.8	0	38.4	38.4	0	0	0	0	0	0	0	0	38.4	0	0	0	0	0	0	0	0	0	0	0	0	0	0	0	0	0	0	0	0	0	0	0	0	0	0	0	0	0	0	0	0	0	0	0	0	0	0	0	0	0	0	0	0	0	0	0	0	0	0	0	0	0	0	0	38.4	0	0	0	38.4	0	0	0	0	0	0	0	0	0	38.4	0	0	0	38.4	0	0	38.4	38.4	0	0	0	0	0	0	0	0	0	76.8	0	0	0	0	0	0	0	0	0	0	0	0	38.4	0	0	0	0	0	0	0	0	0	0	0	0	0	0	0	0	0	0	0	0	0	0	0	0	0	0	0	0	0	0	0	0	0	0	0	0	0	0	0	0	0	0	0	0	38.4	0	0	0	0	0	0	0	0	0	0	0	0	0	0	0	0	0	0	0	0	0	0	0	0	0	0	0	0	0	0	0	0	38.4	0	0	38.4	0	0	0	0	0	38.4	0	0	0	0	0	0	0	0	0	0	0	0	0	0	0	0	0	0	0	0	38.4	0	0	38.4	0	0	0	0	0	0	0	0	0	0	0	0	38.4	0	0	0	0	0	0	0	0	0	0	0	0	0	0	0	0	0	0	0	0	0	154	38.4	0	38.4	0	0	0	0	0	0	0	0	0	0	0	0	0	0	0	0	0	0	0	0	0	0	0	0	0	0	0	0	0	0	0	0	0	0	0	0	0	0	0	0	0	0	76.8	0	0	0	0	0	0	0	0	0	0	0	0	0	0	0	0	0	0	0	0	0	0	0	0	38.4	0	0	38.4	0	38.4	0	0	0	0	0	0	0	0	0	0	0	0	0	0	0	0	38.4	0	0	0	0	0	0	0	0	0	0	0	38.4	0	38.4	0	0	0	0	0	0	0	0	0	0	0	0	0	0	0	0	0	0	0	0	0	0	0	0	0	0	0	0	0	0	0	0	0	38.4	0	0	0	38.4	0	0	76.8	0	0	0	0	0	38.4	0	0	0	38.4	0	38.4	0	0	0	0	0	38.4	0	0	0	0	0	0	0	0	0	38.4	0	0	0	0	38.4	0	0	0	0	0	0	115	0	38.4	0	0	0	0	0	0	0	0	0	0	0	0	0	0	115	0	0	0	0	0	0	0	0	0	0	0	0	0	0	0	0	0	0	0	0	0	0	0	0	0	0	0	0	0	0	0	0	0	0	0	76.8	0	0	38.4	0	0	0	0	0	38.4	0	0	0	0	0	0	0	0	0	0	0	0	0	192	0	0	0	0	38.4	0	38.4	0	0	0	0	0	0	38.4	0	0	0	0	0	0	38.4	0	0	0	0	38.4	0	0	0	0	0	0	0	0	0	0	76.8	0	0	0	0	0	0	0	0	0	0	115	0	0	0	0	0	0	38.4	38.4	0	0	0	0	0	0	0	0	76.8	0	0	0	0	0	0	0	0	0	0	0	0	0	0	0	0	0	0	0	0	0	0	0	0	154	0	0	0	76.8	0	0	0	0	0	0	0	0	0	0	0	0	0	0	0	0	0	0	0	0	0	0	0	0	0	115	0	0	0	0	0	0	0	0	0	0	38.4	0	0	38.4	0	0	0	115	38.4	0	0	0	0	0	0	0	0	0	38.4	0	0	0	0	0	0	0	0	0	0	0	0	0	38.4	0	0	0	0	0	0	0	0	0	0	0	0	0	0	0	0	0	0	0	0	0	0	0	76.8	0	0	38.4	0	0	0	0	0	0	0	0	0	0	0	0	0	0	0	0	0	0	0	0	0	38.4	0	0	0	0	0	38.4	0	0	0	0	0	38.4	0	0	0	0	0	0	0	0	38.4	0	0	38.4	0	0	0	0	0	0	0	0	0	0	0	0	0	0	0	0	0	0	0	0	0	0	0	0	0	76.8	0	0	0	0	0	0	0	0	0	0	0	0	0	0	0	0	0	0	0	0	0	0	0	38.4	0	0	0	0	0	0	0	0	0	0	0	0	0	0	0	0	0	0	0	0	0	0	0	0	38.4	0	0	0	0	0	0	0	0	0	0	0	0	76.8	0	38.4	0	0	0	0	0	0	0	0	0	0	0	0	0	0	0	0	0	0	0	0	0	0	0	0	38.4	0	0	0	0	0	0	0	0	0	38.4	38.4	0	0	0	0	0	0	0	0	0	0	38.4	0	0	0	0	0	0	0	0	0	0	0	0	0	0	0	38.4	0	0	0	0	0	0	0	0	0	0	0	0	0	76.8	115	0	0	0	0	0	0	0	0	38.4	0	0	0	0	0	115	0	0	0	0	0	0	0	38.4	0	0	0	0	0	0	0	0	0	0	0	0	0	76.8	0	0	0	0	76.8	0	0	0	0	0	0	0	0	0	38.4	0	0	0	0	0	0	0	0	0	0	38.4	0	0	0	0	0	0	0	0	0	0	0	0	38.4	0	0	0	0	0	0	0	0	0	76.8	0	0	0	0	0	0	0	0	0	0	0	38.4	0	38.4	38.4	0	0	0	0	0	0	0	0	0	0	0	0	0	0	0	0	38.4	0	0	0	0	0	0	0	0	0	0	0	0	0	38.4	0	0	0	0	0	0	0	0	0	0	0	0	154	0	0	0	0	0	0	0	0	0	0	0	0	0	0	0	0	0	0	0	0	0	38.4	0	0	0	0	0	76.8	0	0	0	0	0	0	0	0	0	0	0	0	0	38.4	38.4	38.4	0	0	0	0	0	38.4	0	0	0	0	0	0	0	0	0	0	0	0	0	0	0	0	38.4	0	0	0	0	0	0	0	0	0	0	0	0	0	0	0	38.4	0	154	0	0	0	0	154	0	0	0	0	0	0	0	0	0	0	0	0	0	0	0	0	38.4	38.4	0	0	0	0	0	0	0	0	0	0	0	0	0	38.4	0	0	0	0	0	0	0	0	0	0	0	0	0	0	0	0	0	154	0	0	0	0	0	0	0	76.8	0	0	0	0	0	0	0	0	0	0	0	0	0	0	0	0	0	38.4	38.4	0	0	0	0	0	0	0	0	38.4	0	0	0	0	0	0	0	0	0	0	192	0	0	0	0	0	307	0	0	0	115	0	0	0	0	38.4	38.4	38.4	0	0	0	0	154	0	0	0	0	0	0	0	0	38.4	0	0	0	38.4	0	38.4	0	0	0	0	0	0	0	0	0	38.4	0	0	0	0	0	0	0	38.4	192	38.4	0	0	0	0	0	0	0	0	0	0	0	0	0	0	0	0	38.4	0	0	0	0	0	0	0	0	0	38.4	0	0	38.4	0	0	0	0	0	0	115	0	0	38.4	0	38.4	38.4	0	0	0	0	38.4	115	0	0	0	0	0	0	0	0	0	0	0	38.4	0	0	0	0	0	0	0	0	0	0	0	0	0	0	0	0	0	0	0	0	0	0	38.4	0	0	0	0	0	0	0	0	0	0	0	0	0	0	0	0	0	0	0	0	0	38.4	0	0	0	0	0	0	0	0	0	76.8	0	0	0	0	38.4	0	0	0	0	0	0	0	0	0	0	0	0	0	0	38.4	0	0	0	0	0	0	0	38.4	154	0	0	0	0	0	0	0	0	0	0	0	0	0	0	0	0	0	0	0	0	0	0	0	0	0	38.4	0	0	0	0	38.4	115	0	0	0	0	0	0	0	0	0	0	0	0	0	76.8	38.4	0	0	0	0	38.4	0	0	0	0	0	0	0	0	0	0	0	0	0	0	0	0	0	0	0	0	0	0	0	0	76.8	0	0	38.4	0	0	0	0	0	0	0	0	0	0	38.4	0	0	38.4	0	0	0	0	0	0	0	0	0	0	0	0	0	0	0	0	38.4	0	0	0	0	38.4	38.4	0	0	0	0	76.8	0	0	0	0	76.8	0	0	38.4	0	0	0	0	0	0	0	0	0	0	0	0	0	0	38.4	0	0	0	0	0	0	0	0	0	0	38.4	0	0	0	0	0	0	0	0	38.4	0	0	0	0	0	0	0	0	38.4	0	0	38.4	0	0	115	0	0	0	0	0	192	0	0	38.4	0	0	0	38.4	0	0	0	0	0	76.8	0	0	0	0	0	0	0	0	0	0	0	0	0	0	0	0	0	0	0	0	0	0	0	0	0	0	0	0	0	0	0	0	0	0	0	0	0	0	0	0	0	0	0	0	0	0	0	0	0	0	0	0	0	0	0	0	0	0	0	0	0	0	0	0	0	0	0	0	0	0	0	0	0	0	0	0	0	0	0	0	0	0	0	0	0	0	0	0	0	0	0	38.4	0	0	0	0	38.4	0	0	0	0	0	0	0	0	0	0	0	76.8	0	0	0	0	0	0	0	0	0	0	0	0	0	0	0	0	0	0	0	0	38.4	0	38.4	0	0	0	0	0	0	0	0	38.4	38.4	0	0	0	0	0	0	0	38.4	0	0	0	0	0	0	0	0	38.4	0	0	0	38.4	0	0	0	0	0	0	0	0	0	0	0	0	0	0	0	0	38.4	38.4	0	0	0	0	0	0	0	0	38.4	0	0	0	38.4	0	38.4	0	0	0	0	0	0	0	0	0	0	0	0	0	0	0	0	0	0	0	0	0	0	0	38.4	0	0	0	0	0	0	0	76.8	0	0	0	0	0	0	0	0	0	0	0	0	0	0	0	0	0	0	0	38.4	0	0	0	0	0	0	0	0	0	0	0	76.8	0	38.4	0	0	0	0	0	0	38.4	0	0	0	154	0	0	0	0	0	0	0	0	0	0	0	38.4	0	0	0	0	0	38.4	0	0	0	0	0	0	38.4	0	0	0	0	0	0	0	0	0	0	0	0	0	0	0	0	38.4	0	0	0	0	0	0	0	0	0	0	0	0	0	0	0	0	0	0	0	38.4	38.4	0	0	0	0	0	0	0	38.4	0	0	0	0	0	0	0	0	0	38.4	0	0	0	76.8	0	0	0	0	0	0	0	0	0	0	0	0	0	0	0	0	0	0	0	0	0	0	0	0	0	0	0	0	0	76.8	0	76.8	0	0	0	0	0	0	38.4	0	0	0	0	0	0	0	0	0	0	0	0	115	0	0	0	0	0	0	154	0	0	38.4	0	0	0	0	0	0	0	0	0	0	0	0	0	0	0	0	0	0	76.8	0	0	0	0	0	38.4	0	76.8	0	0	0	0	0	0	0	0	0	0	0	0	0	0	0	0	0	0	0	0	0	0	0	0	0	0	0	76.8	0	0	0	0	422	0	0	0	0	0	0	0	0	0	0	38.4	0	0	0	0	0	0	0	0	38.4	0	0	0	0	0	0	0	0	0	0	0	76.8	0	0	0	0	0	0	0	38.4	0	0	0	38.4	0	0	0	0	0	0	0	0	0	0	38.4	0	0	0	0	0	0	0	0	0	0	0	0	0	0	0	0	0	499	0	0	0	0	0	0	0	0	38.4	0	0	0	0	38.4	0	76.8	0	0	38.4	0	0	0	0	0	0	0	0	38.4	0	0	154	0	0	38.4	0	0	0	0	0	38.4	0	0	0	38.4	0	0	0	0	0	0	0	0	0	38.4	0	0	0	0	0	38.4	0	0	0	0	0	0	0	38.4	0	269	0	38.4	0	76.8	0	0	0	0	0	0	0	38.4	0	0	0	0	0	0	0	0	0	0	0	0	0	0	0	0	0	0	0	0	0	0	0	0	0	0	0	154	0	0	0	0	0	0	38.4	76.8	0	0	0	0	0	0	0	0	0	0	0	0	0	0	0	38.4	0	0	0	0	38.4	0	0	0	0	0	0	0	0	0	0	0	0	0	0	0	0	0	0	0	0	0	0	0	0	0	0	0	0	0	0	38.4	38.4	38.4	0	0	0	38.4	0	76.8	0	0	0	0	0	0	0	0	0	0	0	0	0	0	0	0	0	0	38.4	0	0	0	0	0	0	0	0	0	0	0	0	0	0	0	0	0	0	0	0	0	0	0	0	0	0	0	0	0	0	0	38.4	0	0	0	0	0	0	0	38.4	0	0	0	0	0	76.8	0	0	0	0	0	0	0	0	0	115	0	0	0	0	0	0	38.4	0	0	0	0	0	0	0	0	0	0	0	0	0	0	0	0	0	0	0	0	0	0	0	76.8	0	0	115	0	0	0	0	76.8	0	0	0	0	0	0	38.4	0	0	0	0	0	0	0	0	76.8	0	0	0	0	0	0	0	307	0	0	0	0	0	0	0	0	0	0	0	0	0	0	0	115	0	38.4	0	0	0	0	0	0	0	0	346	0	0	0	0	0	38.4	0	0	0	0	38.4	38.4	0	0	0	0	0	0	0	0	0	0	0	38.4	0	0	0	0	38.4	0	0	0	0	38.4	0	0	0	0	0	0	0	0	0	0	0	0	0	0	0	0	0	0	0	0	0	0	0	0	0	0	0	0	0	0	0	0	0	38.4	0	0	0	0	0	0	0	0	0	0	0	0	0	0	0	0	0	38.4	38.4	0	0	0	0	0	0	0	0	0	0	0	38.4	0	0	0	0	0	0	0	0	0	0	0	0	76.8	0	0	0	38.4	0	0	38.4	0	0	0	0	0	0	0	0	0	0	0	0	0	0	0	0	0	0	38.4	0	0	0	38.4	0	38.4	0	0	0	0	0	0	0	0	0	0	0	38.4	0	0	0	0	0	0	38.4	0	0	0	0	0	0	0	0	0	0	0	0	0	38.4	0	0	0	76.8	0	0	0	0	0	0	0	0	0	0	0	0	38.4	0	0	0	0	0	38.4	0	0	0	0	0	0	0	0	0	0	0	0	0	38.4	0	0	0	0	0	0	0	0	0	0	0	0	0	0	0	0	0	0	0	0	38.4	0	0	0	0	0	0	0	0	0	0	0	0	0	0	0	38.4	38.4	0	0	0	0	0	0	0	0	0	0	0	0	38.4	0	0	0	0	0	0	0	38.4	0	0	0	38.4	538	0	0	76.8	0	0	0	38.4	0	0	0	0	0	0	0	0	38.4	0	0	0	0	0	0	0	0	0	115	0	0	0	0	0	269	0	0	0	0	0	0	0	0	0	0	0	0	0	0	0	0	0	0	0	0	0	0	0	0	0	38.4	0	0	0	0	0	0	0	0	0	0	0	0	0	0	0	0	0	0	38.4	0	0	38.4	0	0	0	0	0	0	0	0	0	0	0	0	0	0	0	0	0	0	0	0	0	0	38.4	0	76.8	0	0	0	0	0	0	0	0	0	76.8	0	38.4	0	0	0	0	0	0	0	0	0	0	0	0	0	76.8	0	0	0	0	38.4	0	0	0	0	0	0	0	0	0	38.4	0	0	0	0	0	0	0	0	0	0	0	0	38.4	0	0	38.4	0	0	38.4	0	0	0	0	76.8	0	0	0	0	0	0	0	0	0	0	0	0	76.8	0	0	0	0	0	0	0	0	0	0	0	0	0	0	0	0	0	0	0	0	0	0	0	38.4	38.4	0	0	0	0	38.4	0	0	0	0	0	0	0	0	0	0	0	0	0	0	0	0	0	38.4	0	0	0	0	38.4	0	0	0	0	0	0	76.8	0	0	0	0	0	0	0	0	0	0	0	0	0	0	0	0	0	0	0	0	0	0	0	0	0	0	0	0	0	0	0	0	0	0	0	0	0	115	0	0	0	0	0	0	0	0	0	38.4	38.4	0	0	0	0	0	0	0	0	0	0	0	0	38.4	0	0	38.4	0	0	0	0	0	0	0	0	0	0	0	0	0	0	0	0	0	0	115	0	0	0	0	0	115	0	0	0	0	0	0	0	0	38.4	0	0	38.4	0	0	0	0	0	0	0	0	0	0	0	0	0	0	0	38.4	0	0	0	0	0	0	38.4	0	0	0	0	0	0	0	0	0	0	0	0	0	0	0	0	0	38.4	38.4	0	0	38.4	0	0	0	1.46e+03	0	0	0	0	0	0	0	0	0	0	0	0	38.4	0	0	0	0	0	0	0	0	0	0	0	0	0	76.8	0	0	0	0	0	0	0	0	76.8	0	0	0	0	0	0	0	0	0	38.4	0	0	0	38.4	0	38.4	0	0	0	115	0	0	0	0	0	0	0	0	0	0	0	0	38.4	0	0	154	0	38.4	0	0	0	38.4	0	0	0	192	0	38.4	0	0	38.4	0	0	0	0	0	0	0	38.4	38.4	0	0	0	0	0	0	0	0	0	0	0	76.8	0	0	0	0	0	0	0	0	38.4	0	0	0	0	0	0	0	38.4	0	0	0	0	0	0	0	0	38.4	0	0	0	0	0	0	0	0	0	0	0	0	0	0	0	0	154	0	0	0	115	0	154	38.4	0	0	0	0	0	0	0	0	0	0	0	154	0	0	0	76.8	0	0	0	0	0	0	115	0	0	0	38.4	0	0	0	0	0	0	0	0	0	0	0	0	0	0	0	0	0	0	0	0	0	0	0	0	0	0	0	0	0	0	38.4	0	0	0	0	38.4	0	0	0	0	0	0	0	0	0	0	0	0	0	0	0	0	76.8	0	499	38.4	0	0	0	0	0	0	0	0	0	0	0	0	0	0	0	0	0	0	0	38.4	38.4	0	38.4	0	0	0	0	0	0	38.4	38.4	0	0	0	0	0	0	0	0	0	0	0	0	0	0	0	0	0	0	0	0	0	0	0	0	0	0	0	0	0	0	0	0	38.4	0	0	115	76.8	0	0	0	0	0	0	0	0	0	0	0	0	0	0	0	0	0	0	0	0	38.4	0	0	0	0	0	0	0	0	38.4	38.4	38.4	0	0	0	0	0	0	0	0	0	0	0	0	0	0	0	0	0	0	0	0	0	0	0	0	0	0	0	0	0	0	0	0	0	0	38.4	0	0	0	0	0	0	0	38.4	0	0	0	0	38.4	0	0	0	0	0	0	0	0	0	38.4	0	0	38.4	0	0	0	38.4	76.8	0	0	0	0	0	0	115	0	0	0	38.4	0	0	0	0	0	0	0	0	0	38.4	0	0	0	76.8	0	0	0	0	0	0	0	0	38.4	0	38.4	0	0	0	0	0	115	0	230	0	0	0	0	38.4	0	0	0	0	0	0	0	0	0	38.4	0	0	0	0	0	0	0	0	0	0	0	0	0	0	0	0	0	0	0	269	0	0	0	0	0	0	0	0	0	0	0	0	0	0	0	0	0	38.4	0	0	76.8	0	0	0	0	0	0	0	0	0	0	0	0	0	0	0	0	0	230	0	0	0	0	0	0	0	0	0	76.8	0	0	0	0	38.4	0	0	0	0	0	0	0	0	0	0	38.4	0	0	0	38.4	0	38.4	0	0	0	0	0	0	0	0	0	0	0	0	0	0	0	0	76.8	0	76.8	0	0	0	0	0	0	0	0	38.4	0	154	76.8	0	0	0	0	0	0	0	0	0	0	0	0	0	0	0	0	0	0	76.8	0	0	0	0	0	0	0	0	0	38.4	38.4	0	0	0	0	0	0	0	0	0	0	38.4	0	0	0	0	76.8	0	0	0	76.8	0	38.4	0	0	0	76.8	0	0	0	38.4	0	0	0	0	0	0	38.4	0	0	38.4	38.4	38.4	38.4	0	0	0	0	0	0	0	0	0	0	0	0	0	0	0	0	0	0	0	0	0	0	0	0	0	0	0	0	0	0	0	0	0	0	38.4	0	0	0	0	0	0	0	38.4	0	0	0	0	0	0	0	0	0	0	0	0	0	0	0	0	0	0	0	0	0	0	76.8	0	0	0	0	0	0	0	0	0	38.4	0	0	0	76.8	0	0	0	0	0	0	76.8	0	0	0	0	422	0	0	0	0	0	0	0	0	0	0	0	0	0	38.4	0	0	0	0	38.4	0	0	0	0	0	0	0	0	0	0	0	0	76.8	0	0	0	0	0	0	0	0	0	0	0	38.4	0	0	0	38.4	0	0	0	0	0	0	0	0	0	0	0	0	0	0	0	0	0	0	0	0	0	0	0	0	76.8	0	0	0	0	0	0	0	0	0	0	0	0	0	76.8	0	0	0	0	0	0	0	0	0	0	0	0	38.4	0	0	0	0	0	0	0	0	0	0	0	0	0	0	0	38.4	0	76.8	0	0	0	0	0	0	0	0	0	0	0	0	0	0	0	0	0	0	0	0	38.4	0	38.4	0	0	38.4	0	0	0	0	0	0	0	0	0	0	0	0	0	0	0	0	0	0	0	38.4	0	0	38.4	0	0	0	0	0	0	38.4	0	115	0	0	0	0	0	0	0	0	0	38.4	0	0	0	0	0	0	0	0	0	0	0	0	0	0	0	0	0	0	0	0	0	0	0	0	0	0	0	0	0	0	0	0	0	0	0	0	0	0	76.8	0	0	0	0	0	0	0	0	0	0	0	0	0	0	0	0	0	0	0	0	0	0	0	38.4	0	0	0	0	0	0	0	0	0	0	0	0	0	0	0	0	0	0	0	0	0	76.8	0	0	0	0	0	38.4	0	0	0	0	0	0	0	38.4	0	0	0	0	0	0	0	0	307	0	0	0	0	0	0	0	0	0	0	0	0	0	0	192	0	0	0	0	0	0	0	0	0	0	0	0	0	0	0	0	0	0	0	0	0	0	0	0	0	0	0	0	0	0	0	0	0	0	0	0	0	0	0	0	0	0	0	0	0	0	0	0	0	0	38.4	0	38.4	0	0	0	0	0	0	115	0	0	0	0	0	0	0	38.4	38.4	0	0	0	0	0	0	0	0	0	0	0	76.8	0	0	154	0	0	0	0	0	0	0	0	0	0	0	38.4	0	38.4	0	0	0	0	0	0	115	0	0	0	0	0	0	0	0	0	0	0	0	0	0	0	0	0	0	0	0	0	0	0	0	0	0	38.4	0	38.4	0	0	0	0	0	38.4	0	0	0	0	0	0	38.4	38.4	0	0	0	0	0	0	0	0	0	0	0	0	0	0	0	76.8	0	0	0	0	0	0	0	38.4	0	0	0	38.4	0	0	0	0	0	0	0	0	0	0	0	0	0	0	0	0	0	0	0	0	0	0	0	0	0	0	0	0	0	0	0	0	0	0	0	0	0	0	0	38.4	0	38.4	0	0	76.8	0	0	0	0	0	0	0	38.4	0	0	38.4	0	0	0	0	0	0	0	0	0	0	0	0	0	0	0	38.4	0	0	0	38.4	0	0	0	0	0	0	0	0	0	0	38.4	0	38.4	38.4	0	0	0	0	0	0	0	0	0	0	0	0	0	0	0	0	0	0	0	0	0	0	0	0	0	0	0	0	0	0	0	0	38.4	38.4	0	0	0	0	0	0	0	38.4	0	76.8	0	0	38.4	0	0	38.4	0	0	0	0	0	0	0	0	0	0	0	0	0	0	38.4	0	0	0	0	0	0	0	0	0	0	0	38.4	0	0	0	0	0	38.4	0	0	0	0	0	0	38.4	0	0	38.4	0	0	0	38.4	0	0	0	0	0	0	0	38.4	0	0	0	0	0	0	0	38.4	0	0	0	0	0	0	0	0	0	0	0	0	154	0	0	0	0	0	0	0	0	38.4	0	0	0	0	0	0	0	0	0	38.4	0	0	0	0	0	0	0	0	0	0	0	0	38.4	0	0	0	0	0	0	0	0	0	0	0	0	0	0	0	0	0	0	0	38.4	0	0	0	0	0	0	38.4	38.4	0	0	0	0	0	0	0	0	0	0	0	0	0	0	38.4	0	0	38.4	0	0	0	0	0	0	0	115	0	38.4	0	0	38.4	0	0	0	0	0	0	38.4	0	0	0	115	0	0	0	0	0	0	0	0	38.4	38.4	0	0	0	76.8	38.4	0	0	0	38.4	0	38.4	0	0	38.4	0	0	0	0	0	0	0	0	0	0	38.4	0	38.4	0	0	0	38.4	0	0	0	0	0	0	0	0	38.4	0	0	0	0	0	0	0	0	0	0	0	0	0	0	38.4	0	0	0	0	38.4	0	0	0	0	0	0	0	0	0	0	0	0	0	0	0	0	0	0	0	0	0	0	0	0	0	0	0	38.4	0	0	0	0	0	0	38.4	0	38.4	0	0	0	0	0	76.8	0	0	0	0	0	0	0	115	38.4	38.4	0	0	38.4	0	0	0	0	0	0	0	0	0	0	0	0	0	0	0	0	0	0	0	0	0	38.4	0	0	0	0	38.4	269	0	0	0	0	0	0	0	0	0	0	0	0	0	0	0	0	0	230	0	0	0	0	38.4	0	0	0	0	0	0	38.4	0	0	0	0	38.4	0	76.8	0	0	0	0	0	0	38.4	38.4	0	0	0	0	0	0	0	0	0	0	0	0	0	0	0	0	0	0	0	0	0	0	0	0	0	0	0	0	0	0	0	0	0	0	0	38.4	0	38.4	0	0	0	0	0	0	38.4	0	38.4	0	0	0	0	0	0	0	0	0	0	0	0	0	154	0	0	0	0	0	0	0	0	0	0	38.4	0	0	38.4	38.4	0	0	0	0	0	0	0	0	0	0	0	0	38.4	0	0	0	0	0	0	0	0	0	0	0	0	0	76.8	0	0	76.8	0	0	0	0	0	0	154	38.4	38.4	38.4	0	0	0	0	38.4	0	0	0	0	0	0	0	0	0	0	0	499	38.4	0	38.4	0	0	0	0	38.4	0	0	0	0	0	0	0	0	0	38.4	38.4	0	0	0	76.8	0	0	0	0	0	0	0	38.4	0	0	0	0	38.4	0	192	0	0	0	0	0	0	0	0	0	0	76.8	0	0	0	0	0	0	0	0	0	0	0	38.4	0	0	38.4	0	76.8	0	0	0	0	0	0	0	0	0	0	0	269	0	0	0	0	0	0	0	0	0	38.4	38.4	0	0	0	0	0	0	0	0	38.4	0	0	0	38.4	0	0	0	0	0	0	0	76.8	38.4	0	0	0	0	0	38.4	0	0	115	0	0	0	0	0	0	38.4	0	0	38.4	0	0	0	0	115	0	0	0	0	0	0	0	0	0	0	0	0	0	0	0	0	0	38.4	0	0	0	38.4	0	0	0	0	0	0	0	0	0	0	0	0	76.8	0	0	0	38.4	0	0	0	0	192	0	0	0	0	0	0	0	0	38.4	0	38.4	0	0	0	38.4	0	0	0	0	0	0	0	154	0	0	0	0	0	0	0	154	0	76.8	0	230	0	0	0	38.4	0	0	115	0	0	0	0	38.4	0	0	0	0	0	0	0	0	0	0	0	0	0	0	0	0	0	0	0	0	0	0	0	0	0	0	0	0	0	0	0	0	0	0	38.4	0	0	0	38.4	0	38.4	0	0	0	0	0	0	38.4	0	0	0	0	0	0	0	0	38.4	0	0	0	0	0	0	0	0	0	38.4	0	0	0	0	0	0	0	76.8	154	38.4	76.8	0	0	0	0	0	0	0	38.4	0	0	0	0	0	0	0	115	38.4	38.4	0	0	0	0	0	0	0	0	0	0	0	0	0	0	38.4	0	0	38.4	38.4	38.4	38.4	0	0	38.4	76.8	0	0	0	0	0	0	0	0	0	0	0	0	0	0	0	0	38.4	0	0	115	0	0	0	0	0	0	0	0	0	0	0	0	0	0	0	0	0	0	0	0	0	0	0	38.4	0	0	0	0	0	0	38.4	0	0	0	0	0	0	0	0	38.4	0	0	0	0	0	38.4	0	38.4	0	0	0	0	0	38.4	0	38.4	38.4	0	76.8	0	0	0	0	0	38.4	0	38.4	0	0	0	0	0	0	0	0	0	0	0	0	0	0	0	0	422	0	0	0	0	0	0	0	0	0	0	38.4	38.4	0	0	0	0	0	0	0	0	0	0	0	0	0	0	0	0	0	38.4	0	0	1.27e+03	0	0	0	0	0	0	0	0	0	0	0	0	38.4	0	0	0	0	0	0	0	115	0	0	0	0	0	38.4	38.4	0	0	0	0	0	0	0	0	0	0	0	0	0	0	38.4	0	0	0	0	0	0	0	0	0	0	0	0	0	0	0	0	0	230	0	0	0	0	0	0	0	0	0	0	0	0	0	0	0	0	0	0	0	0	0	0	0	0	0	0	461	38.4	0	0	0	0	0	0	0	0	38.4	0	0	38.4	0	0	0	0	0	0	0	115	0	0	0	0	0	0	0	38.4	0	0	0	0	38.4	0	0	0	0	0	38.4	38.4	0	0	0	0	0	0	0	0	0	0	0	115	0	0	0	0	0	0	154	0	0	0	38.4	0	0	0	0	0	0	0	0	0	0	0	38.4	0	0	0	0	0	0	0	0	0	0	0	0	0	0	0	0	0	38.4	0	0	0	0	76.8	0	38.4	0	0	0	38.4	0	0	38.4	0	0	0	38.4	0	0	0	0	0	0	0	0	38.4	0	0	0	38.4	0	0	0	0	0	0	0	0	0	0	0	0	0	0	0	0	0	0	0	0	0	0	0	0	0	0	38.4	0	76.8	0	0	38.4	0	0	0	0	0	0	0	0	0	0	0	0	38.4	0	38.4	38.4	0	0	0	0	0	0	0	0	0	0	0	0	115	0	76.8	0	0	0	0	115	0	0	0	0	76.8	0	0	0	0	0	0	0	0	0	0	0	0	0	0	0	0	0	0	0	0	0	0	0	0	0	0	0	0	0	0	0	0	0	0	0	691	0	0	0	0	0	76.8	0	0	0	154	845	0	38.4	38.4	0	0	0	0	0	0	0	0	0	0	0	0	0	0	0	38.4	0	0	0	0	0	0	0	0	0	0	38.4	0	0	0	0	0	0	0	0	0	0	0	38.4	0	0	0	38.4	0	0	0	0	0	0	0	115	0	0	0	0	0	0	0	0	38.4	38.4	0	0	0	0	0	0	0	0	0	0	0	0	0	0	0	38.4	0	0	0	76.8	0	0	0	0	0	0	38.4	0	0	0	0	0	0	0	0	0	38.4	38.4	0	0	0	0	0	38.4	0	0	38.4	154	0	0	0	0	0	0	76.8	0	0	0	0	0	0	0	0	0	0	0	0	0	0	0	0	76.8	0	0	0	38.4	0	0	0	0	0	0	0	0	0	0	0	0	0	0	0	0	0	76.8	0	0	0	38.4	0	0	0	0	0	0	0	0	346	0	0	0	0	0	38.4	0	0	0	0	0	0	0	0	0	76.8	154	76.8	0	0	0	0	0	38.4	0	0	0	0	0	0	0	0	0	0	38.4	0	0	0	0	0	0	0	0	0	38.4	0	0	0	0	0	0	0	0	0	0	0	76.8	0	0	0	0	0	0	0	0	76.8	38.4	0	0	0	0	0	0	0	0	0	0	0	0	0	0	192	0	0	0	0	0	0	0	0	38.4	115	0	0	0	0	0	0	0	0	0	0	0	0	0	0	0	38.4	0	0	0	0	0	0	0	38.4	0	0	0	0	0	0	0	0	0	0	0	0	0	0	0	0	0	0	0	0	0	0	0	0	0	0	0	0	0	38.4	0	0	0	0	0	0	0	0	38.4	0	38.4	0	0	0	0	0	0	0	0	0	0	0	0	115	0	0	0	0	0	0	0	0	0	0	0	0	0	0	0	0	0	0	0	0	0	0	0	0	0	0	0	0	0	0	0	0	0	0	0	0	0	38.4	0	0	0	0	0	0	0	0	0	0	0	0	0	0	0	0	0	38.4	0	0	0	0	0	38.4	0	0	0	0	0	0	0	0	0	0	0	0	0	0	0	0	0	0	0	38.4	0	0	0	38.4	0	0	38.4	0	0	0	0	0	0	0	0	0	0	0	0	0	0	0	0	0	0	0	0	0	0	0	38.4	0	0	0	76.8	38.4	0	0	0	0	0	0	0	0	0	0	0	38.4	0	0	0	0	0	0	0	0	0	0	0	0	0	0	0	0	0	0	0	38.4	0	0	0	38.4	0	0	0	0	0	38.4	0	0	0	0	38.4	0	0	0	0	0	38.4	0	0	0	0	0	0	38.4	38.4	0	0	0	0	0	0	0	0	0	0	0	0	0	0	0	0	0	0	0	0	0	0	0	76.8	0	0	0	0	0	0	0	0	0	0	0	0	38.4	0	0	0	0	0	0	0	0	0	0	0	0	0	0	0	0	0	384	0	0	0	0	0	0	0	0	0	0	0	0	0	0	0	0	0	0	0	0	0	0	0	0	0	0	0	0	0	0	0	0	0	0	0	38.4	38.4	0	0	0	0	0	0	0	0	0	0	0	0	0	0	0	0	0	0	0	0	0	0	0	0	0	0	0	0	0	0	0	0	0	38.4	0	0	0	0	0	0	0	38.4	0	0	0	0	0	0	0	0	0	0	0	0	0	0	0	0	38.4	192	0	38.4	0	38.4	0	0	0	0	0	0	0	0	0	0	0	38.4	0	0	0	0	76.8	0	0	0	0	0	0	38.4	0	0	0	0	0	0	0	0	76.8	0	0	0	0	0	0	0	0	0	0	76.8	0	0	0	0	0	0	0	0	38.4	0	0	76.8	0	0	0	0	0	76.8	0	0	0	0	0	0	38.4	76.8	0	0	0	0	0	0	0	0	0	0	0	0	0	38.4	0	0	0	0	0	0	0	0	0	0	0	0	0	0	0	38.4	0	0	0	0	0	0	0	0	0	76.8	0	0	0	0	0	0	76.8	0	0	0	0	0	0	0	0	0	0	0	0	0	0	0	0	0	0	0	0	0	0	0	0	0	0	0	0	0	38.4	0	0	0	38.4	0	0	0	0	38.4	0	38.4	0	0	0	0	0	0	0	0	0	0	0	0	0	0	0	0	0	0	0	0	0	38.4	38.4	38.4	38.4	38.4	0	0	0	0	0	0	0	0	0	0	0	0	0	0	0	0	0	0	0	0	0	76.8	0	38.4	0	0	38.4	0	0	0	0	192	0	0	0	0	0	0	0	38.4	0	0	0	38.4	0	38.4	0	0	0	0	76.8	0	38.4	0	0	0	38.4	0	0	0	0	0	76.8	0	0	0	0	0	38.4	76.8	0	192	0	0	0	0	0	0	0	38.4	0	0	38.4	0	38.4	0	0	0	0	0	0	0	0	0	0	0	0	0	0	0	0	0	0	0	0	0	0	0	0	0	0	0	0	0	115	0	0	38.4	0	0	0	0	0	0	0	0	0	0	0	0	0	0	0	0	0	0	0	0	38.4	0	0	0	0	0	0	0	0	0	0	0	0	0	0	0	0	0	0	0	0	115	0	0	0	0	0	0	0	0	0	0	0	0	0	0	0	0	0	0	0	0	38.4	0	0	0	38.4	0	0	0	0	0	38.4	0	0	0	0	0	0	0	0	0	0	0	0	0	0	0	0	0	0	0	0	0	0	0	0	0	0	0	0	76.8	0	0	0	0	38.4	0	0	0	0	0	0	0	0	0	0	0	0	0	0	0	0	0	0	0	0	0	0	0	0	0	38.4	0	0	0	0	0	0	0	0	0	0	0	0	0	0	0	0	0	0	0	0	0	0	0	0	0	0	0	0	38.4	38.4	38.4	0	0	0	0	0	0	38.4	538	0	0	0	0	0	0	0	0	0	0	0	0	0	0	0	38.4	38.4	0	38.4	0	0	0	0	0	0	0	38.4	0	0	0	0	0	0	0	0	0	0	0	0	0	0	0	0	0	0	0	0	0	0	0	0	0	0	0	0	0	0	0	0	0	0	0	0	0	0	0	0	0	0	0	38.4	0	0	0	0	38.4	0	0	0	0	0	76.8	0	38.4	0	0	0	0	0	0	76.8	0	0	0	0	0	0	0	0	0	0	0	38.4	0	0	38.4	0	0	0	0	0	0	0	0	0	0	0	0	0	0	0	0	0	0	0	76.8	38.4	0	0	0	38.4	0	0	0	0	0	0	38.4	0	0	0	0	0	0	38.4	0	0	0	38.4	115	0	0	115	0	0	0	0	0	0	0	76.8	0	0	0	0	0	0	0	0	0	0	0	0	38.4	0	0	0	0	0	38.4	0	0	0	38.4	0	0	0	0	0	38.4	38.4	0	0	0	0	0	0	0	0	0	0	0	0	0	0	0	115	0	154	0	0	0	0	0	0	0	0	0	0	0	38.4	0	115	0	0	0	0	0	0	0	0	0	0	0	0	0	0	0	0	0	0	38.4	0	0	0	0	0	38.4	0	38.4	0	0	0	0	0	76.8	0	0	0	154	0	0	38.4	0	0	0	0	0	0	0	0	0	0	0	0	0	0	0	0	0	0	0	0	307	38.4	0	0	0	0	0	0	0	0	0	0	0	0	0	0	0	76.8	0	0	0	0	0	0	0	0	0	0	0	0	0	0	0	0	0	0	0	0	0	0	0	0	38.4	0	0	0	0	0	0	38.4	0	0	0	0	0	0	0	38.4	0	0	0	0	0	0	0	0	0	38.4	0	0	0	0	0	0	0	0	0	0	0	0	0	0	0	0	0	0	0	0	0	0	0	0	0	0	0	0	0	0	0	38.4	0	0	0	0	0	0	0	0	0	0	0	0	0	0	0	38.4	0	0	0	0	0	0	0	0	0	38.4	115	0	0	0	0	0	0	38.4	0	0	0	0	0	0	0	0	0	0	0	0	0	0	0	0	0	0	0	0	38.4	38.4	38.4	0	0	0	0	0	0	0	0	0	0	0	0	0	0	0	0	0	0	0	0	0	0	38.4	0	0	0	0	0	0	0	0	0	0	0	0	0	38.4	0	0	0	0	0	0	0	76.8	0	38.4	38.4	76.8	0	0	0	0	0	0	0	0	0	38.4	0	0	0	0	0	0	0	0	76.8	38.4	38.4	0	0	0	0	0	0	0	0	0	0	0	0	0	0	0	0	0	0	0	0	0	0	0	0	0	0	0	0	38.4	0	0	0	0	0	0	0	0	0	0	0	0	0	0	0	0	0	0	0	0	0	0	0	0	0	0	0	0	0	76.8	0	0	0	0	38.4	0	0	38.4	0	0	0	0	0	0	0	0	0	0	0	0	0	0	0	38.4	0	0	0	38.4	0	0	0	0	0	0	76.8	0	0	0	0	0	0	0	38.4	0	0	0	0	0	0	0	0	38.4	76.8	0	0	0	0	0	0	38.4	0	0	0	0	38.4	0	0	0	38.4	0	38.4	0	0	0	0	0	0	0	0	0	0	38.4	0	154	0	0	0	0	0	0	0	0	0	0	0	38.4	0	0	0	0	0	0	0	0	0	0	0	0	38.4	0	38.4	0	0	0	0	0	0	0	0	0	0	0	0	0	0	0	0	38.4	0	0	0	0	0	0	0	0	0	0	0	0	0	0	0	0	0	0	0	0	0	0	0	38.4	0	0	0	0	0	0	0	0	0	0	0	0	0	0	0	0	0	0	0	0	0	38.4	0	0	0	0	0	0	38.4	0	0	0	0	0	0	38.4	0	0	0	0	0	0	0	0	0	0	0	0	0	0	0	0	0	0	0	0	0	0	0	0	0	0	0	0	0	0	38.4	0	0	0	0	0	0	0	0	0	0	0	0	0	0	0	0	0	0	0	0	0	0	0	0	0	0	0	38.4	0	0	0	0	0	0	0	0	0	0	0	0	0	0	0	0	0	38.4	0	0	0	0	0	38.4	76.8	0	0	0	0	0	0	0	0	0	0	0	0	0	0	38.4	0	0	0	0	0	0	38.4	0	0	0	0	0	0	0	0	0	0	0	38.4	0	38.4	0	0	0	0	0	38.4	0	0	0	0	0	0	0	0	0	0	0	0	0	0	0	0	0	0	0	0	38.4	0	0	0	0	0	0	0	0	0	0	0	0	0	0	0	38.4	0	0	0	0	0	0	0	0	0	0	0	115	0	0	38.4	0	0	0	0	0	0	0	0	0	0	0	38.4	0	0	0	76.8	38.4	0	0	0	0	0	0	0	0	0	0	38.4	0	0	0	0	0	0	0	0	0	0	0	38.4	0	0	0	0	38.4	0	0	0	0	0	0	0	0	0	0	0	0	0	0	0	0	0	0	0	0	0	0	0	38.4	0	0	0	0	0	0	0	38.4	0	0	0	0	0	0	0	0	0	0	0	0	0	0	0	0	0	0	0	0	0	0	38.4	0	0	0	0	0	0	0	0	0	0	0	0	0	38.4	0	76.8	0	154	0	0	0	0	0	0	0	0	0	0	0	0	76.8	0	0	0	0	0	0	0	0	0	0	0	0	0	0	0	0	0	0	0	0	0	0	0	0	0	0	0	115	0	0	0	0	0	0	0	0	38.4	0	0	0	76.8	0	0	0	0	0	0	0	0	0	0	0	0	0	0	0	0	0	0	0	38.4	0	76.8	38.4	0	0	0	0	38.4	0	0	0	0	0	0	0	0	0	0	0	0	0	0	154	0	0	0	0	0	0	0	0	0	0	38.4	0	0	0	0	0	0	0	0	0	0	0	0	115	0	0	0	0	0	0	38.4	0	0	0	0	0	0	38.4	115	0	0	0	0	0	0	0	0	0	0	76.8	0	0	0	0	0	0	0	0	0	0	0	0	0	0	0	0	0	0	0	0	0	0	0	76.8	0	0	0	0	0	0	0	0	0	0	0	0	0	269	0	0	0	0	0	0	38.4	0	0	0	0	0	0	38.4	0	0	0	0	0	0	0	76.8	0	38.4	0	0	0	0	0	0	0	0	0	0	0	0	0	0	38.4	38.4	38.4	0	0	0	0	0	0	0	0	0	38.4	0	0	0	0	0	0	0	76.8	0	0	0	0	0	0	0	0	0	0	38.4	0	0	0	0	115	192	38.4	0	38.4	0	0	0	0	0	0	0	0	0	0	0	0	0	0	0	0	38.4	0	0	38.4	38.4	0	0	0	0	0	0	0	0	0	0	0	0	0	0	0	0	38.4	0	0	0	0	0	0	0	115	0	0	0	0	0	0	0	0	0	0	0	0	0	0	0	0	0	0	0	0	0	0	0	0	0	0	0	0	0	0	0	115	0	115	0	0	0	0	0	0	0	0	0	0	0	0	0	0	0	0	0	0	0	0	0	0	0	0	38.4	0	0	76.8	0	0	0	0	0	0	0	76.8	0	0	0	0	0	0	0	0	0	0	0	0	0	0	0	0	0	0	0	0	0	0	0	0	38.4	0	0	0	0	0	0	0	0	0	0	0	0	0	38.4	0	0	0	0	0	0	0	0	0	0	0	0	0	0	0	0	0	0	0	0	0	38.4	0	0	38.4	76.8	0	0	0	38.4	0	0	0	0	76.8	0	0	0	0	0	0	0	0	0	0	0	0	38.4	0	0	38.4	38.4	0	0	0	0	0	0	0	0	0	38.4	0	0	0	0	0	0	0	0	0	0	0	76.8	0	0	0	0	0	0	0	0	0	38.4	0	0	0	0	0	0	0	0	0	0	0	0	0	0	0	0	76.8	0	38.4	0	0	0	0	0	0	0	0	0	0	0	0	0	0	0	0	76.8	0	0	0	0	0	0	0	0	0	38.4	0	0	0	0	0	0	38.4	38.4	0	0	0	0	0	0	0	0	38.4	0	0	0	0	0	0	38.4	0	0	0	0	0	0	38.4	0	0	0	0	0	0	0	0	0	0	0	0	0	0	0	0	0	0	0	0	0	0	0	0	0	0	0	0	0	269	0	0	38.4	0	0	0	0	0	38.4	0	0	0	0	0	0	0	0	0	0	0	0	0	0	0	0	0	154	0	0	0	0	0	0	0	0	0	0	0	0	0	0	0	0	0	0	0	0	0	38.4	0	0	0	0	0	0	0	0	0	0	0	0	0	0	0	38.4	0	0	0	0	0	0	0	0	0	0	0	38.4	0	0	0	0	115	0	0	0	0	0	0	38.4	0	0	0	0	38.4	0	0	0	0	0	76.8	0	0	0	0	0	38.4	0	0	0	0	0	115	0	0	0	0	0	38.4	76.8	0	0	0	0	38.4	0	0	0	0	0	0	38.4	0	0	0	0	0	0	0	0	0	38.4	0	0	38.4	0	0	38.4	0	0	0	0	0	38.4	0	0	38.4	0	0	0	0	0	0	0	0	0	0	0	38.4	0	0	0	0	0	0	0	38.4	0	0	0	0	0	0	0	0	0	0	0	0	0	0	0	38.4	0	0	38.4	0	0	0	0	0	0	0	0	0	0	0	0	0	0	0	0	0	0	0	0	0	38.4	0	38.4	0	0	0	38.4	0	0	0	0	0	0	0	0	0	0	269	0	0	0	0	0	0	0	0	0	0	0	0	0	0	0	0	0	0	0	0	0	38.4	0	0	0	0	76.8	0	0	0	0	0	0	38.4	0	0	0	0	0	0	0	0	0	0	0	0	0	0	0	0	0	0	0	0	0	0	0	0	0	0	0	0	0	0	0	0	192	38.4	0	38.4	0	0	0	38.4	0	0	0	0	0	0	0	0	0	0	0	0	0	0	0	0	0	0	38.4	0	0	0	0	0	0	0	0	0	0	0	0	0	0	0	0	0	0	0	0	0	0	0	0	0	38.4	0	0	0	115	0	0	0	38.4	0	0	0	38.4	0	0	0	0	0	0	0	0	0	0	76.8	269	0	0	0	76.8	0	0	0	0	0	0	0	0	0	0	0	0	0	0	0	0	0	0	0	0	0	0	0	0	0	38.4	0	0	0	0	0	0	0	0	0	0	0	38.4	76.8	0	38.4	0	0	0	0	0	38.4	0	0	0	0	0	0	0	0	0	0	0	0	0	0	0	0	0	0	0	0	0	0	0	0	0	0	192	0	0	76.8	0	0	38.4	0	0	0	0	0	0	0	0	0	0	0	76.8	0	0	0	0	0	0	0	0	0	0	0	0	0	0	0	0	38.4	115	0	0	0	0	0	0	0	0	0	0	0	0	0	0	0	0	0	0	38.4	0	0	0	0	0	0	38.4	0	0	0	0	0	0	0	0	0	0	0	0	0	0	0	0	0	0	0	0	0	115	0	0	0	0	0	0	0	0	0	0	0	0	0	0	0	0	0	38.4	0	0	0	0	0	0	0	0	0	0	0	0	38.4	0	0	0	0	0	0	38.4	154	0	0	38.4	0	0	0	0	0	0	0	0	0	0	0	0	0	76.8	38.4	38.4	0	0	0	38.4	0	0	0	38.4	845	0	0	0	0	0	0	0	0	0	38.4	0	0	0	0	0	0	0	0	0	0	0	0	76.8	0	38.4	0	0	0	0	0	0	0	0	38.4	0	0	0	38.4	0	0	0	0	0	0	0	0	0	0	0	0	0	0	0	0	0	0	0	0	0	0	0	0	0	0	0	38.4	0	38.4	0	0	0	0	0	0	0	0	0	0	0	0	76.8	0	0	0	0	0	38.4	0	38.4	0	0	0	0	0	0	0	0	0	38.4	0	0	38.4	0	38.4	0	0	0	0	0	0	0	0	0	0	192	0	76.8	0	0	0	0	115	0	0	76.8	38.4	0	0	0	0	0	38.4	0	0	0	0	0	0	0	0	0	0	0	0	0	0	0	0	230	0	0	0	38.4	0	0	38.4	0	0	0	0	0	0	0	38.4	0	0	0	0	0	0	0	0	0	0	0	0	0	0	0	0	0	38.4	0	38.4	0	0	0	0	0	0	0	0	0	0	0	76.8	0	0	0	0	0	0	0	38.4	0	0	0	0	0	0	0	38.4	0	0	0	0	0	76.8	0	0	0	0	0	38.4	0	0	0	0	0	0	0	0	0	76.8	0	0	0	0	38.4	0	0	0	0	0	0	0	0	0	0	0	0	0	0	0	0	0	0	0	76.8	0	0	0	0	0	0	0	0	0	0	0	0	0	0	0	38.4	0	0	38.4	0	38.4	0	0	0	0	0	0	0	76.8	0	38.4	0	38.4	0	38.4	0	0	38.4	0	0	38.4	0	0	0	38.4	0	38.4	0	0	0	0	0	0	0	0	38.4	0	0	0	0	0	0	0	0	76.8	115	0	0	0	0	0	0	76.8	0	0	0	0	0	0	0	38.4	0	38.4	0	0	0	0	0	0	0	0	0	0	0	0	38.4	0	0	0	0	0	0	0	0	0	0	0	0	0	0	0	0	0	0	0	0	0	0	0	0	0	0	0	0	0	0	0	0	0	0	0	0	38.4	0	0	0	0	0	76.8	0	0	0	0	0	0	0	0	0	0	0	0	0	0	0	0	0	0	0	0	0	0	0	0	0	115	0	0	0	0	0	0	0	38.4	0	0	0	38.4	0	0	0	0	0	38.4	0	0	0	0	0	76.8	0	0	0	0	0	0	0	0	0	0	0	76.8	0	0	0	0	0	0	0	0	0	0	38.4	0	0	0	0	0	0	0	0	0	0	0	0	0	0	38.4	0	0	0	0	0	0	76.8	0	0	0	0	0	0	0	0	0	0	0	0	0	38.4	230	0	0	0	0	0	0	0	0	0	38.4	0	0	0	0	0	0	0	0	0	0	0	0	0	0	0	0	0	0	0	0	0	38.4	0	0	0	0	0	0	0	0	0	0	0	0	0	0	38.4	0	0	0	0	0	0	0	0	0	0	0	0	0	0	0	0	0	0	0	0	0	0	422	0	0	0	0	0	0	0	76.8	0	0	0	0	0	0	0	0	0	38.4	0	0	0	0	0	0	0	0	0	0	0	0	0	38.4	0	0	0	0	0	0	0	0	0	0	0	0	0	0	0	0	0	0	0	0	0	0	0	0	0	0	38.4	0	0	0	0	0	0	38.4	0	0	0	0	0	0	0	38.4	0	0	38.4	0	0	0	0	0	0	0	0	0	0	0	115	0	0	0	0	0	38.4	38.4	0	0	0	0	0	0	38.4	0	0	0	0	0	0	0	0	0	0	0	0	0	38.4	0	0	0	0	0	76.8	0	38.4	0	0	0	0	0	0	0	0	0	0	0	0	0	0	0	0	0	0	0	0	0	0	0	0	0	0	0	0	0	0	0	0	0	0	0	0	0	0	0	0	38.4	0	0	0	0	0	0	0	0	0	0	0	0	0	0	0	0	0	0	0	0	0	0	0	0	0	0	0	0	0	0	0	0	0	0	0	0	0	38.4	0	0	0	0	0	38.4	0	0	0	0	0	0	0	0	0	0	0	0	0	0	0	0	0	0	0	0	0	0	76.8	0	0	0	0	0	0	38.4	38.4	0	0	0	0	0	0	0	0	0	0	0	0	0	0	0	0	0	38.4	0	0	0	38.4	0	0	0	0	38.4	0	0	0	0	0	0	0	38.4	0	0	0	38.4	0	0	0	0	115	0	0	0	0	0	0	0	0	0	0	0	0	0	38.4	0	0	0	38.4	0	0	0	0	0	0	0	0	0	0	0	38.4	76.8	0	0	0	38.4	0	0	0	0	0	38.4	922	0	0	0	0	0	0	0	0	0	0	0	0	0	0	0	0	0	0	0	0	0	0	0	0	38.4	0	0	0	0	0	0	0	0	0	0	38.4	0	0	38.4	0	0	0	0	38.4	0	0	0	0	0	0	0	0	0	0	0	0	0	0	0	38.4	0	0	0	0	38.4	0	0	0	38.4	115	0	0	0	0	0	0	0	0	0	0	0	0	0	0	0	0	0	0	38.4	0	0	0	0	0	0	38.4	0	0	0	0	0	0	0	0	0	0	38.4	0	0	0	0	0	0	0	0	38.4	115	0	0	0	0	38.4	0	0	0	38.4	0	76.8	0	0	0	0	38.4	0	0	0	0	0	0	0	0	38.4	0	38.4	0	0	0	38.4	0	38.4	0	0	0	0	0	0	0	0	0	0	0	154	0	38.4	0	0	0	0	38.4	0	0	0	38.4	0	0	0	0	0	0	0	0	38.4	0	0	0	0	0	0	38.4	0	0	0	0	0	0	0	76.8	0	0	0	0	0	0	0	0	0	76.8	0	0	0	0	115	0	0	0	0	0	0	0	0	0	0	0	0	0	0	0	0	0	0	38.4	0	0	0	0	0	0	0	0	0	0	0	0	154	0	0	38.4	0	0	0	0	0	0	0	0	0	0	0	0	0	0	38.4	0	0	0	0	0	0	0	0	0	0	38.4	0	0	0	0	0	0	38.4	0	0	0	0	0	0	0	38.4	0	0	0	0	0	76.8	0	0	0	0	0	0	0	0	0	38.4	0	0	38.4	0	0	115	0	0	0	0	0	0	0	0	0	0	0	0	0	76.8	0	0	0	0	0	0	0	0	0	0	0	0	0	38.4	0	0	0	0	0	0	0	115	0	0	0	0	0	0	0	0	0	0	0	0	0	38.4	0	0	0	0	0	0	38.4	0	38.4	38.4	38.4	0	76.8	0	0	0	38.4	0	0	0	0	0	0	0	0	0	0	0	38.4	0	0	0	38.4	0	0	0	0	0	0	0	0	0	0	0	0	0	0	0	0	38.4	0	0	0	384	0	115	0	0	0	0	0	0	0	0	0	0	0	0	0	0	38.4	0	0	0	0	0	0	0	0	0	0	0	0	0	0	0	0	0	0	0	0	38.4	0	0	0	0	0	0	38.4	0	0	0	0	0	0	0	0	0	0	0	0	0	0	0	0	0	0	0	0	0	0	0	0	0	0	0	0	0	0	0	0	38.4	0	0	0	0	0	0	0	0	0	38.4	0	0	0	0	38.4	0	0	0	0	0	0	0	0	0	0	0	0	0	0	0	0	0	0	0	0	115	0	0	0	0	0	0	0	0	0	0	0	0	0	0	0	0	0	0	0	0	0	0	0	0	0	0	76.8	38.4	0	0	0	0	0	0	0	0	0	0	0	0	0	0	0	0	0	0	0	0	0	0	0	0	0	0	0	499	0	0	0	0	0	38.4	0	0	0	0	0	0	0	0	154	0	0	0	0	0	0	76.8	38.4	38.4	0	0	0	0	0	0	38.4	154	0	0	154	0	0	0	0	0	38.4	0	0	0	0	0	0	0	0	0	0	0	0	0	0	0	0	0	0	0	0	0	0	0	0	0	76.8	76.8	76.8	0	0	0	0	0	0	0	0	0	0	0	0	0	0	0	0	0	0	0	0	0	0	0	0	0	0	0	76.8	0	0	0	0	0	0	0	115	0	0	38.4	0	0	0	0	0	0	0	0	0	0	0	0	0	0	0	0	0	0	0	0	0	38.4	0	0	0	0	0	0	0	0	0	0	0	0	0	0	0	0	0	0	0	0	0	0	0	0	0	0	0	0	0	0	0	0	0	0	0	38.4	0	0	0	0	38.4	0	0	0	0	0	0	0	0	0	0	0	0	38.4	0	0	0	0	0	0	38.4	38.4	0	0	0	0	0	0	0	38.4	38.4	0	0	38.4	0	0	0	0	0	0	0	0	0	0	0	0	0	0	0	0	0	0	0	0	0	0	0	0	0	38.4	0	0	0	0	0	0	0	38.4	0	76.8	0	0	0	0	0	0	0	0	0	38.4	38.4	0	0	0	0	0	115	0	0	0	0	0	0	0	0	0	0	0	0	0	0	0	0	0	38.4	0	115	0	0	0	0	0	0	0	0	0	0	0	0	0	0	0	0	0	0	0	0	0	0	0	0	0	0	0	0	0	0	0	0	38.4	0	0	0	0	38.4	0	0	0	0	0	0	0	0	0	0	76.8	154	0	0	0	0	0	0	0	0	0	0	0	0	0	0	0	0	0	0	0	0	0	0	0	0	0	0	0	0	0	0	38.4	0	0	0	0	0	0	0	0	0	0	0	0	0	0	0	0	0	0	0	0	0	0	0	0	0	0	0	0	0	38.4	0	0	76.8	0	0	0	0	0	0	0	0	0	0	0	0	0	38.4	0	0	0	0	76.8	0	0	0	0	0	0	38.4	0	0	0	0	0	0	0	0	0	38.4	0	0	0	0	0	38.4	0	0	0	0	0	0	0	0	0	0	0	0	76.8	0	0	0	0	0	0	0	0	0	38.4	0	0	0	38.4	0	0	0	0	0	0	0	0	0	0	115	0	0	0	0	0	0	0	0	0	0	0	0	38.4	38.4	0	0	0	0	0	0	0	0	0	0	0	38.4	0	0	0	0	0	0	38.4	0	0	0	0	0	0	0	76.8	0	115	0	0	0	0	0	0	0	0	0	0	0	154	0	0	0	0	0	0	0	0	0	0	0	0	0	0	76.8	0	0	0	38.4	0	0	0	0	0	38.4	0	0	0	0	0	0	0	0	0	38.4	0	0	0	38.4	0	0	0	0	0	0	0	0	0	0	0	0	0	0	0	0	0	0	0	0	0	0	0	0	0	0	0	0	0	0	76.8	0	0	0	0	0	0	0	0	0	0	0	0	0	0	0	0	0	0	0	0	0	0	0	0	0	38.4	0	0	0	0	0	0	0	0	0	0	0	0	0	0	38.4	0	0	0	0	0	0	0	0	0	0	0	0	0	38.4	0	0	0	0	0	0	0	38.4	38.4	0	76.8	0	0	0	0	0	0	0	0	0	0	0	0	0	0	0	0	0	0	0	0	0	0	154	0	0	0	0	0	0	0	0	0	0	0	0	0	0	0	115	0	0	0	0	0	0	0	0	76.8	0	0	0	0	0	0	115	0	0	0	0	0	0	0	154	0	0	0	0	0	0	0	0	0	0	0	0	0	0	0	0	0	0	0	0	0	0	0	0	0	0	0	0	0	0	38.4	0	0	0	38.4	0	0	0	0	0	0	0	38.4	0	0	0	38.4	0	0	0	0	0	38.4	38.4	0	0	0	0	0	0	0	0	0	0	0	0	0	0	0	0	0	0	0	0	0	0	0	0	0	38.4	0	0	0	0	0	0	499	38.4	0	0	0	0	0	38.4	0	0	0	0	0	0	0	0	0	0	0	0	0	0	76.8	0	0	0	0	0	0	115	0	0	0	0	0	0	38.4	0	0	0	0	0	38.4	0	0	0	0	0	0	0	38.4	0	0	38.4	0	0	0	0	38.4	0	0	0	0	0	0	0	0	0	0	0	0	0	0	0	0	0	38.4	0	0	0	0	0	0	0	0	38.4	0	0	0	38.4	0	0	0	0	0	0	0	0	38.4	0	38.4	0	0	0	0	0	38.4	0	0	0	0	0	0	0	0	0	0	0	0	0	0	0	0	0	38.4	0	0	0	0	0	0	0	0	0	0	0	0	0	38.4	0	0	0	0	0	0	0	0	0	0	0	0	115	0	0	0	0	0	0	0	0	0	0	0	0	76.8	0	0	0	0	0	0	0	38.4	0	0	0	38.4	0	0	0	0	38.4	0	0	0	0	0	0	38.4	0	76.8	0	0	76.8	0	0	0	0	0	0	0	0	0	0	0	0	0	0	0	0	0	0	0	0	0	0	38.4	0	0	0	0	0	0	0	0	0	0	0	0	0	0	0	38.4	0	0	0	0	38.4	0	38.4	0	0	0	0	0	0	0	0	0	0	0	0	0	0	38.4	0	0	0	38.4	0	0	0	0	0	0	0	0	0	0	0	38.4	0	0	0	0	0	0	0	0	0	0	0	0	0	0	0	0	0	0	38.4	0	0	0	0	0	0	0	38.4	0	0	38.4	0	0	0	0	0	0	0	0	0	0	0	0	0	0	0	0	0	0	0	38.4	0	0	0	0	38.4	0	0	0	0	0	38.4	0	0	0	0	0	38.4	0	0	0	0	0	0	0	0	0	0	0	0	0	0	0	0	0	0	0	0	76.8	0	0	0	0	0	0	0	0	0	0	38.4	0	0	0	0	0	0	0	0	0	0	0	0	0	0	0	76.8	0	0	0	0	0	0	0	0	0	0	0	0	38.4	0	0	0	0	0	38.4	38.4	0	0	0	0	0	0	0	0	0	38.4	0	115	0	38.4	0	0	0	0	0	0	0	0	0	0	0	0	0	0	0	0	0	0	0	38.4	38.4	0	0	0	0	0	38.4	38.4	38.4	0	0	0	0	0	0	0	0	0	0	0	0	0	0	0	0	0	0	0	0	0	0	0	0	0	0	0	0	0	0	0	0	38.4	0	0	0	0	576	0	0	0	0	0	0	0	0	0	0	0	0	0	0	0	38.4	0	0	0	0	0	0	76.8	0	0	0	0	0	0	0	0	0	0	0	0	0	0	0	38.4	0	38.4	0	0	0	0	0	0	0	38.4	0	0	0	0	0	0	0	76.8	0	0	0	0	0	0	0	0	0	0	0	0	0	0	0	0	0	0	0	0	0	0	0	0	0	0	0	0	0	0	0	0	76.8	0	0	0	38.4	0	0	0	0	0	0	0	76.8	0	0	0	0	0	0	0	0	0	0	38.4	0	38.4	0	0	0	0	0	0	0	0	0	0	0	0	0	0	0	0	0	0	0	0	76.8	38.4	0	0	0	0	0	0	38.4	0	0	0	0	0	0	0	0	0	0	0	0	76.8	0	0	0	0	0	0	0	0	0	0	0	38.4	0	0	0	0	0	38.4	0	0	0	38.4	0	0	0	0	0	0	0	0	0	38.4	0	0	0	0	0	0	0	0	0	0	0	38.4	0	0	0	0	0	0	0	0	0	0	0	0	0	0	0	0	0	0	0	0	38.4	0	0	0	0	0	0	0	0	0	0	38.4	0	76.8	0	0	0	0	38.4	0	0	0	38.4	0	0	0	0	0	38.4	0	0	0	0	0	0	0	0	0	0	0	0	0	76.8	0	0	0	0	0	0	0	0	0	38.4	0	0	0	0	0	38.4	0	0	0	0	0	0	0	0	0	0	0	0	0	0	0	0	0	0	38.4	0	0	0	38.4	0	0	0	0	0	0	0	0	0	0	0	0	38.4	38.4	0	0	0	0	0	38.4	0	0	38.4	0	0	0	0	0	38.4	0	0	0	0	0	0	0	0	0	269	0	0	0	0	0	0	0	0	38.4	0	0	0	0	38.4	0	0	0	0	0	0	0	0	76.8	0	38.4	0	0	0	0	0	115	0	0	0	0	0	0	0	0	0	0	0	0	0	0	0	0	0	0	0	0	0	0	0	0	0	0	0	0	0	115	38.4	0	0	0	0	0	0	0	0	0	0	76.8	0	0	0	0	38.4	0	0	0	0	0	0	0	0	0	0	38.4	0	0	0	0	0	0	0	0	0	0	0	0	0	0	0	0	0	38.4	0	0	0	0	0	0	0	76.8	0	0	0	0	0	0	0	0	0	0	0	0	0	0	0	0	0	0	0	0	38.4	0	0	0	0	0	0	0	38.4	0	0	76.8	0	0	0	0	0	0	0	0	38.4	0	0	0	0	0	0	38.4	0	0	0	0	0	0	0	0	0	0	0	0	0	0	0	0	115	38.4	38.4	38.4	0	0	0	0	0	38.4	76.8	0	0	0	38.4	0	0	0	0	307	0	0	0	0	0	0	0	0	38.4	0	0	0	0	0	0	0	0	0	0	0	0	0	38.4	0	0	0	0	0	0	0	0	0	0	0	38.4	0	0	0	0	0	0	0	0	0	0	0	0	0	0	0	0	0	76.8	0	1.15e+03	0	0	38.4	0	38.4	38.4	0	0	0	0	0	0	0	115	0	0	0	0	0	0	0	38.4	0	0	0	0	0	0	0	0	0	0	38.4	0	0	0	0	0	0	0	0	0	38.4	38.4	0	0	538	38.4	38.4	0	0	0	0	0	38.4	0	0	0	0	0	0	0	76.8	0	0	0	0	0	0	0	0	0	0	0	0	0	0	0	0	0	0	38.4	0	38.4	0	0	0	0	38.4	0	38.4	0	0	0	0	0	38.4	0	0	0	0	0	0	0	0	0	38.4	0	0	0	0	0	0	0	0	0	0	0	0	0	0	0	0	0	0	0	0	0	0	0	0	0	0	0	0	0	0	0	0	0	0	0	0	0	0	76.8	0	0	0	115	0	0	0	0	0	0	38.4	0	0	76.8	76.8	0	0	0	0	0	0	0	0	0	38.4	0	0	0	0	0	0	0	0	0	0	0	0	38.4	0	0	0	0	0	0	0	0	0	0	0	38.4	0	0	0	0	0	0	0	0	0	38.4	38.4	0	0	0	0	0	0	0	0	0	0	0	0	0	154	38.4	0	0	0	0	0	0	0	0	0	0	0	76.8	0	0	0	0	0	0	0	0	0	76.8	0	0	0	76.8	0	0	0	0	0	0	0	0	0	0	0	0	0	0	0	0	0	0	0	0	0	0	0	0	38.4	0	0	38.4	0	38.4	0	0	0	0	0	0	0	0	0	0	0	0	0	0	38.4	38.4	0	0	0	0	0	0	0	0	0	0	0	0	0	346	0	0	0	0	0	0	0	0	0	0	0	0	38.4	0	0	38.4	38.4	0	38.4	0	0	0	0	0	38.4	0	38.4	0	0	0	0	0	0	0	0	0	0	38.4	0	0	0	0	0	0	0	0	0	0	0	0	0	38.4	0	0	38.4	0	0	0	0	38.4	0	0	0	0	0	0	0	38.4	0	38.4	0	0	0	0	0	0	0	0	0	0	0	0	0	0	0	0	0	0	0	0	38.4	0	0	0	0	0	0	0	0	0	0	0	0	0	0	0	0	0	0	0	0	0	38.4	0	0	0	0	0	0	0	0	0	0	0	0	0	0	0	0	0	0	0	38.4	0	0	0	0	0	0	0	0	0	0	0	0	0	0	0	0	0	0	0	0	0	0	0	0	154	0	0	0	0	0	0	38.4	0	0	0	0	0	0	0	0	0	0	0	0	0	0	0	0	0	0	0	0	38.4	0	0	0	0	38.4	0	76.8	38.4	0	0	0	0	0	0	0	0	0	0	0	0	0	0	38.4	0	0	0	0	0	0	0	0	0	0	0	0	0	0	0	0	0	0	0	0	0	0	0	0	0	0	0	0	0	0	0	38.4	0	38.4	0	0	0	76.8	0	0	0	0	0	38.4	0	0	0	0	0	0	0	0	0	0	0	0	0	0	0	115	0	0	0	38.4	0	0	0	0	0	0	0	76.8	0	76.8	38.4	0	0	0	0	0	0	0	0	38.4	0	0	0	0	0	38.4	0	0	0	0	0	0	0	76.8	0	0	0	0	38.4	0	0	0	0	38.4	38.4	0	0	0	0	0	0	0	0	0	0	0	38.4	0	0	0	0	0	0	0	0	0	0	0	0	0	0	0	0	0	0	38.4	0	0	38.4	38.4	0	38.4	0	0	0	38.4	0	0	0	0	0	0	0	0	0	0	0	38.4	0	0	0	0	38.4	0	0	0	0	0	0	0	0	0	0	0	0	115	0	0	0	0	0	0	0	76.8	0	0	0	0	0	0	0	0	0	0	0	0	0	38.4	0	0	38.4	0	0	0	0	0	0	0	0	0	38.4	0	0	0	0	0	38.4	0	0	0	0	0	0	0	0	0	0	0	0	0	576	0	0	0	0	0	0	0	0	0	38.4	0	0	0	0	0	0	0	0	0	0	0	0	0	0	38.4	115	0	0	0	0	0	0	0	0	0	0	0	0	0	0	0	0	0	0	0	0	0	0	0	0	0	0	0	0	0	0	0	0	0	0	76.8	0	0	38.4	0	0	0	0	0	0	115	0	0	0	0	0	0	0	0	0	0	0	0	0	0	0	0	0	0	0	38.4	38.4	0	0	0	0	0	0	0	0	0	38.4	38.4	38.4	0	0	0	0	38.4	38.4	0	0	0	0	0	0	0	0	0	0	0	0	0	0	0	0	0	0	38.4	0	0	0	0	0	0	0	0	0	38.4	115	38.4	0	0	0	0	0	0	0	0	115	0	0	0	0	0	0	0	0	0	0	0	0	0	0	0	0	0	38.4	0	0	0	0	0	0	0	0	0	0	0	0	0	0	0	0	0	0	38.4	0	0	0	0	0	0	0	0	0	0	0	0	0	0	0	0	0	0	0	0	0	0	38.4	0	0	0	0	0	0	0	0	0	0	0	76.8	0	0	0	0	0	0	0	38.4	0	0	0	38.4	0	0	0	0	0	38.4	0	0	0	0	0	0	0	0	38.4	76.8	0	0	0	0	0	0	0	0	38.4	0	269	115	0	0	0	0	0	0	38.4	0	0	0	0	0	0	0	0	0	0	0	0	0	0	0	0	0	38.4	76.8	0	0	0	0	0	0	0	0	0	0	0	0	0	0	0	0	0	0	0	0	0	0	38.4	0	0	0	0	0	0	0	0	76.8	0	0	38.4	38.4	0	0	38.4	0	38.4	0	0	0	0	0	0	0	0	0	38.4	0	0	0	0	0	0	0	0	38.4	0	0	0	38.4	38.4	38.4	0	0	0	0	0	0	0	0	0	0	0	0	0	0	0	0	0	0	76.8	0	0	0	0	0	0	38.4	0	0	0	0	0	0	0	0	0	0	0	0	0	0	0	38.4	0	0	38.4	0	0	0	76.8	0	0	0	0	0	0	0	0	0	76.8	0	0	38.4	0	0	0	0	0	38.4	0	0	0	0	0	0	0	0	0	0	0	0	0	0	0	0	0	0	0	0	0	0	0	0	0	0	0	0	0	0	0	0	0	0	0	0	0	0	0	0	0	0	0	38.4	0	0	0	0	38.4	0	0	76.8	0	0	0	0	0	0	0	0	0	0	0	0	0	0	0	0	0	38.4	0	0	0	0	0	0	0	0	0	0	0	0	0	0	0	38.4	0	0	0	0	0	0	38.4	76.8	0	0	0	0	0	0	0	0	0	0	0	0	0	0	0	0	0	0	0	0	0	0	0	0	38.4	0	0	0	0	0	0	0	0	0	0	0	0	0	0	0	0	0	0	0	0	0	0	0	0	0	0	0	0	0	0	0	0	0	0	0	0	0	38.4	0	0	0	0	38.4	0	0	0	0	0	0	38.4	0	0	0	0	0	0	0	0	0	0	0	0	0	0	307	0	0	0	0	0	76.8	0	0	0	0	0	0	0	0	0	0	0	0	0	0	0	0	0	0	0	0	0	0	0	0	0	0	0	0	0	0	0	0	115	38.4	0	0	0	0	0	0	0	0	0	0	0	0	38.4	0	76.8	0	0	38.4	0	0	38.4	0	0	0	38.4	0	0	0	0	0	0	0	0	0	0	38.4	0	0	0	0	0	0	0	0	38.4	0	0	38.4	38.4	0	0	0	0	0	0	0	38.4	0	0	0	0	0	0	0	0	0	0	0	0	0	0	0	0	0	0	0	0	0	0	0	0	0	76.8	0	0	0	0	0	0	0	38.4	0	0	0	0	0	0	0	0	0	0	0	0	0	0	0	0	0	0	0	0	0	0	38.4	0	0	76.8	0	0	0	0	0	0	0	0	0	0	0	0	0	0	0	0	0	154	0	0	0	0	0	0	0	0	0	0	0	0	0	0	0	0	0	0	0	0	0	76.8	0	0	0	0	0	0	0	0	0	0	0	0	0	0	0	76.8	0	0	0	0	0	0	0	0	0	0	0	0	0	0	38.4	38.4	0	38.4	0	0	0	0	0	38.4	0	0	0	0	0	0	0	0	0	0	0	0	0	0	0	0	38.4	0	0	0	0	0	0	0	0	154	0	0	38.4	0	0	230	0	0	0	0	0	0	0	0	0	0	0	38.4	0	0	0	38.4	0	0	0	0	0	0	0	76.8	0	0	115	0	38.4	0	0	0	0	38.4	0	0	0	0	0	0	38.4	0	38.4	0	0	0	0	0	0	0	0	0	76.8	0	0	0	0	76.8	0	0	0	0	0	0	0	0	0	0	0	0	0	0	0	0	0	0	0	0	0	38.4	0	0	0	0	0	38.4	0	0	0	0	0	0	0	38.4	0	0	0	0	0	0	0	38.4	0	0	0	0	0	0	0	0	0	0	38.4	0	0	0	38.4	76.8	0	0	0	115	0	0	0	0	0	0	0	0	0	0	38.4	0	0	0	0	538	0	0	0	0	38.4	0	0	0	38.4	0	0	0	0	0	0	0	192	38.4	0	0	0	0	0	0	38.4	0	0	0	0	38.4	0	0	0	0	0	0	0	0	0	0	0	0	0	0	0	0	0	0	0	0	0	0	0	0	0	0	0	38.4	0	0	38.4	0	0	0	0	0	0	0	0	0	0	0	0	0	0	0	38.4	0	0	0	0	0	0	0	0	38.4	0	0	0	0	0	0	0	0	0	0	0	0	0	0	0	0	0	38.4	0	0	0	0	230	0	0	0	0	0	0	0	0	0	0	0	0	0	0	0	0	0	0	38.4	0	0	0	0	38.4	0	0	0	0	76.8	0	0	115	0	0	0	38.4	38.4	38.4	0	0	0	0	0	0	0	0	0	0	0	0	76.8	0	0	38.4	0	38.4	76.8	0	0	0	0	0	0	0	0	0	0	38.4	0	0	0	0	0	0	0	0	0	0	0	0	38.4	0	0	0	0	0	0	0	38.4	0	38.4	0	38.4	76.8	0	0	0	0	0	0	0	0	0	0	0	0	38.4	0	0	0	0	0	38.4	0	0	0	0	0	0	115	0	0	0	0	0	0	0	0	0	0	0	0	0	0	0	0	0	38.4	0	0	154	0	0	38.4	76.8	0	0	0	0	0	0	0	0	0	38.4	38.4	0	0	0	0	0	0	0	0	0	0	0	0	0	0	0	0	0	0	0	0	0	0	0	0	0	0	192	0	0	0	0	38.4	0	0	0	0	0	0	0	0	0	0	0	0	0	0	38.4	38.4	0	0	0	0	0	0	115	38.4	0	0	0	0	76.8	0	0	0	0	0	0	76.8	0	0	0	38.4	0	0	0	0	0	0	0	38.4	0	0	0	0	0	0	0	0	0	0	0	0	0	0	0	0	0	0	0	0	0	0	0	0	0	0	0	0	0	0	0	0	0	0	38.4	0	0	0	0	0	0	0	0	0	0	0	0	0	38.4	0	0	0	0	0	38.4	0	0	0	0	115	0	0	0	0	0	0	0	0	0	0	76.8	0	0	76.8	0	0	0	0	0	0	0	0	0	0	0	0	0	0	0	76.8	38.4	0	0	0	0	76.8	0	0	0	76.8	0	0	0	0	0	0	0	0	0	0	38.4	38.4	0	0	0	0	0	76.8	0	0	0	0	0	0	0	0	0	0	0	0	38.4	0	0	0	0	0	0	38.4	0	0	0	38.4	0	0	0	0	0	76.8	0	0	0	0	0	0	0	0	0	0	0	0	0	0	0	0	0	0	0	0	0	38.4	0	0	0	0	0	0	0	0	0	0	0	0	0	0	76.8	0	0	38.4	0	0	0	0	0	0	0	0	0	0	0	0	0	0	0	0	0	0	76.8	0	0	0	0	0	0	0	0	0	0	0	0	0	0	0	0	0	0	0	0	0	0	0	0	0	0	0	0	0	38.4	0	0	0	38.4	0	0	0	0	38.4	0	0	0	0	0	0	0	0	0	0	0	38.4	0	0	0	0	0	0	0	0	0	0	0	0	0	0	0	0	0	0	0	0	0	0	0	0	0	0	0	0	0	0	0	0	38.4	76.8	0	0	38.4	0	0	38.4	0	0	38.4	0	0	0	0	0	0	0	0	0	0	0	0	0	0	0	0	0	0	0	0	0	0	0	0	38.4	0	38.4	0	0	0	0	0	38.4	0	0	0	0	0	0	0	0	0	0	0	0	38.4	0	0	0	0	0	0	0	0	0	0	0	38.4	0	0	0	0	0	38.4	0	0	0	0	0	0	0	0	0	0	0	76.8	0	0	0	0	0	0	0	0	0	0	0	0	0	0	0	0	0	269	0	0	0	0	0	76.8	0	0	0	0	0	0	0	0	38.4	0	0	0	0	0	0	0	0	38.4	0	0	0	0	0	38.4	0	38.4	0	0	0	0	0	0	38.4	0	0	0	0	38.4	0	0	0	0	0	0	0	0	0	0	0	0	0	0	0	115	0	0	76.8	0	0	38.4	0	0	0	0	0	0	0	0	0	0	0	0	0	38.4	0	0	0	0	0	0	0	0	0	0	0	0	0	0	0	0	0	0	0	0	0	0	0	0	0	0	76.8	0	0	0	0	0	0	0	0	0	0	38.4	0	0	0	0	0	0	0	0	0	0	0	0	0	0	0	38.4	0	0	0	0	0	0	0	0	0	0	0	0	0	0	0	38.4	0	0	0	0	0	38.4	154	0	0	0	0	0	0	0	230	0	38.4	0	0	0	115	0	38.4	0	0	0	0	0	0	0	0	0	0	0	0	0	0	0	0	0	0	0	0	0	0	0	0	0	0	0	0	0	0	0	0	0	0	0	0	0	0	0	0	0	0	38.4	0	0	38.4	0	0	0	0	0	0	0	0	0	0	0	38.4	0	0	0	0	0	38.4	0	0	0	0	0	38.4	0	0	0	0	0	0	0	0	0	0	0	0	38.4	0	0	0	0	0	0	38.4	0	0	0	38.4	38.4	0	0	0	0	0	0	0	0	0	0	0	0	0	0	0	0	0	0	0	0	0	0	0	0	0	0	0	0	0	0	0	0	38.4	0	0	0	0	0	0	0	0	38.4	0	38.4	0	0	154	38.4	0	0	0	0	0	0	0	0	0	38.4	0	0	0	0	0	0	0	0	76.8	0	0	38.4	0	0	0	0	0	0	0	0	0	0	0	38.4	0	76.8	0	0	0	0	0	0	0	0	0	0	38.4	0	0	0	0	38.4	0	0	0	0	0	0	0	0	0	0	0	0	0	0	0	0	38.4	0	0	0	0	0	0	0	0	0	0	0	0	0	0	0	0	0	38.4	0	0	0	0	0	0	0	76.8	0	0	0	0	0	0	0	0	38.4	0	0	38.4	38.4	0	0	0	0	0	0	38.4	0	0	0	0	0	0	38.4	0	0	0	0	0	0	0	0	0	0	0	0	0	0	0	38.4	38.4	38.4	154	0	0	0	0	0	0	0	0	0	38.4	0	0	0	0	0	0	0	0	0	0	0	0	0	0	38.4	0	0	0	0	0	38.4	0	0	0	0	0	0	0	0	0	0	0	0	0	0	38.4	0	0	0	0	0	0	0	0	0	0	0	0	0	0	0	0	0	0	0	0	0	0	0	0	0	0	0	0	0	0	0	0	0	0	76.8	0	0	0	0	0	0	38.4	115	0	0	0	0	0	0	0	0	0	0	38.4	76.8	0	0	0	0	0	0	0	0	0	0	0	0	38.4	0	0	0	0	0	0	0	0	0	0	38.4	0	0	0	0	0	0	0	38.4	192	538	0	0	0	38.4	0	0	0	0	0	0	0	0	0	0	0	0	0	0	0	0	0	0	0	0	0	0	0	0	0	0	38.4	0	0	0	0	0	0	0	0	0	0	0	0	38.4	0	0	0	0	0	0	0	0	38.4	38.4	0	0	76.8	0	0	0	0	0	0	0	0	0	0	0	0	0	346	0	0	0	0	0	0	0	0	0	38.4	0	0	0	0	0	0	0	0	0	0	0	0	0	0	0	0	0	0	38.4	0	0	0	0	0	0	0	0	0	38.4	0	38.4	0	0	0	0	0	0	0	76.8	0	0	38.4	76.8	38.4	0	0	0	0	0	0	0	0	0	0	0	0	230	0	0	0	0	0	0	0	38.4	0	0	0	0	0	0	0	0	0	0	76.8	0	0	0	0	0	115	0	0	76.8	76.8	0	38.4	0	0	0	0	0	0	38.4	76.8	0	38.4	0	0	0	0	0	0	0	76.8	0	0	0	0	0	0	115	0	38.4	76.8	0	38.4	0	0	0	0	0	0	0	0	0	0	0	0	38.4	0	0	0	0	0	76.8	0	0	0	0	0	0	0	0	0	76.8	0	0	0	192	0	0	0	0	0	0	0	0	0	0	0	0	0	0	0	0	0	0	38.4	346	0	0	0	0	0	0	0	0	0	307	0	0	0	0	38.4	0	0	0	0	0	0	0	0	0	0	0	0	0	0	38.4	0	0	0	0	0	0	0	0	0	0	0	0	0	0	0	0	0	0	0	0	0	0	0	38.4	0	38.4	38.4	0	0	0	0	0	0	0	38.4	0	0	0	0	0	0	0	0	0	0	0	0	0	0	0	0	0	0	38.4	0	0	0	0	0	0	38.4	0	0	0	0	0	0	0	0	115	0	76.8	0	0	0	0	0	0	0	0	0	0	76.8	0	0	0	0	0	115	0	307	0	0	0	38.4	0	38.4	0	76.8	154	0	0	0	0	0	0	0	0	38.4	0	38.4	38.4	0	0	0	0	0	0	0	0	0	0	0	0	0	0	0	0	0	0	38.4	0	38.4	0	0	38.4	0	0	0	0	0	0	0	0	0	0	0	0	0	0	0	0	0	0	0	0	0	0	38.4	0	0	0	0	0	0	0	38.4	76.8	0	0	0	0	0	0	38.4	0	0	0	0	0	0	0	0	0	0	0	38.4	0	38.4	0	0	0	0	269	0	0	0	0	76.8	0	0	76.8	0	0	0	0	0	0	0	0	0	0	0	0	0	0	0	0	0	0	0	0	0	0	0	0	0	0	0	0	0	0	38.4	0	0	0	0	38.4	0	0	0	0	0	0	0	0	76.8	0	0	0	0	0	0	38.4	38.4	384	0	0	0	0	0	0	0	0	0	0	0	0	0	0	0	38.4	269	0	0	0	0	0	0	0	0	0	0	0	38.4	0	0	0	0	38.4	0	307	0	0	0	0	0	0	0	0	0	0	0	0	0	0	0	0	0	0	0	0	0	0	0	0	0	0	76.8	0	0	0	0	0	0	0	0	38.4	38.4	0	0	0	0	0	0	76.8	0	0	0	0	0	0	0	0	0	0	0	38.4	0	0	0	0	0	0	0	0	0	76.8	38.4	0	461	0	0	0	38.4	0	0	0	76.8	0	0	0	0	0	0	0	0	0	0	0	0	0	38.4	0	0	0	0	0	0	0	38.4	38.4	0	0	0	0	0	0	0	0	0	38.4	76.8	0	0	0	0	0	0	0	0	0	0	0	0	1.23e+03	0	0	0	0	0	0	0	0	0	0	0	0	0	0	0	38.4	0	0	38.4	0	0	0	0	0	38.4	0	0	0	0	0	0	0	0	0	38.4	38.4	0	0	0	0	0	0	38.4	0	76.8	0	0	0	0	0	0	0	0	38.4	0	0	0	76.8	0	0	0	76.8	0	0	0	0	0	0	0	0	0	0	0	0	0	0	0	0	0	0	0	0	0	0	38.4	0	0	0	0	0	0	0	0	0	0	0	0	0	0	38.4	0	0	0	0	0	0	0	0	0	0	0	38.4	0	0	0	0	0	0	0	0	0	0	0	0	0	38.4	0	0	0	0	0	0	0	0	0	0	0	0	0	0	0	0	0	0	0	0	0	0	0	115	0	0	0	0	0	0	0	0	0	0	0	0	38.4	38.4	0	0	0	0	0	0	0	0	0	0	0	0	0	0	0	0	0	0	38.4	0	0	38.4	0	0	0	0	0	38.4	0	0	0	0	0	0	0	0	0	0	0	0	0	0	0	0	76.8	0	0	76.8	0	38.4	0	0	0	0	0	0	0	0	0	0	0	0	0	0	0	0	0	0	0	38.4	0	0	0	0	38.4	0	0	0	0	0	0	0	0	0	0	0	0	0	0	0	0	0	0	0	0	76.8	0	38.4	0	0	0	0	0	0	0	0	38.4	0	38.4	0	76.8	0	0	0	0	0	0	38.4	0	0	0	0	0	0	0	0	0	0	0	0	0	0	0	0	0	38.4	0	0	0	0	0	0	0	0	0	0	0	0	0	0	0	0	0	0	0	0	0	0	0	0	0	0	0	0	0	0	0	0	0	0	0	0	0	0	0	0	0	0	0	0	0	0	0	0	0	0	38.4	0	0	0	38.4	0	0	0	0	38.4	0	0	0	38.4	0	0	76.8	0	38.4	0	0	0	0	0	0	0	0	0	0	0	0	0	76.8	38.4	38.4	0	0	0	38.4	0	0	0	0	38.4	0	0	0	0	0	0	0	0	0	0	0	0	0	0	0	0	0	0	0	0	0	0	0	38.4	0	0	38.4	0	0	0	0	0	0	0	0	0	0	0	0	0	0	0	0	0	0	0	38.4	0	0	0	0	0	0	38.4	0	0	0	0	0	0	0	0	0	0	0	0	0	0	0	38.4	0	0	0	0	0	0	0	0	0	0	0	0	0	0	0	0	0	0	0	0	0	0	0	0	0	38.4	0	0	0	76.8	0	0	0	0	0	0	0	0	38.4	0	0	0	0	0	0	0	0	0	0	0	0	0	0	0	0	0	0	0	0	0	0	0	38.4	0	0	0	38.4	0	0	0	0	0	0	38.4	0	0	38.4	0	0	0	0	0	0	0	0	0	0	0	0	0	0	0	0	0	0	0	0	0	0	0	0	0	0	0	0	0	0	0	0	76.8	0	0	0	0	0	0	0	0	0	0	0	0	384	38.4	0	0	0	0	0	0	0	38.4	0	0	0	0	76.8	0	0	0	0	0	0	38.4	0	76.8	0	0	0	0	0	0	0	0	0	0	0	0	0	0	0	115	38.4	0	0	0	0	0	0	0	0	0	0	0	0	0	0	0	0	0	0	0	0	0	0	0	0	0	0	0	0	0	0	0	0	0	76.8	0	0	0	0	0	0	0	0	0	0	0	0	0	0	0	0	0	0	0	38.4	0	0	0	0	0	0	192	0	0	0	0	0	0	0	0	0	0	0	0	0	115	0	0	0	38.4	0	38.4	0	38.4	1.46e+03	0	0	0	0	76.8	76.8	0	0	0	0	0	0	0	0	38.4	0	0	0	38.4	0	0	0	0	0	0	0	0	0	0	38.4	0	0	0	0	0	0	0	0	0	0	0	0	0	0	0	0	0	0	0	0	0	0	0	0	0	0	0	115	0	0	0	38.4	0	0	192	0	0	0	0	0	0	0	0	0	38.4	0	0	0	0	0	0	0	0	0	0	0	0	0	0	38.4	0	0	0	0	0	76.8	0	0	0	0	0	0	0	38.4	76.8	0	0	0	0	0	0	0	0	0	0	0	0	0	0	0	0	38.4	0	0	0	0	0	0	38.4	0	0	0	0	38.4	0	0	0	38.4	0	0	0	0	0	0	0	0	0	0	0	0	0	0	0	0	0	0	0	38.4	0	0	0	0	76.8	0	0	0	0	0	0	0	0	0	0	0	0	0	0	0	0	38.4	38.4	0	0	0	38.4	0	0	0	0	0	0	0	0	0	0	0	0	0	38.4	38.4	0	38.4	38.4	0	0	0	0	0	0	0	0	0	0	0	0	0	0	0	0	0	0	0	0	0	0	0	0	0	0	0	0	0	0	0	0	0	0	0	0	0	0	38.4	0	0	0	0	0	0	0	0	0	0	0	0	0	0	0	0	0	0	0	0	38.4	76.8	0	0	0	0	0	0	0	38.4	0	0	0	0	0	0	76.8	0	0	38.4	0	0	0	0	0	0	0	0	0	76.8	0	0	0	0	230	0	0	0	0	0	0	0	0	38.4	0	0	0	0	0	0	0	0	0	0	0	0	0	0	0	0	38.4	0	0	0	0	38.4	0	115	0	0	0	0	0	0	0	0	0	0	76.8	0	0	0	0	0	0	0	0	0	0	0	0	0	0	0	192	0	0	0	0	0	0	0	0	0	0	0	0	0	76.8	0	0	38.4	0	0	0	38.4	0	0	0	0	0	38.4	0	0	0	0	0	0	0	0	0	0	0	0	38.4	0	0	0	0	0	0	0	269	0	0	0	38.4	0	154	0	0	0	115	0	38.4	0	0	0	0	0	0	0	0	0	38.4	0	0	0	0	0	0	0	0	0	0	0	0	0	0	0	0	0	154	0	38.4	0	0	0	0	0	0	38.4	0	0	0	0	0	0	38.4	0	0	0	76.8	0	38.4	0	0	38.4	0	0	0	0	0	38.4	38.4	0	38.4	0	0	0	38.4	0	0	0	0	0	0	0	38.4	0	0	0	0	0	0	0	0	0	0	38.4	0	38.4	0	0	0	38.4	0	0	0	0	0	0	0	0	0	0	0	0	0	38.4	0	0	0	0	38.4	0	0	0	0	0	0	0	0	0	0	0	0	0	0	0	0	0	0	0	384	76.8	0	0	0	0	38.4	0	0	0	0	0	0	0	0	0	0	38.4	0	0	0	0	0	0	0	0	0	0	0	0	0	0	0	0	0	0	0	0	0	0	0	0	0	0	0	0	0	0	0	76.8	0	0	0	0	38.4	0	0	0	0	0	0	0	0	0	0	0	0	0	0	0	0	0	0	0	0	0	0	0	0	0	38.4	0	0	0	0	0	0	38.4	0	0	0	0	0	0	0	0	0	0	0	38.4	0	0	0	0	422	0	0	0	38.4	0	0	0	0	0	38.4	38.4	0	0	0	0	0	0	0	0	0	0	38.4	0	0	0	0	0	38.4	0	0	0	0	0	0	0	0	0	0	0	38.4	38.4	0	0	0	76.8	0	0	0	0	0	0	0	0	38.4	0	0	0	0	0	0	0	0	0	0	38.4	0	0	0	0	0	0	0	0	38.4	0	0	0	0	0	0	38.4	0	0	0	0	38.4	0	0	0	0	0	0	0	0	0	0	0	0	0	0	0	0	76.8	0	115	0	0	0	0	0	0	0	0	0	0	0	0	0	0	0	0	38.4	38.4	0	0	0	0	0	0	0	0	0	0	0	0	0	0	0	0	0	0	0	0	0	0	0	0	0	614	0	0	0	0	0	0	76.8	0	38.4	0	0	0	0	0	0	0	0	0	0	0	38.4	0	0	0	0	0	0	0	0	0	0	0	38.4	38.4	0	76.8	0	0	38.4	0	0	0	38.4	0	0	0	0	38.4	0	0	0	38.4	0	0	0	0	0	0	0	0	0	0	0	0	0	0	0	0	0	0	0	0	0	0	0	0	0	0	0	0	0	0	0	0	38.4	0	0	38.4	76.8	0	0	0	0	0	0	0	0	0	0	0	0	0	0	0	0	0	0	0	0	0	0	0	0	0	0	0	0	0	0	0	0	0	0	0	0	0	0	0	0	0	0	0	0	0	0	0	0	0	0	0	0	0	38.4	38.4	0	0	0	76.8	0	0	0	0	0	0	0	0	0	0	0	0	0	0	0	0	0	38.4	0	0	0	38.4	38.4	0	0	38.4	0	0	0	0	0	0	0	0	0	0	0	0	0	0	0	0	0	0	0	0	38.4	0	0	0	0	0	0	0	0	0	0	0	0	0	0	0	0	0	0	0	0	0	0	38.4	0	0	0	0	0	0	0	0	0	0	0	0	0	0	0	0	0	0	0	0	76.8	0	0	0	0	0	0	0	0	0	0	0	0	0	0	0	38.4	0	0	0	0	0	0	0	0	0	0	38.4	38.4	0	0	0	0	0	0	0	38.4	269	0	0	0	0	0	0	0	0	38.4	0	0	0	0	0	0	0	0	0	0	0	38.4	0	0	0	0	0	0	0	0	38.4	0	0	0	0	0	0	0	0	0	0	0	0	38.4	76.8	0	0	0	0	0	0	0	0	0	0	0	38.4	0	0	0	0	0	0	0	0	0	0	0	307	0	0	0	0	0	0	0	0	38.4	0	0	0	0	38.4	0	0	0	0	0	0	0	0	76.8	0	0	0	0	0	0	0	0	0	0	0	0	38.4	76.8	38.4	0	0	0	38.4	0	0	0	0	0	0	38.4	0	0	0	0	0	0	38.4	0	0	0	0	76.8	0	0	0	0	0	0	0	0	0	0	76.8	0	38.4	0	0	0	0	0	0	0	0	0	0	0	76.8	0	0	0	0	0	0	0	0	0	0	0	0	0	0	0	0	0	0	0	0	0	0	0	38.4	38.4	0	0	0	0	0	0	38.4	0	0	0	0	0	0	0	0	0	115	0	0	0	0	0	0	0	0	0	0	0	0	0	0	0	0	76.8	0	0	0	0	0	0	0	0	0	0	0	0	38.4	0	76.8	38.4	0	0	0	0	0	0	0	0	0	0	0	0	0	0	0	0	0	0	0	0	0	0	76.8	0	0	0	0	38.4	76.8	0	0	0	0	0	0	0	0	0	0	0	38.4	0	0	0	0	0	0	0	0	0	0	0	0	0	0	0	0	0	0	0	0	0	0	0	0	0	0	0	76.8	38.4	0	0	38.4	38.4	0	0	0	0	0	38.4	0	0	38.4	0	0	0	38.4	0	0	0	0	0	0	0	0	0	38.4	0	0	0	0	38.4	0	0	0	0	0	0	0	0	0	0	0	0	0	0	38.4	0	0	0	0	0	0	0	0	0	0	0	0	0	0	0	0	0	0	0	0	0	0	0	0	0	0	0	0	0	0	38.4	0	0	38.4	0	0	38.4	0	0	0	0	0	0	0	0	0	0	0	0	38.4	0	0	0	0	0	0	0	0	0	0	0	0	0	0	0	0	0	0	0	0	0	0	0	0	38.4	0	0	0	0	0	76.8	0	0	0	38.4	0	76.8	0	0	0	0	0	0	0	0	0	0	0	38.4	0	0	0	0	0	0	0	0	0	0	0	0	0	0	115	0	0	0	0	0	0	38.4	0	0	0	0	0	0	0	0	0	76.8	0	0	0	0	0	0	0	0	0	0	0	0	0	38.4	0	0	0	0	0	0	0	0	0	0	0	0	0	0	0	38.4	76.8	0	0	0	0	0	0	0	0	38.4	0	0	0	0	0	0	0	0	0	0	0	76.8	0	0	0	0	0	0	76.8	0	0	0	0	0	0	38.4	0	0	0	38.4	0	0	0	0	0	0	0	0	0	0	0	38.4	0	0	0	0	0	0	0	0	0	0	0	38.4	0	0	0	38.4	0	0	0	0	0	0	0	0	0	0	0	0	0	0	0	0	0	0	0	76.8	0	0	0	0	0	0	0	0	0	0	0	0	0	0	38.4	0	0	0	0	0	0	0	0	0	0	0	0	0	0	0	0	0	0	0	0	0	0	0	0	0	0	0	0	0	0	0	0	0	0	0	0	0	0	0	0	0	0	0	0	0	115	0	0
cancer	40.7	13.6	0	0	0	0	0	13.6	0	0	0	0	13.6	0	0	0	0	0	13.6	0	40.7	0	0	0	0	0	0	13.6	0	0	0	0	122	0	0	0	0	0	0	0	0	0	0	0	0	0	0	0	0	0	0	13.6	40.7	0	13.6	0	0	0	0	0	0	13.6	0	0	0	0	0	0	0	0	0	0	13.6	0	13.6	0	0	0	0	0	0	27.1	0	0	0	0	0	0	0	40.7	0	0	13.6	27.1	0	40.7	0	0	0	0	0	0	0	0	0	0	0	0	0	81.4	326	13.6	40.7	0	0	0	0	0	0	0	13.6	13.6	0	0	40.7	0	0	0	0	0	0	0	0	67.8	0	0	0	0	0	0	136	0	27.1	27.1	0	0	0	0	0	0	0	0	0	67.8	0	0	0	0	13.6	0	0	0	0	109	0	122	0	0	0	13.6	0	54.3	0	0	0	0	13.6	0	0	0	0	0	0	0	0	0	0	0	13.6	0	54.3	13.6	54.3	0	0	0	54.3	0	0	0	0	0	0	0	13.6	0	13.6	0	40.7	0	0	0	0	0	0	0	0	0	0	0	27.1	0	0	0	0	0	0	67.8	13.6	0	0	0	0	0	0	0	0	0	27.1	0	0	0	0	0	0	0	27.1	67.8	0	0	13.6	0	13.6	0	0	0	0	27.1	13.6	0	0	0	0	27.1	0	0	0	0	0	0	0	0	0	0	0	13.6	0	0	0	0	0	0	0	0	0	0	81.4	0	0	27.1	190	0	0	13.6	0	13.6	0	0	0	0	0	0	0	27.1	13.6	0	27.1	54.3	40.7	0	0	0	0	0	0	0	0	0	0	0	0	0	0	0	67.8	0	0	13.6	0	0	13.6	0	40.7	0	0	27.1	0	0	0	0	0	0	0	0	0	0	0	0	0	0	0	0	0	0	0	0	13.6	0	0	0	0	0	0	13.6	13.6	0	0	27.1	0	0	13.6	0	13.6	40.7	0	0	0	0	0	0	0	0	0	0	13.6	0	13.6	0	0	0	0	13.6	0	13.6	0	0	0	0	0	0	0	0	0	0	0	0	0	0	0	0	54.3	0	0	0	0	0	0	0	54.3	13.6	0	0	13.6	13.6	0	0	0	40.7	0	13.6	0	0	0	0	13.6	0	0	0	0	0	0	0	0	0	0	0	0	0	0	0	0	0	0	0	67.8	13.6	0	0	0	0	0	0	0	0	0	0	0	27.1	0	13.6	40.7	0	0	0	0	0	0	13.6	0	13.6	13.6	434	122	67.8	0	13.6	0	0	0	217	0	0	13.6	0	0	54.3	0	13.6	0	0	0	0	0	0	0	0	0	0	0	0	0	27.1	0	0	0	0	27.1	0	0	0	13.6	0	0	13.6	27.1	0	0	0	0	0	40.7	0	0	0	13.6	0	0	27.1	0	0	0	0	0	0	0	0	0	0	0	0	0	0	0	0	0	0	0	0	0	27.1	0	0	0	27.1	13.6	0	0	0	0	27.1	0	0	67.8	0	0	0	40.7	27.1	0	0	0	0	0	0	0	95	27.1	0	0	0	0	95	0	0	0	0	0	0	27.1	0	0	0	0	13.6	0	0	0	81.4	0	0	0	0	176	0	40.7	27.1	0	13.6	0	0	0	0	0	0	149	0	0	0	40.7	54.3	27.1	27.1	0	27.1	13.6	0	0	0	0	0	13.6	0	13.6	13.6	0	13.6	0	0	54.3	0	0	0	0	0	95	40.7	0	13.6	13.6	0	231	0	0	95	0	0	0	13.6	0	0	0	0	0	0	0	0	0	0	0	0	95	0	0	0	0	122	0	40.7	13.6	13.6	0	0	0	0	13.6	0	0	0	0	0	13.6	0	0	0	0	190	0	13.6	13.6	0	67.8	0	0	0	13.6	0	0	0	0	0	0	67.8	13.6	27.1	0	0	0	27.1	27.1	0	0	0	0	0	0	13.6	0	0	0	0	13.6	0	13.6	0	0	0	0	0	0	0	0	0	0	0	0	0	0	0	0	0	0	0	13.6	0	40.7	67.8	0	13.6	122	0	0	0	0	13.6	13.6	13.6	0	13.6	0	0	0	0	13.6	0	0	0	0	0	0	0	0	0	0	0	0	0	0	0	0	0	0	0	27.1	95	0	0	0	0	0	0	27.1	0	0	0	0	0	0	0	0	0	0	13.6	0	0	0	0	0	0	0	109	0	0	54.3	0	0	0	0	13.6	0	67.8	0	0	0	0	13.6	13.6	0	0	0	0	0	0	0	0	13.6	0	0	0	0	95	0	0	0	0	13.6	27.1	0	0	136	0	0	0	81.4	0	40.7	0	40.7	27.1	0	0	0	0	81.4	0	0	0	0	0	0	27.1	0	0	163	0	0	13.6	0	54.3	0	13.6	0	0	0	0	0	67.8	0	0	0	0	13.6	0	0	0	0	40.7	0	0	0	0	13.6	0	190	0	0	0	0	0	0	0	0	0	0	0	0	0	0	0	0	0	0	54.3	0	13.6	13.6	0	0	0	0	13.6	27.1	0	0	0	0	0	0	13.6	0	40.7	0	27.1	13.6	0	0	0	27.1	0	54.3	0	0	0	244	40.7	0	0	0	0	0	0	0	13.6	0	0	13.6	0	13.6	40.7	0	0	0	40.7	0	0	0	0	27.1	13.6	448	0	13.6	0	0	0	40.7	0	13.6	176	0	0	13.6	27.1	0	0	0	0	0	0	27.1	0	0	0	0	0	0	13.6	0	0	13.6	0	0	0	0	13.6	0	95	27.1	13.6	0	40.7	0	0	0	0	0	0	27.1	0	67.8	40.7	0	0	0	0	13.6	0	0	0	0	0	0	0	27.1	0	0	0	0	0	13.6	13.6	13.6	0	0	0	0	0	0	0	0	0	0	0	0	0	0	0	0	0	13.6	0	204	27.1	0	0	0	0	40.7	136	13.6	0	0	0	0	0	27.1	0	0	0	0	27.1	0	0	13.6	0	54.3	0	0	0	0	0	0	339	0	0	0	0	0	0	0	0	0	0	0	13.6	0	0	0	0	13.6	40.7	0	0	0	0	13.6	0	0	0	0	0	0	27.1	0	0	27.1	0	0	0	0	0	0	0	0	0	0	13.6	81.4	0	0	0	0	0	0	0	109	27.1	0	0	0	0	0	0	0	0	0	0	0	0	13.6	0	0	0	0	0	0	0	163	0	0	0	0	0	109	13.6	176	0	0	13.6	13.6	54.3	0	0	0	13.6	0	13.6	0	122	176	13.6	0	0	0	0	13.6	0	0	0	0	0	0	0	0	0	0	95	0	0	27.1	0	54.3	0	81.4	0	0	40.7	13.6	0	0	0	27.1	13.6	0	0	0	0	0	0	0	0	0	40.7	13.6	0	299	0	13.6	0	0	0	0	13.6	40.7	95	0	27.1	0	0	0	0	0	0	13.6	0	0	13.6	0	0	0	0	27.1	13.6	0	0	0	13.6	0	0	0	0	0	0	95	13.6	0	0	0	81.4	27.1	0	0	0	0	54.3	54.3	0	0	0	0	0	0	0	0	0	0	0	0	0	0	0	0	0	13.6	0	0	0	0	0	0	0	13.6	0	54.3	13.6	13.6	13.6	0	0	0	0	0	13.6	0	54.3	149	0	0	13.6	13.6	13.6	0	0	0	0	0	0	0	0	13.6	81.4	0	27.1	0	0	27.1	0	27.1	0	0	0	0	0	0	0	0	27.1	13.6	0	0	13.6	0	0	13.6	13.6	0	0	0	0	0	27.1	67.8	81.4	0	0	0	0	27.1	0	0	0	0	0	0	0	0	0	0	0	0	0	0	0	0	0	0	0	0	40.7	0	0	0	0	0	0	0	0	13.6	0	27.1	149	0	0	0	0	13.6	0	0	0	27.1	0	81.4	0	0	0	231	54.3	0	122	0	40.7	0	0	0	13.6	27.1	0	0	13.6	0	204	0	13.6	0	0	0	0	0	0	0	0	0	0	0	0	0	0	13.6	0	0	0	0	0	27.1	13.6	0	0	13.6	0	0	0	0	0	0	0	27.1	0	0	0	27.1	13.6	0	0	0	0	0	0	13.6	0	0	0	67.8	13.6	0	0	13.6	0	0	13.6	0	0	0	27.1	13.6	0	0	0	0	0	0	0	13.6	0	0	95	0	27.1	13.6	0	0	0	0	0	0	0	0	0	0	0	0	0	0	0	0	0	0	27.1	0	0	0	40.7	54.3	258	0	0	13.6	67.8	149	109	67.8	0	0	0	0	0	0	0	0	13.6	0	0	0	136	136	13.6	0	0	0	0	0	0	0	0	13.6	0	0	13.6	0	13.6	0	13.6	0	0	0	0	0	0	0	0	0	0	0	0	0	0	0	40.7	0	0	13.6	0	0	0	0	0	0	13.6	0	0	0	0	0	13.6	0	0	0	0	0	0	0	0	13.6	13.6	0	0	13.6	0	0	0	0	0	0	0	0	0	0	0	0	0	0	0	0	0	0	67.8	0	13.6	0	40.7	0	0	0	27.1	27.1	0	0	0	27.1	0	0	0	0	0	0	0	0	0	0	27.1	0	0	13.6	13.6	0	0	0	0	13.6	0	13.6	13.6	27.1	0	0	0	0	0	0	0	0	0	0	0	40.7	0	13.6	0	0	0	13.6	0	13.6	95	0	0	0	0	0	0	0	0	0	0	13.6	0	0	0	0	0	0	0	13.6	0	40.7	0	0	81.4	13.6	40.7	0	0	13.6	0	0	0	0	0	13.6	0	109	0	0	0	0	136	0	0	13.6	0	0	0	13.6	0	0	109	0	13.6	0	0	0	0	0	0	0	0	0	0	0	0	0	13.6	0	13.6	0	13.6	0	40.7	0	0	54.3	54.3	0	13.6	54.3	0	0	0	0	0	0	0	13.6	0	0	27.1	0	27.1	0	27.1	27.1	0	0	0	0	0	149	0	0	0	0	0	40.7	0	0	0	67.8	0	0	0	0	0	0	0	0	0	13.6	0	0	54.3	0	0	13.6	0	0	0	0	0	0	0	0	95	13.6	0	0	0	0	67.8	27.1	0	0	0	0	0	0	0	0	0	0	0	0	0	0	0	0	0	0	13.6	0	0	0	13.6	0	0	13.6	13.6	13.6	13.6	0	0	13.6	0	0	0	0	0	0	67.8	0	0	0	27.1	0	0	0	0	122	0	0	13.6	13.6	0	0	0	0	0	27.1	0	0	0	13.6	40.7	13.6	0	0	0	0	0	13.6	13.6	0	13.6	0	0	0	0	0	13.6	40.7	0	27.1	13.6	0	0	0	0	0	0	0	0	0	13.6	0	0	0	27.1	0	13.6	0	0	0	13.6	27.1	54.3	13.6	0	13.6	0	0	0	0	0	0	13.6	0	40.7	0	0	13.6	54.3	40.7	0	0	27.1	0	0	0	0	13.6	0	0	40.7	0	0	109	13.6	0	0	0	0	27.1	13.6	0	0	0	0	0	0	0	0	0	0	0	0	13.6	13.6	0	0	0	0	0	0	0	0	0	0	0	0	13.6	0	0	13.6	0	0	54.3	0	0	13.6	0	0	0	0	0	0	0	0	0	0	0	149	0	0	0	0	54.3	136	0	40.7	0	0	27.1	0	0	0	0	13.6	40.7	0	0	13.6	0	0	0	13.6	0	0	0	0	40.7	13.6	0	0	0	0	0	0	0	13.6	0	0	27.1	27.1	0	0	0	13.6	0	0	0	0	0	95	0	0	13.6	0	13.6	0	0	0	0	0	0	0	0	0	0	0	27.1	0	0	0	13.6	0	0	0	0	0	0	13.6	0	13.6	0	0	0	40.7	109	0	13.6	0	0	27.1	0	0	0	0	0	0	13.6	0	0	0	0	54.3	0	0	13.6	0	13.6	0	0	0	0	0	13.6	0	0	0	0	13.6	0	0	95	0	0	0	13.6	0	95	0	0	67.8	0	0	81.4	0	0	40.7	0	27.1	0	0	0	0	0	0	0	0	40.7	0	109	0	0	0	0	0	0	0	0	0	13.6	0	0	0	0	0	0	0	13.6	0	0	0	0	0	0	0	0	0	0	0	54.3	0	0	13.6	13.6	0	0	13.6	0	0	299	40.7	0	0	13.6	0	0	0	0	0	0	0	0	0	13.6	0	0	0	67.8	81.4	0	0	0	0	0	0	0	27.1	0	0	0	13.6	0	67.8	0	0	0	0	0	0	0	0	0	0	0	0	0	0	13.6	0	0	0	0	81.4	0	0	0	0	40.7	27.1	67.8	0	40.7	27.1	0	0	40.7	13.6	0	0	0	0	0	0	0	0	13.6	27.1	0	0	0	0	0	0	0	95	0	0	13.6	0	0	13.6	0	0	0	0	136	13.6	0	0	40.7	13.6	0	40.7	0	0	0	0	0	0	0	54.3	0	0	0	13.6	0	0	0	54.3	0	0	0	0	0	0	0	0	13.6	0	13.6	0	122	0	0	0	0	13.6	0	0	0	27.1	0	0	0	0	0	0	0	0	0	0	0	0	0	0	0	0	13.6	0	0	0	0	0	0	13.6	0	40.7	81.4	27.1	40.7	0	0	0	13.6	0	0	27.1	0	0	0	0	0	0	13.6	0	0	54.3	0	0	0	27.1	27.1	0	0	0	0	122	0	0	0	40.7	13.6	0	0	0	0	40.7	0	0	0	0	27.1	0	13.6	0	54.3	0	0	0	54.3	0	0	0	0	13.6	0	0	0	81.4	0	0	0	0	0	0	0	0	0	40.7	0	0	27.1	0	0	0	0	0	0	0	0	0	0	0	0	0	0	27.1	0	27.1	231	0	0	0	0	0	0	0	40.7	27.1	0	0	0	0	0	0	0	67.8	0	54.3	0	27.1	54.3	0	27.1	13.6	27.1	0	0	0	40.7	0	0	0	0	27.1	0	13.6	0	0	13.6	0	0	0	0	0	0	0	0	0	13.6	0	13.6	40.7	0	0	0	27.1	0	217	0	0	0	0	27.1	13.6	0	81.4	0	0	67.8	27.1	0	27.1	0	0	0	0	0	0	13.6	0	13.6	0	0	0	0	0	0	0	13.6	27.1	0	0	0	0	0	0	0	0	0	0	0	0	27.1	0	0	0	0	13.6	13.6	122	0	0	0	54.3	0	0	0	0	109	13.6	0	312	0	0	0	95	0	0	13.6	0	13.6	0	67.8	0	0	0	0	0	0	13.6	0	0	0	13.6	13.6	0	0	0	13.6	40.7	13.6	13.6	0	0	0	0	0	13.6	0	0	0	13.6	13.6	0	0	0	0	0	0	163	13.6	0	0	0	0	0	0	0	0	0	0	0	0	0	0	0	0	0	0	0	0	0	27.1	0	122	0	0	0	0	13.6	0	0	0	0	0	67.8	0	0	0	0	0	0	27.1	0	0	0	0	0	0	0	13.6	13.6	0	0	0	27.1	0	27.1	0	0	13.6	13.6	13.6	40.7	0	0	0	0	0	13.6	54.3	0	0	13.6	0	0	0	0	0	0	136	13.6	0	0	0	0	40.7	13.6	0	0	0	13.6	0	0	0	0	0	0	0	0	27.1	0	0	13.6	0	0	0	0	40.7	0	0	0	0	0	0	0	0	13.6	0	54.3	0	0	0	0	0	95	0	0	0	13.6	13.6	0	0	0	0	13.6	0	0	0	0	0	0	0	0	0	0	0	67.8	0	0	0	40.7	0	0	0	190	54.3	0	0	0	122	0	0	285	54.3	0	0	0	0	0	0	0	40.7	0	13.6	27.1	0	0	13.6	0	0	0	0	0	27.1	0	0	0	0	54.3	0	0	0	0	0	0	0	0	0	13.6	0	0	0	204	0	109	0	13.6	0	0	0	0	0	13.6	0	27.1	0	0	136	0	0	0	27.1	0	0	0	0	0	13.6	13.6	0	40.7	0	27.1	0	0	0	0	40.7	0	40.7	0	0	13.6	27.1	0	0	40.7	0	0	0	0	0	0	27.1	0	0	13.6	0	13.6	13.6	0	27.1	0	0	0	0	0	0	0	0	0	0	0	0	0	27.1	0	0	0	0	0	0	0	0	0	0	0	0	0	0	0	0	0	0	0	0	0	0	0	13.6	0	0	0	0	0	0	0	0	0	0	0	0	0	0	0	0	0	0	0	0	394	0	122	0	0	54.3	0	0	0	0	0	0	0	0	27.1	0	0	0	13.6	0	0	27.1	27.1	0	27.1	0	13.6	0	13.6	0	0	0	0	0	0	0	27.1	0	0	0	0	0	0	0	0	0	0	0	0	0	0	0	0	0	0	0	13.6	0	81.4	0	0	0	0	0	0	0	136	0	0	0	54.3	0	0	0	0	0	0	0	0	0	0	0	0	0	0	0	109	27.1	0	0	0	0	0	0	81.4	13.6	13.6	0	0	0	0	0	0	0	0	204	0	0	27.1	0	0	13.6	40.7	0	0	0	0	0	13.6	0	0	0	13.6	0	0	0	0	0	13.6	13.6	0	40.7	0	13.6	0	0	0	0	0	0	0	0	13.6	0	13.6	0	0	13.6	0	0	0	0	0	67.8	149	81.4	0	13.6	0	0	0	0	0	0	13.6	0	0	0	0	13.6	0	0	0	27.1	13.6	0	122	0	0	13.6	0	0	0	0	13.6	0	0	0	27.1	0	0	0	0	13.6	0	13.6	0	0	0	81.4	0	0	40.7	0	0	0	0	0	0	0	0	0	0	0	0	0	0	27.1	0	0	0	0	0	0	54.3	0	0	0	0	0	13.6	0	0	13.6	0	0	0	0	0	0	0	13.6	0	0	0	0	0	0	0	0	0	0	0	13.6	0	0	95	0	0	13.6	0	13.6	13.6	0	0	0	13.6	0	0	0	0	0	0	0	40.7	0	0	0	27.1	0	0	0	27.1	67.8	0	0	0	81.4	13.6	0	13.6	0	0	0	0	0	0	0	122	0	0	0	0	0	40.7	0	27.1	0	0	109	13.6	0	13.6	0	217	0	0	13.6	0	0	0	13.6	0	0	0	0	0	0	0	13.6	0	0	0	0	40.7	0	0	0	0	0	0	0	40.7	0	0	0	27.1	54.3	0	0	0	0	67.8	0	0	0	54.3	54.3	0	0	0	0	0	0	0	0	54.3	0	0	0	27.1	0	0	13.6	0	0	0	40.7	0	0	67.8	0	0	67.8	0	0	0	0	67.8	0	0	0	0	13.6	0	0	0	13.6	0	0	0	0	13.6	0	0	54.3	0	0	0	0	13.6	13.6	13.6	0	0	67.8	0	54.3	13.6	40.7	67.8	67.8	40.7	0	0	109	0	0	0	0	0	0	0	0	0	13.6	0	0	0	0	0	0	0	0	0	40.7	0	0	0	0	0	0	0	27.1	0	0	0	0	0	0	0	0	109	0	0	0	0	0	0	0	0	0	0	0	0	13.6	0	0	0	0	0	13.6	0	13.6	0	13.6	67.8	0	0	0	0	0	0	0	0	0	27.1	0	0	0	13.6	13.6	0	0	0	0	0	0	13.6	0	0	0	0	0	27.1	0	0	0	0	13.6	136	0	0	0	0	0	0	0	0	0	0	0	0	13.6	0	0	0	380	0	0	0	0	0	0	0	0	0	0	0	204	0	0	0	0	0	0	0	0	0	0	0	0	0	0	0	109	0	0	0	0	0	0	0	54.3	13.6	0	0	149	0	0	0	0	0	0	0	0	0	0	13.6	13.6	0	0	54.3	0	0	0	0	13.6	13.6	0	0	0	0	0	0	0	0	0	0	0	0	0	0	13.6	0	0	0	0	0	0	0	54.3	0	13.6	0	0	0	40.7	0	0	13.6	0	54.3	0	0	13.6	0	0	0	0	0	0	0	0	0	27.1	13.6	54.3	0	13.6	0	0	0	0	0	0	0	27.1	0	95	0	0	0	0	0	0	0	0	13.6	0	13.6	0	0	0	0	0	13.6	0	67.8	0	0	0	0	0	0	0	0	27.1	27.1	0	40.7	0	0	13.6	40.7	0	0	0	0	0	13.6	0	13.6	0	0	0	0	0	0	13.6	54.3	0	40.7	0	0	27.1	0	204	13.6	0	54.3	0	0	13.6	67.8	40.7	0	0	0	0	0	0	0	0	0	0	0	0	13.6	0	0	0	0	13.6	0	0	54.3	0	0	231	27.1	13.6	0	13.6	0	0	0	0	0	13.6	0	40.7	13.6	0	0	0	0	0	0	0	0	0	13.6	13.6	0	0	27.1	0	0	0	0	0	81.4	0	0	0	0	0	0	0	0	0	0	13.6	0	0	0	0	0	0	0	0	136	0	0	0	0	0	0	0	0	0	0	0	0	0	0	0	13.6	0	0	27.1	0	67.8	0	40.7	0	0	0	0	27.1	13.6	95	13.6	0	13.6	0	0	0	0	13.6	40.7	0	0	0	0	13.6	13.6	0	0	0	0	0	0	0	0	0	0	13.6	0	0	13.6	0	0	0	40.7	13.6	0	0	109	13.6	0	0	0	0	13.6	0	0	0	0	40.7	13.6	0	0	0	13.6	0	0	0	0	0	0	0	13.6	0	0	0	0	0	0	13.6	0	0	0	0	0	0	0	0	0	0	0	0	13.6	0	0	13.6	0	0	0	0	0	0	0	0	0	0	0	0	0	0	13.6	40.7	27.1	0	13.6	0	13.6	0	0	0	0	0	0	13.6	27.1	0	0	0	0	0	0	0	27.1	27.1	67.8	0	54.3	0	0	0	0	0	0	0	13.6	0	0	0	0	40.7	0	0	0	81.4	13.6	0	81.4	0	0	0	0	0	27.1	13.6	13.6	40.7	0	0	163	0	0	0	136	0	13.6	231	0	0	0	0	0	0	0	0	0	0	13.6	0	0	0	40.7	0	0	0	0	0	13.6	0	0	0	0	0	149	0	67.8	366	0	0	0	0	0	0	0	13.6	0	0	13.6	0	27.1	0	0	0	0	40.7	81.4	27.1	13.6	40.7	0	54.3	0	0	0	0	136	0	0	0	0	0	0	0	27.1	0	13.6	0	0	0	0	13.6	0	0	0	13.6	0	0	0	0	0	0	0	0	0	0	13.6	0	0	27.1	0	0	0	13.6	0	0	13.6	0	13.6	13.6	0	0	0	0	0	0	0	0	0	13.6	0	0	0	0	0	54.3	0	27.1	0	0	0	0	0	0	0	0	0	0	13.6	0	0	0	27.1	0	13.6	0	0	67.8	0	0	0	0	0	27.1	0	0	0	0	0	13.6	40.7	0	0	0	0	0	54.3	0	0	0	0	0	0	40.7	13.6	0	0	0	0	0	0	0	0	0	0	0	0	0	40.7	0	40.7	0	0	0	0	0	0	0	0	0	0	0	0	0	13.6	0	95	0	0	0	0	0	54.3	13.6	13.6	13.6	0	27.1	0	0	475	0	0	13.6	0	0	0	0	0	0	0	0	0	0	13.6	0	67.8	0	0	0	13.6	0	0	0	0	0	0	0	0	0	0	0	0	0	13.6	0	13.6	0	0	0	0	0	0	27.1	0	0	0	0	0	27.1	40.7	109	0	0	0	380	13.6	0	0	0	0	0	27.1	0	0	13.6	0	0	0	0	0	0	0	54.3	0	0	0	0	0	13.6	0	0	0	0	13.6	13.6	0	0	0	0	0	0	13.6	0	0	0	0	67.8	0	0	0	27.1	0	0	0	0	13.6	0	0	0	13.6	0	0	0	0	122	0	0	122	40.7	0	0	27.1	0	0	54.3	0	122	13.6	0	0	27.1	0	0	0	0	13.6	0	0	0	0	67.8	0	0	0	0	13.6	0	0	0	0	0	0	0	67.8	0	0	27.1	13.6	40.7	0	0	0	0	0	0	0	0	0	0	0	0	13.6	13.6	0	13.6	0	0	0	0	0	0	13.6	0	0	0	0	54.3	13.6	0	0	81.4	27.1	109	0	0	0	40.7	0	13.6	0	0	0	0	27.1	0	0	0	0	13.6	0	0	27.1	0	0	0	0	0	0	0	0	0	13.6	0	0	0	0	27.1	0	0	0	0	13.6	67.8	0	0	0	0	0	0	27.1	0	0	0	0	0	0	0	0	0	0	0	0	0	0	0	0	0	0	0	0	0	0	13.6	0	40.7	0	0	0	27.1	0	0	0	0	0	13.6	0	0	0	0	0	0	54.3	0	54.3	0	0	0	0	0	0	0	0	67.8	176	0	40.7	0	0	0	109	0	0	27.1	0	0	0	13.6	0	0	0	0	40.7	0	67.8	0	0	0	0	0	0	0	0	0	0	0	0	0	0	0	13.6	0	0	27.1	13.6	0	0	0	40.7	0	0	0	0	0	0	0	0	0	0	81.4	40.7	0	40.7	0	0	13.6	0	0	0	0	13.6	13.6	0	0	0	0	0	81.4	0	0	0	0	0	13.6	54.3	0	40.7	0	13.6	13.6	0	0	0	0	0	13.6	0	0	0	0	0	0	27.1	0	0	163	0	0	0	0	0	0	0	0	27.1	0	0	0	0	0	0	40.7	0	0	0	0	0	13.6	27.1	0	0	0	0	0	67.8	13.6	0	0	0	13.6	0	0	0	0	0	0	0	13.6	0	27.1	0	0	0	0	0	0	0	13.6	13.6	0	81.4	285	0	0	13.6	0	13.6	13.6	40.7	0	40.7	0	366	95	0	0	0	0	0	0	0	0	0	0	81.4	0	0	0	0	0	0	40.7	0	0	0	27.1	0	0	0	0	54.3	40.7	0	0	0	27.1	0	0	13.6	27.1	0	0	0	0	0	13.6	0	27.1	0	0	0	0	163	0	0	0	40.7	0	0	0	54.3	0	0	0	0	13.6	0	0	0	0	13.6	13.6	0	0	0	0	0	0	0	0	0	54.3	0	0	67.8	13.6	0	0	0	0	81.4	0	0	0	13.6	27.1	13.6	0	0	13.6	0	0	40.7	54.3	0	40.7	0	27.1	0	0	0	13.6	0	0	0	0	0	0	0	0	0	0	0	0	0	27.1	0	0	0	0	27.1	27.1	0	0	0	0	0	0	0	0	0	299	0	0	27.1	13.6	0	0	27.1	326	0	13.6	13.6	0	0	0	13.6	0	0	0	0	0	27.1	0	0	0	0	0	0	0	0	0	40.7	0	0	0	0	136	0	81.4	13.6	27.1	0	136	0	27.1	0	0	0	0	0	0	0	0	0	0	0	0	204	0	0	0	0	0	0	40.7	13.6	0	0	0	13.6	13.6	81.4	13.6	0	0	0	0	122	0	13.6	27.1	0	0	0	0	0	0	0	0	0	0	0	0	0	13.6	0	0	0	0	0	0	0	0	13.6	0	0	0	0	0	0	0	0	0	54.3	95	0	27.1	0	67.8	0	27.1	0	67.8	13.6	0	0	0	0	0	67.8	0	0	0	0	0	0	0	0	0	0	0	0	13.6	0	0	0	0	0	0	0	0	0	0	0	0	0	0	0	0	0	67.8	0	0	0	0	0	0	0	0	0	0	0	67.8	13.6	13.6	0	0	67.8	0	0	13.6	13.6	40.7	0	0	13.6	13.6	0	27.1	0	0	0	13.6	0	40.7	0	0	0	0	0	0	27.1	0	0	0	0	0	0	0	67.8	40.7	0	0	0	0	0	13.6	0	13.6	0	0	231	0	0	190	0	0	27.1	40.7	13.6	0	0	0	0	0	0	0	0	0	40.7	0	0	0	0	0	0	13.6	0	0	0	27.1	0	27.1	0	0	27.1	13.6	0	0	0	13.6	0	13.6	13.6	95	67.8	0	0	0	0	0	0	13.6	0	0	13.6	0	13.6	0	0	0	0	0	0	0	0	0	0	0	0	67.8	0	0	0	13.6	13.6	40.7	27.1	0	0	0	0	0	0	0	0	13.6	0	0	0	0	67.8	0	67.8	0	0	109	0	0	0	0	0	0	0	0	0	0	13.6	0	0	13.6	0	13.6	13.6	0	0	0	67.8	13.6	0	0	0	27.1	0	0	0	0	0	0	0	0	0	0	27.1	13.6	0	0	0	0	0	0	0	0	0	0	13.6	0	0	0	0	0	27.1	109	0	13.6	0	0	0	0	0	0	0	0	0	0	0	0	0	0	0	0	0	0	0	13.6	13.6	0	95	0	40.7	0	0	13.6	0	0	0	13.6	0	0	0	0	0	0	27.1	0	0	0	0	0	0	0	0	0	0	0	27.1	0	0	0	0	0	0	0	0	0	0	0	0	0	0	0	13.6	13.6	0	0	40.7	0	13.6	0	0	0	0	0	13.6	0	0	54.3	0	0	0	27.1	0	0	0	0	40.7	0	54.3	27.1	0	0	0	0	0	54.3	0	13.6	0	0	0	0	0	0	13.6	0	0	0	0	0	149	0	0	0	136	0	95	0	0	0	0	0	95	54.3	0	0	0	67.8	136	0	81.4	0	0	109	0	0	0	136	13.6	0	27.1	0	0	13.6	0	0	0	81.4	67.8	0	0	13.6	0	0	0	0	0	0	13.6	0	0	0	0	40.7	0	0	0	0	0	0	81.4	0	0	13.6	0	0	0	13.6	0	13.6	0	0	0	13.6	0	0	0	0	0	0	0	0	0	13.6	0	353	27.1	0	0	0	54.3	0	0	299	0	0	0	13.6	0	0	0	0	0	0	27.1	0	0	0	0	0	0	0	0	0	27.1	0	0	0	0	0	0	0	176	0	0	0	0	0	0	0	27.1	0	0	0	54.3	0	13.6	0	13.6	0	0	0	0	27.1	0	122	0	13.6	0	0	0	13.6	0	0	0	0	13.6	13.6	0	0	0	40.7	0	0	95	54.3	0	0	40.7	0	0	0	0	0	0	0	13.6	0	0	0	0	0	0	0	0	0	0	13.6	81.4	0	0	0	0	0	0	0	163	0	0	0	0	81.4	40.7	0	0	0	0	0	529	0	13.6	13.6	0	0	0	0	0	0	0	0	0	0	54.3	0	13.6	0	27.1	0	0	0	27.1	0	0	0	0	0	13.6	0	0	0	0	0	0	0	27.1	0	0	109	0	0	0	0	13.6	0	0	0	0	0	0	0	0	40.7	0	0	0	0	0	0	0	0	0	27.1	67.8	13.6	0	0	0	0	0	0	0	0	0	0	13.6	27.1	0	0	0	258	0	0	0	0	67.8	0	13.6	0	0	0	0	0	0	0	0	0	13.6	0	0	0	0	0	0	0	27.1	13.6	0	0	0	0	0	0	0	0	0	0	0	0	0	0	0	0	122	0	0	0	40.7	0	0	0	0	0	0	0	0	13.6	0	0	40.7	0	0	95	0	0	40.7	0	0	0	0	0	0	0	0	0	13.6	13.6	0	0	0	0	0	0	0	0	0	0	0	339	0	0	0	27.1	27.1	0	0	0	0	0	0	0	0	0	27.1	0	0	0	0	0	0	0	0	0	0	0	0	0	0	0	0	0	13.6	163	0	0	0	0	0	0	176	0	0	0	0	0	0	0	13.6	0	0	81.4	0	27.1	13.6	13.6	0	0	0	0	0	95	0	0	81.4	0	0	0	0	0	0	0	217	0	0	0	0	0	0	0	0	13.6	0	0	0	0	0	0	0	0	0	40.7	0	0	0	0	13.6	0	0	0	0	67.8	0	0	0	0	27.1	0	0	0	0	0	0	0	0	95	0	0	0	27.1	0	0	0	0	0	13.6	0	0	0	13.6	0	0	0	27.1	0	0	0	0	0	0	0	0	27.1	13.6	0	0	0	0	13.6	27.1	122	0	0	0	0	13.6	0	0	0	0	0	0	0	0	13.6	0	13.6	13.6	0	0	0	0	0	0	0	13.6	0	27.1	40.7	40.7	0	13.6	0	40.7	0	109	54.3	0	27.1	40.7	0	0	0	0	0	0	13.6	0	0	27.1	0	0	27.1	0	0	0	0	0	0	0	0	13.6	0	0	0	13.6	0	0	0	13.6	0	67.8	0	0	0	0	0	13.6	0	0	0	0	0	0	0	13.6	13.6	0	81.4	0	109	0	0	0	0	0	67.8	0	13.6	0	13.6	27.1	27.1	27.1	0	0	0	0	0	0	0	0	0	0	0	0	0	0	0	0	0	13.6	0	27.1	27.1	0	0	0	0	0	0	0	0	0	0	0	0	0	0	0	0	0	0	13.6	0	0	13.6	0	0	0	0	0	0	0	0	0	13.6	27.1	0	0	0	0	0	0	0	13.6	0	0	0	0	0	0	0	0	0	13.6	0	0	27.1	0	0	0	0	0	0	0	0	13.6	0	13.6	0	0	0	0	13.6	0	0	0	13.6	0	0	0	0	13.6	13.6	0	0	13.6	0	0	0	0	0	0	0	0	0	0	0	27.1	0	0	122	0	0	0	0	0	0	40.7	0	0	0	0	0	0	0	0	0	0	0	13.6	27.1	0	0	0	0	0	0	0	81.4	0	0	0	0	0	13.6	0	0	67.8	13.6	0	0	0	27.1	0	27.1	13.6	0	0	0	0	0	0	0	0	0	0	0	0	0	0	0	0	13.6	0	0	0	0	0	0	27.1	13.6	0	0	0	13.6	0	0	0	0	0	0	0	0	40.7	0	0	0	0	13.6	0	0	67.8	0	0	0	0	13.6	0	54.3	0	0	0	0	54.3	0	0	27.1	13.6	0	0	0	0	136	0	0	0	13.6	27.1	0	27.1	0	13.6	0	13.6	0	0	0	0	0	0	0	0	0	0	0	0	0	67.8	0	0	13.6	0	0	27.1	0	0	0	54.3	27.1	0	0	0	0	0	13.6	13.6	0	13.6	0	0	0	40.7	0	0	0	0	0	0	0	13.6	40.7	0	0	0	0	0	0	0	0	0	0	0	27.1	40.7	0	0	0	0	0	0	13.6	0	0	0	0	0	0	0	0	0	0	149	13.6	0	0	0	0	0	13.6	13.6	0	0	0	0	0	0	13.6	0	0	67.8	0	0	0	0	0	0	0	40.7	0	27.1	0	27.1	0	0	0	13.6	40.7	0	0	0	13.6	0	13.6	0	27.1	0	0	0	0	0	0	0	0	0	0	0	0	0	0	0	27.1	0	0	0	0	0	0	0	0	0	0	0	0	0	0	0	0	0	0	0	0	0	0	0	0	0	13.6	0	0	40.7	0	0	13.6	0	0	258	0	0	13.6	0	0	13.6	0	122	0	81.4	13.6	0	0	0	0	67.8	0	81.4	0	0	13.6	0	27.1	0	0	95	0	0	13.6	0	0	0	0	0	0	0	0	0	0	0	0	0	0	13.6	0	0	0	0	0	13.6	0	0	0	0	0	0	13.6	0	0	0	54.3	0	40.7	13.6	13.6	0	0	271	0	67.8	0	0	0	0	0	0	109	0	0	0	0	40.7	0	0	54.3	40.7	0	0	13.6	0	54.3	0	13.6	0	0	0	0	0	0	0	0	13.6	0	0	0	0	13.6	81.4	27.1	0	0	0	0	0	27.1	0	0	0	13.6	0	0	0	0	0	0	0	0	0	0	0	0	0	0	0	0	0	0	0	27.1	0	0	0	0	0	0	13.6	54.3	0	0	0	0	0	13.6	0	0	0	27.1	0	40.7	0	0	0	0	27.1	0	81.4	0	0	0	0	13.6	0	27.1	0	366	0	0	40.7	0	0	217	0	13.6	0	0	0	13.6	13.6	13.6	0	0	40.7	13.6	13.6	27.1	0	0	54.3	0	13.6	54.3	0	27.1	0	0	0	0	0	0	0	0	27.1	54.3	0	0	27.1	0	0	0	0	0	27.1	0	0	0	0	0	109	0	0	13.6	27.1	0	0	0	0	0	27.1	0	0	13.6	27.1	0	13.6	0	0	0	0	0	27.1	0	0	0	0	0	0	0	0	0	13.6	0	0	40.7	40.7	0	0	0	27.1	0	0	0	0	13.6	0	0	0	0	67.8	13.6	67.8	0	0	0	67.8	0	0	0	0	0	13.6	13.6	0	40.7	13.6	0	0	0	0	0	0	0	0	0	0	0	136	0	0	0	27.1	0	13.6	0	0	0	0	0	0	13.6	0	0	0	13.6	0	0	0	13.6	0	0	81.4	0	0	0	40.7	0	0	0	0	0	0	0	0	0	13.6	0	0	0	0	13.6	0	0	0	0	0	0	0	95	0	163	13.6	0	0	0	0	0	0	0	0	0	0	0	0	0	0	0	0	0	0	149	0	0	0	0	0	0	0	0	0	0	13.6	0	95	0	0	0	0	40.7	0	0	0	163	0	40.7	0	0	0	0	27.1	0	40.7	0	0	0	0	0	0	0	0	0	0	0	0	13.6	27.1	0	0	0	0	0	27.1	0	0	0	54.3	0	0	13.6	0	0	217	0	0	0	0	0	0	0	13.6	0	0	13.6	0	0	0	0	0	27.1	0	0	0	0	81.4	0	0	0	0	0	0	0	54.3	0	0	0	0	0	0	0	0	0	0	40.7	0	67.8	13.6	0	0	0	0	81.4	40.7	0	0	0	13.6	0	0	0	0	40.7	0	0	0	0	0	0	0	0	0	0	0	0	0	0	0	0	0	109	0	0	13.6	0	54.3	0	0	0	0	0	13.6	0	0	40.7	0	0	0	13.6	0	0	27.1	0	0	0	40.7	0	0	0	0	0	27.1	0	27.1	163	0	54.3	0	0	0	0	0	13.6	13.6	13.6	0	0	0	0	0	0	0	448	0	0	0	0	0	0	0	0	27.1	0	40.7	27.1	0	27.1	13.6	0	0	0	0	27.1	27.1	40.7	0	0	0	0	13.6	190	40.7	13.6	0	0	27.1	0	0	0	27.1	0	0	0	27.1	0	0	0	13.6	0	0	40.7	109	0	0	136	0	0	0	67.8	0	0	0	0	0	0	0	0	0	0	0	0	0	40.7	0	27.1	0	0	0	0	40.7	0	13.6	0	0	13.6	0	0	13.6	0	0	0	0	0	0	0	27.1	0	0	13.6	0	0	0	0	0	0	0	0	27.1	13.6	0	0	54.3	0	0	0	0	95	0	0	54.3	0	0	54.3	0	13.6	0	0	0	13.6	0	0	40.7	0	0	0	0	0	0	0	0	0	0	0	0	0	13.6	0	0	40.7	0	0	0	13.6	13.6	0	13.6	0	0	0	0	0	0	0	0	0	0	0	0	0	0	0	0	0	0	27.1	0	27.1	0	0	0	40.7	0	0	0	0	0	13.6	0	13.6	13.6	0	0	0	0	0	0	0	0	0	0	0	136	0	0	0	0	0	0	0	0	0	0	0	0	0	0	13.6	40.7	0	0	0	0	0	13.6	0	13.6	0	0	0	54.3	0	0	0	13.6	0	0	0	0	0	0	0	0	13.6	0	27.1	0	0	0	0	0	0	0	40.7	0	0	0	0	0	0	0	0	0	0	0	54.3	0	0	0	27.1	27.1	0	13.6	13.6	0	109	0	0	0	27.1	0	0	0	0	0	0	0	0	0	0	0	0	40.7	13.6	0	0	0	0	0	0	27.1	0	0	0	13.6	0	0	0	0	13.6	0	0	0	0	40.7	0	13.6	0	0	0	0	13.6	0	13.6	0	0	0	0	0	0	67.8	0	122	1.14e+03	0	0	0	13.6	13.6	0	0	0	0	0	0	40.7	0	0	149	0	0	0	0	0	0	0	0	0	0	231	0	0	0	0	0	0	40.7	40.7	0	0	13.6	0	0	40.7	0	0	0	0	0	0	0	13.6	0	0	0	27.1	0	0	0	0	0	27.1	0	0	0	0	0	0	0	0	0	0	54.3	0	0	0	0	0	0	0	0	0	0	40.7	0	0	0	0	0	0	54.3	0	0	27.1	81.4	0	0	0	0	0	0	0	0	0	0	0	13.6	0	0	0	0	0	0	0	0	0	0	0	0	0	13.6	0	0	0	0	0	0	0	122	0	0	0	0	0	0	0	27.1	0	0	0	13.6	0	40.7	0	0	0	0	13.6	122	0	0	0	0	0	0	0	13.6	0	54.3	0	40.7	27.1	0	0	27.1	0	13.6	13.6	81.4	95	27.1	0	0	27.1	0	0	0	0	0	0	0	0	0	0	0	0	0	0	0	0	0	0	27.1	27.1	0	0	13.6	67.8	0	0	13.6	0	0	13.6	13.6	27.1	0	27.1	0	0	54.3	0	0	0	0	0	27.1	13.6	27.1	0	0	0	0	27.1	0	13.6	95	0	0	0	0	13.6	0	0	0	0	0	13.6	0	0	40.7	0	0	149	0	0	0	0	0	0	0	95	13.6	0	0	0	0	0	0	95	0	0	0	0	0	0	13.6	13.6	0	0	0	67.8	0	40.7	0	0	0	0	0	13.6	0	0	0	0	0	54.3	0	0	0	0	0	136	13.6	0	0	0	0	0	0	27.1	0	0	27.1	0	13.6	0	0	0	0	0	27.1	0	27.1	0	0	0	0	0	0	0	13.6	0	40.7	0	0	0	0	0	0	109	0	0	0	0	0	13.6	0	0	0	0	0	0	13.6	0	13.6	0	0	0	0	13.6	95	0	13.6	0	67.8	0	40.7	0	0	136	0	54.3	27.1	0	0	0	0	0	0	0	13.6	0	0	27.1	0	0	13.6	0	0	516	0	0	109	0	40.7	0	13.6	0	516	27.1	0	0	0	0	0	0	0	54.3	0	0	0	13.6	0	0	54.3	13.6	0	0	0	0	0	40.7	0	0	0	0	40.7	0	0	0	0	0	0	0	0	0	0	0	0	0	0	0	0	0	0	0	0	0	0	0	0	13.6	13.6	0	13.6	0	0	0	0	122	0	0	0	0	54.3	13.6	0	13.6	0	0	0	0	0	13.6	40.7	27.1	0	0	27.1	0	0	0	13.6	0	0	0	0	0	0	0	0	0	0	0	0	0	13.6	0	0	0	0	13.6	0	0	27.1	0	0	0	0	0	0	0	0	0	0	0	13.6	0	611	67.8	0	13.6	0	0	0	0	13.6	0	0	54.3	0	0	0	0	0	0	0	0	0	0	0	0	0	0	0	0	0	0	13.6	0	0	0	13.6	0	13.6	13.6	0	0	0	0	54.3	0	13.6	0	0	27.1	0	40.7	0	0	27.1	40.7	0	0	0	0	0	27.1	13.6	0	13.6	0	0	0	0	54.3	0	0	0	0	13.6	13.6	0	0	0	0	0	0	0	0	0	0	0	0	0	0	0	0	67.8	0	54.3	0	0	0	0	0	0	0	0	0	0	0	0	95	13.6	0	13.6	0	0	67.8	0	54.3	0	27.1	0	0	0	13.6	0	0	0	0	0	0	0	13.6	0	0	0	54.3	258	570	0	149	0	27.1	54.3	149	0	0	0	0	0	0	0	0	0	0	13.6	0	176	0	54.3	13.6	0	0	0	0	0	0	0	0	0	0	0	81.4	0	0	0	0	27.1	13.6	54.3	109	204	13.6	0	0	67.8	27.1	0	0	0	0	0	0	0	13.6	67.8	0	13.6	0	13.6	0	0	0	0	40.7	13.6	0	0	0	13.6	0	0	0	0	0	27.1	13.6	13.6	0	81.4	0	0	13.6	13.6	0	0	0	0	0	0	0	0	0	0	13.6	0	0	0	0	0	0	0	13.6	0	0	0	109	0	13.6	0	0	0	0	40.7	13.6	0	0	0	13.6	67.8	0	13.6	13.6	27.1	54.3	13.6	67.8	81.4	81.4	13.6	0	0	0	0	0	0	0	0	0	0	0	0	13.6	0	0	13.6	0	0	0	0	0	0	13.6	0	0	13.6	0	13.6	0	0	40.7	40.7	0	0	0	54.3	0	13.6	0	0	0	40.7	13.6	0	0	0	13.6	13.6	0	0	13.6	0	0	0	0	0	0	0	0	27.1	40.7	27.1	13.6	0	0	0	0	0	0	0	0	0	326	0	0	0	0	299	244	0	0	13.6	0	0	0	109	0	0	0	0	0	0	27.1	0	0	27.1	0	13.6	27.1	0	0	0	0	0	0	13.6	27.1	0	0	0	0	0	0	0	13.6	27.1	27.1	0	0	0	0	0	0	0	0	0	40.7	0	0	122	0	0	163	0	95	0	0	0	0	0	0	0	0	0	0	0	0	13.6	0	0	0	0	0	13.6	0	0	0	0	0	0	0	0	0	109	54.3	0	0	13.6	0	0	54.3	0	0	0	0	0	0	40.7	0	0	0	0	0	40.7	0	0	0	13.6	13.6	0	0	0	0	95	13.6	0	27.1	0	13.6	258	0	0	0	0	0	0	0	13.6	0	81.4	13.6	0	13.6	27.1	40.7	0	0	0	13.6	13.6	0	0	0	0	0	0	0	0	0	95	0	0	27.1	0	40.7	0	13.6	0	0	0	0	27.1	176	0	0	0	0	0	0	27.1	54.3	0	0	0	40.7	13.6	0	0	0	0	0	0	0	0	0	0	95	0	0	13.6	0	0	13.6	0	0	0	40.7	0	0	0	0	0	0	136	40.7	0	0	0	13.6	0	13.6	0	40.7	0	0	0	0	0	13.6	0	0	0	13.6	0	0	0	13.6	27.1	0	0	0	0	0	0	81.4	0	0	13.6	0	0	0	0	67.8	0	13.6	0	0	0	0	0	0	0	0	0	0	0	13.6	0	13.6	0	0	0	0	27.1	54.3	0	0	0	0	0	0	13.6	0	0	0	27.1	0	0	0	0	0	0	13.6	0	54.3	54.3	0	0	0	13.6	0	0	0	0	0	0	0	0	0	0	13.6	0	0	13.6	54.3	0	13.6	0	0	0	13.6	27.1	475	0	13.6	0	13.6	0	0	0	0	13.6	0	13.6	0	0	27.1	0	0	40.7	67.8	0	0	0	0	0	13.6	0	13.6	0	0	0	0	0	13.6	0	13.6	13.6	0	0	67.8	0	122	0	0	0	0	0	0	13.6	0	0	0	0	0	0	0	0	0	0	0	0	0	0	0	0	27.1	13.6	0	0	109	27.1	0	0	0	0	0	0	40.7	13.6	0	0	13.6	0	0	0	0	0	0	40.7	13.6	190	0	0	0	0	0	0	0	0	0	0	0	0	0	0	0	0	0	0	0	13.6	81.4	0	13.6	0	0	0	0	13.6	54.3	0	0	0	0	54.3	0	0	0	0	0	0	0	13.6	0	0	54.3	0	0	0	0	407	0	0	0	0	0	0	0	0	0	0	13.6	0	0	0	0	13.6	0	0	0	0	0	40.7	0	0	27.1	40.7	0	13.6	0	0	0	13.6	0	13.6	0	54.3	0	0	13.6	0	0	0	13.6	0	0	13.6	13.6	0	27.1	81.4	67.8	163	0	0	0	0	81.4	13.6	0	0	0	0	0	0	0	13.6	0	0	0	0	0	0	0	54.3	0	13.6	0	0	0	0	0	0	0	40.7	0	0	0	163	0	0	0	0	0	81.4	0	0	0	13.6	0	0	0	0	0	0	0	0	0	13.6	0	0	0	0	0	0	0	0	95	0	0	0	40.7	0	0	13.6	13.6	0	0	13.6	0	95	0	0	0	0	0	0	0	0	0	0	13.6	0	0	0	13.6	0	0	0	0	0	0	0	0	0	13.6	0	0	0	0	0	13.6	0	0	0	27.1	0	0	13.6	0	95	13.6	13.6	0	0	0	27.1	0	0	0	0	0	13.6	0	0	0	0	0	0	0	0	0	0	0	0	0	0	0	0	0	0	0	0	0	0	0	0	0	95	0	0	0	27.1	54.3	0	0	0	13.6	0	27.1	0	0	122	13.6	0	0	0	0	0	13.6	0	0	0	0	0	0	0	0	27.1	0	0	0	40.7	0	366	0	27.1	0	0	0	13.6	0	0	0	0	0	0	13.6	0	0	0	0	40.7	0	13.6	0	0	13.6	0	0	13.6	0	0	0	13.6	0	0	0	0	0	67.8	0	13.6	13.6	0	0	13.6	163	0	0	0	0	0	0	0	0	0	0	0	0	13.6	0	0	81.4	0	0	0	0	0	0	0	13.6	136	0	0	0	0	0	0	0	81.4	13.6	0	0	0	27.1	0	27.1	0	163	0	40.7	13.6	0	0	0	0	0	13.6	0	0	0	0	0	0	0	67.8	0	81.4	0	81.4	13.6	13.6	258	0	0	0	13.6	0	40.7	0	0	0	0	0	0	13.6	0	0	27.1	0	0	0	0	54.3	0	13.6	0	0	0	13.6	0	0	0	13.6	0	0	0	0	0	0	40.7	0	0	0	27.1	0	0	67.8	0	0	0	0	0	0	0	0	0	27.1	13.6	81.4	0	0	0	0	0	0	0	0	0	0	27.1	0	0	13.6	0	0	13.6	0	0	0	0	0	0	40.7	0	0	0	67.8	0	0	0	13.6	0	0	0	0	0	0	0	0	0	0	0	122	13.6	0	0	0	0	13.6	0	13.6	0	13.6	0	13.6	0	13.6	0	0	0	27.1	0	0	0	0	0	0	0	27.1	0	0	0	0	13.6	0	0	13.6	0	0	0	0	0	0	0	13.6	0	13.6	0	0	0	0	0	0	27.1	0	0	0	0	0	0	13.6	0	13.6	27.1	95	0	13.6	0	27.1	0	0	0	13.6	0	0	0	54.3	0	0	0	13.6	54.3	0	0	0	0	0	0	0	0	0	0	0	0	0	13.6	0	0	0	0	0	0	0	0	40.7	0	0	0	0	0	13.6	0	0	0	0	0	0	0	0	0	13.6	13.6	0	13.6	0	0	0	95	0	13.6	0	0	0	0	0	0	0	13.6	0	0	0	0	0	0	0	0	0	0	0	0	0	0	0	0	0	0	13.6	0	0	0	0	0	13.6	95	0	0	0	0	81.4	0	40.7	81.4	0	13.6	0	0	0	0	27.1	0	0	0	0	0	0	0	13.6	40.7	0	0	0	0	0	13.6	13.6	0	0	0	13.6	0	0	0	13.6	0	0	0	27.1	0	0	0	0	0	0	13.6	0	0	13.6	40.7	0	0	0	0	0	0	0	0	0	0	0	0	0	0	0	0	0	0	0	0	13.6	0	0	13.6	40.7	13.6	0	149	0	0	13.6	40.7	0	0	0	0	0	0	67.8	0	0	40.7	0	67.8	0	0	0	0	0	0	0	0	0	0	0	67.8	0	0	0	0	0	0	0	0	0	0	0	40.7	0	0	0	0	0	13.6	0	0	54.3	0	13.6	0	0	0	0	0	0	0	0	0	0	0	0	0	13.6	0	0	0	0	0	0	0	0	217	0	0	0	0	0	0	0	0	0	13.6	0	0	0	0	0	0	0	0	0	0	0	0	0	0	0	0	40.7	13.6	0	0	0	0	0	0	0	0	0	0	0	0	0	0	0	0	0	0	0	0	0	0	0	0	0	0	27.1	13.6	13.6	0	0	0	0	13.6	0	54.3	0	0	0	0	13.6	0	0	0	0	0	0	0	0	95	40.7	0	0	0	0	0	0	0	0	13.6	27.1	0	0	0	0	0	0	0	13.6	0	0	0	0	0	0	0	0	0	0	0	0	136	40.7	0	149	0	27.1	0	0	0	13.6	27.1	0	0	0	0	0	0	0	0	0	13.6	0	0	0	0	0	0	0	0	0	0	0	0	0	0	0	13.6	0	0	0	0	0	0	0	0	0	54.3	0	0	0	0	0	0	40.7	0	0	0	0	0	0	0	0	0	0	0	0	0	13.6	0	13.6	0	0	13.6	0	27.1	0	0	0	0	0	27.1	0	0	0	0	13.6	0	0	0	0	0	0	0	81.4	13.6	13.6	0	0	0	40.7	0	27.1	0	27.1	0	0	0	13.6	0	0	0	0	0	13.6	0	0	0	27.1	0	0	0	0	0	0	0	27.1	0	0	13.6	0	0	0	0	0	0	0	0	0	0	0	0	0	0	0	0	0	0	0	0	0	0	0	67.8	0	13.6	0	0	0	13.6	0	13.6	0	0	0	0	40.7	54.3	0	0	0	0	0	0	0	0	0	0	0	13.6	0	0	122	0	0	0	0	0	0	149	0	54.3	0	0	0	0	0	27.1	13.6	0	0	0	0	0	0	0	13.6	40.7	0	0	13.6	0	0	0	0	0	0	0	0	0	0	0	54.3	0	0	0	0	13.6	13.6	27.1	0	0	0	0	0	0	0	0	0	0	0	0	40.7	0	0	0	0	0	0	0	0	0	0	0	0	0	0	0	0	0	0	13.6	0	13.6	0	27.1	0	0	0	0	0	13.6	176	0	67.8	0	0	0	0	27.1	0	27.1	27.1	0	0	0	54.3	27.1	0	81.4	13.6	0	81.4	0	0	0	27.1	27.1	0	0	0	0	27.1	0	0	0	13.6	0	0	0	27.1	0	0	163	0	0	0	0	0	0	0	27.1	0	0	0	0	0	0	0	27.1	13.6	67.8	0	13.6	0	0	13.6	0	0	0	0	27.1	0	0	0	0	0	0	0	0	0	27.1	0	95	0	312	0	0	0	40.7	13.6	0	0	0	0	0	0	13.6	0	0	0	0	13.6	0	27.1	0	0	27.1	0	0	0	0	0	0	0	40.7	0	40.7	0	27.1	0	0	0	0	0	0	27.1	40.7	0	149	13.6	0	0	13.6	54.3	0	13.6	0	0	0	13.6	0	0	0	13.6	0	0	0	0	0	67.8	13.6	54.3	13.6	13.6	27.1	0	0	81.4	0	0	0	0	0	13.6	0	13.6	0	0	13.6	13.6	0	0	0	0	0	0	0	13.6	0	0	0	0	0	0	54.3	13.6	0	13.6	0	0	13.6	0	0	0	0	0	0	0	0	0	0	13.6	13.6	0	13.6	0	40.7	0	0	0	0	13.6	27.1	0	0	0	27.1	0	81.4	0	0	13.6	0	13.6	13.6	0	0	0	27.1	0	13.6	0	0	0	0	0	0	231	0	0	13.6	0	0	0	0	0	0	13.6	0	0	0	27.1	13.6	40.7	13.6	0	0	0	13.6	27.1	27.1	0	13.6	0	95	0	0	0	0	27.1	13.6	0	27.1	0	27.1	0	0	13.6	0	0	0	0	0	122	0	0	0	95	27.1	0	0	0	0	13.6	0	0	0	13.6	0	0	0	0	0	0	0	81.4	13.6	0	0	27.1	0	27.1	0	0	0	27.1	0	0	27.1	0	40.7	0	0	27.1	27.1	0	0	0	0	0	67.8	0	13.6	0	0	0	0	0	0	0	0	0	13.6	0	0	0	13.6	0	0	0	0	0	13.6	0	0	13.6	13.6	0	13.6	0	0	0	0	0	0	0	0	40.7	0	0	0	0	0	13.6	0	0	0	13.6	0	0	0	0	0	13.6	0	0	0	13.6	0	0	13.6	0	40.7	0	0	0	0	13.6	13.6	13.6	0	0	13.6	13.6	0	0	27.1	27.1	0	13.6	0	13.6	0	109	27.1	0	0	0	0	0	27.1	27.1	67.8	67.8	0	0	0	0	40.7	0	0	0	0	0	0	136	0	13.6	0	0	271	27.1	0	0	0	0	13.6	0	0	0	299	0	0	0	0	13.6	0	54.3	0	0	0	0	0	95	0	0	0	13.6	0	0	0	54.3	13.6	0	0	0	0	0	0	0	13.6	0	0	0	13.6	0	0	0	0	0	0	0	13.6	0	0	0	0	0	67.8	40.7	0	0	0	0	13.6	0	40.7	0	0	0	0	0	13.6	0	0	0	0	0	0	0	0	0	13.6	0	0	13.6	0	0	0	0	13.6	13.6	0	0	13.6	0	0	0	0	13.6	0	0	0	0	0	0	0	0	0	0	0	0	0	0	0	0	0	0	0	0	0	0	13.6	0	0	0	0	0	0	0	0	13.6	0	0	13.6	0	0	0	13.6	67.8	0	0	13.6	0	0	13.6	67.8	0	0	0	13.6	13.6	0	0	0	0	0	0	0	0	0	0	27.1	0	0	0	0	0	0	0	0	0	0	0	0	0	0	0	0	0	0	0	0	0	13.6	13.6	27.1	0	27.1	13.6	0	0	0	13.6	0	13.6	0	0	0	0	0	0	13.6	0	0	0	0	0	0	0	0	0	0	0	0	0	0	0	0	0	0	0	0	0	0	13.6	13.6	0	0	0	0	0	27.1	13.6	27.1	0	0	0	0	0	40.7	13.6	13.6	299	0	0	0	0	0	0	0	40.7	0	0	13.6	149	13.6	0	13.6	0	0	0	0	0	0	0	0	0	0	122	27.1	0	0	0	0	0	0	0	0	13.6	0	0	13.6	27.1	0	0	0	0	0	0	136	0	0	40.7	0	0	95	13.6	0	0	54.3	13.6	0	0	0	0	0	40.7	0	0	0	0	54.3	0	13.6	95	0	0	0	0	0	0	0	0	40.7	0	0	0	0	0	0	0	0	0	0	67.8	0	0	0	0	13.6	0	0	0	0	0	204	0	0	0	0	13.6	0	0	0	0	0	0	0	0	0	0	0	0	0	0	0	0	0	0	0	13.6	0	0	54.3	0	0	67.8	0	0	0	0	0	13.6	0	0	0	13.6	0	54.3	0	0	0	0	0	13.6	312	0	0	0	0	0	13.6	0	0	0	0	0	67.8	0	13.6	0	0	0	13.6	0	13.6	0	0	54.3	0	0	0	0	0	13.6	0	0	0	0	0	0	0	0	27.1	0	0	0	0	0	0	0	0	0	0	0	13.6	0	0	13.6	0	0	0	0	0	0	0	0	13.6	0	13.6	0	0	27.1	0	0	0	0	0	0	0	0	0	0	0	0	0	0	0	0	0	0	0	81.4	13.6	13.6	0	0	0	0	0	0	13.6	0	27.1	0	0	13.6	0	0	0	13.6	0	0	0	0	0	0	0	13.6	0	0	13.6	0	13.6	13.6	0	0	0	27.1	0	0	0	27.1	13.6	0	0	0	0	0	0	13.6	0	0	13.6	122	0	27.1	136	13.6	13.6	0	0	0	0	0	0	0	0	0	0	0	13.6	67.8	0	0	0	0	0	0	0	0	13.6	13.6	0	27.1	0	0	0	0	0	0	0	0	0	0	0	0	0	0	0	0	0	40.7	136	0	13.6	27.1	0	0	0	0	0	0	0	0	13.6	0	0	0	0	0	0	0	0	0	13.6	0	27.1	27.1	0	0	0	0	0	0	0	0	0	0	0	0	0	0	0	0	0	0	0	0	0	0	0	13.6	0	0	0	81.4	0	0	0	0	0	0	0	0	0	13.6	0	0	0	0	0	0	0	0	0	0	0	0	0	0	0	13.6	0	0	0	0	109	27.1	0	0	231	0	0	0	0	0	13.6	27.1	0	0	0	0	13.6	190	54.3	0	0	13.6	0	54.3	0	0	0	13.6	0	0	27.1	40.7	40.7	0	0	0	13.6	0	0	13.6	0	0	0	0	0	0	13.6	0	13.6	27.1	67.8	0	0	0	0	27.1	0	0	27.1	27.1	13.6	13.6	40.7	0	0	0	0	0	0	0	0	0	0	0	0	0	40.7	0	0	0	0	0	0	13.6	27.1	0	13.6	40.7	0	13.6	0	0	0	0	0	0	0	0	0	0	0	0	0	0	13.6	0	0	0	13.6	0	0	0	0	0	0	0	0	0	0	0	0	0	81.4	0	0	0	0	0	0	0	0	0	176	0	0	27.1	0	0	0	0	0	27.1	0	0	13.6	0	0	0	0	0	13.6	0	0	13.6	0	13.6	0	0	0	0	13.6	0	0	0	0	13.6	13.6	0	0	40.7	0	0	0	122	0	0	0	0	0	0	0	0	54.3	0	0	13.6	0	0	0	0	0	0	40.7	0	0	0	0	0	13.6	0	0	0	0	176	0	0	0	40.7	13.6	0	0	0	27.1	40.7	0	0	0	13.6	0	13.6	0	0	13.6	27.1	0	13.6	13.6	149	0	0	0	0	13.6	0	0	0	0	0	13.6	0	0	0	13.6	13.6	0	0	0	0	0	0	0	0	0	0	0	0	40.7	0	0	0	0	0	0	13.6	0	0	27.1	40.7	0	0	0	27.1	0	0	0	0	0	0	67.8	0	0	0	0	40.7	0	0	0	0	0	0	0	0	0	0	0	0	54.3	0	0	0	0	0	0	0	0	0	81.4	0	95	0	0	0	0	0	0	0	0	13.6	13.6	0	0	0	0	0	0	0	0	0	0	0	0	13.6	0	0	0	0	0	0	217	0	13.6	0	0	0	0	13.6	0	0	40.7	0	0	0	0	0	0	0	0	0	0	122	27.1	13.6	0	0	0	0	0	0	13.6	0	13.6	0	13.6	0	0	0	0	13.6	0	0	0	27.1	0	0	0	0	0	0	136	27.1	217	0	0	0	0	40.7	0	0	40.7	0	0	0	0	0	81.4	0	0	0	0	0	0	54.3	0	54.3	0	0	0	0	40.7	0	0	0	0	13.6	0	13.6	0	0	0	0	0	0	0	231	0	13.6	0	0	0	0	204	0	13.6	27.1	0	0	13.6	13.6	13.6	0	40.7	0	13.6	0	0	0	40.7	0	0	0	54.3	0	271	0	0	0	0	0	0	0	81.4	0	0	27.1	0	0	0	13.6	0	27.1	0	27.1	13.6	0	0	0	0	0	0	40.7	0	0	0	0	0	0	0	0	27.1	0	0	0	0	67.8	0	0	0	0	0	67.8	0	0	0	0	0	0	0	0	0	0	0	0	0	13.6	0	13.6	0	0	0	0	0	0	0	13.6	0	13.6	0	0	0	0	0	0	13.6	13.6	40.7	0	0	40.7	0	0	0	0	0	0	0	27.1	0	0	0	0	0	0	13.6	13.6	0	0	0	0	0	0	0	0	0	0	0	0	204	0	0	13.6	0	0	13.6	0	0	13.6	0	40.7	0	0	95	0	67.8	13.6	0	0	0	0	54.3	13.6	0	13.6	0	13.6	40.7	13.6	0	176	0	0	40.7	0	0	13.6	0	40.7	0	95	0	0	0	0	0	0	0	0	13.6	13.6	13.6	0	54.3	0	0	0	0	0	67.8	0	0	0	13.6	13.6	0	13.6	13.6	0	149	0	0	13.6	109	0	0	0	0	81.4	81.4	0	0	0	0	0	0	0	27.1	0	27.1	0	0	0	13.6	0	0	0	0	0	0	40.7	0	0	0	0	0	0	0	0	0	27.1	13.6	0	0	0	0	13.6	27.1	0	0	0	0	0	0	0	0	67.8	0	0	0	0	0	0	40.7	54.3	0	13.6	0	0	0	0	0	0	0	27.1	13.6	0	0	0	27.1	0	0	0	13.6	0	0	0	0	13.6	40.7	0	0	0	0	0	0	0	0	13.6	27.1	40.7	0	0	0	0	0	0	0	81.4	0	0	13.6	0	40.7	0	0	0	0	13.6	0	0	0	0	0	54.3	0	0	0	27.1	40.7	0	0	0	0	0	0	0	40.7	0	0	0	27.1	0	0	0	0	0	0	0	13.6	0	54.3	0	0	0	0	0	0	204	0	0	0	0	0	0	0	0	13.6	0	0	13.6	13.6	109	0	0	0	0	0	0	0	0	0	95	0	0	0	0	0	0	0	0	0	0	0	0	0	0	0	40.7	0	0	0	0	0	40.7	0	0	27.1	0	0	0	0	0	27.1	0	0	67.8	0	13.6	27.1	0	0	27.1	0	0	0	0	0	0	0	0	136	0	13.6	0	0	0	0	0	0	0	0	0	0	0	231	0	0	0	0	0	0	13.6	0	0	0	0	0	0	0	0	0	0	0	27.1	0	0	0	0	0	40.7	0	54.3	0	0	0	0	0	136	0	0	0	0	13.6	54.3	81.4	0	0	0	0	0	13.6	0	0	0	0	0	0	0	13.6	0	0	0	0	0	13.6	0	0	0	0	0	0	0	0	0	0	0	0	13.6	13.6	0	0	0	0	67.8	95	27.1	40.7	0	0	0	109	0	0	0	0	0	0	13.6	0	122	13.6	109	0	0	13.6	0	0	0	0	0	13.6	67.8	0	0	27.1	95	0	54.3	54.3	0	0	0	136	0	0	0	0	0	0	0	81.4	0	0	0	0	0	0	0	0	0	0	0	0	0	0	0	0	54.3	0	0	95	0	0	0	0	0	0	0	13.6	0	0	0	0	0	0	0	0	0	0	27.1	13.6	0	0	0	27.1	0	0	0	27.1	0	13.6	0	13.6	0	0	0	0	0	0	0	0	0	0	40.7	13.6	0	0	0	0	0	0	0	0	0	0	0	0	0	40.7	0	54.3	0	40.7	0	13.6	0	0	13.6	0	0	0	0	0	0	0	13.6	40.7	0	13.6	353	0	13.6	0	0	0	0	0	0	0	0	0	0	0	0	0	27.1	40.7	0	0	0	13.6	0	0	0	0	0	0	0	40.7	0	0	13.6	40.7	0	13.6	0	0	0	0	0	27.1	13.6	0	13.6	0	0	0	40.7	0	0	0	0	0	0	0	0	0	0	0	0	0	0	13.6	0	0	0	67.8	0	67.8	13.6	0	0	0	27.1	0	0	0	0	0	136	0	0	0	0	13.6	0	0	0	0	0	0	0	54.3	0	0	40.7	0	0	0	0	0	0	0	0	27.1	109	0	0	0	0	27.1	475	13.6	0	0	0	0	0	0	0	0	0	0	0	0	0	0	0	0	0	0	0	0	0	0	0	0	13.6	0	0	13.6	0	0	0	0	0	67.8	0	0	0	0	13.6	0	0	0	0	54.3	0	0	13.6	0	0	0	40.7	0	0	0	0	0	13.6	0	0	0	13.6	0	190	0	0	0	0	0	13.6	0	109	0	13.6	0	0	13.6	13.6	0	0	0	0	271	0	40.7	0	0	0	0	13.6	0	0	0	0	0	13.6	0	0	27.1	0	0	0	0	13.6	0	0	0	0	0	0	0	0	0	0	0	0	0	13.6	0	0	0	0	0	40.7	40.7	0	0	13.6	0	13.6	0	0	122	0	0	0	0	67.8	0	13.6	13.6	0	0	0	136	0	0	67.8	0	13.6	13.6	0	0	0	0	0	0	0	13.6	0	0	13.6	13.6	13.6	0	0	0	0	0	0	0	0	0	109	0	0	0	0	0	0	0	0	0	0	0	0	149	0	0	0	13.6	0	13.6	0	40.7	0	27.1	0	13.6	0	0	0	0	40.7	0	0	0	0	0	0	0	0	0	0	0	13.6	0	27.1	0	0	0	0	0	0	27.1	0	0	13.6	0	0	0	40.7	0	0	0	0	0	0	0	0	0	27.1	0	0	0	0	13.6	27.1	13.6	13.6	0	0	0	0	27.1	13.6	0	13.6	13.6	0	13.6	0	0	13.6	13.6	0	95	0	13.6	0	0	0	0	0	0	13.6	0	0	0	0	27.1	0	0	27.1	0	0	27.1	0	0	13.6	0	0	0	0	95	0	0	0	0	13.6	109	13.6	0	0	0	0	0	0	0	0	13.6	0	67.8	0	0	0	0	13.6	0	13.6	54.3	0	0	13.6	13.6	13.6	0	0	0	0	0	0	0	13.6	0	0	0	0	0	0	0	0	0	0	0	0	0	0	0	0	13.6	0	0	0	13.6	0	0	13.6	0	0	0	0	0	0	27.1	0	0	0	13.6	13.6	0	0	0	0	0	0	0	0	0	13.6	0	0	0	0	0	0	40.7	0	81.4	0	0	0	0	0	0	0	0	0	27.1	0	0	81.4	0	0	13.6	0	54.3	0	0	0	0	0	54.3	13.6	0	0	0	27.1	0	0	0	0	0	0	0	0	0	0	54.3	0	122	0	0	13.6	0	0	0	0	0	0	0	0	0	0	40.7	54.3	0	0	0	0	0	40.7	0	0	13.6	0	0	95	0	13.6	0	0	0	0	0	0	0	0	0	13.6	13.6	0	0	0	0	0	0	0	163	0	0	0	0	0	0	0	27.1	0	13.6	0	0	0	0	13.6	0	231	109	0	0	0	0	0	0	0	0	0	13.6	0	0	0	0	0	0	0	0	0	13.6	40.7	54.3	0	27.1	0	0	0	13.6	0	0	0	0	0	0	81.4	0	0	0	0	0	13.6	67.8	0	0	0	54.3	40.7	0	13.6	0	0	0	0	27.1	0	0	0	0	0	13.6	0	81.4	0	0	0	0	0	0	27.1	0	0	0	0	0	0	0	13.6	0	13.6	0	0	0	13.6	0	0	13.6	0	0	0	0	13.6	27.1	149	0	0	0	0	0	0	0	0	0	95	0	13.6	13.6	0	0	54.3	0	0	0	0	0	0	40.7	0	0	0	0	27.1	0	0	13.6	0	0	13.6	27.1	27.1	0	0	0	0	0	0	0	54.3	0	0	0	0	0	0	0	0	0	0	0	0	0	27.1	0	0	0	40.7	0	0	0	0	0	0	13.6	0	0	0	0	13.6	13.6	13.6	122	0	0	0	0	54.3	0	0	0	13.6	0	0	0	13.6	0	0	0	0	54.3	0	0	13.6	0	0	13.6	149	0	13.6	0	231	13.6	0	0	0	27.1	0	0	0	0	0	0	27.1	0	0	27.1	0	0	0	0	0	0	0	0	13.6	0	0	0	0	0	0	0	67.8	0	0	0	0	0	0	0	54.3	0	27.1	0	0	0	0	0	0	0	40.7	0	13.6	0	0	27.1	13.6	204	0	13.6	0	0	0	0	0	258	0	27.1	54.3	0	0	13.6	1.87e+03	0	0	0	40.7	0	0	40.7	27.1	0	0	13.6	95	0	13.6	0	27.1	0	0	0	0	13.6	0	0	0	0	40.7	0	0	54.3	0	0	0	0	13.6	217	0	27.1	0	0	0	0	0	67.8	0	27.1	0	0	0	0	95	13.6	0	0	0	0	13.6	0	0	0	0	0	0	0	0	0	0	13.6	13.6	0	0	0	0	13.6	0	0	0	0	0	54.3	489	27.1	13.6	0	0	81.4	0	0	13.6	0	0	54.3	13.6	0	0	0	0	27.1	81.4	0	13.6	54.3	13.6	13.6	0	0	0	0	0	0	0	13.6	0	0	0	0	0	13.6	0	176	0	0	0	40.7	0	190	0	0	0	40.7	0	13.6	0	0	13.6	0	27.1	0	0	0	0	0	0	13.6	0	54.3	0	0	0	54.3	0	27.1	0	0	0	0	0	0	0	0	0	27.1	0	0	81.4	13.6	0	0	40.7	0	0	0	0	0	0	0	0	0	0	81.4	0	109	13.6	0	0	0	13.6	0	0	0	0	0	0	0	0	0	0	0	40.7	13.6	0	95	0	0	0	0	0	0	13.6	0	0	0	27.1	0	0	13.6	0	13.6	0	0	0	0	0	27.1	0	13.6	0	0	27.1	0	13.6	0	13.6	0	13.6	0	13.6	0	13.6	0	0	0	136	0	13.6	0	0	0	0	95	0	0	0	13.6	54.3	67.8	0	13.6	13.6	0	0	0	0	0	13.6	0	0	0	0	0	27.1	13.6	0	0	0	0	0	0	0	190	0	0	0	27.1	0	0	0	0	0	54.3	0	13.6	0	0	0	13.6	0	0	54.3	0	40.7	0	0	0	0	0	0	0	149	0	0	0	0	0	0	0	13.6	0	0	0	0	13.6	13.6	0	0	0	0	0	0	0	0	0	0	0	0	0	0	13.6	0	0	0	0	67.8	27.1	0	0	0	0	0	136	0	0	0	13.6	0	0	0	0	0	0	13.6	40.7	0	0	0	0	0	0	0	0	0	0	0	0	13.6	0	13.6	13.6	0	27.1	0	0	0	0	0	0	0	95	0	0	0	54.3	13.6	0	0	27.1	0	0	13.6	40.7	13.6	0	0	0	0	0	0	13.6	0	0	0	0	0	0	0	0	0	0	0	0	67.8	0	27.1	0	0	0	0	27.1	0	0	13.6	0	0	40.7	0	0	0	0	0	40.7	0	0	0	13.6	0	0	0	27.1	0	27.1	0	0	0	0	0	0	0	0	0	0	0	0	0	0	0	67.8	27.1	0	13.6	0	0	0	27.1	0	0	0	0	0	0	0	27.1	0	0	27.1	0	0	95	54.3	81.4	0	0	27.1	0	13.6	0	0	0	0	0	0	0	40.7	0	13.6	0	0	0	0	0	0	0	0	0	0	0	0	0	0	13.6	0	0	0	0	109	0	13.6	0	0	0	0	0	0	0	312	0	0	0	13.6	0	0	190	27.1	0	0	40.7	0	0	0	0	0	27.1	27.1	0	0	0	0	0	13.6	0	0	13.6	0	0	0	13.6	0	0	0	0	0	0	67.8	67.8	0	0	0	0	13.6	0	0	0	0	0	0	13.6	0	0	81.4	13.6	0	0	13.6	13.6	54.3	0	0	13.6	40.7	0	0	0	13.6	40.7	0	0	0	0	0	27.1	40.7	0	0	0	0	27.1	0	0	0	40.7	0	0	0	0	0	13.6	0	13.6	0	0	0	489	0	13.6	81.4	0	81.4	0	0	0	0	0	95	0	0	0	0	0	13.6	27.1	13.6	0	0	0	0	0	0	109	0	0	0	0	0	0	0	0	0	0	0	0	0	27.1	0	0	0	0	0	27.1	0	0	0	13.6	0	0	0	0	0	0	0	0	0	0	13.6	0	13.6	0	0	0	13.6	0	13.6	0	13.6	0	13.6	0	0	40.7	27.1	13.6	13.6	0	13.6	0	0	0	0	54.3	13.6	0	0	0	0	0	0	40.7	271	0	0	0	0	0	0	0	0	0	0	0	13.6	0	0	13.6	0	0	0	0	0	0	27.1	0	0	0	0	27.1	0	54.3	0	0	13.6	0	0	0	81.4	0	13.6	0	0	0	0	13.6	0	0	0	40.7	0	0	0	0	0	0	0	0	13.6	13.6	0	0	27.1	0	27.1	0	0	13.6	0	0	0	0	13.6	13.6	13.6	0	0	0	13.6	0	0	0	0	0	0	13.6	0	0	0	0	0	0	0	0	27.1	0	0	244	0	0	0	0	13.6	0	0	27.1	0	0	0	27.1	0	0	0	0	0	0	0	0	81.4	13.6	0	0	0	0	0	0	0	0	0	0	13.6	0	0	0	0	0	0	13.6	13.6	0	0	0	13.6	13.6	0	0	0	0	0	0	0	13.6	0	0	0	0	0	0	0	0	0	122	13.6	0	0	0	13.6	13.6	0	0	0	0	0	0	0	0	0	0	0	0	0	27.1	0	27.1	0	0	0	0	0	0	0	0	0	0	0	13.6	13.6	0	67.8	67.8	13.6	13.6	0	0	0	0	0	0	0	0	0	0	0	0	0	0	0	0	0	0	0	0	0	0	0	0	0	0	0	0	27.1	0	13.6	40.7	0	0	0	0	0	0	40.7	0	0	40.7	0	0	0	0	0	81.4	0	0	0	0	13.6	13.6	0	0	0	0	0	0	0	0	13.6	13.6	0	0	0	13.6	0	0	0	0	0	0	0	0	0	0	0	0	0	0	0	0	13.6	0	0	0	0	27.1	40.7	67.8	0	0	0	13.6	0	0	0	0	0	0	0	0	0	40.7	0	0	0	0	0	0	0	0	0	0	0	67.8	0	0	13.6	0	0	54.3	13.6	0	0	13.6	0	0	0	27.1	0	0	0	0	0	0	0	0	0	0	109	0	0	0	0	0	13.6	0	0	0	0	54.3	0	27.1	0	13.6	0	0	0	54.3	0	0	0	0	0	0	0	0	0	0	13.6	27.1	0	27.1	0	0	13.6	0	0	0	81.4	217	0	0	0	0	0	0	0	0	0	0	0	0	0	0	176	54.3	0	0	0	0	0	0	0	0	13.6	95	13.6	0	0	0	95	0	0	0	0	13.6	0	0	0	40.7	0	95	0	0	0	0	0	0	0	0	27.1	54.3	0	149	40.7	176	0	0	0	0	326	13.6	0	0	0	13.6	0	0	13.6	0	0	13.6	27.1	13.6	0	0	0	0	40.7	0	0	13.6	0	0	0	0	13.6	0	0	0	0	0	13.6	0	0	0	0	0	0	0	0	27.1	0	0	122	0	54.3	13.6	0	0	0	27.1	0	0	0	0	0	0	54.3	0	0	0	0	13.6	0	27.1	0	0	40.7	0	0	0	0	13.6	0	27.1	0	0	0	27.1	0	0	0	27.1	0	0	0	54.3	67.8	0	0	0	0	0	0	0	27.1	0	40.7	40.7	0	40.7	149	27.1	0	13.6	0	67.8	0	0	0	0	0	0	0	0	0	13.6	0	0	0	0	0	0	0	13.6	0	0	0	81.4	13.6	0	0	0	13.6	67.8	0	0	0	13.6	0	0	0	0	0	13.6	0	13.6	0	0	0	0	54.3	231	0	0	27.1	0	0	0	13.6	40.7	0	54.3	0	0	0	13.6	0	13.6	54.3	0	394	0	0	0	0	13.6	0	0	27.1	0	0	0	0	0	0	0	0	0	0	0	0	0	0	0	0	0	0	0	13.6	0	0	0	0	0	40.7	0	0	13.6	0	13.6	0	13.6	0	0	27.1	0	13.6	0	0	0	0	0	40.7	13.6	0	13.6	0	0	0	13.6	13.6	0	0	0	0	0	0	0	0	27.1	0	0	0	0	0	0	67.8	0	0	0	0	13.6	0	27.1	244	0	0	54.3	0	0	0	13.6	0	13.6	0	0	27.1	0	0	54.3	0	0	0	0	13.6	0	0	0	0	0	0	27.1	0	0	54.3	0	13.6	13.6	0	0	0	0	0	0	27.1	54.3	0	0	40.7	54.3	0	651	0	0	0	0	0	0	0	0	27.1	27.1	0	0	109	0	0	0	0	13.6	0	0	13.6	67.8	13.6	0	0	54.3	0	27.1	13.6	0	0	27.1	40.7	0	81.4	0	0	40.7	0	0	0	0	0	0	0	54.3	0	13.6	0	0	81.4	0	0	0	0	0	0	0	0	27.1	27.1	0	0	0	0	0	13.6	13.6	13.6	0	27.1	0	0	0	0	190	0	0	0	67.8	0	0	0	0	0	0	0	489	0	95	13.6	258	0	0	0	0	0	27.1	27.1	0	0	0	0	0	0	0	0	67.8	0	0	13.6	0	0	27.1	0	0	0	0	0	0	0	0	0	0	13.6	27.1	0	13.6	13.6	136	0	0	0	13.6	13.6	0	0	0	0	27.1	0	0	0	0	13.6	0	0	13.6	0	0	0	0	27.1	0	40.7	0	0	0	0	0	13.6	0	0	0	0	13.6	13.6	0	13.6	0	54.3	0	0	13.6	0	0	40.7	13.6	13.6	13.6	0	0	0	0	0	0	0	0	13.6	0	0	0	40.7	0	0	0	0	0	13.6	0	0	0	0	136	0	0	0	0	0	0	27.1	13.6	0	0	0	0	0	0	13.6	231	0	27.1	0	109	0	27.1	0	67.8	0	0	67.8	0	0	0	0	13.6	0	0	0	0	54.3	0	0	0	40.7	0	0	0	0	0	13.6	0	13.6	0	0	0	0	0	0	0	0	0	0	0	0	0	13.6	0	0	13.6	67.8	0	0	0	0	0	13.6	13.6	13.6	0	0	0	0	40.7	27.1	40.7	0	13.6	0	13.6	0	0	339	13.6	149	13.6	0	0	0	27.1	0	0	0	0	0	0	0	0	0	0	217	109	13.6	109	0	0	40.7	0	0	0	0	122	0	0	13.6	0	0	40.7	0	40.7	67.8	0	0	0	0	0	0	27.1	0	0	0	40.7	0	0	0	0	244	0	27.1	40.7	0	176	27.1	0	13.6	149	0	0	0	0	0	13.6	0	0	0	0	0	0	0	0	67.8	0	13.6	299	0	0	0	0	13.6	0	0	0	0	0	0	0	0	0	0	13.6	0	0	0	0	13.6	0	0	0	0	13.6	0	0	27.1	13.6	0	0	0	13.6	0	0	13.6	0	0	0	67.8	0	95	0	0	0	0	0	13.6	13.6	81.4	40.7	0	0	0	40.7	95	0	40.7	27.1	0	0	0	13.6	0	0	0	95	109	40.7	0	0	0	0	0	0	0	136	0	40.7	0	0	0	0	0	0	1.13e+03	0	0	0	0	0	0	0	0	0	13.6	122	0	27.1	0	0	0	13.6	0	0	0	0	0	0	0	0	0	0	0	0	27.1	0	27.1	244	13.6	0	13.6	0	0	27.1	13.6	0	0	13.6	0	0	13.6	0	13.6	0	0	0	0	0	40.7	0	0	0	0	13.6	0	0	0	0	0	0	54.3	27.1	0	0	0	0	0	0	0	0	27.1	0	0	0	0	0	0	0	0	0	0	40.7	0	0	27.1	13.6	0	0	258	0	0	0	0	13.6	27.1	0	0	0	0	0	0	0	0	0	13.6	0	0	0	0	40.7	0	0	0	0	0	502	136	0	0	0	0	13.6	13.6	0	0	0	0	0	13.6	0	13.6	0	0	13.6	0	0	13.6	13.6	0	0	0	0	0	0	13.6	0	0	0	0	67.8	13.6	136	40.7	0	0	0	27.1	0	0	0	0	0	0	0	0	0	13.6	0	0	0	0	0	0	0	0	299	0	0	67.8	13.6	13.6	0	0	0	13.6	0	0	0	0	0	0	0	0	0	0	0	0	0	0	0	122	27.1	13.6	0	0	0	0	0	0	0	0	13.6	13.6	0	204	0	13.6	0	0	27.1	0	0	0	67.8	13.6	0	0	40.7	27.1	0	0	13.6	0	0	0	0	13.6	13.6	0	0	13.6	0	0	0	0	0	0	0	0	0	13.6	0	0	0	40.7	0	0	0	0	0	40.7	0	0	0	0	0	0	54.3	0	95	0	67.8	27.1	67.8	0	0	0	13.6	0	0	0	0	27.1	67.8	0	13.6	0	0	13.6	0	40.7	95	0	13.6	13.6	0	54.3	0	0	0	13.6	0	0	27.1	0	0	54.3	0	109	0	27.1	0	0	27.1	0	0	13.6	0	40.7	27.1	40.7	0	0	0	0	0	0	0	13.6	0	0	0	0	0	0	0	0	0	0	0	0	0	0	0	0	0	176	0	0	163	0	0	0	0	0	0	0	0	0	0	448	0	0	0	0	0	40.7	0	0	0	0	0	0	0	0	0	0	0	0	13.6	0	0	0	0	0	0	0	0	0	0	67.8	0	0	0	27.1	0	13.6	0	40.7	0	0	0	40.7	0	0	0	0	0	0	0	0	0	13.6	0	0	0	54.3	0	0	0	40.7	0	0	0	27.1	0	0	0	0	0	0	0	13.6	27.1	13.6	13.6	27.1	0	0	0	27.1	0	0	0	54.3	0	0	0	13.6	0	0	13.6	0	0	0	0	13.6	0	13.6	0	0	81.4	0	0	0	0	0	0	0	27.1	0	136	122	0	0	0	0	0	0	40.7	0	0	0	0	27.1	0	0	0	0	0	13.6	0	13.6	0	0	0	0	0	0	0	0	0	0	0	0	0	0	0	0	0	0	0	0	0	0	0	0	0	27.1	13.6	27.1	0	0	0	0	0	13.6	0	0	0	0	40.7	40.7	0	0	0	0	543	0	0	13.6	13.6	0	0	0	0	0	27.1	27.1	0	0	0	13.6	0	0	40.7	0	0	0	13.6	0	0	0	40.7	0	0	13.6	0	0	0	0	0	0	0	0	0	81.4	13.6	13.6	0	0	0	0	0	40.7	0	0	40.7	40.7	95	0	0	13.6	0	0	0	0	54.3	0	13.6	0	0	0	0	0	0	0	0	0	0	0	0	0	13.6	0	0	54.3	0	0	0	0	0	67.8	190	0	0	0	0	0	0	0	0	0	0	0	0	0	0	0	0	0	0	0	0	0	0	95	40.7	0	0	0	0	0	0	0	0	0	0	0	0	13.6	0	0	0	0	0	0	0	0	0	0	0	0	0	0	0	0	95	0	67.8	0	0	0	0	40.7	0	13.6	0	0	0	0	0	0	0	0	0	0	0	0	0	0	27.1	0	0	0	0	0	13.6	0	0	0	0	0	0	0	0	0	0	0	0	0	0	0	0	0	0	0	0	0	0	13.6	0	0	0	0	0	0	0	0	13.6	0	0	0	0	0	0	0	0	0	0	13.6	0	0	27.1	27.1	0	0	13.6	0	13.6	0	0	0	27.1	0	0	0	0	0	0	0	0	0	0	0	0	0	0	27.1	0	0	40.7	13.6	136	0	0	0	13.6	0	0	27.1	0	0	40.7	0	0	13.6	0	0	0	0	13.6	0	13.6	0	0	0	0	0	0	0	0	0	0	27.1	0	0	0	27.1	54.3	0	0	0	0	0	0	0	0	0	122	0	0	0	13.6	0	13.6	0	27.1	0	40.7	54.3	0	0	0	13.6	13.6	13.6	0	13.6	40.7	0	0	0	27.1	0	0	0	0	0	0	0	0	0	0	0	0	0	0	13.6	0	0	0	0	0	0	0	0	0	0	0	27.1	0	0	27.1	0	0	13.6	0	0	0	95	0	40.7	27.1	0	0	0	0	0	0	13.6	0	0	0	54.3	0	0	0	0	0	54.3	0	13.6	204	13.6	13.6	0	0	95	0	0	0	0	0	0	0	0	0	0	0	13.6	0	13.6	0	13.6	461	0	0	0	0	0	0	0	0	0	0	0	54.3	0	0	0	0	0	40.7	0	0	0	0	13.6	0	0	0	0	0	0	0	0	0	0	0	0	27.1	54.3	0	0	0	0	0	40.7	0	0	0	0	0	0	0	81.4	0	0	0	0	0	0	0	0	0	0	0	0	0	0	0	40.7	0	0	0	54.3	13.6	13.6	0	0	0	0	0	0	0	27.1	0	0	0	0	0	0	0	40.7	0	0	0	13.6	27.1	0	13.6	204	0	13.6	13.6	40.7	0	0	0	0	0	0	0	0	95	0	0	40.7	13.6	0	0	0	27.1	13.6	0	0	27.1	0	0	0	0	13.6	0	0	0	0	0	0	13.6	0	0	0	0	0	0	0	0	0	0	136	0	0	0	0	0	0	0	0	13.6	0	0	13.6	0	0	27.1	0	0	0	0	0	67.8	0	0	0	0	27.1	0	0	13.6	0	13.6	0	0	0	0	0	0	0	27.1	0	0	0	0	0	13.6	0	0	0	0	0	0	0	0	0	0	0	0	0	13.6	40.7	0	0	0	0	0	13.6	0	0	0	0	27.1	0	0	0	0	13.6	27.1	0	0	0	13.6	0	0	0	0	13.6	0	0	0	13.6	0	13.6	0	0	0	0	13.6	27.1	0	0	0	0	0	0	0	13.6	0	0	0	0	0	0	0	0	0	0	0	27.1	0	13.6	13.6	0	0	0	0	0	0	0	13.6	0	13.6	0	0	0	13.6	54.3	67.8	27.1	54.3	0	13.6	0	0	0	0	67.8	0	0	0	163	0	0	0	0	0	0	0	0	0	0	0	0	0	13.6	27.1	13.6	0	0	0	0	0	149	0	0	0	0	0	0	0	0	0	0	0	0	0	0	13.6	0	0	13.6	54.3	0	67.8	0	0	0	13.6	0	0	0	0	0	0	0	0	81.4	0	0	0	40.7	0	67.8	0	0	13.6	0	0	0	0	40.7	0	0	0	0	0	0	0	0	0	0	13.6	0	0	0	0	0	0	0	0	0	0	0	0	0	13.6	0	0	0	0	13.6	0	0	0	0	0	0	0	27.1	0	0	0	13.6	0	0	0	0	0	0	0	0	0	0	0	0	0	0	0	67.8	0	0	0	0	0	0	13.6	0	0	0	0	0	0	0	0	13.6	217	0	0	0	0	27.1	27.1	0	0	0	0	13.6	0	0	0	0	0	0	0	0	13.6	0	0	0	0	0	27.1	13.6	0	0	27.1	0	0	0	0	0	27.1	0	0	13.6	0	0	0	0	0	27.1	0	0	0	0	0	0	0	0	0	0	13.6	0	54.3	13.6	40.7	0	0	0	0	27.1	0	0	13.6	0	27.1	0	0	0	0	0	27.1	0	0	0	0	0	0	13.6	0	0	0	0	27.1	0	27.1	0	0	122	13.6	0	27.1	0	0	0	0	13.6	13.6	13.6	13.6	0	0	0	0	0	13.6	0	0	0	0	0	0	109	0	27.1	0	0	0	0	0	299	0	27.1	0	0	0	0	0	0	0	136	13.6	0	0	0	0	0	0	0	0	0	0	0	0	0	0	81.4	0	0	54.3	0	0	13.6	0	0	40.7	0	0	13.6	0	0	0	0	0	0	0	0	0	0	54.3	13.6	27.1	0	0	0	0	0	0	0	0	0	0	0	0	0	0	0	0	40.7	0	0	0	0	0	0	0	0	0	0	0	81.4	13.6	0	0	0	0	0	0	0	0	0	0	67.8	0	0	13.6	0	13.6	0	0	0	149	0	81.4	13.6	0	0	0	0	0	67.8	0	0	13.6	0	0	13.6	0	13.6	0	0	0	0	0	0	0	0	0	27.1	0	27.1	13.6	13.6	0	0	0	67.8	0	0	27.1	0	27.1	0	0	0	0	0	0	0	0	0	0	0	0	0	40.7	0	0	0	13.6	27.1	0	13.6	122	13.6	0	0	0	0	0	13.6	27.1	0	13.6	0	0	0	0	13.6	13.6	0	0	0	0	27.1	0	0	0	13.6	0	13.6	13.6	0	0	0	0	0	13.6	0	0	54.3	0	27.1	13.6	0	0	0	0	0	81.4	54.3	0	0	0	0	0	0	244	0	109	0	0	13.6	0	0	0	0	0	0	0	0	40.7	54.3	13.6	0	0	0	0	13.6	0	0	0	0	95	0	0	0	0	0	27.1	0	0	13.6	0	0	13.6	0	0	95	0	0	0	0	0	0	0	109	0	0	0	81.4	0	0	109	0	0	0	0	0	0	13.6	0	0	0	0	0	0	0	0	0	0	0	67.8	0	40.7	0	0	0	13.6	0	40.7	0	0	0	0	13.6	0	0	0	13.6	0	149	0	0	0	0	0	0	40.7	0	0	0	0	13.6	0	27.1	0	0	0	0	0	0	0	0	0	0	54.3	0	0	0	0	13.6	0	27.1	27.1	0	0	0	27.1	0	0	0	0	0	0	0	0	0	27.1	0	0	0	0	13.6	0	0	0	0	0	0	13.6	0	0	0	0	81.4	13.6	0	0	0	13.6	0	0	0	13.6	0	0	0	0	13.6	0	0	0	81.4	0	0	0	163	0	0	0	0	13.6	0	0	0	0	0	0	0	0	0	0	0	0	0	13.6	0	0	0	54.3	0	0	0	0	0	0	0	0	0	0	0	0	0	13.6	0	0	0	0	0	0	0	0	0	0	0	0	0	27.1	13.6	54.3	0	0	0	81.4	0	0	0	0	0	0	0	0	13.6	0	0	0	0	27.1	0	0	13.6	13.6	0	0	0	0	0	13.6	40.7	13.6	0	0	0	0	0	0	13.6	0	0	0	0	0	40.7	0	54.3	0	0	0	27.1	0	0	0	0	0	0	0	13.6	0	0	0	0	0	0	0	0	13.6	0	81.4	0	13.6	0	0	13.6	0	0	0	0	0	0	0	0	0	0	0	0	13.6	0	0	13.6	0	0	0	13.6	13.6	0	0	0	0	13.6	40.7	0	0	0	0	0	0	0	0	0	0	0	0	0	0	0	0	0	0	0	0	0	0	13.6	0	0	0	0	0	54.3	0	0	13.6	0	40.7	0	0	0	67.8	0	0	0	0	0	0	0	0	0	13.6	0	0	0	0	461	13.6	0	0	13.6	0	0	13.6	0	0	0	136	0	0	13.6	0	0	0	0	0	0	0	0	0	0	0	13.6	0	109	40.7	0	0	0	0	0	0	0	0	13.6	0	0	27.1	0	0	67.8	40.7	0	0	0	0	0	0	13.6	0	0	0	0	0	54.3	0	27.1	0	0	0	13.6	0	0	0	0	0	0	0	27.1	0	0	0	0	0	0	0	13.6	27.1	0	0	109	0	0	0	13.6	0	0	0	0	0	0	0	0	54.3	0	0	0	0	0	13.6	40.7	0	0	0	258	0	0	0	40.7	0	0	0	40.7	27.1	0	0	0	0	0	40.7	0	67.8	0	0	27.1	0	0	0	0	0	0	40.7	13.6	0	0	0	0	27.1	0	0	0	40.7	0	0	0	0	67.8	0	0	0	95	13.6	13.6	54.3	67.8	0	0	0	0	0	0	0	0	0	0	0	0	0	0	0	0	0	0	0	0	0	0	0	0	0	0	0	13.6	0	0	0	0	0	0	0	0	0	27.1	0	0	0	0	0	0	81.4	0	0	0	0	0	0	0	27.1	0	13.6	0	0	0	0	0	13.6	0	0	0	54.3	0	0	0	0	0	27.1	0	0	0	0	0	27.1	0	0	0	0	0	27.1	27.1	0	0	0	54.3	13.6	67.8	13.6	0	0	13.6	0	0	0	0	0	0	0	13.6	0	0	27.1	13.6	0	0	0	0	13.6	0	27.1	0	0	0	0	0	0	0	0	0	0	271	27.1	13.6	0	0	0	0	0	13.6	0	0	0	67.8	0	13.6	13.6	40.7	0	0	0	13.6	0	0	13.6	0	0	0	0	0	81.4	13.6	0	81.4	0	0	0	0	13.6	27.1	122	0	0	0	13.6	0	0	0	0	0	0	0	0	0	0	67.8	40.7	0	13.6	0	0	0	0	13.6	0	0	0	0	13.6	0	0	0	0	40.7	0	13.6	13.6	0	0	0	0	0	0	0	0	0	0	13.6	0	67.8	0	0	27.1	0	0	0	0	0	0	0	13.6	0	0	0	0	0	27.1	0	0	0	0	0	0	0	13.6	0	13.6	0	27.1	0	0	0	27.1	0	0	0	13.6	0	0	13.6	13.6	0	0	0	0	0	0	27.1	81.4	0	0	0	0	0	13.6	0	0	13.6	0	0	0	0	0	0	54.3	0	0	0	13.6	0	0	13.6	0	0	0	0	0	0	0	13.6	0	0	0	0	40.7	0	0	95	0	122	0	0	0	0	0	0	0	0	0	27.1	0	0	258	0	0	0	27.1	0	13.6	0	0	27.1	0	0	27.1	0	0	0	0	13.6	0	0	217	0	13.6	54.3	0	0	0	0	394	40.7	27.1	0	0	0	0	0	0	40.7	13.6	0	0	54.3	54.3	13.6	0	0	0	0	0	0	0	0	0	0	0	0	0	0	13.6	0	0	67.8	0	149	54.3	0	0	54.3	0	0	0	0	0	13.6	0	0	27.1	0	0	0	13.6	0	0	0	176	0	0	54.3	0	0	0	0	0	0	0	0	0	0	0	0	0	0	0	0	13.6	13.6	0	0	109	0	0	0	0	0	0	81.4	0	13.6	0	0	0	27.1	67.8	13.6	0	27.1	0	0	0	0	13.6	0	0	0	13.6	0	0	0	0	0	40.7	0	0	0	0	0	0	0	0	13.6	0	0	0	0	0	0	0	0	40.7	0	0	0	0	27.1	13.6	13.6	0	27.1	0	0	0	0	67.8	0	0	0	0	0	0	27.1	0	0	13.6	0	0	0	136	122	0	0	0	0	0	0	67.8	0	54.3	0	0	0	0	0	0	27.1	0	0	67.8	0	0	0	0	0	27.1	81.4	13.6	0	0	0	0	0	13.6	0	0	0	81.4	0	0	0	0	0	0	0	0	0	0	0	0	13.6	0	0	0	0	40.7	0	0	0	0	81.4	40.7	54.3	0	40.7	0	27.1	0	0	54.3	0	0	0	0	0	0	0	0	0	27.1	0	0	0	0	27.1	0	0	0	0	0	67.8	0	0	0	0	0	0	0	0	0	0	13.6	67.8	0	0	0	0	0	0	0	27.1	13.6	27.1	0	0	0	0	27.1	0	95	0	0	0	0	0	0	0	0	0	0	0	0	54.3	95	0	0	0	27.1	0	0	0	0	95	149	95	0	0	13.6	0	0	0	0	0	0	0	0	0	0	0	0	0	13.6	27.1	0	0	0	0	0	0	40.7	0	67.8	95	13.6	0	0	0	0	0	0	0	0	0	0	0	13.6	13.6	0	0	0	0	0	0	27.1	0	0	0	0	27.1	13.6	0	13.6	0	0	13.6	13.6	0	0	0	0	0	0	0	0	13.6	0	0	0	13.6	0	0	0	0	0	0	0	0	0	0	13.6	0	13.6	0	0	0	27.1	13.6	13.6	0	0	27.1	67.8	0	0	163	67.8	0	0	27.1	0	0	0	0	0	13.6	0	0	0	0	0	0	0	0	0	0	13.6	0	27.1	0	0	27.1	0	0	27.1	0	0	0	13.6	27.1	27.1	13.6	27.1	13.6	0	0	0	0	0	95	0	0	13.6	0	40.7	27.1	0	0	0	0	0	13.6	0	0	0	13.6	27.1	109	0	27.1	0	0	0	13.6	0	0	0	0	0	13.6	40.7	40.7	0	27.1	0	0	0	0	13.6	0	0	0	0	0	0	0	0	27.1	0	0	54.3	0	0	0	0	0	0	0	0	0	0	0	0	0	0	54.3	0	0	40.7	0	0	13.6	0	40.7	0	27.1	13.6	312	0	0	13.6	0	0	0	0	0	0	0	0	0	0	13.6	0	0	13.6	0	0	0	13.6	0	0	0	0	0	0	0	0	0	0	0	0	0	0	0	0	0	0	0	40.7	0	0	95	0	13.6	27.1	0	0	13.6	13.6	0	0	0	0	0	0	0	0	0	13.6	0	0	0	0	0	0	0	0	0	27.1	27.1	0	0	13.6	0	0	0	0	13.6	0	0	0	0	13.6	0	0	0	0	0	13.6	0	0	0	13.6	0	13.6	40.7	0	0	81.4	0	0	0	0	0	0	0	0	0	0	0	0	0	0	0	0	0	0	0	40.7	0	0	0	0	0	0	0	0	0	0	0	0	40.7	0	0	0	0	0	0	0	0	0	40.7	13.6	0	0	27.1	0	54.3	0	0	0	0	0	95	13.6	13.6	0	0	27.1	40.7	40.7	0	13.6	0	0	81.4	0	0	0	13.6	0	0	0	0	0	0	0	0	0	13.6	0	0	0	0	0	0	0	0	27.1	0	0	40.7	0	0	0	0	0	109	0	0	0	0	13.6	0	0	13.6	67.8	0	0	122	0	0	0	0	0	13.6	0	95	0	0	40.7	0	0	109	0	0	0	0	0	0	0	0	13.6	0	0	0	0	0	0	13.6	0	0	0	0	0	0	0	0	0	0	0	0	13.6	0	0	27.1	0	0	0	0	81.4	0	0	0	13.6	13.6	0	0	0	40.7	0	0	0	0	0	0	0	0	0	0	0	0	0	0	0	0	0	0	0	0	67.8	0	0	0	0	0	13.6	13.6	0	13.6	13.6	0	27.1	13.6	0	0	0	0	0	27.1	0	0	0	0	0	13.6	0	0	0	0	0	0	0	13.6	0	13.6	0	13.6	0	13.6	13.6	0	0	0	0	0	0	0	0	0	13.6	0	190	0	0	0	0	0	0	149	0	13.6	0	0	0	13.6	0	0	0	0	0	0	0	0	0	13.6	54.3	0	81.4	0	0	0	0	0	0	0	366	40.7	0	0	67.8	13.6	0	0	109	0	0	0	40.7	0	27.1	0	0	0	109	0	0	0	0	13.6	0	13.6	13.6	13.6	0	13.6	122	0	0	0	0	0	0	0	0	0	0	0	339	0	0	0	81.4	0	0	0	0	0	0	27.1	0	0	13.6	0	40.7	0	0	0	0	0	0	0	0	0	0	0	40.7	27.1	54.3	0	27.1	149	0	0	13.6	13.6	0	0	0	0	67.8	149	0	0	54.3	0	0	0	0	40.7	0	0	0	0	0	0	0	0	0	0	0	54.3	0	0	13.6	0	0	0	0	0	0	0	0	0	0	0	27.1	0	27.1	67.8	0	13.6	0	13.6	0	0	0	0	0	0	0	0	13.6	81.4	81.4	13.6	0	0	0	0	0	0	0	0	13.6	0	0	0	0	0	0	95	13.6	27.1	13.6	13.6	0	0	0	13.6	0	0	0	0	0	0	163	0	0	0	0	13.6	0	0	0	0	0	0	0	0	0	0	0	13.6	0	0	0	13.6	0	0	0	0	0	0	13.6	0	27.1	0	0	0	40.7	0	0	0	0	0	13.6	0	0	0	0	0	0	0	0	0	0	13.6	67.8	0	0	0	0	0	0	0	0	0	0	0	13.6	67.8	0	0	27.1	0	13.6	0	109	67.8	0	13.6	0	0	0	0	0	0	13.6	0	13.6	40.7	0	0	0	0	27.1	27.1	0	0	13.6	0	0	13.6	0	13.6	13.6	95	13.6	0	40.7	0	109	0	0	0	95	13.6	0	0	0	0	13.6	0	0	0	0	0	0	0	40.7	0	0	0	40.7	0	0	0	13.6	13.6	0	0	0	0	0	0	0	0	0	0	149	0	0	0	0	0	13.6	0	0	0	0	13.6	0	0	0	0	0	0	0	0	13.6	0	0	67.8	13.6	0	13.6	0	0	0	0	0	27.1	0	0	67.8	0	0	13.6	0	0	0	0	0	13.6	0	176	0	0	0	0	0	0	13.6	13.6	27.1	27.1	0	0	27.1	0	136	0	0	0	149	0	0	0	0	13.6	0	190	0	122	13.6	0	0	0	13.6	0	0	40.7	0	0	0	0	0	0	67.8	0	0	0	0	0	0	0	0	0	0	0	0	0	0	0	0	13.6	0	0	27.1	27.1	0	0	109	13.6	0	0	0	0	0	0	40.7	0	0	0	0	0	0	0	0	0	0	0	0	0	0	109	0	0	0	0	0	0	13.6	0	0	13.6	0	0	0	27.1	13.6	0	54.3	0	13.6	0	67.8	0	13.6	0	0	0	0	0	13.6	13.6	0	13.6	0	0	0	0	0	0	40.7	0	27.1	0	0	0	54.3	0	27.1	0	0	0	0	0	0	27.1	27.1	0	0	54.3	0	0	0	0	0	0	0	0	0	0	0	0	13.6	0	0	0	0	0	0	0	0	27.1	0	0	13.6	0	0	0	0	0	163	0	0	13.6	13.6	0	0	0	0	0	13.6	0	0	0	0	0	0	0	0	0	40.7	0	13.6	0	0	0	0	0	0	54.3	54.3	0	27.1	0	0	13.6	27.1	0	81.4	0	0	0	0	0	0	0	0	0	0	0	0	0	13.6	0	0	0	67.8	244	0	0	0	0	0	0	0	13.6	13.6	0	13.6	0	0	0	0	0	0	0	0	0	13.6	13.6	0	0	0	0	13.6	0	0	0	0	0	0	0	0	0	0	0	0	0	40.7	13.6	0	0	0	0	0	0	0	0	0	0	0	0	0	27.1	0	0	13.6	40.7	0	0	0	13.6	0	0	0	0	0	0	0	0	27.1	0	0	0	13.6	0	0	0	0	40.7	0	0	0	0	0	13.6	0	0	0	0	0	0	0	0	0	0	258	0	0	27.1	0	0	27.1	0	0	0	0	0	0	0	0	0	13.6	0	13.6	0	0	0	0	0	40.7	0	0	13.6	0	0	0	0	0	0	0	0	0	27.1	0	0	0	0	0	0	0	13.6	0	54.3	0	0	0	0	0	0	0	0	0	0	0	0	0	0	27.1	13.6	0	0	0	0	40.7	0	13.6	0	0	0	0	0	0	0	0	13.6	0	0	0	0	421	0	0	0	27.1	54.3	0	0	0	0	27.1	67.8	13.6	0	0	0	0	0	0	0	0	0	13.6	0	0	0	0	0	0	0	0	0	27.1	0	0	0	0	0	0	0	0	0	0	0	13.6	0	0	40.7	40.7	0	0	0	0	0	13.6	0	0	0	0	0	0	13.6	13.6	13.6	0	0	0	13.6	0	0	122	0	0	0	0	0	0	0	54.3	0	122	0	0	13.6	0	0	0	0	54.3	27.1	0	0	13.6	0	0	0	0	40.7	0	0	0	0	13.6	0	81.4	0	0	0	27.1	0	0	0	0	0	0	0	0	0	0	0	0	0	0	0	0	0	0	13.6	0	0	0	0	13.6	0	0	0	0	0	0	122	0	0	0	0	13.6	0	0	0	0	0	0	0	0	0	0	0	0	0	0	149	0	0	13.6	0	0	0	0	0	0	0	0	13.6	13.6	0	0	0	0	0	0	13.6	0	0	0	0	0	13.6	0	0	0	0	0	0	0	13.6	0	13.6	0	0	0	13.6	0	0	0	0	0	0	0	0	0	0	0	0	0	0	0	0	0	0	0	0	27.1	0	0	13.6	0	13.6	0	0	54.3	0	0	0	0	0	0	0	0	0	0	0	40.7	0	0	13.6	0	0	0	0	0	0	0	0	0	0	13.6	0	0	13.6	13.6	0	0	0	0	109	0	0	0	0	13.6	122	0	0	0	27.1	0	0	136	0	0	0	0	0	0	0	0	0	0	0	0	0	0	0	0	0	0	0	0	0	0	13.6	13.6	0	0	0	13.6	0	0	0	13.6	0	13.6	0	0	0	0	0	40.7	13.6	13.6	0	0	0	0	27.1	0	0	0	0	95	54.3	13.6	13.6	0	27.1	0	0	13.6	0	122	0	0	0	0	0	13.6	0	0	27.1	13.6	0	27.1	0	0	13.6	0	136	0	0	0	0	13.6	0	0	0	0	0	0	0	0	40.7	0	0	0	0	0	0	0	0	0	0	0	0	13.6	0	380	0	0	0	0	0	0	0	0	0	0	0	0	0	0	0	0	13.6	0	0	13.6	0	0	0	0	0	0	0	0	0	0	0	217	0	0	0	0	0	0	0	0	0	0	0	0	0	27.1	0	27.1	27.1	0	0	40.7	13.6	0	0	0	0	0	0	13.6	0	0	0	13.6	0	40.7	0	0	0	0	0	0	0	0	0	0	0	0	0	13.6	0	13.6	149	13.6	0	13.6	27.1	13.6	0	0	0	0	0	0	0	0	0	0	0	27.1	0	136	0	0	0	0	0	0	0	0	0	0	13.6	0	0	0	0	0	0	95	0	0	0	27.1	0	0	0	0	0	27.1	0	0	0	0	95	0	0	0	0	67.8	54.3	0	0	0	0	13.6	0	0	67.8	0	0	0	13.6	0	54.3	0	0	0	0	0	149	13.6	67.8	13.6	13.6	0	0	0	0	0	0	0	0	0	40.7	0	27.1	0	0	0	0	27.1	0	13.6	0	122	13.6	0	0	0	0	0	0	0	0	0	0	0	27.1	0	0	0	0	0	13.6	27.1	0	0	0	0	0	0	0	0	0	0	0	0	0	81.4	0	27.1	0	95	190	0	0	54.3	0	0	0	0	0	0	0	13.6	13.6	0	0	0	0	0	0	0	0	0	13.6	0	13.6	0	0	40.7	0	0	0	13.6	27.1	0	0	0	0	0	0	0	0	0	0	0	0	27.1	0	0	0	81.4	0	0	0	0	40.7	0	0	13.6	0	0	0	0	0	0	0	0	0	0	54.3	0	0	0	0	0	0	0	54.3	0	0	0	0	0	0	0	13.6	0	27.1	13.6	190	0	0	0	13.6	0	13.6	0	0	0	204	13.6	0	0	0	0	0	0	0	0	27.1	0	13.6	0	176	0	0	13.6	13.6	0	0	0	13.6	0	0	13.6	0	27.1	13.6	0	0	0	0	0	0	0	176	0	0	0	0	0	40.7	0	0	0	0	0	13.6	0	0	0	0	0	27.1	0	13.6	13.6	0	0	40.7	13.6	0	0	0	0	0	13.6	0	13.6	0	13.6	0	0	0	0	0	0	0	27.1	0	0	13.6	54.3	0	0	0	0	0	0	0	0	0	0	0	0	0	0	0	0	0	0	13.6	0	13.6	0	0	0	0	0	0	0	0	0	0	0	0	27.1	0	13.6	0	81.4	0	0	0	0	13.6	27.1	0	13.6	0	0	0	0	13.6	13.6	13.6	0	0	0	0	0	13.6	0	0	13.6	0	54.3	0	40.7	0	0	0	0	0	0	0	0	0	0	0	0	0	0	0	0	0	0	0	0	0	0	0	0	0	0	0	0	0	0	0	0	0	13.6	0	0	0	0	0	0	95	0	13.6	0	0	0	0	0	0	0	0	0	0	0	13.6	67.8	0	0	13.6	13.6	0	27.1	0	0	0	0	0	0	95	0	0	0	0	13.6	0	0	0	0	0	27.1	0	0	0	27.1	0	0	0	0	0	0	0	0	0	0	13.6	13.6	13.6	54.3	0	0	0	0	0	27.1	0	0	0	0	0	13.6	0	13.6	0	0	0	0	0	0	0	0	13.6	0	0	0	136	40.7	0	13.6	0	13.6	13.6	13.6	0	0	0	0	0	0	0	136	0	0	0	0	0	0	109	27.1	13.6	0	0	0	0	0	0	40.7	27.1	13.6	0	67.8	13.6	67.8	0	0	0	0	40.7	0	13.6	0	0	13.6	0	27.1	0	13.6	13.6	0	0	0	0	0	0	0	0	13.6	0	0	0	0	0	13.6	149	13.6	0	0	0	0	0	0	0	0	0	13.6	0	0	0	0	13.6	13.6	0	0	0	0	13.6	0	13.6	0	0	0	0	40.7	0	0	0	0	13.6	0	0	13.6	0	0	54.3	13.6	0	190	0	0	40.7	0	0	0	0	0	0	0	0	0	0	0	0	0	13.6	0	0	0	0	0	0	0	0	0	0	0	0	0	0	0	0	13.6	0	0	0	0	0	0	149	0	0	0	40.7	0	0	13.6	0	0	0	0	54.3	0	54.3	13.6	13.6	0	0	204	109	0	0	0	0	0	0	0	0	13.6	40.7	13.6	0	0	0	0	0	0	0	27.1	27.1	0	0	0	0	0	27.1	0	0	0	0	0	0	0	67.8	0	13.6	0	0	0	13.6	0	0	0	40.7	0	0	95	0	0	0	0	0	0	0	0	0	0	0	0	0	0	0	0	13.6	0	0	0	0	0	0	0	13.6	0	0	0	0	0	40.7	0	0	0	27.1	0	13.6	27.1	27.1	0	0	0	0	0	0	0	0	0	0	0	0	0	13.6	0	0	95	0	0	0	0	0	0	0	0	0	40.7	0	0	0	0	0	0	0	0	0	0	0	0	13.6	54.3	13.6	0	0	0	0	81.4	67.8	0	0	0	0	0	0	0	0	0	0	0	0	0	0	13.6	13.6	0	0	0	40.7	13.6	0	0	0	0	0	0	0	0	13.6	0	0	13.6	13.6	0	0	13.6	0	0	0	0	0	136	27.1	0	0	13.6	27.1	0	0	13.6	0	0	0	0	0	0	0	0	0	0	13.6	0	0	0	27.1	0	0	0	0	0	0	0	13.6	0	0	0	13.6	0	0	0	0	0	27.1	54.3	13.6	0	0	0	0	0	54.3	0	0	13.6	0	0	0	54.3	0	0	13.6	0	67.8	0	27.1	0	0	0	0	95	0	0	0	0	0	0	0	0	0	0	0	40.7	0	67.8	27.1	0	0	0	0	0	0	40.7	0	0	0	13.6	0	13.6	0	0	0	0	27.1	27.1	0	0	0	0	0	0	0	40.7	54.3	0	0	0	0	0	0	0	0	0	0	95	0	0	0	0	0	0	0	0	13.6	0	0	0	40.7	40.7	0	40.7	0	0	0	0	0	0	13.6	0	0	54.3	0	13.6	0	13.6	0	0	0	0	0	0	0	0	0	0	109	0	204	40.7	0	0	13.6	0	0	0	27.1	40.7	0	0	54.3	0	0	0	0	0	0	0	0	0	0	0	0	0	0	54.3	0	0	0	0	0	0	0	0	0	13.6	0	0	0	0	0	0	0	0	0	326	0	0	13.6	136	0	0	0	0	0	0	0	13.6	0	13.6	0	0	0	0	0	0	0	0	13.6	0	0	13.6	0	0	0	13.6	13.6	0	0	0	27.1	13.6	13.6	0	0	0	0	27.1	217	0	81.4	0	0	0	13.6	13.6	0	27.1	0	0	0	0	0	0	0	0	54.3	0	0	13.6	0	0	0	13.6	0	0	0	0	0	0	0	109	0	0	0	0	0	0	0	13.6	0	0	0	0	0	0	0	0	0	0	0	0	0	13.6	0	0	67.8	0	0	40.7	81.4	0	0	0	0	0	0	0	0	0	0	0	0	0	0	0	0	0	0	163	0	0	0	0	0	13.6	163	13.6	13.6	0	13.6	0	95	0	0	81.4	0	0	27.1	0	0	0	0	13.6	0	0	0	0	0	0	0	109	0	0	0	0	0	0	0	27.1	0	0	0	0	0	0	0	0	0	0	0	0	0	0	0	0	0	0	0	13.6	0	0	0	0	0	0	0	0	0	0	40.7	0	0	0	149	0	0	27.1	40.7	0	0	0	0	0	0	0	0	0	0	0	0	13.6	0	0	13.6	0	0	13.6	0	0	0	0	0	0	0	0	13.6	27.1	0	0	0	0	0	0	27.1	40.7	0	0	0	0	13.6	0	40.7	13.6	0	0	149	13.6	0	0	0	0	0	54.3	13.6	0	27.1	27.1	0	0	0	0	0	0	0	0	0	0	67.8	0	0	0	0	0	0	40.7	54.3	0	0	54.3	0	13.6	163	0	0	0	40.7	0	0	0	13.6	0	0	0	0	0	0	0	0	27.1	0	0	0	27.1	0	0	0	0	27.1	0	0	0	0	13.6	0	0	0	0	0	0	0	0	163	0	0	13.6	0	0	13.6	27.1	0	0	0	0	27.1	27.1	0	0	0	0	27.1	0	0	0	27.1	0	81.4	0	54.3	0	0	0	67.8	0	27.1	0	0	0	0	0	0	0	27.1	0	0	0	0	0	40.7	0	0	0	0	0	0	0	0	0	0	0	0	0	0	0	54.3	0	0	0	0	0	54.3	0	0	0	0	0	0	13.6	0	0	0	0	0	0	0	0	0	0	13.6	0	27.1	0	0	0	0	0	0	0	190	0	0	13.6	0	0	0	0	0	27.1	0	0	0	0	0	0	67.8	13.6	326	0	0	136	0	0	0	0	13.6	0	0	0	0	0	0	0	13.6	0	0	0	0	0	40.7	0	0	0	13.6	0	0	40.7	0	0	0	0	0	0	0	0	0	0	0	0	0	0	13.6	0	0	0	0	27.1	0	0	0	0	0	0	13.6	0	13.6	27.1	0	13.6	40.7	0	0	0	0	0	0	0	27.1	0	0	0	0	0	0	0	0	0	0	0	0	0	0	0	0	0	0	0	0	0	0	0	0	0	0	0	0	0	13.6	13.6	0	0	0	13.6	0	0	0	27.1	13.6	13.6	0	0	0	0	0	0	0	0	0	0	67.8	0	0	13.6	13.6	0	0	40.7	27.1	0	0	0	13.6	0	0	0	0	0	0	13.6	0	0	0	0	0	13.6	0	0	0	0	0	13.6	0	54.3	0	13.6	0	13.6	0	0	0	0	0	0	13.6	0	40.7	0	0	0	0	0	0	27.1	0	0	13.6	0	27.1	0	0	0	13.6	0	0	0	0	0	0	0	0	13.6	0	0	0	0	0	109	0	0	0	0	0	0	0	0	136	0	0	0	0	0	40.7	81.4	0	0	0	0	0	0	0	0	0	0	0	40.7	0	0	0	0	0	0	0	0	0	0	0	0	27.1	0	0	0	0	0	0	0	0	95	13.6	27.1	13.6	0	0	0	0	0	54.3	0	0	0	0	0	27.1	0	0	0	13.6	27.1	0	0	40.7	0	81.4	0	13.6	40.7	0	0	54.3	0	0	13.6	0	0	27.1	0	0	0	0	27.1	27.1	13.6	0	13.6	434	0	0	0	0	0	0	0	0	0	0	0	0	40.7	0	0	0	0	0	0	0	0	0	13.6	0	0	0	0	0	0	40.7	0	0	0	13.6	13.6	0	0	0	149	0	13.6	0	13.6	0	0	0	0	0	27.1	13.6	0	0	13.6	67.8	13.6	0	109	0	13.6	285	0	0	13.6	0	54.3	0	0	40.7	0	0	40.7	0	0	0	0	0	0	0	0	95	54.3	0	0	149	0	0	0	0	0	217	0	0	0	13.6	0	0	0	13.6	0	0	0	27.1	0	0	0	0	0	0	0	13.6	0	0	27.1	67.8	27.1	0	0	0	0	0	0	0	0	0	0	0	0	0	0	0	13.6	0	0	0	40.7	27.1	0	0	0	0	0	0	0	122	95	0	0	40.7	0	13.6	95	0	0	0	0	0	136	27.1	0	0	0	40.7	0	0	0	0	0	13.6	13.6	0	0	0	13.6	0	27.1	0	0	0	0	0	0	0	0	0	0	0	0	0	0	0	0	0	0	0	122	0	0	0	0	0	40.7	0	0	0	0	0	0	54.3	0	0	13.6	0	0	0	0	0	0	0	67.8	0	0	0	0	0	0	0	0	0	0	13.6	0	0	0	0	13.6	13.6	0	27.1	0	67.8	0	0	0	13.6	0	0	0	0	0	40.7	0	13.6	0	0	13.6	40.7	13.6	13.6	0	0	13.6	0	13.6	40.7	0	0	0	0	0	27.1	0	0	0	0	0	0	13.6	0	13.6	27.1	0	67.8	0	0	13.6	27.1	0	0	13.6	13.6	0	0	0	0	0	0	0	0	0	0	0	0	0	40.7	0	122	0	0	0	0	0	0	0	0	0	13.6	0	0	0	0	0	0	0	0	0	95	13.6	0	0	13.6	13.6	217	0	0	0	0	0	0	0	0	0	190	13.6	0	0	0	0	0	0	0	0	0	0	0	0	0	13.6	0	0	27.1	0	0	81.4	13.6	0	0	0	0	0	0	0	0	54.3	0	0	0	0	0	0	0	0	0	13.6	0	0	0	54.3	0	0	0	0	0	0	0	0	0	0	13.6	0	0	0	13.6	81.4	0	0	0	0	0	0	0	0	0	0	27.1	13.6	0	0	27.1	0	163	0	0	0	0	0	0	0	0	13.6	13.6	81.4	0	0	13.6	0	0	0	0	0	13.6	13.6	0	0	0	0	0	0	0	0	27.1	0	0	0	0	0	0	163	0	0	0	0	0	0	0	0	0	0	0	0	0	0	0	0	0	0	13.6	0	27.1	0	81.4	0	54.3	0	0	0	81.4	0	0	95	0	0	27.1	0	0	0	0	0	0	0	0	13.6	0	13.6	0	27.1	0	0	0	0	0	0	0	0	0	0	0	0	0	0	0	0	27.1	81.4	27.1	0	0	0	0	0	13.6	13.6	27.1	0	13.6	0	204	0	0	0	0	122	0	0	0	0	0	13.6	0	0	122	0	0	0	0	0	0	0	0	0	0	54.3	0	0	149	0	95	0	0	95	0	0	0	13.6	0	0	13.6	0	0	136	0	27.1	27.1	0	54.3	27.1	0	0	0	231	0	0	13.6	13.6	0	149	0	0	0	0	0	0	0	13.6	54.3	0	0	0	0	0	13.6	13.6	0	0	0	0	0	0	27.1	0	0	0	0	27.1	0	0	0	0	0	27.1	0	0	0	0	0	0	0	0	0	109	0	40.7	0	299	81.4	0	0	0	0	27.1	0	40.7	0	0	0	0	0	0	13.6	27.1	27.1	0	13.6	0	0	217	0	0	0	0	0	0	0	0	0	0	13.6	0	0	27.1	13.6	0	0	0	13.6	0	0	0	0	0	0	0	13.6	0	0	0	0	0	0	0	0	0	0	0	0	0	0	0	0	13.6	0	0	0	0	0	0	0	0	0	13.6	0	0	0	0	13.6	0	0	27.1	0	0	0	0	0	0	0	0	0	0	0	0	0	0	67.8	0	27.1	0	67.8	27.1	0	0	0	13.6	0	13.6	0	0	0	27.1	0	0	0	0	0	0	109	0	0	0	0	0	0	0	0	0	0	0	0	13.6	40.7	0	0	0	0	0	0	0	0	0	27.1	13.6	0	0	13.6	0	54.3	0	0	0	0	27.1	27.1	40.7	13.6	0	0	0	0	0	0	0	27.1	0	0	0	0	0	0	81.4	0	0	13.6	0	0	13.6	0	0	0	27.1	27.1	0	27.1	0	13.6	0	0	0	0	13.6	0	0	54.3	0	0	0	0	0	0	0	0	27.1	0	0	27.1	13.6	13.6	0	0	0	13.6	0	27.1	0	0	0	0	0	0	13.6	0	0	81.4	0	40.7	0	0	0	27.1	0	0	0	0	0	0	0	0	0	0	0	0	13.6	0	0	0	0	0	0	27.1	0	27.1	0	0	13.6	0	13.6	109	0	13.6	13.6	0	13.6	13.6	0	0	0	0	0	0	0	0	0	27.1	95	0	13.6	13.6	0	0	0	13.6	136	0	27.1	0	0	0	0	0	0	13.6	0	0	0	0	0	0	0	0	13.6	13.6	0	0	40.7	81.4	0	0	0	13.6	0	27.1	13.6	0	13.6	0	0	163	0	13.6	13.6	0	0	13.6	0	0	13.6	27.1	27.1	13.6	0	0	0	0	0	122	13.6	13.6	0	0	0	0	0	0	0	0	0	0	0	0	13.6	0	0	0	0	0	0	0	0	13.6	0	0	0	0	13.6	0	0	13.6	0	0	244	0	0	0	0	0	0	0	0	0	0	0	0	0	0	0	0	0	0	0	0	0	0	0	13.6	13.6	0	13.6	0	0	0	0	0	13.6	0	0	0	0	0	0	27.1	0	0	0	0	0	0	54.3	27.1	0	0	0	163	0	0	0	0	40.7	0	0	40.7	0	13.6	27.1	13.6	0	13.6	0	0	0	0	0	0	13.6	0	0	0	0	0	40.7	13.6	0	13.6	0	0	0	0	0	0	0	0	0	0	13.6	0	0	0	0	40.7	0	0	54.3	0	0	13.6	0	0	0	13.6	0	54.3	13.6	0	0	0	0	0	0	0	0	0	0	0	0	0	0	0	0	0	0	0	0	0	0	27.1	0	0	27.1	0	0	0	0	109	0	0	0	13.6	0	0	0	0	13.6	0	0	0	0	244	0	13.6	0	13.6	0	0	0	0	13.6	0	0	27.1	0	67.8	190	0	0	27.1	0	40.7	0	54.3	0	136	27.1	0	0	0	0	81.4	0	54.3	0	0	0	0	0	81.4	0	0	0	0	13.6	13.6	13.6	0	0	0	13.6	27.1	0	13.6	0	0	0	0	0	67.8	0	0	0	0	0	0	0	0	0	0	0	0	0	0	0	13.6	0	0	0	0	0	0	0	0	0	27.1	0	27.1	13.6	0	0	13.6	0	27.1	0	0	0	0	0	0	0	0	0	109	0	0	0	0	0	67.8	0	0	0	13.6	27.1	0	0	13.6	13.6	0	0	40.7	0	0	0	0	0	13.6	0	40.7	0	13.6	0	0	0	0	0	0	0	95	109	0	0	27.1	0	0	40.7	0	0	0	13.6	0	13.6	13.6	0	27.1	0	0	0	0	0	0	0	0	13.6	0	0	0	0	0	0	0	13.6	0	0	0	109	0	27.1	0	0	0	0	0	0	0	13.6	0	0	0	0	13.6	0	0	81.4	13.6	0	13.6	0	0	0	13.6	67.8	0	0	0	0	0	0	0	0	0	0	0	0	0	27.1	0	0	0	13.6	0	0	95	0	13.6	0	0	27.1	0	0	0	0	0	0	0	13.6	0	0	0	0	0	13.6	0	0	0	0	0	0	0	13.6	0	13.6	0	0	0	0	0	0	0	0	0	0	0	0	0	13.6	27.1	0	0	0	0	27.1	0	0	0	0	0	0	149	13.6	0	0	0	0	27.1	0	0	81.4	0	0	0	0	13.6	0	0	0	0	0	0	0	0	27.1	0	0	40.7	0	0	0	0	13.6	95	0	0	0	67.8	54.3	0	13.6	0	54.3	0	0	40.7	27.1	0	40.7	0	0	40.7	40.7	0	0	0	0	0	0	0	54.3	27.1	0	0	0	0	122	0	0	0	27.1	0	0	0	0	0	0	0	0	0	0	0	0	0	0	67.8	0	0	0	0	0	0	0	13.6	0	13.6	0	0	0	40.7	0	0	0	0	0	0	0	0	95	0	95	0	0	0	54.3	0	0	0	0	0	27.1	0	13.6	0	40.7	27.1	0	0	0	0	0	0	0	0	0	0	0	0	0	0	109	95	0	67.8	0	109	0	0	27.1	0	13.6	0	0	13.6	67.8	0	0	0	0	190	40.7	0	0	0	0	0	0	13.6	54.3	0	13.6	0	13.6	13.6	13.6	0	13.6	0	0	0	0	13.6	0	67.8	0	0	0	0	0	0	0	0	0	0	0	0	0	13.6	0	0	0	0	0	0	0	27.1	0	0	0	13.6	0	0	0	0	27.1	81.4	0	0	27.1	0	0	81.4	13.6	0	0	27.1	13.6	149	0	0	0	0	0	0	0	0	0	0	0	0	0	0	0	0	0	0	0	0	0	0	0	13.6	0	0	0	0	0	0	0	0	0	0	0	54.3	0	81.4	0	0	0	0	0	40.7	40.7	0	13.6	0	0	0	176	0	0	0	0	0	0	0	13.6	0	0	0	13.6	0	0	0	27.1	0	0	0	0	0	0	40.7	0	13.6	0	0	0	0	0	0	0	163	0	0	136	0	0	0	27.1	0	0	0	0	0	13.6	0	0	0	0	0	13.6	0	0	0	0	0	0	0	0	0	0	0	0	0	13.6	0	0	0	13.6	0	0	0	0	0	0	136	0	0	0	0	0	0	0	0	0	0	0	0	0	0	0	0	27.1	13.6	0	40.7	0	0	0	0	0	0	0	0	13.6	13.6	13.6	0	0	0	0	0	0	0	0	0	13.6	40.7	0	0	40.7	0	13.6	13.6	0	0	54.3	0	13.6	0	0	0	0	0	0	0	67.8	0	0	0	0	0	0	0	0	13.6	109	0	0	54.3	0	0	0	0	0	0	0	0	0	40.7	0	0	0	0	40.7	0	0	0	0	0	0	0	0	13.6	0	67.8	0	0	0	13.6	0	0	0	40.7	0	0	0	0	0	27.1	0	0	0	0	0	0	0	13.6	0	0	0	0	0	0	0	0	0	0	0	40.7	0	27.1	0	0	13.6	0	0	0	0	0	0	0	40.7	0	407	0	0	0	0	0	13.6	0	0	0	0	0	27.1	0	0	0	0	0	0	0	27.1	0	0	0	27.1	0	0	0	0	0	0	0	0	0	0	0	149	0	27.1	0	0	0	0	27.1	0	0	13.6	54.3	0	0	0	0	0	67.8	0	312	0	0	0	54.3	13.6	27.1	27.1	0	122	13.6	0	0	0	0	13.6	0	27.1	0	0	0	67.8	0	0	0	0	0	0	0	0	0	13.6	0	0	13.6	0	27.1	0	0	0	0	0	13.6	0	0	0	0	0	13.6	0	0	0	0	0	0	0	0	0	0	0	0	13.6	0	0	0	0	0	0	54.3	0	0	0	0	0	0	0	0	0	0	0	0	0	0	0	27.1	0	0	0	0	0	0	0	0	0	0	0	0	0	0	0	0	0	40.7	0	0	0	0	0	40.7	0	0	0	0	0	0	0	0	0	0	27.1	95	0	0	13.6	0	27.1	27.1	0	0	0	40.7	122	0	0	0	0	13.6	0	40.7	0	0	0	0	0	0	0	0	0	0	0	0	0	0	0	0	0	67.8	0	0	0	0	0	0	0	0	27.1	0	0	54.3	0	27.1	0	0	13.6	13.6	0	27.1	0	0	27.1	0	0	190	0	0	13.6	0	0	0	0	0	0	0	0	40.7	0	0	0	0	27.1	0	27.1	0	0	67.8	0	27.1	0	40.7	0	0	40.7	0	0	0	13.6	0	0	0	0	0	0	40.7	54.3	0	0	67.8	0	40.7	0	13.6	0	13.6	0	0	0	0	95	258	0	0	54.3	0	13.6	0	0	0	0	0	0	0	0	0	0	0	0	0	0	0	0	0	0	0	0	13.6	0	0	95	0	13.6	0	0	40.7	0	0	0	0	0	0	13.6	0	0	0	0	0	0	0	0	0	13.6	0	0	0	40.7	54.3	95	0	27.1	0	0	0	0	0	0	0	0	0	0	27.1	0	27.1	0	0	0	0	0	27.1	0	0	0	0	27.1	0	0	0	0	0	13.6	0	0	0	0	67.8	0	0	0	27.1	0	0	0	0	0	0	0	0	0	0	0	0	0	0	0	176	13.6	27.1	0	0	40.7	0	0	0	67.8	0	13.6	0	0	0	0	0	136	0	0	0	0	0	0	0	13.6	0	0	0	0	13.6	0	0	0	0	0	0	0	13.6	0	0	13.6	0	0	0	27.1	0	0	0	0	13.6	0	27.1	27.1	13.6	0	13.6	0	0	0	0	0	0	0	0	0	13.6	0	54.3	0	54.3	0	0	0	13.6	0	0	54.3	27.1	0	0	0	13.6	0	0	0	0	0	0	0	0	0	0	0	13.6	0	0	0	0	0	13.6	0	0	0	0	0	0	54.3	0	109	0	0	0	0	0	0	0	13.6	0	0	0	0	40.7	0	13.6	0	0	0	40.7	0	0	0	27.1	0	0	0	0	190	54.3	0	0	475	13.6	0	0	13.6	0	27.1	0	0	0	0	0	13.6	0	0	0	0	0	40.7	40.7	0	27.1	67.8	0	67.8	0	0	13.6	13.6	0	54.3	0	13.6	0	0	0	0	13.6	0	0	0	0	13.6	13.6	13.6	0	0	0	13.6	176	0	27.1	0	0	0	0	0	0	0	0	0	54.3	13.6	40.7	13.6	0	27.1	0	0	0	13.6	0	0	0	0	122	0	0	0	0	0	0	0	13.6	0	0	0	0	109	0	0	0	0	13.6	0	0	0	0	13.6	0	27.1	0	0	0	13.6	122	0	0	0	27.1	13.6	0	40.7	0	0	0	0	0	0	0	67.8	0	27.1	13.6	13.6	0	0	13.6	0	0	0	0	0	0	0	0	0	0	0	0	0	0	0	54.3	0	0	0	0	0	95	0	40.7	0	13.6	0	0	0	0	0	0	13.6	27.1	54.3	0	0	0	13.6	0	0	0	0	40.7	0	40.7	0	0	0	40.7	0	54.3	13.6	0	0	0	0	54.3	0	0	0	0	0	0	67.8	0	0	13.6	0	0	0	0	0	0	0	0	0	0	0	0	0	0	13.6	0	0	0	0	13.6	0	0	0	0	0	0	0	40.7	0	0	0	0	0	0	0	0	0	0	13.6	0	0	0	0	0	0	0	0	0	0	0	0	0	0	0	0	0	163	13.6	0	0	0	0	0	54.3	0	0	0	0	40.7	13.6	0	0	0	0	0	13.6	0	81.4	122	339	0	0	81.4	0	0	0	27.1	0	0	0	0	0	0	0	0	0	40.7	0	81.4	13.6	0	0	0	0	136	0	0	13.6	109	13.6	0	27.1	0	0	0	0	0	0	0	0	40.7	0	0	0	0	0	13.6	0	0	0	0	13.6	0	0	0	0	0	0	0	95	0	27.1	0	0	0	0	27.1	0	40.7	27.1	0	0	0	0	0	0	81.4	0	0	0	0	0	0	0	0	0	0	0	0	0	0	0	0	0	0	0	0	0	0	0	0	0	0	0	0	0	0	13.6	0	13.6	0	27.1	27.1	0	40.7	0	27.1	0	0	0	0	40.7	0	0	0	0	0	13.6	0	0	13.6	0	0	0	0	95	81.4	27.1	0	0	0	0	0	109	0	0	109	0	0	0	0	0	27.1	0	0	0	0	0	27.1	0	0	0	13.6	13.6	0	0	0	0	0	40.7	0	0	0	0	27.1	0	27.1	13.6	27.1	13.6	0	27.1	0	0	0	13.6	13.6	0	0	0	40.7	13.6	0	27.1	0	0	0	0	0	0	0	0	0	0	0	0	0	0	0	0	0	0	0	13.6	0	0	0	0	0	0	394	0	0	0	0	0	0	13.6	0	54.3	0	0	0	0	136	13.6	0	0	0	81.4	0	0	0	13.6	0	0	0	0	40.7	0	0	0	0	0	0	27.1	13.6	0	0	0	0	0	81.4	13.6	13.6	0	0	13.6	0	0	0	0	0	0	0	13.6	0	0	0	0	27.1	0	0	0	0	13.6	13.6	0	0	54.3	0	13.6	0	0	0	0	136	0	13.6	0	0	0	0	0	0	13.6	0	0	0	0	0	0	0	0	0	0	0	0	0	0	0	0	176	651	0	0	0	0	0	163	0	0	0	0	0	0	0	0	27.1	0	0	0	0	0	0	67.8	0	27.1	0	0	0	0	0	0	0	13.6	0	0	13.6	0	0	0	27.1	0	0	0	0	13.6	67.8	13.6	0	0	0	0	13.6	0	0	0	0	0	0	0	0	217	0	13.6	0	0	40.7	13.6	0	0	0	0	13.6	0	0	0	0	0	0	0	0	27.1	0	0	0	0	13.6	13.6	0	0	0	0	0	0	0	0	0	27.1	13.6	0	0	0	0	0	0	0	13.6	13.6	67.8	0	0	0	0	0	0	0	0	0	0	0	0	27.1	0	0	13.6	0	0	0	0	0	122	13.6	0	27.1	13.6	27.1	0	0	0	0	0	0	40.7	0	0	13.6	13.6	0	27.1	13.6	0	13.6	27.1	0	0	0	27.1	13.6	109	0	13.6	0	0	0	0	0	163	0	0	0	13.6	0	190	0	13.6	0	0	0	0	0	0	13.6	0	0	0	13.6	0	0	0	13.6	0	0	0	0	0	0	0	0	95	0	0	0	0	13.6	0	0	0	0	0	27.1	0	0	0	0	0	0	13.6	0	0	0	40.7	0	0	13.6	13.6	0	0	0	0	0	0	0	0	0	0	13.6	0	0	13.6	0	0	27.1	0	13.6	67.8	0	0	0	0	0	0	0	13.6	0	0	0	0	149	0	0	0	0	27.1	40.7	13.6	13.6	0	40.7	40.7	54.3	0	13.6	0	0	0	13.6	0	0	0	0	0	0	0	0	0	0	0	13.6	0	0	0	0	0	0	0	0	0	0	0	0	0	54.3	40.7	13.6	0	0	95	27.1	0	0	0	13.6	0	40.7	27.1	0	136	67.8	0	0	0	0	0	0	0	0	0	27.1	0	0	0	13.6	109	0	109	0	81.4	0	0	136	190	0	529	0	13.6	0	0	0	0	40.7	0	204	0	231	0	0	54.3	0	0	0	0	0	204	0	0	0	13.6	0	0	0	0	0	0	0	13.6	13.6	0	0	0	0	40.7	0	0	0	0	0	0	0	0	0	0	0	0	0	0	0	13.6	0	0	0	0	0	40.7	0	27.1	27.1	0	0	0	13.6	13.6	0	0	0	0	13.6	0	0	0	0	0	0	0	0	40.7	40.7	0	0	13.6	0	0	0	27.1	0	0	0	0	0	0	0	0	0	0	0	0	13.6	0	0	0	0	0	0	0	0	0	67.8	13.6	0	231	0	0	13.6	0	13.6	13.6	0	0	0	0	0	0	0	0	0	0	0	0	0	0	0	0	0	0	0	0	13.6	0	0	0	0	0	0	0	0	0	0	0	0	0	0	0	27.1	0	0	0	0	0	0	0	0	0	0	0	0	13.6	13.6	0	0	0	0	0	0	0	0	0	0	0	0	0	0	0	13.6	0	0	0	0	0	67.8	0	67.8	0	0	0	0	0	0	40.7	27.1	0	0	0	0	0	0	0	0	0	0	0	54.3	0	0	0	0	13.6	0	0	0	0	0	0	13.6	13.6	0	0	13.6	0	13.6	0	0	67.8	0	0	13.6	0	81.4	0	0	0	0	0	190	380	258	0	0	0	13.6	40.7	0	0	0	0	0	0	0	0	0	0	0	0	40.7	0	0	0	0	0	0	0	0	0	0	0	0	13.6	0	13.6	0	0	0	0	0	0	27.1	13.6	0	0	231	0	0	0	0	0	0	0	0	40.7	0	0	0	0	0	0	0	0	13.6	0	0	0	0	0	0	0	0	54.3	0	0	0	0	0	0	0	0	0	13.6	13.6	13.6	0	0	0	0	0	0	0	0	13.6	13.6	0	0	0	13.6	0	0	0	13.6	0	0	0	0	0	0	0	0	0	0	0	0	0	0	0	0	0	0	27.1	0	0	0	258	54.3	0	0	0	13.6	0	0	0	0	0	0	0	0	67.8	0	0	0	13.6	0	0	0	0	13.6	13.6	0	0	0	0	0	13.6	0	0	13.6	0	0	0	0	0	81.4	0	13.6	0	204	40.7	40.7	0	0	0	0	0	136	67.8	366	0	149	0	0	13.6	13.6	13.6	0	0	67.8	0	0	13.6	0	13.6	0	13.6	0	0	0	13.6	27.1	0	0	27.1	0	0	13.6	0	0	0	0	81.4	0	0	0	27.1	0	0	13.6	81.4	0	0	13.6	0	0	0	0	13.6	0	40.7	0	0	0	40.7	0	0	0	0	0	27.1	0	0	0	0	0	0	0	0	0	0	0	0	27.1	81.4	122	0	0	0	0	0	0	0	40.7	81.4	0	0	0	0	0	0	0	0	0	0	13.6	0	0	0	0	0	0	0	0	27.1	0	0	0	0	0	0	27.1	0	0	13.6	0	0	0	0	0	0	0	0	54.3	0	0	0	0	0	0	0	27.1	13.6	0	0	0	13.6	0	81.4	0	0	0	0	0	0	0	0	0	0	0	0	0	0	0	0	0	27.1	0	40.7	0	0	13.6	0	0	0	67.8	0	0	0	0	0	13.6	0	0	0	0	27.1	0	0	27.1	13.6	13.6	0	13.6	0	0	0	244	0	0	13.6	0	0	461	0	176	0	231	0	0	0	40.7	40.7	13.6	136	0	0	0	0	0	0	0	0	13.6	0	81.4	13.6	0	0	0	0	0	0	0	0	67.8	0	0	0	0	0	67.8	0	13.6	0	27.1	0	0	27.1	0	0	0	0	0	0	0	0	0	0	0	13.6	0	13.6	0	0	0	0	0	0	0	0	0	0	27.1	0	0	0	0	0	0	0	0	13.6	40.7	0	0	0	0	0	0	0	40.7	0	0	0	0	0	27.1	0	13.6	0	13.6	0	0	0	0	67.8	0	190	0	13.6	0	0	13.6	13.6	13.6	13.6	0	0	0	0	0	0	0	0	0	0	0	0	0	0	0	0	0	0	40.7	0	13.6	0	0	0	0	0	0	0	54.3	0	95	0	13.6	0	0	13.6	0	0	27.1	0	0	0	0	67.8	27.1	0	0	0	0	0	0	27.1	0	163	0	0	0	0	13.6	0	0	0	27.1	0	0	27.1	13.6	27.1	0	0	67.8	13.6	0	0	0	0	0	0	0	0	0	0	0	0	13.6	0	27.1	0	0	122	0	0	0	0	0	0	0	0	0	0	0	0	0	0	0	0	0	0	0	0	0	0	0	0	13.6	81.4	0	0	13.6	0	0	0	13.6	0	0	13.6	27.1	0	13.6	0	0	0	0	27.1	0	13.6	54.3	0	81.4	13.6	0	0	0	54.3	0	54.3	0	0	0	13.6	0	0	0	0	0	13.6	0	0	353	13.6	0	0	13.6	0	0	0	13.6	0	0	0	0	0	0	13.6	0	0	0	0	0	0	0	0	0	0	0	0	27.1	0	13.6	0	0	0	0	0	0	0	0	13.6	0	0	109	0	0	40.7	13.6	0	0	0	0	0	0	0	0	176	0	0	0	0	0	0	0	0	0	0	27.1	0	0	0	0	0	0	27.1	13.6	0	0	13.6	13.6	0	0	13.6	0	0	0	0	0	0	0	0	27.1	0	0	13.6	0	0	81.4	0	13.6	0	0	0	0	0	0	27.1	0	0	0	0	0	0	0	27.1	13.6	0	0	27.1	0	13.6	0	0	0	0	40.7	0	0	0	0	0	27.1	0	0	0	0	0	0	0	0	0	54.3	13.6	81.4	0	0	0	0	0	13.6	0	0	0	0	0	0	40.7	0	0	0	0	0	0	0	0	0	0	0	13.6	0	0	0	0	0	0	0	0	27.1	13.6	0	0	0	13.6	0	0	0	0	0	0	0	0	0	0	0	0	0	0	0	0	0	0	0	0	0	0	0	122	0	0	0	13.6	0	0	0	40.7	0	0	0	13.6	27.1	0	13.6	13.6	13.6	0	0	0	0	0	13.6	0	0	13.6	0	13.6	13.6	13.6	0	0	13.6	13.6	27.1	0	0	0	0	0	0	0	0	0	0	0	13.6	0	0	0	0	0	27.1	0	0	13.6	0	0	258	27.1	0	27.1	0	54.3	0	0	0	0	0	0	0	0	0	13.6	0	0	0	0	0	13.6	0	0	0	13.6	0	0	0	13.6	27.1	0	0	13.6	0	0	0	0	0	0	13.6	0	40.7	0	54.3	13.6	0	13.6	0	0	0	27.1	0	27.1	0	0	0	13.6	67.8	0	0	0	461	0	353	13.6	13.6	0	0	0	0	0	0	40.7	0	0	0	0	0	0	13.6	0	0	0	0	0	0	0	0	0	13.6	231	0	27.1	0	0	0	13.6	0	0	13.6	0	0	0	0	0	0	27.1	0	0	13.6	0	0	0	0	0	0	0	0	0	0	27.1	0	0	0	0	27.1	0	0	0	0	0	0	0	0	0	0	40.7	13.6	0	40.7	13.6	27.1	0	0	0	0	0	0	0	0	27.1	0	81.4	231	27.1	0	0	109	0	54.3	0	0	0	0	0	27.1	0	0	0	0	0	0	0	95	285	13.6	0	0	0	54.3	0	0	0	0	13.6	0	0	0	0	0	0	0	81.4	0	0	0	0	0	0	0	0	0	0	0	0	0	13.6	0	0	0	0	27.1	40.7	0	0	0	0	0	0	0	0	0	0	13.6	0	13.6	0	0	0	0	13.6	13.6	0	0	27.1	0	13.6	0	0	0	0	0	0	27.1	0	0	0	40.7	27.1	0	0	0	0	0	0	0	0	0	0	0	0	13.6	0	0	0	0	0	0	0	0	0	0	13.6	0	0	0	0	0	0	0	27.1	0	13.6	0	13.6	0	0	0	0	0	0	0	0	40.7	0	0	0	0	0	0	0	0	0	0	0	0	0	0	0	13.6	0	0	0	0	0	13.6	0	0	0	0	0	54.3	0	0	0	0	0	13.6	13.6	0	0	81.4	0	13.6	13.6	0	0	13.6	0	0	40.7	0	0	0	0	0	13.6	0	0	0	13.6	0	0	0	0	0	0	27.1	0	13.6	0	0	0	0	0	13.6	0	0	27.1	0	0	0	0	40.7	0	0	13.6	13.6	81.4	0	0	13.6	0	13.6	0	0	13.6	0	0	0	27.1	190	0	13.6	0	0	0	13.6	27.1	0	27.1	0	0	0	13.6	0	0	0	0	0	0	13.6	0	0	0	0	40.7	40.7	0	0	0	0	0	0	0	0	0	0	0	0	0	0	54.3	0	40.7	0	0	0	13.6	0	0	0	0	0	0	0	27.1	0	13.6	0	0	40.7	0	0	0	0	54.3	13.6	13.6	0	0	0	0	0	0	0	0	0	0	0	0	0	0	0	0	0	0	0	312	0	0	0	0	13.6	0	0	0	0	0	0	0	0	149	40.7	0	13.6	122	0	40.7	0	0	896	0	0	0	0	40.7	0	67.8	0	13.6	27.1	0	0	0	163	0	0	0	27.1	0	0	0	0	0	0	0	0	54.3	0	0	13.6	0	0	95	0	109	0	0	0	0	0	0	0	0	27.1	0	0	0	0	0	0	0	0	27.1	0	0	0	0	13.6	0	0	0	40.7	0	40.7	27.1	0	0	109	54.3	0	0	0	0	13.6	27.1	0	0	0	0	0	13.6	0	0	0	13.6	0	0	13.6	0	81.4	0	0	0	0	0	40.7	0	0	0	0	13.6	0	0	0	0	0	0	0	0	0	0	0	0	0	0	0	0	0	0	0	0	136	0	0	0	0	13.6	0	54.3	0	0	0	40.7	13.6	0	0	0	40.7	0	0	0	0	40.7	0	0	0	27.1	0	0	0	27.1	0	0	0	0	0	0	13.6	0	0	27.1	0	271	40.7	54.3	0	0	0	0	13.6	0	0	0	0	0	13.6	0	0	13.6	0	40.7	0	0	27.1	13.6	0	0	0	0	0	0	54.3	0	0	54.3	0	27.1	0	0	13.6	0	0	0	0	0	0	13.6	0	0	0	13.6	0	0	0	0	13.6	0	0	0	0	81.4	0	0	0	0	0	0	0	0	0	0	0	0	0	13.6	0	0	109	0	0	0	13.6	27.1	0	0	0	0	0	0	0	0	0	13.6	0	0	40.7	0	0	13.6	27.1	0	13.6	54.3	0	13.6	0	0	0	0	0	0	0	0	13.6	0	0	0	0	0	27.1	0	0	0	13.6	0	0	0	13.6	0	0	0	0	0	0	0	0	95	0	0	13.6	0	0	0	13.6	0	0	40.7	0	0	0	0	0	0	0	0	0	0	0	0	0	0	67.8	27.1	0	0	0	0	40.7	0	95	0	0	0	13.6	0	0	0	0	0	0	81.4	0	0	0	0	13.6	0	13.6	0	0	13.6	0	0	0	0	0	204	0	27.1	0	0	0	0	0	0	13.6	0	0	27.1	0	0	0	0	0	0	0	0	0	40.7	0	0	0	231	0	0	0	0	0	0	0	0	0	40.7	0	13.6	0	0	27.1	0	0	204	0	0	40.7	529	0	13.6	0	0	0	81.4	13.6	0	0	95	0	67.8	13.6	0	0	0	0	0	0	0	0	40.7	0	0	13.6	0	0	0	0	0	27.1	0	0	0	0	0	0	0	0	231	0	81.4	13.6	0	0	0	0	0	27.1	0	0	0	0	95	0	54.3	0	13.6	0	27.1	13.6	27.1	0	0	54.3	0	0	0	0	0	27.1	67.8	0	0	0	0	0	27.1	0	27.1	0	0	0	0	0	0	0	0	258	0	27.1	0	0	0	0	0	95	0	0	0	0	0	0	0	0	0	0	0	0	0	0	0	0	0	27.1	0	0	0	0	27.1	0	0	0	0	0	0	13.6	0	0	0	0	0	0	0	0	0	0	13.6	0	0	0	407	67.8	27.1	0	0	0	0	0	0	0	0	0	0	0	0	0	0	27.1	13.6	0	0	13.6	0	0	0	0	0	0	0	0	0	0	0	0	0	40.7	13.6	0	0	0	13.6	0	0	0	0	0	0	0	0	67.8	0	0	0	0	0	149	0	0	13.6	0	0	0	0	0	0	13.6	13.6	0	0	0	0	0	0	0	0	0	0	0	0	0	13.6	0	0	0	0	0	0	54.3	0	0	0	13.6	0	0	0	0	0	13.6	0	0	0	0	0	0	217	0	0	13.6	0	0	0	0	13.6	0	0	0	0	13.6	13.6	0	0	13.6	0	0	0	0	136	0	0	0	27.1	0	489	0	0	0	0	0	0	0	0	0	0	0	40.7	0	0	0	27.1	0	0	13.6	13.6	0	0	0	0	13.6	40.7	0	0	27.1	0	0	0	0	0	0	0	0	0	0	0	0	13.6	27.1	0	0	13.6	13.6	13.6	13.6	0	0	0	0	0	0	0	0	0	0	0	0	0	81.4	13.6	0	13.6	0	0	27.1	0	0	0	0	0	0	0	13.6	0	0	13.6	13.6	0	0	0	0	0	0	0	0	13.6	40.7	0	0	13.6	13.6	0	54.3	0	0	0	0	0	0	13.6	0	54.3	54.3	0	54.3	0	0	299	0	0	0	13.6	0	0	0	95	109	0	0	0	27.1	0	0	27.1	0	27.1	0	0	0	0	0	0	0	0	0	0	0	0	0	13.6	0	0	0	0	13.6	13.6	13.6	0	0	13.6	13.6	0	122	0	0	0	0	0	0	13.6	0	0	0	0	13.6	0	0	95	13.6	0	0	0	0	0	0	27.1	0	0	0	0	0	0	81.4	0	0	0	0	0	0	0	54.3	0	0	0	0	0	0	0	0	0	0	0	0	0	0	353	0	0	0	0	0	0	67.8	0	0	0	0	27.1	0	0	0	0	0	0	0	0	13.6	0	0	0	0	0	13.6	0	0	0	81.4	0	0	0	13.6	0	0	13.6	0	13.6	13.6	0	27.1	13.6	0	0	0	0	13.6	0	0	0	27.1	0	0	0	13.6	13.6	95	0	0	0	54.3	0	0	0	0	0	0	0	0	54.3	0	0	0	0	163	0	0	0	0	204	0	0	0	0	0	0	0	0	13.6	0	0	0	13.6	0	0	0	0	0	0	13.6	0	0	0	0	13.6	13.6	0	27.1	0	67.8	0	0	0	0	0	0	0	0	0	0	0	0	0	13.6	54.3	0	27.1	0	0	27.1	0	0	0	0	0	0	0	0	0	0	0	0	0	0	95	0	0	13.6	13.6	13.6	13.6	0	0	67.8	13.6	0	13.6	0	0	0	0	0	0	13.6	0	0	0	0	13.6	13.6	0	0	0	0	0	0	0	0	0	13.6	0	0	0	67.8	13.6	13.6	0	0	0	0	0	0	0	0	0	0	0	0	13.6	0	0	0	0	0	0	13.6	0	0	0	0	27.1	0	0	0	67.8	0	13.6	0	0	0	0	0	0	13.6	27.1	0	54.3	0	109	0	0	0	13.6	0	0	0	0	0	0	0	67.8	0	0	0	0	0	0	0	0	0	27.1	0	339	0	0	0	27.1	0	0	0	0	0	0	0	0	0	0	0	0	0	0	0	0	0	27.1	27.1	13.6	0	0	0	0	67.8	0	0	0	0	0	95	13.6	27.1	0	0	0	0	54.3	0	0	0	0	0	13.6	0	0	67.8	0	0	0	0	13.6	0	149	0	0	27.1	0	13.6	0	67.8	0	0	0	0	13.6	13.6	40.7	0	54.3	0	27.1	0	27.1	0	0	0	0	0	0	0	81.4	0	0	0	217	0	0	0	0	0	0	13.6	0	0	0	0	13.6	0	27.1	0	0	0	54.3	0	0	67.8	0	0	0	0	0	0	13.6	0	0	27.1	0	0	0	27.1	0	0	0	0	0	13.6	0	0	40.7	0	0	0	0	0	0	0	0	0	0	81.4	0	0	0	0	0	0	0	0	27.1	0	0	27.1	40.7	0	231	13.6	0	0	0	13.6	54.3	0	0	13.6	13.6	0	0	0	0	0	0	0	0	0	0	0	0	0	13.6	0	0	13.6	0	0	40.7	13.6	0	0	0	0	0	0	0	13.6	0	0	67.8	0	40.7	13.6	0	0	0	0	0	0	0	0	0	0	0	13.6	0	0	0	0	0	40.7	0	0	0	13.6	0	0	27.1	122	27.1	0	13.6	13.6	0	40.7	0	0	95	81.4	0	0	27.1	40.7	0	0	81.4	0	0	0	13.6	0	13.6	0	13.6	13.6	0	0	13.6	0	0	13.6	0	0	0	13.6	0	0	0	40.7	0	0	0	0	0	54.3	285	0	27.1	0	0	0	0	0	0	0	0	0	0	0	0	0	0	0	0	0	0	0	13.6	0	0	0	0	0	0	0	95	0	0	0	0	0	0	0	0	0	0	0	0	0	0	0	13.6	13.6	0	0	27.1	0	13.6	13.6	0	0	0	0	13.6	27.1	0	0	0	0	0	0	0	0	0	0	13.6	0	0	0	0	81.4	0	0	136	13.6	0	13.6	0	40.7	0	0	0	0	0	0	0	0	0	0	0	0	0	13.6	40.7	13.6	0	27.1	0	0	0	0	0	0	13.6	0	0	0	0	0	0	0	27.1	0	0	0	0	67.8	0	0	0	0	0	0	0	0	0	67.8	0	27.1	0	13.6	0	13.6	0	0	0	0	0	0	0	27.1	0	0	0	0	13.6	0	0	13.6	0	0	0	0	13.6	0	67.8	0	109	13.6	13.6	0	0	217	0	13.6	0	0	67.8	0	0	54.3	0	0	13.6	0	0	0	0	0	0	0	0	0	0	0	0	0	0	67.8	0	0	0	13.6	54.3	0	0	0	0	0	0	0	0	0	0	0	0	13.6	27.1	0	0	0	0	13.6	0	0	0	0	0	0	0	0	27.1	0	40.7	0	0	0	0	0	0	54.3	0	0	0	0	0	0	0	0	13.6	0	13.6	0	0	163	0	13.6	54.3	0	0	0	81.4	0	0	0	0	0	0	0	217	0	0	0	0	0	0	0	0	0	0	0	0	0	0	27.1	0	0	0	0	13.6	40.7	40.7	0	0	149	0	0	0	122	0	0	0	0	27.1	0	0	0	13.6	0	0	0	0	0	13.6	0	244	0	0
[truncated: 29,680,403 more chars]
