# Supplementary material for: Cost-effective methylome sequencing of cell-free DNA for accurately detecting and locating cancer
Source: Nat Commun. 2022 Sep 29;13:5566. doi: 10.1038/s41467-022-32995-6 (PMC9522828; doi:10.1038/s41467-022-32995-6)
Supplement: Supplementary file 17 — Source Data [file 41467_2022_32995_MOESM17_ESM.zip › Source_data/Suppl.Fig.S3.c.txt]

cancer	0	0	0	37.7	0	0	0	0	0	0	0	0	0	0	0	0	0	0	0	75.4	189	0	0	0	0	37.7	0	0	0	0	0	0	0	37.7	0	0	0	0	0	151	0	0	0	0	0	0	0	0	75.4
cancer	0	0	0	0	0	30.6	0	0	0	0	0	0	0	0	0	0	0	0	0	0	0	0	0	0	0	0	0	0	0	0	0	0	0	0	0	0	0	0	0	0	0	0	0	0	0	0	0	0	0
cancer	0	0	0	0	13.5	27	0	27	0	0	0	0	0	0	13.5	0	0	13.5	0	0	54	0	0	0	0	0	27	13.5	0	13.5	0	0	0	40.5	13.5	27	0	0	0	13.5	0	0	0	0	0	0	0	13.5	0
cancer	38.4	0	0	0	0	0	0	0	0	0	0	0	0	0	0	0	0	0	0	0	0	0	0	0	0	0	0	0	38.4	0	0	0	0	38.4	0	0	0	0	0	0	0	0	0	0	0	0	0	38.4	0
cancer	95	0	0	13.6	0	67.8	0	0	13.6	0	13.6	0	13.6	0	67.8	0	0	0	0	13.6	54.3	0	0	0	0	13.6	13.6	0	176	0	0	0	0	190	0	81.4	0	13.6	0	40.7	0	0	0	0	0	0	149	149	0
cancer	11.6	0	0	11.6	0	23.1	0	0	0	0	0	0	0	0	11.6	0	0	0	11.6	23.1	0	0	23.1	0	0	11.6	0	0	92.6	11.6	0	0	0	11.6	0	11.6	0	0	0	0	0	0	0	11.6	0	0	34.7	92.6	0
cancer	0	171	0	0	0	21.4	21.4	129	0	450	21.4	129	42.9	536	0	0	85.7	0	64.3	42.9	21.4	0	193	21.4	0	42.9	129	0	279	0	0	279	0	21.4	0	42.9	21.4	0	42.9	107	0	0	0	107	0	236	257	42.9	42.9
cancer	0	0	0	0	14.3	0	0	28.6	0	0	0	0	14.3	0	57.3	0	0	0	0	14.3	28.6	0	0	0	0	0	0	14.3	28.6	0	0	0	14.3	28.6	0	43	0	0	0	0	0	0	0	0	0	0	57.3	43	14.3
cancer	105	0	0	0	0	85.8	0	28.6	9.54	19.1	0	0	0	0	57.2	0	0	0	0	38.1	9.54	0	0	9.54	0	9.54	0	0	172	0	0	0	0	76.3	0	143	0	0	0	19.1	9.54	0	0	0	0	0	85.8	114	9.54
cancer	0	0	0	0	0	0	0	0	0	0	0	0	0	18.5	18.5	0	0	0	0	0	0	0	0	0	0	0	18.5	0	0	0	0	0	0	0	0	0	0	0	0	0	0	0	0	0	0	18.5	18.5	18.5	18.5
cancer	0	0	0	17.1	0	68.2	0	17.1	0	17.1	0	0	17.1	0	34.1	0	0	0	0	51.2	17.1	0	68.2	0	17.1	0	51.2	17.1	85.3	0	0	68.2	0	68.2	0	34.1	0	0	0	0	0	0	17.1	0	0	34.1	119	85.3	0
cancer	79.2	211	0	26.4	0	0	79.2	1e+03	0	898	0	26.4	106	1.35e+03	0	0	0	1.14e+03	343	52.8	238	0	924	0	422	0	713	0	343	0	52.8	634	0	52.8	106	290	0	0	0	554	0	0	660	686	0	2.75e+03	1.93e+03	52.8	0
cancer	913	0	0	17.2	0	689	0	0	51.7	0	34.5	17.2	293	17.2	620	0	0	17.2	0	707	17.2	34.5	0	0	0	51.7	0	0	638	0	0	17.2	0	1.38e+03	0	758	17.2	138	0	0	0	0	0	0	34.5	0	259	1.34e+03	0
cancer	65.7	0	0	0	0	0	0	32.8	0	0	32.8	0	0	32.8	32.8	0	0	65.7	0	32.8	0	32.8	0	0	0	0	0	0	0	0	0	0	0	65.7	0	32.8	0	0	0	0	0	0	0	0	0	0	0	0	0
noncancer	30.3	0	0	0	0	0	0	0	0	0	0	0	60.6	0	0	0	0	0	0	60.6	0	0	0	0	0	0	0	0	90.9	0	0	0	0	30.3	0	0	0	0	0	0	0	0	0	0	0	0	30.3	151	0
noncancer	176	0	0	0	0	105	0	0	0	0	0	0	35.1	0	35.1	0	0	0	0	35.1	176	0	0	0	0	35.1	0	0	70.3	0	0	0	0	70.3	0	35.1	0	0	0	35.1	0	0	0	0	0	0	35.1	35.1	0
noncancer	47.1	0	0	0	0	23.6	0	0	0	0	0	0	23.6	0	47.1	0	0	0	0	47.1	23.6	0	0	0	0	0	0	0	0	0	0	0	0	23.6	0	0	0	0	0	0	0	0	0	0	0	0	0	23.6	0
noncancer	73.9	0	0	0	0	73.9	0	36.9	0	0	0	0	36.9	0	0	0	0	0	0	0	36.9	0	0	0	0	0	0	0	36.9	0	0	0	0	36.9	0	36.9	0	0	0	0	0	0	0	0	0	0	73.9	111	0
cancer	27.5	0	0	0	27.5	82.6	0	0	0	0	0	0	0	0	27.5	0	0	0	0	27.5	0	0	0	0	0	0	0	0	0	0	0	0	0	138	0	82.6	0	0	0	0	0	0	0	0	0	0	55	110	0
cancer	12.6	63.1	63.1	50.4	189	0	0	227	0	139	12.6	151	101	75.7	12.6	0	467	25.2	126	12.6	50.4	12.6	340	0	37.8	0	404	0	517	0	0	113	0	214	315	0	37.8	12.6	37.8	0	0	0	12.6	101	0	227	88.3	25.2	37.8
cancer	0	0	0	0	0	48.5	0	0	0	0	0	0	0	0	48.5	0	0	0	0	72.7	0	24.2	0	0	0	0	0	0	96.9	0	0	0	0	72.7	0	0	0	24.2	0	0	0	0	0	0	0	48.5	48.5	48.5	0
cancer	33.7	168	0	0	0	67.4	0	404	0	236	33.7	0	202	0	33.7	0	0	67.4	135	67.4	0	0	809	0	236	0	640	0	168	0	0	67.4	0	33.7	640	67.4	0	0	0	0	0	0	135	640	0	741	1.04e+03	33.7	0
cancer	11.2	0	0	0	0	0	0	0	0	0	0	0	0	0	0	0	0	0	0	0	0	0	0	0	0	0	0	0	0	0	0	0	0	0	0	0	0	0	0	0	0	0	0	0	0	0	0	0	0
cancer	207	0	0	0	0	31.9	0	0	0	0	0	0	15.9	31.9	63.7	0	15.9	15.9	0	111	15.9	15.9	0	0	0	0	63.7	0	223	0	0	0	0	0	31.9	63.7	0	0	0	15.9	0	0	0	0	0	0	15.9	0	0
cancer	46	0	0	0	0	46	0	0	0	0	0	0	0	0	0	0	0	0	0	0	46	46	0	0	0	0	0	0	0	0	0	0	46	46	0	0	0	0	0	0	0	0	0	0	0	0	0	0	0
cancer	36.2	0	0	0	0	72.5	36.2	36.2	0	36.2	0	0	0	36.2	109	0	0	326	0	36.2	36.2	0	72.5	72.5	0	36.2	0	0	0	0	0	109	0	0	0	0	0	0	0	0	0	0	72.5	36.2	0	36.2	72.5	36.2	0
cancer	0	0	0	53.1	0	0	0	26.5	0	0	0	0	0	0	0	0	0	0	0	0	26.5	0	0	0	0	0	0	0	0	0	0	0	0	26.5	0	0	0	0	0	0	0	0	0	0	0	0	0	0	53.1
cancer	79.7	0	0	0	0	159	0	26.6	0	0	0	0	0	0	79.7	0	0	0	0	26.6	26.6	26.6	0	0	26.6	0	0	0	159	0	0	0	26.6	159	0	133	0	0	0	0	0	0	0	0	0	0	53.1	213	26.6
cancer	84.4	0	0	0	0	0	0	0	0	0	0	0	42.2	0	84.4	0	0	0	0	0	0	0	0	0	0	0	0	0	42.2	0	0	0	0	42.2	0	84.4	0	0	0	0	0	0	0	0	42.2	0	42.2	84.4	0
cancer	116	270	77.1	154	1.66e+03	848	0	732	0	385	0	501	0	540	2.2e+03	0	4.55e+03	462	0	771	0	2e+03	771	38.5	38.5	0	77.1	0	154	0	0	0	231	77.1	0	38.5	0	0	0	0	77.1	0	38.5	116	0	38.5	0	77.1	0
cancer	23.1	0	0	0	23.1	0	0	0	0	23.1	0	0	0	0	0	0	0	46.3	0	0	23.1	0	0	0	0	0	0	0	0	0	0	0	23.1	0	0	0	0	0	0	0	0	0	0	0	0	0	0	23.1	0
cancer	29.6	0	0	0	0	0	0	0	0	0	0	0	0	0	0	0	0	0	0	0	0	0	0	0	0	0	0	0	0	0	0	0	0	0	0	0	0	0	0	0	0	0	0	0	0	0	29.6	0	0
cancer	320	0	0	0	0	195	0	0	0	0	0	0	55.7	13.9	293	0	0	0	0	97.5	0	27.9	0	0	0	0	0	0	446	0	0	0	0	279	0	251	0	27.9	0	0	0	0	0	0	0	0	0	307	0
noncancer	42.4	0	0	0	0	0	0	0	0	0	0	0	0	0	0	0	0	0	0	0	0	0	0	0	0	0	0	0	0	0	0	0	0	42.4	0	0	0	0	0	0	0	0	0	0	0	0	42.4	0	42.4
noncancer	581	0	0	0	0	413	0	0	30.6	0	45.9	0	168	0	978	0	0	0	0	306	0	0	0	0	0	61.1	0	0	825	0	0	0	0	825	0	367	0	15.3	0	0	0	0	0	0	0	0	183	825	0
noncancer	110	0	0	0	0	73	0	0	73	0	0	0	0	0	36.5	0	0	0	0	110	0	0	0	0	0	0	0	0	146	0	0	0	0	146	0	73	0	0	0	36.5	0	0	0	0	0	0	36.5	110	0
noncancer	318	0	0	0	0	73.4	0	48.9	0	0	0	0	48.9	0	269	0	0	0	0	48.9	0	0	0	0	0	0	0	0	171	24.5	0	0	0	367	0	122	0	0	0	0	0	0	0	24.5	0	0	0	171	0
noncancer	32.3	0	0	0	0	0	0	0	0	0	32.3	0	0	0	64.6	0	0	0	0	0	96.9	0	0	0	0	0	0	32.3	0	0	0	0	0	0	0	96.9	0	0	0	0	0	0	0	0	0	0	32.3	32.3	0
noncancer	0	0	0	25.2	0	50.4	0	0	0	0	0	0	0	0	101	0	0	0	0	126	0	0	0	0	0	0	0	0	25.2	0	0	0	0	25.2	0	0	0	0	0	25.2	0	0	0	0	0	0	0	50.4	25.2
noncancer	111	0	0	0	0	55.6	0	0	0	0	0	0	0	0	27.8	0	27.8	0	0	27.8	27.8	0	0	0	0	27.8	0	27.8	0	0	0	0	0	55.6	0	27.8	0	0	0	0	0	0	0	0	0	0	0	27.8	0
cancer	306	0	0	30.6	0	428	30.6	0	0	0	0	0	183	61.1	367	0	0	0	0	30.6	0	0	0	0	0	153	0	0	550	0	0	0	0	795	0	183	0	30.6	0	0	0	0	0	0	30.6	122	61.1	275	0
cancer	61.5	0	0	0	0	24.6	0	0	0	0	12.3	0	0	0	24.6	0	0	0	0	12.3	0	0	0	0	0	0	12.3	0	73.8	0	0	0	0	61.5	0	61.5	0	12.3	0	0	0	0	0	0	0	0	49.2	73.8	12.3
cancer	167	0	0	0	0	100	0	0	0	0	0	0	0	0	133	0	33.4	0	0	133	33.4	33.4	0	0	0	0	0	0	467	33.4	0	33.4	0	133	0	167	0	0	0	0	0	0	0	33.4	0	0	133	133	0
cancer	143	0	0	31.9	0	79.7	0	15.9	0	0	0	0	15.9	15.9	112	0	0	0	0	112	0	15.9	0	0	0	31.9	0	0	143	15.9	0	0	0	95.6	0	112	0	0	0	0	0	0	0	15.9	0	0	31.9	191	15.9
cancer	169	0	0	0	0	245	0	0	18.8	0	18.8	0	37.6	0	433	0	0	0	0	226	0	37.6	0	0	0	0	0	0	301	18.8	0	0	18.8	226	0	94.1	0	56.4	0	0	0	0	0	0	18.8	18.8	113	207	0
cancer	0	0	0	0	0	0	0	21.5	0	0	0	0	0	0	0	0	0	0	0	21.5	0	0	0	0	0	0	0	0	21.5	0	0	0	0	0	0	0	0	0	0	0	0	0	0	0	0	0	0	0	0
cancer	152	0	0	0	0	91.3	0	30.4	0	0	0	0	0	0	30.4	0	0	0	0	122	30.4	0	0	0	0	0	30.4	0	183	0	0	0	0	91.3	0	122	0	60.9	0	30.4	0	0	0	0	0	0	0	30.4	0
cancer	401	0	0	0	0	286	0	38.2	0	0	0	0	19.1	0	286	0	19.1	0	0	0	0	0	0	0	0	19.1	0	0	726	57.3	0	0	0	420	0	210	0	38.2	0	0	0	0	0	0	0	0	95.5	0	0
cancer	1.04e+03	0	0	0	38.6	270	0	0	0	0	38.6	0	154	0	965	0	0	116	0	309	77.2	0	0	0	0	0	0	0	1.2e+03	0	0	0	0	1e+03	0	926	0	77.2	0	0	0	0	0	38.6	0	77.2	0	772	0
cancer	38.7	0	0	0	0	0	0	38.7	0	0	0	0	0	0	38.7	0	38.7	0	0	77.4	0	0	0	0	0	0	38.7	38.7	38.7	0	0	0	0	0	0	38.7	0	0	0	38.7	0	0	0	0	0	0	0	38.7	0
cancer	133	0	16.6	0	33.3	83.2	0	0	33.3	0	0	16.6	0	0	117	0	117	16.6	0	49.9	33.3	49.9	16.6	33.3	16.6	0	16.6	0	99.9	66.6	0	0	0	99.9	16.6	33.3	0	16.6	0	33.3	0	0	0	0	0	0	83.2	66.6	0
cancer	0	0	0	12.4	0	0	0	12.4	0	0	0	0	0	12.4	12.4	0	0	0	12.4	0	0	0	0	0	0	0	37.1	0	12.4	12.4	0	0	0	24.8	0	0	0	0	0	0	0	0	0	0	0	0	12.4	24.8	0
cancer	0	0	0	0	0	38.3	0	0	0	0	0	0	0	0	0	0	0	0	0	0	76.6	0	0	0	0	0	0	0	38.3	0	0	0	0	76.6	0	38.3	0	0	0	38.3	0	0	0	0	0	0	0	38.3	0
cancer	231	0	0	0	0	202	0	28.9	0	0	0	0	14.4	0	217	0	0	0	0	101	28.9	0	0	0	0	0	0	0	217	0	0	0	0	159	0	101	0	0	0	0	0	0	0	0	14.4	0	72.2	246	0
cancer	282	0	0	0	0	148	0	14.8	14.8	14.8	14.8	0	74.2	14.8	208	0	0	0	0	134	14.8	14.8	14.8	0	0	14.8	0	0	252	0	0	14.8	0	104	0	223	0	14.8	0	0	0	0	0	0	14.8	0	208	297	14.8
cancer	55.6	0	27.8	27.8	250	27.8	0	55.6	0	55.6	0	55.6	83.3	0	27.8	0	333	0	0	55.6	83.3	306	167	250	83.3	83.3	55.6	0	0	0	27.8	0	139	55.6	0	27.8	0	0	0	55.6	0	0	27.8	0	0	83.3	27.8	55.6	27.8
cancer	12.1	0	0	12.1	0	0	0	0	0	0	0	0	12.1	0	24.2	0	0	0	0	0	24.2	0	0	0	0	0	0	0	60.5	0	0	0	0	12.1	0	48.4	0	0	0	12.1	0	0	0	0	0	0	12.1	36.3	0
cancer	32.4	0	0	0	32.4	0	0	0	0	0	0	0	32.4	0	97.1	0	0	0	0	97.1	0	0	0	0	0	32.4	0	0	64.7	0	0	0	0	64.7	0	64.7	0	0	0	0	0	0	0	0	0	0	0	32.4	64.7
cancer	0	0	0	0	0	28.8	0	0	0	0	0	0	57.6	28.8	57.6	0	28.8	0	0	57.6	0	28.8	0	0	0	0	0	0	86.5	0	0	0	0	0	0	28.8	0	0	0	0	0	0	0	0	0	0	0	57.6	0
cancer	122	0	0	30.5	0	30.5	0	30.5	0	0	0	30.5	0	30.5	61	0	244	0	0	91.5	30.5	0	0	0	122	0	0	0	91.5	0	30.5	0	0	122	0	0	0	0	0	0	0	0	0	0	0	0	91.5	152	0
cancer	47.8	0	12	0	0	0	0	0	0	0	0	0	12	0	23.9	0	0	0	0	0	35.9	12	12	0	0	12	12	0	59.8	0	0	0	23.9	0	23.9	47.8	12	12	0	0	0	0	0	0	0	0	35.9	35.9	12
cancer	0	0	0	0	0	0	0	0	0	0	0	0	0	0	30.2	0	0	0	0	0	30.2	0	0	0	0	0	30.2	30.2	0	0	0	0	0	0	0	0	0	0	0	0	0	0	0	0	0	0	0	0	30.2
cancer	182	0	0	0	0	254	0	0	0	0	0	0	72.7	0	291	0	0	0	0	182	0	0	0	0	0	36.3	0	0	254	0	0	0	0	182	36.3	145	0	0	0	0	0	0	0	0	0	0	291	291	0
cancer	0	0	0	0	0	30.5	0	0	0	0	0	0	0	0	0	0	61.1	30.5	0	0	30.5	0	0	0	0	0	30.5	0	30.5	0	0	0	0	30.5	0	0	0	0	0	0	0	0	0	0	0	0	0	30.5	0
cancer	178	0	0	0	0	35.6	0	0	0	0	0	0	107	0	356	0	0	0	0	71.3	71.3	0	0	0	0	0	0	0	143	0	0	0	0	71.3	0	0	0	0	0	0	0	0	0	0	0	0	178	0	0
cancer	0	0	0	0	0	26.2	0	0	26.2	52.5	0	0	26.2	1.29e+03	26.2	0	0	0	0	0	0	0	0	0	0	0	0	0	105	0	0	0	0	26.2	0	0	0	0	0	0	0	0	0	0	0	0	52.5	26.2	0
cancer	26.4	0	0	0	26.4	13.2	0	39.6	0	13.2	0	0	0	0	26.4	0	13.2	0	0	39.6	39.6	0	0	0	0	0	13.2	0	13.2	0	0	0	26.4	26.4	0	13.2	0	0	0	52.9	0	0	0	0	0	0	0	0	0
cancer	0	0	0	0	0	0	0	0	0	0	0	0	0	0	28.2	0	0	0	0	0	0	28.2	0	0	0	0	0	0	28.2	0	0	0	0	0	0	0	0	0	0	0	0	0	0	0	0	0	0	0	0
cancer	0	0	0	0	0	41	0	0	0	0	0	0	0	0	81.9	0	0	0	0	0	81.9	0	0	0	0	0	0	0	205	0	0	0	0	0	0	0	0	0	0	0	0	0	0	0	0	0	41	41	0
cancer	49.9	0	0	0	0	49.9	0	0	0	0	0	0	99.9	0	0	0	0	0	0	49.9	0	0	0	0	0	0	0	0	200	0	0	0	0	99.9	0	0	0	0	0	0	0	0	0	0	0	0	0	99.9	0
cancer	29.2	0	0	0	0	14.6	0	0	14.6	0	0	0	29.2	29.2	43.8	0	0	0	0	14.6	0	43.8	0	0	0	0	0	0	43.8	0	0	0	0	43.8	0	14.6	0	0	0	0	0	0	0	0	0	0	0	14.6	0
cancer	0	0	0	0	1.11e+03	0	0	0	0	124	0	0	0	0	0	0	1.11e+03	41.2	124	0	0	742	41.2	371	124	0	41.2	0	0	0	0	0	82.4	41.2	0	0	0	124	0	0	124	0	0	0	0	0	0	0	0
cancer	323	0	0	64.6	194	194	0	129	0	96.8	0	96.8	96.8	161	291	0	355	291	0	129	0	355	0	194	0	64.6	32.3	0	420	32.3	0	0	226	194	0	452	0	129	0	0	64.6	0	0	0	0	0	484	581	0
cancer	71	0	0	0	0	53.2	0	0	0	17.7	0	0	17.7	35.5	88.7	0	0	0	0	35.5	17.7	0	0	0	0	0	0	0	71	0	0	0	0	0	0	17.7	0	0	0	0	0	0	0	0	0	0	53.2	0	17.7
cancer	111	0	0	111	139	111	0	83.6	111	223	0	111	27.9	139	27.9	0	279	83.6	0	27.9	55.7	418	167	83.6	27.9	0	0	0	55.7	27.9	27.9	0	27.9	390	0	55.7	0	27.9	0	55.7	0	0	0	0	0	0	55.7	55.7	0
cancer	54.5	273	54.5	0	0	136	109	545	109	436	0	1.72e+03	54.5	27.3	164	0	2.92e+03	899	81.8	954	382	2.04e+03	245	872	136	54.5	136	0	164	54.5	27.3	81.8	654	409	0	709	27.3	300	0	164	300	0	0	382	0	0	0	0	0
cancer	70.9	177	35.5	319	816	106	0	213	0	248	70.9	0	106	0	213	0	1.45e+03	0	248	496	0	1.13e+03	0	284	70.9	0	106	0	106	0	0	0	213	355	0	177	0	390	0	142	35.5	0	0	0	0	0	70.9	70.9	0
cancer	0	0	0	0	147	0	36.6	36.6	0	0	0	36.6	0	0	0	0	73.3	36.6	0	0	0	0	0	0	0	0	0	0	36.6	0	0	0	0	0	0	36.6	0	0	0	36.6	0	0	0	0	0	0	73.3	73.3	0
cancer	81.8	0	0	0	0	54.6	0	0	0	0	27.3	0	54.6	0	164	0	0	0	0	27.3	81.8	0	0	0	0	54.6	0	0	54.6	0	0	0	0	136	0	54.6	0	0	0	0	0	0	0	0	27.3	0	109	54.6	0
cancer	1.34e+03	0	0	0	0	688	0	32.8	0	0	32.8	0	164	0	852	0	0	0	0	917	0	0	0	0	0	65.5	0	0	721	0	0	0	0	1.02e+03	0	754	0	197	0	0	0	0	0	0	0	0	524	1.54e+03	0
cancer	37	0	0	37	0	37	0	0	74	0	0	0	37	0	148	0	111	0	0	0	74	0	0	0	0	37	0	0	185	0	0	0	0	222	0	111	0	0	0	74	0	0	0	0	0	0	111	0	0
cancer	120	29.9	0	89.7	269	120	0	150	0	239	0	150	0	0	179	0	419	150	150	209	59.8	239	0	59.8	0	29.9	0	0	150	0	0	0	59.8	179	0	150	0	89.7	29.9	29.9	29.9	0	89.7	29.9	0	508	89.7	59.8	0
cancer	26.1	391	130	469	1.25e+03	1.12e+03	78.2	1.51e+03	0	1.12e+03	0	651	0	0	1.3e+03	130	2.29e+03	599	78.2	1.17e+03	78.2	3.65e+03	1.25e+03	1.3e+03	52.1	52.1	104	0	0	26.1	0	0	964	0	78.2	26.1	26.1	0	0	52.1	235	0	208	104	0	782	182	52.1	26.1
cancer	83.3	0	0	0	0	194	0	55.5	0	0	55.5	0	27.8	0	305	0	0	167	0	222	55.5	55.5	0	27.8	0	27.8	0	0	55.5	0	0	0	0	55.5	83.3	139	0	0	0	0	0	0	0	83.3	27.8	0	83.3	167	27.8
cancer	63.4	0	0	0	0	0	0	31.7	0	63.4	0	0	0	0	0	0	63.4	0	0	31.7	0	0	0	63.4	0	0	0	0	31.7	0	0	0	0	63.4	0	31.7	0	0	0	0	0	0	0	0	0	31.7	31.7	63.4	63.4
cancer	215	0	0	0	43	0	0	0	0	0	0	43	0	0	172	0	0	0	0	86.1	0	0	0	0	0	43	0	0	129	0	0	0	0	86.1	0	129	0	0	0	0	0	0	0	0	0	0	172	129	0
cancer	33	33	0	0	33	33	0	0	33	0	33	0	0	0	33	0	0	396	0	99.1	66	66	165	66	0	0	0	0	132	0	0	0	0	66	0	66	0	0	0	33	0	0	0	0	0	0	0	33	0
cancer	60.3	0	0	30.1	90.4	60.3	0	0	0	0	0	30.1	90.4	0	151	0	0	0	0	90.4	0	60.3	0	30.1	0	0	0	0	60.3	0	0	0	90.4	90.4	0	30.1	0	0	0	0	0	30.1	0	0	0	0	90.4	121	0
cancer	408	58.3	0	117	204	379	0	233	0	204	29.2	87.5	146	0	1.14e+03	0	525	175	0	496	29.2	233	0	58.3	0	0	350	0	933	0	0	117	117	904	0	612	0	58.3	0	58.3	58.3	0	0	0	0	29.2	437	670	0
cancer	0	0	0	0	0	0	0	0	0	0	0	0	0	38.7	0	0	0	0	0	0	116	0	38.7	0	0	0	0	0	38.7	0	0	0	0	0	0	38.7	0	0	0	38.7	0	0	0	0	0	0	0	0	0
cancer	136	163	0	0	27.1	108	0	0	0	0	0	0	0	0	325	0	0	353	0	217	0	0	54.2	0	0	0	0	0	136	0	0	0	0	163	0	651	0	54.2	0	0	27.1	0	0	108	0	0	0	163	0
cancer	108	0	36.1	144	613	36.1	0	216	0	252	0	180	144	0	36.1	0	1.33e+03	108	0	216	144	793	72.1	433	0	0	108	0	72.1	361	0	0	252	72.1	0	0	0	0	0	180	36.1	0	0	0	0	0	0	36.1	0
cancer	30.8	0	0	0	0	61.5	0	0	30.8	0	0	0	30.8	0	61.5	0	0	30.8	0	92.3	0	0	0	0	0	0	0	0	123	0	0	0	0	61.5	0	61.5	0	0	0	0	0	0	0	0	0	0	30.8	123	0
cancer	149	0	0	0	0	55.7	0	18.6	37.2	0	0	0	74.3	0	204	0	0	18.6	0	74.3	55.7	0	0	0	0	0	18.6	0	372	0	0	0	0	279	0	149	0	18.6	0	0	0	0	0	0	0	0	74.3	223	0
cancer	242	0	0	0	0	173	0	0	0	0	0	0	104	0	207	0	0	0	0	69.1	34.5	0	0	0	0	0	0	0	276	0	0	0	0	311	0	138	0	34.5	0	0	0	0	0	0	0	0	34.5	276	0
cancer	332	0	0	0	0	181	0	0	0	0	0	0	211	0	151	0	0	0	0	90.4	30.1	0	0	0	0	60.3	0	0	301	60.3	0	0	0	271	0	181	0	0	0	0	0	0	0	0	0	30.1	121	241	0
cancer	0	0	0	0	0	0	0	0	0	0	0	0	0	0	0	0	31.4	0	0	0	0	0	0	31.4	0	0	0	31.4	62.7	0	0	0	0	0	0	94.1	0	0	0	0	0	0	0	0	0	0	31.4	0	0
cancer	77.2	0	0	0	0	0	0	0	0	0	0	0	0	0	51.5	0	25.7	0	25.7	77.2	0	0	25.7	25.7	0	0	0	0	129	0	0	25.7	0	25.7	0	0	0	0	0	0	0	0	0	0	0	0	77.2	129	25.7
cancer	106	0	0	35.5	0	0	0	71	0	0	0	0	0	0	71	0	0	0	0	71	35.5	0	0	0	0	71	0	0	177	35.5	0	0	0	35.5	0	106	0	0	0	0	0	35.5	0	0	0	0	35.5	35.5	0
cancer	258	0	0	0	0	290	0	0	0	0	0	0	0	0	161	0	0	0	0	194	32.3	64.5	0	64.5	0	64.5	0	0	871	96.8	0	64.5	0	355	0	355	0	32.3	0	0	0	0	0	0	64.5	129	161	258	0
cancer	90.3	0	0	30.1	0	151	0	0	30.1	0	0	0	60.2	0	30.1	0	0	30.1	0	30.1	0	0	0	0	0	30.1	0	0	30.1	0	0	0	0	90.3	0	30.1	0	60.2	0	0	0	0	0	0	0	0	90.3	90.3	0
cancer	349	0	0	0	0	407	0	0	0	0	29.1	0	0	0	262	0	0	0	0	291	58.1	0	0	0	0	58.1	0	0	523	0	0	0	0	233	0	407	0	29.1	0	0	0	0	0	0	29.1	0	58.1	465	0
cancer	73.5	0	0	24.5	0	73.5	0	0	49	24.5	0	24.5	49	0	24.5	0	49	24.5	0	97.9	24.5	49	0	49	0	0	0	0	318	73.5	0	24.5	0	171	0	49	0	0	0	73.5	0	0	0	49	0	73.5	220	343	24.5
cancer	684	0	0	28.5	0	570	28.5	57	28.5	0	0	0	199	0	684	0	0	0	0	285	0	28.5	0	0	0	85.5	0	0	598	0	0	0	0	712	0	256	0	142	0	0	0	0	0	0	0	0	313	570	0
cancer	230	0	0	57.4	0	632	0	0	0	0	57.4	0	57.4	201	517	0	28.7	0	0	201	0	201	28.7	144	0	28.7	0	0	546	28.7	0	28.7	28.7	546	0	373	0	0	0	0	0	0	0	57.4	0	86.2	316	373	0
cancer	35.1	0	0	0	0	70.3	0	35.1	0	0	0	0	0	0	0	0	0	0	0	0	176	0	0	0	0	0	70.3	0	0	0	0	0	0	70.3	0	35.1	0	0	0	70.3	0	0	0	0	0	0	0	0	0
cancer	921	0	32.9	32.9	0	493	0	0	32.9	0	32.9	197	32.9	0	790	0	691	0	0	493	65.8	0	0	296	0	32.9	0	0	1.78e+03	263	0	395	0	1.12e+03	0	658	0	263	0	0	0	0	197	32.9	32.9	658	822	888	0
cancer	650	0	0	0	0	650	0	0	0	0	0	0	31	31	588	0	0	0	0	464	0	0	0	0	0	61.9	0	0	805	526	0	0	0	248	0	31	0	61.9	0	217	0	0	0	0	0	31	0	1.55e+03	0
cancer	466	0	0	27.4	0	576	0	27.4	0	0	0	0	164	0	740	0	0	0	0	493	0	0	0	0	0	82.2	0	0	1.34e+03	219	0	137	0	987	0	110	0	27.4	0	0	0	0	27.4	54.8	27.4	219	658	822	0
cancer	305	0	0	0	0	244	0	0	15.2	0	30.5	0	30.5	0	533	0	0	0	0	198	30.5	0	0	0	0	45.7	30.5	0	213	45.7	0	0	0	290	0	229	0	15.2	0	0	0	0	0	0	0	0	122	472	0
noncancer	0	0	0	0	0	0	0	29.7	0	0	0	0	0	0	29.7	0	0	0	0	0	0	0	0	0	0	0	0	0	29.7	0	0	0	0	0	0	0	0	0	0	0	0	0	0	0	0	0	0	0	29.7
noncancer	0	0	0	0	0	46.5	0	0	0	0	0	0	23.2	23.2	46.5	0	0	0	0	0	0	0	0	0	0	0	0	0	46.5	0	0	0	0	23.2	0	0	0	23.2	0	23.2	0	0	0	0	0	0	23.2	69.7	0
noncancer	78.9	0	0	0	0	118	0	0	0	0	0	0	0	0	78.9	0	0	0	0	39.5	0	0	0	0	0	39.5	78.9	0	0	0	0	0	0	0	0	39.5	0	0	0	0	0	0	0	0	0	0	0	78.9	0
noncancer	52.2	0	0	0	26.1	0	0	0	0	0	0	0	0	0	0	0	0	0	0	0	26.1	0	0	0	0	52.2	0	0	26.1	0	0	0	0	52.2	0	0	0	0	0	0	0	0	0	0	0	0	0	0	0
noncancer	98.6	0	0	49.3	0	24.6	0	0	0	0	24.6	0	24.6	0	148	0	0	0	0	0	0	0	0	0	0	0	24.6	0	98.6	0	0	0	0	49.3	0	24.6	0	24.6	0	0	0	0	0	0	0	0	24.6	98.6	24.6
noncancer	64.5	0	0	0	0	0	0	64.5	0	0	0	0	32.2	0	0	0	0	0	0	0	0	0	0	0	0	0	0	0	129	0	0	0	0	64.5	0	0	0	0	0	0	0	0	0	0	0	0	0	64.5	0
noncancer	0	0	0	0	0	27.2	0	0	0	0	0	0	0	0	54.4	0	27.2	0	0	0	0	0	0	0	0	0	27.2	0	27.2	0	0	0	0	0	0	0	0	0	0	0	0	0	0	0	0	0	27.2	27.2	27.2
noncancer	36	0	0	0	0	0	0	0	0	0	0	0	0	0	0	0	0	0	0	71.9	0	36	0	0	0	0	0	0	36	36	0	0	0	0	0	0	0	0	0	0	0	0	0	0	0	0	36	36	0
noncancer	353	0	0	0	0	206	0	29.4	0	0	29.4	0	206	0	265	0	0	0	0	265	58.8	0	0	0	0	58.8	29.4	0	500	0	0	0	0	500	0	412	0	29.4	0	29.4	0	0	0	0	0	0	382	382	0
noncancer	95.8	0	0	23.9	0	71.8	0	0	23.9	0	0	0	0	0	0	0	0	0	0	47.9	0	0	0	0	0	0	0	0	120	0	0	0	0	0	23.9	23.9	0	0	0	0	0	0	0	0	0	0	23.9	47.9	0
noncancer	0	0	0	0	0	0	0	0	0	0	0	0	0	0	0	0	0	0	0	0	34.1	0	0	0	0	0	0	0	0	0	0	0	0	0	0	0	0	0	0	0	0	0	0	0	0	0	0	0	0
noncancer	132	0	0	0	0	65.8	0	0	0	0	0	0	32.9	0	0	0	0	0	0	65.8	0	0	0	0	0	0	0	0	65.8	0	0	0	0	65.8	0	32.9	0	0	0	0	0	0	0	0	0	0	0	32.9	32.9
noncancer	34.3	0	0	0	0	103	0	0	0	0	0	0	0	0	68.5	0	0	0	0	68.5	0	0	0	0	0	34.3	0	0	0	0	0	0	0	68.5	0	34.3	0	0	0	0	0	0	0	0	0	0	0	68.5	0
noncancer	95.5	0	0	0	0	127	0	0	0	0	0	0	0	0	95.5	0	0	31.8	0	63.7	0	0	0	0	0	31.8	0	0	0	0	0	0	0	287	0	63.7	0	0	0	0	0	0	0	0	0	0	31.8	127	31.8
noncancer	199	0	0	0	0	170	0	0	28.4	0	0	0	56.8	0	170	0	0	0	0	56.8	28.4	0	0	0	0	28.4	28.4	0	170	0	0	0	0	284	0	170	0	0	0	0	0	0	0	0	28.4	0	142	312	0
noncancer	481	0	0	0	0	565	0	0	56.5	0	28.3	0	141	0	339	0	0	0	0	254	0	0	0	0	0	84.8	0	0	509	28.3	0	0	0	594	0	283	0	113	0	0	0	0	0	0	0	0	481	424	0
noncancer	81.9	0	0	27.3	0	27.3	0	0	0	0	0	0	27.3	0	137	0	0	0	0	54.6	0	0	0	0	0	0	0	0	137	0	0	0	0	81.9	0	27.3	0	27.3	0	27.3	0	0	0	0	0	0	0	137	27.3
noncancer	0	0	0	0	0	0	0	0	0	0	0	0	22.8	0	0	0	0	0	0	22.8	0	0	0	0	0	22.8	0	0	45.7	0	0	0	0	68.5	0	68.5	0	0	0	0	0	0	0	0	0	0	0	22.8	45.7
cancer	35.5	0	0	0	0	0	0	0	0	0	0	0	35.5	0	35.5	0	0	0	0	107	0	0	0	0	0	0	0	0	107	0	0	0	0	0	0	0	0	0	0	0	0	0	0	0	0	0	0	35.5	0
cancer	105	20.9	0	0	0	20.9	0	0	0	0	20.9	0	20.9	0	62.8	0	0	0	0	62.8	41.8	0	0	0	0	20.9	0	0	62.8	20.9	0	0	0	167	0	20.9	0	0	0	0	0	0	0	0	0	0	41.8	41.8	20.9
cancer	0	0	0	0	0	71.5	0	0	0	0	0	0	0	0	179	0	0	0	0	0	0	0	0	0	0	0	35.8	0	107	0	0	0	0	71.5	0	0	0	0	0	0	0	0	0	0	0	0	107	0	35.8
cancer	72.8	72.8	0	72.8	146	0	0	0	0	146	0	72.8	72.8	0	72.8	0	255	182	0	36.4	36.4	291	0	182	36.4	0	0	0	72.8	0	0	0	0	72.8	0	109	0	0	0	36.4	0	0	0	0	0	0	0	36.4	0
noncancer	0	0	0	0	0	29.1	0	0	0	0	0	0	0	0	58.2	0	0	0	0	87.3	0	0	0	0	0	0	0	0	58.2	0	0	0	0	146	0	87.3	0	29.1	0	0	0	0	0	0	0	0	58.2	58.2	29.1
noncancer	0	0	0	0	0	30.2	0	0	0	0	0	0	0	0	0	0	0	30.2	0	0	0	0	0	0	0	0	0	0	0	0	0	0	0	0	0	60.4	0	0	0	0	0	0	0	0	0	0	0	0	0
noncancer	85.2	0	0	0	0	28.4	0	0	0	0	0	0	28.4	0	56.8	0	0	0	0	142	0	0	0	0	0	28.4	0	0	56.8	0	0	0	28.4	170	0	56.8	0	114	0	28.4	0	0	0	0	0	0	114	85.2	0
noncancer	150	0	0	30	0	150	0	0	30	0	0	0	120	0	89.9	0	0	0	0	180	59.9	0	0	0	0	0	30	0	150	0	0	0	0	240	0	120	0	0	0	30	0	0	0	0	0	0	120	360	0
noncancer	119	0	0	23.7	0	94.8	0	0	23.7	0	23.7	0	94.8	0	71.1	0	0	0	0	23.7	23.7	0	0	0	0	0	0	0	94.8	0	0	0	0	71.1	0	119	0	0	0	0	0	0	0	0	0	0	119	71.1	23.7
noncancer	32.3	0	0	0	32.3	64.7	0	0	0	0	0	0	32.3	0	32.3	0	0	0	0	32.3	0	32.3	0	0	0	0	0	0	0	0	0	0	0	64.7	0	32.3	0	0	0	0	0	0	0	0	0	0	0	129	0
noncancer	27.6	0	0	0	0	55.2	27.6	0	0	0	0	0	27.6	0	166	0	0	0	0	0	55.2	0	0	0	0	27.6	0	0	0	0	0	0	0	0	0	27.6	0	0	0	0	0	0	0	0	0	0	82.8	27.6	0
noncancer	89.2	0	0	0	0	59.4	0	0	0	0	0	0	29.7	0	89.2	0	0	29.7	0	29.7	29.7	0	0	0	0	0	0	0	29.7	0	0	0	0	29.7	0	59.4	0	0	0	29.7	0	0	0	0	0	0	29.7	59.4	0
noncancer	0	0	0	0	0	32.3	0	0	0	0	0	0	64.5	0	161	0	0	0	0	0	0	0	0	0	0	0	0	0	64.5	0	0	0	0	0	0	64.5	0	32.3	0	32.3	0	0	0	0	0	0	32.3	129	32.3
noncancer	207	0	0	0	0	88.7	0	29.6	0	0	0	0	88.7	0	177	0	0	0	0	177	29.6	0	0	0	0	29.6	29.6	29.6	237	0	0	0	0	148	0	59.2	0	29.6	0	0	0	0	0	0	0	0	59.2	118	29.6
noncancer	90.1	0	0	0	0	90.1	0	0	0	0	0	0	60	0	120	0	0	0	0	60	30	0	0	0	0	0	0	0	180	0	0	0	0	60	0	150	0	0	0	0	0	0	0	0	0	0	90.1	240	0
noncancer	0	0	0	54	0	0	0	0	0	0	0	0	0	0	0	0	0	0	0	0	0	0	0	0	0	0	0	0	0	0	0	0	0	27	0	0	0	0	0	0	0	0	0	0	0	0	0	0	27
cancer	0	0	0	58.7	0	0	0	58.7	0	0	0	0	0	0	0	0	0	58.7	0	29.3	29.3	0	58.7	29.3	0	0	29.3	0	0	0	0	0	0	29.3	0	0	0	0	0	0	0	0	0	0	0	0	29.3	29.3	0
noncancer	115	0	0	0	0	57.7	0	0	0	0	0	0	57.7	0	57.7	0	0	0	0	28.8	0	0	0	0	0	0	28.8	0	28.8	0	0	0	0	28.8	0	28.8	0	0	0	0	0	0	0	0	0	0	0	0	0
noncancer	311	0	0	0	0	277	0	0	0	0	0	0	104	0	242	0	0	0	0	208	0	0	0	0	0	34.6	0	0	34.6	0	0	0	0	208	0	138	0	0	0	0	0	0	0	0	34.6	0	69.2	380	0
noncancer	32.5	0	0	0	0	130	0	0	0	0	0	0	0	0	65	0	0	0	0	32.5	0	0	0	0	0	0	0	0	0	0	0	0	0	97.5	0	163	0	0	0	0	0	0	0	0	0	0	32.5	65	32.5
noncancer	0	0	0	26.5	0	0	0	0	0	0	0	0	26.5	0	26.5	0	0	0	0	26.5	79.5	53	0	0	0	0	0	26.5	0	0	0	0	0	53	26.5	26.5	0	0	0	0	0	0	0	0	0	0	0	0	0
noncancer	28.5	0	0	0	0	143	0	0	0	0	0	0	57.1	0	143	0	0	0	0	114	28.5	0	0	0	0	0	0	0	85.6	28.5	0	0	0	57.1	0	57.1	0	0	0	28.5	0	0	0	0	0	0	28.5	57.1	28.5
noncancer	0	0	0	27.7	0	27.7	0	0	0	0	0	0	0	0	0	0	0	0	0	111	55.4	0	0	0	0	0	27.7	0	27.7	0	0	0	0	27.7	0	55.4	0	27.7	0	27.7	0	0	0	0	0	0	27.7	27.7	27.7
noncancer	255	0	0	28.3	0	311	0	0	141	0	28.3	0	56.6	0	141	0	0	0	0	255	0	0	0	0	0	28.3	0	0	339	0	0	0	0	368	0	283	0	28.3	0	0	0	0	0	0	56.6	0	198	283	0
noncancer	0	0	0	33.4	0	0	0	0	0	0	0	0	0	0	33.4	0	0	0	0	33.4	0	0	0	0	0	0	0	0	33.4	0	0	0	0	0	0	0	0	0	0	0	0	0	0	0	0	0	0	33.4	33.4
noncancer	27.2	0	0	27.2	0	81.7	0	0	27.2	0	0	0	0	0	54.5	0	0	0	0	27.2	0	0	0	0	0	0	27.2	0	54.5	0	0	0	0	136	0	81.7	0	27.2	0	0	0	0	0	0	0	0	81.7	191	0
noncancer	28.1	0	0	0	0	0	0	0	0	0	0	0	0	0	28.1	0	0	0	0	28.1	0	0	0	0	0	0	0	0	0	0	0	0	0	28.1	0	0	0	0	0	0	0	0	0	0	0	0	0	0	0
noncancer	35.5	0	0	0	0	142	0	0	0	0	0	0	35.5	0	0	0	0	0	0	35.5	0	0	0	0	0	0	0	0	0	0	0	0	0	70.9	0	0	0	0	0	0	0	0	0	0	0	0	35.5	35.5	0
noncancer	27.2	0	0	27.2	0	54.5	0	0	0	0	0	0	27.2	0	0	0	0	27.2	0	0	0	0	0	0	0	0	0	0	81.7	0	0	0	0	54.5	27.2	0	0	27.2	0	0	0	0	0	0	0	0	27.2	191	0
noncancer	71.1	0	0	0	0	23.7	0	0	0	0	0	0	0	0	0	0	0	0	0	0	23.7	0	0	0	0	23.7	0	23.7	23.7	0	0	0	0	94.8	0	23.7	0	0	0	0	0	0	0	0	0	0	0	47.4	23.7
noncancer	88.4	0	0	29.5	0	0	0	0	0	0	0	0	0	29.5	0	0	0	0	0	0	29.5	29.5	0	0	0	0	29.5	0	0	0	0	0	0	0	0	29.5	0	0	0	0	0	0	0	0	0	0	0	0	0
cancer	31.2	0	0	0	0	31.2	0	0	0	0	0	0	0	0	93.7	0	0	0	0	62.5	0	0	0	0	0	62.5	0	0	31.2	0	0	0	0	31.2	0	31.2	0	0	0	0	0	0	0	0	31.2	0	62.5	62.5	0
cancer	33.9	0	0	0	0	0	0	33.9	0	0	0	0	0	0	0	0	0	67.8	0	0	102	33.9	0	0	0	0	33.9	0	33.9	0	0	0	0	0	0	0	0	0	0	33.9	0	0	0	0	0	0	0	0	33.9
cancer	149	0	0	37.3	0	37.3	0	0	37.3	0	37.3	0	37.3	0	74.6	0	0	0	0	74.6	0	0	0	0	0	0	0	0	187	0	0	0	0	112	0	74.6	0	74.6	0	0	0	0	0	0	0	0	74.6	112	0
cancer	51.3	0	0	0	0	76.9	0	51.3	76.9	0	0	0	51.3	0	76.9	0	0	0	0	25.6	0	0	0	0	0	0	25.6	25.6	51.3	0	0	0	0	128	0	76.9	0	0	0	51.3	0	0	0	0	0	0	0	103	0
cancer	47.1	353	0	0	0	23.5	0	565	0	518	0	0	0	23.5	94.2	0	0	165	118	94.2	777	23.5	918	0	94.2	0	47.1	0	3.6e+03	0	0	23.5	0	94.2	0	94.2	0	0	0	70.6	47.1	0	0	94.2	0	0	377	23.5	0
cancer	0	0	0	0	0	27	0	27	0	0	0	0	0	0	27	0	0	27	0	0	0	27	0	0	0	0	0	0	0	0	0	0	0	27	0	27	0	0	0	0	0	0	0	0	0	0	0	0	0
cancer	0	242	0	0	0	0	26.9	296	0	619	26.9	0	0	26.9	0	0	26.9	53.8	215	26.9	0	0	350	0	53.8	0	404	0	727	26.9	0	108	0	26.9	135	53.8	0	0	26.9	26.9	0	404	53.8	242	0	215	404	0	0
cancer	346	0	0	0	0	426	0	0	0	0	26.6	26.6	319	0	373	0	26.6	26.6	0	266	0	53.2	0	0	0	0	0	0	506	0	0	0	0	266	0	266	0	0	0	0	0	0	0	0	26.6	0	133	0	0
cancer	55.5	0	0	0	0	0	0	27.7	0	0	0	0	27.7	0	27.7	0	0	0	0	0	27.7	0	0	27.7	0	0	27.7	0	27.7	0	0	0	0	27.7	0	27.7	0	0	0	0	0	0	0	0	0	0	0	27.7	0
cancer	0	0	0	28.3	28.3	0	0	84.9	28.3	0	0	0	0	0	0	0	0	0	0	28.3	0	28.3	0	0	0	0	28.3	0	28.3	0	0	0	0	0	0	0	0	0	0	0	0	0	0	0	0	0	0	0	0
cancer	45.2	0	0	22.6	0	22.6	0	0	0	0	0	0	45.2	22.6	22.6	0	0	0	0	22.6	0	0	0	22.6	0	0	22.6	0	67.8	22.6	0	0	0	45.2	0	22.6	0	0	0	22.6	0	0	0	0	0	0	0	22.6	0
cancer	0	0	0	0	0	0	0	25.9	0	0	0	0	0	25.9	0	0	0	25.9	0	0	0	25.9	0	0	0	0	0	0	0	0	0	0	0	0	51.8	0	0	0	0	0	0	0	0	25.9	0	0	0	25.9	0
cancer	132	0	0	0	0	165	0	32.9	0	65.9	0	0	65.9	0	296	0	0	0	0	65.9	32.9	0	32.9	0	0	0	32.9	0	362	32.9	0	0	0	264	0	132	0	0	0	0	0	0	0	0	0	0	165	98.8	0
cancer	0	0	0	25	0	49.9	0	0	0	0	0	0	49.9	0	74.9	0	0	0	0	0	25	0	0	0	0	25	25	0	175	0	0	0	0	175	0	74.9	0	25	0	0	0	0	0	0	0	0	0	200	0
cancer	113	0	0	0	0	0	0	28.1	0	28.1	0	0	0	0	56.3	0	0	0	0	56.3	0	28.1	28.1	0	28.1	0	56.3	0	56.3	28.1	0	0	0	56.3	28.1	56.3	0	0	0	0	0	0	0	0	0	0	0	28.1	0
cancer	27.6	27.6	0	0	0	0	0	55.2	0	0	0	0	0	0	27.6	0	0	0	0	0	27.6	0	0	0	0	0	27.6	0	55.2	0	0	0	0	27.6	27.6	27.6	0	0	0	0	0	0	0	0	0	0	27.6	27.6	0
cancer	175	0	0	29.1	0	29.1	0	29.1	0	0	0	0	145	87.3	116	0	0	0	0	58.2	0	0	0	0	0	0	58.2	0	29.1	0	0	0	0	175	29.1	29.1	0	29.1	0	0	0	0	0	0	0	29.1	116	204	0
cancer	127	0	0	15.9	0	111	0	0	15.9	0	0	0	15.9	0	111	0	15.9	0	15.9	31.8	0	0	0	0	0	0	15.9	0	159	15.9	0	0	0	175	15.9	95.5	0	0	0	0	0	0	0	0	0	0	47.8	127	0
cancer	0	0	0	0	0	0	0	0	0	0	0	0	0	0	0	0	0	0	0	26	0	51.9	0	0	0	26	0	0	0	0	0	0	0	0	0	0	0	0	0	0	26	0	0	0	0	0	0	0	0
cancer	378	0	0	0	0	529	0	0	50.3	0	50.3	0	227	0	378	0	0	0	0	554	0	25.2	0	0	0	25.2	0	0	378	25.2	0	0	0	277	0	453	0	126	0	25.2	25.2	0	0	0	25.2	25.2	252	554	0
cancer	105	0	0	0	0	0	0	132	0	0	0	0	0	0	26.4	0	0	26.4	0	26.4	26.4	26.4	0	0	0	0	52.7	0	52.7	0	0	0	0	52.7	0	0	0	0	0	0	0	0	0	0	0	0	26.4	26.4	0
cancer	97.5	0	0	0	0	48.8	0	0	0	0	24.4	0	24.4	0	97.5	0	0	0	0	97.5	0	0	0	0	0	0	0	0	171	0	0	0	0	146	0	73.2	0	48.8	0	0	0	0	0	0	0	0	24.4	146	0
cancer	134	0	0	0	0	134	0	0	0	33.6	0	0	0	0	201	0	0	0	0	101	33.6	67.1	33.6	33.6	33.6	0	67.1	0	101	67.1	0	0	0	369	0	67.1	0	0	0	101	0	0	0	0	33.6	33.6	67.1	168	0
cancer	0	0	0	0	0	60	0	0	0	0	0	0	30	0	30	0	0	0	0	60	0	0	0	0	0	0	0	0	60	30	0	0	0	89.9	0	60	0	30	0	0	0	0	0	0	0	0	0	0	0
cancer	0	0	0	0	0	28.5	0	0	0	0	0	0	57	0	142	0	0	0	0	28.5	28.5	0	0	0	0	28.5	57	0	57	0	0	0	0	142	0	0	0	0	0	0	0	0	0	0	0	28.5	28.5	57	0
cancer	112	0	0	0	27.9	27.9	0	0	27.9	0	0	0	27.9	0	83.8	0	0	0	0	112	55.9	0	0	0	0	0	0	0	83.8	0	0	27.9	0	55.9	0	83.8	0	27.9	0	0	0	0	0	0	27.9	0	27.9	112	0
cancer	29.6	0	0	0	0	0	0	0	0	0	29.6	0	0	0	59.2	0	0	29.6	0	29.6	29.6	0	0	0	0	0	0	0	118	0	0	0	0	59.2	0	0	0	0	0	29.6	0	0	0	0	0	0	88.7	29.6	0
cancer	219	0	0	0	0	122	0	24.3	24.3	0	48.6	0	73	0	24.3	0	0	122	73	122	122	0	0	122	0	24.3	0	0	73	24.3	0	0	0	122	0	48.6	0	0	0	24.3	0	0	0	122	0	0	24.3	97.3	0
cancer	12.2	0	0	0	0	36.5	0	0	0	0	0	0	0	0	12.2	0	24.4	36.5	12.2	24.4	12.2	0	12.2	0	0	12.2	0	0	36.5	0	0	0	0	12.2	12.2	24.4	0	0	0	12.2	0	0	0	0	0	0	36.5	12.2	12.2
cancer	45.9	0	0	22.9	0	45.9	0	0	0	0	0	0	45.9	0	45.9	0	45.9	0	0	45.9	22.9	0	0	0	0	0	0	22.9	45.9	0	0	0	0	22.9	0	0	0	0	0	22.9	0	0	0	0	0	0	22.9	0	0
cancer	0	0	0	13.6	0	0	0	81.5	0	13.6	0	40.7	0	0	27.2	0	244	13.6	0	54.3	40.7	0	0	54.3	0	0	0	0	13.6	67.9	0	0	0	40.7	0	0	0	0	0	0	0	0	0	0	0	0	13.6	13.6	40.7
cancer	32.8	0	16.4	0	82	0	0	49.2	0	32.8	0	98.4	32.8	82	65.6	0	148	16.4	0	16.4	0	16.4	0	16.4	0	0	0	0	32.8	98.4	0	0	16.4	148	0	16.4	0	0	0	0	0	0	0	0	32.8	0	0	98.4	16.4
cancer	0	0	0	0	0	54.2	0	0	0	0	0	0	0	27.1	27.1	0	0	0	0	27.1	0	0	0	0	0	0	0	0	54.2	0	0	0	27.1	0	27.1	54.2	0	0	0	0	0	0	0	27.1	0	0	0	0	0
cancer	24.6	0	0	0	0	12.3	0	37	0	0	0	0	0	12.3	0	0	0	12.3	0	37	37	0	0	0	0	0	0	0	49.3	0	0	0	12.3	61.6	0	12.3	0	0	0	12.3	0	0	0	0	12.3	0	12.3	49.3	12.3
cancer	0	0	0	0	1.41e+03	1.05e+03	0	85.3	85.3	0	0	0	21.3	0	1.05e+03	0	0	0	21.3	1.24e+03	21.3	256	0	448	107	0	0	0	0	21.3	0	0	64	0	0	0	0	21.3	0	256	42.7	0	0	256	0	0	0	0	21.3
cancer	196	0	0	245	24.5	686	0	0	0	0	0	0	24.5	0	858	0	0	147	172	1.1e+03	49	735	319	73.5	196	24.5	24.5	0	24.5	368	73.5	147	221	123	0	49	0	0	0	98	0	0	0	147	73.5	0	24.5	0	0
cancer	77	0	0	19.2	0	77	0	0	0	0	0	0	19.2	0	77	0	0	0	0	77	0	0	0	0	0	19.2	0	0	115	19.2	0	0	0	38.5	0	19.2	0	0	0	19.2	0	0	0	0	0	0	38.5	96.2	0
cancer	349	0	0	0	591	80.5	0	80.5	0	26.8	26.8	0	0	0	26.8	0	0	134	53.7	53.7	53.7	26.8	0	107	0	0	0	0	0	0	0	0	0	107	0	0	0	26.8	0	0	0	0	0	0	0	0	215	53.7	53.7
cancer	79.4	0	0	19.9	0	19.9	0	0	0	0	19.9	0	0	0	99.3	0	0	0	0	99.3	0	0	0	0	0	19.9	0	0	99.3	0	0	0	0	179	0	39.7	0	39.7	0	0	0	0	0	0	0	0	99.3	79.4	19.9
cancer	346	0	0	0	0	267	0	0	69.2	0	109	0	247	19.8	366	0	0	9.89	0	455	59.3	29.7	0	0	0	98.9	0	0	415	9.89	0	0	9.89	524	0	198	19.8	129	0	0	0	0	0	0	39.6	9.89	138	534	0
cancer	1.43e+03	0	0	10.3	0	958	10.3	0	61.8	0	92.7	0	309	0	886	0	0	20.6	0	886	0	0	0	0	0	72.1	10.3	10.3	1.15e+03	51.5	0	0	0	772	0	433	0	41.2	0	10.3	0	0	0	0	51.5	0	319	1.06e+03	10.3
cancer	129	0	0	12.9	0	64.4	0	0	0	0	0	0	90.1	12.9	38.6	0	0	0	0	77.2	38.6	12.9	0	0	12.9	0	25.7	0	129	0	0	0	0	206	0	77.2	0	12.9	0	0	0	0	0	0	12.9	25.7	12.9	193	0
cancer	65.5	0	0	0	32.8	0	0	131	0	65.5	0	0	0	0	32.8	0	0	0	0	0	0	0	0	0	0	0	0	32.8	0	0	0	0	0	32.8	0	65.5	0	0	0	32.8	0	0	0	0	0	0	0	65.5	0
cancer	794	0	0	0	0	373	0	0	32.4	0	16.2	0	162	81	324	0	0	0	0	340	0	16.2	0	0	0	48.6	0	0	1.15e+03	81	0	32.4	0	1.09e+03	0	486	0	16.2	0	0	0	0	0	0	32.4	0	373	1.05e+03	0
cancer	0	25.5	0	0	0	76.6	0	0	0	25.5	0	0	0	0	25.5	0	25.5	0	0	25.5	0	25.5	0	0	0	0	0	0	25.5	0	0	0	0	51	0	0	0	0	0	25.5	25.5	0	0	0	0	25.5	25.5	0	0
cancer	20.6	20.6	0	0	0	41.3	0	61.9	0	20.6	0	0	0	0	0	0	0	0	0	82.5	0	0	0	0	0	0	20.6	0	41.3	0	0	0	0	0	0	0	0	0	0	20.6	0	0	0	0	0	0	41.3	0	0
cancer	40.8	0	0	20.4	0	40.8	0	20.4	20.4	20.4	0	0	0	0	102	0	0	0	0	61.3	20.4	0	0	0	0	0	0	0	20.4	0	0	0	0	163	0	20.4	0	0	0	0	0	0	0	0	0	0	0	40.8	20.4
cancer	54.8	27.4	0	0	0	27.4	0	27.4	0	0	0	0	0	27.4	0	0	0	0	0	27.4	0	0	0	0	27.4	0	27.4	0	82.2	0	0	0	0	27.4	0	27.4	27.4	0	0	0	0	0	0	0	0	0	27.4	0	0
cancer	0	0	0	0	0	25.9	0	51.9	0	25.9	0	0	25.9	51.9	0	0	0	51.9	0	0	25.9	0	0	25.9	0	25.9	25.9	0	77.8	25.9	0	0	0	51.9	0	0	0	0	0	0	0	77.8	0	25.9	0	0	25.9	0	0
cancer	0	0	0	0	0	52	0	78	0	26	0	0	0	0	78	0	0	26	0	52	0	0	0	0	0	0	0	0	52	0	0	0	0	52	0	0	0	0	0	52	26	0	0	0	0	0	0	78	0
cancer	0	0	0	16.7	0	50.2	0	0	16.7	0	0	0	0	0	33.4	0	0	0	0	33.4	0	0	0	0	16.7	33.4	0	0	83.6	0	0	0	0	33.4	0	16.7	0	16.7	0	16.7	0	0	0	0	0	33.4	50.2	50.2	33.4
cancer	13.2	0	0	0	0	13.2	0	0	0	0	0	0	0	13.2	39.7	0	0	0	0	39.7	0	0	0	0	0	0	13.2	0	26.5	0	0	0	0	39.7	0	39.7	0	0	0	0	0	0	0	0	0	0	0	0	0
cancer	0	0	0	0	0	53.2	0	0	0	0	0	0	0	0	39.9	0	0	0	0	66.5	0	0	0	0	0	0	0	0	53.2	0	0	0	0	26.6	0	0	0	0	0	0	0	0	0	0	0	0	26.6	26.6	53.2
cancer	28.9	28.9	0	0	0	0	0	0	0	0	0	28.9	28.9	0	28.9	0	0	0	0	0	57.7	0	0	0	0	0	28.9	0	0	0	0	0	0	0	0	0	0	0	0	0	0	0	0	0	28.9	0	57.7	28.9	0
cancer	0	0	0	0	0	0	0	0	0	0	0	0	11.6	11.6	0	0	0	11.6	0	23.3	0	0	0	0	0	11.6	0	11.6	23.3	11.6	0	0	0	34.9	0	11.6	0	0	0	0	0	0	0	0	0	0	46.6	23.3	34.9
cancer	22.5	56.3	0	0	78.8	22.5	0	11.3	0	0	0	0	11.3	248	11.3	0	0	0	33.8	33.8	11.3	0	78.8	33.8	0	0	203	0	439	0	0	11.3	11.3	11.3	22.5	33.8	0	0	11.3	0	0	56.3	0	45	0	0	56.3	22.5	67.6
cancer	28.3	28.3	0	0	0	0	0	28.3	0	0	0	0	0	56.5	56.5	0	141	28.3	0	0	56.5	28.3	0	0	0	0	28.3	0	84.8	0	0	28.3	0	0	0	0	0	0	0	0	0	0	0	0	0	0	0	28.3	28.3
cancer	1.2e+03	0	0	16.3	0	742	8.15	8.15	179	0	106	8.15	514	48.9	799	0	57.1	0	0	726	0	0	0	0	0	130	16.3	0	1.09e+03	48.9	0	0	8.15	1.08e+03	0	587	24.5	122	0	0	0	24.5	0	0	122	24.5	473	1.15e+03	16.3
cancer	186	0	0	0	0	133	0	53.2	53.2	26.6	26.6	0	79.8	160	186	0	0	26.6	0	106	0	0	53.2	53.2	0	26.6	0	26.6	213	0	26.6	0	0	160	0	186	0	26.6	0	0	0	79.8	0	0	0	0	106	266	53.2
cancer	70	0	0	117	0	23.3	0	0	0	0	0	0	0	0	23.3	0	0	46.6	0	0	0	0	0	0	0	0	0	0	0	0	0	0	0	0	0	23.3	0	0	0	0	0	0	0	0	0	0	46.6	46.6	0
cancer	30.7	0	0	0	0	0	0	30.7	30.7	0	0	0	0	30.7	0	0	0	0	0	30.7	0	0	0	0	0	0	0	0	154	0	0	0	0	61.4	0	0	0	0	0	0	0	0	0	0	0	0	0	123	0
cancer	596	0	0	0	0	393	0	12.7	0	0	12.7	0	25.4	38	850	0	0	0	0	330	0	0	0	0	0	25.4	12.7	0	1.1e+03	0	0	0	0	1e+03	12.7	609	0	0	0	0	0	0	0	12.7	12.7	25.4	317	875	0
cancer	29.8	0	0	0	0	59.6	0	0	0	0	0	0	0	0	0	0	0	0	0	0	0	0	0	0	0	0	59.6	0	59.6	0	0	0	0	89.3	0	29.8	0	0	0	0	0	0	0	0	0	0	29.8	29.8	0
cancer	1.1e+03	0	0	0	0	2.01e+03	0	0	29.1	0	0	0	0	0	2.3e+03	0	0	0	0	2.01e+03	0	0	0	29.1	0	58.1	0	0	2.53e+03	523	0	0	0	494	0	1.1e+03	0	0	0	0	0	0	0	0	0	0	988	2.35e+03	0
cancer	361	0	0	0	0	361	0	0	30.1	0	60.2	0	90.4	0	873	0	0	0	0	361	0	0	0	0	0	90.4	0	0	904	30.1	0	0	0	542	0	211	0	90.4	0	0	0	0	0	0	0	0	331	632	0
cancer	588	0	0	0	0	364	0	0	0	0	56	0	112	0	532	0	28	0	0	252	0	56	0	112	0	84	0	0	1.79e+03	252	0	336	0	616	0	532	0	84	0	0	0	0	28	140	0	140	420	784	0
noncancer	84.2	0	0	0	0	0	0	0	0	0	0	0	0	0	56.1	0	0	0	0	0	28.1	0	0	0	0	0	0	0	56.1	0	0	0	0	56.1	0	56.1	0	0	0	0	0	0	0	0	0	0	0	84.2	28.1
noncancer	124	0	0	0	0	74.3	0	24.8	0	0	0	0	49.6	0	198	0	0	24.8	0	74.3	24.8	0	0	0	0	0	0	0	198	0	0	0	0	74.3	0	24.8	24.8	24.8	0	0	0	0	0	0	0	0	99.1	99.1	74.3
noncancer	0	0	0	0	0	0	0	0	0	0	0	0	26	0	0	0	0	0	0	0	0	0	0	0	0	0	0	0	26	0	0	0	0	130	0	0	0	0	0	26	0	0	0	0	0	0	52.1	52.1	26
noncancer	70.6	0	0	0	0	106	0	0	0	0	0	0	70.6	0	141	0	0	0	0	70.6	0	0	0	0	0	35.3	35.3	0	70.6	0	0	0	0	141	0	35.3	0	35.3	0	0	0	0	0	0	35.3	0	0	141	0
noncancer	100	0	0	0	0	66.9	0	33.4	0	0	0	0	0	0	66.9	0	0	0	0	100	0	0	0	0	0	0	0	0	33.4	0	0	0	0	66.9	0	33.4	0	66.9	0	0	0	0	0	0	0	0	66.9	33.4	0
noncancer	29.3	0	0	0	0	29.3	0	58.6	0	29.3	0	0	0	0	87.9	0	0	0	0	0	29.3	0	0	0	0	0	0	0	29.3	0	0	0	0	117	0	0	0	0	0	0	0	0	0	0	0	0	29.3	58.6	0
noncancer	236	0	0	0	0	101	0	0	33.8	0	0	0	0	0	338	0	0	0	33.8	33.8	101	0	0	0	0	0	0	0	270	0	0	0	0	101	0	203	0	33.8	0	0	0	0	0	0	33.8	0	101	101	0
noncancer	110	0	0	0	0	54.8	0	27.4	27.4	0	0	0	54.8	0	219	0	0	0	0	137	27.4	0	0	0	0	27.4	0	0	164	0	0	0	0	246	0	54.8	0	54.8	0	0	0	0	0	0	0	0	164	192	0
noncancer	0	0	0	0	0	61.7	0	0	0	0	0	0	0	0	123	0	0	0	0	0	0	0	0	0	0	30.8	0	0	154	0	0	0	0	30.8	0	30.8	0	0	0	0	0	0	0	0	0	0	92.5	0	30.8
noncancer	38.9	0	0	0	0	0	0	0	0	0	0	0	0	0	38.9	0	0	0	0	0	0	38.9	0	0	0	0	0	0	0	0	0	0	0	0	0	0	0	0	0	0	0	0	0	0	0	0	0	77.9	0
noncancer	32.6	0	0	0	0	97.8	0	0	0	0	0	0	32.6	0	65.2	0	0	32.6	0	0	0	0	0	0	0	32.6	0	0	0	32.6	0	0	0	65.2	0	65.2	0	0	0	0	0	0	0	0	0	0	97.8	32.6	0
noncancer	0	0	0	0	0	37.4	0	37.4	0	0	0	0	0	0	0	0	0	0	0	74.7	0	0	0	0	0	0	0	0	37.4	0	0	0	0	74.7	0	0	0	0	0	0	0	0	0	0	0	0	0	0	0
noncancer	26.4	0	0	0	26.4	26.4	0	52.8	0	0	0	0	0	0	0	0	0	0	0	26.4	0	0	0	0	0	0	0	0	26.4	0	0	0	0	0	0	26.4	0	0	0	0	0	0	0	0	0	0	26.4	0	0
noncancer	42.4	0	0	0	0	0	0	0	0	0	0	0	21.2	0	0	0	0	21.2	0	0	0	0	0	0	0	0	0	0	21.2	0	0	0	0	0	0	0	0	0	0	0	0	0	0	0	0	0	0	42.4	21.2
noncancer	28.2	0	0	0	0	0	0	0	0	0	0	0	0	0	0	0	0	0	0	28.2	56.5	0	0	0	0	28.2	0	0	28.2	0	0	0	0	28.2	0	0	0	0	0	0	0	0	0	0	0	0	56.5	56.5	0
noncancer	158	0	0	0	0	132	0	26.3	0	0	0	0	26.3	0	210	0	0	0	0	78.9	0	0	0	0	0	0	26.3	0	210	0	0	0	0	289	0	105	0	26.3	0	0	0	0	0	0	0	0	132	237	0
noncancer	0	0	0	0	0	51.9	0	0	0	0	0	0	0	0	0	0	0	0	0	25.9	0	0	0	0	0	0	0	0	77.8	0	0	0	0	25.9	0	25.9	0	0	0	25.9	0	0	0	0	0	0	25.9	0	0
noncancer	77.8	0	0	0	0	51.9	0	0	25.9	0	0	0	0	0	104	0	25.9	0	0	104	25.9	0	0	0	0	25.9	0	0	51.9	0	0	0	0	104	0	104	0	77.8	0	0	0	0	0	0	0	0	77.8	156	0
noncancer	134	0	0	0	0	89.6	0	0	0	0	0	0	22.4	0	22.4	0	0	0	0	22.4	0	0	0	0	0	0	0	0	89.6	0	0	0	0	44.8	0	0	0	0	0	0	0	0	0	0	22.4	0	0	0	22.4
noncancer	198	0	0	0	0	132	0	0	0	0	0	0	33	0	297	0	0	0	0	0	66	33	0	0	0	0	0	0	330	0	0	0	0	231	0	264	0	66	0	33	0	0	0	0	0	0	66	66	0
noncancer	48.9	0	0	0	0	73.4	0	24.5	24.5	0	24.5	0	48.9	0	0	0	0	0	0	24.5	73.4	0	0	0	0	0	0	0	73.4	0	0	0	0	122	0	24.5	0	73.4	0	0	0	0	0	0	0	0	0	48.9	0
cancer	0	0	0	0	0	0	0	53	0	17.7	0	0	0	0	17.7	0	0	0	0	17.7	0	0	0	0	0	0	0	0	17.7	0	0	0	0	0	0	0	0	0	0	0	0	0	0	0	0	0	0	0	0
cancer	0	0	0	0	0	0	0	0	0	0	0	0	0	0	26.6	0	0	0	0	0	0	0	0	0	0	0	0	0	53.2	26.6	0	0	0	53.2	0	26.6	0	0	0	0	0	0	0	0	0	0	53.2	26.6	0
cancer	117	0	0	0	0	195	0	0	0	0	0	0	77.9	0	117	0	38.9	0	0	0	0	0	0	0	0	77.9	0	0	195	0	0	0	0	117	0	77.9	0	0	0	0	0	0	0	0	0	0	117	38.9	0
cancer	0	0	32.2	0	0	0	0	32.2	0	0	0	0	0	0	0	0	161	64.4	0	64.4	32.2	0	0	0	0	0	0	0	32.2	0	0	0	0	32.2	0	0	0	0	0	0	0	0	0	0	0	0	0	64.4	0
noncancer	508	0	0	0	0	305	0	0	50.8	0	25.4	0	305	0	407	0	0	0	0	330	0	0	0	0	0	76.2	0	0	457	0	0	0	0	432	25.4	152	0	50.8	0	0	0	0	0	0	0	0	381	407	0
cancer	0	0	0	0	0	135	0	0	0	0	0	0	0	27	80.9	0	162	27	0	27	53.9	27	0	0	0	0	0	0	0	27	0	0	0	0	0	0	0	0	0	0	0	0	0	135	0	27	27	0	27
cancer	586	0	0	12.5	0	324	0	0	0	0	12.5	0	62.3	12.5	835	0	24.9	0	0	399	0	0	0	12.5	0	0	24.9	0	984	12.5	0	12.5	0	548	0	349	0	37.4	0	12.5	0	0	0	0	0	0	262	486	0
cancer	26.1	0	0	0	0	0	0	0	0	0	0	0	8.69	43.5	17.4	0	0	0	0	0	0	0	0	0	0	43.5	52.2	0	52.2	17.4	0	0	0	43.5	0	8.69	0	8.69	0	8.69	0	0	0	0	0	8.69	34.8	43.5	0
cancer	597	95.5	47.7	167	406	1.03e+03	0	263	47.7	239	23.9	286	239	0	1.41e+03	23.9	764	239	0	764	47.7	836	23.9	119	0	23.9	549	0	692	263	0	0	215	597	0	382	0	47.7	0	71.6	71.6	0	95.5	0	23.9	334	979	549	23.9
cancer	28.3	9.45	0	9.45	37.8	0	0	18.9	0	18.9	0	28.3	0	0	9.45	0	28.3	47.2	0	9.45	37.8	37.8	0	28.3	0	0	18.9	9.45	28.3	28.3	0	0	9.45	9.45	0	0	0	0	0	0	9.45	0	0	0	0	0	0	9.45	0
cancer	1.26e+03	0	0	0	0	891	0	0	26.2	26.2	0	26.2	341	0	1.15e+03	0	78.7	52.4	0	472	0	0	0	0	0	52.4	52.4	0	1.7e+03	52.4	0	0	52.4	1.21e+03	0	970	26.2	52.4	0	0	26.2	0	0	0	131	0	813	1.21e+03	0
cancer	24.9	199	49.9	0	1.42e+03	0	0	549	0	499	0	374	0	0	74.8	0	2.02e+03	324	0	299	49.9	673	0	224	0	74.8	24.9	0	24.9	274	0	0	224	24.9	0	0	0	0	0	0	0	0	0	0	0	0	49.9	24.9	0
cancer	24.6	0	0	24.6	197	49.2	0	0	0	49.2	0	123	0	0	24.6	0	221	0	0	98.3	0	0	0	24.6	0	0	0	0	0	73.7	0	0	0	0	0	24.6	0	24.6	0	0	24.6	0	0	0	0	0	0	0	0
cancer	72.1	0	0	0	0	36.1	0	36.1	0	0	0	0	0	0	90.2	0	0	0	0	18	90.2	0	0	0	0	0	0	0	90.2	0	0	0	0	54.1	0	18	0	0	0	0	0	0	0	0	0	0	18	54.1	0
cancer	34.4	0	0	0	0	22.9	0	11.5	0	0	0	0	34.4	0	57.3	0	0	0	0	11.5	22.9	0	0	0	0	0	0	80.2	172	11.5	0	0	0	45.8	0	57.3	0	0	0	0	0	0	0	0	0	0	22.9	34.4	0
cancer	11.7	0	0	11.7	0	23.4	0	11.7	0	0	0	0	0	0	46.9	0	0	0	11.7	0	11.7	0	0	0	0	11.7	11.7	0	35.2	0	0	0	0	0	0	11.7	0	11.7	0	23.4	0	0	0	0	11.7	0	0	58.6	11.7
cancer	36.1	0	0	0	0	12	0	0	0	0	0	0	0	0	36.1	0	0	0	0	0	12	0	0	0	0	12	0	0	48.1	0	0	0	12	12	0	48.1	0	0	0	0	0	0	0	0	0	0	0	60.2	12
cancer	104	0	0	0	0	52	0	0	0	0	0	0	39	0	52	0	0	13	0	39	13	0	0	0	0	0	0	0	39	13	0	0	0	26	0	52	0	13	0	13	0	0	0	0	0	0	0	52	39
cancer	112	0	0	0	0	28	0	0	0	0	0	0	0	0	28	0	0	0	0	28	0	0	0	0	0	0	0	0	28	0	0	0	0	140	0	84.1	0	0	0	0	0	0	0	0	0	0	56	0	28
noncancer	76.9	0	0	0	25.6	0	0	0	25.6	0	0	0	0	0	154	0	25.6	0	0	25.6	0	0	0	0	0	0	0	0	128	0	0	0	25.6	128	0	51.2	0	0	0	0	0	0	0	0	0	0	0	76.9	0
noncancer	0	0	0	0	21.2	0	0	0	0	0	0	0	0	0	42.3	0	0	0	0	0	0	0	0	0	0	0	21.2	0	63.5	0	0	0	21.2	63.5	0	0	0	0	0	0	0	0	0	0	0	0	42.3	63.5	42.3
noncancer	120	0	0	0	0	99.7	0	0	19.9	0	0	0	79.8	0	319	0	0	0	0	120	0	0	0	0	0	19.9	0	0	180	0	0	0	0	199	0	180	0	59.8	0	0	0	0	0	0	0	0	0	180	19.9
noncancer	0	0	0	0	0	31.3	0	31.3	0	0	0	0	0	0	31.3	0	0	0	0	31.3	0	0	0	0	0	0	0	0	0	0	0	0	0	0	0	0	0	0	0	0	0	0	0	0	0	0	0	62.6	0
noncancer	29.1	0	0	0	0	58.2	0	29.1	0	0	29.1	0	29.1	0	145	0	0	0	0	0	0	0	0	0	0	0	0	0	0	0	0	0	0	0	0	58.2	0	0	0	0	0	0	0	0	0	0	0	0	0
noncancer	152	0	0	0	0	60.9	0	0	30.4	0	0	0	0	0	213	0	0	0	0	91.3	0	0	0	0	0	30.4	0	0	183	0	0	0	0	152	0	91.3	0	0	0	0	0	0	0	0	0	0	60.9	274	0
noncancer	31.2	0	0	0	0	93.7	0	0	0	0	0	0	31.2	0	62.5	0	0	0	0	0	0	0	0	0	0	0	0	0	62.5	0	0	0	0	93.7	0	31.2	0	0	0	0	0	0	0	0	0	0	31.2	31.2	0
noncancer	36.2	0	0	0	0	72.5	0	0	0	0	36.2	0	36.2	0	36.2	0	0	0	0	72.5	36.2	0	0	0	0	36.2	36.2	0	36.2	0	0	0	0	145	0	0	0	0	0	0	0	0	0	0	0	0	109	36.2	0
noncancer	88.4	0	0	88.4	0	0	0	0	0	0	0	0	0	0	44.2	0	0	0	0	0	0	0	0	0	0	44.2	0	0	88.4	0	0	0	0	0	0	88.4	0	0	0	0	0	0	0	0	0	0	0	0	0
cancer	23.7	0	0	23.7	0	47.3	0	0	0	0	0	0	0	0	47.3	0	0	0	0	23.7	0	0	0	0	0	0	0	0	71	0	0	0	0	71	0	0	0	23.7	0	0	0	0	0	0	0	0	71	47.3	0
cancer	8.18	0	0	0	0	0	0	0	0	0	0	0	0	16.4	0	0	16.4	0	0	0	0	8.18	0	0	0	0	16.4	0	0	0	0	0	0	16.4	8.18	0	0	0	0	0	0	0	0	0	0	0	0	0	16.4
cancer	0	0	0	0	0	0	25.9	0	25.9	0	0	0	25.9	0	51.8	0	0	0	0	77.7	25.9	0	0	0	0	25.9	51.8	0	51.8	0	0	25.9	0	155	25.9	0	0	0	0	0	0	0	0	0	0	0	0	77.7	0
cancer	39.5	0	0	13.2	13.2	26.3	0	0	0	0	0	0	0	0	26.3	0	0	0	0	52.7	26.3	0	0	0	0	0	0	0	79	0	0	0	0	65.8	0	39.5	0	0	0	13.2	0	0	0	0	0	0	26.3	39.5	0
cancer	348	0	0	0	0	163	0	23.2	0	46.4	23.2	0	116	0	163	0	0	0	0	69.7	23.2	0	0	0	0	23.2	0	0	395	0	0	0	0	116	0	92.9	0	46.4	0	0	0	0	0	0	46.4	0	209	325	0
cancer	0	0	0	0	0	0	0	54.8	0	0	0	0	0	0	0	0	0	0	0	0	0	54.8	0	0	0	0	0	0	54.8	0	0	0	0	0	0	0	0	0	0	0	0	0	0	0	0	0	0	0	0
cancer	74.7	0	0	14.9	0	59.8	0	0	0	0	0	0	14.9	0	59.8	0	0	0	0	29.9	0	14.9	14.9	0	0	14.9	0	0	179	14.9	0	0	0	74.7	0	44.8	0	0	0	0	0	0	0	0	0	0	89.7	120	14.9
cancer	34.1	0	0	0	0	11.4	0	0	0	0	0	0	0	11.4	45.5	0	0	0	0	45.5	11.4	0	0	0	0	0	11.4	0	22.7	0	0	0	0	68.2	0	11.4	0	0	0	0	0	0	0	0	0	0	22.7	22.7	11.4
cancer	51	0	0	0	0	17	0	34	0	17	0	0	17	0	17	0	0	0	0	0	17	0	0	0	0	0	0	0	34	0	0	0	0	68	0	17	0	0	0	0	0	0	0	0	0	0	0	17	0
cancer	24.3	0	0	0	0	0	0	0	0	0	0	0	0	0	0	0	0	48.7	0	0	24.3	48.7	0	0	0	0	24.3	0	0	0	0	0	24.3	48.7	0	0	0	0	0	0	0	0	0	0	0	0	0	0	0
cancer	173	0	0	0	0	0	0	0	0	0	0	0	0	69.3	0	0	0	0	0	173	0	0	0	0	0	0	0	0	104	0	0	0	0	69.3	0	34.6	0	0	0	0	0	0	0	0	0	0	139	139	0
cancer	11.7	0	0	23.4	0	11.7	0	23.4	0	0	0	0	11.7	0	11.7	0	0	0	0	23.4	0	0	0	0	0	0	0	0	11.7	0	0	0	0	0	0	0	0	0	0	0	0	0	0	0	0	0	11.7	0	0
cancer	159	0	0	11.4	0	79.6	0	11.4	0	0	0	0	22.8	0	79.6	0	0	0	0	91	34.1	0	0	0	0	0	11.4	0	79.6	22.8	0	0	0	68.3	0	68.3	0	34.1	0	0	0	0	0	0	0	11.4	68.3	114	11.4
cancer	26.8	0	0	13.4	0	40.2	0	0	0	0	0	0	13.4	0	67	0	0	13.4	0	26.8	13.4	0	0	0	0	0	0	0	0	0	0	0	0	40.2	0	0	0	13.4	0	0	0	0	0	0	13.4	0	40.2	40.2	26.8
cancer	76.1	0	0	0	0	127	0	25.4	0	0	0	0	25.4	0	127	0	0	0	0	50.8	76.1	0	0	0	0	0	25.4	0	178	0	0	0	0	76.1	0	102	0	0	0	25.4	0	0	0	0	0	0	25.4	76.1	0
cancer	0	90.7	0	0	0	0	0	0	0	0	0	0	30.2	0	90.7	0	0	60.5	60.5	151	30.2	0	0	0	30.2	0	30.2	0	60.5	0	0	0	0	30.2	0	0	0	0	0	30.2	0	0	0	0	0	0	0	0	0
cancer	30	0	0	0	0	30	0	0	0	0	0	0	0	0	15	0	0	0	0	15	0	0	0	0	0	0	30	0	60	0	0	0	0	45	15	0	0	0	0	0	0	0	0	0	0	0	0	45	0
cancer	0	0	0	0	0	0	0	24.2	0	24.2	0	0	0	0	0	0	0	0	0	0	0	0	0	0	0	0	0	0	0	0	0	0	0	48.4	0	24.2	0	0	0	0	0	0	0	0	0	0	24.2	0	0
cancer	365	0	0	0	0	316	0	0	24.3	0	12.2	0	85.2	0	450	0	0	0	0	280	12.2	12.2	0	0	0	12.2	24.3	0	694	24.3	0	0	0	438	0	183	0	24.3	0	0	0	0	0	0	0	0	170	353	0
cancer	29.1	0	0	0	29.1	0	0	0	0	0	0	0	29.1	0	0	0	29.1	29.1	0	0	0	58.2	0	0	0	0	0	0	29.1	0	0	0	0	29.1	0	29.1	0	0	0	0	0	0	0	0	0	0	29.1	29.1	0
cancer	61.6	0	0	0	0	30.8	0	0	0	0	0	0	20.5	0	164	0	0	0	0	51.3	0	0	0	0	0	10.3	10.3	0	92.3	10.3	0	0	0	82.1	0	92.3	0	0	0	10.3	0	0	0	0	0	0	30.8	61.6	0
noncancer	24.8	0	0	0	0	49.6	0	0	0	0	0	0	24.8	0	0	0	0	0	0	0	0	0	0	0	0	0	0	0	49.6	0	0	0	0	24.8	0	24.8	0	0	0	0	0	0	0	0	0	0	24.8	0	0
noncancer	0	0	0	0	0	82.6	0	0	0	0	0	0	27.5	0	0	0	0	0	0	55	0	0	0	0	0	0	0	0	82.6	0	0	0	0	0	0	55	0	0	0	0	0	0	0	0	0	0	55	27.5	55
noncancer	0	0	0	0	0	27	0	0	0	0	0	0	27	0	27	0	0	0	0	27	0	0	0	0	0	0	0	53.9	108	0	0	0	0	0	0	27	0	0	0	0	0	0	0	0	0	0	27	53.9	27
noncancer	0	0	0	0	0	0	0	0	0	0	0	0	49.3	0	24.6	0	0	24.6	0	24.6	0	0	0	0	0	24.6	0	0	73.9	0	0	0	0	24.6	0	73.9	0	24.6	0	0	0	0	0	0	0	0	0	73.9	0
noncancer	30.2	0	0	0	0	30.2	0	0	0	0	0	0	0	0	151	0	0	0	0	60.4	121	0	0	0	0	0	0	0	60.4	0	0	0	0	90.6	30.2	0	0	30.2	0	0	0	0	0	0	0	0	0	60.4	0
noncancer	22.1	0	0	0	0	44.3	0	0	0	0	22.1	0	22.1	0	44.3	0	0	0	0	0	22.1	0	0	0	0	0	0	22.1	22.1	0	0	0	0	44.3	0	22.1	0	0	0	22.1	0	0	0	0	0	0	0	22.1	22.1
noncancer	22.8	0	0	22.8	22.8	22.8	0	0	0	0	0	0	0	0	22.8	0	0	0	0	0	22.8	0	0	0	0	0	0	0	45.6	0	0	0	0	45.6	0	0	0	0	0	0	0	0	0	0	0	0	0	22.8	22.8
noncancer	0	0	0	34.6	0	0	0	0	0	0	0	0	0	0	34.6	0	0	0	0	34.6	0	0	0	0	0	0	0	0	0	0	0	0	0	69.1	0	34.6	0	0	0	0	0	0	0	0	0	0	34.6	0	0
noncancer	71.3	0	0	0	0	95.1	0	0	71.3	0	47.6	0	0	0	0	0	0	0	0	71.3	0	0	0	0	0	0	0	0	143	0	0	0	0	166	0	71.3	0	23.8	0	23.8	0	0	0	0	0	0	47.6	71.3	0
noncancer	177	0	0	0	0	206	0	0	0	0	59	0	118	0	177	0	0	0	0	59	59	0	0	0	0	0	0	0	324	29.5	0	0	0	413	0	265	0	88.5	0	29.5	0	0	0	0	0	0	324	324	0
cancer	100	0	0	16.7	0	66.7	0	0	33.4	0	0	0	50	16.7	117	0	0	0	0	66.7	33.4	0	0	0	0	33.4	0	16.7	83.4	0	0	0	0	83.4	0	33.4	0	33.4	0	0	0	0	0	0	0	0	33.4	117	0
cancer	87.4	0	0	10.9	0	76.5	0	0	0	0	0	0	21.8	0	54.6	0	0	0	0	65.5	21.8	10.9	0	0	0	0	0	0	65.5	0	0	0	0	98.3	0	65.5	0	10.9	0	21.8	0	0	0	0	21.8	0	120	98.3	0
cancer	124	0	0	24.7	0	136	0	0	49.5	0	0	0	37.1	12.4	210	0	0	0	0	148	12.4	0	0	0	0	0	0	0	223	0	0	0	0	223	0	186	12.4	0	0	0	0	0	0	0	12.4	0	210	186	0
cancer	95.3	0	0	0	0	138	0	10.6	0	0	10.6	0	52.9	0	95.3	0	0	0	0	74.1	10.6	0	0	0	0	10.6	0	10.6	148	0	0	0	0	127	0	84.7	0	10.6	0	0	0	0	0	0	0	10.6	106	63.5	10.6
cancer	37	0	0	0	0	111	0	0	37	0	0	0	37	0	74	0	0	0	0	0	111	0	0	0	0	0	0	0	37	0	0	0	0	111	0	0	0	0	0	0	0	0	0	0	0	0	37	0	0
cancer	94.1	0	0	0	0	0	0	0	0	26.9	0	0	26.9	0	40.3	0	0	0	0	40.3	0	0	0	0	0	26.9	0	0	53.8	0	0	0	0	67.2	0	40.3	0	0	0	13.4	0	0	0	0	0	0	53.8	94.1	0
cancer	165	0	0	11	0	110	0	0	11	0	22.1	0	77.2	0	199	0	0	0	0	121	0	0	0	0	0	22.1	0	0	254	0	0	0	0	121	0	165	11	66.2	0	11	0	0	0	0	0	0	165	265	0
noncancer	426	0	0	26.6	0	213	0	26.6	53.2	0	26.6	0	79.8	0	426	0	0	0	0	240	0	0	0	0	0	0	0	0	266	0	0	26.6	0	266	26.6	266	0	53.2	0	0	0	0	0	26.6	0	0	26.6	506	0
noncancer	873	0	0	22.4	0	873	0	0	246	0	134	0	604	0	873	0	0	0	0	560	0	0	0	0	0	201	0	0	1.14e+03	0	0	0	0	1.14e+03	0	761	67.2	269	0	0	0	0	0	0	44.8	0	0	1.48e+03	0
noncancer	30.1	0	0	0	0	30.1	0	0	0	0	0	0	0	0	30.1	0	0	30.1	0	30.1	30.1	0	0	0	0	0	0	0	181	30.1	0	0	30.1	211	0	0	0	0	0	0	0	0	0	0	0	30.1	121	0	0
cancer	21.5	0	0	0	0	43.1	0	21.5	0	0	0	0	0	21.5	64.6	0	0	0	0	0	43.1	0	0	0	0	0	0	0	43.1	0	0	0	0	64.6	0	0	0	0	0	0	0	0	0	0	0	0	0	64.6	0
noncancer	27	0	0	0	0	27	0	0	27	0	0	0	0	0	27	0	0	0	0	53.9	0	0	0	0	0	0	0	0	80.9	0	0	0	0	53.9	0	53.9	0	0	0	27	0	0	0	0	0	0	27	108	27
noncancer	0	0	0	42.5	0	0	0	0	0	0	0	0	0	0	0	0	21.2	0	0	21.2	0	0	0	0	0	0	0	0	21.2	0	0	0	0	21.2	0	21.2	0	0	0	0	0	0	0	0	0	0	21.2	0	0
noncancer	820	0	0	0	0	535	0	0	71.3	0	0	0	214	0	820	0	0	0	0	891	35.6	0	0	0	0	107	0	0	1.32e+03	0	0	35.6	0	856	35.6	677	71.3	178	0	35.6	0	0	0	0	35.6	0	214	784	0
noncancer	78	0	0	0	0	0	0	0	26	0	0	0	26	0	52	0	0	0	0	0	26	0	0	0	0	0	0	0	52	0	0	0	0	26	0	52	0	0	0	0	0	0	0	0	0	0	26	52	0
noncancer	47.4	0	0	0	0	23.7	0	23.7	0	0	0	0	0	0	47.4	0	0	0	0	23.7	0	0	0	0	0	0	0	23.7	23.7	0	0	0	0	94.8	0	47.4	0	0	0	0	23.7	0	0	0	0	0	23.7	71.1	0
noncancer	61.1	0	0	0	0	214	0	0	0	0	0	0	0	0	122	0	0	0	0	30.5	30.5	0	0	0	0	0	0	0	275	0	0	0	0	30.5	30.5	61.1	0	30.5	0	0	0	0	0	0	0	0	122	153	30.5
noncancer	0	0	0	0	0	22.3	0	0	0	0	0	0	44.7	0	89.4	0	0	0	0	44.7	0	22.3	0	0	0	0	0	22.3	112	0	0	0	0	22.3	0	0	0	0	0	0	0	0	0	0	0	0	89.4	44.7	0
noncancer	126	0	0	0	0	0	0	0	0	0	25.3	0	0	0	25.3	0	0	25.3	0	0	25.3	0	0	0	0	0	25.3	0	75.8	0	0	0	0	0	0	0	0	0	0	0	0	0	0	0	0	0	25.3	101	50.5
noncancer	142	0	0	0	0	142	0	0	0	0	0	0	0	0	320	0	0	0	0	71.1	35.6	71.1	0	0	0	0	0	0	107	0	0	0	0	107	0	213	0	0	0	0	0	0	0	0	0	0	35.6	285	35.6
noncancer	52.9	0	0	0	0	52.9	0	0	0	0	0	0	26.5	0	26.5	0	0	0	0	0	0	0	0	26.5	0	26.5	0	0	0	26.5	0	26.5	0	0	0	52.9	0	0	0	0	0	0	0	0	0	0	0	26.5	26.5
noncancer	30	0	0	0	0	90	0	0	60	0	0	0	30	30	60	0	0	0	0	60	90	0	0	0	0	0	0	0	30	0	0	0	0	30	0	120	0	0	0	0	0	0	0	0	0	0	0	60	0
noncancer	267	0	0	0	0	474	0	0	0	0	29.6	0	59.3	0	356	0	0	0	0	178	59.3	0	0	0	0	29.6	0	0	563	0	0	29.6	0	326	0	148	29.6	29.6	0	0	29.6	0	0	0	0	0	385	504	29.6
noncancer	240	0	0	0	0	120	0	0	0	0	0	0	150	0	150	0	0	0	0	210	0	0	0	0	0	0	0	0	89.8	0	0	0	0	89.8	0	210	29.9	29.9	0	0	0	0	0	0	0	0	210	59.9	0
noncancer	128	0	0	0	0	95.8	0	0	0	0	0	0	0	31.9	160	0	0	0	0	95.8	0	0	0	0	0	31.9	0	0	95.8	0	0	0	0	31.9	0	31.9	0	63.9	0	31.9	0	0	0	0	0	0	160	160	0
noncancer	27	0	0	27	0	0	0	0	0	0	0	0	54	0	54	0	0	0	0	0	0	0	0	0	0	0	0	0	0	0	0	0	27	54	0	0	0	0	0	0	0	0	0	0	0	0	27	27	0
noncancer	144	0	0	0	0	86.7	0	0	28.9	0	28.9	0	144	0	116	0	0	0	0	57.8	0	0	0	0	0	0	0	0	86.7	0	0	0	0	144	0	57.8	28.9	0	0	86.7	0	0	0	0	28.9	0	28.9	57.8	0
noncancer	28.1	0	0	0	0	56.3	0	28.1	0	0	0	0	0	0	56.3	0	0	0	0	0	0	0	0	0	0	0	0	0	113	0	0	0	0	56.3	0	28.1	0	0	0	0	0	0	0	0	0	0	28.1	84.4	0
noncancer	0	0	0	29.2	0	146	0	0	29.2	0	0	0	0	0	146	0	29.2	0	0	29.2	0	0	0	0	0	0	0	0	117	0	0	0	0	146	0	58.4	0	0	0	0	0	0	0	0	0	0	29.2	58.4	29.2
noncancer	173	0	0	98.7	0	0	0	0	0	0	0	0	0	24.7	148	0	0	0	0	24.7	49.4	0	0	0	0	0	24.7	0	24.7	0	0	0	0	24.7	0	49.4	0	24.7	0	0	0	0	0	0	0	24.7	0	98.7	24.7
noncancer	92	0	0	0	0	30.7	0	0	0	30.7	0	0	0	0	153	0	0	0	0	92	0	0	0	0	0	0	0	0	30.7	0	0	0	0	0	0	61.3	0	0	0	0	0	0	0	0	0	0	30.7	61.3	0
noncancer	53.3	0	0	0	0	0	0	0	0	0	0	0	0	0	0	0	0	0	0	0	0	0	0	0	0	0	0	0	0	0	0	0	0	53.3	0	0	0	0	0	26.6	0	0	0	0	0	0	53.3	0	0
noncancer	90	0	0	0	0	0	0	0	0	0	0	0	0	0	30	0	0	0	0	0	0	0	0	0	0	30	0	0	60	0	0	0	0	60	0	30	0	0	0	0	0	0	0	0	0	0	0	0	0
noncancer	77.4	0	0	0	0	0	0	25.8	0	0	0	0	0	0	0	0	0	0	0	51.6	0	0	0	0	0	0	0	0	25.8	0	0	0	0	0	0	77.4	0	0	0	0	0	0	0	0	0	0	0	77.4	25.8
noncancer	386	0	0	0	0	35.1	0	0	0	0	0	0	0	0	175	0	0	0	0	35.1	70.2	0	0	0	0	0	0	0	246	0	0	0	35.1	246	0	175	0	0	0	0	0	0	0	0	0	0	105	70.2	0
noncancer	87.5	0	0	29.2	0	87.5	0	0	0	0	0	0	0	0	87.5	0	0	0	0	0	0	0	0	0	0	0	0	0	58.3	0	0	0	0	58.3	0	0	0	0	0	0	0	0	0	0	0	0	0	29.2	0
noncancer	100	0	0	0	0	134	0	33.5	0	0	0	0	33.5	0	201	0	0	0	0	134	0	0	0	0	0	0	0	0	234	0	0	0	0	201	0	268	0	33.5	0	0	0	0	0	0	0	0	134	268	0
noncancer	59.2	0	0	0	0	29.6	0	0	29.6	0	0	0	29.6	0	29.6	0	0	0	0	59.2	0	0	0	0	0	0	0	29.6	148	0	0	0	0	29.6	0	29.6	0	0	0	29.6	0	0	0	0	0	0	29.6	118	59.2
noncancer	57.8	0	0	0	0	28.9	0	0	28.9	0	0	0	0	0	57.8	0	0	0	0	57.8	0	0	0	0	0	0	0	28.9	57.8	0	0	0	0	116	0	173	0	28.9	0	0	0	0	0	0	0	0	57.8	86.7	0
noncancer	49.6	0	0	0	0	49.6	0	49.6	0	24.8	0	0	0	0	0	0	0	0	0	49.6	0	0	0	0	0	0	0	24.8	24.8	0	0	0	0	24.8	0	24.8	0	24.8	0	0	0	0	0	0	0	0	49.6	24.8	0
noncancer	99.4	0	0	0	0	0	0	0	0	0	0	0	28.4	0	142	0	14.2	0	0	114	14.2	0	0	0	0	0	0	0	99.4	0	0	0	0	213	0	71	0	0	0	0	0	0	0	0	14.2	0	71	71	0
noncancer	67.3	0	0	22.4	0	67.3	0	0	0	0	0	0	22.4	0	44.9	0	22.4	0	0	112	44.9	22.4	0	0	0	0	0	0	157	0	0	0	0	135	0	67.3	0	0	0	0	0	0	0	0	0	0	44.9	67.3	22.4
noncancer	200	0	0	0	0	114	0	28.5	0	0	28.5	0	0	0	143	0	0	0	0	57.1	0	0	0	0	0	0	0	0	171	0	0	0	0	171	0	143	0	57.1	0	0	0	0	0	0	0	0	0	85.6	28.5
noncancer	21.9	0	0	10.9	0	21.9	0	10.9	10.9	21.9	0	0	10.9	0	21.9	0	10.9	0	0	10.9	10.9	10.9	0	0	0	10.9	0	10.9	10.9	0	0	0	0	54.7	10.9	21.9	0	0	0	0	0	0	0	0	0	0	21.9	32.8	0
noncancer	62.5	0	0	0	0	0	0	0	0	0	0	0	0	0	31.3	0	0	0	0	0	0	0	0	0	0	0	0	0	0	0	0	0	0	0	0	31.3	0	0	0	0	0	0	0	0	0	0	0	0	0
noncancer	196	0	0	0	0	83.9	0	140	0	0	0	0	55.9	0	224	0	28	0	0	28	28	0	0	0	0	0	0	0	252	0	0	0	0	112	0	112	0	0	0	28	0	0	0	0	0	0	140	336	0
noncancer	159	0	0	0	0	63.6	0	0	0	0	0	0	31.8	0	63.6	0	0	0	0	31.8	31.8	0	0	0	0	31.8	0	0	63.6	0	0	0	0	63.6	0	95.3	0	0	0	0	0	0	0	0	0	0	63.6	95.3	0
noncancer	0	0	0	0	0	51.1	0	0	0	0	0	0	25.5	0	76.6	0	0	0	0	51.1	0	25.5	0	0	0	25.5	25.5	0	25.5	0	0	0	0	153	0	0	0	0	0	0	0	0	0	0	0	0	0	0	25.5
noncancer	92.1	0	0	92.1	0	123	0	0	0	0	0	0	30.7	0	123	0	30.7	0	0	0	0	0	0	0	0	0	0	0	246	0	0	0	0	92.1	0	0	0	0	0	0	0	0	0	0	0	0	0	30.7	0
noncancer	41.9	0	0	21	0	41.9	0	0	0	0	0	0	21	0	21	0	0	0	0	21	62.9	0	0	0	0	0	0	0	21	0	0	0	0	21	0	0	0	0	0	41.9	0	0	0	0	0	0	21	0	0
noncancer	0	0	0	0	0	0	0	0	0	0	0	0	0	0	27.5	0	0	0	0	54.9	0	0	0	0	0	27.5	0	0	82.4	0	0	0	0	0	0	0	27.5	0	0	0	0	0	0	0	0	0	27.5	0	0
noncancer	0	0	0	56.8	0	114	0	0	0	0	0	0	28.4	0	28.4	0	0	0	0	56.8	28.4	0	0	0	0	0	28.4	0	28.4	0	0	0	0	56.8	0	0	0	0	0	0	0	0	0	0	0	0	0	56.8	85.2
noncancer	36.1	0	0	36.1	0	72.1	0	36.1	0	0	0	0	0	0	36.1	0	0	0	0	0	0	0	0	0	0	0	0	0	72.1	0	0	0	0	72.1	0	72.1	0	0	0	0	0	0	0	0	0	0	0	180	36.1
noncancer	25.3	0	0	0	0	0	0	0	0	0	0	0	0	0	0	0	0	0	0	50.6	0	0	0	0	0	0	0	0	25.3	0	0	0	0	101	0	25.3	0	0	0	0	0	0	0	0	0	0	0	25.3	25.3
noncancer	0	0	0	33.9	0	0	0	0	33.9	0	0	0	33.9	0	0	0	0	0	0	170	0	0	0	0	0	33.9	0	0	33.9	0	0	0	0	33.9	0	33.9	0	0	0	0	0	0	0	0	0	0	0	67.8	0
noncancer	93.3	0	0	0	0	124	0	0	0	31.1	0	0	31.1	0	404	0	0	0	0	187	0	0	0	0	0	31.1	0	0	218	31.1	0	0	0	311	0	156	0	62.2	0	31.1	0	0	0	0	0	0	124	93.3	0
noncancer	106	0	0	0	0	26.6	0	0	0	0	0	0	0	0	0	0	0	0	0	0	0	0	0	0	0	0	0	0	53.2	26.6	0	0	0	79.8	0	26.6	0	0	0	0	0	0	0	0	0	0	26.6	26.6	0
noncancer	370	0	0	37	0	185	0	0	0	0	0	0	111	0	444	0	0	0	0	222	0	37	0	0	0	37	0	0	259	37	0	0	0	333	0	259	0	0	0	0	0	0	0	0	0	0	74.1	333	37
noncancer	0	0	0	47.3	0	23.6	0	0	23.6	23.6	23.6	0	23.6	0	166	0	0	23.6	0	47.3	23.6	0	0	0	0	0	0	0	23.6	0	0	0	0	47.3	0	23.6	0	0	0	0	0	0	0	0	0	0	70.9	70.9	23.6
noncancer	0	0	0	0	0	30	0	0	0	0	0	0	0	0	0	0	0	0	0	0	60	0	0	0	0	0	0	0	60	0	0	0	0	90.1	0	0	0	0	0	0	0	0	0	0	30	0	0	0	30
noncancer	43	0	0	0	0	43	0	0	0	0	0	0	0	0	21.5	0	0	0	0	0	43	0	0	0	0	0	0	0	21.5	0	0	0	0	0	0	43	0	0	0	0	0	0	0	0	0	0	0	43	0
noncancer	28.8	0	0	0	0	0	0	0	0	0	28.8	0	28.8	0	86.4	0	0	0	0	0	86.4	0	0	0	0	0	0	0	0	0	0	0	28.8	57.6	0	115	0	0	0	28.8	0	0	0	0	0	0	28.8	57.6	28.8
noncancer	0	0	0	0	0	26.8	0	26.8	0	0	0	0	53.7	53.7	26.8	0	53.7	0	0	80.5	26.8	0	26.8	0	0	0	0	0	134	0	0	0	0	53.7	0	26.8	0	0	0	0	0	0	0	0	0	0	242	134	0
noncancer	0	0	0	0	0	0	0	30.3	0	0	0	0	0	0	30.3	0	0	0	0	60.5	0	0	0	0	0	0	0	0	60.5	0	0	0	0	90.8	0	0	0	0	0	0	0	0	0	0	0	0	30.3	60.5	0
noncancer	197	0	0	0	0	56.2	0	0	0	0	0	0	0	0	84.4	0	0	0	0	0	0	0	0	0	0	0	0	0	141	0	0	0	0	84.4	0	84.4	0	0	0	0	0	0	0	0	0	0	0	197	56.2
noncancer	24.3	0	0	24.3	0	121	0	0	0	0	0	0	24.3	0	97.1	0	0	0	0	24.3	0	0	0	0	0	0	0	24.3	121	0	0	0	0	0	0	97.1	0	0	0	0	0	0	0	0	0	0	48.5	146	24.3
noncancer	27	0	0	54.1	0	135	0	0	0	0	0	0	81.1	0	135	0	0	0	0	54.1	0	0	0	27	0	81.1	0	0	162	0	0	0	0	189	0	54.1	27	0	0	27	0	0	0	0	0	0	108	135	0
noncancer	279	0	0	0	0	111	0	0	55.7	0	0	0	27.9	0	167	0	0	0	0	195	55.7	0	0	0	0	0	0	0	167	0	0	0	0	83.6	0	27.9	0	0	0	0	0	0	0	0	27.9	0	111	83.6	0
noncancer	0	0	0	26.7	26.7	0	0	0	0	0	0	0	0	0	26.7	0	0	0	0	0	0	0	0	0	0	0	0	0	53.5	0	0	0	0	53.5	0	0	0	0	0	0	0	0	0	0	0	0	53.5	0	26.7
noncancer	28.4	0	0	0	0	0	0	28.4	0	0	0	0	28.4	0	170	0	0	0	0	56.8	0	28.4	0	0	0	0	28.4	0	56.8	0	0	0	0	85.2	0	56.8	0	28.4	0	0	0	0	0	0	0	0	0	28.4	28.4
noncancer	54.2	0	0	0	0	54.2	0	0	0	0	0	0	0	0	54.2	0	0	27.1	0	27.1	27.1	0	0	0	0	0	0	0	0	0	0	0	0	54.2	0	136	0	27.1	0	0	0	0	0	0	0	0	0	0	0
noncancer	0	0	0	0	0	0	0	0	24.4	0	0	0	0	0	48.7	0	0	0	0	0	48.7	0	0	0	0	0	0	0	24.4	0	0	0	0	24.4	0	0	0	0	0	24.4	0	0	0	0	24.4	0	24.4	97.4	0
noncancer	88.8	0	0	0	0	29.6	0	0	0	0	0	0	0	0	59.2	0	0	0	0	29.6	29.6	0	0	0	0	0	0	0	88.8	0	0	0	0	29.6	0	29.6	0	0	0	0	0	0	0	0	0	0	59.2	29.6	0
noncancer	28.4	0	0	0	0	28.4	0	0	0	0	0	28.4	0	28.4	28.4	0	0	0	0	28.4	0	0	0	0	0	0	0	28.4	114	0	0	0	0	0	0	0	0	0	0	0	0	0	0	0	0	0	0	28.4	28.4
noncancer	98.3	0	0	0	0	32.8	0	0	0	0	0	0	32.8	32.8	65.5	0	0	0	0	0	0	0	0	0	0	0	0	0	131	0	0	0	0	65.5	0	0	0	0	0	0	0	0	0	0	32.8	0	0	131	0
noncancer	34.3	0	0	0	0	34.3	0	0	0	0	0	0	0	0	34.3	0	34.3	0	0	0	0	0	0	0	0	0	0	0	34.3	0	0	0	34.3	0	0	0	0	0	0	0	0	0	0	0	0	0	0	0	0
noncancer	32.7	0	0	32.7	0	0	0	0	32.7	0	0	0	32.7	0	0	0	0	0	0	32.7	0	0	0	0	0	0	32.7	0	229	0	0	0	0	32.7	0	65.4	0	0	0	0	0	0	0	0	0	0	32.7	0	0
noncancer	0	0	0	0	0	0	0	0	0	0	0	0	0	0	0	0	0	0	0	0	0	0	0	0	0	0	0	0	0	0	0	0	0	28.2	0	56.4	0	0	0	0	0	0	0	0	0	0	0	84.5	0
noncancer	32.2	0	0	0	0	0	0	0	0	0	0	0	0	0	96.6	0	0	0	0	32.2	0	0	0	0	0	0	0	0	96.6	0	0	0	0	193	0	0	0	32.2	0	0	0	0	0	0	0	0	0	32.2	0
noncancer	42.4	0	0	0	0	84.9	0	0	0	84.9	0	0	0	0	42.4	0	0	0	0	84.9	0	0	0	0	0	0	0	0	42.4	0	0	0	0	0	0	84.9	0	0	0	0	0	0	0	0	0	0	127	127	0
noncancer	70.7	0	0	0	0	35.4	0	0	0	0	0	0	0	0	106	0	0	0	0	0	0	0	0	0	0	0	35.4	0	35.4	0	0	0	0	35.4	0	35.4	0	0	0	0	0	0	0	0	0	0	0	70.7	0
noncancer	195	0	0	0	0	162	0	0	0	0	65	0	32.5	0	292	0	0	0	0	227	32.5	0	0	0	0	32.5	0	0	130	0	0	0	0	130	0	65	0	32.5	0	32.5	0	0	0	0	0	0	130	162	32.5
noncancer	221	0	0	0	0	27.6	0	0	0	0	0	0	0	0	82.8	0	0	0	0	27.6	0	0	0	0	0	0	0	0	55.2	0	0	0	0	27.6	0	82.8	0	0	0	0	0	0	0	0	0	0	82.8	110	0
noncancer	22.2	0	0	0	0	0	0	0	0	0	0	0	22.2	0	44.5	0	0	0	0	0	22.2	0	0	0	0	0	0	22.2	0	0	0	0	0	88.9	0	66.7	0	0	0	0	0	0	0	0	0	0	44.5	0	0
noncancer	34.8	0	0	0	0	69.5	0	0	0	0	0	0	0	0	34.8	0	0	0	0	0	34.8	0	0	0	0	0	0	0	0	0	0	0	0	34.8	0	34.8	0	0	0	0	0	0	0	0	0	0	34.8	174	0
noncancer	0	0	0	61	0	30.5	0	30.5	0	0	0	0	0	0	30.5	0	30.5	0	0	0	0	0	0	0	0	0	0	30.5	30.5	30.5	0	0	0	30.5	0	0	0	0	0	0	0	0	0	0	30.5	0	30.5	122	0
noncancer	173	0	0	0	0	318	0	0	57.8	0	0	0	116	0	347	0	0	0	0	289	28.9	0	0	0	0	28.9	0	0	260	0	0	0	0	318	0	144	0	28.9	0	0	0	0	0	0	0	0	173	347	0
noncancer	27.8	0	0	0	0	250	0	0	0	27.8	0	0	27.8	0	139	0	0	0	0	83.3	0	0	0	0	0	0	0	0	83.3	0	0	0	0	83.3	0	83.3	0	0	0	27.8	0	0	0	0	0	0	83.3	83.3	0
noncancer	155	0	0	0	0	0	0	0	0	0	62	0	0	0	124	0	0	0	0	31	31	0	0	0	0	0	0	31	0	0	0	0	0	31	0	31	0	0	0	0	0	0	0	0	0	0	62	124	0
noncancer	55.4	0	0	0	0	55.4	0	0	0	0	0	0	0	0	27.7	0	0	0	0	0	27.7	0	0	0	0	0	0	27.7	83.2	0	0	0	0	83.2	0	0	0	0	0	0	0	0	0	0	0	0	55.4	0	0
noncancer	57.2	0	0	0	0	57.2	0	0	0	0	0	0	28.6	0	57.2	0	0	0	0	85.8	0	0	0	0	0	0	0	28.6	114	0	0	0	0	57.2	0	57.2	0	0	0	0	0	0	0	0	0	0	114	28.6	28.6
noncancer	226	0	0	64.6	0	291	0	0	0	0	0	0	64.6	0	226	0	0	0	0	226	0	0	0	0	0	64.6	0	0	194	0	0	0	32.3	226	0	64.6	0	0	0	0	0	0	0	0	0	0	388	162	32.3
noncancer	0	0	0	0	0	0	0	27.1	0	0	0	0	54.3	0	27.1	0	0	0	0	54.3	0	0	0	0	0	0	0	0	136	0	0	0	0	136	0	81.4	0	0	0	0	0	0	0	0	27.1	0	27.1	54.3	54.3
noncancer	0	0	0	0	28.4	0	0	28.4	0	0	0	0	0	0	142	0	0	0	0	85.2	0	0	0	0	0	0	0	0	56.8	0	0	0	0	56.8	0	0	0	0	0	0	0	0	0	0	0	0	0	28.4	28.4
noncancer	45	0	0	0	0	101	0	0	0	0	0	0	33.8	0	56.3	0	0	0	0	90	0	0	0	0	0	0	0	0	135	0	0	0	0	11.3	0	67.5	0	11.3	0	0	0	0	0	0	0	0	33.8	33.8	22.5
noncancer	67.8	0	0	0	0	0	0	0	0	0	0	0	0	0	102	0	0	0	0	102	0	0	0	0	0	0	0	0	102	0	0	0	0	102	0	67.8	0	0	0	0	0	0	0	0	0	0	33.9	67.8	0
noncancer	0	0	0	30.6	0	0	0	0	0	0	0	0	0	0	91.8	0	0	0	0	91.8	0	0	0	0	0	0	0	0	0	0	0	0	0	91.8	0	30.6	30.6	0	0	0	0	0	0	0	0	0	61.2	0	0
noncancer	0	0	0	0	0	79.3	0	0	0	0	0	0	0	0	79.3	0	0	0	0	0	0	0	0	0	0	52.8	0	0	26.4	0	0	0	0	26.4	0	26.4	26.4	0	0	0	0	0	0	0	0	0	52.8	26.4	26.4
noncancer	71.9	0	0	0	0	108	0	35.9	0	0	0	0	0	0	0	0	0	0	0	35.9	0	0	35.9	0	0	0	0	0	71.9	0	0	0	0	71.9	0	35.9	0	35.9	0	0	0	0	0	0	0	0	71.9	35.9	0
noncancer	249	0	0	0	0	0	0	0	71.1	0	0	0	0	0	142	0	0	0	0	107	0	0	0	0	0	35.6	0	0	142	0	0	0	0	107	0	35.6	0	0	0	0	0	0	0	0	0	0	0	249	0
noncancer	0	0	0	0	0	26.7	0	0	0	0	0	0	26.7	0	0	0	0	0	0	0	0	0	0	0	0	0	0	0	0	0	0	0	0	26.7	0	26.7	0	0	0	0	0	0	0	0	0	0	0	26.7	26.7
noncancer	35.3	0	0	0	0	35.3	0	0	0	0	0	0	0	0	35.3	0	0	0	0	0	70.7	0	0	0	0	0	0	0	70.7	0	0	0	0	70.7	0	0	0	0	0	0	0	0	0	0	0	0	0	0	35.3
noncancer	0	0	0	30.8	0	0	0	0	0	0	0	0	0	0	30.8	0	0	0	0	30.8	0	0	0	0	0	0	0	0	92.4	0	0	0	0	30.8	0	61.6	0	0	0	0	0	0	0	0	0	0	30.8	30.8	0
[truncated: 5,000 more columns]
