# Supplementary material for: Cost-effective methylome sequencing of cell-free DNA for accurately detecting and locating cancer
Source: Nat Commun. 2022 Sep 29;13:5566. doi: 10.1038/s41467-022-32995-6 (PMC9522828; doi:10.1038/s41467-022-32995-6)
Supplement: Supplementary file 17 — Source Data [file 41467_2022_32995_MOESM17_ESM.zip › Source_data/Suppl.Fig.S3.d.txt]

cancer	0	0	0	0	0	0	0	0	0	0	0	37.7	0	0	0	0	0	0	0	0	0	0	0	0	0	0	0	0	0	0	0	37.7	0	37.7	0	0	0	0	0	0	0	0	0	0	0	0	0	0	0
cancer	0	0	0	0	0	0	0	0	0	0	30.6	0	0	0	0	0	0	0	0	0	0	0	0	0	0	0	0	0	0	0	0	91.8	0	30.6	0	0	0	0	0	0	0	0	0	0	0	0	0	0	0
cancer	0	0	13.5	0	0	0	0	0	13.5	0	13.5	0	0	0	0	0	0	0	0	0	0	0	0	0	0	0	0	0	0	0	0	149	0	27	0	13.5	0	0	0	0	0	0	0	0	13.5	13.5	0	0	0
cancer	0	0	0	0	0	0	0	0	0	0	0	38.4	0	0	0	0	0	0	0	0	0	0	0	0	0	0	0	0	0	0	0	38.4	0	0	0	0	0	0	0	0	0	0	38.4	0	38.4	0	0	0	0
cancer	0	0	0	0	0	0	13.6	0	0	0	0	13.6	0	0	0	13.6	13.6	0	0	0	0	0	13.6	0	0	0	13.6	0	13.6	0	0	13.6	0	0	13.6	0	27.1	0	0	0	0	0	109	0	13.6	13.6	0	0	0
cancer	0	11.6	0	0	11.6	0	0	0	0	0	11.6	11.6	34.7	0	0	23.1	11.6	0	0	0	0	0	0	11.6	0	0	0	0	0	0	34.7	116	0	34.7	11.6	0	0	11.6	11.6	0	0	0	11.6	0	23.1	0	0	0	11.6
cancer	0	129	0	42.9	0	0	0	21.4	64.3	0	21.4	0	0	0	0	0	0	64.3	0	0	0	21.4	0	0	21.4	0	0	0	21.4	0	21.4	64.3	193	129	0	21.4	0	64.3	85.7	0	0	0	21.4	0	42.9	21.4	0	0	42.9
cancer	0	0	14.3	14.3	0	0	28.6	0	0	0	0	0	0	0	0	14.3	28.6	14.3	0	0	0	0	0	0	0	0	0	0	0	0	0	85.9	43	0	14.3	0	0	0	0	0	0	14.3	14.3	0	28.6	0	14.3	0	0
cancer	0	0	0	0	0	0	0	19.1	0	0	0	19.1	9.54	0	9.54	9.54	19.1	0	0	0	9.54	0	0	9.54	0	9.54	0	0	0	0	19.1	76.3	9.54	0	0	0	9.54	0	0	0	9.54	0	76.3	0	38.1	9.54	0	0	0
cancer	0	0	92.4	0	0	0	0	0	0	0	0	0	0	0	0	0	0	0	0	0	0	0	18.5	0	0	0	0	0	0	0	0	55.4	0	0	0	0	0	0	0	0	0	0	0	0	18.5	0	0	0	0
cancer	0	0	0	0	0	0	0	0	0	0	0	0	17.1	34.1	0	0	0	0	0	0	0	0	0	0	0	0	17.1	0	34.1	0	34.1	17.1	17.1	0	0	0	0	0	0	0	0	0	51.2	0	0	0	0	0	0
cancer	0	528	79.2	211	370	79.2	26.4	132	290	0	0	52.8	0	0	0	502	52.8	581	0	264	0	132	0	0	132	0	0	26.4	211	0	26.4	79.2	26.4	0	0	0	0	0	766	0	0	26.4	0	0	0	106	0	0	290
cancer	0	0	17.2	34.5	0	0	0	17.2	0	0	0	121	68.9	17.2	0	68.9	34.5	0	0	0	17.2	0	0	34.5	0	17.2	0	0	51.7	0	0	0	86.2	0	17.2	0	0	0	0	0	0	17.2	362	0	17.2	17.2	34.5	0	0
cancer	0	0	32.8	0	0	0	0	0	0	0	0	0	0	0	0	32.8	0	0	0	0	0	0	0	0	0	0	0	0	0	0	0	0	0	0	0	0	32.8	0	0	0	0	0	0	0	65.7	0	32.8	0	0
noncancer	30.3	0	30.3	0	0	0	0	0	0	0	0	30.3	0	0	0	0	0	30.3	0	0	0	0	0	0	0	0	30.3	0	0	0	0	0	0	0	0	0	0	0	0	0	30.3	30.3	60.6	0	0	0	0	0	0
noncancer	0	0	0	0	0	0	0	0	0	0	0	0	0	0	0	35.1	0	0	0	0	0	0	0	0	0	0	0	0	0	0	0	35.1	0	105	0	0	0	0	0	0	0	0	0	0	0	0	0	0	0
noncancer	0	0	0	0	0	0	0	0	0	0	0	0	0	0	0	0	0	0	0	0	0	0	0	0	0	0	0	0	0	23.6	70.7	141	0	0	0	0	0	0	0	0	0	0	23.6	0	0	0	0	0	0
noncancer	0	0	0	0	0	0	0	0	0	0	0	0	0	0	0	73.9	0	0	0	0	0	0	0	0	0	0	0	0	0	0	0	185	0	0	0	0	0	0	0	0	0	0	36.9	0	36.9	0	0	0	0
cancer	0	0	110	0	27.5	0	0	0	0	0	0	0	0	0	0	0	27.5	0	0	0	0	0	0	0	0	0	0	0	0	0	0	0	0	0	27.5	0	0	0	0	0	0	0	55	0	0	0	0	0	0
cancer	0	12.6	50.4	12.6	12.6	0	0	0	63.1	0	0	12.6	0	0	0	0	12.6	12.6	0	0	0	50.4	0	0	0	0	0	0	12.6	0	12.6	37.8	0	0	0	12.6	0	0	25.2	0	0	0	12.6	0	12.6	0	0	0	50.4
cancer	0	0	0	0	0	0	0	0	24.2	0	0	0	0	0	0	0	0	0	0	0	0	0	0	0	0	0	0	0	0	0	24.2	121	24.2	0	0	0	24.2	0	0	0	0	0	0	0	0	0	0	0	0
cancer	0	135	0	33.7	33.7	0	0	33.7	236	0	0	0	0	0	0	202	33.7	842	0	101	0	0	0	33.7	0	0	0	0	67.4	0	0	135	0	0	0	0	33.7	168	168	0	33.7	0	101	33.7	33.7	33.7	0	0	0
cancer	0	0	0	0	0	0	0	0	0	0	0	0	0	0	0	0	0	0	0	0	11.2	0	0	0	0	0	0	0	0	0	0	0	0	0	0	0	11.2	0	0	0	0	0	0	0	0	0	0	11.2	0
cancer	0	0	0	0	0	0	0	15.9	0	0	0	0	0	0	0	0	15.9	31.9	0	47.8	0	15.9	0	0	0	15.9	0	0	0	0	31.9	15.9	0	31.9	0	0	0	0	0	0	0	0	15.9	0	0	0	0	15.9	15.9
cancer	0	0	46	0	0	0	0	0	0	0	0	0	0	0	0	46	0	0	0	0	0	0	0	0	0	0	0	0	0	0	0	46	0	0	0	0	0	0	0	0	0	0	0	0	0	0	0	0	0
cancer	0	0	0	0	0	0	0	36.2	0	0	0	0	0	0	0	0	0	36.2	0	0	0	0	0	0	0	36.2	0	0	36.2	0	0	0	0	0	0	0	254	0	0	0	0	36.2	72.5	0	109	72.5	0	0	0
cancer	0	0	26.5	0	0	0	0	0	26.5	0	0	0	0	0	0	0	0	26.5	0	26.5	0	0	0	0	0	0	0	0	0	0	0	0	0	0	26.5	0	0	0	0	0	0	0	0	0	0	0	0	0	0
cancer	0	0	0	0	0	0	0	0	0	0	26.6	0	26.6	0	0	0	26.6	0	0	0	0	0	0	0	0	0	0	0	53.1	0	26.6	106	0	0	0	0	0	0	0	0	26.6	0	0	0	53.1	0	0	0	0
cancer	0	0	42.2	0	0	0	0	0	0	0	0	0	42.2	0	0	0	0	0	42.2	0	0	0	0	0	0	0	0	0	0	0	0	295	42.2	0	0	0	0	0	0	0	0	0	0	0	0	0	0	0	0
cancer	0	0	38.5	0	0	0	0	0	0	0	38.5	0	38.5	732	0	0	0	1.04e+03	385	0	0	0	0	38.5	0	0	77.1	0	0	308	0	116	77.1	2.66e+03	0	0	347	0	0	77.1	0	0	0	0	38.5	38.5	0	38.5	116
cancer	0	23.1	0	0	0	0	0	0	0	0	23.1	0	0	23.1	0	0	0	0	23.1	0	0	0	0	23.1	0	0	23.1	0	0	0	0	92.6	0	23.1	0	0	92.6	0	0	0	0	0	0	0	0	23.1	0	23.1	0
cancer	29.6	0	0	0	0	0	0	0	0	0	0	0	0	29.6	0	0	0	0	0	0	0	0	0	0	0	0	0	0	0	0	0	0	0	0	0	0	0	0	0	0	0	29.6	0	0	0	0	29.6	0	0
cancer	0	0	0	0	0	0	0	0	0	0	0	13.9	13.9	0	0	13.9	13.9	0	0	0	0	0	0	13.9	0	0	0	0	0	0	0	0	27.9	13.9	0	0	0	0	0	0	0	0	97.5	0	13.9	0	13.9	0	0
noncancer	0	0	0	0	0	0	0	0	0	0	0	0	0	0	0	0	0	0	0	0	0	0	0	0	0	0	0	0	42.4	0	0	42.4	0	0	0	0	0	0	0	0	0	0	0	0	0	0	0	0	0
noncancer	45.9	0	15.3	45.9	0	0	15.3	0	0	0	0	91.7	61.1	0	0	0	138	0	0	0	0	0	0	30.6	0	30.6	0	0	91.7	0	30.6	76.4	30.6	15.3	0	0	0	0	0	0	0	0	306	0	30.6	30.6	45.9	0	0
noncancer	0	0	0	0	0	0	0	0	0	0	0	0	0	0	0	0	0	0	0	0	0	0	0	0	0	0	0	0	0	0	0	365	36.5	110	0	0	36.5	0	0	0	0	0	110	0	73	0	0	0	0
noncancer	0	0	0	0	0	0	0	0	0	0	0	0	24.5	24.5	0	0	48.9	0	0	0	0	0	0	24.5	0	0	0	0	24.5	0	0	0	24.5	73.4	0	0	0	0	0	0	0	0	122	0	73.4	24.5	0	0	0
noncancer	0	0	0	0	0	0	0	0	0	0	0	0	0	0	0	0	0	0	0	32.3	0	0	0	0	0	0	0	0	0	0	0	194	0	0	0	0	0	0	0	0	0	32.3	64.6	0	0	0	0	0	0
noncancer	0	0	0	0	0	0	0	0	0	0	0	0	0	0	0	0	50.4	0	0	0	50.4	0	0	0	0	0	0	0	0	0	25.2	277	0	0	0	0	0	0	0	0	0	0	50.4	0	25.2	25.2	0	0	0
noncancer	0	0	0	27.8	0	0	0	0	0	0	0	0	0	0	0	0	0	27.8	0	0	0	0	0	0	0	27.8	27.8	0	0	0	27.8	306	0	0	0	0	0	0	0	0	0	0	27.8	0	0	0	0	0	0
cancer	0	0	30.6	0	0	0	0	0	0	0	30.6	30.6	61.1	0	0	91.7	91.7	0	0	30.6	30.6	0	0	0	30.6	0	30.6	0	30.6	0	0	0	91.7	91.7	0	0	0	0	0	30.6	0	30.6	0	0	153	0	61.1	0	0
cancer	0	0	0	0	0	0	0	0	0	0	0	0	0	0	0	0	0	12.3	0	0	0	0	0	0	0	0	0	0	0	0	24.6	49.2	0	12.3	0	0	12.3	0	0	0	0	0	36.9	0	36.9	0	0	0	0
cancer	0	0	0	33.4	0	0	33.4	0	0	0	0	0	0	33.4	0	0	0	33.4	0	0	0	0	0	0	0	0	0	0	0	0	0	33.4	33.4	33.4	0	0	0	0	0	0	0	0	33.4	0	0	0	0	0	0
cancer	0	0	0	0	0	0	0	0	0	0	0	0	31.9	0	0	0	31.9	0	15.9	0	15.9	0	0	31.9	0	0	0	0	0	0	0	79.7	0	15.9	0	15.9	0	0	0	0	0	0	31.9	0	31.9	0	31.9	0	0
cancer	0	0	56.4	0	0	0	18.8	0	0	0	0	75.3	0	0	0	0	37.6	0	0	37.6	0	0	0	0	0	0	0	0	37.6	0	0	56.4	0	0	0	0	0	0	0	0	0	37.6	113	0	37.6	0	18.8	18.8	0
cancer	0	0	43	0	0	43	0	0	0	0	0	0	0	0	0	0	0	0	0	21.5	0	0	0	0	0	0	0	0	0	0	0	0	0	21.5	0	0	0	0	0	0	0	0	21.5	0	0	0	0	0	0
cancer	0	0	0	0	0	0	0	0	0	0	0	0	0	0	0	0	0	0	0	0	30.4	0	0	0	0	0	0	0	0	0	0	30.4	0	0	0	0	60.9	0	0	0	0	0	91.3	0	0	0	0	0	0
cancer	0	0	0	0	0	0	0	0	0	0	0	0	0	0	0	0	19.1	0	0	0	0	0	0	0	0	0	0	0	19.1	0	0	0	0	57.3	0	0	0	0	0	0	0	0	153	0	38.2	0	0	0	0
cancer	0	0	0	0	0	0	0	38.6	0	0	0	38.6	77.2	0	0	116	0	154	0	0	0	0	0	0	0	0	0	0	0	77.2	0	0	77.2	0	0	0	38.6	38.6	0	0	0	38.6	618	0	38.6	154	38.6	0	38.6
cancer	0	0	0	0	0	0	0	0	0	0	0	0	0	0	0	38.7	0	38.7	0	0	0	0	0	0	0	0	0	0	0	0	38.7	77.4	0	0	0	38.7	38.7	0	0	0	0	0	0	0	0	0	0	0	0
cancer	0	0	16.6	0	0	0	0	66.6	0	0	0	0	0	0	0	0	16.6	0	0	0	16.6	0	0	16.6	0	16.6	0	0	16.6	0	33.3	33.3	33.3	0	0	0	66.6	0	0	0	0	0	16.6	0	0	0	16.6	0	0
cancer	0	0	12.4	0	0	0	0	0	0	0	0	12.4	0	0	0	0	0	12.4	0	0	0	12.4	12.4	0	0	0	0	0	0	0	49.5	24.8	0	0	0	12.4	0	0	0	24.8	0	0	0	0	24.8	0	0	0	0
cancer	0	0	0	0	0	0	0	0	0	0	0	0	0	0	0	0	0	0	0	0	0	0	0	0	0	0	0	0	0	0	0	38.3	0	0	0	0	0	0	0	0	0	0	0	0	38.3	0	0	0	0
cancer	0	0	0	0	0	0	0	0	0	0	0	43.3	14.4	0	0	14.4	0	0	0	0	0	28.9	0	0	0	0	0	0	0	0	0	14.4	14.4	14.4	0	0	28.9	0	0	14.4	0	0	86.7	0	0	14.4	0	0	0
cancer	0	0	0	14.8	0	0	0	0	0	0	0	74.2	0	0	0	0	29.7	0	0	0	0	0	0	0	0	0	0	0	0	0	44.5	178	29.7	0	0	0	0	0	0	0	0	0	104	0	0	0	14.8	0	0
cancer	0	0	27.8	0	0	0	27.8	83.3	27.8	0	27.8	0	0	0	0	0	55.6	0	0	0	0	0	0	0	0	55.6	0	0	0	27.8	27.8	111	0	111	0	0	222	0	0	0	0	0	0	0	27.8	111	0	27.8	0
cancer	0	0	0	12.1	0	0	0	0	0	0	0	12.1	0	0	0	0	0	0	0	0	0	0	0	0	0	24.2	0	0	0	0	0	84.7	0	12.1	0	0	0	0	0	0	0	12.1	60.5	0	0	0	0	0	0
cancer	0	0	0	0	0	0	32.4	0	0	0	0	0	0	0	0	0	0	0	0	0	0	0	0	0	0	0	0	0	0	0	32.4	64.7	32.4	0	0	0	0	0	0	0	0	0	32.4	0	0	0	0	0	0
cancer	0	0	0	0	0	0	0	0	0	0	0	0	28.8	0	0	28.8	0	28.8	0	0	0	0	0	57.6	0	28.8	0	0	0	0	28.8	28.8	0	28.8	0	0	28.8	0	0	0	0	28.8	28.8	0	0	0	0	0	0
cancer	0	0	0	0	61	0	0	30.5	30.5	0	61	30.5	0	183	0	30.5	0	91.5	0	152	0	0	0	0	0	0	183	0	61	183	0	30.5	0	30.5	0	0	122	30.5	0	122	0	0	61	0	30.5	0	0	122	61
cancer	12	0	0	0	0	0	0	0	0	0	0	0	0	12	0	0	0	0	0	12	0	0	0	0	0	23.9	0	0	12	0	0	59.8	0	12	0	0	23.9	0	0	0	12	0	35.9	0	12	0	0	0	0
cancer	0	0	0	0	0	0	0	0	0	0	0	0	0	30.2	0	0	30.2	0	0	0	0	0	0	0	0	0	30.2	0	0	0	0	151	30.2	0	0	0	0	0	0	0	0	0	0	0	30.2	0	0	30.2	0
cancer	0	0	36.3	0	36.3	0	0	0	0	0	0	109	36.3	36.3	0	0	72.7	0	0	0	0	0	0	0	0	0	0	0	0	0	0	145	36.3	0	0	0	0	0	0	0	0	0	109	0	0	0	36.3	0	0
cancer	0	61.1	0	30.5	0	0	0	0	0	0	0	0	0	0	0	0	30.5	61.1	0	30.5	0	0	0	0	0	0	0	0	0	0	0	91.6	30.5	30.5	0	0	91.6	0	0	0	0	0	153	0	0	0	0	30.5	0
cancer	35.6	35.6	0	0	0	0	0	0	0	0	0	35.6	35.6	0	0	0	35.6	0	0	0	0	0	0	0	0	0	0	0	0	0	0	35.6	35.6	35.6	0	0	35.6	0	0	0	0	0	0	0	35.6	0	0	0	0
cancer	0	0	52.5	0	0	0	0	0	0	0	0	26.2	0	0	0	0	52.5	0	0	0	26.2	0	0	0	0	0	0	0	0	0	26.2	157	26.2	26.2	0	0	0	0	0	0	0	0	26.2	0	26.2	0	0	0	0
cancer	0	0	0	13.2	0	0	0	13.2	0	0	0	0	26.4	0	0	0	0	0	13.2	26.4	0	0	13.2	13.2	0	13.2	0	0	0	0	13.2	66.1	0	0	0	0	0	0	0	0	0	185	0	0	13.2	0	0	13.2	0
cancer	0	0	0	0	0	0	0	0	0	0	0	0	0	0	0	0	0	28.2	0	0	0	0	0	0	0	0	0	0	0	0	0	0	0	0	0	0	0	0	0	0	0	0	28.2	0	28.2	28.2	0	0	0
cancer	0	0	0	0	0	0	0	0	0	0	0	0	0	0	0	0	0	0	0	0	0	0	0	0	0	0	0	0	41	0	0	0	0	0	0	0	0	0	0	0	0	41	0	0	0	0	0	0	0
cancer	0	0	0	0	0	0	0	0	0	0	0	0	49.9	0	0	0	0	99.9	0	0	0	0	0	0	0	0	0	0	49.9	0	0	0	0	0	0	0	0	0	0	0	0	0	0	0	0	0	0	0	0
cancer	0	0	0	0	0	14.6	0	0	0	0	0	0	0	0	0	0	0	43.8	0	73	0	0	0	0	0	14.6	0	0	14.6	0	14.6	0	0	0	0	0	14.6	0	29.2	0	0	0	29.2	0	14.6	0	0	87.7	0
cancer	0	0	0	41.2	0	0	0	0	206	0	0	165	41.2	1.52e+03	0	0	41.2	536	0	0	0	0	0	82.4	124	82.4	0	0	41.2	0	412	124	288	206	0	41.2	41.2	0	124	0	0	0	82.4	0	82.4	124	0	0	206
cancer	96.8	0	0	0	0	0	32.3	32.3	64.6	0	32.3	129	96.8	0	0	0	129	64.6	129	194	0	0	96.8	96.8	0	0	323	0	129	129	32.3	226	64.6	129	0	0	64.6	0	0	0	0	0	323	0	0	129	64.6	129	0
cancer	0	0	0	0	0	0	17.7	0	0	0	0	53.2	0	0	0	17.7	17.7	0	0	0	17.7	0	0	17.7	0	0	0	0	0	0	17.7	124	0	0	17.7	0	0	0	0	0	0	0	35.5	0	0	0	17.7	0	0
cancer	0	0	0	0	0	0	0	223	0	0	0	0	0	27.9	0	0	0	27.9	139	0	0	0	0	0	0	27.9	0	0	27.9	55.7	167	27.9	55.7	139	0	27.9	501	0	0	0	0	0	27.9	0	27.9	306	55.7	27.9	0
cancer	0	0	0	54.5	0	27.3	0	300	0	0	0	27.3	0	27.3	0	0	0	681	0	0	0	0	0	0	0	0	0	0	0	0	0	27.3	27.3	81.8	0	191	654	0	0	164	0	0	54.5	27.3	518	845	0	0	109
cancer	0	0	35.5	35.5	0	0	35.5	106	177	0	0	35.5	35.5	106	0	106	35.5	319	0	0	0	0	0	0	35.5	0	0	0	35.5	0	0	70.9	0	355	0	0	745	0	0	35.5	35.5	70.9	106	0	319	70.9	70.9	0	0
cancer	0	0	0	0	0	0	0	73.3	36.6	0	0	0	0	0	0	0	36.6	0	0	0	0	0	0	0	0	0	0	0	0	0	0	110	36.6	73.3	0	0	110	0	0	0	0	0	0	0	0	0	73.3	0	0
cancer	0	0	0	27.3	0	0	0	0	0	0	0	54.6	0	0	0	27.3	0	0	0	0	0	0	0	0	0	0	27.3	0	54.6	0	27.3	164	0	27.3	27.3	0	0	0	0	0	0	0	109	0	0	0	0	0	0
cancer	65.5	0	98.3	197	0	0	65.5	32.8	0	0	0	426	98.3	0	0	426	164	0	0	65.5	0	0	0	164	0	131	0	0	197	0	32.8	32.8	131	0	164	0	0	0	0	0	0	0	819	0	32.8	65.5	65.5	0	0
cancer	0	0	0	0	0	0	0	0	0	0	0	0	0	37	0	0	0	0	74	37	0	0	0	0	0	0	0	0	0	0	0	185	0	37	37	0	0	0	0	0	0	37	37	0	0	37	0	0	0
cancer	120	0	29.9	0	0	0	29.9	89.7	0	0	29.9	29.9	29.9	0	239	0	29.9	179	89.7	0	0	0	29.9	0	0	29.9	329	0	59.8	239	150	120	150	389	0	0	89.7	0	0	0	0	0	59.8	0	120	239	29.9	0	0
cancer	0	0	0	0	0	26.1	0	964	26.1	0	235	0	0	26.1	0	0	0	443	365	26.1	0	0	599	0	0	130	0	0	0	365	782	52.1	0	1.8e+03	0	78.2	1.3e+03	0	0	0	0	0	0	0	26.1	1.64e+03	0	261	313
cancer	0	27.8	0	0	0	0	0	55.5	0	0	0	0	27.8	0	0	0	27.8	167	0	139	0	0	0	0	0	0	0	0	27.8	0	55.5	111	0	27.8	0	27.8	55.5	0	0	27.8	0	0	139	0	27.8	27.8	0	0	0
cancer	0	0	0	0	0	0	0	0	0	0	0	0	0	0	0	0	31.7	95.1	0	0	31.7	0	0	0	0	0	0	0	0	63.4	31.7	0	0	63.4	0	0	31.7	0	0	0	0	0	0	0	0	0	0	0	0
cancer	0	0	43	0	0	0	0	0	0	0	0	0	0	0	0	43	43	0	0	0	0	0	0	0	0	0	0	0	0	0	0	301	0	43	0	0	0	0	0	0	0	0	172	0	0	0	0	0	0
cancer	0	132	0	0	33	0	0	231	33	0	0	0	33	33	0	99.1	198	165	0	0	0	0	0	0	33	0	0	0	33	99.1	66	231	0	33	0	0	0	99.1	0	0	66	0	66	0	264	33	33	0	132
cancer	0	0	0	0	0	0	0	60.3	30.1	0	0	0	0	0	0	0	30.1	30.1	30.1	0	0	0	0	30.1	0	0	0	0	60.3	0	0	301	0	0	30.1	30.1	0	0	0	0	0	0	60.3	0	0	90.4	0	0	0
cancer	0	0	29.2	0	0	0	0	0	233	0	0	58.3	58.3	0	0	146	175	0	87.5	0	0	0	29.2	0	0	0	0	0	87.5	0	0	58.3	29.2	0	0	0	204	0	0	0	0	0	379	0	29.2	204	0	0	0
cancer	0	0	0	0	0	0	0	0	0	0	0	0	0	0	0	0	0	0	0	0	0	0	0	0	0	0	0	0	0	0	0	194	0	0	0	0	0	0	0	0	0	0	0	0	0	0	0	0	0
cancer	27.1	217	0	0	108	0	54.2	624	0	0	0	0	0	488	0	353	244	841	27.1	0	136	0	0	0	0	0	325	0	54.2	108	0	54.2	136	434	0	54.2	54.2	0	0	0	54.2	0	81.3	0	271	0	108	0	136
cancer	0	0	0	0	0	0	0	144	361	0	0	0	0	0	144	0	0	0	289	0	0	0	36.1	0	0	0	0	0	0	0	36.1	36.1	0	108	0	0	433	0	0	0	0	0	0	0	0	469	0	0	0
cancer	0	0	0	0	0	0	0	0	0	0	0	61.5	0	0	0	0	61.5	0	0	0	0	0	0	30.8	0	0	0	0	0	0	0	185	0	0	0	0	0	0	0	0	0	0	30.8	0	0	0	0	0	0
cancer	0	0	0	0	0	0	18.6	0	0	0	0	0	0	0	0	0	0	0	0	0	0	0	0	18.6	0	0	0	0	0	0	0	74.3	37.2	18.6	0	0	0	0	0	0	0	18.6	55.7	0	37.2	0	0	0	0
cancer	0	0	34.5	0	0	0	0	0	0	0	0	0	0	0	0	0	69.1	0	0	0	0	0	0	0	0	0	0	0	0	0	0	104	34.5	0	0	0	34.5	0	0	0	0	0	138	0	34.5	0	34.5	0	0
cancer	0	0	0	0	0	0	0	0	0	0	0	121	0	0	0	0	60.3	0	0	30.1	0	0	0	60.3	0	0	0	0	0	0	0	90.4	90.4	30.1	0	0	0	0	0	30.1	0	30.1	271	0	30.1	0	0	0	0
cancer	0	0	0	0	0	0	0	0	0	0	0	62.7	0	0	0	0	0	0	0	31.4	0	0	0	0	0	0	31.4	0	0	0	0	157	0	0	0	0	0	0	94.1	0	0	0	31.4	0	0	31.4	0	0	0
cancer	0	0	25.7	0	25.7	0	0	0	0	0	0	25.7	0	0	0	0	25.7	0	0	0	0	0	0	0	0	0	0	0	0	0	25.7	309	77.2	0	0	0	103	0	0	0	0	0	25.7	0	0	0	25.7	0	25.7
cancer	0	0	0	0	0	0	0	0	0	0	0	0	0	0	0	0	0	0	0	0	35.5	0	0	0	0	0	0	0	0	0	35.5	142	35.5	0	0	0	0	0	0	0	0	0	0	0	35.5	0	0	0	0
cancer	0	0	32.3	0	0	0	0	0	0	0	0	32.3	32.3	0	0	0	0	32.3	0	0	0	0	0	0	0	0	0	0	0	0	0	0	32.3	0	0	0	0	0	0	0	0	0	96.8	0	194	0	0	0	0
cancer	0	0	0	0	0	0	0	0	0	0	0	30.1	0	30.1	0	0	120	0	0	0	0	0	0	0	0	0	0	0	0	0	30.1	151	30.1	0	0	0	0	0	0	0	0	0	0	0	0	0	0	0	0
cancer	0	0	0	0	0	0	58.1	0	0	0	0	87.2	87.2	0	0	0	29.1	0	0	0	0	0	0	29.1	0	0	0	0	116	0	0	0	29.1	0	0	0	0	0	29.1	0	0	0	262	0	0	0	0	0	0
cancer	0	0	24.5	0	0	0	0	0	0	0	0	73.5	24.5	0	0	0	0	0	0	0	24.5	0	0	0	0	24.5	0	0	0	0	0	24.5	49	0	0	0	24.5	0	0	0	0	0	147	0	24.5	0	0	24.5	0
cancer	0	0	0	0	0	0	0	0	0	0	0	142	28.5	0	0	28.5	171	0	0	0	0	0	0	0	0	0	0	0	0	0	57	85.5	85.5	0	0	0	0	0	0	0	0	0	570	0	0	0	0	0	0
cancer	0	0	0	0	0	0	57.4	0	0	0	0	57.4	115	0	0	28.7	28.7	0	0	0	0	0	0	0	0	0	0	0	0	0	0	86.2	57.4	0	0	0	0	0	0	0	0	0	172	0	28.7	0	0	0	0
cancer	0	0	0	0	0	35.1	0	0	0	0	0	0	0	0	0	0	35.1	0	0	70.3	0	0	0	0	0	0	0	0	0	0	35.1	176	35.1	0	0	0	0	0	0	0	0	0	0	0	0	0	0	0	0
cancer	0	0	32.9	32.9	65.8	0	65.8	32.9	0	0	32.9	197	263	0	0	164	164	0	0	0	0	0	0	0	0	0	0	0	32.9	0	0	65.8	98.7	0	0	32.9	493	0	0	0	0	32.9	362	0	559	0	0	0	0
cancer	0	0	0	0	0	0	0	0	0	0	0	92.9	92.9	0	0	31	0	0	0	0	0	0	0	0	61.9	61.9	0	0	31	31	0	0	279	0	0	0	464	0	0	0	0	31	372	0	92.9	61.9	0	0	31
cancer	0	0	0	54.8	0	0	0	0	0	0	0	137	192	0	0	82.2	192	0	0	0	0	0	0	54.8	0	0	0	0	82.2	54.8	0	110	27.4	0	27.4	0	164	0	0	0	0	0	329	0	27.4	0	0	0	0
cancer	0	0	45.7	30.5	0	0	15.2	0	0	0	0	76.2	15.2	0	0	45.7	61	0	0	15.2	0	0	0	30.5	0	0	0	0	76.2	0	0	61	15.2	15.2	0	0	15.2	0	0	0	0	15.2	198	0	15.2	45.7	15.2	0	0
noncancer	0	0	0	29.7	0	0	0	0	0	0	0	0	29.7	0	0	0	0	0	0	0	0	0	0	0	0	0	0	0	0	0	0	386	0	29.7	0	0	0	0	0	0	0	0	0	0	0	29.7	0	0	0
noncancer	0	0	46.5	0	0	0	23.2	0	0	0	0	0	23.2	0	0	0	0	0	0	0	0	0	0	0	0	0	0	0	0	0	23.2	116	46.5	46.5	0	0	23.2	0	0	0	0	0	23.2	0	23.2	0	0	0	0
noncancer	0	0	39.5	0	0	0	0	0	0	0	0	39.5	39.5	0	0	0	0	0	0	0	0	0	0	0	0	0	0	0	39.5	0	158	158	0	0	39.5	0	39.5	0	0	0	0	0	0	0	0	0	0	0	0
noncancer	0	0	0	0	26.1	0	0	0	0	0	0	0	0	0	0	0	0	0	0	0	0	0	0	0	0	0	26.1	0	0	0	0	157	0	0	0	0	26.1	0	0	0	0	0	0	0	0	0	0	0	0
noncancer	24.6	0	0	0	0	0	0	0	0	0	0	0	24.6	0	0	24.6	49.3	0	0	0	0	0	0	24.6	0	24.6	0	0	0	0	0	148	0	24.6	0	0	0	0	0	0	0	0	73.9	0	0	0	24.6	0	0
noncancer	0	0	32.2	32.2	0	0	0	0	0	0	0	0	0	0	0	0	32.2	0	0	0	0	0	0	0	0	0	0	0	0	0	0	290	0	0	0	0	0	0	0	0	0	0	0	0	32.2	0	0	0	0
noncancer	0	0	27.2	0	0	0	0	0	0	0	0	0	0	0	0	0	0	0	0	0	54.4	0	0	0	0	0	0	0	0	0	0	109	0	0	0	0	0	0	0	0	0	0	81.6	0	0	0	0	0	0
noncancer	0	0	0	0	0	0	0	0	0	0	0	0	0	0	0	0	36	0	0	0	36	0	0	0	0	0	36	0	0	0	0	216	0	108	0	0	0	0	36	0	0	36	36	0	36	0	36	36	0
noncancer	0	0	58.8	0	0	0	0	0	0	0	0	58.8	0	0	0	88.2	147	0	0	0	0	29.4	0	0	0	29.4	0	0	58.8	0	29.4	58.8	176	0	0	0	0	0	0	0	0	29.4	235	0	0	29.4	118	0	0
noncancer	0	0	0	0	0	0	0	0	0	0	0	0	0	0	0	0	0	23.9	0	0	23.9	0	0	0	0	0	0	0	0	0	23.9	168	0	23.9	0	0	0	0	0	0	0	0	0	0	0	0	0	0	0
noncancer	0	0	0	0	0	0	0	0	0	0	0	0	0	0	0	0	0	0	0	0	0	0	0	0	0	0	0	0	34.1	0	0	341	0	34.1	0	0	0	0	0	0	0	0	34.1	0	34.1	0	0	0	0
noncancer	32.9	0	0	0	0	0	32.9	0	0	0	0	0	0	0	0	0	32.9	0	0	0	0	0	0	32.9	0	0	0	0	0	0	0	230	32.9	0	0	0	0	0	0	0	0	0	0	0	0	0	0	0	0
noncancer	0	0	0	0	0	0	0	0	0	0	0	34.3	0	0	0	0	0	0	0	0	0	0	0	0	0	0	0	0	34.3	0	68.5	34.3	0	0	0	0	0	0	0	0	0	0	68.5	0	68.5	0	0	0	0
noncancer	0	0	0	0	0	0	31.8	0	0	0	0	0	31.8	31.8	0	0	0	0	0	0	0	0	0	31.8	0	0	31.8	0	31.8	0	0	63.7	0	0	0	0	0	0	0	0	0	31.8	31.8	0	31.8	0	0	0	0
noncancer	0	0	0	28.4	0	0	0	28.4	0	0	0	0	28.4	28.4	0	0	170	28.4	0	0	0	0	0	56.8	0	85.2	28.4	0	28.4	0	28.4	85.2	114	0	0	0	28.4	0	0	0	0	0	142	0	0	0	56.8	0	0
noncancer	0	0	56.5	56.5	0	0	0	0	0	0	0	170	56.5	0	0	28.3	141	0	0	0	0	0	0	28.3	0	28.3	0	0	28.3	0	28.3	226	56.5	0	28.3	0	28.3	0	0	0	0	0	396	0	28.3	0	28.3	0	0
noncancer	0	0	0	0	0	0	0	27.3	0	0	0	27.3	0	0	0	0	0	0	0	0	0	0	0	27.3	0	0	0	0	0	0	27.3	81.9	0	27.3	0	0	0	0	0	0	0	0	54.6	0	0	0	0	0	0
noncancer	0	0	0	0	22.8	0	0	0	0	0	0	22.8	0	0	0	0	0	0	0	0	0	0	0	0	0	0	0	0	0	0	22.8	183	0	0	22.8	0	0	0	0	0	0	0	22.8	0	0	0	0	0	0
cancer	0	0	0	0	0	0	0	0	0	0	0	0	71	0	0	0	0	35.5	0	0	0	0	0	0	0	0	35.5	0	0	0	0	142	0	0	0	0	0	0	0	0	0	0	71	0	35.5	0	0	0	0
cancer	0	0	0	0	0	0	0	20.9	0	0	20.9	0	62.8	0	0	0	20.9	0	0	20.9	0	0	0	20.9	0	0	20.9	0	0	20.9	0	167	20.9	0	0	0	0	0	0	0	0	0	83.7	0	41.8	0	0	0	0
cancer	0	0	0	0	0	0	0	0	0	0	0	0	0	0	0	0	0	0	0	0	35.8	0	0	0	0	0	0	0	0	0	0	35.8	0	0	0	0	35.8	0	0	0	0	0	0	0	35.8	0	0	0	0
cancer	0	0	0	0	0	0	0	0	0	0	0	72.8	0	0	0	36.4	36.4	109	72.8	36.4	0	0	72.8	0	0	0	182	0	36.4	0	0	182	0	219	36.4	0	146	0	0	0	0	0	146	0	0	255	0	0	0
noncancer	0	0	0	0	0	0	0	0	0	0	0	0	29.1	0	0	0	0	0	0	0	29.1	0	0	29.1	0	0	0	0	0	0	29.1	87.3	0	0	0	0	0	0	0	0	0	0	0	0	0	0	29.1	0	0
noncancer	0	0	0	0	0	0	0	0	30.2	0	0	0	0	0	0	0	0	0	0	0	0	0	0	0	0	0	0	0	0	0	0	181	0	0	0	0	0	0	0	0	0	0	0	0	30.2	0	0	0	0
noncancer	0	0	28.4	0	0	0	0	0	0	0	0	56.8	28.4	28.4	0	0	28.4	0	0	0	0	0	0	0	0	28.4	0	0	0	0	56.8	142	28.4	0	28.4	0	0	0	0	0	0	0	28.4	0	28.4	0	0	0	0
noncancer	0	0	30	59.9	0	0	30	0	0	30	0	0	0	0	0	0	30	0	0	0	0	0	0	30	0	0	30	0	0	0	30	89.9	30	30	0	0	0	0	0	30	0	0	30	0	0	0	30	30	0
noncancer	0	0	0	0	0	0	0	0	0	0	0	23.7	71.1	0	0	0	47.4	0	0	0	0	0	0	0	0	0	0	0	0	47.4	0	213	23.7	0	0	0	0	0	23.7	0	0	0	119	0	0	0	0	0	0
noncancer	0	0	32.3	0	0	0	0	0	0	0	0	0	0	0	0	0	0	0	0	0	0	0	0	32.3	0	0	0	0	0	0	97	194	0	32.3	0	0	0	0	0	0	0	0	64.7	0	0	0	0	0	0
noncancer	0	0	27.6	0	0	0	0	0	0	0	0	0	0	0	0	0	0	0	0	0	0	0	0	0	0	0	0	0	0	0	0	82.8	0	0	0	0	27.6	0	0	0	0	0	82.8	0	0	0	0	0	0
noncancer	29.7	0	29.7	0	0	0	0	0	0	0	0	0	0	0	0	0	0	0	0	0	0	0	0	0	0	0	0	0	29.7	0	0	208	0	0	0	0	0	0	0	0	0	0	0	0	0	0	0	0	0
noncancer	0	0	0	0	0	0	0	0	0	0	0	0	0	0	0	0	0	0	0	0	0	0	0	32.3	0	0	0	0	0	0	64.5	161	0	0	0	0	0	0	0	0	0	0	96.8	0	0	0	0	0	0
noncancer	0	0	0	59.2	0	0	0	0	0	0	0	88.7	0	0	0	0	29.6	0	0	0	0	0	0	59.2	0	0	0	0	29.6	0	59.2	207	0	29.6	0	0	0	0	0	0	0	0	177	0	0	0	0	0	0
noncancer	0	0	0	0	0	0	0	0	0	0	0	30	120	0	0	0	0	0	0	0	30	0	0	30	0	0	0	0	0	0	0	60	0	0	0	0	60	0	0	0	0	0	30	0	0	0	0	0	0
noncancer	0	0	0	0	0	0	0	0	0	0	0	0	0	0	0	0	0	0	0	0	0	0	0	0	0	0	0	0	0	0	0	27	0	0	0	27	0	0	0	0	0	0	0	0	0	0	0	0	0
cancer	0	0	0	0	0	0	0	58.7	29.3	0	0	0	0	0	0	0	0	58.7	0	0	29.3	0	0	0	0	0	0	0	0	0	58.7	147	0	88	0	0	58.7	0	0	29.3	0	0	0	0	58.7	29.3	0	29.3	0
noncancer	0	0	0	0	0	0	0	0	0	0	0	0	0	0	0	0	28.8	0	0	0	0	0	0	0	0	0	0	0	0	0	57.7	288	0	0	0	0	0	0	0	0	0	0	0	0	28.8	0	0	0	0
noncancer	0	0	0	69.2	0	0	0	0	0	0	0	138	34.6	0	0	34.6	104	0	0	0	0	34.6	0	34.6	0	34.6	0	0	0	0	69.2	69.2	0	0	0	0	0	0	0	0	0	69.2	173	0	0	0	0	0	0
noncancer	0	0	0	0	0	0	0	0	0	0	0	0	0	0	0	0	65	0	0	0	0	0	0	0	0	0	0	0	0	0	0	325	0	0	0	0	0	0	0	0	0	0	0	0	0	0	0	0	0
noncancer	0	0	0	26.5	0	0	0	0	0	0	0	26.5	0	0	0	0	26.5	0	0	0	0	0	0	0	0	0	0	0	0	0	0	106	0	53	0	0	0	0	0	0	0	0	0	0	0	0	0	0	0
noncancer	0	0	28.5	0	0	0	0	0	0	0	0	57.1	0	0	0	0	0	0	0	0	0	0	0	28.5	0	0	0	0	0	0	28.5	343	28.5	0	0	0	0	0	0	0	0	0	114	0	28.5	0	0	0	0
noncancer	0	0	0	0	0	0	0	0	0	0	0	0	27.7	0	0	0	0	0	0	0	0	0	0	0	0	0	0	0	0	0	27.7	111	27.7	0	0	0	0	0	0	0	0	27.7	55.4	0	0	0	0	0	0
noncancer	0	0	56.6	28.3	0	0	56.6	0	0	0	0	0	28.3	0	0	28.3	84.9	0	0	0	0	0	0	84.9	0	0	0	0	28.3	0	28.3	56.6	56.6	0	0	0	0	0	0	0	0	28.3	170	0	0	28.3	28.3	0	0
noncancer	0	0	0	0	0	0	0	0	33.4	0	0	0	0	0	0	0	0	0	0	0	0	33.4	0	0	0	0	0	0	0	0	33.4	368	0	0	0	0	0	0	0	0	0	33.4	0	0	0	0	0	0	0
noncancer	27.2	0	27.2	0	0	0	27.2	0	0	0	0	0	27.2	0	0	0	0	0	0	0	0	0	0	27.2	0	0	0	0	27.2	0	54.5	136	27.2	0	27.2	0	0	0	0	0	0	0	81.7	0	27.2	27.2	0	0	0
noncancer	0	0	0	28.1	0	0	0	0	0	0	0	0	0	0	0	0	0	28.1	0	0	0	0	0	0	0	0	0	0	0	0	0	169	0	0	0	0	0	0	0	0	0	0	0	0	0	0	0	0	0
noncancer	0	0	0	70.9	0	0	0	0	0	0	0	70.9	0	0	0	0	0	0	0	0	0	0	0	35.5	0	0	0	0	0	0	35.5	35.5	0	35.5	0	0	0	0	0	0	0	0	35.5	0	0	0	0	0	0
noncancer	0	0	0	0	0	0	0	0	0	0	0	0	0	0	0	0	0	0	0	0	54.5	0	27.2	0	0	0	0	0	0	0	0	163	0	0	0	0	0	0	0	0	0	0	0	0	27.2	0	0	0	0
noncancer	0	0	0	0	0	0	0	0	0	0	0	23.7	0	0	0	0	0	0	0	0	0	0	0	0	0	0	0	0	0	0	0	166	23.7	0	0	0	0	0	0	0	0	0	71.1	0	47.4	0	23.7	0	0
noncancer	0	0	0	0	29.5	0	0	0	0	0	0	0	0	0	0	0	0	0	0	0	0	0	0	0	0	0	0	0	0	0	88.4	295	0	0	0	0	0	0	0	0	0	0	29.5	0	29.5	0	0	0	0
cancer	0	0	0	0	0	0	0	0	0	0	0	31.2	0	0	0	31.2	0	0	0	0	0	0	0	0	0	0	0	0	0	0	62.5	125	0	0	0	0	0	0	0	0	0	0	31.2	0	0	0	0	0	0
cancer	0	0	0	0	0	0	0	0	0	0	0	0	0	0	0	0	0	0	0	0	0	0	0	0	0	0	33.9	0	0	0	0	67.8	0	33.9	0	0	67.8	0	0	0	0	0	0	0	0	0	0	33.9	0
cancer	0	0	0	0	0	0	0	0	0	0	0	74.6	0	0	0	0	0	0	0	0	0	0	0	37.3	0	37.3	0	0	37.3	0	0	37.3	0	0	0	0	0	0	0	0	0	0	0	0	0	0	0	0	0
cancer	0	25.6	0	0	0	0	0	0	0	0	0	25.6	0	0	0	0	0	0	0	0	0	25.6	0	0	0	0	0	0	0	0	0	76.9	0	0	0	0	0	0	0	0	0	0	51.3	0	0	0	25.6	0	0
cancer	0	141	0	47.1	0	0	0	118	188	0	0	23.5	0	23.5	23.5	118	0	0	0	47.1	0	0	0	0	70.6	23.5	23.5	0	0	0	0	0	141	23.5	0	0	70.6	0	188	0	0	0	23.5	0	23.5	23.5	0	23.5	94.2
cancer	0	0	0	0	0	0	0	0	0	0	0	0	0	0	0	0	0	0	0	0	0	0	0	0	0	27	0	0	0	0	0	27	0	0	0	0	27	0	0	0	0	0	0	0	0	0	0	0	0
cancer	0	0	0	53.8	0	26.9	0	0	53.8	0	0	0	26.9	0	0	108	0	80.8	0	0	0	0	0	0	0	0	0	0	0	26.9	0	53.8	0	26.9	0	0	0	0	0	0	0	0	26.9	0	26.9	26.9	0	0	135
cancer	0	0	0	0	0	0	0	0	0	0	0	0	0	0	0	26.6	26.6	0	0	0	0	0	0	0	0	0	0	0	26.6	0	0	26.6	0	0	0	0	0	0	0	0	0	26.6	133	0	0	0	26.6	0	0
cancer	0	0	0	0	0	0	0	0	27.7	0	0	0	0	0	0	0	0	0	0	27.7	0	0	0	0	0	0	0	0	0	0	0	27.7	0	0	0	0	27.7	0	0	0	0	0	0	0	83.2	0	0	27.7	0
cancer	0	0	28.3	0	0	0	0	0	0	0	0	0	0	0	0	0	0	56.6	0	28.3	0	0	0	0	0	0	0	0	0	0	0	28.3	0	0	0	0	28.3	0	0	0	0	0	0	0	0	0	0	28.3	0
cancer	0	0	0	0	0	0	0	22.6	0	0	0	0	0	0	0	0	22.6	0	0	0	0	0	0	0	0	0	0	0	0	0	0	0	0	22.6	0	0	0	0	0	0	0	0	22.6	0	22.6	0	0	0	0
cancer	0	0	0	0	0	0	0	0	0	0	0	0	0	0	0	0	0	0	0	0	0	0	0	0	0	0	0	0	0	0	0	51.8	0	0	0	0	0	0	0	0	0	0	0	0	0	0	0	25.9	0
cancer	0	0	0	0	0	0	0	0	0	0	0	32.9	32.9	0	0	0	0	0	0	0	32.9	0	0	0	0	0	0	0	0	0	0	32.9	0	0	0	0	0	0	0	0	0	32.9	32.9	0	0	0	32.9	0	0
cancer	25	0	25	0	0	0	0	0	0	0	0	0	25	0	0	0	25	0	0	0	0	0	0	0	0	0	0	25	25	0	0	125	0	0	0	0	0	0	0	0	0	0	25	0	0	0	0	0	0
cancer	0	0	0	0	0	0	0	0	28.1	0	0	0	0	0	0	28.1	0	0	0	0	0	0	0	0	0	0	0	0	0	0	56.3	0	0	0	0	0	56.3	0	0	0	0	0	0	0	28.1	0	56.3	0	0
cancer	0	0	27.6	0	0	0	0	0	0	0	0	27.6	27.6	0	0	0	27.6	27.6	0	0	0	0	0	0	0	0	0	0	0	0	0	138	0	0	55.2	0	0	0	0	0	0	0	27.6	0	0	0	0	0	0
cancer	0	0	0	0	0	0	0	0	0	0	0	0	0	0	0	0	29.1	0	0	0	0	0	0	0	0	0	0	0	29.1	0	0	145	0	0	0	0	29.1	0	0	0	0	29.1	0	0	0	0	0	0	29.1
cancer	0	0	0	0	0	0	0	15.9	0	0	0	63.7	0	0	0	0	0	0	0	0	0	0	0	15.9	0	15.9	0	0	15.9	0	0	79.6	15.9	0	0	0	15.9	0	0	0	0	0	47.8	0	0	0	15.9	0	0
cancer	0	0	0	0	0	0	0	0	0	0	26	0	0	0	0	0	0	26	0	0	0	0	0	0	0	26	0	26	0	0	0	51.9	0	0	26	0	0	0	0	0	0	0	0	0	0	0	0	26	0
cancer	0	0	25.2	25.2	0	0	50.3	0	0	0	25.2	50.3	25.2	0	0	50.3	75.5	50.3	0	0	0	0	0	75.5	0	50.3	0	0	25.2	0	25.2	75.5	25.2	0	0	0	50.3	0	0	25.2	0	75.5	227	0	0	0	75.5	25.2	0
cancer	0	0	0	0	0	0	0	0	0	0	0	0	0	0	0	0	0	0	26.4	0	0	0	0	0	0	0	26.4	0	0	0	26.4	0	0	0	0	0	0	0	0	0	0	0	0	0	0	0	0	0	0
cancer	0	0	0	0	0	0	24.4	0	0	0	0	0	0	0	0	24.4	48.8	24.4	0	0	0	0	24.4	0	0	0	0	0	0	0	73.2	195	0	0	0	0	0	0	0	0	0	0	73.2	0	0	24.4	0	0	0
cancer	0	0	0	33.6	0	0	0	0	0	0	0	0	0	101	0	0	0	67.1	67.1	0	0	0	0	0	0	0	0	0	0	0	0	33.6	0	67.1	0	0	67.1	0	33.6	0	0	0	101	0	0	0	0	0	0
cancer	0	0	0	0	0	0	0	0	0	0	0	0	0	0	0	0	30	0	0	0	0	0	0	0	0	0	0	0	0	0	0	0	0	30	0	0	0	0	0	0	0	0	60	0	0	0	0	0	0
cancer	0	0	0	0	0	0	0	0	0	0	28.5	0	0	0	0	0	0	0	0	0	0	0	0	0	0	0	0	0	0	0	0	142	0	0	0	0	0	0	0	0	0	0	0	0	0	0	0	0	0
cancer	27.9	0	27.9	27.9	0	0	0	27.9	0	0	0	0	0	27.9	0	0	0	0	0	0	0	0	0	0	0	0	0	0	0	0	0	55.9	27.9	27.9	0	0	0	0	0	0	0	0	0	0	0	27.9	0	0	0
cancer	0	0	0	0	0	0	0	0	0	0	0	0	0	29.6	0	0	0	59.2	0	0	0	0	0	0	0	29.6	29.6	0	0	0	0	88.7	0	29.6	0	0	29.6	0	0	0	0	0	88.7	0	0	0	0	0	0
cancer	24.3	24.3	0	0	0	0	0	170	0	0	0	0	0	0	0	0	48.6	73	0	73	24.3	0	0	24.3	0	0	0	0	0	0	24.3	195	24.3	0	0	0	243	0	0	24.3	0	0	48.6	0	0	97.3	0	0	24.3
cancer	0	0	0	0	0	0	0	0	0	0	0	0	0	0	0	0	0	12.2	0	0	0	0	0	0	0	0	12.2	0	0	0	12.2	122	0	12.2	0	0	0	0	0	0	0	0	0	0	0	12.2	0	0	0
cancer	0	0	0	0	0	0	0	0	0	0	0	0	0	0	0	0	0	0	0	0	45.9	0	0	0	0	0	0	0	0	0	22.9	91.8	0	0	0	0	0	0	0	0	0	0	0	0	0	0	0	0	0
cancer	0	27.2	13.6	0	0	0	0	27.2	0	0	0	13.6	0	0	0	0	0	54.3	0	0	0	13.6	13.6	0	13.6	0	0	0	13.6	0	27.2	204	27.2	27.2	0	0	0	0	0	0	13.6	0	13.6	0	13.6	27.2	0	0	0
cancer	0	0	0	0	0	0	0	0	16.4	0	0	0	0	0	0	0	0	16.4	0	0	0	0	16.4	0	0	0	0	0	0	0	32.8	82	0	32.8	0	16.4	16.4	0	0	0	0	0	16.4	0	49.2	0	16.4	0	0
cancer	0	0	0	0	0	0	0	0	0	0	0	0	0	0	0	0	0	54.2	0	0	0	27.1	0	0	0	0	0	0	0	0	0	27.1	0	0	0	0	54.2	0	0	0	0	0	0	0	27.1	81.4	0	0	0
cancer	0	0	37	0	0	0	0	0	0	0	0	12.3	0	0	0	24.6	0	0	0	12.3	12.3	0	0	0	0	37	0	0	0	0	0	73.9	0	0	0	0	0	0	0	0	0	0	37	0	12.3	0	0	0	0
cancer	0	0	0	0	0	0	0	0	0	64	192	0	0	789	0	213	0	683	341	128	0	0	0	0	0	0	21.3	0	21.3	256	64	277	149	981	0	0	725	64	661	107	0	0	42.7	0	21.3	21.3	0	21.3	21.3
cancer	0	0	0	24.5	24.5	0	0	0	0	0	0	0	0	735	0	0	0	196	24.5	0	0	0	0	0	24.5	0	0	0	0	0	24.5	172	0	24.5	0	0	196	0	0	0	0	0	24.5	0	24.5	0	0	24.5	98
cancer	0	0	0	0	0	0	0	19.2	0	0	0	0	0	0	0	0	38.5	0	0	0	0	0	0	0	0	0	0	0	19.2	0	19.2	115	0	0	0	0	0	0	0	0	0	0	57.7	0	0	0	0	0	0
cancer	0	0	26.8	0	0	0	0	0	0	0	0	0	0	26.8	0	0	26.8	0	0	0	0	0	0	0	0	53.7	0	0	0	0	0	53.7	0	349	0	0	0	0	0	0	0	26.8	0	0	0	26.8	0	0	0
cancer	0	0	0	0	0	0	19.9	0	0	0	0	0	0	0	0	0	19.9	0	0	0	0	0	0	0	0	0	0	0	0	0	0	139	19.9	19.9	19.9	0	0	0	0	0	0	19.9	79.4	0	0	0	0	0	0
cancer	0	0	29.7	19.8	9.89	0	49.4	0	0	0	9.89	129	109	0	0	0	148	0	0	0	0	0	0	109	0	49.4	0	0	29.7	0	9.89	49.4	69.2	0	39.6	9.89	9.89	0	0	0	0	0	287	0	9.89	0	89	9.89	0
cancer	20.6	0	41.2	30.9	0	10.3	20.6	0	0	0	0	72.1	124	0	0	20.6	113	10.3	0	10.3	0	0	0	20.6	0	61.8	0	0	41.2	0	0	51.5	20.6	10.3	30.9	0	30.9	0	10.3	10.3	0	20.6	402	0	20.6	51.5	30.9	0	0
cancer	0	12.9	0	0	0	0	0	0	0	0	12.9	12.9	0	12.9	12.9	25.7	12.9	0	0	0	0	12.9	0	12.9	0	12.9	0	0	0	0	12.9	64.4	38.6	0	0	0	12.9	0	0	0	0	0	77.2	0	25.7	0	0	38.6	0
cancer	0	0	0	0	0	0	0	32.8	0	0	32.8	0	0	0	0	0	0	0	0	0	0	0	0	0	0	0	0	0	0	0	0	32.8	0	65.5	0	0	98.3	0	0	0	0	0	32.8	0	98.3	0	32.8	0	0
cancer	32.4	0	0	32.4	0	0	0	0	0	0	0	146	81	0	0	32.4	113	16.2	0	0	0	0	0	16.2	0	16.2	0	0	64.8	0	16.2	97.2	113	0	16.2	0	0	0	0	0	0	0	664	0	16.2	16.2	32.4	0	0
cancer	0	25.5	0	0	0	0	0	0	0	0	25.5	0	0	0	0	0	25.5	76.6	0	25.5	0	0	0	0	0	0	0	0	0	0	0	128	0	25.5	0	0	25.5	0	0	0	0	25.5	0	0	0	0	0	0	0
cancer	0	20.6	20.6	0	0	0	0	0	0	0	20.6	0	0	20.6	20.6	0	0	0	0	20.6	0	0	0	0	0	0	0	0	0	0	0	20.6	0	0	0	0	0	0	0	0	0	0	0	0	20.6	0	0	0	0
cancer	0	0	20.4	0	0	0	0	20.4	0	0	0	20.4	0	0	0	0	20.4	0	0	0	0	0	0	20.4	0	0	0	0	0	0	0	40.8	0	0	0	0	0	0	0	0	0	0	20.4	0	0	0	0	0	0
cancer	0	0	54.8	0	0	0	0	27.4	0	0	0	27.4	0	0	27.4	0	0	0	0	0	0	0	0	0	0	0	0	0	0	0	0	0	0	27.4	0	0	27.4	0	0	0	0	0	27.4	0	54.8	0	0	0	0
cancer	0	0	25.9	0	0	0	0	0	0	0	25.9	25.9	0	0	51.9	25.9	0	25.9	0	25.9	0	0	0	0	0	0	0	0	25.9	25.9	0	25.9	0	0	0	0	130	0	0	0	0	0	25.9	0	25.9	51.9	0	0	0
cancer	0	0	0	0	0	0	0	0	0	26	0	0	0	0	0	0	0	26	0	0	0	0	26	0	0	0	0	0	26	0	0	52	0	26	0	0	26	0	0	0	0	0	26	0	26	0	0	0	0
cancer	0	0	50.2	0	0	0	0	0	0	0	0	0	0	0	0	0	0	0	0	0	0	0	0	0	0	0	0	0	16.7	0	33.4	167	16.7	0	16.7	0	16.7	0	0	0	0	0	33.4	0	16.7	0	0	0	0
cancer	0	0	0	0	0	0	0	0	0	0	0	0	0	0	13.2	0	13.2	13.2	0	0	0	0	0	0	0	0	13.2	0	0	0	0	0	0	0	0	0	26.5	0	0	0	0	0	0	0	0	0	0	53	0
cancer	0	0	0	0	0	0	13.3	0	0	0	0	26.6	13.3	13.3	0	0	0	0	0	0	0	0	0	0	0	0	0	0	0	0	0	173	0	0	13.3	0	0	0	0	0	0	0	0	0	53.2	0	0	0	0
cancer	0	0	28.9	0	0	0	0	0	0	0	0	0	0	28.9	0	0	0	0	0	0	0	0	0	0	0	0	0	0	0	0	0	28.9	0	57.7	0	0	28.9	0	28.9	0	0	0	28.9	0	57.7	0	0	57.7	0
cancer	0	0	23.3	0	0	0	0	0	0	0	0	0	0	0	0	0	0	0	0	0	0	0	11.6	0	0	0	0	0	11.6	0	11.6	210	11.6	34.9	0	0	0	0	0	0	0	0	11.6	0	23.3	0	0	0	0
cancer	0	11.3	33.8	33.8	33.8	0	0	0	0	0	0	0	22.5	0	33.8	0	11.3	0	0	0	0	0	11.3	0	11.3	0	0	0	0	0	33.8	124	0	0	0	0	11.3	22.5	56.3	0	0	0	11.3	0	0	0	0	11.3	11.3
cancer	0	0	0	0	0	0	0	56.5	0	28.3	28.3	0	0	0	28.3	0	0	0	0	0	0	0	0	28.3	0	0	0	0	0	0	0	113	0	0	0	0	84.8	0	28.3	0	0	0	0	0	56.5	0	0	28.3	0
cancer	24.5	8.15	65.2	81.5	8.15	0	65.2	8.15	16.3	0	0	171	122	8.15	0	16.3	130	32.6	0	0	0	0	8.15	204	0	187	16.3	0	139	8.15	24.5	40.8	342	40.8	89.7	16.3	16.3	0	0	0	0	139	367	8.15	32.6	8.15	139	8.15	8.15
cancer	0	106	26.6	53.2	53.2	0	0	26.6	0	0	0	79.8	79.8	0	26.6	53.2	79.8	26.6	0	0	26.6	0	0	26.6	0	106	0	0	53.2	0	0	160	133	79.8	0	0	133	0	0	0	0	26.6	213	0	0	79.8	26.6	53.2	79.8
cancer	0	0	0	0	0	0	0	0	0	0	0	0	0	46.6	0	0	0	23.3	0	0	0	23.3	0	0	0	0	0	0	0	0	0	23.3	0	23.3	0	0	0	0	0	0	0	0	0	0	0	0	0	23.3	0
cancer	0	0	0	30.7	0	0	0	0	0	0	30.7	30.7	0	0	0	0	61.4	30.7	0	30.7	0	0	0	0	0	0	0	0	0	0	0	30.7	30.7	0	0	0	61.4	0	0	0	0	0	0	0	0	0	0	0	0
cancer	0	0	0	0	0	0	38	0	0	0	0	12.7	63.4	0	0	0	12.7	12.7	0	0	0	0	0	25.4	0	12.7	0	0	50.7	25.4	12.7	12.7	0	0	0	0	0	0	0	0	0	0	190	0	12.7	12.7	25.4	0	0
cancer	0	29.8	0	0	0	0	0	0	0	0	0	0	0	0	0	0	0	0	0	0	0	0	0	0	0	0	29.8	0	0	0	0	29.8	0	0	0	0	59.6	0	0	0	0	0	0	0	0	0	0	0	0
cancer	0	58.1	0	58.1	0	0	87.2	0	0	0	0	203	262	0	0	378	233	0	0	0	0	0	0	58.1	0	0	0	0	87.2	0	0	29.1	58.1	29.1	0	29.1	0	0	0	0	0	29.1	640	0	2.03e+03	29.1	87.2	0	29.1
cancer	0	0	30.1	30.1	0	0	0	0	0	0	0	30.1	30.1	0	0	60.2	90.4	0	0	0	30.1	30.1	0	0	0	30.1	0	0	30.1	0	0	90.4	181	0	30.1	0	60.2	0	0	0	0	0	211	0	241	0	0	0	0
cancer	0	0	28	28	0	0	28	0	0	0	0	112	84	0	0	0	112	0	0	0	0	0	0	0	0	28	0	0	56	0	0	140	84	28	0	0	420	0	0	0	0	0	336	0	84	28	0	0	0
noncancer	0	0	0	0	0	0	0	0	0	0	0	0	0	0	0	0	0	0	0	0	0	0	0	0	0	28.1	28.1	0	0	0	28.1	112	0	0	28.1	0	0	0	0	0	0	0	0	0	0	0	28.1	0	0
noncancer	0	0	24.8	0	0	0	0	0	0	0	0	0	0	0	0	24.8	49.6	0	0	0	0	0	0	49.6	0	0	0	0	0	0	24.8	149	0	0	24.8	0	0	0	0	24.8	0	0	49.6	0	0	0	0	0	0
noncancer	0	0	0	26	0	0	0	0	0	0	0	0	0	0	0	0	0	26	0	0	0	0	0	26	0	0	0	0	0	0	156	208	0	0	0	0	0	0	0	0	26	0	0	0	0	0	0	0	0
noncancer	0	0	0	0	0	0	0	0	0	0	0	0	0	0	0	0	0	0	0	0	0	0	0	35.3	0	35.3	0	0	0	0	70.6	247	0	0	0	0	0	0	0	0	0	0	106	0	0	0	0	0	0
noncancer	0	0	0	0	0	0	0	0	0	0	0	0	0	0	0	0	0	0	0	0	0	0	0	0	0	0	0	0	0	0	33.4	401	0	33.4	0	0	0	0	0	0	0	0	33.4	0	0	0	0	0	0
noncancer	0	0	0	0	0	0	0	0	29.3	0	0	0	0	0	0	0	0	0	0	0	0	0	0	0	0	0	0	0	0	0	0	87.9	58.6	0	0	0	0	0	0	0	0	0	29.3	0	0	0	0	0	0
noncancer	0	0	0	67.5	0	0	0	0	0	0	0	67.5	33.8	0	0	0	101	33.8	0	0	0	0	0	33.8	0	67.5	0	0	0	0	0	101	33.8	0	0	0	0	0	0	0	0	0	135	0	33.8	0	0	0	0
noncancer	0	0	0	0	0	0	27.4	0	0	0	0	0	27.4	0	0	0	54.8	0	0	0	0	0	0	0	0	27.4	0	0	0	0	0	164	82.2	0	27.4	0	0	0	0	0	0	0	110	0	0	0	0	0	0
noncancer	0	0	0	30.8	0	0	0	30.8	0	0	0	0	30.8	0	0	0	0	0	0	0	0	0	0	0	0	30.8	0	0	0	0	0	247	0	0	0	0	0	0	0	0	0	0	61.7	0	30.8	0	0	0	0
noncancer	0	0	0	0	0	0	0	0	0	0	0	0	0	0	0	0	0	38.9	0	0	0	0	0	0	0	0	0	0	0	0	0	234	38.9	0	0	0	0	0	0	0	0	0	0	0	0	0	0	0	0
noncancer	0	0	32.6	0	0	0	0	0	0	0	0	0	32.6	0	0	0	0	0	0	0	0	0	0	0	0	0	0	0	65.2	0	32.6	228	97.8	0	0	0	0	0	0	0	0	0	32.6	0	32.6	32.6	0	0	0
noncancer	0	0	0	0	0	0	0	0	0	0	0	0	0	0	0	0	0	0	0	0	0	0	0	0	0	0	0	0	0	0	0	112	0	0	0	0	37.4	0	0	0	0	0	0	0	37.4	0	0	0	0
noncancer	0	0	26.4	0	0	0	0	0	0	0	0	26.4	0	0	0	0	0	0	0	0	0	0	0	0	0	0	26.4	0	0	0	0	185	0	0	0	0	0	0	0	0	0	0	0	0	0	0	0	0	0
noncancer	0	0	21.2	0	0	0	0	0	0	0	0	0	0	0	0	0	0	0	0	0	0	0	0	21.2	0	0	0	0	0	0	0	127	0	0	0	0	0	0	0	0	0	0	0	0	0	0	0	0	0
noncancer	0	0	0	0	0	0	0	0	0	0	0	28.2	0	0	0	0	0	0	28.2	0	0	0	0	0	0	0	0	0	0	0	0	28.2	0	0	0	0	0	0	0	0	0	0	28.2	0	0	0	0	0	0
noncancer	52.6	0	0	0	0	0	0	0	0	0	0	0	0	0	0	26.3	132	0	0	0	0	26.3	0	26.3	0	0	0	0	26.3	0	26.3	158	26.3	26.3	0	0	0	0	0	0	0	0	132	0	0	0	0	0	0
noncancer	0	0	0	0	0	0	0	0	0	0	0	0	0	0	0	0	0	0	0	0	0	0	0	0	0	0	0	0	0	0	25.9	156	0	0	0	0	25.9	0	0	25.9	0	0	0	0	25.9	0	0	0	0
noncancer	0	0	0	0	0	0	0	0	0	0	0	0	0	0	0	25.9	25.9	0	0	0	0	0	0	25.9	0	0	0	0	0	0	25.9	207	0	77.8	25.9	0	0	0	0	0	0	25.9	130	0	0	0	0	0	0
noncancer	0	0	0	0	0	0	0	0	0	0	0	22.4	0	0	0	44.8	0	0	0	0	0	0	0	0	0	0	0	0	0	0	22.4	314	44.8	44.8	0	22.4	0	0	0	0	0	0	22.4	0	0	0	0	0	0
noncancer	0	0	66	33	0	0	33	0	0	0	0	66	0	0	0	33	0	33	0	0	0	0	0	0	0	33	0	0	33	0	0	33	0	0	33	0	0	0	0	0	0	0	66	0	0	66	0	0	0
noncancer	0	0	24.5	0	0	0	0	0	0	0	0	24.5	0	0	0	0	0	0	0	0	0	0	0	24.5	0	0	0	0	0	0	24.5	196	0	0	0	24.5	0	0	0	0	0	0	0	0	24.5	0	0	0	0
cancer	35.3	0	0	0	0	0	0	0	0	0	0	0	0	17.7	0	0	0	35.3	0	17.7	0	0	0	0	0	0	17.7	0	0	0	0	53	0	17.7	0	0	106	0	0	0	0	0	17.7	0	35.3	0	0	35.3	0
cancer	0	0	26.6	0	0	0	0	0	0	0	0	0	26.6	0	0	0	0	0	0	0	0	0	0	0	0	0	0	0	0	0	0	79.8	0	0	0	0	0	0	0	0	0	0	53.2	0	0	26.6	26.6	0	0
cancer	0	0	38.9	0	0	0	0	0	0	0	0	38.9	0	0	0	0	0	0	0	0	0	0	0	0	0	0	0	0	0	0	0	0	0	0	0	0	0	0	0	0	0	0	77.9	0	38.9	38.9	0	0	0
cancer	0	0	32.2	0	0	0	0	0	0	0	0	0	0	0	0	0	0	0	0	0	0	0	0	0	0	0	0	0	0	0	32.2	225	0	0	0	0	0	0	0	0	0	0	0	0	32.2	0	0	0	0
noncancer	25.4	0	0	102	0	0	0	0	0	0	0	102	178	0	0	50.8	50.8	0	0	0	0	0	0	50.8	0	25.4	0	0	25.4	0	50.8	229	76.2	0	50.8	0	0	0	0	0	0	0	254	0	0	50.8	76.2	0	0
cancer	0	27	0	0	0	27	0	108	0	0	0	0	0	0	0	0	27	27	0	0	0	0	27	0	0	0	0	0	0	0	0	189	0	0	0	0	53.9	0	0	0	0	0	0	0	162	27	0	0	53.9
cancer	0	0	37.4	24.9	0	0	12.5	0	0	0	0	24.9	12.5	0	0	37.4	12.5	0	0	0	0	0	0	24.9	0	24.9	0	0	24.9	0	0	74.8	12.5	0	12.5	0	12.5	0	0	0	0	12.5	311	0	62.3	12.5	0	12.5	0
cancer	8.69	0	0	8.69	0	0	0	0	0	0	0	17.4	0	0	0	8.69	17.4	34.8	8.69	0	0	0	0	0	0	0	8.69	0	0	0	8.69	17.4	8.69	34.8	0	0	8.69	0	0	0	0	0	17.4	0	26.1	0	0	0	8.69
cancer	0	0	0	47.7	0	0	23.9	263	23.9	0	0	119	23.9	0	215	23.9	47.7	143	191	0	0	0	119	23.9	0	0	430	0	95.5	191	0	167	71.6	263	23.9	0	454	0	0	0	0	0	310	0	0	143	0	0	47.7
cancer	9.45	0	0	0	0	0	0	28.3	18.9	0	0	0	9.45	0	0	0	0	9.45	9.45	37.8	0	0	0	0	0	0	28.3	0	0	9.45	47.2	180	0	66.1	0	0	28.3	9.45	0	9.45	0	0	9.45	0	0	37.8	0	18.9	0
cancer	0	0	26.2	0	0	0	78.7	52.4	0	0	0	157	105	0	0	26.2	131	26.2	52.4	52.4	0	0	0	0	0	26.2	26.2	0	0	26.2	26.2	26.2	184	52.4	0	0	26.2	0	0	0	0	0	760	0	0	26.2	26.2	0	0
cancer	0	0	24.9	49.9	0	0	0	49.9	24.9	0	24.9	0	0	0	0	0	0	74.8	0	0	24.9	0	24.9	0	0	0	0	0	0	0	0	74.8	0	1.1e+03	0	0	74.8	0	24.9	0	0	0	0	0	49.9	0	0	0	49.9
cancer	0	0	73.7	0	0	0	0	24.6	0	0	0	24.6	0	0	0	24.6	0	0	0	49.2	0	0	0	0	0	73.7	0	0	0	0	0	49.2	0	98.3	0	0	123	0	0	0	0	0	0	0	0	73.7	0	0	0
cancer	0	0	0	0	0	0	0	0	0	0	18	0	0	0	0	0	0	0	0	0	18	0	0	0	0	0	36.1	0	0	0	0	36.1	0	0	0	0	0	0	0	0	0	0	18	0	18	0	0	0	0
cancer	11.5	0	0	0	0	0	11.5	0	11.5	0	0	11.5	11.5	0	0	11.5	22.9	0	0	0	11.5	0	0	0	0	0	0	0	0	0	0	183	11.5	0	0	0	11.5	0	0	0	0	0	22.9	0	34.4	0	0	0	0
cancer	0	0	0	0	0	0	0	0	0	0	0	0	0	0	0	0	23.4	11.7	0	0	0	0	0	0	0	0	11.7	0	11.7	0	0	82	0	0	0	0	11.7	0	0	0	0	0	0	0	0	0	0	0	0
cancer	0	0	12	0	0	0	0	0	12	0	0	12	12	0	0	0	12	12	0	0	12	0	0	0	0	0	0	0	0	0	0	36.1	0	12	0	0	0	0	0	0	0	60.2	48.1	0	12	0	0	0	0
cancer	0	0	0	0	0	0	0	0	0	0	0	13	0	0	0	13	0	0	0	0	0	0	0	0	0	0	0	0	0	0	13	130	13	13	0	0	0	0	0	0	0	0	65.1	0	0	13	0	0	0
cancer	0	0	0	28	0	0	0	0	0	0	0	28	0	0	0	0	56	0	0	0	0	0	0	0	0	0	0	0	0	0	0	0	56	0	0	0	0	0	0	0	0	0	28	0	28	28	0	0	0
noncancer	0	0	25.6	0	0	0	0	0	0	0	0	25.6	0	25.6	25.6	25.6	0	0	0	0	0	0	0	0	0	0	0	0	0	0	0	154	51.2	0	0	0	0	0	0	0	0	0	25.6	0	0	0	0	0	0
noncancer	0	0	0	0	0	0	0	0	0	0	21.2	0	0	0	0	0	21.2	0	0	0	0	0	0	21.2	0	0	0	0	0	0	0	106	0	0	21.2	0	0	0	0	0	0	0	0	0	21.2	0	0	0	0
noncancer	0	0	39.9	0	0	0	0	0	0	0	0	99.7	19.9	0	0	0	19.9	0	0	19.9	0	0	0	19.9	0	0	19.9	0	0	0	0	180	59.8	0	0	0	0	0	0	0	0	19.9	140	0	0	0	0	0	0
noncancer	0	0	0	0	0	0	0	0	0	0	0	0	0	0	0	0	31.3	31.3	0	0	0	0	0	0	0	31.3	0	0	31.3	0	0	251	0	0	0	0	0	0	0	0	0	0	0	0	0	0	0	0	0
noncancer	0	0	29.1	0	0	0	0	0	0	0	0	29.1	0	0	0	0	0	0	0	0	0	0	0	0	0	0	0	0	0	0	0	0	0	29.1	0	0	0	0	0	0	0	0	0	0	29.1	0	0	0	0
noncancer	0	0	30.4	30.4	0	0	0	0	0	0	0	0	0	0	0	0	30.4	30.4	0	0	0	0	0	0	0	0	0	0	30.4	0	30.4	213	0	30.4	0	0	0	0	0	0	0	0	91.3	0	0	0	0	0	0
noncancer	0	0	0	0	0	0	0	0	0	0	0	31.2	0	0	0	0	0	0	0	0	0	0	0	0	0	0	0	0	0	0	0	125	0	0	0	0	0	0	0	0	0	0	31.2	0	0	0	0	0	0
noncancer	0	0	36.2	36.2	0	0	0	0	0	0	0	36.2	36.2	0	0	0	0	0	0	0	0	0	0	0	0	0	0	0	0	0	0	0	36.2	0	0	0	0	0	0	0	0	0	145	0	0	0	0	0	0
noncancer	0	0	0	0	0	0	0	0	0	0	0	0	0	0	0	0	0	0	0	0	0	0	0	0	0	0	0	0	0	0	0	221	44.2	0	0	0	0	0	0	0	0	0	0	0	0	0	0	0	0
cancer	0	0	47.3	0	0	0	0	0	0	0	0	0	0	0	0	23.7	0	0	0	0	0	0	0	0	0	0	0	0	0	0	0	0	23.7	0	0	0	0	0	0	0	0	23.7	47.3	0	0	0	0	0	0
cancer	0	0	32.7	0	0	0	0	0	0	0	8.18	0	0	0	0	0	0	0	0	0	8.18	0	0	0	0	0	0	0	0	0	0	16.4	0	0	0	0	0	0	0	0	0	8.18	0	0	8.18	0	0	0	0
cancer	25.9	0	0	25.9	0	0	0	0	0	0	0	0	25.9	0	0	0	0	0	0	0	0	0	0	25.9	0	129	0	0	0	0	51.8	51.8	25.9	0	0	0	0	0	0	0	0	0	77.7	0	0	0	0	25.9	0
cancer	0	0	52.7	0	0	0	0	0	0	0	0	0	0	0	0	0	13.2	0	0	52.7	0	0	0	0	0	0	0	0	0	0	13.2	132	0	13.2	0	0	0	0	0	0	0	0	13.2	0	0	0	0	0	0
cancer	0	0	0	0	0	0	23.2	0	0	0	0	46.4	0	0	0	0	46.4	0	0	0	0	0	0	23.2	0	0	0	0	0	0	23.2	23.2	23.2	0	23.2	0	0	0	0	0	0	23.2	139	0	0	46.4	0	0	0
cancer	0	0	0	0	0	0	0	0	0	0	0	0	0	0	0	0	0	27.4	0	27.4	0	0	0	0	0	0	0	0	0	0	0	0	0	0	0	0	0	0	0	0	0	0	0	0	27.4	27.4	0	0	0
cancer	0	0	0	0	0	0	0	0	0	0	0	0	14.9	0	0	0	44.8	14.9	0	0	0	0	0	0	0	0	0	0	0	0	0	44.8	14.9	0	0	0	0	0	0	0	0	14.9	0	0	14.9	14.9	0	0	0
cancer	0	0	0	0	0	0	0	0	0	0	0	0	0	11.4	0	11.4	11.4	11.4	0	0	0	0	0	0	0	0	0	0	0	0	0	91	11.4	22.7	0	0	11.4	0	0	0	0	0	0	0	11.4	0	0	0	11.4
cancer	0	0	17	0	0	0	0	0	0	0	0	0	0	0	0	0	0	0	0	17	0	0	0	0	0	0	0	0	0	0	0	119	0	0	0	0	0	0	0	0	0	0	0	0	0	0	0	17	0
cancer	0	0	0	0	0	0	0	0	0	0	24.3	0	0	24.3	0	0	0	0	0	0	0	0	0	0	0	0	0	0	0	0	0	48.7	0	0	0	0	24.3	0	0	0	0	0	0	0	24.3	0	0	48.7	0
cancer	0	0	0	0	0	0	0	0	0	0	69.3	0	34.6	0	0	0	0	0	0	0	0	0	0	0	0	0	0	0	0	0	0	69.3	34.6	0	0	0	34.6	0	0	0	0	0	34.6	0	34.6	0	0	0	0
cancer	0	0	11.7	0	0	0	0	0	0	0	0	0	0	35.1	0	11.7	0	0	0	11.7	0	0	0	0	0	0	11.7	0	23.4	0	11.7	81.9	11.7	11.7	0	0	0	0	0	0	0	0	0	0	46.8	0	11.7	0	0
cancer	0	0	0	0	0	0	11.4	0	0	0	0	0	11.4	0	0	0	11.4	11.4	0	0	0	0	0	0	0	0	0	0	11.4	0	0	159	0	22.8	0	0	0	0	0	11.4	0	0	45.5	0	11.4	11.4	0	0	0
cancer	0	0	0	0	0	0	0	0	0	0	0	13.4	0	0	0	0	13.4	0	0	0	13.4	0	0	13.4	0	0	0	0	0	0	13.4	201	0	13.4	0	0	0	0	13.4	0	0	0	26.8	0	0	13.4	0	0	0
cancer	0	0	0	0	0	0	0	0	0	0	0	0	25.4	0	0	25.4	76.1	0	0	0	0	0	0	0	0	76.1	0	0	0	0	0	76.1	0	0	0	0	0	0	0	0	0	0	50.8	0	50.8	25.4	0	0	0
cancer	0	0	30.2	0	0	0	0	0	0	0	0	0	0	60.5	0	0	0	30.2	0	0	0	0	0	0	0	0	0	0	0	30.2	0	333	0	0	0	0	0	0	0	0	0	0	30.2	0	30.2	0	0	0	30.2
cancer	0	0	0	0	0	0	0	0	0	0	0	0	0	0	0	15	0	15	0	0	15	0	0	0	0	0	0	0	0	0	0	30	0	0	0	0	0	0	0	15	0	0	0	0	15	0	0	0	0
cancer	0	0	0	0	0	0	0	0	0	0	0	0	0	0	0	0	0	0	0	0	0	0	0	0	0	24.2	24.2	0	0	0	24.2	121	0	0	0	0	48.4	0	0	0	0	0	0	0	24.2	0	0	0	0
cancer	0	0	24.3	24.3	0	0	0	0	0	0	0	12.2	24.3	0	0	12.2	24.3	0	12.2	0	0	0	0	0	0	0	12.2	0	36.5	0	12.2	97.3	24.3	0	0	0	12.2	0	0	12.2	0	0	146	0	0	36.5	24.3	0	0
cancer	0	0	0	0	0	29.1	0	0	29.1	0	0	0	0	0	29.1	29.1	0	0	0	0	0	0	0	0	0	0	0	0	0	0	29.1	29.1	0	58.2	0	0	0	0	0	0	0	0	0	0	29.1	29.1	0	58.2	0
cancer	0	0	0	10.3	0	0	0	0	0	0	0	20.5	0	0	0	0	20.5	0	0	0	0	0	0	0	0	0	0	0	0	0	10.3	41	20.5	0	0	0	0	0	0	0	0	0	41	0	0	0	0	20.5	0
noncancer	0	0	24.8	0	0	0	0	0	0	0	0	0	0	0	0	0	0	0	0	0	24.8	0	0	0	0	0	0	0	0	0	99.3	199	0	0	0	0	0	0	0	0	0	0	0	0	24.8	0	0	0	0
noncancer	27.5	0	0	0	0	0	0	0	0	0	0	27.5	0	0	0	0	110	0	0	0	0	0	0	0	0	0	0	0	0	0	0	165	27.5	0	0	0	0	0	0	0	0	0	27.5	0	0	0	27.5	0	0
noncancer	0	0	27	0	0	0	0	0	0	0	0	0	0	0	0	0	0	0	0	0	0	0	0	0	0	0	0	0	0	0	0	135	0	0	0	0	0	27	0	0	0	0	0	0	0	0	0	0	0
noncancer	0	0	0	0	0	0	0	0	0	0	0	0	24.6	0	0	0	0	0	0	0	0	0	0	24.6	0	0	0	0	24.6	0	0	246	0	0	0	24.6	0	0	0	0	0	0	0	0	24.6	24.6	0	0	0
noncancer	0	0	0	0	0	0	0	0	0	0	0	0	30.2	0	0	30.2	0	0	0	0	0	0	0	0	0	0	0	0	0	0	0	211	0	0	30.2	0	0	0	0	0	0	0	90.6	0	0	0	0	0	0
noncancer	0	0	0	0	0	0	22.1	0	0	0	0	0	0	0	0	0	0	0	0	0	0	0	0	0	0	0	0	0	0	0	0	133	22.1	0	0	0	0	0	0	0	0	0	22.1	0	22.1	0	0	0	0
noncancer	0	0	0	22.8	0	0	0	0	0	0	0	0	0	0	0	0	91.3	22.8	0	0	0	0	0	0	0	0	0	0	0	0	45.6	411	0	0	22.8	0	0	0	0	0	0	22.8	22.8	0	22.8	0	0	0	0
noncancer	0	0	0	34.6	0	0	0	0	0	0	0	0	0	0	0	0	34.6	0	0	0	0	0	0	0	0	0	0	0	0	0	34.6	69.1	34.6	0	0	0	0	0	0	0	0	0	0	0	0	0	0	0	0
noncancer	0	0	0	0	0	0	0	0	0	0	0	0	0	0	23.8	23.8	23.8	0	0	0	23.8	0	0	0	0	23.8	0	0	23.8	0	0	143	47.6	23.8	0	0	0	0	0	0	0	0	0	0	0	0	0	23.8	0
noncancer	0	0	0	29.5	0	0	0	0	0	0	0	88.5	0	0	0	0	88.5	0	0	0	0	0	0	29.5	0	59	0	0	29.5	0	0	29.5	118	0	29.5	0	0	0	0	0	0	0	177	0	0	59	0	0	0
cancer	0	0	16.7	0	0	0	16.7	0	0	0	0	0	0	16.7	0	50	0	0	0	0	16.7	0	0	16.7	0	0	0	0	0	0	16.7	66.7	0	0	0	0	16.7	0	0	0	0	0	33.4	0	0	0	0	0	0
cancer	0	0	10.9	10.9	0	0	0	0	0	0	0	21.8	21.8	10.9	0	0	10.9	0	0	0	10.9	0	0	0	0	0	0	0	21.8	0	10.9	186	10.9	0	0	0	10.9	0	10.9	0	0	21.8	43.7	0	0	10.9	21.8	0	0
cancer	0	0	0	24.7	0	0	24.7	0	0	0	0	37.1	0	0	0	37.1	0	0	0	0	12.4	0	0	12.4	0	0	0	0	49.5	0	24.7	74.2	37.1	12.4	12.4	0	0	0	0	0	0	0	124	0	24.7	12.4	24.7	12.4	0
cancer	10.6	0	0	52.9	0	0	0	0	10.6	0	0	21.2	10.6	0	0	0	10.6	0	0	0	0	0	0	0	0	0	0	0	21.2	0	0	0	10.6	10.6	0	0	0	0	0	0	0	0	31.8	0	10.6	0	0	0	0
cancer	0	0	74	0	0	0	0	0	0	0	0	0	0	37	0	0	0	0	0	0	37	0	0	0	0	0	0	0	0	0	0	74	0	0	0	0	0	0	0	0	0	0	74	0	0	0	0	0	0
cancer	0	0	0	0	0	0	26.9	0	13.4	0	0	0	13.4	0	0	0	0	0	0	0	0	0	0	26.9	0	0	26.9	0	0	0	0	148	13.4	26.9	0	0	0	0	0	0	0	0	53.8	0	13.4	13.4	0	0	0
cancer	0	0	44.1	0	0	0	0	0	0	0	0	11	11	11	0	11	55.2	0	0	0	0	0	0	0	0	0	0	0	22.1	0	0	99.3	66.2	0	0	0	0	0	0	0	0	22.1	88.2	0	0	0	11	0	0
noncancer	0	0	0	26.6	0	0	0	0	0	0	0	26.6	26.6	0	26.6	0	26.6	0	26.6	0	0	0	0	26.6	0	0	0	0	53.2	0	0	26.6	53.2	0	0	0	0	0	26.6	0	0	0	79.8	0	26.6	0	26.6	0	0
noncancer	0	0	22.4	112	0	0	67.2	0	0	0	0	291	112	0	0	134	224	0	0	0	0	0	0	313	0	246	0	0	246	0	22.4	269	336	0	67.2	0	0	0	0	0	0	89.5	1.07e+03	0	0	22.4	246	0	0
noncancer	0	0	0	60.3	0	0	0	0	0	0	0	0	0	0	0	0	0	30.1	0	0	30.1	0	0	0	0	0	0	0	30.1	30.1	0	121	0	0	0	0	0	0	0	0	0	0	30.1	0	0	0	0	0	0
cancer	0	0	0	0	0	0	0	0	0	0	0	0	21.5	0	0	0	21.5	0	0	0	0	0	0	0	0	0	0	0	0	0	21.5	86.2	21.5	0	0	0	0	0	0	21.5	0	0	0	0	0	0	0	0	0
noncancer	0	0	0	0	0	0	0	0	0	0	0	0	0	0	0	0	53.9	0	0	0	0	0	0	0	0	0	0	0	0	0	27	135	0	27	0	0	0	0	0	0	0	0	27	0	27	0	0	0	0
noncancer	0	0	0	0	0	0	0	0	21.2	0	0	0	0	0	0	0	0	0	0	0	0	0	0	0	0	0	21.2	0	21.2	0	42.5	191	42.5	63.7	0	0	0	0	0	0	0	0	21.2	0	0	0	0	0	0
noncancer	0	0	71.3	35.6	0	0	71.3	0	0	0	0	250	178	0	0	0	143	35.6	0	0	0	0	0	35.6	0	35.6	0	0	214	0	0	107	321	0	0	0	0	0	0	35.6	0	0	1.32e+03	0	0	0	71.3	0	0
noncancer	0	0	26	0	0	0	0	0	0	0	0	26	0	0	0	0	0	0	0	26	0	0	0	0	0	0	0	0	0	0	26	104	0	0	0	0	0	0	0	0	0	0	78	0	0	0	26	0	0
noncancer	0	0	23.7	0	0	0	0	0	0	0	0	0	0	0	0	0	0	0	0	0	23.7	0	23.7	0	0	0	23.7	0	0	0	23.7	119	23.7	23.7	0	0	0	0	0	0	0	0	23.7	0	0	0	0	0	0
noncancer	0	0	0	0	0	0	0	0	0	0	0	61.1	0	0	0	0	30.5	30.5	0	0	0	0	0	61.1	0	0	0	0	0	0	61.1	91.6	0	0	0	0	0	0	0	0	0	0	30.5	0	0	0	0	0	0
noncancer	0	0	44.7	0	0	0	0	0	0	0	0	22.3	0	0	0	0	44.7	0	0	0	0	0	0	0	0	0	0	0	44.7	0	44.7	291	22.3	0	0	0	0	0	0	0	0	22.3	0	0	22.3	0	0	0	0
noncancer	0	0	0	0	0	0	0	0	0	0	0	25.3	25.3	0	0	25.3	0	0	0	0	0	0	0	25.3	0	0	0	0	0	0	25.3	303	0	25.3	0	0	25.3	0	0	0	0	0	50.5	0	0	0	0	0	0
noncancer	35.6	0	0	0	0	0	0	0	0	0	0	35.6	0	0	0	0	35.6	0	35.6	0	0	0	0	0	0	0	0	0	0	0	107	249	35.6	0	0	0	0	0	0	0	0	0	71.1	0	35.6	0	0	0	0
noncancer	0	0	0	0	0	0	0	0	0	0	0	0	26.5	0	0	26.5	26.5	0	0	0	0	0	0	26.5	0	0	0	0	0	0	0	159	0	0	0	0	0	0	0	0	0	0	0	0	0	0	0	0	0
noncancer	0	0	0	30	0	0	0	0	0	0	0	90	0	30	0	0	30	30	0	0	0	0	0	30	0	0	0	0	60	0	0	120	0	0	0	0	0	0	0	0	0	0	60	0	0	0	30	0	0
noncancer	0	0	0	0	0	0	0	0	0	0	0	119	0	29.6	0	0	0	0	0	0	0	0	0	0	0	0	0	0	0	0	0	237	88.9	29.6	0	0	0	0	0	0	0	0	237	0	29.6	0	0	0	0
noncancer	0	0	29.9	0	0	0	29.9	0	0	0	0	120	59.9	0	0	0	89.8	0	0	0	0	0	0	0	0	0	0	0	29.9	0	0	150	29.9	29.9	0	0	0	0	0	0	0	0	180	0	0	29.9	0	0	0
noncancer	0	0	31.9	31.9	0	0	0	0	0	0	0	63.9	31.9	0	0	31.9	63.9	0	0	0	0	0	0	0	0	0	0	0	0	0	0	224	0	0	0	0	0	0	0	0	0	0	128	0	128	0	0	0	0
noncancer	0	0	0	0	0	0	27	0	0	0	0	0	0	0	0	0	0	0	0	0	27	0	0	0	0	0	0	0	0	0	0	54	0	0	0	0	0	0	0	0	0	0	54	0	0	0	0	0	0
noncancer	0	0	0	57.8	0	0	28.9	0	0	0	0	86.7	28.9	0	0	0	0	0	0	0	0	0	0	86.7	0	0	0	0	0	0	0	231	0	0	28.9	0	0	0	0	0	0	0	116	0	28.9	0	28.9	0	0
noncancer	0	0	0	28.1	0	0	0	0	0	0	0	0	0	0	0	0	0	0	0	0	28.1	0	0	0	0	0	0	0	0	0	0	56.3	28.1	0	0	0	0	0	0	0	0	0	56.3	0	0	0	0	0	0
noncancer	0	0	0	0	0	0	0	29.2	0	0	0	0	0	0	0	29.2	0	0	0	0	0	0	29.2	0	0	0	0	0	0	0	29.2	146	0	0	0	0	0	0	0	0	0	29.2	58.4	0	0	0	29.2	0	0
noncancer	0	0	0	0	0	0	0	0	0	0	0	24.7	0	24.7	0	0	0	0	0	0	0	0	0	0	0	0	0	0	0	0	0	123	49.4	0	0	0	0	0	0	0	0	0	49.4	0	0	0	0	0	0
noncancer	0	0	0	0	0	0	0	0	0	0	0	0	0	0	0	0	0	0	0	0	30.7	0	0	0	0	0	0	0	0	0	0	0	0	0	0	0	0	0	0	0	0	0	30.7	0	0	0	0	0	0
noncancer	0	0	0	26.6	0	0	0	0	0	0	0	0	0	26.6	0	26.6	0	0	0	26.6	26.6	0	0	0	0	0	0	0	0	0	107	107	0	26.6	0	0	0	0	0	0	0	0	26.6	0	26.6	0	0	0	0
noncancer	0	0	60	0	0	0	0	30	0	0	0	0	0	30	0	0	0	60	0	0	0	30	0	0	0	30	0	0	30	0	30	60	30	0	0	0	0	0	30	0	0	0	60	0	0	0	0	0	0
noncancer	0	0	0	0	0	0	0	25.8	0	0	25.8	25.8	0	0	0	0	0	0	0	0	0	0	0	0	0	0	0	0	0	0	0	284	0	0	0	0	0	0	0	0	0	0	25.8	0	0	0	0	0	0
noncancer	0	0	0	0	0	0	0	0	0	0	0	35.1	35.1	0	0	0	35.1	0	0	0	0	0	0	35.1	0	0	0	0	0	0	0	105	0	0	0	0	0	0	0	0	0	0	105	0	0	0	0	0	0
noncancer	0	0	29.2	0	0	0	0	0	0	0	0	0	0	0	0	0	29.2	0	0	0	29.2	0	0	0	0	0	0	0	0	0	0	175	0	0	0	0	0	0	0	0	0	0	0	0	29.2	29.2	0	0	0
noncancer	0	0	0	33.5	0	0	0	33.5	0	0	0	0	33.5	0	0	0	33.5	0	0	0	0	0	0	0	0	0	0	0	66.9	0	33.5	100	0	0	0	0	0	0	0	0	0	0	0	0	0	33.5	0	0	0
noncancer	0	0	0	0	0	0	0	0	0	0	0	29.6	0	0	0	29.6	0	0	0	0	0	0	0	0	0	0	0	0	29.6	0	88.8	118	0	0	0	0	0	0	0	0	0	0	29.6	0	29.6	0	0	0	0
noncancer	0	0	0	0	0	0	28.9	0	0	0	0	0	57.8	0	0	0	0	0	0	0	0	0	0	0	0	28.9	0	0	0	0	28.9	116	0	0	0	0	0	0	0	0	0	0	116	0	28.9	28.9	28.9	0	0
noncancer	0	0	24.8	0	0	0	0	0	0	0	0	0	0	0	0	0	0	24.8	0	0	49.6	0	0	0	0	0	0	0	0	0	0	248	0	0	0	0	0	0	0	0	0	0	0	0	24.8	24.8	0	0	0
noncancer	0	0	0	0	0	0	0	0	0	0	0	0	14.2	0	0	0	0	0	0	0	14.2	0	0	0	0	0	0	0	0	0	0	114	0	14.2	0	0	0	0	14.2	0	0	14.2	56.8	0	0	0	0	0	0
noncancer	0	0	0	22.4	0	0	0	0	0	0	0	22.4	0	0	0	0	0	22.4	0	0	0	0	0	0	0	0	0	0	44.9	0	22.4	22.4	22.4	0	0	0	0	0	0	22.4	0	0	0	0	0	0	0	0	0
noncancer	0	0	28.5	28.5	0	0	0	0	0	0	0	0	28.5	0	0	28.5	28.5	0	0	0	0	0	0	0	0	0	0	0	0	0	28.5	85.6	28.5	0	0	0	0	0	0	0	0	0	228	0	28.5	0	0	0	0
noncancer	0	10.9	21.9	0	0	0	0	0	0	0	0	0	0	0	0	0	0	10.9	0	0	0	0	0	0	0	0	0	0	0	0	21.9	109	10.9	0	0	0	0	0	0	0	0	0	21.9	0	0	0	0	0	0
noncancer	0	0	0	0	0	0	0	0	0	0	0	0	0	0	0	31.3	31.3	0	0	0	0	0	0	31.3	0	0	0	0	0	0	93.8	313	0	0	0	0	0	0	0	0	0	0	31.3	0	62.5	0	0	0	0
noncancer	0	0	28	28	0	0	0	0	0	0	0	28	28	0	0	0	0	0	0	0	0	0	0	55.9	0	0	0	0	28	0	0	252	28	0	0	0	0	0	0	28	0	55.9	83.9	0	0	0	28	0	0
noncancer	0	0	31.8	0	0	0	0	0	0	0	0	31.8	31.8	0	0	95.3	0	0	0	0	0	0	0	0	0	0	0	0	0	0	0	95.3	0	31.8	0	0	0	0	0	0	0	0	95.3	0	0	0	0	0	0
noncancer	0	0	25.5	0	0	0	0	0	0	0	0	0	0	0	0	0	0	0	0	0	0	0	0	0	0	0	0	0	0	0	25.5	485	0	0	0	0	0	0	0	0	0	25.5	25.5	0	0	0	25.5	25.5	0
noncancer	0	0	30.7	0	0	0	0	0	0	0	0	0	0	30.7	30.7	0	30.7	0	0	0	0	0	0	92.1	0	0	0	0	30.7	0	30.7	92.1	0	30.7	0	0	30.7	0	0	0	0	0	61.4	0	30.7	0	0	0	0
noncancer	0	0	0	0	0	0	0	0	0	0	0	0	0	0	0	0	0	0	0	0	21	0	0	0	0	0	0	0	0	0	0	21	0	0	0	0	0	0	0	0	0	0	21	0	0	0	0	0	0
noncancer	0	0	27.5	0	0	0	0	0	0	0	0	27.5	27.5	0	0	27.5	0	0	0	0	0	0	0	0	0	0	0	0	0	0	54.9	330	27.5	0	0	0	0	0	0	0	0	0	27.5	0	0	0	0	0	0
noncancer	28.4	0	0	0	0	0	0	0	0	0	0	0	0	0	0	0	0	0	0	0	0	0	0	0	0	0	0	0	28.4	0	0	142	0	28.4	0	0	0	0	0	0	0	0	0	0	0	0	0	0	0
noncancer	0	0	0	0	0	0	0	0	0	0	0	72.1	36.1	36.1	0	0	0	0	0	0	36.1	0	0	0	0	0	0	0	0	36.1	0	108	0	0	0	0	0	0	0	0	0	36.1	72.1	0	0	0	0	0	0
noncancer	0	0	0	50.6	0	0	0	0	0	0	0	0	0	0	0	0	0	25.3	0	0	0	0	25.3	25.3	0	0	0	0	0	0	50.6	126	0	50.6	0	0	25.3	0	0	0	0	0	0	0	25.3	0	0	0	0
noncancer	0	0	0	0	0	0	0	0	0	0	0	0	0	0	0	0	33.9	0	0	0	0	0	0	0	0	0	0	0	0	0	0	170	0	0	0	0	0	0	0	0	0	0	33.9	0	0	0	0	0	0
noncancer	0	0	62.2	0	0	0	0	0	0	0	0	31.1	31.1	0	0	0	0	0	0	0	0	0	0	0	0	31.1	0	0	93.3	0	62.2	124	0	0	0	0	0	0	0	0	0	31.1	62.2	0	0	0	0	0	0
noncancer	0	0	0	26.6	0	0	0	0	0	0	0	26.6	0	0	0	0	0	0	0	0	26.6	0	0	0	0	0	0	0	0	0	26.6	186	26.6	26.6	0	0	0	0	0	0	0	0	0	0	0	0	0	0	0
noncancer	0	0	0	37	0	0	0	0	0	0	0	37	74.1	0	0	0	148	0	0	0	0	0	0	0	0	37	0	0	0	0	37	111	37	0	0	0	0	0	0	0	0	0	259	0	0	0	74.1	0	0
noncancer	23.6	0	0	23.6	0	0	0	0	0	0	0	23.6	0	0	0	0	0	0	0	0	0	0	0	0	0	0	0	0	0	0	0	47.3	0	0	0	0	0	0	0	0	0	23.6	47.3	0	0	0	0	0	0
noncancer	0	0	30	30	0	0	0	0	0	0	0	0	30	0	0	0	30	0	0	0	0	0	0	0	0	0	0	0	0	0	60	240	0	0	0	0	30	0	0	0	0	0	0	0	30	0	0	0	0
noncancer	0	0	0	0	0	0	0	0	0	0	0	0	0	0	0	0	0	0	0	0	0	0	0	0	0	0	0	0	0	0	64.5	215	0	21.5	0	0	0	0	0	0	0	0	0	0	0	0	0	0	0
noncancer	0	0	0	0	0	0	0	0	0	0	0	0	0	0	0	0	0	28.8	0	0	0	0	0	0	0	0	0	0	0	0	86.4	259	0	0	0	0	0	0	0	0	0	0	57.6	0	0	0	0	0	0
noncancer	0	0	26.8	26.8	0	0	0	26.8	0	0	0	0	0	0	0	0	26.8	53.7	0	0	0	26.8	0	0	0	0	0	0	0	0	26.8	26.8	26.8	26.8	0	0	0	26.8	26.8	0	0	0	26.8	0	26.8	26.8	0	26.8	0
noncancer	0	0	60.5	0	0	0	0	0	0	0	0	0	0	0	0	60.5	30.3	0	0	0	0	0	0	0	0	0	0	0	0	0	0	0	0	0	0	0	0	0	0	0	0	0	30.3	0	0	0	0	0	0
noncancer	28.1	0	0	28.1	0	0	0	0	28.1	0	0	0	0	0	0	0	84.4	0	0	0	0	0	0	0	0	0	28.1	0	0	0	84.4	281	0	0	28.1	0	0	0	0	0	0	0	0	0	0	0	28.1	0	0
noncancer	0	0	0	24.3	0	0	0	0	24.3	0	0	0	24.3	0	0	24.3	0	0	0	0	0	0	0	0	0	0	0	0	0	0	0	364	0	0	0	0	0	0	0	24.3	0	24.3	24.3	0	48.5	0	0	0	0
noncancer	0	0	0	54.1	0	0	0	0	0	0	0	0	27	0	0	54.1	27	0	0	0	0	0	0	0	0	0	0	0	0	0	81.1	108	0	0	0	0	0	0	0	0	0	0	81.1	0	0	0	0	0	0
noncancer	0	0	0	0	0	0	0	0	0	0	0	0	0	0	0	0	27.9	0	0	27.9	27.9	0	0	27.9	0	0	27.9	0	27.9	0	27.9	223	27.9	0	0	0	0	0	0	0	0	0	0	0	0	0	0	0	0
noncancer	0	0	0	0	0	0	0	0	0	0	0	0	0	0	0	0	0	0	0	0	0	0	0	0	0	0	0	0	0	0	0	294	0	0	0	0	0	0	0	0	0	0	0	0	26.7	0	0	0	0
noncancer	0	0	0	0	0	0	0	0	0	0	0	0	56.8	0	0	0	0	56.8	0	28.4	0	0	0	0	0	0	0	0	0	0	56.8	142	0	0	0	0	0	0	0	0	0	0	28.4	0	28.4	0	0	0	0
noncancer	0	0	0	0	0	0	0	0	0	0	0	0	0	0	0	0	27.1	0	0	0	0	0	0	27.1	0	0	0	0	0	0	0	136	0	0	0	0	0	0	0	0	0	0	54.2	0	0	0	0	0	0
noncancer	0	0	0	0	0	0	0	0	0	0	24.4	0	0	0	0	0	0	0	0	0	0	0	0	0	0	0	0	0	0	0	73.1	97.4	0	24.4	0	0	0	0	0	0	0	0	24.4	0	0	0	0	0	0
noncancer	0	0	0	0	0	0	0	0	0	0	0	0	0	0	0	0	0	0	0	0	29.6	0	0	0	0	0	0	0	0	0	29.6	148	29.6	0	0	0	0	0	0	0	0	0	0	0	29.6	0	0	0	0
noncancer	0	0	56.8	0	0	0	0	0	0	0	0	0	0	0	0	0	28.4	0	0	0	28.4	0	0	0	0	0	0	0	0	0	56.8	114	0	0	0	0	0	0	0	0	0	0	0	0	0	0	0	0	0
noncancer	0	0	0	0	0	0	0	0	0	0	0	0	0	0	0	32.8	0	32.8	0	0	0	0	0	0	0	0	0	0	0	0	0	164	0	0	0	0	0	0	0	0	0	0	0	0	65.5	0	0	0	0
noncancer	0	0	0	0	0	0	0	0	0	0	0	0	0	0	0	34.3	0	0	0	0	0	0	0	0	0	0	0	0	0	0	0	240	0	0	0	0	0	0	0	0	0	0	0	0	0	0	34.3	0	0
noncancer	0	0	32.7	0	0	0	0	0	32.7	0	0	0	0	0	0	0	32.7	0	0	0	0	0	0	0	0	0	0	0	0	0	0	98.1	0	0	0	0	0	0	0	0	0	0	0	0	0	32.7	0	0	0
noncancer	0	0	0	0	0	0	0	0	0	0	0	0	28.2	0	0	0	0	28.2	0	0	0	0	0	0	0	0	0	0	0	0	0	28.2	0	0	0	0	0	0	0	0	0	0	28.2	0	28.2	0	0	0	0
noncancer	0	0	0	0	0	0	0	0	0	0	0	0	0	0	0	0	0	0	0	0	0	0	0	0	0	0	0	0	0	0	0	161	0	0	0	0	0	0	0	0	0	0	64.4	0	0	32.2	0	0	0
noncancer	0	0	0	0	0	0	0	0	0	0	0	0	0	0	0	0	0	0	0	0	42.4	0	0	0	0	0	0	0	0	0	0	509	0	0	0	0	42.4	0	0	0	0	0	0	0	42.4	0	0	0	0
noncancer	0	0	0	0	0	0	0	35.4	0	0	0	35.4	0	0	0	0	0	0	0	0	0	0	35.4	0	0	0	0	0	70.7	0	0	35.4	0	0	0	0	0	0	0	0	0	0	0	0	35.4	0	0	0	0
noncancer	0	0	65	0	0	0	0	0	0	0	0	130	65	0	0	0	130	0	0	0	0	0	0	0	0	0	0	0	65	0	0	195	0	0	0	0	0	0	0	0	32.5	0	195	0	0	0	32.5	0	0
noncancer	0	0	0	0	0	0	0	0	0	0	0	27.6	27.6	0	0	27.6	27.6	0	0	0	0	0	0	0	0	0	0	0	0	0	27.6	55.2	0	0	0	0	0	0	0	0	0	0	27.6	0	0	0	0	0	0
noncancer	0	0	0	0	0	0	0	0	0	0	22.2	0	22.2	0	0	0	0	0	0	0	0	0	0	0	0	0	0	0	0	0	0	200	0	0	0	0	0	0	0	0	0	0	88.9	0	0	0	0	0	0
noncancer	0	0	0	34.8	0	0	0	0	0	0	0	0	0	0	0	0	0	0	0	0	0	0	0	0	0	0	0	0	0	0	0	34.8	0	0	0	0	0	0	0	0	0	0	0	0	34.8	0	34.8	0	0
noncancer	0	0	0	0	0	0	0	0	0	0	0	0	0	30.5	30.5	61	0	0	0	0	30.5	30.5	0	0	0	0	0	0	30.5	0	0	152	0	0	30.5	0	0	0	0	0	0	30.5	122	0	61	0	0	0	0
noncancer	0	0	28.9	0	0	0	57.8	0	0	0	0	0	57.8	0	0	57.8	57.8	0	0	28.9	28.9	0	0	28.9	0	28.9	0	0	0	0	28.9	28.9	28.9	28.9	0	0	0	0	0	0	0	0	289	0	28.9	0	28.9	0	0
noncancer	0	0	27.8	27.8	0	0	0	0	0	0	0	27.8	0	0	0	55.5	55.5	0	0	0	0	0	0	27.8	0	27.8	0	0	0	0	27.8	278	27.8	0	0	0	0	0	0	0	0	0	194	0	0	0	0	0	0
noncancer	0	0	31	0	0	0	0	0	0	0	0	0	0	0	0	0	0	0	0	0	0	0	0	0	0	0	0	0	0	0	0	186	62	31	0	0	0	0	0	0	0	0	62	0	0	0	0	0	0
noncancer	0	0	0	0	0	0	0	0	0	0	0	0	0	0	0	0	0	0	0	0	0	0	0	0	0	0	0	0	0	0	0	83.2	0	0	0	0	0	0	0	0	0	0	0	0	27.7	0	0	27.7	0
noncancer	0	0	0	0	0	0	28.6	0	0	0	0	28.6	0	0	0	0	28.6	0	0	0	0	0	0	0	0	0	0	0	0	0	0	85.8	0	0	28.6	0	0	0	0	0	0	0	57.2	0	0	0	0	0	0
noncancer	0	0	0	32.3	0	0	0	0	0	0	0	129	0	0	0	0	64.6	0	0	0	0	0	0	0	0	32.3	0	0	0	0	0	194	96.9	0	0	0	0	0	0	0	0	0	96.9	0	0	32.3	32.3	0	0
noncancer	0	0	0	0	0	0	0	0	0	0	0	0	0	0	0	0	54.3	0	0	0	0	0	0	0	0	27.1	0	0	0	0	0	217	54.3	0	0	27.1	0	0	0	0	0	0	27.1	0	0	0	0	0	0
noncancer	0	0	28.4	56.8	0	0	0	0	0	0	0	28.4	0	0	0	0	28.4	0	0	0	0	0	0	0	0	0	0	0	0	0	0	28.4	0	0	0	0	0	0	0	0	0	0	28.4	0	0	0	0	0	0
noncancer	0	0	0	0	0	0	0	0	0	0	0	33.8	11.3	0	0	0	11.3	0	0	0	45	0	0	11.3	0	0	0	0	0	0	22.5	113	11.3	0	0	0	0	0	0	0	0	0	33.8	0	11.3	0	11.3	0	0
noncancer	0	0	0	33.9	0	0	0	0	0	0	0	0	0	0	0	0	0	33.9	0	0	102	0	0	0	0	0	0	0	0	0	0	136	33.9	0	0	0	0	0	0	0	0	0	33.9	0	0	0	0	0	0
noncancer	0	0	30.6	0	0	0	0	0	30.6	0	0	0	30.6	0	0	91.8	0	0	0	0	0	0	0	0	0	91.8	0	0	0	0	0	122	0	30.6	30.6	0	0	0	0	0	0	0	0	0	0	0	0	0	0
noncancer	0	0	0	0	0	0	0	0	0	0	0	0	0	0	0	0	26.4	0	0	0	0	0	0	0	0	0	0	0	26.4	0	106	238	0	0	0	0	0	0	0	0	0	0	52.8	0	0	0	0	0	0
noncancer	0	35.9	0	0	0	0	0	0	35.9	0	0	0	0	0	0	0	0	0	0	0	0	0	0	0	0	0	0	0	0	0	0	144	0	0	0	0	35.9	0	0	0	0	0	0	0	0	0	0	0	0
noncancer	0	0	0	0	0	0	0	0	0	0	0	0	0	0	0	0	35.6	0	0	0	0	0	0	0	0	0	0	0	0	0	35.6	284	35.6	0	0	0	0	0	0	0	0	35.6	107	0	0	35.6	0	0	0
noncancer	0	0	0	0	0	0	0	0	0	0	0	0	0	0	0	0	0	26.7	0	0	0	0	0	0	0	0	0	0	0	0	53.5	134	0	0	0	0	0	0	0	0	0	0	0	0	53.5	0	0	0	0
noncancer	0	0	0	0	0	0	0	0	0	0	0	0	0	0	0	0	0	0	0	0	0	0	0	0	0	0	0	0	0	0	0	70.7	0	35.3	0	0	0	0	0	0	0	0	0	0	0	0	0	0	0
noncancer	0	0	0	0	0	0	0	0	0	0	0	0	0	0	0	0	0	0	0	0	30.8	0	0	0	0	61.6	0	0	0	0	30.8	123	0	0	30.8	0	0	0	0	0	0	0	0	0	61.6	0	0	0	0
[truncated: 5,000 more columns]
