# Supplementary material for: Cost-effective methylome sequencing of cell-free DNA for accurately detecting and locating cancer
Source: Nat Commun. 2022 Sep 29;13:5566. doi: 10.1038/s41467-022-32995-6 (PMC9522828; doi:10.1038/s41467-022-32995-6)
Supplement: Supplementary file 17 — Source Data [file 41467_2022_32995_MOESM17_ESM.zip › Source_data/Suppl.Fig.S4.d.txt]

noncancer_plasma	0	0	463	154	154	154	0	0	0	0	0	0	154	0	0	0	0	0	0	0	0	0	154	154	0	309	0	0	0	0	0	154	0	0	154	309	0	0	154	154	0	309	0	0	0	0	0	0	0
noncancer_plasma	0	0	0	180	360	180	180	0	0	0	0	180	180	0	180	0	360	180	0	0	180	0	0	0	0	540	0	0	180	0	180	180	360	0	180	0	0	0	0	180	0	0	0	0	0	180	180	0	0
noncancer_plasma	0	0	359	0	179	0	0	0	0	359	0	0	0	0	179	179	0	0	0	0	0	0	0	179	0	179	0	0	179	0	0	179	0	0	359	0	0	0	0	179	179	359	0	0	0	179	0	0	0
noncancer_plasma	0	0	252	0	0	252	0	0	0	0	0	252	0	252	0	0	505	0	0	0	0	0	252	252	252	0	0	0	0	0	0	252	0	0	505	0	252	0	0	0	0	252	0	0	0	252	0	0	0
noncancer_plasma	0	180	540	0	180	0	180	0	0	0	0	0	0	0	0	0	0	0	0	0	180	0	0	180	180	180	0	180	180	0	0	180	0	0	540	0	0	0	0	0	0	180	0	0	0	0	0	0	0
noncancer_plasma	228	0	455	0	0	0	0	0	0	228	0	228	0	0	228	0	228	0	0	0	228	0	0	0	0	0	0	0	455	0	0	0	228	0	455	0	0	0	0	228	0	228	228	0	0	0	0	0	0
noncancer_plasma	0	0	221	0	0	0	0	0	0	0	0	0	221	0	0	0	0	0	0	0	221	0	0	0	0	0	0	0	0	0	0	221	0	0	883	0	0	221	0	221	0	0	0	0	0	0	0	0	0
noncancer_plasma	0	0	612	0	0	306	0	0	0	0	0	306	0	0	0	0	0	0	0	0	153	0	0	153	0	153	0	0	0	0	0	153	0	0	0	0	0	0	0	0	0	153	0	0	0	0	153	0	0
noncancer_plasma	0	0	727	0	484	242	0	0	0	0	0	0	0	0	0	0	242	0	0	0	242	0	0	0	0	0	0	484	0	0	0	0	0	0	242	0	0	0	0	0	484	242	0	242	242	0	0	0	0
noncancer_plasma	0	0	247	0	0	0	0	0	0	0	0	0	0	0	0	0	247	0	0	247	0	0	0	0	0	494	0	0	0	0	0	247	0	0	247	0	0	0	0	0	0	0	0	0	0	0	0	0	0
noncancer_plasma	269	0	538	538	0	0	538	0	0	0	0	0	269	0	0	0	0	0	0	0	269	0	0	0	0	0	0	0	538	0	0	0	0	0	269	0	0	0	0	0	269	0	269	0	0	0	0	0	0
noncancer_plasma	0	0	413	0	0	0	826	0	0	0	0	0	0	0	413	0	0	0	0	0	0	0	0	413	0	0	0	413	0	0	0	0	413	0	826	413	0	0	0	0	0	1.24e+03	0	0	0	0	413	0	0
noncancer_plasma	0	0	502	502	502	0	0	0	0	0	0	0	0	0	0	0	0	0	0	0	0	0	0	0	0	502	0	0	0	0	0	0	502	0	0	0	0	0	0	0	0	0	0	0	0	0	0	0	0
noncancer_plasma	0	0	0	481	0	481	0	0	0	0	0	0	0	0	0	0	0	0	0	0	481	0	0	0	0	0	0	481	0	0	0	962	0	0	0	0	0	0	481	0	0	0	0	962	0	0	0	0	0
noncancer_plasma	0	0	0	0	0	328	0	0	0	0	0	0	328	0	0	0	0	0	0	0	0	0	0	0	0	0	0	0	0	0	0	0	328	0	328	328	0	0	0	0	328	328	0	0	0	0	328	0	0
noncancer_plasma	0	0	677	0	0	169	169	0	0	0	0	0	169	0	0	0	0	0	0	0	169	0	0	0	0	0	0	169	169	0	0	169	0	0	169	0	0	0	0	169	0	0	0	0	0	0	169	0	0
noncancer_plasma	0	0	0	432	432	0	0	0	0	0	0	0	0	432	0	0	0	0	0	0	432	0	0	0	0	0	0	432	0	0	0	0	0	0	432	0	0	0	0	0	0	0	0	0	0	0	0	0	0
noncancer_plasma	0	0	759	506	253	0	0	253	0	506	0	0	0	0	0	0	0	0	0	0	0	0	0	0	0	253	0	0	0	0	253	506	0	0	0	253	0	0	0	0	0	0	0	0	0	0	0	0	0
noncancer_plasma	0	0	905	0	603	603	0	0	0	0	302	905	0	0	0	0	603	0	0	0	302	0	0	302	0	603	0	0	0	0	0	0	0	0	302	302	0	0	0	302	302	302	0	0	0	0	0	0	0
noncancer_plasma	0	0	0	0	457	915	0	0	0	0	0	229	0	0	0	0	0	0	0	0	0	0	0	0	0	0	0	457	229	0	0	0	457	0	457	229	0	229	0	0	0	0	0	0	0	0	0	0	0
noncancer_plasma	0	0	297	0	297	149	297	0	0	149	149	149	0	0	0	0	149	0	0	0	0	0	149	149	0	149	0	297	149	0	0	0	446	0	149	0	0	149	0	0	0	297	0	149	0	0	0	0	0
noncancer_plasma	0	0	524	0	0	262	262	0	0	0	0	262	131	0	131	262	0	0	0	0	0	0	0	393	0	262	0	131	0	131	0	393	131	131	131	131	0	0	0	262	0	393	0	131	0	0	131	0	0
noncancer_plasma	0	0	732	293	0	146	0	146	0	0	0	293	0	0	146	146	0	0	0	0	146	0	0	146	0	439	0	146	293	0	146	0	146	0	585	146	0	0	0	146	0	293	146	0	0	0	146	0	0
noncancer_plasma	0	0	1.05e+03	419	209	0	0	0	0	209	0	209	209	0	0	0	0	0	0	0	209	0	0	0	0	209	0	0	0	0	0	628	0	0	628	0	0	209	0	209	0	0	0	0	0	209	0	0	0
noncancer_plasma	0	0	1.29e+03	0	0	184	368	0	0	0	0	184	368	0	0	0	0	0	0	184	0	0	0	368	0	0	0	184	184	0	184	368	184	0	184	184	0	0	0	184	0	184	0	0	0	0	368	0	0
noncancer_plasma	157	0	157	0	0	157	0	0	0	157	0	313	313	0	0	157	0	0	0	0	0	0	0	313	0	313	0	0	157	0	0	313	157	0	313	157	0	0	0	0	0	470	157	0	0	0	157	0	0
noncancer_plasma	373	0	560	0	187	187	187	0	0	0	0	373	0	0	0	187	0	0	0	0	187	0	0	187	0	187	0	0	0	0	0	0	0	0	373	0	0	0	0	187	0	373	0	0	0	0	0	0	0
noncancer_plasma	130	0	261	261	261	0	0	0	0	0	0	0	261	0	130	0	130	0	0	0	0	0	0	130	0	130	0	261	0	0	0	0	130	0	130	0	0	130	0	130	0	0	0	0	0	0	0	130	0
noncancer_plasma	167	0	334	167	0	167	500	0	0	334	0	167	167	0	167	167	0	0	0	0	500	0	0	334	0	0	0	0	0	0	167	0	334	0	0	167	0	167	0	167	0	0	0	167	0	0	0	0	0
noncancer_plasma	0	0	384	128	0	0	256	0	0	0	0	0	0	0	0	0	256	0	0	0	0	0	0	128	0	0	0	0	0	0	0	256	0	0	384	0	0	0	0	256	0	0	128	0	0	0	0	0	0
noncancer_plasma	0	0	295	0	148	0	295	0	0	148	0	148	148	0	0	148	0	0	0	0	148	0	0	148	0	0	0	0	0	0	0	295	0	0	148	148	0	0	0	0	148	443	0	0	0	0	0	0	0
noncancer_plasma	0	0	511	170	0	340	0	0	0	170	0	0	0	0	0	170	170	170	0	0	681	0	170	170	0	0	0	170	0	0	0	0	0	0	340	0	0	0	0	340	0	0	170	0	0	0	170	0	0
noncancer_plasma	0	0	749	0	374	374	0	0	0	0	0	187	0	0	0	0	0	0	0	0	187	0	0	0	0	0	0	374	0	0	0	374	187	0	187	0	0	0	0	0	0	187	0	0	0	187	0	0	0
noncancer_plasma	0	0	570	0	0	190	0	0	0	380	0	0	0	0	0	0	190	0	0	0	190	0	0	190	0	0	0	380	0	0	0	0	0	0	0	0	0	190	0	0	0	0	0	0	0	0	0	0	0
noncancer_plasma	0	0	487	162	162	0	0	0	162	0	0	0	162	0	0	0	0	0	0	0	162	162	0	162	0	0	0	0	0	0	162	0	0	162	0	162	0	162	0	0	0	0	162	162	0	0	0	0	0
noncancer_plasma	0	0	350	0	175	175	0	175	0	175	0	175	0	0	0	0	0	0	0	0	350	175	0	0	0	0	0	175	0	0	175	350	175	0	175	0	0	0	0	175	0	0	0	0	0	175	350	0	0
noncancer_plasma	232	0	464	464	696	464	232	0	0	464	0	464	0	0	0	0	0	0	0	0	232	0	0	0	0	0	232	0	0	0	0	232	0	0	232	0	0	0	0	0	0	0	0	0	0	0	0	0	0
noncancer_plasma	0	0	243	0	0	243	243	0	0	243	0	0	0	243	0	0	0	0	243	0	0	0	243	0	0	486	0	0	0	0	243	729	0	0	486	0	0	0	0	243	0	243	0	0	0	243	0	0	0
noncancer_plasma	0	0	830	0	0	0	0	0	0	208	0	415	0	0	0	0	0	0	0	0	0	0	0	0	0	0	0	0	208	0	0	415	415	208	208	0	0	0	0	0	0	208	0	0	0	208	0	0	0
noncancer_plasma	0	0	1.27e+03	0	424	0	424	0	0	424	0	0	0	0	0	0	0	0	0	0	0	0	0	424	0	0	0	0	212	0	0	212	0	0	0	0	0	0	0	0	212	424	0	0	0	0	0	0	0
LIHC_cancer_plasma	0	0	173	0	173	0	0	0	0	0	0	0	0	0	0	0	345	0	0	0	173	0	0	0	0	345	0	173	0	0	0	345	173	0	0	345	0	0	173	0	0	0	0	345	0	0	173	0	0
LIHC_cancer_plasma	0	0	882	220	0	0	661	0	0	661	0	882	0	0	0	0	441	0	0	0	0	0	0	882	0	661	220	441	220	0	0	220	0	0	441	0	0	0	0	220	0	220	661	0	0	220	0	0	0
LIHC_cancer_plasma	160	0	802	160	160	160	0	0	0	0	0	160	160	0	0	0	160	0	0	0	160	0	160	0	0	160	0	0	321	0	0	0	160	0	481	0	0	0	160	160	0	481	160	0	0	0	0	0	0
LIHC_cancer_plasma	184	0	919	0	0	184	184	0	0	0	0	184	368	0	0	0	368	0	0	0	184	0	184	368	0	184	0	0	184	0	184	0	184	0	184	0	0	0	0	0	0	0	184	0	0	0	184	0	184
LIHC_cancer_plasma	0	0	1.59e+03	0	0	0	199	0	0	0	199	597	1.19e+03	0	0	0	0	0	0	0	0	0	0	398	0	199	0	796	398	0	0	0	398	0	597	199	0	199	0	597	0	398	199	199	0	0	0	0	0
LIHC_cancer_plasma	0	0	512	171	0	0	512	0	0	0	0	342	171	0	0	0	171	0	0	0	171	0	0	342	171	171	0	171	854	0	0	171	171	171	512	0	0	171	0	0	171	0	0	171	0	0	171	0	342
LIHC_cancer_plasma	0	0	2.42e+03	173	0	0	346	0	0	173	0	173	346	0	0	173	346	0	0	0	0	0	0	173	0	173	0	0	346	0	0	0	346	0	691	346	0	0	0	173	173	346	173	0	0	0	173	0	0
LIHC_cancer_plasma	0	0	192	383	0	0	192	0	0	0	0	383	0	0	0	0	0	0	0	0	192	0	0	192	0	0	0	192	0	0	192	192	0	0	958	192	0	0	0	0	383	0	0	192	0	0	192	0	0
LIHC_cancer_plasma	522	0	1.39e+03	348	0	0	696	0	0	0	0	870	174	0	0	174	348	0	0	0	174	0	0	522	174	174	0	0	174	0	0	0	348	0	696	0	0	348	0	174	174	522	0	0	0	0	174	0	0
LIHC_cancer_plasma	135	0	270	405	135	0	0	0	0	135	0	135	135	0	0	0	135	0	135	0	0	0	0	0	0	270	0	405	270	0	135	135	270	0	135	135	0	135	0	135	0	270	135	0	0	0	270	0	0
LIHC_cancer_plasma	351	351	527	878	351	702	1.05e+03	176	0	176	0	702	351	0	176	0	878	0	0	0	1.23e+03	176	0	1.05e+03	527	351	0	527	527	0	0	0	351	0	1.05e+03	176	0	702	0	176	176	176	0	176	0	176	351	0	351
LIHC_cancer_plasma	0	0	399	200	0	0	0	0	0	200	0	0	399	0	0	0	0	0	200	0	0	0	200	200	0	200	0	399	0	0	200	0	0	0	399	0	0	0	0	0	0	399	0	0	200	0	599	0	0
LIHC_cancer_plasma	0	0	508	169	0	0	0	0	0	0	0	0	169	0	0	0	0	0	0	0	0	0	0	0	338	677	0	0	338	0	169	169	0	0	338	0	0	338	0	0	0	169	0	0	0	0	0	0	0
LIHC_cancer_plasma	0	0	375	0	188	375	375	0	0	188	0	188	0	0	188	0	188	0	188	0	188	0	0	0	0	375	0	563	188	0	0	0	375	0	375	0	0	0	0	375	0	0	188	0	0	0	188	0	0
LIHC_cancer_plasma	0	0	1.08e+03	430	215	215	215	0	0	215	0	645	645	0	645	215	0	215	0	0	215	0	215	215	0	430	215	430	215	0	0	0	645	0	0	0	0	215	215	215	0	860	0	0	0	0	0	0	0
LIHC_cancer_plasma	0	0	617	206	0	0	1.44e+03	0	0	0	0	206	0	0	0	206	0	0	0	0	206	0	0	0	0	206	0	823	0	0	0	206	412	0	617	0	0	617	0	0	0	0	0	0	0	0	0	0	0
LIHC_cancer_plasma	152	0	152	303	0	152	0	0	0	152	152	758	152	0	0	0	0	0	0	0	152	0	0	0	0	0	0	152	455	0	152	152	0	0	758	0	0	152	0	152	0	152	0	152	0	0	0	0	0
LIHC_cancer_plasma	0	0	474	474	158	158	0	0	0	0	0	158	0	158	0	0	0	0	0	0	0	0	0	158	0	0	0	0	0	158	0	158	0	0	631	0	0	0	0	0	158	0	316	0	0	0	0	0	0
LIHC_cancer_plasma	275	0	824	0	0	0	549	0	0	0	0	1.65e+03	275	0	0	0	549	0	0	0	0	0	275	1.1e+03	0	549	0	275	275	0	0	0	1.65e+03	0	1.37e+03	275	0	0	0	0	0	0	0	0	0	0	0	0	0
LIHC_cancer_plasma	0	0	363	182	0	363	0	0	0	0	0	182	363	0	182	182	0	0	0	0	182	0	0	0	0	0	0	182	0	0	0	182	0	0	727	0	0	182	182	363	363	0	0	0	0	0	0	0	0
LIHC_cancer_plasma	138	0	414	138	138	276	0	0	0	0	0	414	0	0	0	0	0	0	0	0	0	0	0	0	0	414	0	138	0	0	276	0	138	0	414	0	0	0	0	0	0	138	0	0	0	0	0	0	0
LIHC_cancer_plasma	165	0	827	331	165	165	331	0	0	0	165	165	0	0	0	165	0	0	0	0	331	0	0	0	0	331	0	165	0	0	0	0	0	0	0	0	0	0	0	165	165	0	0	0	0	0	165	0	165
LIHC_cancer_plasma	0	0	419	209	0	0	0	0	0	0	0	209	0	0	0	0	419	0	209	0	0	0	0	209	0	209	0	419	0	0	0	0	209	0	209	0	0	0	0	0	0	628	0	0	0	0	209	0	0
LIHC_cancer_plasma	0	0	809	0	162	324	0	0	0	162	162	324	162	0	0	324	0	0	0	0	0	0	0	162	324	162	162	0	0	0	0	0	162	0	324	0	0	0	0	0	0	324	0	162	0	162	162	0	162
LIHC_cancer_plasma	0	138	965	276	551	0	413	0	0	0	0	551	551	0	0	138	276	0	0	0	413	0	0	413	413	827	0	0	413	0	0	138	276	0	1.24e+03	276	0	689	0	138	0	138	0	138	0	0	276	0	138
LIHC_cancer_plasma	124	124	871	0	249	249	0	0	0	0	0	249	249	0	0	373	124	0	0	0	249	124	0	622	498	249	0	124	498	0	0	0	373	0	871	249	0	871	0	0	124	746	373	0	0	0	373	0	622
[truncated: 5,000 more columns]
