# Supplementary material for: Cost-effective methylome sequencing of cell-free DNA for accurately detecting and locating cancer
Source: Nat Commun. 2022 Sep 29;13:5566. doi: 10.1038/s41467-022-32995-6 (PMC9522828; doi:10.1038/s41467-022-32995-6)
Supplement: Supplementary file 17 — Source Data [file 41467_2022_32995_MOESM17_ESM.zip › Source_data/Suppl.Fig.S2.b.txt]

COAD_tumor	461	564	1.02e+03	0	717	307	307	461	564	461	307	410	1.43e+03	1.84e+03	922	1.38e+03	154	1.23e+03	1.33e+03	51.2	1.33e+03	1.84e+03	102	1.38e+03	0	410	51.2	256	102	410	1.23e+03	0	717	1.54e+03	0	0	1.43e+03	0	3.43e+03	154	564	256	205	1.08e+03	769	51.2	1.33e+03	0	51.2	717	154	1.23e+03	205	1.02e+03	1.54e+03	769	461	717	102	205	1.02e+03	1.28e+03	1.43e+03	717	51.2	102	410	1.23e+03	769	1.02e+03	871	102	564	359	717	359	410	0	1.13e+03	51.2	102	154	769	615	512	51.2	1.54e+03	359	0	2.1e+03	307	0	51.2	1.23e+03	0	820	769	461	0	102	564	0	564	1.23e+03	256	0	512	205	461	615	1.33e+03	922	2.92e+03	51.2	0	154	359	974	2.72e+03	512	564	359	154	51.2	820	205	0	922	615	205	0	1.02e+03	512	1.59e+03	1.02e+03	461	666	512	717	0	974	1.43e+03	205	871	102	51.2	461	205	512	1.02e+03	512	461	769	461	0	666	154	922	769	51.2	666	564	307	512	0	461	0	410	717	974	820	51.2	564	512	769	0	1.38e+03	51.2	1.08e+03	820	974	0	205	0	1.08e+03	307	0	717	307	0	1.64e+03	154	1.02e+03	256	717	205	564	256	1.38e+03	51.2	461	666	461	922	154	666	769	974	0	0	307	0	102	51.2	307	1.54e+03	51.2	0	871	0	1.38e+03	102	3.02e+03	256	307	922	410	205	512	205	359	51.2	359	820	51.2	410	1.38e+03	256	205	205	0	0	1.13e+03	0	1.59e+03	615	154	256	717	51.2	1.28e+03	154	51.2	615	0	1.23e+03	820	51.2	102	615	154	461	102	51.2	717	1.49e+03	51.2	102	615	102	0	820	51.2	512	0	974	51.2	3.84e+03	154	256	2.82e+03	0	512	4.1e+03	51.2	2.51e+03	1.13e+03	0	3.02e+03	564	3.43e+03	102	666	51.2	2.46e+03	564	820	51.2	871	922	512	102	717	871	615	0	2.36e+03	205	769	1.23e+03	1.69e+03	717	205	820	564	0	205	0	205	307	1.43e+03	205	102	1.08e+03	615	154	0	256	512	0	1.28e+03	0	717	0	51.2	871	154	359	974	102	564	1.18e+03	102	1.02e+03	205	205	564	307	461	0	666	0	1.08e+03	154	1.64e+03	307	0	51.2	615	974	154	410	0	666	1.18e+03	51.2	205	410	615	769	666	51.2	307	205	51.2	307	1.38e+03	51.2	154	256	0	1.13e+03	102	0	666	666	769	0	205	359	0	717	564	1.08e+03	871	512	1.59e+03	307	307	666	820	51.2	1.13e+03	102	871	1.38e+03	51.2	2e+03	0	1.13e+03	717	102	359	1.18e+03	0	0	1.02e+03	1.28e+03	974	717	1.02e+03	410	0	871	0	564	102	359	256	1.02e+03	256	1.08e+03	0	1.08e+03	51.2	51.2	307	974	359	564	820	564	1.18e+03	0	359	461	564	922	0	0	1.43e+03	205	922	461	666	1.18e+03	102	51.2	512	0	922	769	0	512	871	1.43e+03	1.54e+03	666	871	1.28e+03	974	1.74e+03	256	410	666	1.23e+03	0	615	154	0	410	461	0	1.59e+03	2e+03	205	564	0	1.64e+03	1.38e+03	410	51.2	2.72e+03	51.2	51.2	102	410	2.15e+03	410	51.2	2.25e+03	51.2	1.38e+03	51.2	410	102	359	2.61e+03	102	564	0	51.2	564	0	666	0	1.18e+03	0	256	256	871	256	0	0	2.15e+03	0	51.2	154	461	307	922	51.2	615	410	154	0	922	51.2	564	102	1.23e+03	461	205	769	0	102	0	1.08e+03	0	410	410	461	205	102	410	0	666	205	0	1.02e+03	51.2	0	717	1.38e+03	102	410	0	102	0	564	154	154	1.49e+03	820	615	0	0	769	205	410	820	307	564	51.2	1.38e+03	1.54e+03	51.2	1.02e+03	1.23e+03	256	922	1.64e+03	102	1.02e+03	1.02e+03	0	51.2	769	0	922	154	974	51.2	666	0	154	256	717	154	1.13e+03	154	0	1.33e+03	51.2	359	51.2	154	769	205	307	1.08e+03	256	0	1.08e+03	1.18e+03	461	0	615	1.28e+03	2.97e+03	871	0	359	102	2.51e+03	871	51.2	615	974	1.08e+03	1.69e+03	102	205	3.89e+03	0	4.05e+03	0	769	4.1e+03	0	154	2.66e+03	871	1.43e+03	51.2	256	564	256	1.59e+03	154	564	307	410	256	922	256	154	51.2	205	0	769	307	666	461	1.02e+03	564	0	205	51.2	461	564	359	205	0	205	1.18e+03	0	154	51.2	1.33e+03	0	410	154	359	974	154	0	820	410	205	51.2	1.13e+03	512	0	564	769	512	1.13e+03	1.64e+03	205	359	410	154	256	256	564	51.2	0	717	1.54e+03	0	974	1.28e+03	564	359	51.2	461	461	461	564	205	256	1.08e+03	102	615	307	154	1.02e+03	1.38e+03	922	205	102	205	615	2.87e+03	256	51.2	0	1.95e+03	922	974	102	0	256	1.43e+03	154	1.08e+03	359	717	615	205	102	1.28e+03	1.23e+03	461	256	461	410	2.36e+03	1.02e+03	410	615	0	205	1.38e+03	205	666	51.2	154	564	1.43e+03	1.54e+03	410	769	0	2.05e+03	2.05e+03	1.69e+03	102	307	717	666	205	974	51.2	307	0	51.2	564	51.2	512	1.02e+03	871	871	717	102	512	820	307	820	1.23e+03	1.33e+03	717	205	922	1.74e+03	102	512	512	2.25e+03	359	615	51.2	666	1.23e+03	51.2	0	256	307	2e+03	0	256	974	307	0	1.38e+03	0	154	0	1.74e+03	154	410	154	410	0	51.2	0	51.2	256	1.43e+03	102	820	0	51.2	1.18e+03	769	820	1.28e+03	564	461	102	2.15e+03	307	0	205	461	154	102	666	410	0	0	51.2	1.38e+03	205	820	717	1.23e+03	256	205	51.2	0	410	871	307	51.2	871	564	1.02e+03	2.1e+03	51.2	0	1.95e+03	102	154	102	256	769	154	51.2	0	769	51.2	256	1.9e+03	0	0	256	410	1.08e+03	256	154	922	666	717	1.9e+03	102	1.23e+03	359	0	1.69e+03	1.33e+03	871	1.33e+03	666	0	410	0	871	51.2	154	307	154	51.2	154	1.18e+03	307	256	974	359	512	1.74e+03	564	154	0	666	154	0	410	615	769	0	1.02e+03	615	256	51.2	51.2	1.02e+03	1.28e+03	0	666	410	820	2.05e+03	51.2	1.84e+03	1.38e+03	2e+03	0	51.2	1.02e+03	0	871	51.2	1.69e+03	102	2.46e+03	410	359	1.84e+03	564	1.43e+03	461	1.74e+03	154	154	1.33e+03	359	2.77e+03	461	154	1.08e+03	820	461	256	0	1.74e+03	205	51.2	0	1.95e+03	51.2	205	2.1e+03	666	2.36e+03	512	871	154	154	1.49e+03	0	51.2	2.87e+03	102	0	615	1.13e+03	307	205	102	666	0	820	256	410	461	1.28e+03	1.43e+03	0	307	102	205	1.84e+03	1.18e+03	871	102	0	615	359	1.13e+03	564	51.2	102	2.36e+03	1.33e+03	1.38e+03	102	51.2	871	0	205	0	666	615	1.13e+03	461	307	154	512	0	154	102	359	51.2	1.08e+03	154	256	512	256	102	1.64e+03	0	1.33e+03	0	307	564	0	359	359	51.2	410	102	307	820	256	0	1.18e+03	0	820	1.28e+03	461	0	256	256	0	1.38e+03	1.38e+03	307	1.28e+03	0	0	205	410	0	461	154	307	51.2	564	0	307	0	154	256	205	307	410	410	51.2	922	564	154	51.2	974	666	154	102	307	102	512	1.43e+03	512	2.15e+03	0	256	51.2	1.18e+03	461	307	307	1.13e+03	51.2	615	0	0	0	769	102	359	0	1.23e+03	51.2	820	1.69e+03	0	0	1.08e+03	974	0	205	102	871	0	51.2	717	1.08e+03	461	512	359	256	51.2	51.2	615	1.28e+03	0	256	307	0	666	205	564	102	256	51.2	717	666	359	0	307	512	102	51.2	871	51.2	666	307	51.2	461	51.2	307	512	666	974	1.28e+03	0	51.2	564	359	1.49e+03	307	0	102	51.2	256	871	0	871	0	564	974	1.54e+03	1.18e+03	256	256	51.2	307	3.33e+03	0	307	461	0	307	820	2.25e+03	1.59e+03	564	0	1.95e+03	51.2	2.92e+03	154	1.69e+03	102	154	154	256	205	2.31e+03	154	3.89e+03	0	564	1.64e+03	0	51.2	359	102	615	307	717	0	205	410	1.9e+03	410	3.89e+03	0	3.54e+03	0	307	0	1.33e+03	1.23e+03	0	461	51.2	1.08e+03	0	0	51.2	1.59e+03	256	615	1.69e+03	359	461	1.54e+03	0	102	410	410	820	615	410	205	154	102	871	205	871	1.02e+03	1.02e+03	359	820	0	0	1.74e+03	1.02e+03	0	256	0	717	0	461	102	0	1.13e+03	1.02e+03	922	51.2	154	820	0	154	512	410	256	0	0	615	256	410	1.18e+03	0	0	51.2	1.08e+03	1.43e+03	0	359	0	1.23e+03	1.33e+03	410	1.49e+03	154	0	0	51.2	154	717	307	1.54e+03	1.33e+03	102	0	871	564	102	0	564	154	974	307	0	1.49e+03	205	51.2	666	256	1.59e+03	564	102	717	666	2.15e+03	1.64e+03	51.2	205	51.2	1.18e+03	0	615	0	769	922	0	0	820	102	461	461	769	205	1.28e+03	666	410	871	51.2	51.2	307	0	1.38e+03	359	615	1.08e+03	871	1.54e+03	0	615	51.2	0	256	564	717	1.08e+03	0	359	154	717	717	1.13e+03	154	410	154	410	974	1.18e+03	205	205	0	102	1.69e+03	307	359	359	154	256	410	154	307	1.08e+03	51.2	1.33e+03	154	256	871	1.23e+03	256	1.64e+03	0	564	256	307	410	205	205	359	0	307	0	461	512	205	51.2	769	359	769	51.2	359	1.28e+03	154	0	0	2.61e+03	1.02e+03	51.2	717	1.74e+03	154	1.23e+03	205	1.08e+03	154	1.33e+03	1.54e+03	0	461	769	51.2	512	2e+03	564	615	102	359	0	1.43e+03	922	51.2	51.2	0	51.2	0	359	154	51.2	102	666	0	256	0	1.38e+03	512	154	769	922	0	102	154	615	0	256	666	359	0	102	871	359	0	0	307	51.2	0	102	0	0	1.02e+03	0	51.2	769	205	1.13e+03	205	564	51.2	102	717	0	102	1.38e+03	0	410	615	974	154	461	2.31e+03	51.2	1.13e+03	0	51.2	1.74e+03	769	51.2	0	1.38e+03	256	0	512	922	256	51.2	1.38e+03	410	256	1.49e+03	0	820	564	1.13e+03	410	0	717	1.08e+03	512	154	51.2	717	0	871	512	1.02e+03	974	564	205	307	564	51.2	154	0	769	461	256	461	615	871	461	154	564	666	717	51.2	102	205	51.2	0	1.13e+03	0	359	0	974	1.38e+03	0	0	205	820	2.1e+03	0	154	410	1.54e+03	102	410	307	307	0	1.64e+03	0	0	769	0	871	1.13e+03	820	820	0	0	717	615	615	102	1.28e+03	666	0	0	512	410	1.59e+03	102	0	974	256	769	0	205	51.2	256	0	359	615	51.2	0	1.02e+03	820	461	205	1.18e+03	154	205	769	51.2	256	0	769	102	51.2	307	102	1.28e+03	0	461	205	1.08e+03	51.2	3.54e+03	1.13e+03	1.08e+03	51.2	1.08e+03	359	512	51.2	102	205	205	615	102	820	51.2	1.59e+03	0	102	512	102	0	461	717	51.2	1.33e+03	1.08e+03	205	0	1.33e+03	871	51.2	512	769	0	51.2	974	307	564	51.2	0	410	0	0	564	666	820	154	615	0	51.2	717	51.2	0	0	820	0	564	512	0	1.08e+03	51.2	1.02e+03	154	1.18e+03	0	0	1.23e+03	1.02e+03	0	564	1.28e+03	0	410	871	461	307	51.2	1.08e+03	1.18e+03	615	51.2	769	0	0	461	51.2	307	666	0	1.33e+03	256	256	769	922	307	922	820	154	0	1.02e+03	615	0	154	1.33e+03	359	51.2	564	666	154	1.9e+03	1.02e+03	51.2	922	307	205	461	1.13e+03	51.2	615	102	717	564	410	256	1.69e+03	154	359	102	154	666	154	922	102	256	564	0	102	154	1.9e+03	0	154	0	461	359	410	51.2	205	307	0	1.02e+03	717	256	205	51.2	0	0	615	615	1.02e+03	102	256	1.18e+03	154	102	820	461	102	922	102	1.79e+03	359	1.84e+03	205	410	102	307	871	256	154	1.33e+03	1.54e+03	51.2	359	102	0	154	1.74e+03	51.2	0	717	512	0	1.59e+03	0	256	2.31e+03	717	666	256	256	359	0	205	0	0	205	359	769	666	564	102	256	615	564	154	0	154	1.23e+03	0	307	769	205	256	717	461	410	1.49e+03	51.2	307	102	0	1.54e+03	1.95e+03	1.38e+03	51.2	1.84e+03	51.2	0	1.59e+03	51.2	154	512	0	2.05e+03	615	922	615	461	256	922	154	717	0	51.2	154	769	1.13e+03	359	359	102	922	1.54e+03	359	615	256	1.02e+03	0	1.54e+03	51.2	205	410	102	51.2	0	359	1.69e+03	51.2	102	666	102	51.2	154	1.64e+03	256	154	1.49e+03	564	102	2.31e+03	256	0	820	0	1.23e+03	154	307	205	717	2e+03	0	307	2.2e+03	1.64e+03	154	1.64e+03	102	410	0	717	256	871	717	102	1.64e+03	256	205	769	256	154	205	0	0	205	102	922	461	256	102	512	0	1.08e+03	51.2	666	205	205	0	102	205	0	974	769	51.2	461	1.08e+03	0	0	871	0	820	0	564	1.38e+03	1.08e+03	51.2	154	1.13e+03	102	820	256	205	0	1.43e+03	0	154	512	51.2	0	51.2	1.23e+03	1.23e+03	51.2	0	1.02e+03	717	1.18e+03	51.2	717	564	0	359	256	154	51.2	461	1.38e+03	769	0	359	0	0	0	1.38e+03	0	307	0	307	0	512	0	51.2	1.28e+03	1.59e+03	410	0	307	256	205	1.23e+03	0	51.2	1.28e+03	410	564	1.02e+03	154	359	666	615	410	307	102	154	307	769	102	256	922	205	102	871	51.2	974	820	102	769	410	307	154	51.2	1.08e+03	0	1.49e+03	820	1.02e+03	1.02e+03	51.2	0	154	410	256	666	102	564	922	0	717	0	0	769	51.2	0	205	154	256	256	512	922	51.2	922	359	1.23e+03	410	461	205	1.02e+03	1.02e+03	0	871	410	410	51.2	615	717	102	1.08e+03	564	102	0	102	974	769	51.2	461	102	359	154	0	0	1.33e+03	51.2	922	0	307	1.08e+03	256	1.43e+03	1.13e+03	205	820	2e+03	461	461	307	307	1.18e+03	1.18e+03	666	2.77e+03	0	922	1.84e+03	0	769	410	51.2	1.33e+03	1.02e+03	0	51.2	717	461	1.02e+03	256	102	0	615	0	0	307	461	974	154	0	1.08e+03	205	205	871	51.2	615	512	51.2	51.2	1.49e+03	256	154	1.13e+03	410	1.23e+03	410	871	205	205	51.2	410	102	51.2	717	0	512	769	0	0	307	102	51.2	820	1.64e+03	1.54e+03	154	0	2.05e+03	769	1.18e+03	307	102	0	102	0	51.2	2.1e+03	307	410	307	307	307	666	769	0	769	307	820	461	359	359	102	461	51.2	0	1.28e+03	51.2	1.33e+03	51.2	922	154	410	2e+03	0	461	717	0	615	615	1.13e+03	102	769	154	359	256	1.59e+03	0	410	717	717	615	0	51.2	154	717	1.28e+03	1.33e+03	0	461	205	307	1.23e+03	51.2	0	461	1.02e+03	256	0	1.28e+03	410	307	820	307	102	666	564	102	307	1.33e+03	359	2.82e+03	1.54e+03	0	1.74e+03	0	1.28e+03	51.2	51.2	2.2e+03	410	51.2	410	3.79e+03	256	615	205	51.2	1.79e+03	2.1e+03	51.2	0	51.2	1.9e+03	1.13e+03	0	4.51e+03	359	4.51e+03	51.2	4.25e+03	154	1.08e+03	0	1.64e+03	717	256	0	512	717	359	717	564	717	461	820	0	1.84e+03	871	102	974	974	1.64e+03	51.2	1.28e+03	0	461	1.02e+03	820	0	974	256	922	1.38e+03	0	615	410	205	2.05e+03	256	51.2	2e+03	0	0	1.08e+03	154	102	154	1.08e+03	359	564	154	154	307	51.2	922	2.25e+03	102	666	0	0	1.02e+03	1.18e+03	0	0	717	51.2	307	0	0	307	205	307	0	512	615	359	769	51.2	564	564	461	1.49e+03	359	2.31e+03	0	51.2	1.18e+03	51.2	564	871	307	512	717	0	307	154	564	871	307	51.2	0	359	410	410	102	154	717	1.23e+03	769	974	256	1.18e+03	871	307	0	0	922	359	666	615	51.2	1.23e+03	0	1.13e+03	0	102	1.08e+03	256	922	461	564	359	666	0	0	461	51.2	410	1.08e+03	461	154	51.2	154	1.49e+03	1.33e+03	461	1.9e+03	359	0	769	1.13e+03	512	51.2	564	410	102	205	1.54e+03	154	1.9e+03	564	615	564	564	205	256	0	256	0	1.13e+03	205	0	615	410	410	0	256	154	461	410	359	1.43e+03	512	205	615	102	0	102	154	0	0	461	564	0	0	615	1.18e+03	205	1.08e+03	1.49e+03	922	666	461	205	871	410	0	922	154	1.64e+03	0	769	307	51.2	256	666	51.2	205	256	1.69e+03	307	2e+03	51.2	615	461	974	0	51.2	615	154	102	359	820	512	615	615	1.59e+03	461	1.08e+03	154	974	205	0	205	512	256	1.54e+03	820	461	1.43e+03	0	1.18e+03	512	615	102	666	512	564	1.74e+03	0	922	769	0	205	256	564	1.49e+03	0	256	256	1.54e+03	0	410	512	205	512	102	666	564	512	205	820	102	359	102	0	1.18e+03	307	307	51.2	564	154	871	51.2	256	410	154	512	205	0	256	1.84e+03	0	51.2	512	1.49e+03	154	256	51.2	1.33e+03	0	256	769	154	205	922	51.2	410	0	0	1.54e+03	1.08e+03	0	1.08e+03	0	1.49e+03	256	51.2	615	1.79e+03	205	154	0	717	1.13e+03	0	769	154	102	717	154	359	0	1.08e+03	871	359	51.2	154	51.2	717	51.2	307	615	615	1.38e+03	102	461	1.02e+03	51.2	154	205	974	51.2	1.38e+03	51.2	307	102	666	205	615	512	256	1.95e+03	154	1.08e+03	51.2	51.2	51.2	1.23e+03	154	1.18e+03	1.23e+03	0	359	102	205	0	205	256	205	307	51.2	0	0	0	0	0	0	51.2	51.2	0	51.2	102	1.02e+03	51.2	615	512	0	461	974	0	205	51.2	205	1.64e+03	154	666	410	2.15e+03	307	2.97e+03	717	51.2	717	410	0	1.49e+03	256	512	51.2	1.23e+03	1.08e+03	1.23e+03	461	0	154	0	461	256	51.2	0	0	256	871	256	0	717	512	102	1.33e+03	0	410	0	205	615	307	922	0	410	51.2	51.2	922	51.2	51.2	1.18e+03	154	615	51.2	51.2	0	974	0	717	871	205	0	205	154	256	359	0	51.2	0	871	0	154	205	974	410	666	717	51.2	0	564	307	154	1.33e+03	1.13e+03	0	307	615	461	205	359	154	0	1.74e+03	51.2	512	974	102	154	0	410	1.13e+03	205	256	410	0	307	615	410	1.54e+03	717	0	666	51.2	205	1.64e+03	0	1.38e+03	154	2.1e+03	0	51.2	307	359	410	51.2	154	1.13e+03	102	922	717	154	102	307	974	461	1.28e+03	154	564	564	615	256	1.13e+03	0	1.33e+03	154	564	922	0	154	1.38e+03	359	154	871	0	51.2	51.2	1.13e+03	0	512	154	1.02e+03	205	1.02e+03	51.2	51.2	102	102	461	205	51.2	461	256	359	512	359	512	0	666	102	102	769	0	102	359	51.2	256	666	51.2	0	205	0	769	820	461	307	0	154	154	0	1.23e+03	820	564	359	51.2	154	51.2	615	0	615	615	615	0	1.08e+03	974	2.56e+03	769	51.2	0	1.54e+03	51.2	1.74e+03	0	102	1.18e+03	307	102	2.05e+03	666	410	564	51.2	256	0	1.95e+03	0	1.43e+03	51.2	359	615	0	102	102	0	2.05e+03	1.84e+03	51.2	256	51.2	1.23e+03	769	154	615	51.2	666	51.2	256	0	564	410	820	51.2	102	512	0	1.23e+03	410	154	102	0	564	0	359	512	0	1.23e+03	666	1.13e+03	307	0	410	205	154	820	512	154	820	205	615	307	717	51.2	1.49e+03	1.43e+03	256	461	769	717	154	0	256	0	615	102	1.18e+03	256	154	256	564	0	0	615	461	51.2	615	307	666	1.74e+03	102	615	0	2e+03	769	154	666	307	51.2	717	564	51.2	461	0	102	564	0	410	666	922	51.2	1.28e+03	1.02e+03	0	1.69e+03	769	0	1.49e+03	0	666	102	0	564	1.38e+03	0	256	820	359	461	359	0	717	666	564	0	410	359	564	1.08e+03	51.2	410	410	0	256	102	461	102	717	205	51.2	512	461	256	154	102	564	717	615	102	256	1.84e+03	154	1.64e+03	102	154	1.59e+03	0	769	512	307	1.08e+03	51.2	307	0	974	51.2	410	512	359	1.28e+03	410	102	0	1.18e+03	0	1.18e+03	0	1.02e+03	102	359	102	1.54e+03	0	51.2	359	0	0	307	1.54e+03	205	154	0	0	461	102	154	0	410	1.18e+03	0	307	0	102	410	0	256	154	666	307	974	512	307	410	0	102	615	0	0	666	307	0	1.08e+03	0	205	307	717	564	717	154	922	0	461	666	1.54e+03	0	102	0	871	154	51.2	1.13e+03	102	307	359	307	871	359	974	666	512	615	51.2	359	1.08e+03	564	0	1.02e+03	256	564	51.2	102	51.2	1.08e+03	102	102	666	922	0	820	359	512	51.2	205	0	1.08e+03	359	717	307	102	256	1.38e+03	1.28e+03	461	1.64e+03	769	1.64e+03	307	871	51.2	1.84e+03	871	1.23e+03	1.08e+03	154	0	974	154	0	51.2	461	154	410	0	512	51.2	871	205	205	205	564	410	615	0	1.95e+03	0	0	256	461	615	564	51.2	0	512	2.1e+03	102	102	1.95e+03	410	820	0	102	102	1.13e+03	359	0	0	154	0	102	615	564	512	461	1.18e+03	666	410	615	102	154	1.08e+03	205	256	205	307	307	51.2	51.2	512	102	205	717	102	0	205	922	51.2	51.2	512	1.13e+03	0	51.2	102	461	205	102	102	1.08e+03	51.2	307	0	307	51.2	51.2	51.2	0	154	717	359	256	307	0	461	256	154	205	0	1.02e+03	512	410	51.2	51.2	256	1.23e+03	461	820	51.2	461	1.33e+03	0	717	1.02e+03	102	666	564	154	102	1.18e+03	1.13e+03	51.2	0	461	102	0	205	666	154	51.2	1.08e+03	51.2	51.2	0	51.2	512	256	769	102	205	1.33e+03	461	0	0	102	0	0	0	1.18e+03	615	0	2.36e+03	102	0	1.59e+03	102	1.08e+03	1.43e+03	0	1.38e+03	871	51.2	0	1.64e+03	256	205	154	1.08e+03	205	256	102	615	1.02e+03	2.66e+03	154	871	0	512	0	666	974	51.2	1.38e+03	0	256	102	0	51.2	564	410	1.69e+03	0	0	1.69e+03	102	51.2	0	615	307	1.02e+03	564	102	256	1.38e+03	0	256	1.23e+03	3.48e+03	102	307	871	1.13e+03	0	0	256	0	871	0	0	0	2.61e+03	51.2	2.77e+03	410	0	2.05e+03	102	0	1.08e+03	102	1.69e+03	0	974	769	0	2.1e+03	154	307	820	820	205	512	154	512	154	0	102	1.43e+03	871	0	769	461	256	615	769	102	51.2	922	51.2	0	51.2	205	1.13e+03	1.18e+03	359	0	871	102	0	51.2	102	0	205	256	1.08e+03	51.2	1.28e+03	461	205	0	410	0	461	1.23e+03	205	615	205	410	307	769	205	0	717	512	205	1.38e+03	564	51.2	0	615	666	205	0	205	769	154	256	0	0	1.18e+03	51.2	461	410	154	0	512	51.2	102	1.13e+03	0	820	51.2	461	307	51.2	102	51.2	102	0	205	410	102	102	307	359	615	512	51.2	0	359	205	461	256	51.2	307	615	666	51.2	666	205	717	51.2	564	666	51.2	359	359	871	51.2	1.84e+03	564	154	307	1.38e+03	1.02e+03	410	102	0	102	410	51.2	0	1.23e+03	51.2	359	974	717	256	461	871	820	615	461	871	1.69e+03	1.54e+03	307	154	154	2.51e+03	154	1.28e+03	307	1.74e+03	359	512	1.02e+03	154	1.33e+03	410	154	410	205	307	1.38e+03	154	256	359	769	461	615	1.28e+03	205	1.49e+03	256	154	820	1.69e+03	1.02e+03	512	307	256	512	717	461	51.2	410	51.2	974	666	717	0	0	1.18e+03	307	461	410	1.18e+03	51.2	410	717	102	461	51.2	51.2	205	410	820	1.23e+03	307	512	0	205	0	307	205	1.08e+03	0	154	0	0	307	51.2	359	51.2	359	615	51.2	307	359	205	564	0	205	0	205	1.13e+03	1.13e+03	615	154	0	666	0	922	461	0	359	769	307	0	461	1.08e+03	0	256	1.08e+03	717	51.2	512	564	51.2	512	0	0	0	51.2	512	0	615	1.18e+03	51.2	717	820	256	666	871	2e+03	871	51.2	0	0	410	461	0	0	461	0	461	102	51.2	307	154	1.49e+03	922	359	51.2	871	0	102	51.2	1.28e+03	256	359	256	1.54e+03	1.28e+03	564	410	307	307	974	512	564	0	666	666	205	0	205	256	615	256	0	205	102	51.2	0	512	1.79e+03	0	51.2	410	1.13e+03	102	51.2	769	51.2	461	205	666	0	102	1.38e+03	974	461	0	0	0	1.13e+03	154	0	1.08e+03	512	461	0	359	205	410	0	51.2	51.2	615	154	154	820	0	256	974	1.79e+03	256	154	359	461	0	51.2	1.59e+03	359	461	410	359	154	1.54e+03	359	512	359	205	0	0	51.2	154	769	256	205	51.2	769	359	615	1.08e+03	256	512	102	256	154	0	154	1.18e+03	820	461	154	1.08e+03	1.18e+03	205	410	564	205	307	51.2	307	769	1.02e+03	871	769	871	922	205	410	0	307	820	102	51.2	871	410	769	0	0	154	512	461	154	769	256	0	615	205	102	871	0	359	307	359	205	154	4e+03	2.87e+03	307	256	51.2	2.61e+03	102	0	615	256	51.2	0	974	307	3.43e+03	3.23e+03	307	205	307	2.2e+03	820	154	102	205	820	974	1.28e+03	0	1.59e+03	51.2	2.77e+03	256	51.2	1.13e+03	256	3.84e+03	410	3.23e+03	102	717	1.02e+03	0	0	1.69e+03	0	3.28e+03	2.97e+03	0	0	1.08e+03	359	256	1.74e+03	3.48e+03	51.2	51.2	3.89e+03	0	1.43e+03	0	2.87e+03	256	1.54e+03	0	1.43e+03	102	51.2	1.43e+03	51.2	1.43e+03	1.49e+03	0	512	256	820	0	0	154	0	410	3.79e+03	3.02e+03	0	615	871	205	359	1.54e+03	410	666	1.13e+03	0	410	1.59e+03	410	512	359	205	1.79e+03	2.51e+03	666	0	410	564	154	256	0	2e+03	307	1.64e+03	102	102	102	359	51.2	2e+03	154	1.23e+03	410	154	0	51.2	2.51e+03	0	1.79e+03	0	0	564	2e+03	0	51.2	974	154	922	0	102	0	205	0	461	256	1.02e+03	461	410	0	769	717	512	0	0	102	51.2	256	1.13e+03	102	0	820	102	0	666	102	666	359	51.2	512	461	102	0	1.59e+03	102	102	307	0	1.18e+03	307	1.02e+03	154	256	256	1.18e+03	51.2	51.2	717	154	359	1.49e+03	512	256	512	820	0	461	512	0	1.13e+03	666	205	51.2	102	615	0	51.2	307	0	410	307	1.38e+03	1.08e+03	461	769	461	0	51.2	0	615	564	615	307	154	1.23e+03	51.2	102	410	564	102	256	51.2	410	410	512	564	154	666	102	1.08e+03	0	0	1.23e+03	154	2.41e+03	666	0	512	1.79e+03	0	0	2.2e+03	51.2	0	1.79e+03	0	1.43e+03	1.23e+03	102	871	615	1.18e+03	307	666	0	461	102	1.18e+03	256	1.23e+03	256	102	1.23e+03	1.38e+03	154	1.28e+03	154	205	1.38e+03	102	102	410	410	102	51.2	102	974	0	154	0	359	512	205	1.95e+03	666	1.02e+03	0	0	0	359	0	461	666	461	256	871	0	0	564	666	154	51.2	0	102	359	410	564	974	0	154	0	0	0	256	256	307	974	1.69e+03	205	0	1.13e+03	1.02e+03	871	666	102	512	1.69e+03	2e+03	256	0	154	410	51.2	666	1.59e+03	51.2	0	615	1.13e+03	0	307	0	615	51.2	1.02e+03	769	410	1.38e+03	0	359	102	0	256	51.2	717	922	974	205	1.33e+03	102	1.28e+03	820	0	0	666	51.2	0	102	974	359	359	205	410	769	512	461	256	256	1.54e+03	410	564	512	1.18e+03	0	359	615	0	410	666	564	512	51.2	1.08e+03	0	0	0	0	717	51.2	0	0	154	154	102	0	820	1.28e+03	154	154	51.2	154	51.2	102	1.28e+03	615	820	0	564	205	461	512	205	717	461	205	205	564	51.2	974	974	717	512	51.2	461	461	0	1.02e+03	0	102	154	564	871	0	205	307	102	0	512	102	1.13e+03	512	0	461	307	974	51.2	205	1.64e+03	461	307	1.95e+03	256	512	512	461	0	922	922	1.08e+03	0	461	256	102	51.2	154	51.2	0	359	102	974	871	871	1.33e+03	769	102	256	154	564	410	256	974	1.54e+03	0	205	51.2	564	717	205	615	256	564	359	0	51.2	102	256	0	0	51.2	205	410	0	769	820	51.2	0	512	51.2	1.28e+03	359	871	871	461	0	922	564	0	256	102	0	0	51.2	615	51.2	0	922	0	0	256	922	0	154	0	205	154	512	410	0	2.2e+03	102	102	0	461	820	51.2	1.33e+03	256	154	51.2	615	0	359	102	615	307	1.08e+03	0	0	1.74e+03	205	410	102	1.28e+03	769	307	102	615	512	0	359	51.2	410	0	256	0	615	51.2	717	564	154	2.05e+03	1.59e+03	51.2	359	256	2.36e+03	0	461	717	102	871	102	0	154	1.18e+03	51.2	51.2	256	51.2	359	512	1.18e+03	102	102	154	1.18e+03	666	154	307	1.13e+03	102	512	0	1.43e+03	0	0	102	615	51.2	205	769	0	1.38e+03	410	615	51.2	0	666	1.28e+03	0	410	410	461	512	359	615	666	410	359	205	564	0	1.13e+03	1.64e+03	51.2	0	0	359	51.2	205	154	1.18e+03	564	102	820	0	615	0	0	154	0	307	51.2	154	0	564	1.02e+03	51.2	256	102	0	256	256	666	1.02e+03	359	0	1.84e+03	666	102	0	615	0	256	154	410	359	154	871	0	564	0	717	51.2	615	0	0	205	1.28e+03	0	0	154	461	1.23e+03	359	0	615	256	205	205	51.2	564	0	102	2.61e+03	0	0	564	615	0	1.08e+03	51.2	154	102	2.15e+03	205	1.43e+03	256	564	410	0	205	2.1e+03	154	102	1.28e+03	102	307	564	154	0	154	102	102	0	564	51.2	512	410	0	564	256	51.2	0	0	615	51.2	0	820	0	51.2	820	1.79e+03	0	256	0	1.74e+03	1.38e+03	820	102	410	564	0	615	666	154	1.28e+03	102	0	512	564	0	0	1.38e+03	51.2	2.1e+03	0	102	154	410	0	461	102	51.2	615	102	102	666	1.08e+03	154	717	717	0	0	205	102	307	0	359	461	51.2	102	51.2	359	307	1.59e+03	205	666	0	359	974	666	564	102	0	205	512	717	666	359	0	307	0	51.2	205	102	51.2	410	307	359	410	974	410	359	256	1.79e+03	1.79e+03	51.2	974	0	0	410	205	0	512	1.33e+03	0	564	154	717	154	205	51.2	0	1.02e+03	256	461	51.2	0	51.2	51.2	410	51.2	666	512	0	461	0	1.13e+03	564	717	256	205	102	0	307	461	0	102	820	359	0	154	922	51.2	102	820	2.61e+03	512	1.13e+03	51.2	1.02e+03	1.02e+03	2.51e+03	0	154	461	102	102	1.84e+03	307	410	307	461	205	0	307	1.28e+03	307	615	102	0	666	717	769	154	102	205	1.54e+03	0	2e+03	1.84e+03	717	1.08e+03	0	359	154	205	564	1.49e+03	0	461	1.28e+03	820	0	0	2.15e+03	512	1.43e+03	1.95e+03	1.02e+03	1.38e+03	1.02e+03	410	0	256	0	307	871	1.49e+03	0	410	769	1.43e+03	0	871	256	359	1.84e+03	1.08e+03	1.49e+03	615	974	205	51.2	410	922	154	1.23e+03	154	0	974	615	820	0	0	1.59e+03	51.2	256	871	102	51.2	0	1.23e+03	0	820	0	102	666	1.38e+03	0	3.84e+03	0	205	102	1.18e+03	256	1.13e+03	51.2	0	410	359	0	1.18e+03	0	154	820	461	512	307	51.2	1.28e+03	769	256	0	154	1.28e+03	1.18e+03	0	564	564	461	974	51.2	256	1.02e+03	1.02e+03	359	51.2	51.2	205	615	871	564	769	564	307	512	205	51.2	615	2.2e+03	307	0	0	717	154	256	0	512	461	51.2	769	102	0	256	666	1.49e+03	51.2	154	564	410	154	51.2	1.64e+03	615	0	102	154	0	307	0	51.2	256	820	102	512	974	1.33e+03	410	512	307	51.2	564	102	0	0	461	461	154	0	102	615	51.2	871	0	615	51.2	410	666	154	1.74e+03	102	0	51.2	0	102	769	564	0	51.2	0	102	1.28e+03	0	0	154	205	0	0	0	102	205	0	359	359	205	51.2	1.38e+03	0	0	717	102	974	0	51.2	717	51.2	1.02e+03	1.43e+03	51.2	154	922	0	717	307	0	0	0	154	1.02e+03	51.2	0	1.43e+03	102	0	0	205	1.74e+03	256	0	1.23e+03	769	51.2	717	1.18e+03	51.2	154	769	51.2	512	51.2	154	1.13e+03	51.2	51.2	256	512	51.2	1.23e+03	1.23e+03	307	51.2	154	51.2	205	0	769	51.2	256	0	974	154	512	0	102	205	1.08e+03	0	359	256	0	0	307	154	359	154	154	615	51.2	974	102	717	51.2	461	256	1.54e+03	1.13e+03	0	205	871	307	1.38e+03	51.2	51.2	256	51.2	564	0	0	205	256	564	0	256	0	51.2	0	0	102	307	922	51.2	512	0	717	615	0	0	410	461	0	0	974	0	0	154	359	461	102	1.02e+03	0	102	154	256	205	0	51.2	820	410	359	307	205	307	666	615	51.2	769	154	359	51.2	410	820	1.08e+03	154	0	564	0	0	359	512	0	0	461	154	1.08e+03	0	1.69e+03	256	205	0	0	410	256	51.2	769	0	51.2	0	1.33e+03	512	205	410	0	205	564	0	205	51.2	1.18e+03	102	51.2	256	0	0	102	51.2	307	359	307	0	51.2	154	51.2	717	154	51.2	1.18e+03	0	666	666	2.15e+03	820	410	154	1.02e+03	307	51.2	0	615	0	205	512	0	51.2	564	0	0	717	154	1.33e+03	256	102	922	51.2	51.2	2.1e+03	615	0	820	871	615	154	922	615	1.38e+03	307	154	2e+03	307	871	769	0	154	871	0	1.79e+03	0	0	51.2	1.02e+03	0	1.18e+03	0	102	0	666	205	1.13e+03	0	666	0	512	0	307	1.13e+03	0	1.49e+03	512	0	717	51.2	974	307	102	307	102	1.33e+03	359	666	51.2	769	359	0	1.54e+03	51.2	51.2	871	359	922	102	256	51.2	51.2	0	0	717	307	307	0	0	615	102	1.13e+03	359	410	359	154	154	615	154	1.74e+03	717	0	512	256	256	0	307	102	51.2	205	769	0	359	307	717	102	51.2	461	154	512	51.2	154	1.59e+03	154	1.54e+03	102	922	359	51.2	102	0	154	615	51.2	512	359	307	717	51.2	359	256	820	154	512	0	0	154	0	0	51.2	871	0	0	0	51.2	256	1.69e+03	205	256	51.2	154	154	205	0	51.2	769	205	51.2	307	102	51.2	0	102	820	410	307	666	1.02e+03	0	410	205	922	256	512	1.23e+03	0	1.23e+03	205	102	0	102	0	1.18e+03	0	666	102	51.2	871	256	0	0	820	1.28e+03	154	0	0	564	1.28e+03	564	205	1.59e+03	1.13e+03	0	461	1.33e+03	51.2	51.2	1.23e+03	1.43e+03	51.2	102	820	51.2	307	769	0	0	102	205	0	512	820	205	0	1.08e+03	1.08e+03	974	51.2	0	0	359	0	51.2	154	410	0	0	461	51.2	2.1e+03	0	0	2.36e+03	51.2	102	307	0	564	3.89e+03	461	3.48e+03	0	0	51.2	717	0	51.2	1.38e+03	51.2	2.46e+03	205	51.2	102	769	1.13e+03	0	564	205	154	0	154	1.08e+03	102	102	0	3.38e+03	2.05e+03	0	154	974	0	256	0	359	871	205	51.2	1.54e+03	0	51.2	102	2.41e+03	1.18e+03	51.2	1.9e+03	51.2	0	51.2	461	461	51.2	1.18e+03	1.28e+03	820	820	615	0	666	564	717	2.31e+03	51.2	1.43e+03	51.2	1.54e+03	102	51.2	410	922	359	922	102	1.69e+03	2.41e+03	2.56e+03	102	51.2	2.92e+03	2.15e+03	102	359	1.28e+03	0	2.36e+03	410	154	2.1e+03	359	51.2	154	102	102	1.08e+03	154	922	307	154	1.02e+03	256	0	1.33e+03	205	0	1.69e+03	154	102	1.08e+03	0	51.2	102	0	410	820	2.05e+03	307	0	51.2	1.13e+03	1.08e+03	0	205	154	0	1.74e+03	564	0	0	102	2.25e+03	974	666	0	717	51.2	1.49e+03	0	1.49e+03	1.43e+03	51.2	1.74e+03	0	2.05e+03	256	205	666	3.07e+03	359	461	564	3.74e+03	410	1.79e+03	0	410	461	1.95e+03	0	1.84e+03	256	307	256	922	205	0	410	820	0	256	102	51.2	51.2	51.2	410	1.18e+03	51.2	154	1.59e+03	974	102	410	102	256	769	1.08e+03	461	256	307	1.33e+03	922	410	0	205	0	922	0	307	410	666	461	307	974	102	0	871	1.13e+03	820	0	717	205	205	51.2	512	0	512	1.13e+03	0	0	0	461	461	205	1.33e+03	51.2	51.2	102	820	1.43e+03	410	0	51.2	51.2	666	871	359	410	205	0	0	256	564	102	1.43e+03	205	974	307	154	0	205	666	717	461	871	307	205	410	461	359	410	717	256	769	307	410	205	51.2	461	205	1.28e+03	256	615	974	0	666	256	461	769	922	154	359	0	0	0	717	0	51.2	102	102	666	307	256	0	51.2	102	359	564	256	102	0	922	256	922	717	51.2	871	359	0	0	0	205	410	0	154	564	359	666	51.2	820	205	1.54e+03	51.2	256	0	256	102	615	307	51.2	615	512	820	0	461	154	564	0	0	359	1.43e+03	0	461	461	1.18e+03	0	0	564	102	0	154	205	0	154	51.2	0	205	564	0	461	461	410	512	461	256	205	0	0	410	410	359	410	871	1.43e+03	154	307	0	0	717	974	769	205	1.28e+03	0	307	0	410	461	410	102	0	359	461	0	820	154	205	461	102	410	1.08e+03	0	359	1.02e+03	769	1.13e+03	51.2	154	461	0	51.2	256	564	307	51.2	0	102	461	205	0	1.02e+03	0	1.02e+03	0	256	256	51.2	51.2	615	154	410	102	205	102	461	1.23e+03	154	769	0	666	154	154	922	461	51.2	0	51.2	461	512	1.28e+03	154	0	256	51.2	0	0	0	717	1.02e+03	820	51.2	615	564	0	2e+03	154	1.43e+03	1.23e+03	410	359	615	1.59e+03	666	0	564	51.2	102	512	307	0	717	256	307	1.28e+03	666	154	154	0	102	974	51.2	0	359	410	974	615	51.2	307	410	410	1.08e+03	0	51.2	0	256	205	1.18e+03	154	307	871	0	666	1.33e+03	205	666	256	0	769	307	102	410	461	359	154	0	410	154	1.33e+03	666	307	256	307	154	51.2	615	0	256	102	820	205	0	154	51.2	154	871	51.2	769	717	0	307	51.2	51.2	461	922	256	256	461	0	769	205	410	0	0	154	154	0	461	0	205	0	1.54e+03	256	359	154	410	359	102	154	205	359	666	256	1.18e+03	256	51.2	871	205	615	0	0	0	51.2	1.28e+03	51.2	205	307	0	307	154	820	0	0	1.74e+03	0	307	0	717	102	0	512	359	564	615	0	410	205	1.74e+03	820	0	102	51.2	0	51.2	307	666	0	0	769	564	307	0	359	0	820	256	0	0	359	256	359	51.2	564	154	359	1.54e+03	256	0	1.33e+03	102	154	51.2	0	51.2	974	615	359	256	205	410	461	1.59e+03	512	717	769	0	102	0	410	410	51.2	615	564	820	51.2	51.2	666	0	820	102	1.02e+03	359	102	256	769	0	359	154	51.2	0	820	154	154	666	0	0	820	256	615	1.59e+03	0	154	564	0	564	0	1.9e+03	0	359	359	0	0	256	717	717	51.2	205	769	0	205	1.38e+03	564	256	307	461	769	102	512	154	102	51.2	102	359	307	0	359	512	461	256	51.2	51.2	461	0	461	615	102	410	0	102	1.33e+03	974	922	307	51.2	4e+03	0	205	615	0	51.2	410	410	717	1.33e+03	256	512	461	307	512	717	410	615	461	256	666	256	717	0	0	1.08e+03	512	0	615	0	1.59e+03	256	512	461	307	922	0	820	307	205	410	205	307	0	871	0	1.18e+03	461	1.08e+03	1.02e+03	0	974	564	0	256	102	0	0	666	359	307	974	307	205	410	615	102	307	461	256	1.08e+03	871	102	154	0	307	0	307	0	307	51.2	1.18e+03	0	256	0	820	512	307	256	307	1.02e+03	102	205	2.46e+03	51.2	3.79e+03	0	4.2e+03	512	0	410	3.69e+03	0	922	2.56e+03	307	154	717	1.08e+03	0	2.1e+03	0	51.2	2.36e+03	256	0	51.2	1.02e+03	256	0	820	2e+03	154	0	410	205	615	154	2.87e+03	0	205	3.38e+03	871	1.08e+03	1.79e+03	205	359	2.1e+03	0	922	2.72e+03	205	51.2	3.28e+03	410	3.02e+03	102	769	359	51.2	102	2.25e+03	0	0	1.69e+03	102	0	154	51.2	410	769	51.2	717	974	1.13e+03	0	154	2.92e+03	0	615	410	3.74e+03	102	0	2.31e+03	4.82e+03	564	0	51.2	102	5.02e+03	1.13e+03	307	1.59e+03	0	2.66e+03	51.2	1.64e+03	769	666	2.61e+03	51.2	769	205	102	51.2	0	615	154	205	256	0	1.84e+03	1.64e+03	0	51.2	0	1.54e+03	512	307	102	307	461	461	615	666	102	256	1.18e+03	1.59e+03	564	0	2.36e+03	3.64e+03	256	0	615	359	461	769	564	51.2	1.33e+03	51.2	102	1.69e+03	615	410	102	307	3.02e+03	0	0	1.28e+03	307	154	1.59e+03	0	0	666	205	2.31e+03	820	307	256	1.18e+03	512	0	1.74e+03	512	51.2	3.59e+03	0	102	3.13e+03	205	666	51.2	51.2	3.07e+03	205	51.2	256	922	2.46e+03	0	512	0	0	461	410	0	512	410	154	0	51.2	205	0	51.2	461	154	1.69e+03	1.02e+03	205	0	769	205	871	666	256	1.38e+03	564	102	102	102	51.2	820	102	0	205	1.08e+03	51.2	871	51.2	0	461	256	51.2	2.05e+03	154	51.2	717	102	615	51.2	615	256	0	154	1.69e+03	307	307	51.2	512	0	102	307	205	0	1.38e+03	51.2	1.02e+03	0	1.18e+03	359	0	154	51.2	154	1.02e+03	0	0	0	615	205	0	1.18e+03	0	102	0	0	564	154	1.18e+03	307	0	154	0	1.33e+03	51.2	1.79e+03	0	1.49e+03	512	256	1.23e+03	102	1.23e+03	359	0	410	154	0	0	51.2	154	461	205	769	51.2	0	359	0	51.2	0	615	307	307	461	256	871	102	359	102	154	1.84e+03	51.2	0	1.9e+03	1.33e+03	615	307	1.28e+03	359	410	666	359	666	51.2	974	51.2	512	0	154	820	0	0	1.43e+03	717	922	307	205	0	974	0	102	51.2	154	102	0	1.13e+03	717	0	102	0	461	102	922	256	307	0	666	1.02e+03	0	1.49e+03	0	666	0	0	922	2.61e+03	0	666	102	0	307	1.69e+03	154	512	51.2	102	307	0	256	307	922	0	820	102	512	359	410	359	564	307	307	154	0	154	717	1.08e+03	564	1.33e+03	102	205	307	820	0	0	871	205	1.59e+03	256	0	871	0	410	1.28e+03	1.54e+03	154	307	256	0	1.13e+03	102	1.33e+03	256	256	154	0	154	154	0	102	461	717	51.2	1.69e+03	0	51.2	359	0	0	769	512	410	0	512	0	102	1.23e+03	1.64e+03	51.2	359	512	102	0	1.69e+03	359	0	0	410	0	1.02e+03	1.38e+03	2e+03	564	205	0	0	0	0	0	1.95e+03	102	461	359	666	51.2	0	1.02e+03	51.2	205	51.2	0	666	0	461	256	0	154	51.2	51.2	51.2	666	0	1.43e+03	410	0	1.23e+03	0	307	205	0	51.2	0	359	410	307	256	2.05e+03	102	564	666	0	410	769	461	256	205	410	51.2	256	256	102	0	871	512	974	154	461	1.43e+03	205	0	1.33e+03	205	256	1.84e+03	359	102	1.23e+03	0	205	820	410	0	205	154	820	0	0	51.2	51.2	102	0	410	0	0	0	205	922	0	0	1.49e+03	359	769	102	51.2	820	0	0	0	769	0	205	0	154	0	154	0	461	51.2	410	1.79e+03	102	769	51.2	102	0	1.08e+03	256	256	154	717	205	51.2	0	2.05e+03	359	102	0	717	0	410	769	256	410	1.23e+03	51.2	0	0	615	564	102	0	666	1.43e+03	0	564	51.2	666	0	1.33e+03	205	154	461	0	974	102	0	820	1.18e+03	102	1.33e+03	410	922	256	974	205	512	1.64e+03	0	512	205	974	102	1.49e+03	205	51.2	0	0	0	51.2	1.28e+03	1.79e+03	1.49e+03	1.02e+03	1.49e+03	0	1.74e+03	205	1.23e+03	154	359	0	564	974	154	0	461	820	0	1.02e+03	1.02e+03	410	102	205	205	512	0	0	205	102	0	1.13e+03	461	1.28e+03	461	51.2	1.28e+03	615	359	205	102	205	0	410	410	717	154	102	0	820	0	102	307	461	102	0	51.2	0	717	666	102	0	154	102	359	307	0	564	871	974	564	51.2	0	205	666	51.2	51.2	1.28e+03	1.13e+03	154	974	564	512	205	51.2	256	666	102	1.38e+03	0	769	307	256	512	410	666	512	0	307	256	307	564	1.43e+03	0	0	154	154	0	0	820	256	0	0	922	51.2	0	461	0	51.2	615	51.2	256	307	102	0	0	307	615	205	0	205	256	307	0	1.28e+03	51.2	51.2	0	0	871	0	0	205	51.2	1.02e+03	410	1.18e+03	0	922	359	102	307	0	0	102	0	102	871	205	0	307	512	615	256	51.2	307	359	0	1.18e+03	102	102	51.2	974	0	1.84e+03	0	205	256	0	307	410	974	0	205	974	1.23e+03	102	0	154	102	51.2	0	1.38e+03	51.2	0	154	205	1.43e+03	102	359	0	205	154	102	0	0	0	410	615	0	0	0	51.2	102	102	0	717	51.2	154	461	461	359	0	102	717	512	0	0	307	0	0	974	51.2	410	871	51.2	154	871	0	102	564	51.2	256	1.02e+03	717	769	0	1.38e+03	307	102	0	1.33e+03	0	1.23e+03	1.23e+03	922	51.2	666	0	51.2	410	102	102	256	0	0	102	102	205	0	0	256	769	0	154	359	0	666	205	307	102	0	307	256	615	0	410	102	1.02e+03	974	410	1.64e+03	871	102	51.2	102	0	1.64e+03	615	1.33e+03	205	51.2	0	102	0	615	0	871	51.2	256	0	359	51.2	102	1.74e+03	307	0	4.87e+03	0	102	0	1.13e+03	0	102	922	51.2	102	154	871	1.49e+03	1.08e+03	410	1.9e+03	0	307	564	0	154	0	0	205	666	256	0	102	871	1.54e+03	2.05e+03	256	410	1.64e+03	717	51.2	205	0	974	564	922	359	1.02e+03	2.1e+03	0	2.46e+03	51.2	512	359	1.28e+03	769	256	717	410	1.64e+03	769	307	205	615	1.49e+03	769	1.43e+03	0	1.9e+03	1.38e+03	1.43e+03	256	974	359	51.2	205	102	256	410	51.2	461	1.13e+03	0	51.2	1.23e+03	0	0	51.2	1.13e+03	1.18e+03	102	307	615	0	0	51.2	1.08e+03	974	0	666	769	1.38e+03	1.13e+03	51.2	1.59e+03	102	102	1.59e+03	769	256	205	0	307	1.02e+03	51.2	2.92e+03	512	974	0	0	0	512	0	359	205	0	256	256	461	359	410	974	256	154	0	359	1.43e+03	51.2	1.59e+03	51.2	307	1.23e+03	307	307	102	0	51.2	205	666	359	1.33e+03	1.23e+03	154	0	0	1.84e+03	0	820	256	0	154	820	410	307	461	102	154	615	1.49e+03	0	154	1.84e+03	307	102	0	256	359	51.2	0	0	1.28e+03	102	1.43e+03	0	820	102	0	307	307	205	564	256	1.69e+03	154	51.2	51.2	51.2	359	974	154	256	307	512	51.2	0	102	51.2	0	1.13e+03	1.54e+03	0	102	359	307	974	256	871	359	769	307	0	102	51.2	717	0	666	102	102	51.2	717	102	410	205	871	51.2	154	1.13e+03	0	1.08e+03	102	256	922	0	1.49e+03	974	0	2.2e+03	1.18e+03	564	51.2	51.2	1.08e+03	410	0	0	410	102	0	461	1.13e+03	461	461	0	102	1.13e+03	0	410	102	51.2	0	410	51.2	512	0	154	307	769	102	871	51.2	0	154	0	154	666	307	0	512	615	102	307	564	154	256	102	512	0	461	307	0	0	512	1.08e+03	512	0	0	666	922	410	154	0	307	769	102	1.08e+03	102	256	410	0	205	51.2	205	0	359	359	359	154	717	615	410	307	820	102	205	1.02e+03	359	307	205	1.23e+03	922	564	205	0	256	512	769	359	974	307	154	359	51.2	0	256	0	666	0	51.2	102	1.13e+03	102	0	307	154	51.2	871	0	0	205	256	51.2	1.13e+03	0	0	1.59e+03	307	359	0	974	256	0	1.69e+03	51.2	154	820	0	51.2	564	51.2	0	256	0	359	0	615	1.18e+03	102	154	359	154	51.2	256	820	51.2	410	0	256	871	256	769	1.33e+03	0	51.2	615	1.28e+03	0	205	0	1.13e+03	102	1.33e+03	1.38e+03	51.2	154	307	871	1.02e+03	205	0	461	461	51.2	410	0	1.18e+03	205	0	2.05e+03	0	974	0	1.28e+03	1.28e+03	0	51.2	359	256	0	1.49e+03	0	1.49e+03	0	205	1.02e+03	1.43e+03	102	154	564	102	615	0	0	307	359	922	1.02e+03	51.2	307	307	154	256	0	51.2	359	871	0	615	256	512	666	0	410	564	0	922	102	102	256	359	102	0	307	256	51.2	102	0	1.13e+03	102	1.23e+03	666	51.2	1.38e+03	154	51.2	1.79e+03	2.25e+03	51.2	205	256	102	102	205	307	410	1.43e+03	102	615	154	51.2	102	820	51.2	205	1.69e+03	615	1.23e+03	615	102	205	359	820	0	102	1.08e+03	410	205	461	1.33e+03	154	461	769	51.2	564	1.84e+03	359	974	974	0	461	615	0	1.79e+03	769	102	307	820	154	0	154	102	1.54e+03	205	0	0	205	51.2	154	1.08e+03	0	512	51.2	0	461	0	871	0	0	1.28e+03	205	820	0	666	256	820	0	1.59e+03	769	205	1.33e+03	922	51.2	205	820	205	615	666	512	564	0	51.2	0	51.2	51.2	1.02e+03	512	256	0	461	1.69e+03	0	512	1.33e+03	307	820	102	307	871	512	0	666	0	461	564	0	871	359	410	1.13e+03	154	359	410	102	512	205	0	461	154	256	205	0	512	51.2	154	51.2	974	0	615	2.15e+03	717	205	51.2	0	154	0	0	359	0	0	871	307	205	256	0	0	564	102	1.18e+03	51.2	820	154	0	0	307	1.18e+03	0	717	615	51.2	0	51.2	564	0	410	461	256	205	51.2	0	307	0	1.79e+03	461	0	0	410	256	461	0	871	51.2	0	0	359	205	0	769	256	564	0	0	0	51.2	307	1.08e+03	359	1.59e+03	871	51.2	51.2	922	205	0	0	51.2	0	0	256	102	666	0	820	0	102	410	0	205	0	512	51.2	205	256	256	410	205	102	154	717	0	307	205	154	871	1.74e+03	307	154	1.13e+03	0	51.2	51.2	0	1.13e+03	974	51.2	307	1.18e+03	1.74e+03	205	666	154	922	1.13e+03	0	512	0	0	1.02e+03	154	205	256	205	51.2	256	102	256	922	1.84e+03	820	410	769	102	51.2	922	102	102	512	51.2	102	102	51.2	307	205	1.23e+03	307	615	205	256	154	1.02e+03	205	717	205	717	410	0	0	205	102	974	1.69e+03	359	1.28e+03	205	0	102	974	205	1.18e+03	1.64e+03	154	205	0	512	410	154	51.2	820	1.38e+03	820	0	0	1.13e+03	0	205	0	1.69e+03	564	102	512	0	51.2	410	0	0	461	256	0	0	256	820	1.13e+03	256	0	564	0	0	1.49e+03	102	51.2	0	512	0	0	51.2	205	717	51.2	1.23e+03	0	1.08e+03	974	974	0	359	1.13e+03	512	461	102	615	512	461	564	205	0	256	102	564	717	0	205	51.2	0	154	1.43e+03	666	359	512	615	154	615	820	205	51.2	359	615	0	205	154	461	410	256	51.2	717	461	205	102	154	0	512	205	615	205	154	922	359	410	102	820	307	1.08e+03	256	205	410	51.2	102	0	1.08e+03	205	615	769	0	512	717	0	154	51.2	256	461	154	1.49e+03	102	0	205	307	615	564	666	512	1.28e+03	820	307	0	154	256	0	564	51.2	51.2	205	512	102	461	256	154	51.2	1.02e+03	51.2	974	461	0	205	461	922	564	102	564	205	0	0	154	51.2	1.28e+03	1.38e+03	0	1.28e+03	51.2	0	512	0	154	1.84e+03	256	0	256	666	51.2	51.2	307	1.18e+03	51.2	51.2	1.9e+03	564	154	922	769	1.08e+03	102	461	0	461	717	410	871	410	256	666	51.2	0	871	102	102	102	205	0	0	51.2	154	154	0	769	410	51.2	1.18e+03	154	461	0	461	1.08e+03	820	512	717	0	51.2	307	717	154	51.2	256	359	102	102	1.18e+03	102	102	0	205	0	666	154	154	307	205	0	974	461	154	717	0	205	0	256	102	359	871	974	0	717	0	154	922	51.2	0	0	0	974	0	307	0	1.08e+03	666	0	615	512	717	102	615	359	564	205	154	871	307	51.2	615	461	307	307	461	615	154	256	615	205	1.28e+03	0	2.05e+03	2e+03	102	4e+03	769	1.33e+03	1.02e+03	0	102	1.18e+03	666	154	256	154	1.02e+03	205	154	666	0	51.2	1.08e+03	307	1.64e+03	102	1.18e+03	102	307	769	410	102	1.49e+03	717	1.13e+03	666	154	154	769	102	0	820	410	1.23e+03	256	102	0	0	154	256	154	102	51.2	410	1.13e+03	410	256	102	615	359	0	102	154	0	256	51.2	0	922	512	974	102	205	359	205	666	461	922	974	461	102	461	205	205	154	0	974	0	102	0	410	0	359	410	154	615	1.08e+03	666	154	307	256	307	307	205	102	666	1.64e+03	307	410	205	51.2	51.2	51.2	0	154	0	410	410	307	154	717	564	461	615	51.2	410	102	666	769	205	0	922	0	922	359	307	51.2	359	512	51.2	102	461	922	410	0	564	0	1.54e+03	410	307	205	0	974	0	256	564	0	51.2	717	307	51.2	154	256	359	1.79e+03	51.2	51.2	51.2	1.59e+03	102	102	205	922	717	564	307	512	0	102	154	564	307	1.28e+03	359	51.2	154	102	1.02e+03	205	256	256	154	2e+03	974	0	2.25e+03	1.54e+03	0	871	615	0	820	51.2	0	769	512	1.49e+03	205	1.23e+03	461	0	1.23e+03	0	820	564	666	205	51.2	871	2.97e+03	0	102	1.95e+03	0	102	1.28e+03	0	0	410	615	359	102	0	154	1.74e+03	717	1.18e+03	0	1.38e+03	717	0	0	1.59e+03	154	615	0	205	820	0	1.13e+03	0	1.69e+03	0	205	2.2e+03	51.2	564	1.95e+03	154	461	461	1.33e+03	666	1.02e+03	102	0	154	0	0	1.13e+03	102	564	615	1.08e+03	2.82e+03	51.2	2e+03	154	359	2.25e+03	51.2	51.2	102	410	51.2	717	51.2	564	102	974	51.2	205	205	1.23e+03	0	1.13e+03	154	1.28e+03	0	1.23e+03	51.2	1.13e+03	102	2.66e+03	1.59e+03	0	51.2	1.28e+03	564	205	51.2	154	51.2	512	1.02e+03	2.46e+03	256	154	0	2.1e+03	307	0	1.08e+03	922	0	717	0	0	1.49e+03	205	1.9e+03	154	102	51.2	410	1.79e+03	154	102	0	1.23e+03	2.66e+03	102	820	256	0	0	2.92e+03	359	0	871	0	205	717	410	256	564	0	102	0	3.02e+03	820	1.74e+03	51.2	51.2	2.56e+03	51.2	154	564	51.2	205	51.2	1.08e+03	359	2e+03	0	512	1.59e+03	1.38e+03	461	0	0	564	307	154	615	154	0	0	102	615	0	154	102	461	0	564	461	102	0	1.02e+03	102	51.2	564	102	1.13e+03	410	769	51.2	0	410	154	0	51.2	307	256	615	0	1.74e+03	51.2	205	769	0	0	1.33e+03	0	717	410	102	615	0	461	1.08e+03	0	0	820	461	1.02e+03	205	0	564	256	0	974	102	256	307	359	256	0	922	461	461	410	102	410	461	0	0	820	102	871	1.33e+03	154	307	51.2	1.95e+03	512	1.08e+03	256	1.49e+03	51.2	871	717	51.2	0	0	410	154	154	1.08e+03	666	51.2	0	1.49e+03	1.64e+03	0	307	154	51.2	512	0	666	0	0	307	769	0	564	307	205	974	564	0	1.23e+03	0	256	359	410	512	461	615	0	0	359	0	51.2	0	871	0	1.18e+03	102	154	0	0	769	0	410	615	256	102	717	154	1.08e+03	0	102	256	102	820	154	922	205	359	0	0	51.2	0	205	205	410	51.2	102	820	102	51.2	51.2	717	0	51.2	307	1.28e+03	0	51.2	307	154	410	0	1.23e+03	307	410	0	461	205	256	769	0	51.2	51.2	410	0	51.2	256	154	615	1.02e+03	102	0	1.74e+03	205	0	461	359	51.2	154	0	154	974	666	1.28e+03	102	51.2	205	974	51.2	359	51.2	256	205	0	0	1.74e+03	154	307	461	205	0	0	0	102	615	1.08e+03	0	154	512	0	1.08e+03	0	0	51.2	51.2	0	359	359	102	256	922	0	102	51.2	564	205	512	410	0	205	974	102	461	0	1.33e+03	0	717	307	1.38e+03	0	1.13e+03	102	154	102	0	1.08e+03	51.2	0	205	102	1.54e+03	102	51.2	461	0	666	102	769	51.2	1.13e+03	461	615	205	0	256	0	205	0	461	154	871	51.2	51.2	717	0	0	1.02e+03	1.18e+03	256	0	410	307	205	256	102	102	0	307	1.02e+03	205	102	102	51.2	307	102	1.74e+03	102	205	359	102	769	359	666	717	205	51.2	51.2	461	359	564	256	256	0	256	0	205	102	1.02e+03	974	717	0	410	51.2	615	1.23e+03	51.2	0	205	666	102	0	717	102	51.2	615	51.2	102	0	1.08e+03	102	154	461	717	512	0	307	512	51.2	102	922	256	359	256	1.02e+03	615	0	307	0	307	205	0	615	1.18e+03	922	512	461	154	0	102	512	0	0	974	51.2	0	512	0	307	0	51.2	512	922	51.2	871	0	154	154	974	154	102	307	359	0	307	0	205	0	1.43e+03	307	0	512	154	359	0	666	0	461	51.2	51.2	205	512	512	461	205	512	51.2	0	0	564	51.2	769	769	256	1.13e+03	205	666	0	1.18e+03	922	51.2	717	615	102	307	307	0	51.2	461	615	0	102	717	769	0	974	974	102	717	1.02e+03	0	0	154	205	0	1.08e+03	102	1.33e+03	0	922	0	1.08e+03	564	410	1.18e+03	1.28e+03	717	154	0	102	410	256	512	256	461	154	0	0	564	974	512	307	820	0	512	820	0	0	820	564	461	102	0	256	974	307	0	205	666	2e+03	154	154	102	820	102	0	1.13e+03	154	359	51.2	615	0	1.08e+03	0	769	359	307	256	51.2	205	1.79e+03	0	102	1.43e+03	102	461	0	102	717	0	0	922	154	0	102	256	1.74e+03	51.2	615	154	0	1.33e+03	461	205	307	51.2	102	1.23e+03	0	0	410	0	0	102	0	102	0	0	410	717	154	615	102	666	256	102	51.2	51.2	871	564	51.2	154	154	51.2	564	102	359	154	102	0	410	0	871	102	1.33e+03	871	410	0	769	51.2	461	307	154	3.89e+03	256	359	102	410	256	154	717	0	615	1.33e+03	1.13e+03	102	974	154	154	1.64e+03	1.13e+03	51.2	307	205	0	1.13e+03	0	307	256	154	102	717	102	512	1.02e+03	0	256	512	820	0	871	154	51.2	0	307	512	1.54e+03	0	0	102	615	154	0	102	1.18e+03	615	51.2	51.2	102	359	154	102	0	307	410	51.2	51.2	51.2	154	0	461	0	205	359	974	51.2	51.2	769	666	51.2	0	307	0	359	0	666	359	307	564	205	154	820	1.18e+03	615	359	2e+03	51.2	1.74e+03	205	717	1.59e+03	871	1.64e+03	51.2	0	359	51.2	974	615	2e+03	769	0	154	0	102	102	102	512	410	256	922	51.2	359	461	615	666	564	102	205	0	666	0	0	666	0	154	461	102	154	0	1.28e+03	461	0	307	51.2	666	205	102	564	102	256	871	0	51.2	0	1.28e+03	0	1.95e+03	717	922	102	769	205	102	461	0	51.2	102	51.2	1.18e+03	154	1.64e+03	564	51.2	205	256	256	102	666	0	307	256	0	461	615	102	102	0	359	1.28e+03	154	154	102	51.2	307	0	256	51.2	512	1.13e+03	51.2	0	666	717	51.2	0	307	102	102	359	410	0	51.2	974	51.2	615	461	717	0	256	51.2	51.2	0	256	1.38e+03	359	51.2	820	666	0	307	974	1.28e+03	1.33e+03	0	256	51.2	205	717	564	205	615	359	51.2	512	51.2	51.2	0	0	102	410	256	154	359	410	102	102	205	0	51.2	512	461	1.13e+03	256	461	51.2	0	410	102	0	666	512	102	359	1.02e+03	0	102	0	102	820	2.15e+03	102	359	154	666	102	205	922	1.28e+03	51.2	359	0	1.69e+03	564	717	0	0	205	1.02e+03	461	1.18e+03	51.2	512	717	205	974	410	102	820	461	564	102	0	512	974	154	871	102	102	1.43e+03	717	51.2	0	1.18e+03	0	51.2	102	2.77e+03	410	307	359	410	0	154	205	1.38e+03	1.23e+03	51.2	0	51.2	871	820	0	0	564	154	666	1.95e+03	0	461	3.07e+03	0	307	154	1.43e+03	564	51.2	51.2	102	871	205	1.79e+03	102	2.82e+03	0	359	974	0	0	3.02e+03	0	205	871	1.23e+03	102	1.74e+03	1.64e+03	1.38e+03	154	3.54e+03	512	1.02e+03	0	0	564	51.2	615	154	0	1.13e+03	0	2.77e+03	0	461	1.54e+03	2.25e+03	205	666	1.18e+03	1.49e+03	564	0	0	2.25e+03	512	0	820	51.2	2.92e+03	0	0	3.38e+03	615	51.2	769	1.49e+03	2.66e+03	717	102	0	1.33e+03	102	820	2.25e+03	51.2	410	307	0	564	2.51e+03	2.92e+03	0	154	102	51.2	0	0	820	1.43e+03	820	0	922	154	0	410	154	0	1.23e+03	256	0	205	1.49e+03	51.2	410	1.08e+03	3.59e+03	0	2.15e+03	205	359	154	1.33e+03	0	1.13e+03	154	769	3.13e+03	0	51.2	410	154	51.2	2.36e+03	0	461	1.59e+03	1.79e+03	0	1.59e+03	0	0	1.02e+03	102	1.74e+03	0	564	1.28e+03	102	154	0	0	256	51.2	154	1.54e+03	1.18e+03	0	2.56e+03	1.43e+03	102	0	615	615	256	1.69e+03	922	974	51.2	3.13e+03	666	871	2.66e+03	2e+03	154	974	871	256	51.2	0	51.2	2.56e+03	2.51e+03	615	51.2	871	0	0	1.79e+03	0	154	359	564	0	102	256	666	974	307	0	512	564	410	51.2	154	0	1.28e+03	1.02e+03	51.2	0	205	922	256	102	0	154	205	717	154	666	461	359	0	666	307	102	0	564	0	205	410	1.08e+03	307	307	102	0	564	0	359	615	256	154	1.13e+03	0	1.02e+03	820	0	205	51.2	871	154	666	102	51.2	51.2	51.2	359	154	717	0	51.2	0	205	0	564	51.2	1.23e+03	0	0	0	769	51.2	0	0	0	461	1.13e+03	0	307	410	51.2	410	1.23e+03	0	922	820	51.2	0	0	1.28e+03	564	2.15e+03	51.2	0	51.2	615	717	564	51.2	102	974	564	102	359	461	0	256	0	154	0	51.2	512	0	307	359	717	51.2	51.2	0	205	307	0	410	0	0	256	0	205	769	922	615	359	0	461	820	51.2	0	1.02e+03	0	0	922	717	102	51.2	0	0	974	666	0	102	0	256	359	512	0	615	51.2	256	0	205	0	0	359	1.74e+03	410	0	871	0	461	717	154	154	51.2	0	0	359	666	51.2	769	0	820	0	615	0	512	666	1.28e+03	564	307	1.38e+03	51.2	307	410	461	0	1.23e+03	0	461	564	154	205	0	0	1.38e+03	0	0	717	205	0	820	154	154	717	0	717	51.2	512	820	461	564	666	51.2	1.38e+03	0	102	1.54e+03	974	0	102	307	51.2	769	359	666	820	512	205	205	0	205	1.38e+03	0	0	1.23e+03	0	102	0	1.43e+03	512	717	51.2	871	0	512	1.38e+03	102	1.13e+03	256	461	0	0	256	102	51.2	0	307	307	51.2	102	1.49e+03	1.38e+03	51.2	102	0	0	1.23e+03	820	256	0	51.2	410	359	974	410	0	102	512	51.2	102	256	154	154	1.43e+03	717	256	974	512	154	769	615	1.54e+03	1.49e+03	1.33e+03	51.2	717	0	461	154	359	256	51.2	615	410	871	717	0	359	51.2	922	102	1.38e+03	769	102	256	359	461	0	51.2	256	0	0	102	256	154	512	51.2	0	461	0	51.2	0	359	0	769	51.2	0	307	564	154	0	564	51.2	0	564	1.28e+03	307	102	359	51.2	154	0	359	0	0	461	51.2	51.2	51.2	205	102	0	205	51.2	256	1.33e+03	820	0	51.2	51.2	820	102	717	0	0	359	307	51.2	1.28e+03	871	410	359	0	51.2	820	0	0	205	102	0	410	820	154	666	0	717	0	512	359	256	1.23e+03	256	564	512	820	564	0	51.2	102	0	717	0	1.43e+03	512	307	0	1.49e+03	154	0	154	1.02e+03	51.2	666	0	0	0	0	1.49e+03	51.2	0	512	461	51.2	205	102	974	0	51.2	512	0	1.84e+03	410	205	51.2	51.2	0	0	974	564	0	0	0	0	461	1.28e+03	359	0	666	0	1.08e+03	0	0	922	0	256	359	564	51.2	1.54e+03	359	717	0	51.2	461	461	512	615	51.2	307	0	974	0	922	154	1.28e+03	461	154	1.08e+03	717	51.2	154	205	0	922	0	205	307	0	410	0	820	256	512	0	102	205	307	0	717	154	51.2	205	359	102	512	102	1.43e+03	0	769	0	51.2	0	1.13e+03	154	0	205	922	102	51.2	769	154	51.2	359	51.2	102	359	0	666	102	307	154	461	51.2	461	666	512	0	1.18e+03	0	666	51.2	51.2	102	154	359	461	154	717	717	512	154	0	359	410	102	0	461	0	102	769	0	0	256	0	769	820	1.02e+03	922	0	51.2	51.2	256	922	410	307	0	102	0	154	0	154	51.2	564	0	871	359	102	922	51.2	307	359	461	564	0	410	102	615	974	205	154	307	102	102	102	307	205	0	102	359	461	0	256	0	410	1.08e+03	564	0	0	871	1.23e+03	1.08e+03	0	717	307	102	154	51.2	1.13e+03	256	564	1.33e+03	307	205	717	922	0	615	461	51.2	769	0	615	717	615	0	0	0	564	0	820	256	0	51.2	102	666	0	205	205	461	256	512	51.2	307	461	359	51.2	2.05e+03	666	51.2	1.28e+03	564	820	0	871	512	154	512	307	205	1.08e+03	0	666	0	51.2	205	307	512	0	1.33e+03	0	0	1.23e+03	666	359	51.2	1.54e+03	51.2	922	0	1.59e+03	102	102	1.23e+03	1.18e+03	1.79e+03	410	1.28e+03	410	1.54e+03	666	615	820	0	461	0	205	0	512	0	307	0	205	0	615	205	0	1.33e+03	51.2	51.2	307	256	1.28e+03	359	205	769	615	205	0	51.2	307	1.38e+03	0	0	820	307	0	154	0	0	922	820	102	410	205	0	51.2	1.49e+03	1.33e+03	0	1.28e+03	0	102	51.2	51.2	1.18e+03	102	820	359	1.33e+03	359	359	51.2	51.2	0	51.2	51.2	307	1.49e+03	359	51.2	410	974	205	256	102	0	51.2	51.2	205	307	0	359	0	1.28e+03	51.2	0	205	359	666	0	51.2	205	154	256	359	102	0	0	0	564	102	205	256	1.23e+03	666	512	256	154	51.2	256	0	0	205	410	102	102	0	51.2	871	0	820	1.43e+03	717	51.2	154	102	410	51.2	410	871	974	51.2	154	359	51.2	0	1.08e+03	0	154	1.33e+03	359	1.18e+03	564	615	307	0	0	1.13e+03	256	564	205	256	1.64e+03	0	359	51.2	1.28e+03	0	0	205	1.02e+03	615	1.69e+03	0	0	512	615	0	0	102	256	0	0	0	717	0	102	205	564	0	820	461	922	615	307	2.15e+03	0	307	0	51.2	1.74e+03	256	51.2	102	0	615	51.2	461	0	51.2	102	1.95e+03	1.84e+03	256	769	154	1.18e+03	51.2	0	307	410	102	0	410	820	256	102	512	0	410	0	615	1.84e+03	51.2	0	410	1.49e+03	205	102	0	410	154	154	717	102	410	461	0	769	205	359	51.2	820	922	0	205	0	154	1.02e+03	51.2	307	154	0	359	205	717	0	0	820	461	0	461	0	205	51.2	51.2	0	1.38e+03	51.2	564	564	410	359	51.2	564	871	2.05e+03	205	0	1.84e+03	615	307	51.2	1.23e+03	1.08e+03	410	974	1.08e+03	717	102	0	256	51.2	154	205	0	102	205	564	769	769	154	205	0	922	51.2	2.61e+03	615	51.2	154	307	0	307	102	1.02e+03	0	564	820	51.2	0	871	717	307	0	51.2	51.2	0	307	0	307	51.2	1.28e+03	205	0	51.2	0	922	205	307	102	102	0	0	1.23e+03	512	1.74e+03	666	0	0	307	359	0	461	1.08e+03	0	0	0	307	1.64e+03	0	102	769	0	0	51.2	0	307	512	1.02e+03	307	0	359	51.2	0	0	307	0	0	102	666	0	0	256	0	102	666	205	359	359	717	769	512	102	102	205	666	0	1.02e+03	256	820	0	410	0	615	0	154	102	51.2	51.2	615	154	102	922	307	307	0	1.59e+03	0	1.74e+03	154	51.2	205	307	0	102	564	102	410	205	871	820	666	307	1.49e+03	307	0	51.2	1.64e+03	205	0	51.2	0	1.38e+03	0	102	769	359	615	307	154	307	154	564	1.9e+03	102	256	0	1.28e+03	359	1.13e+03	102	51.2	51.2	0	974	154	1.54e+03	0	1.38e+03	410	0	205	0	154	769	0	0	0	256	256	154	154	51.2	0	359	256	0	51.2	154	256	820	51.2	871	205	0	461	871	205	0	51.2	666	1.38e+03	0	51.2	974	0	51.2	51.2	0	0	102	0	615	769	102	359	102	0	615	51.2	0	154	0	102	0	256	1.84e+03	1.28e+03	0	0	0	359	1.84e+03	102	512	974	974	102	205	0	51.2	0	615	820	205	0	1.08e+03	359	1.33e+03	205	666	0	717	205	154	1.64e+03	922	0	1.13e+03	0	359	0	256	1.49e+03	256	1.02e+03	1.08e+03	0	154	307	0	2.97e+03	0	410	0	1.23e+03	359	1.49e+03	0	0	615	205	359	1.18e+03	769	2.72e+03	1.38e+03	359	615	205	512	2.41e+03	615	0	1.74e+03	922	359	1.13e+03	666	666	102	51.2	410	1.74e+03	0	2.2e+03	0	615	0	564	51.2	51.2	1.08e+03	256	1.08e+03	0	410	717	0	51.2	410	0	0	205	51.2	256	717	51.2	51.2	51.2	205	0	461	2.46e+03	0	974	0	51.2	1.43e+03	0	102	256	1.49e+03	0	564	0	0	51.2	1.33e+03	102	1.13e+03	205	51.2	0	717	922	0	0	2e+03	205	922	0	154	51.2	0	871	0	51.2	0	922	461	0	769	359	564	974	2e+03	410	1.9e+03	0	0	2.05e+03	102	0	51.2	1.64e+03	461	820	205	51.2	51.2	1.23e+03	1.13e+03	51.2	922	102	154	512	51.2	564	51.2	256	0	359	717	615	0	0	922	154	0	0	102	359	717	1.08e+03	51.2	102	0	102	0	0	205	51.2	102	0	564	1.28e+03	3.02e+03	461	564	0	0	1.02e+03	0	871	205	359	205	0	512	1.69e+03	256	205	512	154	769	0	922	0	512	102	461	0	51.2	1.23e+03	666	0	461	307	0	102	666	205	0	922	0	51.2	2.31e+03	205	0	51.2	205	820	0	359	1.02e+03	307	410	256	307	102	717	0	0	205	0	256	102	0	51.2	666	0	1.02e+03	1.33e+03	0	51.2	256	0	820	51.2	154	410	0	564	102	154	0	1.02e+03	0	0	717	102	0	666	0	717	307	0	51.2	0	461	0	1.02e+03	205	256	0	461	102	0	2.36e+03	256	51.2	0	51.2	307	410	512	0	666	205	102	0	51.2	51.2	102	0	410	0	51.2	102	205	0	0	0	154	307	205	307	0	0	205	256	51.2	0	0	666	666	205	974	410	512	51.2	512	820	0	410	102	0	0	102	0	1.9e+03	717	410	666	205	0	0	461	461	0	102	0	615	205	1.84e+03	102	256	0	1.23e+03	102	410	1.23e+03	102	1.23e+03	0	1.13e+03	256	0	1.54e+03	0	1.13e+03	102	256	359	0	154	0	205	51.2	102	0	0	1.13e+03	0	256	51.2	3.33e+03	51.2	0	51.2	0	717	615	359	102	1.64e+03	0	1.08e+03	51.2	512	1.9e+03	0	51.2	256	564	51.2	871	154	461	0	0	307	0	102	359	1.69e+03	0	102	769	0	974	0	0	717	51.2	0	1.02e+03	1.9e+03	102	154	615	51.2	1.18e+03	51.2	0	307	666	205	359	256	0	102	0	51.2	1.18e+03	205	410	1.43e+03	205	461	102	0	154	0	410	410	51.2	205	1.79e+03	666	51.2	0	512	512	205	0	0	666	717	0	359	102	1.02e+03	564	102	205	1.28e+03	410	0	461	0	1.49e+03	0	461	51.2	0	0	0	1.74e+03	0	102	256	0	256	51.2	1.59e+03	359	717	102	0	1.18e+03	307	666	1.38e+03	51.2	0	102	0	359	0	0	0	51.2	564	102	0	410	359	871	512	871	359	0	717	0	307	205	51.2	410	0	1.13e+03	410	0	1.38e+03	0	102	102	0	769	0	410	0	51.2	820	0	0	359	512	154	154	51.2	717	0	51.2	359	51.2	0	0	1.13e+03	51.2	0	1.33e+03	1.13e+03	0	256	307	205	102	871	461	0	615	154	717	205	51.2	410	564	307	0	1.64e+03	461	615	410	1.18e+03	871	0	1.13e+03	307	256	461	307	154	0	461	307	154	461	154	922	307	51.2	102	256	461	0	1.13e+03	0	256	410	615	410	410	0	0	307	922	256	871	1.08e+03	154	205	307	102	359	666	974	154	154	666	51.2	410	512	0	0	205	205	0	205	359	154	0	410	205	0	51.2	564	512	410	359	410	154	461	51.2	154	0	410	0	1.38e+03	410	0	1.43e+03	51.2	359	0	102	51.2	256	564	0	359	717	0	564	51.2	0	1.02e+03	51.2	359	359	512	820	359	102	154	51.2	0	102	256	717	820	0	51.2	51.2	0	871	359	0	0	154	256	615	0	1.49e+03	51.2	564	102	0	51.2	871	0	102	0	307	1.18e+03	102	922	51.2	359	359	0	0	461	0	410	51.2	154	0	0	307	0	717	205	0	820	307	256	51.2	0	102	256	256	256	564	154	0	0	205	564	0	1.64e+03	51.2	0	256	1.18e+03	410	0	205	51.2	307	461	51.2	205	205	154	666	1.08e+03	1.18e+03	51.2	0	0	410	615	1.59e+03	0	154	1.59e+03	0	154	1.02e+03	154	615	51.2	871	410	1.43e+03	564	102	51.2	410	359	205	0	666	359	51.2	1.28e+03	666	564	0	1.13e+03	0	154	0	974	0	51.2	205	564	359	615	0	0	974	0	1.23e+03	154	666	666	51.2	564	256	1.02e+03	1.38e+03	0	102	0	922	461	0	769	871	1.02e+03	205	1.18e+03	0	1.54e+03	0	1.54e+03	256	512	205	0	717	1.43e+03	0	0	1.59e+03	102	666	154	2.25e+03	1.59e+03	0	717	0	410	410	461	0	359	0	410	0	717	0	461	0	307	512	615	51.2	871	564	1.23e+03	0	307	410	102	102	564	1.13e+03	1.69e+03	922	769	1.38e+03	102	154	461	154	410	154	51.2	0	512	1.49e+03	102	154	307	769	51.2	564	410	0	717	0	307	0	0	0	922	1.08e+03	0	2.05e+03	1.23e+03	461	1.23e+03	717	307	769	410	1.95e+03	0	1.02e+03	359	717	512	1.74e+03	974	922	307	256	0	0	0	410	256	0	102	0	871	0	102	512	717	2.41e+03	0	974	51.2	1.02e+03	410	974	256	0	0	102	51.2	1.13e+03	512	0	564	820	0	102	0	461	0	410	564	461	1.23e+03	154	0	154	0	51.2	769	1.43e+03	1.43e+03	512	51.2	0	410	1.23e+03	717	0	154	410	51.2	461	102	922	461	0	922	922	205	0	666	0	256	0	564	154	1.43e+03	461	1.43e+03	512	0	615	461	0	256	51.2	615	359	666	0	666	307	410	51.2	154	564	256	1.08e+03	359	769	615	0	666	410	0	1.84e+03	51.2	666	0	0	1.02e+03	666	666	0	102	51.2	666	51.2	0	0	51.2	102	51.2	871	51.2	359	0	51.2	51.2	359	922	256	666	0	512	0	102	0	154	102	564	102	512	359	461	0	102	512	256	154	410	102	102	0	102	922	615	0	0	154	922	51.2	51.2	769	1.28e+03	0	205	717	1.28e+03	615	1.18e+03	154	51.2	102	307	1.02e+03	102	307	205	51.2	154	154	205	51.2	0	820	0	871	615	0	461	51.2	461	205	205	820	564	1.13e+03	51.2	410	51.2	512	102	512	102	359	0	615	1.08e+03	0	51.2	974	0	102	51.2	410	820	154	307	820	154	51.2	0	154	769	0	51.2	51.2	0	1.28e+03	974	256	410	0	769	461	102	0	359	51.2	0	307	0	307	717	1.13e+03	0	0	256	512	666	0	205	154	717	154	256	359	717	0	0	461	102	1.08e+03	410	410	0	0	564	0	0	0	51.2	0	205	102	1.08e+03	0	461	461	359	0	0	410	0	51.2	359	154	256	0	307	205	51.2	307	512	0	256	0	410	359	307	717	256	51.2	359	0	256	102	0	307	512	205	820	307	0	51.2	512	0	0	410	102	205	512	512	1.43e+03	51.2	0	512	0	666	410	256	359	307	0	102	0	0	871	0	974	359	51.2	102	615	51.2	154	1.08e+03	0	154	461	0	1.23e+03	307	51.2	820	51.2	615	51.2	256	102	1.38e+03	102	102	461	51.2	205	0	717	410	717	51.2	1.49e+03	307	0	666	410	717	307	615	359	0	102	769	51.2	512	0	51.2	154	1.38e+03	666	615	871	51.2	410	102	410	102	1.13e+03	2.56e+03	1.38e+03	1.02e+03	0	1.13e+03	2.36e+03	51.2	359	717	512	3.43e+03	102	615	256	0	0	974	102	102	1.08e+03	461	359	359	666	410	307	307	717	359	410	102	102	717	102	51.2	974	205	615	512	1.13e+03	205	0	1.02e+03	0	51.2	1.59e+03	461	154	205	102	564	666	922	564	51.2	102	820	307	1.18e+03	512	205	256	0	51.2	256	307	1.69e+03	256	51.2	154	922	0	0	256	769	1.18e+03	154	0	717	1.18e+03	0	512	0	615	256	51.2	154	154	51.2	1.49e+03	0	51.2	205	1.54e+03	0	0	307	51.2	0	512	102	1.49e+03	2.05e+03	154	307	0	564	205	102	359	154	0	1.59e+03	0	0	0	154	256	205	102	51.2	769	205	820	102	51.2	102	615	0	256	154	615	0	256	51.2	871	51.2	0	154	922	1.33e+03	0	0	102	769	666	717	1.18e+03	205	0	359	410	256	0	1.79e+03	205	615	0	769	102	512	307	256	0	1.33e+03	154	1.02e+03	102	0	512	410	410	51.2	51.2	256	0	51.2	102	0	717	820	461	461	0	0	51.2	717	666	359	51.2	615	102	0	871	0	0	1.54e+03	1.28e+03	359	154	51.2	51.2	307	1.69e+03	512	717	564	512	0	0	615	51.2	410	0	256	410	1.33e+03	0	1.08e+03	307	256	102	512	410	102	359	0	0	307	154	205	1.59e+03	51.2	154	102	1.02e+03	1.18e+03	410	461	51.2	461	51.2	0	922	256	0	307	0	1.79e+03	461	102	154	256	615	102	154	564	2.05e+03	256	1.08e+03	51.2	512	410	51.2	871	512	0	256	154	256	0	256	51.2	307	154	154	0	0	461	922	154	410	717	205	410	51.2	1.23e+03	0	102	0	51.2	1.23e+03	0	0	307	307	205	512	615	0	1.13e+03	307	666	51.2	0	154	512	0	51.2	1.23e+03	256	717	1.02e+03	154	256	922	820	154	564	769	359	102	974	0	205	0	820	410	307	51.2	871	51.2	102	512	0	51.2	102	102	1.23e+03	256	0	154	51.2	154	0	512	717	205	1.08e+03	51.2	307	666	102	154	51.2	615	1.08e+03	0	359	0	0	717	410	0	1.49e+03	1.69e+03	154	461	461	256	205	0	0	0	0	1.13e+03	0	922	922	51.2	102	564	0	461	51.2	102	0	666	564	871	102	0	820	0	154	871	666	615	256	666	256	1.18e+03	359	256	102	820	0	256	769	666	307	0	102	0	0	820	51.2	154	871	0	0	154	0	51.2	0	0	205	615	512	307	512	0	0	0	564	307	615	0	256	0	51.2	154	461	922	1.28e+03	205	512	102	820	0	102	51.2	615	1.28e+03	666	102	410	0	615	0	205	51.2	359	0	0	1.08e+03	256	1.02e+03	461	51.2	0	51.2	0	256	0	0	769	51.2	461	0	102	410	0	51.2	51.2	102	256	461	410	717	615	0	205	0	0	256	769	205	307	820	564	51.2	256	820	512	3.38e+03	1.23e+03	0	256	102	359	820	410	154	1.95e+03	0	51.2	256	461	1.18e+03	0	1.02e+03	51.2	359	1.18e+03	102	359	102	564	154	359	0	205	1.02e+03	359	102	102	51.2	0	1.28e+03	307	307	769	51.2	0	307	0	512	51.2	102	410	666	2.82e+03	1.49e+03	359	0	1.02e+03	0	1.38e+03	51.2	2.51e+03	307	0	0	1.79e+03	0	1.18e+03	154	2.25e+03	1.95e+03	769	1.64e+03	461	102	1.74e+03	51.2	307	102	51.2	717	51.2	922	102	307	102	0	102	2e+03	820	0	1.64e+03	256	0	0	2.15e+03	410	0	102	102	564	974	512	1.23e+03	0	1.23e+03	1.08e+03	0	820	0	1.08e+03	256	359	1.18e+03	1.43e+03	0	1.28e+03	51.2	0	922	1.08e+03	307	0	359	102	256	51.2	922	820	0	717	1.33e+03	359	256	2.61e+03	0	102	0	102	154	2.1e+03	0	1.79e+03	717	51.2	359	205	1.33e+03	0	615	0	615	154	51.2	2.15e+03	564	1.13e+03	51.2	974	51.2	1.28e+03	666	0	51.2	615	1.28e+03	256	769	974	1.9e+03	359	0	564	205	0	205	410	1.08e+03	154	102	51.2	717	666	102	102	51.2	0	1.28e+03	205	102	51.2	51.2	2.87e+03	0	1.38e+03	256	0	51.2	1.18e+03	307	256	1.13e+03	0	512	2e+03	51.2	564	871	51.2	2.46e+03	51.2	974	564	256	1.69e+03	1.49e+03	717	205	0	1.33e+03	154	154	154	51.2	871	307	0	154	51.2	0	410	615	51.2	51.2	0	564	461	0	512	154	51.2	1.79e+03	0	154	0	51.2	256	102	2.05e+03	564	1.18e+03	1.54e+03	205	1.13e+03	51.2	1.18e+03	410	1.13e+03	410	615	0	1.69e+03	615	102	0	564	1.02e+03	51.2	102	410	205	0	564	51.2	0	410	0	0	51.2	307	461	0	51.2	0	51.2	1.43e+03	256	256	102	717	1.08e+03	0	0	307	51.2	154	0	666	615	0	512	0	205	205	51.2	1.08e+03	717	51.2	51.2	51.2	0	820	154	154	154	102	256	0	666	0	256	461	564	307	0	359	0	0	205	1.49e+03	769	512	0	461	0	256	51.2	154	769	461	0	359	871	0	0	0	0	102	0	410	51.2	256	974	1.13e+03	564	51.2	205	51.2	0	0	615	51.2	51.2	51.2	256	922	0	102	512	717	666	359	512	359	0	0	974	1.18e+03	0	307	0	154	0	0	410	410	51.2	1.02e+03	51.2	51.2	0	769	1.33e+03	0	154	410	51.2	51.2	256	0	666	0	0	0	102	0	615	51.2	359	51.2	359	0	666	256	0	461	256	0	205	51.2	922	102	717	0	0	0	0	307	564	154	666	154	0	717	410	512	205	410	0	359	359	205	0	256	461	1.23e+03	205	256	564	205	154	51.2	1.33e+03	51.2	154	0	0	615	102	0	0	102	256	154	0	102	51.2	359	0	51.2	51.2	0	1.23e+03	256	102	769	256	0	461	51.2	51.2	410	307	51.2	256	0	0	1.02e+03	0	307	205	154	0	51.2	102	0	154	820	0	359	461	0	0	256	0	0	717	410	51.2	615	205	0	0	307	205	0	0	0	0	0	0	666	1.43e+03	154	1.02e+03	922	205	0	0	359	0	615	820	0	1.13e+03	205	102	102	51.2	359	410	154	564	51.2	51.2	51.2	1.18e+03	256	0	154	102	666	461	102	307	717	256	615	102	51.2	974	307	307	256	0	307	0	564	615	102	51.2	820	51.2	1.08e+03	154	564	51.2	359	102	205	51.2	51.2	1.18e+03	154	307	0	0	102	974	410	717	359	256	0	0	615	102	256	205	666	0	256	871	154	461	0	256	51.2	102	0	0	0	51.2	154	1.08e+03	51.2	1.13e+03	769	205	51.2	1.59e+03	512	564	0	154	461	0	564	154	1.08e+03	1.08e+03	51.2	256	51.2	102	1.08e+03	0	0	102	205	0	564	615	154	359	51.2	922	154	871	102	564	51.2	512	0	666	0	102	0	0	307	410	1.08e+03	256	1.02e+03	461	51.2	0	0	1.69e+03	205	461	0	0	154	512	51.2	512	0	359	717	666	102	205	0	512	1.33e+03	461	410	51.2	512	154	256	410	154	51.2	769	871	359	51.2	0	0	666	871	615	0	256	0	1.33e+03	974	51.2	0	154	256	0	307	0	359	0	1.54e+03	0	256	461	205	564	205	0	51.2	1.13e+03	359	205	307	0	615	102	922	359	0	1.08e+03	0	922	461	256	615	512	154	1.43e+03	0	51.2	820	359	922	1.18e+03	102	154	717	1.43e+03	0	512	1.02e+03	154	0	717	0	461	51.2	1.23e+03	102	0	154	1.18e+03	922	154	154	205	666	0	359	0	51.2	256	307	512	0	256	2.66e+03	205	154	307	717	51.2	0	974	0	0	307	1.02e+03	0	256	0	307	205	410	461	410	871	359	512	0	0	0	0	410	307	102	0	0	461	256	0	307	102	256	359	51.2	1.23e+03	102	666	256	0	0	205	1.43e+03	102	512	820	1.23e+03	1.02e+03	51.2	922	871	1.43e+03	1.28e+03	512	564	154	871	0	51.2	0	461	359	256	0	51.2	51.2	154	0	461	0	205	51.2	102	205	871	410	205	1.18e+03	102	0	717	1.02e+03	0	102	0	0	564	769	0	0	51.2	51.2	0	871	256	154	256	205	1.33e+03	871	102	717	615	102	666	461	461	922	359	461	461	102	769	0	359	102	615	102	410	205	1.28e+03	0	307	0	51.2	1.33e+03	1.38e+03	359	154	0	410	1.64e+03	0	51.2	154	102	717	307	0	307	102	0	410	0	0	974	102	871	1.08e+03	154	359	974	0	0	51.2	205	0	461	1.54e+03	359	102	410	359	0	0	0	615	769	51.2	0	102	51.2	51.2	717	1.33e+03	154	0	51.2	1.18e+03	1.33e+03	410	102	205	51.2	205	102	51.2	0	512	205	512	205	102	154	359	51.2	1.38e+03	0	0	0	205	2.25e+03	154	0	717	307	359	1.59e+03	0	256	205	1.08e+03	154	359	820	205	359	0	512	2.05e+03	51.2	410	256	2.56e+03	1.13e+03	0	154	154	307	359	461	461	0	256	564	410	871	717	717	0	0	154	2.05e+03	512	359	154	154	0	51.2	154	0	307	0	359	154	102	51.2	256	0	102	410	205	564	0	769	102	1.49e+03	461	51.2	820	410	0	1.18e+03	820	615	0	154	51.2	359	871	1.28e+03	256	0	666	102	922	1.79e+03	51.2	512	307	307	102	256	410	256	0	51.2	256	359	154	51.2	1.02e+03	1.08e+03	820	256	1.64e+03	871	769	0	51.2	512	359	2.05e+03	769	461	717	256	974	205	154	256	51.2	512	256	0	102	564	307	0	512	0	0	154	0	102	1.49e+03	0	102	512	307	256	307	461	974	51.2	922	615	717	205	102	1.28e+03	666	205	102	615	820	0	0	256	154	205	0	154	0	205	922	0	359	410	0	0	512	0	51.2	205	615	102	51.2	0	359	769	1.33e+03	0	666	154	51.2	410	205	1.59e+03	51.2	307	461	461	359	307	1.13e+03	0	154	0	2.31e+03	922	922	0	512	0	410	512	1.08e+03	307	717	51.2	0	1.38e+03	154	51.2	410	922	51.2	1.33e+03	256	0	205	666	307	0	717	102	1.43e+03	256	564	51.2	769	102	256	0	0	0	820	359	0	0	102	102	564	1.49e+03	51.2	359	102	154	51.2	769	0	615	0	0	666	410	307	1.18e+03	974	102	666	102	461	871	0	410	154	205	51.2	359	410	0	564	51.2	1.33e+03	0	461	0	410	102	307	1.28e+03	256	102	154	307	205	0	1.02e+03	1.13e+03	205	205	307	666	666	1.59e+03	0	0	51.2	51.2	974	359	717	0	154	256	359	51.2	51.2	51.2	820	256	0	154	154	102	410	1.23e+03	461	615	51.2	256	769	717	359	256	512	1.69e+03	615	154	0	871	0	256	51.2	154	102	102	564	615	205	666	410	1.23e+03	0	666	154	0	307	410	1.18e+03	0	0	461	102	256	0	974	0	666	205	359	102	0	871	564	0	666	256	410	0	0	769	154	102	51.2	0	154	102	102	615	205	1.02e+03	102	0	51.2	256	0	154	307	0	512	564	154	564	717	307	820	102	0	615	615	51.2	51.2	205	205	51.2	51.2	0	666	615	51.2	102	307	51.2	0	154	0	154	0	51.2	51.2	205	410	512	102	717	51.2	359	871	359	51.2	0	0	0	102	0	1.08e+03	564	51.2	0	0	0	871	307	205	51.2	102	461	974	0	717	0	51.2	51.2	359	769	0	0	154	0	666	512	0	461	410	0	564	51.2	0	410	51.2	154	769	410	51.2	1.28e+03	51.2	256	205	1.18e+03	102	0	615	1.13e+03	871	256	769	307	359	154	0	461	564	1.69e+03	102	461	0	0	564	1.08e+03	102	666	205	256	102	51.2	461	205	820	205	102	256	102	154	102	0	615	717	307	461	461	154	154	51.2	51.2	102	51.2	359	0	0	102	512	154	0	102	307	102	51.2	0	0	1.23e+03	154	154	564	205	256	307	0	102	0	666	564	461	0	0	205	102	154	1.13e+03	154	1.33e+03	307	820	205	461	102	769	0	769	512	51.2	922	461	0	974	307	51.2	922	410	256	974	51.2	0	0	256	0	51.2	564	0	871	102	512	1.18e+03	51.2	1.13e+03	0	0	666	0	0	615	205	307	0	461	0	205	410	51.2	717	102	0	307	256	0	512	256	0	102	51.2	256	256	307	410	1.23e+03	102	51.2	307	512	154	51.2	461	512	256	0	307	410	0	410	51.2	974	615	307	154	0	564	615	154	0	717	1.95e+03	0	256	2.41e+03	0	0	51.2	871	256	205	2.2e+03	0	51.2	0	307	2e+03	0	2.46e+03	0	512	2.36e+03	102	564	0	154	1.23e+03	0	1.59e+03	0	205	102	154	0	51.2	51.2	102	666	256	717	666	820	769	51.2	0	974	1.59e+03	0	205	0	102	205	51.2	0	0	1.54e+03	0	0	51.2	0	154	0	2.66e+03	154	0	102	0	2.72e+03	1.74e+03	2.25e+03	102	564	102	1.02e+03	0	0	307	615	2.72e+03	51.2	461	1.74e+03	0	154	461	256	512	461	0	2.87e+03	1.08e+03	0	1.02e+03	0	205	4.2e+03	2.41e+03	0	512	0	410	154	102	154	1.18e+03	2.56e+03	205	359	0	2.2e+03	512	922	0	820	0	307	0	769	1.28e+03	461	0	2.41e+03	154	0	820	0	256	51.2	102	0	0	1.02e+03	102	51.2	51.2	102	359	0	0	3.59e+03	512	51.2	410	0	256	154	256	820	2.31e+03	51.2	51.2	922	154	0	154	666	615	51.2	1.23e+03	359	512	820	359	666	0	51.2	102	820	820	51.2	512	1.33e+03	0	0	0	820	154	1.54e+03	51.2	51.2	461	205	51.2	1.28e+03	666	0	51.2	205	0	1.33e+03	154	615	51.2	564	51.2	51.2	922	1.13e+03	0	0	1.13e+03	0	717	256	717	0	512	256	154	205	102	1.28e+03	102	1.38e+03	0	461	461	0	1.54e+03	0	102	0	1.13e+03	0	102	717	615	3.28e+03	205	51.2	51.2	307	256	512	0	256	2.61e+03	974	564	461	0	1.33e+03	410	0	769	102	102	1.79e+03	51.2	666	2.31e+03	102	871	512	102	256	0	461	974	0	359	307	205	0	205	3.43e+03	205	461	205	359	871	51.2	0	359	0	1.02e+03	0	102	51.2	1.59e+03	205	359	154	564	0	0	154	564	102	0	256	51.2	51.2	102	922	0	769	1.49e+03	1.59e+03	461	974	512	717	0	0	974	51.2	1.23e+03	0	307	307	51.2	0	256	102	615	974	359	51.2	154	51.2	102	205	359	1.43e+03	154	0	205	0	359	717	0	154	307	0	0	1.33e+03	564	922	1.18e+03	307	666	0	615	205	0	974	0	1.38e+03	512	0	307	410	461	102	461	0	1.13e+03	205	0	0	1.08e+03	461	871	871	0	0	1.54e+03	51.2	0	102	205	769	769	154	359	154	1.08e+03	0	0	564	51.2	205	0	205	154	666	0	102	51.2	1.08e+03	461	256	820	51.2	154	0	0	1.54e+03	1.64e+03	51.2	410	154	1.02e+03	51.2	102	717	0	717	0	2.25e+03	512	0	359	1.84e+03	0	51.2	51.2	0	51.2	666	154	51.2	359	0	205	410	820	0	51.2	1.13e+03	1.43e+03	0	256	51.2	205	0	154	205	102	871	0	512	0	256	666	0	0	102	564	1.18e+03	410	0	512	1.49e+03	51.2	359	51.2	0	1.33e+03	410	871	0	102	0	307	1.49e+03	0	461	1.08e+03	51.2	0	1.02e+03	0	0	154	0	307	102	0	1.08e+03	102	564	461	0	307	1.02e+03	0	1.18e+03	615	871	256	512	154	51.2	564	666	307	102	666	871	0	0	51.2	410	359	154	512	0	512	0	769	256	51.2	1.49e+03	0	205	256	0	666	102	0	461	154	0	256	256	205	307	1.95e+03	51.2	410	0	0	307	307	666	205	0	205	615	0	666	154	410	205	564	564	0	0	461	1.28e+03	256	205	871	564	769	0	0	0	461	51.2	0	564	102	0	410	1.28e+03	769	51.2	0	461	51.2	0	205	256	0	154	0	410	0	410	359	512	51.2	359	0	102	51.2	0	0	0	0	512	256	0	0	1.64e+03	512	51.2	102	256	0	307	0	461	51.2	51.2	615	769	0	205	1.02e+03	51.2	512	51.2	205	51.2	51.2	1.13e+03	0	51.2	820	0	410	717	0	307	0	307	154	307	51.2	51.2	256	0	359	512	51.2	820	51.2	0	0	461	205	359	0	461	0	307	461	0	0	512	666	154	615	1.9e+03	51.2	154	1.69e+03	359	871	256	102	0	51.2	0	51.2	1.49e+03	205	154	102	256	461	0	1.02e+03	820	205	205	51.2	512	359	205	102	666	307	0	51.2	51.2	0	0	769	205	359	0	974	0	51.2	820	0	410	0	0	154	666	0	0	51.2	154	102	205	922	410	0	1.33e+03	102	512	256	0	564	307	564	51.2	1.28e+03	0	154	0	154	51.2	102	102	461	615	0	1.13e+03	0	666	51.2	0	0	359	0	0	154	102	154	256	564	154	0	0	154	410	512	0	205	0	359	1.28e+03	51.2	51.2	922	154	256	51.2	51.2	615	0	461	102	820	51.2	51.2	205	51.2	51.2	154	0	102	102	256	1.18e+03	154	0	410	359	0	1.33e+03	307	0	256	256	0	564	256	0	1.54e+03	0	0	1.13e+03	307	1.54e+03	51.2	512	102	256	0	1.02e+03	0	51.2	359	307	615	410	205	0	51.2	256	102	820	0	51.2	256	0	461	51.2	512	0	1.08e+03	512	0	410	0	256	0	0	154	51.2	1.59e+03	0	0	1.49e+03	922	154	307	0	0	410	51.2	102	820	102	461	256	154	0	51.2	0	0	1.38e+03	51.2	51.2	154	102	359	51.2	922	0	102	820	205	359	1.18e+03	0	51.2	0	307	102	974	871	974	102	359	0	0	205	0	410	51.2	564	102	154	102	0	1.02e+03	1.18e+03	359	410	564	51.2	410	256	410	102	0	307	615	102	512	0	769	0	461	461	51.2	1.49e+03	0	461	0	717	974	0	0	51.2	307	0	51.2	0	51.2	0	769	0	102	0	820	256	0	359	0	0	1.13e+03	154	2e+03	307	0	154	922	0	154	307	51.2	717	154	0	51.2	615	51.2	564	154	154	51.2	922	666	0	51.2	717	410	359	307	0	0	512	307	102	0	0	0	820	51.2	0	922	256	974	102	0	512	666	0	154	461	512	205	256	359	0	205	0	717	154	0	307	769	512	410	769	102	1.38e+03	256	0	0	0	205	666	102	205	51.2	0	0	0	564	205	0	922	0	512	0	0	461	256	154	205	820	0	154	51.2	307	769	1.28e+03	51.2	307	0	307	0	2.56e+03	1.08e+03	102	256	1.33e+03	51.2	307	205	615	615	410	512	0	307	1.79e+03	102	0	256	0	102	564	205	666	1.18e+03	0	256	154	0	359	1.69e+03	666	410	1.38e+03	0	359	1.28e+03	0	154	769	820	51.2	1.49e+03	0	820	666	0	1.28e+03	256	0	1.79e+03	0	51.2	0	717	615	359	410	0	0	51.2	51.2	0	0	154	51.2	974	0	307	922	0	974	512	871	256	0	359	359	51.2	205	512	1.28e+03	102	0	0	205	820	51.2	51.2	1.02e+03	256	461	974	51.2	615	307	512	1.43e+03	0	154	205	1.18e+03	0	51.2	154	307	0	615	51.2	717	769	154	0	564	205	512	2.36e+03	512	461	307	0	0	51.2	410	0	256	256	51.2	1.38e+03	666	0	51.2	51.2	205	307	102	102	307	922	1.28e+03	102	102	1.28e+03	0	51.2	922	871	205	51.2	51.2	51.2	0	51.2	359	51.2	0	0	256	461	666	564	512	1.18e+03	102	51.2	512	410	512	0	102	51.2	51.2	51.2	102	1.84e+03	0	205	256	0	51.2	564	461	666	0	564	51.2	205	0	154	51.2	769	1.23e+03	922	666	410	666	0	0	564	666	256	0	51.2	359	871	717	615	307	461	820	1.59e+03	51.2	51.2	307	410	0	820	205	0	615	102	256	0	0	512	154	1.38e+03	0	51.2	154	410	922	1.43e+03	0	615	51.2	0	102	51.2	717	0	0	0	410	0	256	461	0	256	0	461	102	0	51.2	307	205	51.2	1.49e+03	461	0	154	154	922	359	717	256	0	51.2	51.2	769	102	256	0	205	0	666	0	154	0	51.2	307	0	51.2	0	307	256	205	1.28e+03	307	1.02e+03	307	102	0	615	256	0	359	0	51.2	102	256	102	307	0	512	512	102	359	461	512	154	2.2e+03	0	0	102	51.2	512	0	51.2	769	0	1.18e+03	0	102	461	410	1.9e+03	154	461	51.2	0	51.2	359	154	0	1.23e+03	0	154	102	51.2	51.2	307	205	307	0	205	0	0	0	0	922	359	102	922	154	0	769	0	615	154	0	1.74e+03	410	1.79e+03	410	0	205	205	102	51.2	51.2	461	102	359	307	51.2	307	51.2	256	0	154	0	359	769	51.2	205	0	0	0	256	51.2	0	0	51.2	0	0	717	0	820	666	102	0	0	256	0	307	0	564	666	461	51.2	51.2	102	256	0	0	307	102	410	256	461	0	0	1.02e+03	0	871	307	256	154	359	256	1.23e+03	102	51.2	1.38e+03	0	0	512	256	205	205	461	461	102	0	154	1.33e+03	512	102	0	1.49e+03	205	51.2	51.2	410	820	1.33e+03	0	51.2	102	359	0	256	1.18e+03	102	0	359	0	974	0	717	410	0	51.2	51.2	615	51.2	0	102	615	615	154	102	0	1.54e+03	0	0	307	1.08e+03	154	615	359	615	0	0	205	154	51.2	666	205	307	102	717	769	0	0	1.49e+03	410	1.49e+03	51.2	256	871	205	1.02e+03	256	1.02e+03	1.74e+03	205	512	154	51.2	51.2	1.28e+03	102	102	1.49e+03	307	0	1.49e+03	564	0	0	564	461	154	512	0	1.08e+03	0	717	461	307	512	154	564	307	512	0	51.2	0	1.02e+03	1.18e+03	0	102	205	205	359	410	359	256	0	51.2	359	717	0	51.2	0	410	205	102	0	154	51.2	1.28e+03	256	0	0	717	974	666	51.2	102	0	666	359	564	0	717	564	0	256	1.08e+03	410	154	154	154	512	205	0	820	0	1.23e+03	154	0	871	0	0	0	0	51.2	307	0	564	0	102	154	51.2	51.2	1.08e+03	871	154	1.02e+03	0	51.2	51.2	1.79e+03	1.43e+03	256	0	0	0	307	102	102	1.23e+03	1.59e+03	51.2	0	0	102	0	1.08e+03	307	0	0	102	102	0	0	154	974	205	51.2	2.05e+03	0	51.2	0	0	0	0	564	1.59e+03	51.2	1.33e+03	0	512	461	1.28e+03	102	0	359	51.2	1.08e+03	51.2	256	769	0	51.2	256	154	1.38e+03	0	666	0	0	154	154	51.2	154	0	0	1.23e+03	1.13e+03	51.2	1.95e+03	0	0	512	0	615	154	1.23e+03	102	0	359	205	256	307	0	51.2	0	102	410	0	461	0	717	51.2	51.2	51.2	0	1.02e+03	0	205	102	2.15e+03	0	256	102	51.2	154	51.2	717	0	615	769	0	0	0	871	205	512	51.2	205	359	154	461	410	0	256	410	512	102	205	0	974	51.2	0	154	922	154	154	0	1.08e+03	0	205	51.2	205	51.2	0	154	102	410	615	0	0	564	0	51.2	102	0	154	0	359	615	51.2	51.2	564	51.2	512	205	307	461	512	0	922	102	461	51.2	51.2	51.2	0	564	0	615	0	0	51.2	1.23e+03	0	974	717	512	102	1.28e+03	0	410	922	51.2	820	0	51.2	410	51.2	0	1.18e+03	102	410	0	512	256	0	51.2	512	359	359	51.2	102	1.64e+03	0	461	0	615	256	512	0	51.2	102	51.2	256	0	0	0	102	51.2	2.1e+03	461	615	0	0	205	0	205	1.08e+03	0	256	615	1.54e+03	410	102	0	205	51.2	205	974	205	0	1.02e+03	0	0	666	0	512	51.2	102	154	0	1.02e+03	0	154	102	512	205	461	205	461	307	256	0	205	461	51.2	102	1.23e+03	0	0	102	0	820	1.18e+03	205	1.02e+03	102	51.2	205	154	51.2	615	51.2	666	51.2	205	0	51.2	205	0	0	359	769	0	0	820	51.2	51.2	205	205	205	461	1.08e+03	0	154	1.33e+03	0	0	666	51.2	1.54e+03	0	0	461	0	461	717	102	0	615	256	154	154	410	0	0	2.25e+03	0	820	205	461	51.2	512	769	51.2	102	512	1.08e+03	51.2	1.38e+03	51.2	205	564	359	0	0	102	154	0	359	0	1.54e+03	307	0	564	871	154	256	51.2	0	359	359	0	769	0	102	0	1.23e+03	205	51.2	512	307	51.2	0	461	717	256	51.2	154	0	51.2	512	922	0	51.2	0	0	1.13e+03	0	0	666	0	102	0	256	0	102	102	1.02e+03	615	256	154	2.1e+03	564	512	256	820	51.2	256	1.49e+03	0	0	51.2	205	461	51.2	307	820	1.84e+03	154	0	359	0	205	0	359	307	256	0	256	51.2	1.49e+03	0	102	102	564	51.2	717	307	666	820	0	0	410	0	102	307	0	205	1.08e+03	0	51.2	0	461	0	769	0	461	666	154	102	0	307	205	256	0	154	1.02e+03	0	205	51.2	1.28e+03	0	871	102	1.13e+03	0	307	0	0	0	51.2	1.79e+03	1.84e+03	205	564	51.2	1.69e+03	102	820	0	0	102	410	1.18e+03	102	307	564	0	51.2	0	0	410	0	1.64e+03	102	0	0	0	512	717	615	154	0	0	0	102	0	512	256	51.2	1.23e+03	0	615	154	51.2	256	0	410	51.2	51.2	0	410	359	0	205	410	2.31e+03	359	922	1.59e+03	0	51.2	2.51e+03	154	0	0	1.28e+03	1.69e+03	0	0	1.28e+03	154	0	0	51.2	871	205	0	0	0	205	666	51.2	102	1.08e+03	0	615	205	1.02e+03	0	102	0	1.23e+03	0	0	0	564	1.59e+03	0	512	0	871	359	154	102	102	1.95e+03	1.08e+03	102	51.2	154	615	0	0	359	102	359	461	0	51.2	1.69e+03	1.43e+03	871	51.2	307	974	256	0	102	0	615	1.28e+03	0	461	307	359	1.54e+03	205	102	102	2.61e+03	154	461	871	307	359	1.74e+03	820	102	256	410	256	51.2	410	0	2.05e+03	51.2	1.18e+03	0	205	1.02e+03	0	0	51.2	461	0	51.2	0	717	1.08e+03	0	0	154	0	154	0	51.2	359	0	102	666	564	0	359	359	871	0	205	154	205	0	0	205	0	154	0	564	154	154	0	0	205	51.2	0	0	307	307	102	51.2	0	359	51.2	0	666	0	205	51.2	717	51.2	51.2	359	820	0	359	154	51.2	102	0	0	154	256	51.2	154	102	0	974	205	974	154	256	154	154	1.33e+03	102	51.2	666	512	51.2	51.2	974	307	256	102	205	512	256	307	51.2	0	205	666	154	256	359	0	512	0	154	1.43e+03	51.2	1.08e+03	0	922	410	410	205	102	461	51.2	51.2	1.23e+03	154	0	256	51.2	0	256	359	154	256	51.2	717	102	0	51.2	256	205	51.2	51.2	717	51.2	2.31e+03	51.2	0	1.18e+03	256	410	0	154	0	307	666	0	512	0	1.38e+03	461	0	51.2	769	922	51.2	102	666	307	51.2	512	359	102	410	51.2	0	102	102	461	0	0	307	51.2	102	0	512	51.2	307	564	974	564	666	256	205	0	0	922	102	154	0	154	359	0	359	0	154	461	922	0	974	205	769	0	51.2	0	0	461	461	512	564	0	769	51.2	205	0	0	0	154	0	102	154	205	154	0	256	359	0	871	410	154	0	0	205	0	1.59e+03	461	51.2	205	0	256	205	154	154	666	102	410	974	256	359	512	102	0	307	0	102	205	307	0	51.2	0	0	820	512	0	0	102	51.2	564	0	0	205	461	51.2	0	0	102	1.08e+03	102	51.2	717	102	51.2	1.18e+03	0	205	154	2e+03	0	102	205	359	0	410	102	51.2	359	1.08e+03	0	1.02e+03	359	102	51.2	0	1.79e+03	2.1e+03	564	0	2.05e+03	154	410	0	1.33e+03	0	1.49e+03	102	0	0	256	307	307	51.2	1.43e+03	205	615	359	256	615	0	359	666	1.23e+03	974	615	0	717	871	51.2	0	615	102	564	1.18e+03	0	256	717	1.13e+03	512	512	0	974	410	0	0	205	871	51.2	154	0	512	1.54e+03	512	1.08e+03	0	0	307	51.2	205	205	564	205	1.02e+03	0	256	1.23e+03	51.2	1.33e+03	820	615	256	359	0	1.43e+03	1.33e+03	410	51.2	512	0	256	205	1.54e+03	461	1.54e+03	256	102	102	102	102	51.2	820	615	51.2	615	0	0	359	1.23e+03	2.31e+03	256	154	461	1.18e+03	0	102	1.02e+03	2.2e+03	1.23e+03	1.64e+03	256	1.74e+03	1.13e+03	717	512	102	1.79e+03	820	359	51.2	102	410	154	359	51.2	717	205	564	102	1.74e+03	564	0	0	769	1.59e+03	154	307	359	205	666	307	0	1.02e+03	1.08e+03	0	1.79e+03	205	307	0	154	154	51.2	359	820	0	615	564	1.02e+03	1.13e+03	205	205	51.2	410	51.2	564	717	0	666	102	1.9e+03	1.64e+03	0	615	51.2	1.23e+03	102	0	0	102	615	1.08e+03	1.18e+03	0	359	0	0	154	0	154	1.79e+03	307	359	102	205	820	1.74e+03	0	51.2	512	205	1.08e+03	0	974	769	615	359	205	0	102	666	1.95e+03	1.59e+03	0	0	1.69e+03	51.2	615	2.15e+03	666	1.02e+03	359	51.2	3.48e+03	205	820	461	102	51.2	0	666	102	0	769	769	0	1.95e+03	0	615	461	205	615	1.95e+03	922	820	512	461	1.08e+03	0	0	0	0	1.02e+03	615	1.08e+03	51.2	0	0	1.18e+03	564	512	154	1.54e+03	2.66e+03	564	256	922	922	1.33e+03	102	205	0	1.13e+03	0	871	307	1.49e+03	2.05e+03	717	0	1.33e+03	871	256	359	974	256	717	154	461	2.87e+03	359	1.28e+03	51.2	820	51.2	0	51.2	205	256	102	1.02e+03	769	359	666	1.64e+03	820	1.9e+03	410	1.23e+03	1.08e+03	1.54e+03	461	769	974	102	820	359	2.72e+03	461	1.08e+03	2.87e+03	820	0	0	769	974	461	769	256	512	0	410	410	0	564	820	0	3.07e+03	359	359	1.08e+03	0	205	461	256	154	1.33e+03	820	1.08e+03	307	51.2	666	820	51.2	1.18e+03	4.36e+03	1.08e+03	769	2.46e+03	154	1.33e+03	410	51.2	410	1.23e+03	51.2	51.2	564	51.2	359	359	0	564	0	1.18e+03	154	154	0	717	205	0	1.38e+03	1.18e+03	205	0	1.13e+03	666	974	0	102	51.2	1.9e+03	51.2	256	51.2	1.18e+03	307	256	51.2	0	1.64e+03	51.2	410	51.2	666	307	922	154	0	102	0	102	205	0	0	102	410	359	1.33e+03	256	307	51.2	410	410	0	1.28e+03	0	871	359	1.95e+03	0	1.02e+03	461	0	461	154	1.9e+03	102	1.18e+03	0	0	154	205	51.2	0	102	769	0	256	461	359	0	0	51.2	0	102	461	922	154	974	410	51.2	1.23e+03	1.33e+03	0	410	51.2	1.49e+03	0	307	461	0	359	51.2	102	666	0	1.64e+03	102	871	0	1.54e+03	410	205	0	51.2	564	205	1.13e+03	307	820	564	1.02e+03	154	974	512	51.2	820	0	307	256	922	666	51.2	205	0	0	564	256	410	512	205	461	615	205	666	154	871	1.08e+03	51.2	974	666	307	410	307	0	1.43e+03	974	205	2.46e+03	0	0	564	51.2	0	51.2	0	461	256	359	51.2	359	0	410	615	0	512	974	256	51.2	0	154	1.59e+03	666	205	102	0	102	256	0	51.2	0	0	564	102	359	51.2	1.38e+03	666	51.2	307	0	102	307	410	0	2.72e+03	102	154	1.18e+03	51.2	1.18e+03	410	51.2	359	769	51.2	256	307	0	1.74e+03	154	154	359	410	0	512	205	512	51.2	307	615	512	256	102	0	0	102	974	871	0	717	820	0	154	0	615	102	0	461	0	769	461	717	0	359	0	922	0	461	0	205	205	256	102	461	154	0	666	102	410	51.2	154	615	0	359	0	0	410	256	0	0	410	307	0	0	51.2	871	1.38e+03	0	0	359	102	205	1.54e+03	0	51.2	564	102	154	1.23e+03	102	205	461	0	769	205	0	51.2	307	0	2.72e+03	461	0	0	769	102	154	1.02e+03	154	256	1.28e+03	102	0	154	769	205	1.54e+03	154	1.08e+03	102	0	307	154	0	0	461	0	0	205	974	512	102	922	0	0	307	205	307	205	0	0	666	51.2	512	154	51.2	1.13e+03	564	307	922	0	0	717	0	256	820	359	51.2	102	410	0	0	974	820	0	205	205	0	871	769	922	2e+03	0	256	1.23e+03	205	974	51.2	615	154	1.64e+03	51.2	0	307	666	0	102	666	307	307	51.2	102	1.08e+03	564	0	205	51.2	51.2	0	102	256	205	51.2	769	2.15e+03	512	154	512	1.43e+03	154	0	51.2	51.2	0	205	666	922	51.2	512	717	51.2	359	256	51.2	256	0	0	102	512	461	102	0	205	564	461	0	564	256	205	0	820	307	307	51.2	0	564	461	1.08e+03	0	102	307	307	461	51.2	974	359	205	307	51.2	307	359	717	51.2	256	51.2	1.02e+03	0	102	974	154	1.54e+03	307	1.43e+03	256	51.2	461	307	0	359	359	0	256	512	102	205	1.13e+03	0	256	205	0	0	0	102	51.2	974	102	205	0	0	359	871	256	717	154	0	0	154	205	359	256	0	102	769	51.2	461	0	0	615	154	102	1.02e+03	51.2	0	307	1.28e+03	0	51.2	154	1.02e+03	51.2	102	102	461	102	307	0	0	1.54e+03	461	564	359	0	0	820	1.02e+03	769	307	256	205	307	102	1.02e+03	154	102	154	102	102	154	666	359	51.2	0	820	256	51.2	0	871	256	102	871	307	0	51.2	922	0	154	51.2	717	769	102	307	1.08e+03	0	717	51.2	1.33e+03	0	0	564	154	0	0	359	0	820	51.2	256	666	102	615	205	154	205	154	461	974	0	666	51.2	615	205	51.2	564	820	205	717	0	154	51.2	615	102	769	307	205	461	0	205	1.54e+03	0	307	51.2	0	410	154	359	0	410	1.23e+03	102	51.2	0	359	717	0	102	256	410	102	154	615	51.2	51.2	154	0	1.28e+03	154	615	51.2	51.2	359	1.64e+03	154	102	205	461	922	154	51.2	0	0	205	666	154	0	256	51.2	307	512	102	307	51.2	51.2	0	666	205	0	102	1.23e+03	51.2	0	102	974	0	512	0	0	615	102	1.23e+03	51.2	51.2	512	922	974	1.08e+03	102	102	0	615	0	51.2	666	307	1.13e+03	615	1.23e+03	102	512	974	154	51.2	359	154	0	0	256	359	256	0	769	307	0	154	307	512	717	0	1.43e+03	615	51.2	0	666	0	205	307	461	0	0	1.02e+03	0	102	410	615	154	410	51.2	461	102	0	871	256	359	359	51.2	102	51.2	0	359	102	1.13e+03	666	102	0	0	564	871	769	102	512	410	51.2	0	51.2	410	102	512	564	0	0	205	154	769	0	0	102	0	0	512	205	205	1.38e+03	205	0	615	359	769	154	51.2	205	0	307	51.2	410	51.2	0	51.2	0	51.2	769	359	0	154	51.2	102	0	717	1.08e+03	51.2	0	615	51.2	615	51.2	102	0	1.02e+03	1.23e+03	51.2	205	0	0	307	769	359	102	0	102	154	461	307	0	1.13e+03	0	512	0	51.2	0	615	205	51.2	205	0	0	0	102	666	0	871	359	0	307	51.2	51.2	820	256	0	0	1.08e+03	102	0	0	769	0	666	205	0	102	461	256	102	0	0	51.2	666	410	51.2	461	0	51.2	0	922	154	205	0	256	205	0	0	154	307	102	820	0	1.18e+03	0	205	256	615	0	974	0	1.13e+03	0	256	0	205	154	0	0	564	564	0	0	102	256	0	974	410	615	1.43e+03	102	0	307	0	1.08e+03	0	0	102	51.2	0	0	154	154	256	0	102	0	102	154	359	0	205	51.2	0	512	51.2	1.43e+03	1.08e+03	0	666	256	0	256	359	0	154	51.2	256	410	51.2	0	564	2.15e+03	51.2	205	154	0	102	307	205	51.2	717	0	615	51.2	51.2	205	1.02e+03	410	461	410	359	461	307	307	0	102	666	461	102	256	307	461	256	51.2	1.08e+03	769	461	102	615	0	256	0	0	0	666	0	666	461	51.2	0	1.13e+03	0	0	0	666	512	922	51.2	154	154	1.02e+03	102	0	51.2	307	717	0	0	820	256	0	0	307	0	871	0	615	51.2	512	461	769	461	871	51.2	1.28e+03	205	51.2	0	1.49e+03	205	0	256	0	51.2	0	0	564	0	154	564	871	359	0	1.02e+03	51.2	102	51.2	51.2	922	564	1.49e+03	0	51.2	666	0	461	256	51.2	359	205	0	0	51.2	154	0	0	102	564	461	0	410	51.2	0	51.2	1.43e+03	51.2	0	51.2	102	154	0	205	51.2	51.2	512	0	461	769	51.2	512	307	102	1.13e+03	0	717	154	51.2	461	359	922	1.23e+03	871	205	102	871	820	666	102	1.59e+03	256	1.38e+03	922	102	256	615	102	0	256	512	0	410	154	205	307	666	512	205	359	0	1.18e+03	0	1.23e+03	205	51.2	410	820	154	256	205	461	0	0	410	871	974	0	0	102	717	0	51.2	307	410	256	1.13e+03	717	51.2	0	205	102	51.2	461	359	154	0	564	0	1.33e+03	102	1.02e+03	564	0	717	717	1.08e+03	102	0	922	1.28e+03	51.2	51.2	974	0	102	564	0	359	51.2	102	615	1.02e+03	205	0	102	205	0	0	512	512	102	0	0	512	0	307	0	205	564	1.79e+03	1.43e+03	154	102	51.2	0	769	0	461	0	102	564	51.2	51.2	102	307	666	615	51.2	51.2	615	410	0	51.2	0	307	1.08e+03	205	102	410	769	922	102	0	0	51.2	820	51.2	51.2	102	0	51.2	0	0	0	102	0	0	102	102	102	512	461	0	307	666	51.2	154	205	51.2	0	0	0	0	0	102	256	51.2	51.2	51.2	256	51.2	205	461	0	0	359	974	0	51.2	512	359	154	307	1.13e+03	154	307	102	102	51.2	0	461	205	564	51.2	0	0	154	154	0	256	205	102	51.2	154	154	0	51.2	102	205	205	205	0	512	51.2	512	256	410	512	769	102	359	0	461	307	359	666	256	102	307	769	256	51.2	0	102	0	0	154	461	102	359	666	615	0	512	0	0	205	154	871	0	51.2	0	0	410	102	51.2	512	154	205	102	564	102	0	0	1.13e+03	0	615	359	154	205	0	154	461	564	0	256	564	1.08e+03	51.2	51.2	154	410	51.2	564	102	2.31e+03	0	564	871	0	51.2	0	820	564	102	615	256	359	0	51.2	615	102	0	410	102	51.2	410	102	769	307	0	205	256	307	0	0	51.2	51.2	256	820	307	0	1.02e+03	1.38e+03	1.38e+03	0	564	1.23e+03	0	615	154	256	512	102	1.33e+03	922	51.2	666	307	102	205	769	0	307	1.02e+03	359	564	51.2	461	769	102	1.08e+03	717	256	0	1.08e+03	359	0	102	871	51.2	102	0	512	51.2	564	0	256	717	102	256	0	0	769	154	359	461	51.2	51.2	154	205	769	102	51.2	307	461	154	1.08e+03	307	769	154	0	461	51.2	154	359	307	1.02e+03	0	154	0	0	0	564	564	256	0	307	0	307	307	205	0	820	512	410	717	0	256	0	0	256	512	102	256	256	51.2	1.79e+03	1.33e+03	820	0	256	1.13e+03	0	0	51.2	0	0	51.2	974	1.54e+03	359	102	615	205	0	102	205	1.02e+03	0	0	410	0	0	0	0	205	256	2.1e+03	51.2	974	0	51.2	51.2	359	256	205	0	51.2	307	51.2	102	154	564	0	1.28e+03	0	102	1.59e+03	0	1.18e+03	2.1e+03	154	51.2	615	0	1.38e+03	0	922	1.49e+03	0	564	51.2	51.2	359	2e+03	769	205	205	2.05e+03	51.2	102	410	51.2	2.1e+03	154	769	0	51.2	0	564	717	564	102	820	1.69e+03	410	512	974	359	102	205	1.23e+03	0	154	0	717	564	0	0	1.43e+03	0	0	0	666	0	1.9e+03	359	0	615	666	0	102	0	0	461	0	154	154	359	359	717	1.79e+03	51.2	154	307	1.64e+03	0	512	461	307	307	256	769	0	615	154	51.2	922	2.61e+03	0	1.9e+03	51.2	0	102	1.84e+03	512	154	0	0	0	0	154	0	0	666	154	359	410	512	410	307	102	615	0	307	0	2.56e+03	51.2	359	1.79e+03	666	0	1.28e+03	359	307	1.64e+03	1.28e+03	307	154	1.28e+03	0	564	0	461	256	154	359	0	51.2	1.23e+03	51.2	0	410	205	1.49e+03	0	0	615	205	0	0	410	820	205	51.2	205	1.49e+03	256	102	564	410	0	1.79e+03	0	615	461	1.95e+03	51.2	359	307	410	0	820	51.2	0	359	1.23e+03	307	0	307	922	0	0	564	0	0	51.2	102	1.64e+03	564	0	359	615	154	102	154	1.13e+03	410	205	0	51.2	2.41e+03	0	512	0	1.33e+03	615	1.64e+03	512	0	1.13e+03	0	1.13e+03	1.23e+03	51.2	256	256	512	666	0	307	51.2	205	717	461	0	410	102	102	871	51.2	1.54e+03	564	461	154	0	102	1.13e+03	0	2.66e+03	615	0	974	51.2	0	1.28e+03	0	102	0	0	615	154	51.2	615	0	256	1.02e+03	51.2	0	2.46e+03	666	0	461	0	0	359	102	974	0	205	1.28e+03	102	256	974	307	1.43e+03	564	564	154	0	0	769	0	0	1.49e+03	0	51.2	461	615	0	51.2	0	615	0	0	256	3.07e+03	0	922	51.2	102	0	51.2	154	410	410	1.28e+03	0	769	0	0	564	102	307	51.2	0	51.2	666	307	974	974	974	51.2	307	1.84e+03	410	359	51.2	1.08e+03	717	717	0	1.33e+03	102	154	51.2	51.2	820	51.2	0	51.2	666	974	1.02e+03	359	0	717	102	3.18e+03	256	205	461	154	307	102	256	461	0	564	974	154	564	51.2	1.9e+03	1.13e+03	666	256	871	205	0	0	1.02e+03	564	102	102	0	102	1.08e+03	359	51.2	1.02e+03	102	820	0	51.2	205	359	769	307	0	205	1.23e+03	512	102	51.2	359	205	0	871	564	51.2	154	154	256	461	154	154	871	307	102	974	154	0	205	51.2	205	256	102	871	205	0	205	51.2	410	410	717	1.49e+03	0	410	205	51.2	820	0	256	0	769	154	0	1.18e+03	0	717	0	51.2	359	0	102	564	205	1.08e+03	461	154	0	0	461	102	1.08e+03	0	307	0	1.28e+03	0	1.79e+03	102	359	1.38e+03	0	256	1.28e+03	256	51.2	769	410	0	410	102	256	51.2	0	51.2	51.2	51.2	102	307	0	51.2	666	102	205	410	154	0	0	820	0	871	410	102	410	512	1.33e+03	666	102	102	51.2	102	154	1.33e+03	0	256	0	0	820	256	359	922	564	307	0	154	51.2	359	307	307	359	256	0	359	820	51.2	102	51.2	307	461	461	102	256	922	0	1.08e+03	51.2	410	51.2	769	256	410	0	666	0	0	461	359	0	564	871	359	717	205	461	205	256	1.08e+03	666	0	0	102	0	0	102	615	51.2	51.2	0	0	871	0	154	51.2	256	512	0	205	820	154	0	0	154	0	51.2	51.2	154	102	51.2	359	2.15e+03	154	0	1.69e+03	102	615	0	256	102	154	51.2	0	51.2	461	51.2	0	0	154	51.2	410	0	154	0	102	461	0	154	51.2	0	51.2	154	51.2	461	461	0	410	0	0	0	1.28e+03	615	359	154	2.05e+03	256	0	564	0	922	0	1.74e+03	0	615	359	1.74e+03	1.59e+03	51.2	1.49e+03	256	51.2	0	717	359	205	769	102	0	154	0	154	0	256	154	102	0	256	512	51.2	307	0	871	102	1.02e+03	0	512	359	51.2	0	51.2	615	51.2	0	615	0	0	0	205	0	359	102	154	0	0	205	2.36e+03	51.2	0	359	205	0	0	307	820	0	0	0	0	564	769	102	615	205	102	0	51.2	51.2	0	154	51.2	205	154	205	51.2	0	256	154	256	154	0	0	410	410	564	51.2	51.2	102	51.2	410	102	359	307	410	154	461	1.08e+03	512	0	0	1.23e+03	717	256	154	564	0	0	51.2	2e+03	0	359	717	0	256	102	102	102	1.13e+03	0	154	0	359	154	102	307	0	666	0	461	0	512	51.2	974	102	564	154	564	154	769	2.41e+03	666	51.2	51.2	1.13e+03	461	307	564	871	0	51.2	461	51.2	769	0	0	154	769	51.2	0	359	307	0	154	461	359	410	51.2	410	154	307	717	51.2	0	0	0	154	410	51.2	102	0	0	0	51.2	0	256	0	820	0	256	0	205	154	1.02e+03	205	102	51.2	410	769	359	51.2	1.33e+03	820	51.2	51.2	666	205	0	0	1.74e+03	307	974	0	0	0	51.2	51.2	0	154	0	256	307	102	1.08e+03	205	51.2	154	1.23e+03	0	871	410	1.38e+03	154	0	1.02e+03	769	307	564	717	0	205	154	1.02e+03	51.2	1.08e+03	461	102	512	51.2	410	1.69e+03	564	0	51.2	461	102	512	461	615	1.08e+03	102	820	0	0	51.2	0	871	256	1.02e+03	0	461	0	1.59e+03	410	717	154	307	205	154	102	51.2	51.2	51.2	102	922	410	256	51.2	922	0	564	1.13e+03	256	205	51.2	410	461	102	0	51.2	769	0	0	256	461	102	564	51.2	1.74e+03	0	0	256	461	820	359	154	512	512	922	102	0	666	205	1.08e+03	256	512	307	205	256	359	205	0	51.2	154	51.2	769	0	1.28e+03	51.2	410	256	102	615	871	615	1.54e+03	51.2	0	51.2	974	205	666	0	666	154	717	154	102	0	102	1.84e+03	154	410	51.2	922	205	154	615	51.2	102	154	0	102	51.2	0	0	1.02e+03	0	564	615	1.02e+03	154	871	102	307	102	564	51.2	1.18e+03	154	0	512	154	102	51.2	256	307	51.2	51.2	307	0	307	205	0	0	666	615	102	512	0	410	0	102	51.2	461	0	51.2	359	154	102	102	410	564	51.2	154	1.33e+03	102	102	51.2	0	205	154	871	0	0	154	51.2	307	717	0	51.2	51.2	1.54e+03	0	410	461	51.2	1.08e+03	717	666	1.13e+03	769	0	205	51.2	205	0	1.02e+03	359	1.08e+03	0	359	0	102	307	154	154	51.2	769	0	1.64e+03	51.2	922	410	102	154	51.2	410	820	1.23e+03	0	820	102	256	0	154	564	717	0	461	307	51.2	820	154	717	2.05e+03	359	51.2	0	205	205	0	51.2	359	307	205	871	102	51.2	51.2	51.2	205	0	359	0	51.2	307	0	0	0	51.2	307	717	0	1.49e+03	410	1.02e+03	0	666	1.23e+03	307	307	51.2	461	102	615	1.74e+03	1.02e+03	717	0	256	871	666	0	359	51.2	461	871	102	51.2	205	51.2	615	0	871	0	102	205	512	0	512	0	0	154	154	307	717	51.2	102	102	0	0	307	0	717	0	0	154	0	512	359	154	0	51.2	0	871	0	410	0	154	0	307	0	2.72e+03	154	769	51.2	2.2e+03	359	102	1.13e+03	1.23e+03	717	0	1.59e+03	154	205	205	51.2	1.08e+03	205	256	154	102	410	205	154	0	51.2	410	102	1.13e+03	0	102	205	0	102	0	0	0	410	0	102	461	871	0	51.2	922	0	717	461	0	205	0	154	51.2	256	1.08e+03	0	1.43e+03	0	410	154	0	717	51.2	359	871	51.2	0	102	461	974	205	0	0	0	102	256	615	154	0	51.2	51.2	154	154	51.2	0	615	0	359	51.2	410	0	0	0	256	0	461	205	512	461	359	205	820	51.2	564	307	0	410	0	359	0	1.08e+03	205	0	512	359	256	0	974	205	0	0	102	359	51.2	0	154	307	461	0	0	359	256	154	102	307	51.2	256	154	1.13e+03	512	820	0	205	1.08e+03	51.2	1.49e+03	154	769	1.54e+03	512	461	512	102	410	102	410	51.2	0	1.43e+03	0	205	666	769	461	615	2.2e+03	51.2	0	307	51.2	410	102	0	102	51.2	0	154	1.08e+03	666	102	615	461	154	1.23e+03	615	0	154	205	307	461	0	51.2	564	615	154	359	359	717	974	154	0	615	871	820	307	51.2	256	0	51.2	717	256	102	0	0	51.2	51.2	615	102	51.2	564	102	1.54e+03	769	0	1.54e+03	512	154	922	666	51.2	1.13e+03	102	512	0	769	51.2	1.23e+03	0	820	0	666	0	51.2	871	717	102	359	717	51.2	205	2.36e+03	1.49e+03	307	1.38e+03	461	717	0	512	1.59e+03	51.2	717	461	51.2	666	256	0	0	307	0	256	51.2	154	1.02e+03	410	359	871	154	205	564	666	0	1.08e+03	0	0	871	51.2	359	0	205	666	154	51.2	512	102	51.2	51.2	512	102	51.2	51.2	0	307	51.2	51.2	0	102	0	1.38e+03	974	0	102	0	102	1.13e+03	1.08e+03	0	205	0	154	307	1.13e+03	205	0	1.28e+03	0	307	0	410	205	615	0	51.2	0	1.02e+03	0	974	51.2	307	51.2	2.36e+03	154	871	51.2	51.2	51.2	51.2	0	205	717	51.2	1.02e+03	1.08e+03	154	461	1.23e+03	102	0	1.23e+03	0	0	102	102	461	0	666	51.2	0	0	0	1.43e+03	0	154	717	820	0	51.2	256	154	0	1.49e+03	51.2	359	0	0	1.33e+03	51.2	512	0	1.49e+03	410	154	51.2	0	51.2	410	205	0	0	307	102	0	717	205	564	102	1.18e+03	1.54e+03	922	256	307	1.23e+03	769	51.2	410	102	769	307	871	564	307	51.2	666	51.2	51.2	615	461	154	717	871	461	0	717	0	0	769	307	102	102	0	256	51.2	154	205	0	1.23e+03	769	0	0	0	1.54e+03	410	307	154	461	102	0	769	0	974	51.2	0	0	307	51.2	1.79e+03	717	0	1.69e+03	51.2	359	0	154	820	0	0	769	0	0	102	102	0	359	102	0	205	51.2	0	0	205	0	0	1.02e+03	154	0	51.2	0	359	205	256	871	256	666	51.2	205	0	0	0	51.2	820	564	102	0	0	0	922	0	307	205	1.84e+03	0	0	0	359	410	1.08e+03	256	51.2	359	51.2	51.2	102	154	0	205	0	666	871	769	0	256	51.2	0	615	307	410	769	0	0	205	359	615	102	410	615	0	461	0	410	205	717	0	51.2	1.08e+03	307	410	154	0	0	820	0	51.2	1.43e+03	0	154	0	0	1.43e+03	307	0	0	51.2	615	256	51.2	0	922	51.2	0	717	0	0	0	1.28e+03	0	205	0	820	51.2	102	51.2	1.84e+03	307	154	307	205	1.49e+03	2.46e+03	0	0	0	256	564	0	564	871	51.2	564	102	102	666	51.2	102	51.2	205	615	0	461	256	307	410	154	0	205	51.2	0	154	666	0	0	51.2	564	0	256	51.2	1.49e+03	512	102	154	615	51.2	1.23e+03	51.2	51.2	461	359	0	359	0	102	461	205	0	512	51.2	307	256	0	0	0	102	0	307	871	0	1.02e+03	0	0	0	307	0	564	0	2.31e+03	717	0	410	717	615	410	0	871	205	205	0	0	51.2	51.2	769	256	102	0	922	256	0	0	205	0	0	0	102	1.02e+03	102	0	51.2	51.2	461	871	205	154	359	0	0	1.13e+03	256	51.2	410	0	0	102	0	461	51.2	666	154	0	564	410	0	0	769	0	307	0	410	205	0	102	0	205	205	615	51.2	0	1.18e+03	0	1.18e+03	359	205	307	0	102	102	461	1.23e+03	0	51.2	512	0	307	51.2	102	359	0	51.2	410	205	51.2	0	410	256	205	154	0	51.2	0	154	820	102	0	51.2	307	51.2	0	51.2	102	359	51.2	359	102	102	0	0	0	820	51.2	307	51.2	205	922	615	1.74e+03	410	1.18e+03	0	0	102	1.13e+03	51.2	359	0	0	922	410	51.2	0	1.13e+03	1.08e+03	154	205	154	461	615	615	256	0	820	0	922	307	0	102	0	51.2	205	0	769	0	0	461	154	51.2	564	666	1.08e+03	666	307	0	0	154	512	666	0	307	410	154	307	0	51.2	0	1.49e+03	102	820	0	205	51.2	51.2	922	0	615	0	51.2	0	615	461	205	51.2	0	1.64e+03	820	0	154	51.2	717	615	154	564	154	51.2	154	0	0	0	1.13e+03	0	717	410	871	102	512	410	922	666	51.2	1.69e+03	0	1.18e+03	0	102	922	974	102	307	256	256	0	51.2	871	1.23e+03	0	0	0	512	0	2.1e+03	0	410	0	0	359	0	0	51.2	51.2	0	1.38e+03	0	461	102	0	564	307	205	154	410	0	410	0	256	1.33e+03	1.08e+03	102	102	410	154	410	256	974	307	154	307	564	0	51.2	102	154	0	0	102	51.2	51.2	1.33e+03	769	0	0	102	1.84e+03	1.9e+03	102	820	154	0	154	51.2	0	359	1.33e+03	410	0	0	410	102	1.9e+03	0	205	256	0	0	1.08e+03	51.2	102	461	0	1.13e+03	0	0	1.28e+03	0	154	0	102	205	820	871	0	820	512	1.08e+03	51.2	1.28e+03	307	51.2	820	410	769	0	154	205	51.2	717	51.2	205	51.2	205	51.2	1.02e+03	0	1.13e+03	1.33e+03	0	666	102	1.02e+03	0	666	1.38e+03	410	0	0	205	769	51.2	0	1.28e+03	51.2	51.2	0	3.07e+03	51.2	1.02e+03	2.51e+03	1.59e+03	154	0	1.13e+03	0	256	1.54e+03	1.69e+03	3.23e+03	0	0	0	820	51.2	102	871	205	512	461	256	51.2	871	51.2	922	0	615	410	154	51.2	1.28e+03	205	512	51.2	256	51.2	51.2	359	1.13e+03	307	922	1.43e+03	820	871	1.49e+03	154	1.59e+03	102	922	0	4.05e+03	0	0	1.28e+03	102	51.2	1.23e+03	0	512	2.56e+03	1.08e+03	512	1.33e+03	102	51.2	615	2.46e+03	0	0	1.69e+03	1.84e+03	0	2.66e+03	102	102	256	461	51.2	0	1.54e+03	51.2	307	410	0	359	0	0	2.15e+03	4.56e+03	0	0	871	0	1.28e+03	359	769	154	0	0	0	820	0	1.38e+03	666	359	1.43e+03	922	461	154	359	717	51.2	1.08e+03	1.54e+03	51.2	0	51.2	2.66e+03	0	154	922	154	871	256	51.2	461	1.28e+03	51.2	2.61e+03	51.2	51.2	102	154	974	3.64e+03	461	1.28e+03	2.51e+03	410	410	0	51.2	51.2	410	769	256	1.08e+03	512	461	0	0	717	307	51.2	205	564	51.2	154	1.95e+03	0	717	205	615	205	1.43e+03	256	0	1.33e+03	307	922	820	51.2	0	410	1.43e+03	256	102	512	615	0	3.79e+03	0	359	564	0	461	1.02e+03	102	0	359	51.2	102	769	717	1.69e+03	0	0	51.2	0	256	154	0	0	51.2	102	205	51.2	0	256	820	51.2	615	410	102	359	871	1.28e+03	0	256	3.07e+03	102	871	0	922	1.08e+03	102	512	154	820	154	564	51.2	410	256	51.2	0	0	0	0	1.64e+03	0	359	564	0	51.2	359	871	0	51.2	102	0	0	717	0	205	461	1.02e+03	1.74e+03	0	1.28e+03	2.56e+03	102	102	0	1.95e+03	51.2	359	717	0	2.56e+03	0	51.2	51.2	2.61e+03	51.2	717	51.2	51.2	0	1.08e+03	359	205	51.2	205	0	307	615	51.2	51.2	564	0	2.77e+03	717	51.2	2.25e+03	1.64e+03	102	1.08e+03	205	359	0	102	2e+03	717	410	51.2	2.51e+03	51.2	1.74e+03	0	512	0	410	461	102	102	154	0	0	0	769	154	666	615	154	0	2.36e+03	0	205	307	769	102	51.2	666	922	820	0	359	0	512	0	256	51.2	0	359	102	102	51.2	102	154	0	102	0	615	205	256	461	205	0	102	0	102	512	51.2	307	51.2	0	410	0	922	205	51.2	410	564	102	307	0	307	1.69e+03	102	0	0	154	102	820	0	256	0	615	102	205	51.2	0	820	51.2	0	102	2.25e+03	256	307	0	154	461	0	205	256	1.08e+03	0	512	102	307	154	0	0	0	256	0	102	769	102	307	615	0	0	359	256	0	102	0	666	102	154	0	1.18e+03	0	307	51.2	0	564	615	0	564	0	666	0	512	51.2	1.02e+03	974	0	1.02e+03	51.2	1.43e+03	1.13e+03	410	410	51.2	410	359	256	1.54e+03	154	410	1.18e+03	0	0	1.69e+03	410	820	51.2	256	51.2	0	1.49e+03	1.02e+03	102	615	359	154	102	51.2	615	51.2	0	0	256	666	0	512	0	205	461	0	615	0	564	51.2	256	461	0	205	0	307	154	359	205	102	1.18e+03	102	512	0	0	666	0	51.2	154	0	0	102	359	0	0	1.54e+03	0	871	0	102	0	102	359	205	102	256	154	769	0	154	51.2	154	0	0	154	512	0	307	461	205	0	0	615	0	564	256	256	1.28e+03	0	0	359	461	512	256	51.2	615	0	820	0	256	154	205	205	51.2	51.2	820	256	1.69e+03	461	51.2	461	1.59e+03	51.2	102	1.18e+03	0	820	512	922	769	0	102	51.2	512	51.2	922	0	1.64e+03	0	102	871	512	102	0	154	102	102	410	564	102	0	564	205	256	205	51.2	154	1.13e+03	205	0	359	0	717	666	564	0	769	461	512	615	154	0	51.2	256	0	102	102	871	51.2	51.2	0	154	410	51.2	717	717	154	0	102	51.2	102	359	615	410	0	0	154	51.2	51.2	410	51.2	461	0	0	717	307	205	461	1.74e+03	256	51.2	974	0	205	51.2	307	0	1.23e+03	1.59e+03	307	51.2	51.2	615	2e+03	154	0	769	0	0	1.08e+03	0	154	0	307	512	0	205	51.2	359	564	51.2	359	1.08e+03	0	102	512	0	154	564	0	154	769	154	154	564	307	410	51.2	205	0	359	0	410	256	154	51.2	256	0	564	307	205	461	0	0	1.49e+03	307	0	0	0	51.2	205	871	0	820	461	307	205	0	0	307	51.2	0	51.2	820	0	1.49e+03	0	1.18e+03	51.2	51.2	154	666	154	410	0	1.43e+03	154	205	0	1.08e+03	0	307	51.2	717	154	0	0	1.38e+03	0	256	0	1.02e+03	51.2	512	769	410	102	0	51.2	0	102	1.13e+03	51.2	717	512	769	256	102	256	0	615	0	51.2	410	666	564	0	410	205	102	51.2	154	102	307	205	769	256	154	307	564	0	1.49e+03	102	0	102	769	102	0	410	256	102	307	564	154	1.23e+03	102	51.2	205	359	102	359	974	154	51.2	1.13e+03	256	512	512	154	51.2	359	102	0	461	1.38e+03	205	0	205	922	410	922	0	256	1.02e+03	205	154	154	410	0	256	2.2e+03	154	410	1.08e+03	0	871	102	51.2	461	0	1.02e+03	0	615	154	0	0	0	154	1.08e+03	0	154	154	102	410	615	102	666	0	256	0	0	717	1.84e+03	102	0	0	154	307	922	0	154	307	1.18e+03	205	0	256	256	51.2	820	51.2	512	51.2	512	769	0	564	102	0	102	0	0	205	51.2	564	205	0	0	410	359	769	1.28e+03	51.2	1.02e+03	154	0	666	102	51.2	256	359	0	0	205	51.2	51.2	0	461	769	102	0	256	256	0	461	51.2	359	0	974	102	0	717	205	51.2	1.02e+03	922	0	0	205	410	205	359	154	102	974	0	51.2	410	615	154	564	0	820	0	51.2	820	0	205	154	102	154	0	1.13e+03	205	0	51.2	0	1.02e+03	0	0	0	922	205	0	512	0	51.2	154	359	102	51.2	512	769	0	205	871	922	51.2	102	102	0	0	1.13e+03	51.2	0	0	256	256	205	154	0	0	461	154	51.2	307	512	102	0	0	410	102	51.2	0	461	0	154	0	51.2	410	0	0	461	461	51.2	154	256	0	564	461	102	410	1.59e+03	0	256	0	717	0	1.13e+03	154	359	0	666	256	359	154	102	0	51.2	51.2	512	205	154	359	717	154	666	410	154	359	0	256	615	51.2	51.2	256	1.23e+03	1.33e+03	102	0	205	0	871	0	410	102	0	0	51.2	102	769	154	0	102	410	205	0	359	0	0	205	717	0	102	0	307	51.2	0	154	0	51.2	717	0	307	102	205	359	102	717	51.2	51.2	205	1.18e+03	359	1.02e+03	51.2	102	1.18e+03	1.9e+03	51.2	615	769	512	205	1.33e+03	51.2	564	1.95e+03	154	0	0	0	256	102	0	102	51.2	1.08e+03	1.38e+03	51.2	0	564	102	410	512	1.38e+03	102	102	0	0	0	51.2	922	0	359	51.2	205	0	666	51.2	461	0	1.23e+03	205	717	820	0	666	51.2	1.02e+03	922	922	51.2	461	410	307	205	512	359	359	0	154	1.38e+03	51.2	154	410	154	51.2	51.2	871	205	102	615	154	564	0	0	512	102	974	666	154	769	0	461	1.02e+03	1.02e+03	256	51.2	1.59e+03	820	102	0	51.2	256	307	0	256	102	410	461	51.2	0	717	410	51.2	205	0	51.2	0	102	0	205	0	1.33e+03	154	51.2	461	1.18e+03	820	154	0	974	102	0	51.2	0	769	1.08e+03	0	666	102	1.49e+03	1.18e+03	0	512	51.2	2.72e+03	51.2	51.2	1.38e+03	102	0	1.79e+03	820	307	410	256	0	154	1.33e+03	0	717	51.2	615	615	256	154	102	154	102	0	769	769	51.2	154	0	1.18e+03	102	51.2	0	307	51.2	0	0	871	0	666	154	307	615	307	0	461	154	359	0	102	0	51.2	1.08e+03	615	102	820	51.2	307	1.23e+03	922	0	51.2	1.28e+03	102	564	359	0	307	102	461	717	871	1.54e+03	512	102	0	0	461	0	0	769	0	307	820	307	0	974	717	1.28e+03	410	0	0	410	51.2	564	0	666	717	0	307	0	820	1.13e+03	205	0	359	256	359	51.2	154	102	666	154	256	1.43e+03	154	0	0	154	871	205	205	154	0	1.13e+03	0	102	307	205	51.2	461	102	0	1.13e+03	256	1.28e+03	615	615	564	51.2	256	0	102	154	51.2	0	461	0	307	0	256	0	359	51.2	1.49e+03	0	102	51.2	51.2	154	51.2	871	0	1.38e+03	1.02e+03	359	717	0	307	205	102	256	0	102	205	820	0	359	1.9e+03	205	512	205	0	0	769	0	769	0	51.2	0	1.43e+03	615	1.02e+03	0	154	102	256	1.43e+03	0	1.79e+03	1.18e+03	256	0	0	51.2	154	0	102	256	0	154	102	51.2	0	0	1.13e+03	410	307	1.28e+03	154	51.2	922	974	205	1.13e+03	0	0	0	564	666	51.2	0	0	1.02e+03	51.2	256	1.02e+03	205	0	256	0	359	359	51.2	0	51.2	820	1.18e+03	102	0	1.69e+03	205	922	154	564	51.2	1.13e+03	0	1.38e+03	0	666	564	51.2	0	769	0	0	51.2	51.2	871	410	0	102	51.2	51.2	154	1.33e+03	256	256	0	0	512	0	0	1.33e+03	154	51.2	205	359	154	0	205	256	410	717	51.2	461	307	359	769	102	974	0	51.2	102	769	154	461	1.54e+03	564	51.2	1.23e+03	1.08e+03	0	51.2	974	154	820	1.38e+03	0	0	512	154	0	0	51.2	256	871	256	0	820	102	256	871	410	0	102	410	256	922	1.64e+03	0	666	154	0	0	256	0	871	0	922	51.2	307	461	0	1.38e+03	410	154	410	359	154	0	1.28e+03	615	512	359	717	154	0	154	154	0	0	51.2	359	51.2	512	1.38e+03	102	512	410	0	0	359	564	922	205	51.2	0	512	974	1.08e+03	1.84e+03	154	205	154	512	102	410	51.2	256	1.28e+03	410	1.54e+03	410	0	1.33e+03	51.2	205	0	51.2	154	256	51.2	359	974	512	0	615	410	0	922	1.28e+03	0	717	256	0	0	666	564	512	0	205	102	1.49e+03	307	51.2	205	359	0	410	51.2	51.2	256	0	205	0	307	564	1.69e+03	461	1.74e+03	0	51.2	0	0	359	512	820	0	0	717	102	256	51.2	1.49e+03	769	307	461	51.2	102	359	0	102	1.08e+03	256	666	1.02e+03	0	1.08e+03	0	1.59e+03	102	51.2	0	922	205	51.2	102	2.82e+03	1.33e+03	0	820	102	564	1.08e+03	154	307	0	0	666	410	307	410	0	0	0	359	1.43e+03	0	51.2	102	615	0	51.2	51.2	512	51.2	0	154	154	0	1.28e+03	0	0	154	820	102	51.2	820	615	0	0	256	0	205	51.2	154	769	102	154	0	0	51.2	102	256	820	102	461	461	0	0	0	0	359	410	359	256	51.2	51.2	51.2	1.02e+03	769	0	0	51.2	102	0	0	307	102	256	1.08e+03	1.02e+03	1.08e+03	102	461	102	205	564	51.2	410	1.84e+03	102	0	0	0	256	0	51.2	205	205	51.2	0	0	307	461	359	410	102	51.2	0	0	256	102	359	102	51.2	154	51.2	0	0	615	307	154	102	51.2	769	615	0	0	154	51.2	0	51.2	0	0	154	51.2	0	512	51.2	461	256	51.2	307	0	0	205	0	0	922	564	51.2	410	0	102	461	0	154	410	1.43e+03	410	871	0	307	0	0	0	102	820	0	102	102	154	0	717	154	0	1.28e+03	154	0	256	102	0	1.08e+03	51.2	0	0	205	51.2	0	512	102	564	205	0	0	0	154	256	1.13e+03	102	307	51.2	102	0	820	615	0	205	0	359	1.9e+03	1.13e+03	51.2	615	51.2	0	1.54e+03	307	0	1.28e+03	205	717	769	974	51.2	0	512	0	922	1.23e+03	922	256	102	0	307	51.2	359	0	769	102	410	359	51.2	1.13e+03	0	359	154	359	564	359	102	205	1.02e+03	0	1.28e+03	1.18e+03	0	51.2	0	0	102	0	51.2	51.2	102	51.2	102	615	0	564	0	102	0	0	820	1.28e+03	0	0	769	51.2	205	1.9e+03	512	564	0	974	974	0	51.2	154	820	256	410	51.2	0	0	359	1.08e+03	0	0	0	1.02e+03	307	1.23e+03	461	0	154	717	410	0	0	769	1.02e+03	359	154	1.02e+03	666	51.2	256	51.2	102	51.2	51.2	615	2e+03	51.2	0	102	102	922	256	0	0	205	0	1.84e+03	0	51.2	205	717	1.69e+03	769	205	1.02e+03	922	307	0	0	1.69e+03	1.23e+03	307	51.2	102	410	102	0	51.2	154	154	0	0	564	51.2	615	1.38e+03	256	0	359	666	922	359	1.38e+03	410	0	1.38e+03	0	0	820	51.2	0	0	0	102	0	666	0	256	307	102	461	1.08e+03	410	564	256	51.2	205	512	102	256	717	0	154	0	205	51.2	154	0	359	51.2	154	205	205	0	820	0	0	51.2	0	51.2	102	0	102	0	102	359	51.2	154	51.2	102	0	0	205	0	717	0	0	205	154	359	256	0	51.2	410	0	922	154	256	154	0	102	0	1.18e+03	717	51.2	307	102	564	0	154	51.2	410	0	102	256	0	51.2	51.2	666	205	0	51.2	0	256	0	769	0	51.2	102	0	51.2	0	51.2	154	0	564	307	1.02e+03	1.02e+03	51.2	1.28e+03	0	717	0	102	205	102	461	0	1.54e+03	666	154	102	0	154	0	820	0	1.49e+03	51.2	410	0	564	769	51.2	666	359	974	0	154	205	717	1.02e+03	461	0	1.38e+03	0	461	666	102	871	51.2	256	410	0	410	205	1.79e+03	256	307	717	0	871	0	205	410	871	1.08e+03	256	1.95e+03	102	512	0	0	1.08e+03	154	154	205	51.2	1.08e+03	51.2	666	154	154	307	205	461	0	102	0	51.2	51.2	51.2	205	410	102	615	51.2	0	0	615	0	461	2.15e+03	51.2	3.38e+03	102	154	564	256	0	102	410	102	0	307	564	154	51.2	410	0	359	0	51.2	102	51.2	0	51.2	0	0	0	205	154	922	0	256	410	205	0	102	0	769	0	51.2	0	102	0	154	359	154	461	51.2	102	205	51.2	51.2	256	0	2.15e+03	0	0	205	102	102	0	871	51.2	51.2	717	205	512	359	154	871	512	0	205	0	51.2	359	461	0	512	154	1.02e+03	0	102	0	205	51.2	51.2	102	1.79e+03	102	0	1.02e+03	102	0	0	820	1.02e+03	307	307	666	154	0	51.2	359	154	922	51.2	717	256	102	0	666	974	154	102	307	1.69e+03	974	359	922	461	154	0	51.2	564	359	154	359	51.2	666	154	410	0	410	0	256	51.2	0	102	410	0	307	102	359	410	974	0	1.23e+03	1.28e+03	51.2	0	102	205	154	205	0	0	102	205	359	0	871	205	51.2	0	154	102	51.2	154	0	564	461	974	461	1.38e+03	51.2	564	154	256	359	51.2	820	0	0	102	0	51.2	154	102	0	0	1.02e+03	0	0	666	51.2	0	0	0	102	256	51.2	51.2	564	307	0	0	564	922	256	307	205	1.08e+03	0	1.08e+03	410	0	256	307	102	717	102	0	410	666	154	974	871	564	0	666	51.2	410	0	0	0	0	359	1.23e+03	51.2	0	51.2	359	769	1.13e+03	154	51.2	974	1.54e+03	0	0	666	1.38e+03	359	205	0	307	410	0	307	410	102	51.2	0	666	51.2	51.2	820	871	410	154	410	51.2	615	102	0	0	512	1.38e+03	0	0	0	717	512	0	256	0	0	512	154	0	51.2	717	51.2	154	154	820	307	359	51.2	922	102	102	974	205	102	102	0	769	102	0	51.2	461	820	205	871	0	51.2	0	154	51.2	51.2	0	0	154	102	154	102	1.18e+03	359	615	769	1.28e+03	102	51.2	0	307	205	154	0	154	922	922	615	1.64e+03	922	154	102	461	0	307	154	154	102	0	666	102	461	666	666	0	102	307	51.2	1.43e+03	0	51.2	307	0	512	0	0	1.08e+03	1.02e+03	1.13e+03	154	102	0	2.25e+03	1.18e+03	0	1.23e+03	0	615	769	0	205	205	205	51.2	51.2	0	0	512	51.2	564	2.36e+03	0	0	256	0	0	0	564	461	154	256	154	0	820	666	154	1.79e+03	154	102	0	1.49e+03	0	512	0	0	359	0	1.23e+03	0	102	974	51.2	615	0	769	410	615	0	51.2	1.54e+03	0	102	154	1.33e+03	410	0	769	359	0	0	307	871	0	154	512	1.9e+03	0	102	102	871	205	820	0	0	205	256	205	0	359	205	1.74e+03	0	102	564	1.69e+03	564	410	871	1.13e+03	1.38e+03	0	615	461	0	717	0	1.69e+03	564	769	51.2	102	564	51.2	666	256	1.02e+03	0	102	615	154	0	51.2	102	0	0	0	717	0	0	820	256	0	922	461	1.38e+03	102	0	205	1.33e+03	256	564	154	769	0	512	102	51.2	461	256	1.84e+03	461	0	51.2	1.18e+03	51.2	461	51.2	0	0	205	0	51.2	154	0	1.64e+03	154	0	461	871	1.54e+03	1.18e+03	256	0	1.28e+03	0	51.2	51.2	1.18e+03	307	1.49e+03	922	0	1.23e+03	154	871	1.33e+03	102	1.02e+03	51.2	0	102	51.2	0	461	154	1.95e+03	974	205	102	307	410	51.2	359	307	0	615	102	307	102	1.18e+03	51.2	974	359	205	512	307	51.2	1.69e+03	307	974	615	512	154	51.2	0	1.49e+03	0	0	51.2	0	1.28e+03	51.2	51.2	1.9e+03	256	102	2.05e+03	205	102	0	0	0	102	1.23e+03	0	0	256	154	0	0	256	205	154	51.2	0	1.23e+03	205	0	564	1.69e+03	0	154	0	102	51.2	0	102	205	51.2	512	564	0	256	0	871	0	0	256	0	512	51.2	410	0	0	359	256	0	51.2	102	51.2	974	51.2	410	512	871	205	51.2	205	0	1.02e+03	154	0	205	256	0	410	410	102	820	0	0	461	0	307	1.08e+03	0	256	512	0	205	51.2	717	410	666	154	0	102	307	461	51.2	359	307	205	51.2	820	102	256	410	51.2	154	410	0	102	717	102	0	922	51.2	769	154	0	256	51.2	0	51.2	0	51.2	410	0	820	307	205	717	0	0	512	512	51.2	51.2	0	461	102	410	0	0	51.2	359	51.2	1.13e+03	102	307	0	0	205	154	615	410	51.2	102	1.18e+03	102	410	0	359	0	1.08e+03	0	564	0	0	0	154	564	717	974	0	666	102	102	51.2	51.2	359	102	974	102	666	974	0	461	871	0	307	0	512	820	205	102	0	256	359	51.2	0	0	51.2	51.2	769	51.2	51.2	102	102	615	0	564	0	102	359	0	717	256	0	102	820	615	0	0	615	0	307	0	0	410	205	0	820	0	0	0	666	1.13e+03	154	512	51.2	0	51.2	564	0	205	0	769	102	410	1.54e+03	359	717	205	0	512	359	102	564	307	0	0	205	1.33e+03	1.18e+03	0	769	410	0	0	0	769	0	410	51.2	154	307	205	102	359	0	512	102	154	51.2	51.2	410	0	0	51.2	666	461	0	461	256	512	154	0	51.2	0	0	666	51.2	359	717	871	461	51.2	1.02e+03	564	410	0	871	51.2	410	0	102	564	359	102	0	307	615	359	0	512	461	0	0	205	0	154	102	512	0	51.2	1.38e+03	51.2	307	615	666	564	51.2	2.41e+03	205	0	615	1.59e+03	0	51.2	102	154	307	512	102	0	410	359	0	410	1.59e+03	0	0	102	307	0	0	51.2	359	769	615	51.2	205	51.2	410	769	51.2	307	0	256	1.23e+03	51.2	974	307	0	564	717	0	51.2	205	512	205	1.02e+03	154	307	102	205	256	205	102	0	769	0	717	0	0	0	717	0	102	51.2	615	0	0	717	102	102	0	154	820	307	922	0	0	154	820	102	256	205	102	0	410	205	0	0	154	51.2	102	102	0	154	205	154	359	512	359	0	205	820	0	0	51.2	256	0	1.08e+03	410	51.2	154	51.2	102	205	0	769	102	0	154	205	717	307	102	0	359	0	51.2	154	769	205	154	0	0	51.2	0	359	205	0	102	0	51.2	359	51.2	410	0	0	359	0	154	51.2	922	564	0	0	666	717	1.13e+03	0	205	154	51.2	51.2	102	154	0	0	0	820	0	0	256	102	0	0	0	0	0	102	512	0	461	0	307	0	0	154	102	205	51.2	205	51.2	871	974	205	51.2	461	307	564	1.74e+03	51.2	51.2	102	154	102	154	102	51.2	1.43e+03	0	0	102	512	0	512	461	0	0	922	307	1.02e+03	0	1.08e+03	410	205	512	717	666	769	0	0	205	205	307	51.2	512	51.2	615	51.2	51.2	1.33e+03	359	0	359	0	0	769	0	154	1.18e+03	410	564	102	51.2	615	0	102	51.2	1.02e+03	1.38e+03	0	0	0	461	102	205	51.2	51.2	0	0	0	0	256	0	51.2	0	154	1.18e+03	615	0	0	0	205	2.31e+03	0	102	205	666	51.2	564	0	461	0	512	307	256	0	102	205	102	1.13e+03	256	307	410	307	102	666	461	871	0	154	0	1.43e+03	154	51.2	0	154	871	0	51.2	307	0	0	359	51.2	154	1.84e+03	0	205	0	1.23e+03	51.2	0	0	359	1.08e+03	1.18e+03	0	0	615	1.69e+03	102	0	0	154	154	0	0	205	51.2	0	0	0	1.18e+03	0	615	0	51.2	0	0	307	205	461	154	564	0	154	154	51.2	0	1.9e+03	0	0	461	102	102	1.54e+03	256	0	154	615	820	0	0	256	1.28e+03	51.2	51.2	461	0	512	0	0	359	666	461	0	359	0	205	205	461	666	0	0	0	256	1.59e+03	0	307	0	102	717	1.33e+03	1.23e+03	410	0	256	256	1.13e+03	769	102	256	1.02e+03	0	307	974	0	564	0	512	0	0	871	256	51.2	51.2	461	0	359	154	51.2	769	51.2	0	51.2	51.2	1.69e+03	51.2	102	1.59e+03	256	51.2	51.2	1.08e+03	154	205	154	1.64e+03	205	666	307	307	307	0	359	102	564	102	0	769	0	154	0	1.18e+03	256	359	51.2	102	205	51.2	1.33e+03	51.2	205	359	205	820	154	1.02e+03	256	307	102	0	102	154	0	102	0	51.2	51.2	0	0	461	410	820	0	0	0	0	666	205	102	0	102	0	0	205	461	564	0	820	51.2	307	0	205	154	102	102	51.2	154	1.64e+03	820	717	51.2	51.2	51.2	2.61e+03	461	0	51.2	307	769	256	1.18e+03	717	102	51.2	0	922	102	461	564	717	0	564	0	1.64e+03	256	820	102	974	0	0	717	922	102	154	0	1.79e+03	359	205	154	256	0	512	102	0	256	410	410	1.79e+03	2.05e+03	256	769	256	1.02e+03	2.25e+03	717	974	461	1.43e+03	256	0	256	0	871	0	871	102	0	717	205	51.2	51.2	564	205	512	717	51.2	0	359	51.2	0	0	1.28e+03	0	410	410	0	154	769	0	154	51.2	1.02e+03	102	307	717	564	205	256	512	154	307	769	256	359	769	564	51.2	0	512	0	1.64e+03	51.2	154	51.2	256	564	51.2	0	205	615	307	410	1.13e+03	461	359	0	51.2	307	0	0	0	0	205	1.49e+03	0	871	922	0	0	154	0	102	0	0	51.2	102	0	0	0	307	102	51.2	974	205	307	154	307	51.2	51.2	615	0	205	666	359	0	205	0	0	51.2	0	1.28e+03	154	154	512	974	615	0	512	205	51.2	0	717	0	922	51.2	51.2	0	717	666	0	359	410	154	256	51.2	154	1.28e+03	359	666	0	0	615	51.2	102	307	1.23e+03	0	512	0	51.2	102	102	0	51.2	461	922	512	922	512	205	0	461	512	1.02e+03	666	359	0	1.13e+03	0	0	461	615	359	0	871	461	410	0	359	0	0	51.2	0	256	102	461	0	51.2	102	461	717	102	717	51.2	154	1.64e+03	256	871	564	154	154	1.08e+03	154	0	871	1.74e+03	0	974	307	102	51.2	974	256	154	51.2	51.2	102	0	820	1.69e+03	0	205	102	564	51.2	410	1.28e+03	0	154	51.2	512	205	359	154	154	307	0	0	1.02e+03	51.2	307	0	0	0	205	0	51.2	0	51.2	154	0	51.2	615	154	154	1.02e+03	307	564	461	0	154	974	154	615	154	974	51.2	0	615	0	666	154	51.2	51.2	256	0	51.2	102	0	51.2	256	410	871	102	102	461	974	51.2	0	51.2	0	102	512	0	0	0	102	154	359	0	154	205	666	1.23e+03	256	0	307	307	0	154	0	51.2	51.2	564	51.2	307	564	102	922	51.2	51.2	1.49e+03	717	0	154	461	51.2	102	564	871	717	359	256	717	102	461	666	154	307	51.2	871	154	1.02e+03	0	0	0	0	205	256	0	51.2	512	256	0	1.9e+03	51.2	359	461	0	0	0	307	461	256	51.2	0	974	0	51.2	0	1.23e+03	1.38e+03	102	512	1.9e+03	0	154	871	0	102	205	0	154	154	51.2	512	0	307	256	0	0	512	154	205	256	154	0	0	1.84e+03	0	154	0	0	51.2	512	1.38e+03	51.2	769	102	0	359	512	512	307	51.2	0	0	512	154	564	0	564	102	205	0	307	410	256	1.18e+03	0	615	205	0	0	154	410	0	0	666	51.2	51.2	769	359	0	461	871	359	205	51.2	51.2	307	1.33e+03	0	154	871	1.43e+03	51.2	0	0	256	0	256	256	717	0	51.2	0	51.2	51.2	205	0	205	1.23e+03	871	102	0	51.2	461	205	820	205	0	154	51.2	154	666	0	51.2	0	461	205	564	0	1.08e+03	666	256	410	0	0	256	307	410	1.02e+03	0	205	51.2	0	102	1.23e+03	512	1.69e+03	461	205	0	0	102	717	0	51.2	1.84e+03	154	51.2	974	0	717	0	0	666	0	0	1.23e+03	51.2	410	0	0	461	0	666	410	2e+03	0	1.49e+03	102	205	512	256	0	51.2	564	51.2	205	564	0	1.23e+03	154	102	0	0	564	154	0	359	154	51.2	1.13e+03	154	717	0	461	256	359	307	410	1.02e+03	769	256	461	0	769	1.08e+03	205	974	256	820	205	717	0	1.49e+03	615	205	769	512	102	461	51.2	0	359	51.2	256	0	0	102	666	1.49e+03	2e+03	0	1.13e+03	1.02e+03	51.2	666	102	307	0	0	0	615	0	0	820	1.18e+03	0	0	564	51.2	1.74e+03	1.13e+03	51.2	154	102	307	51.2	0	0	461	0	1.69e+03	0	0	0	1.33e+03	615	461	564	0	51.2	615	0	615	666	0	102	51.2	0	102	666	666	102	769	307	307	154	461	51.2	512	51.2	0	51.2	51.2	1.02e+03	717	769	359	717	410	0	0	0	1.9e+03	461	0	51.2	205	51.2	205	256	0	51.2	154	0	666	1.08e+03	51.2	0	922	256	0	461	0	461	0	0	922	154	154	564	102	0	461	0	359	0	102	564	564	0	102	512	256	0	154	0	461	359	1.38e+03	359	51.2	256	615	102	0	307	1.18e+03	512	0	0	0	102	461	1.28e+03	0	0	102	51.2	1.02e+03	512	0	307	0	205	0	102	512	205	1.18e+03	307	0	205	102	1.38e+03	1.08e+03	1.64e+03	51.2	51.2	922	717	205	922	666	1.59e+03	307	51.2	0	615	0	256	51.2	0	0	307	564	154	0	1.13e+03	0	564	102	102	0	0	871	512	0	307	359	51.2	256	154	1.59e+03	0	51.2	0	1.28e+03	359	0	1.02e+03	51.2	1.38e+03	205	1.13e+03	154	1.18e+03	0	51.2	0	0	0	154	410	51.2	666	1.18e+03	51.2	1.13e+03	0	256	359	512	1.02e+03	102	1.28e+03	615	0	102	307	256	0	0	51.2	51.2	1.23e+03	256	0	307	51.2	0	461	205	154	1.18e+03	769	0	102	974	615	0	256	51.2	512	564	769	51.2	154	615	359	0	102	1.64e+03	154	0	769	359	0	359	0	922	51.2	717	717	0	1.28e+03	0	51.2	0	717	51.2	564	564	922	1.02e+03	0	1.38e+03	256	1.49e+03	461	0	512	307	256	154	717	0	717	0	0	51.2	154	717	0	51.2	154	0	307	0	0	410	256	154	102	51.2	102	512	359	1.49e+03	1.02e+03	51.2	1.38e+03	769	307	154	51.2	1.02e+03	51.2	205	0	1.18e+03	1.54e+03	102	102	102	1.84e+03	0	564	461	1.02e+03	564	769	2.77e+03	871	0	717	820	51.2	51.2	102	51.2	717	512	564	0	564	974	0	0	1.13e+03	51.2	512	820	871	102	922	102	615	205	51.2	154	0	717	102	512	256	154	359	256	461	512	410	461	615	0	205	154	1.13e+03	154	205	51.2	359	1.08e+03	0	205	0	0	0	51.2	0	512	102	666	1.02e+03	0	1.23e+03	0	256	102	154	205	922	0	564	359	307	0	1.79e+03	0	0	0	205	0	1.08e+03	102	51.2	1.02e+03	102	51.2	359	461	512	717	615	205	154	512	205	1.28e+03	51.2	820	154	102	410	666	564	0	666	154	256	0	205	256	51.2	666	359	974	974	564	0	410	205	820	1.02e+03	410	0	154	564	0	1.74e+03	461	666	974	0	1.28e+03	512	0	51.2	769	359	102	0	1.02e+03	102	461	154	307	0	102	717	51.2	0	666	102	0	102	0	307	205	871	0	0	0	0	820	0	564	205	0	0	461	51.2	102	1.02e+03	0	0	51.2	974	512	922	102	205	102	0	717	615	359	51.2	0	871	359	102	0	256	0	51.2	461	0	0	1.43e+03	0	410	102	51.2	1.43e+03	0	51.2	615	51.2	256	205	154	0	256	0	307	102	154	51.2	256	102	974	0	461	51.2	0	205	1.23e+03	717	154	410	461	0	102	51.2	51.2	1.23e+03	461	51.2	717	0	666	0	0	769	0	717	359	615	102	102	307	51.2	51.2	256	769	1.23e+03	256	461	102	51.2	205	0	359	307	615	871	154	154	0	205	820	51.2	0	0	102	717	51.2	102	2e+03	256	717	1.33e+03	307	1.38e+03	102	512	922	512	205	0	359	51.2	0	51.2	410	0	359	769	205	102	1.08e+03	359	0	307	0	461	256	256	51.2	0	0	410	410	51.2	102	102	307	205	51.2	51.2	666	0	1.23e+03	410	51.2	51.2	717	154	51.2	0	769	256	0	461	666	205	102	0	0	615	0	51.2	0	871	820	615	512	820	512	154	154	51.2	256	205	461	512	102	154	0	307	0	359	359	256	564	512	307	154	205	666	51.2	0	461	1.33e+03	51.2	256	0	512	359	154	512	102	359	717	102	154	1.23e+03	1.28e+03	256	102	1.95e+03	410	0	0	51.2	1.43e+03	0	666	102	205	154	154	512	307	0	359	102	0	0	1.59e+03	0	205	51.2	0	666	564	820	1.54e+03	0	205	102	51.2	717	769	51.2	0	2.2e+03	717	307	51.2	102	154	0	154	1.02e+03	154	102	974	0	256	205	717	461	154	974	102	0	410	0	410	0	922	820	461	102	820	154	102	0	359	410	0	102	307	0	307	666	0	307	564	256	51.2	154	51.2	512	51.2	154	154	1.64e+03	410	51.2	205	51.2	1.28e+03	307	102	461	922	51.2	256	717	717	461	0	922	51.2	51.2	0	512	666	0	307	205	666	0	154	0	0	871	256	51.2	0	410	205	307	51.2	102	205	717	205	359	0	820	0	0	1.69e+03	769	0	307	0	256	0	51.2	0	0	1.02e+03	461	666	0	0	0	820	666	0	0	0	102	666	51.2	51.2	154	564	0	51.2	256	205	1.02e+03	512	0	0	51.2	359	307	820	102	51.2	256	0	205	615	51.2	461	256	154	51.2	461	717	769	0	307	922	974	102	512	51.2	205	359	512	1.02e+03	102	0	0	0	51.2	0	1.08e+03	307	51.2	410	154	0	717	51.2	1.02e+03	0	0	0	307	51.2	51.2	410	0	615	615	102	615	1.43e+03	307	256	512	51.2	1.69e+03	0	102	0	1.54e+03	0	0	922	0	0	154	256	0	256	0	359	51.2	1.95e+03	205	615	666	154	0	102	51.2	0	0	0	0	2.15e+03	1.64e+03	0	51.2	256	0	871	359	615	1.08e+03	359	1.33e+03	0	51.2	359	974	461	0	461	461	51.2	0	307	1.02e+03	922	102	205	1.28e+03	0	0	307	51.2	102	461	871	154	1.02e+03	615	256	615	0	307	154	154	410	0	0	154	922	0	461	0	410	461	307	102	461	102	256	0	0	51.2	102	359	51.2	922	512	615	0	51.2	256	717	922	102	769	1.13e+03	0	307	205	51.2	0	102	0	461	51.2	102	769	205	154	922	102	102	512	461	205	717	102	0	102	0	256	359	154	154	1.02e+03	461	0	564	307	0	307	102	871	615	0	51.2	102	154	359	102	51.2	205	102	0	0	615	0	102	461	1.28e+03	666	0	820	102	51.2	205	512	461	256	205	0	512	256	0	102	1.08e+03	461	51.2	51.2	0	51.2	512	0	1.02e+03	820	307	51.2	205	256	359	0	0	102	0	974	154	0	410	51.2	0	0	666	102	0	1.54e+03	51.2	769	51.2	0	666	0	102	205	205	1.28e+03	205	769	410	0	0	871	102	410	0	769	102	0	512	1.69e+03	564	256	871	0	307	154	512	0	1.18e+03	0	0	564	0	922	154	154	0	51.2	1.02e+03	0	307	256	51.2	461	154	51.2	205	51.2	461	154	769	154	0	51.2	922	205	205	717	256	51.2	0	154	0	0	205	359	410	0	51.2	256	307	871	615	871	0	154	51.2	51.2	820	0	0	1.28e+03	51.2	0	769	0	769	0	1.08e+03	51.2	307	666	102	974	1.13e+03	0	0	1.23e+03	154	154	769	256	205	512	820	717	154	871	1.59e+03	0	0	0	51.2	102	51.2	0	461	256	0	769	154	154	0	2.2e+03	0	0	102	307	51.2	0	102	0	0	461	0	307	205	564	154	0	0	0	256	0	0	154	102	51.2	0	205	154	974	0	0	307	0	102	0	0	51.2	102	256	51.2	102	154	154	154	512	102	51.2	51.2	512	154	51.2	0	256	410	256	1.18e+03	154	256	0	0	205	0	51.2	512	820	0	102	0	205	256	154	1.49e+03	0	0	205	0	256	205	0	0	205	0	359	102	512	102	205	0	307	359	0	0	154	51.2	410	154	0	461	51.2	1.02e+03	512	0	0	205	0	0	512	461	0	154	102	0	359	102	51.2	205	461	102	666	359	0	205	0	769	410	0	51.2	0	359	205	51.2	0	0	307	102	154	512	205	51.2	51.2	0	359	307	0	205	820	0	615	922	0	461	1.69e+03	0	154	51.2	102	205	615	154	102	0	102	102	0	307	0	205	461	512	0	564	461	154	102	154	0	0	0	1.38e+03	154	666	307	102	922	0	0	51.2	922	102	359	564	359	359	51.2	1.28e+03	564	0	717	0	0	1.08e+03	410	154	51.2	615	102	51.2	0	51.2	0	0	564	307	0	51.2	0	1.13e+03	359	512	871	0	205	666	51.2	0	564	51.2	102	205	0	102	102	0	871	1.33e+03	256	564	102	205	512	0	256	0	0	974	0	0	512	102	256	0	0	102	359	564	615	461	0	0	0	0	1.49e+03	0	564	205	51.2	1.28e+03	410	51.2	102	307	769	512	307	359	1.33e+03	0	307	51.2	154	615	0	666	307	102	410	615	461	717	871	0	717	51.2	102	0	0	1.43e+03	256	615	307	154	0	102	461	359	0	205	256	51.2	820	0	410	0	974	410	0	615	871	0	256	0	0	512	102	256	1.33e+03	0	154	359	359	154	461	205	615	51.2	307	102	0	307	359	154	461	0	102	359	820	0	51.2	461	205	461	307	0	205	871	410	359	717	102	0	410	205	564	51.2	0	461	51.2	102	0	512	0	307	51.2	256	205	564	102	0	154	102	1.28e+03	512	102	0	307	769	769	51.2	102	154	102	102	205	51.2	256	0	0	666	717	51.2	102	51.2	205	0	0	871	0	154	256	51.2	0	0	512	51.2	717	102	564	256	154	0	871	51.2	205	717	0	0	51.2	154	0	256	0	512	102	102	410	0	51.2	871	154	154	0	102	102	0	51.2	51.2	0	154	51.2	51.2	51.2	359	154	102	0	0	51.2	410	256	51.2	769	102	0	51.2	0	0	102	410	820	51.2	102	205	1.02e+03	51.2	2.25e+03	51.2	512	410	0	564	0	0	615	0	51.2	0	2.05e+03	0	0	102	256	359	51.2	51.2	51.2	512	0	0	1.74e+03	0	0
COAD_tumor	462	513	1.59e+03	51.3	873	359	51.3	667	565	103	0	667	1.85e+03	1.64e+03	0	1.49e+03	0	1.54e+03	1.39e+03	154	1.08e+03	1.18e+03	0	1.54e+03	0	359	0	565	0	565	719	462	154	1.9e+03	0	0	1.54e+03	0	1.59e+03	0	0	154	205	154	975	0	1.13e+03	565	0	1.49e+03	0	1.54e+03	51.3	821	513	1.03e+03	359	462	0	308	873	1.8e+03	1.18e+03	1.69e+03	0	0	0	770	359	462	0	205	0	0	0	0	565	0	770	0	359	205	565	1.03e+03	359	0	975	0	0	821	719	0	0	1.03e+03	0	513	1.08e+03	0	0	0	411	0	770	1.18e+03	565	51.3	565	154	770	154	2.1e+03	1.03e+03	2.82e+03	0	0	51.3	565	411	2.36e+03	0	1.18e+03	308	205	103	1.28e+03	0	0	1.18e+03	770	205	103	1.13e+03	257	1.33e+03	1.28e+03	0	770	0	257	0	1.13e+03	1.33e+03	0	1.28e+03	51.3	0	359	51.3	770	1.54e+03	154	616	462	205	0	359	0	719	821	0	0	873	308	1.49e+03	0	308	0	565	770	1.75e+03	103	0	0	205	924	0	1.9e+03	0	1.44e+03	1.23e+03	1.08e+03	0	257	0	770	103	0	411	975	0	1.13e+03	0	2.1e+03	0	1.49e+03	411	0	0	2e+03	0	513	975	51.3	719	0	616	513	667	0	821	565	0	205	257	257	1.08e+03	51.3	0	154	0	1.13e+03	0	667	0	308	1.08e+03	462	154	0	513	205	0	0	1.13e+03	154	0	1.28e+03	0	154	667	0	0	821	0	1.54e+03	667	0	0	667	0	1.59e+03	0	359	411	0	1.9e+03	667	0	51.3	2.05e+03	0	513	0	0	821	1.8e+03	0	0	770	0	51.3	924	0	667	0	1.49e+03	0	1.64e+03	0	103	513	0	205	2.67e+03	0	1.13e+03	2.21e+03	0	1.75e+03	51.3	3.18e+03	51.3	462	0	1.08e+03	975	565	0	770	1.18e+03	924	0	103	770	308	924	770	513	0	1.54e+03	1.03e+03	513	154	1.23e+03	0	0	0	0	205	51.3	1.44e+03	616	0	1.08e+03	51.3	51.3	0	51.3	308	0	821	462	770	154	0	821	205	0	1.28e+03	0	565	1.18e+03	0	1.85e+03	51.3	0	667	103	821	0	0	0	821	0	1.18e+03	873	0	0	1.13e+03	667	0	308	0	154	1.03e+03	0	0	565	103	359	719	154	359	0	0	616	821	0	462	0	0	1.44e+03	0	0	873	513	821	0	308	257	0	770	257	924	411	0	1.28e+03	411	103	308	0	0	821	359	513	1.23e+03	205	0	0	1.39e+03	154	0	359	1.33e+03	0	0	1.33e+03	1.54e+03	411	0	1.23e+03	51.3	0	975	0	1.64e+03	154	975	462	1.33e+03	51.3	1.59e+03	0	924	51.3	0	0	1.44e+03	51.3	616	873	51.3	1.08e+03	0	616	359	103	359	0	51.3	873	0	873	821	1.18e+03	2.26e+03	0	0	924	0	821	1.28e+03	0	308	359	1.23e+03	1.28e+03	0	1.75e+03	1.8e+03	359	1.13e+03	0	359	1.64e+03	1.13e+03	0	975	1.54e+03	0	0	719	103	1.03e+03	1.69e+03	0	719	0	975	2.05e+03	513	103	1.85e+03	0	0	51.3	719	719	308	0	513	0	1.18e+03	0	667	51.3	462	205	0	565	0	103	154	0	359	0	616	0	0	359	513	0	0	0	1.03e+03	0	0	154	51.3	1.18e+03	1.64e+03	0	205	821	205	0	411	51.3	411	0	667	411	51.3	565	0	154	0	1.39e+03	0	51.3	308	359	103	0	975	0	103	0	0	1.33e+03	0	0	1.03e+03	2.77e+03	154	0	51.3	154	0	924	51.3	51.3	1.33e+03	205	719	0	0	975	0	1.33e+03	975	0	308	0	667	1.59e+03	0	51.3	1.69e+03	0	1.03e+03	2e+03	0	719	513	0	0	1.08e+03	0	1.64e+03	205	565	0	821	0	51.3	0	873	0	1.54e+03	103	0	1.08e+03	154	719	0	0	821	0	513	308	0	0	0	821	513	0	359	308	1.64e+03	51.3	0	154	51.3	1.75e+03	462	0	719	1.03e+03	1.69e+03	411	0	51.3	2.05e+03	51.3	1.03e+03	0	205	1.64e+03	0	154	667	0	1.85e+03	0	51.3	513	0	1.39e+03	103	616	0	0	103	1.28e+03	821	0	0	257	0	924	0	770	0	411	565	0	51.3	565	359	103	0	0	0	0	1.9e+03	51.3	257	462	1.39e+03	0	667	462	154	1.39e+03	0	0	51.3	616	0	0	1.18e+03	411	0	205	359	821	0	1.59e+03	308	154	411	0	308	0	51.3	0	0	616	1.08e+03	0	1.18e+03	2.31e+03	975	513	205	513	359	0	616	0	51.3	770	0	616	51.3	154	873	616	462	0	0	103	359	2.31e+03	0	51.3	51.3	411	667	975	0	154	51.3	0	154	1.49e+03	0	103	411	0	103	103	0	667	103	975	565	2e+03	1.18e+03	103	1.03e+03	0	0	1.75e+03	0	1.44e+03	0	0	154	2.36e+03	770	0	103	0	2.31e+03	1.33e+03	1.54e+03	0	462	1.54e+03	411	51.3	1.08e+03	0	1.08e+03	0	51.3	667	0	308	924	462	873	257	51.3	103	1.8e+03	0	51.3	667	770	411	103	462	1.69e+03	0	1.44e+03	616	1.33e+03	257	513	0	1.08e+03	257	0	0	103	308	1.18e+03	0	51.3	770	154	0	1.23e+03	0	0	51.3	1.49e+03	0	308	103	873	0	0	0	51.3	154	1.13e+03	0	719	0	0	1.69e+03	873	0	1.85e+03	1.08e+03	513	0	1.39e+03	0	0	0	0	257	0	1.18e+03	154	0	0	0	1.18e+03	51.3	308	565	0	103	513	0	0	205	411	205	103	1.28e+03	667	103	2.31e+03	205	0	1.64e+03	0	51.3	51.3	0	975	308	0	0	411	462	462	2e+03	0	0	513	924	1.39e+03	0	308	1.33e+03	103	308	1.28e+03	0	2.46e+03	51.3	0	1.59e+03	1.49e+03	103	1.69e+03	0	0	513	1.49e+03	1.59e+03	0	1.75e+03	0	0	0	719	1.03e+03	462	0	51.3	308	205	1.8e+03	513	821	0	1.18e+03	51.3	0	565	0	1.08e+03	0	103	1.03e+03	51.3	103	103	1.33e+03	1.18e+03	0	359	719	205	616	51.3	1.9e+03	770	924	0	0	616	0	411	205	616	51.3	616	770	565	616	0	1.33e+03	0	616	51.3	0	513	0	103	513	0	1.08e+03	0	975	257	0	513	0	205	0	719	0	51.3	1.13e+03	770	821	51.3	103	0	1.44e+03	1.03e+03	0	51.3	1.75e+03	154	0	1.64e+03	616	0	924	103	616	0	1.33e+03	462	821	0	1.23e+03	257	0	308	359	0	0	0	1.69e+03	308	0	1.08e+03	0	924	873	0	51.3	1.39e+03	1.64e+03	1.8e+03	0	0	103	1.03e+03	257	0	667	51.3	51.3	257	411	0	873	0	411	51.3	1.28e+03	0	2e+03	0	257	513	51.3	0	1.85e+03	0	1.03e+03	0	513	359	0	0	257	0	205	0	0	873	0	0	975	0	1.03e+03	308	154	0	0	411	0	1.49e+03	770	0	1.23e+03	0	257	154	0	0	1.23e+03	0	308	0	462	0	154	0	51.3	308	0	1.03e+03	154	411	0	1.44e+03	667	205	0	1.08e+03	873	205	0	359	0	257	1.08e+03	257	359	0	205	257	1.08e+03	0	411	103	1.03e+03	0	719	0	51.3	103	462	0	205	0	1.59e+03	0	565	924	0	0	565	1.08e+03	0	462	103	616	0	103	0	1.03e+03	924	205	257	257	0	0	873	1.59e+03	0	0	1.03e+03	0	205	51.3	103	51.3	513	51.3	1.13e+03	205	513	0	770	873	0	0	154	0	616	205	0	1.13e+03	0	0	103	1.64e+03	565	1.95e+03	51.3	0	51.3	462	1.64e+03	51.3	0	359	0	0	873	0	1.64e+03	1.64e+03	0	873	1.49e+03	513	0	462	0	0	565	0	51.3	1.39e+03	0	51.3	51.3	1.69e+03	1.59e+03	667	0	924	0	1.44e+03	0	359	0	0	0	0	0	821	0	1.8e+03	0	103	719	0	257	154	0	0	0	411	103	0	257	1.18e+03	51.3	2.41e+03	0	2.41e+03	0	103	0	513	1.44e+03	0	770	0	719	0	975	0	975	103	1.28e+03	770	0	565	513	0	308	616	1.49e+03	821	0	513	821	205	205	1.28e+03	0	1.49e+03	1.03e+03	51.3	205	1.23e+03	0	0	1.23e+03	1.08e+03	0	0	103	770	0	565	154	0	1.18e+03	873	719	0	0	821	0	0	0	667	0	0	0	462	0	0	616	0	0	0	924	1.13e+03	51.3	51.3	0	51.3	1.23e+03	0	513	359	0	0	924	0	513	103	205	0	0	0	667	616	0	0	205	359	103	1.23e+03	0	821	359	0	924	51.3	2.1e+03	103	0	257	821	1.54e+03	770	0	103	0	719	0	719	0	308	308	0	0	821	0	154	1.08e+03	257	0	873	154	411	821	51.3	51.3	103	51.3	1.59e+03	0	1.39e+03	1.75e+03	411	0	0	462	103	0	411	359	513	1.08e+03	0	0	154	821	821	359	1.08e+03	0	154	257	975	1.75e+03	667	51.3	0	0	2.41e+03	0	0	205	0	821	565	0	0	1.85e+03	411	1.08e+03	0	0	1.13e+03	51.3	513	1.59e+03	51.3	0	257	513	0	462	205	0	0	719	205	0	0	411	257	616	359	1.03e+03	51.3	205	1.08e+03	257	0	0	1.64e+03	411	0	616	1.39e+03	0	103	51.3	616	0	873	1.9e+03	0	308	51.3	0	308	1.44e+03	616	770	0	1.23e+03	0	51.3	719	0	51.3	1.18e+03	513	51.3	565	154	0	103	51.3	0	513	0	2.05e+03	1.13e+03	0	257	719	51.3	103	103	0	0	462	154	719	103	0	513	154	0	0	719	205	0	411	0	0	667	0	51.3	616	51.3	975	0	411	154	0	411	0	257	770	0	0	0	462	0	565	2.16e+03	0	821	0	103	1.33e+03	1.08e+03	513	51.3	924	0	0	565	1.18e+03	154	0	308	0	359	2.21e+03	154	1.44e+03	103	1.18e+03	0	0	0	1.33e+03	616	0	154	1.69e+03	0	1.39e+03	513	257	1.08e+03	103	0	462	0	154	0	0	616	0	462	103	0	873	0	308	719	1.18e+03	1.13e+03	51.3	0	975	0	1.23e+03	719	0	51.3	0	0	616	0	513	0	1.13e+03	924	0	0	565	924	0	0	0	462	0	1.75e+03	103	0	154	0	873	1.33e+03	719	0	0	0	821	205	924	0	1.23e+03	667	0	0	616	0	565	51.3	0	719	0	821	0	51.3	51.3	51.3	0	359	462	0	51.3	1.23e+03	975	565	103	1.13e+03	0	103	51.3	0	0	0	565	0	359	770	0	924	0	821	0	1.8e+03	308	2.67e+03	308	257	51.3	975	411	616	0	0	513	0	462	0	257	51.3	1.18e+03	0	0	873	0	0	0	0	51.3	1.08e+03	1.13e+03	770	51.3	719	565	0	0	205	0	51.3	1.23e+03	513	51.3	0	0	1.03e+03	0	0	51.3	924	154	0	975	0	0	205	0	103	0	975	0	103	616	0	1.28e+03	0	1.64e+03	0	1.44e+03	0	0	1.03e+03	2.46e+03	0	51.3	1.44e+03	0	667	1.13e+03	0	462	0	51.3	719	565	0	616	0	0	0	0	462	411	0	154	154	51.3	513	359	411	0	821	359	0	770	770	0	0	719	0	0	462	821	0	1.03e+03	257	51.3	667	359	0	0	1.28e+03	103	770	0	0	257	667	0	51.3	0	205	51.3	565	1.95e+03	0	1.69e+03	51.3	0	0	0	154	51.3	1.08e+03	0	103	0	103	616	308	205	0	565	0	513	513	0	1.69e+03	154	0	0	103	359	1.03e+03	0	308	1.54e+03	359	0	1.03e+03	257	0	1.08e+03	0	719	359	2.1e+03	565	103	154	359	1.39e+03	667	0	1.18e+03	1.85e+03	0	1.75e+03	51.3	0	1.23e+03	1.08e+03	0	0	770	0	565	0	103	205	154	616	0	616	51.3	154	308	359	0	0	0	821	1.44e+03	0	51.3	0	154	51.3	513	0	0	0	411	0	51.3	0	411	1.08e+03	103	51.3	462	821	0	359	0	51.3	667	257	1.9e+03	0	462	0	0	719	0	0	308	51.3	924	0	359	0	616	0	359	0	1.03e+03	462	513	0	411	616	0	0	0	411	513	0	770	154	924	0	719	51.3	154	0	154	51.3	0	51.3	257	308	0	51.3	0	0	0	1.08e+03	0	0	0	2.16e+03	308	0	0	0	359	0	975	51.3	821	103	719	0	0	205	1.28e+03	51.3	205	1.08e+03	0	1.08e+03	0	0	51.3	667	205	0	1.13e+03	821	0	411	462	0	257	0	359	51.3	51.3	770	975	308	0	821	0	1.28e+03	0	359	0	103	0	565	0	0	1.69e+03	513	0	205	565	0	0	513	0	1.03e+03	0	205	1.03e+03	0	154	103	0	0	1.64e+03	205	0	0	1.64e+03	0	411	565	103	0	51.3	1.59e+03	359	308	411	462	51.3	0	0	462	0	0	770	359	359	0	513	1.44e+03	359	0	0	0	0	0	1.54e+03	0	411	205	821	0	0	0	0	1.28e+03	1.39e+03	103	0	616	257	0	1.23e+03	0	0	1.69e+03	565	51.3	1.54e+03	0	154	154	154	51.3	0	0	359	51.3	565	0	359	51.3	308	0	51.3	0	1.49e+03	513	0	719	103	411	0	359	308	0	308	1.33e+03	103	770	0	0	411	359	0	0	103	257	1.28e+03	0	411	0	0	1.13e+03	0	0	513	154	1.13e+03	0	1.18e+03	1.18e+03	0	924	51.3	821	0	770	51.3	359	1.49e+03	0	924	0	0	51.3	205	924	205	719	565	103	0	51.3	873	1.08e+03	51.3	359	0	51.3	51.3	51.3	154	3.54e+03	308	462	0	0	975	51.3	1.23e+03	154	616	103	1.64e+03	924	0	205	103	154	1.13e+03	513	2.62e+03	0	51.3	1.03e+03	0	975	411	51.3	924	873	0	0	616	0	411	0	257	0	257	0	0	103	103	103	0	1.13e+03	616	0	154	1.08e+03	0	257	616	0	0	873	205	51.3	1.03e+03	411	308	411	1.18e+03	51.3	0	0	924	308	0	719	0	103	616	0	1.03e+03	0	359	0	1.08e+03	2.21e+03	1.18e+03	359	51.3	1.03e+03	821	0	565	0	0	821	0	51.3	873	0	51.3	513	924	154	51.3	0	0	51.3	513	0	0	0	513	0	0	0	0	975	103	873	0	154	0	359	1.23e+03	0	411	770	0	462	0	1.39e+03	0	513	667	0	359	2.21e+03	51.3	0	1.59e+03	205	1.44e+03	0	51.3	154	1.13e+03	103	1.13e+03	0	821	205	51.3	924	103	0	565	308	513	0	975	51.3	308	513	0	0	0	154	51.3	257	1.75e+03	205	103	1.18e+03	0	924	0	616	0	0	2.1e+03	308	0	51.3	2.16e+03	359	565	0	308	1.49e+03	1.39e+03	51.3	0	0	873	975	0	1.69e+03	0	359	0	1.75e+03	0	1.39e+03	0	1.33e+03	205	51.3	0	359	0	924	205	616	719	0	924	0	1.9e+03	975	308	205	1.23e+03	1.69e+03	51.3	1.28e+03	0	975	821	0	0	565	51.3	1.08e+03	103	51.3	1.08e+03	0	411	1.8e+03	0	0	411	0	0	873	0	0	0	719	0	308	51.3	308	462	103	1.03e+03	1.08e+03	154	257	0	0	1.08e+03	1.13e+03	0	0	205	154	359	0	0	257	0	359	0	821	103	462	1.49e+03	0	411	873	924	975	308	1.59e+03	0	719	770	0	616	0	205	257	667	0	0	51.3	51.3	0	51.3	308	205	0	257	0	462	0	308	1.08e+03	0	0	0	411	1.18e+03	411	0	0	1.13e+03	257	513	0	51.3	462	0	770	0	0	565	154	565	257	51.3	51.3	1.18e+03	0	51.3	0	462	154	1.13e+03	0	51.3	103	0	2.77e+03	51.3	0	257	205	0	0	1.39e+03	1.28e+03	0	565	103	0	257	0	0	975	0	0	51.3	462	51.3	308	0	719	0	770	0	0	513	462	359	0	51.3	0	0	51.3	257	1.28e+03	565	257	0	0	0	1.44e+03	565	0	0	308	1.08e+03	0	0	770	1.75e+03	0	2.05e+03	513	1.18e+03	821	0	103	51.3	359	0	103	51.3	1.9e+03	0	257	411	0	205	821	103	0	51.3	462	0	924	0	513	0	1.59e+03	0	154	257	103	205	462	51.3	616	154	0	821	565	975	0	975	0	0	205	513	0	719	0	359	2.67e+03	0	1.9e+03	257	257	103	51.3	924	462	51.3	51.3	1.18e+03	616	0	103	257	770	1.18e+03	0	308	667	1.49e+03	0	873	565	154	0	0	513	513	513	103	359	0	205	257	0	616	0	0	0	565	103	1.39e+03	0	0	513	205	513	154	103	154	1.64e+03	51.3	51.3	462	1.03e+03	51.3	205	411	1.64e+03	0	0	51.3	0	257	616	0	975	0	0	1.75e+03	1.08e+03	0	1.85e+03	0	821	0	308	308	975	51.3	0	0	308	873	154	873	0	308	667	0	1.18e+03	0	924	975	565	0	359	924	667	0	1.64e+03	0	205	1.49e+03	51.3	462	667	0	103	0	821	0	1.33e+03	154	667	51.3	0	308	51.3	975	103	1.49e+03	411	1.23e+03	0	103	0	2e+03	0	1.33e+03	1.95e+03	0	154	257	0	0	51.3	462	0	359	51.3	51.3	873	0	0	513	924	308	0	1.39e+03	0	0	1.44e+03	103	462	51.3	0	0	719	0	1.08e+03	0	103	1.23e+03	0	154	257	1.59e+03	205	1.8e+03	770	0	1.44e+03	0	0	1.28e+03	308	513	103	924	770	924	154	0	0	0	616	1.28e+03	0	205	0	154	1.39e+03	51.3	103	308	257	0	873	51.3	359	0	0	51.3	513	873	0	0	0	0	1.69e+03	0	0	1.85e+03	51.3	359	0	51.3	0	770	0	1.08e+03	719	103	0	0	0	308	257	103	0	0	411	0	667	0	462	103	1.08e+03	51.3	0	0	411	0	103	1.23e+03	1.03e+03	0	0	1.03e+03	359	51.3	411	51.3	0	1.03e+03	0	821	1.95e+03	0	154	0	975	1.03e+03	51.3	154	565	0	667	513	154	1.18e+03	1.49e+03	0	616	0	308	821	0	975	154	616	0	0	154	308	51.3	0	0	667	462	308	873	51.3	51.3	411	719	0	1.13e+03	154	257	257	1.49e+03	0	873	0	616	0	0	1.28e+03	205	0	975	0	0	821	0	0	0	1.59e+03	0	0	565	1.85e+03	257	1.13e+03	0	0	0	0	0	0	0	975	0	0	770	0	873	0	0	1.03e+03	0	513	51.3	0	308	0	0	1.08e+03	0	0	308	0	1.18e+03	719	719	51.3	0	205	0	0	719	719	0	359	0	0	154	770	51.3	308	667	205	0	719	0	2.16e+03	0	0	0	411	770	1.03e+03	103	103	1.03e+03	257	103	154	1.23e+03	0	51.3	51.3	154	51.3	565	0	0	205	667	565	0	0	103	0	975	1.44e+03	51.3	0	0	1.03e+03	565	0	257	0	667	257	0	0	0	257	770	0	0	51.3	0	103	103	0	308	0	616	0	154	51.3	0	1.08e+03	0	0	0	0	308	308	0	719	0	0	154	0	257	0	924	0	154	51.3	0	0	1.39e+03	565	0	0	257	0	513	0	2.1e+03	0	0	103	308	51.3	0	565	667	0	359	0	821	1.13e+03	0	0	0	1.13e+03	0	0	205	51.3	51.3	359	462	0	257	0	51.3	359	0	308	0	1.23e+03	0	1.23e+03	565	0	616	51.3	616	1.64e+03	0	411	667	0	1.03e+03	1.54e+03	0	411	0	308	308	1.39e+03	0	462	411	770	0	308	0	0	0	0	616	565	0	0	0	0	0	308	0	51.3	51.3	103	103	0	770	0	1.28e+03	1.49e+03	51.3	0	616	51.3	1.69e+03	462	0	1.49e+03	0	616	0	411	1.23e+03	0	308	0	1.18e+03	103	0	0	0	1.33e+03	51.3	257	51.3	1.75e+03	0	359	0	359	0	0	205	1.69e+03	0	257	308	0	51.3	0	154	0	103	0	0	51.3	0	0	0	411	1.39e+03	0	154	0	0	51.3	0	308	103	411	0	411	0	154	257	770	0	1.28e+03	0	0	821	0	0	975	0	411	1.39e+03	0	513	51.3	0	513	0	205	821	103	51.3	0	257	462	0	0	1.33e+03	0	359	411	0	51.3	770	51.3	51.3	873	1.03e+03	51.3	0	462	51.3	0	719	0	462	0	0	0	1.18e+03	719	0	411	719	0	770	103	411	0	205	0	873	667	257	0	205	1.08e+03	770	1.23e+03	51.3	1.39e+03	462	513	0	924	0	1.28e+03	154	1.64e+03	411	0	0	154	308	0	103	0	359	51.3	0	462	0	1.39e+03	308	513	103	0	1.75e+03	719	0	2e+03	0	0	308	924	0	154	0	0	103	1.23e+03	411	51.3	1.64e+03	0	667	0	103	51.3	0	103	0	0	205	51.3	0	462	1.18e+03	51.3	1.44e+03	462	0	51.3	205	0	0	513	103	0	103	103	411	0	0	308	51.3	257	873	205	103	103	103	462	51.3	0	513	0	154	257	0	205	0	205	924	51.3	0	205	51.3	0	0	1.28e+03	0	0	873	0	308	51.3	0	205	513	0	359	0	821	975	51.3	0	0	308	0	51.3	1.49e+03	359	0	1.44e+03	0	924	1.08e+03	0	0	359	51.3	667	1.64e+03	513	257	0	1.44e+03	308	0	103	411	257	0	1.75e+03	0	0	0	103	0	0	359	0	0	1.69e+03	308	0	0	0	411	0	0	1.08e+03	0	821	1.28e+03	0	0	924	0	513	51.3	0	975	667	0	0	154	103	0	51.3	821	0	616	0	257	257	667	0	462	0	0	308	103	513	0	154	103	770	154	0	513	308	0	513	0	0	359	359	0	0	51.3	51.3	51.3	359	0	103	513	0	0	462	1.85e+03	0	462	103	1.23e+03	51.3	0	103	0	308	0	0	0	1.54e+03	0	0	51.3	0	51.3	0	0	873	0	975	0	873	359	51.3	103	0	0	359	1.54e+03	0	0	0	411	154	0	0	462	154	0	1.59e+03	51.3	1.33e+03	0	51.3	51.3	0	667	257	0	0	205	51.3	1.03e+03	0	257	1.49e+03	0	0	103	154	513	51.3	257	1.13e+03	0	1.8e+03	103	0	51.3	513	0	308	1.95e+03	257	0	51.3	154	667	667	51.3	0	1.39e+03	205	0	924	103	154	0	308	667	565	0	257	1.28e+03	103	1.08e+03	719	0	1.75e+03	0	359	821	103	0	873	0	0	924	0	103	0	719	975	0	0	0	0	0	257	51.3	154	0	51.3	51.3	975	616	103	0	51.3	0	103	359	770	0	565	513	0	667	103	1.54e+03	0	1.13e+03	308	0	1.08e+03	0	1.03e+03	51.3	257	51.3	0	103	0	1.28e+03	51.3	0	1.75e+03	0	154	0	0	873	205	0	1.23e+03	51.3	154	0	0	513	0	1.03e+03	205	0	1.03e+03	975	51.3	0	51.3	257	975	51.3	1.13e+03	513	0	1.08e+03	0	51.3	0	462	359	0	0	1.28e+03	0	205	0	873	0	51.3	1.85e+03	1.59e+03	0	1.13e+03	0	1.44e+03	2.31e+03	308	513	103	103	0	1.49e+03	565	0	770	0	924	1.69e+03	975	0	0	154	0	103	205	2.36e+03	0	1.03e+03	359	51.3	719	51.3	0	411	257	667	0	565	462	0	205	51.3	154	0	565	462	0	154	51.3	513	0	205	0	257	821	0	51.3	308	0	1.23e+03	0	565	0	51.3	1.59e+03	565	1.03e+03	0	0	0	0	359	0	0	0	0	51.3	0	103	0	0	462	513	359	0	821	0	0	565	0	1.39e+03	51.3	51.3	51.3	0	0	1.23e+03	0	0	205	51.3	103	1.28e+03	2.05e+03	359	0	0	0	359	462	0	0	257	0	308	0	0	565	0	51.3	513	411	103	257	0	205	51.3	821	0	616	51.3	1.23e+03	103	51.3	51.3	359	1.39e+03	2.52e+03	513	565	0	103	462	513	51.3	0	0	205	154	0	51.3	51.3	0	0	667	1.08e+03	0	0	0	1.39e+03	51.3	0	616	975	308	205	1.03e+03	0	0	719	719	0	0	0	51.3	51.3	51.3	0	0	205	308	0	719	0	1.08e+03	0	0	0	667	0	0	975	0	565	1.44e+03	1.59e+03	462	51.3	0	1.23e+03	0	0	719	257	411	411	51.3	308	0	770	0	411	205	103	0	0	667	1.8e+03	0	667	0	0	1.44e+03	257	1.03e+03	0	565	0	51.3	103	0	0	1.03e+03	924	51.3	257	1.03e+03	513	308	411	103	51.3	359	0	565	924	1.08e+03	616	1.28e+03	1.85e+03	1.13e+03	359	154	462	0	1.08e+03	0	0	667	154	1.13e+03	0	0	0	821	308	0	0	359	0	667	257	462	154	0	51.3	308	0	51.3	103	1.28e+03	1.64e+03	0	0	308	1.18e+03	0	0	1.49e+03	103	0	2.26e+03	0	0	1.75e+03	1.23e+03	0	0	0	513	257	0	0	0	616	719	616	0	205	975	2.52e+03	0	0	1.03e+03	0	2.46e+03	0	2.82e+03	51.3	0	1.18e+03	0	0	770	0	1.08e+03	359	0	0	565	0	257	1.18e+03	2.52e+03	0	0	2.36e+03	0	513	0	667	0	719	0	1.44e+03	257	0	1.69e+03	0	975	1.9e+03	0	513	51.3	667	0	0	0	0	667	0	1.13e+03	0	0	51.3	0	873	308	51.3	257	1.28e+03	0	0	154	257	359	154	0	1.13e+03	1.18e+03	154	154	51.3	0	0	0	0	2e+03	0	1.44e+03	0	0	411	308	0	205	0	103	0	0	0	0	873	0	257	0	0	924	565	51.3	0	1.39e+03	51.3	0	0	103	0	103	154	1.13e+03	51.3	0	821	565	51.3	308	257	0	51.3	0	51.3	51.3	205	770	0	154	513	0	0	205	308	565	0	0	821	0	0	0	1.69e+03	103	0	51.3	0	1.44e+03	0	205	154	103	205	462	0	0	616	770	51.3	1.59e+03	0	308	51.3	0	0	103	51.3	0	308	616	0	0	0	924	0	0	770	0	205	565	0	1.03e+03	411	205	0	0	51.3	0	462	0	616	0	51.3	1.18e+03	257	51.3	257	1.23e+03	0	103	51.3	308	0	0	411	257	667	0	1.08e+03	0	0	1.54e+03	51.3	2e+03	257	0	975	616	0	0	1.33e+03	0	0	924	0	462	1.08e+03	0	1.85e+03	565	719	0	565	0	308	0	205	308	1.49e+03	257	0	513	513	0	1.13e+03	51.3	205	873	0	51.3	513	0	205	0	0	1.13e+03	0	1.33e+03	0	513	411	308	1.39e+03	1.13e+03	0	0	103	0	205	0	667	103	0	411	1.03e+03	103	0	359	719	257	821	0	308	616	359	308	0	0	205	770	0	0	565	205	770	0	1.69e+03	205	0	1.23e+03	0	257	257	103	0	616	1.59e+03	1.69e+03	0	0	51.3	0	462	1.18e+03	0	0	513	873	0	205	0	616	0	1.85e+03	103	154	667	51.3	154	0	0	103	0	411	1.13e+03	411	0	257	0	667	1.23e+03	0	0	257	0	359	0	411	257	205	154	103	0	565	411	0	51.3	975	103	565	0	359	0	411	308	0	359	154	154	0	0	616	51.3	103	0	257	0	51.3	0	51.3	0	0	103	0	513	770	257	51.3	0	0	0	51.3	667	0	1.23e+03	0	0	308	51.3	154	0	667	0	0	0	667	0	770	1.28e+03	51.3	0	51.3	411	308	0	924	0	0	0	0	1.49e+03	0	154	513	0	0	719	0	1.23e+03	513	103	308	0	1.23e+03	0	51.3	513	0	359	103	0	0	51.3	0	0	1.03e+03	719	154	0	513	411	308	0	462	51.3	0	257	0	1.23e+03	359	873	667	154	103	308	770	411	308	616	1.18e+03	1.18e+03	0	0	0	1.28e+03	257	308	205	51.3	411	975	0	51.3	0	411	0	0	0	308	0	0	1.59e+03	821	0	0	1.28e+03	616	873	103	667	1.03e+03	103	51.3	1.13e+03	1.39e+03	0	359	51.3	205	0	0	719	0	0	1.8e+03	0	51.3	462	359	0	0	0	308	411	257	411	513	2.31e+03	0	0	0	411	513	0	51.3	0	0	0	205	0	103	0	462	103	821	0	0	1.28e+03	51.3	103	0	821	257	154	359	513	616	51.3	1.03e+03	51.3	616	0	0	51.3	616	0	1.23e+03	616	0	975	1.9e+03	0	205	0	411	0	103	103	103	205	51.3	0	0	1.39e+03	0	0	0	0	308	103	1.23e+03	0	0	205	873	667	0	719	51.3	0	154	0	1.33e+03	257	0	0	770	0	0	1.54e+03	0	719	513	1.03e+03	0	51.3	513	308	0	0	103	1.39e+03	0	565	667	719	51.3	1.33e+03	51.3	770	51.3	462	1.8e+03	0	0	0	411	0	103	51.3	513	411	257	154	0	565	51.3	0	308	0	1.08e+03	0	257	0	565	1.33e+03	51.3	51.3	411	154	513	359	0	1.28e+03	0	51.3	1.59e+03	1.18e+03	0	0	719	257	308	411	0	103	0	770	0	667	0	308	0	154	0	205	0	1.13e+03	0	0	667	0	1.49e+03	0	0	308	308	51.3	154	205	103	0	0	1.13e+03	257	0	513	1.23e+03	0	975	0	154	0	2e+03	0	821	0	513	0	0	51.3	1.8e+03	154	0	1.08e+03	0	103	359	513	51.3	205	0	51.3	0	308	257	51.3	308	0	770	154	0	103	0	462	257	103	975	51.3	0	205	0	0	0	0	2.16e+03	975	719	0	257	103	103	103	667	51.3	257	51.3	0	308	513	0	0	0	0	1.18e+03	0	103	359	359	0	667	0	0	154	51.3	0	821	308	0	462	513	0	0	770	0	462	0	51.3	616	51.3	0	0	51.3	462	1.64e+03	103	1.54e+03	0	154	975	103	0	103	0	103	0	565	257	719	103	308	0	205	205	0	0	0	821	308	667	0	0	616	359	51.3	821	0	1.59e+03	154	0	0	0	0	873	667	0	0	205	1.23e+03	51.3	308	0	0	873	257	257	0	0	0	257	205	0	719	51.3	0	1.08e+03	0	411	565	565	257	51.3	0	0	103	308	0	103	873	154	0	51.3	411	0	0	565	51.3	257	0	0	205	0	2.26e+03	0	154	0	0	0	2.26e+03	154	0	0	205	1.64e+03	0	0	1.33e+03	0	103	0	0	0	0	0	51.3	0	0	924	0	1.64e+03	0	1.23e+03	924	0	462	0	103	51.3	821	0	51.3	205	462	0	205	51.3	565	0	2.21e+03	205	1.08e+03	1.03e+03	359	0	103	0	359	821	667	0	462	51.3	924	0	51.3	0	0	2.52e+03	565	103	0	1.39e+03	0	0	0	0	0	1.18e+03	205	770	0	873	616	0	51.3	1.49e+03	0	0	0	308	0	0	1.23e+03	0	821	0	0	565	462	462	2.26e+03	0	0	0	1.08e+03	205	975	0	0	359	154	0	565	0	257	205	154	51.3	0	0	873	103	257	0	0	0	1.59e+03	0	0	565	257	0	0	51.3	0	0	205	0	0	513	0	205	821	51.3	821	257	667	0	770	411	0	0	0	359	873	154	0	462	154	359	51.3	1.18e+03	0	0	257	667	2.05e+03	51.3	51.3	667	205	1.8e+03	0	1.49e+03	462	0	0	154	0	462	0	51.3	513	411	0	2.05e+03	1.08e+03	1.54e+03	0	0	51.3	0	1.59e+03	103	0	0	103	154	0	51.3	51.3	565	0	770	0	103	0	308	103	0	2.05e+03	103	0	0	0	103	411	257	0	0	0	154	1.75e+03	0	0	0	51.3	0	0	411	103	0	0	308	308	0	0	1.54e+03	51.3	0	154	51.3	1.44e+03	0	51.3	359	0	1.49e+03	103	0	0	513	0	513	51.3	0	103	0	0	0	51.3	0	308	0	0	0	51.3	2.1e+03	0	0	616	0	51.3	0	513	0	0	308	0	719	0	0	462	0	0	103	51.3	51.3	2.05e+03	1.49e+03	0	0	154	51.3	359	0	821	0	257	0	2e+03	0	565	0	0	0	0	0	103	103	0	0	0	154	51.3	0	257	257	0	975	0	0	0	0	411	1.03e+03	154	154	257	308	1.13e+03	1.08e+03	0	0	0	103	103	51.3	205	462	103	0	0	205	0	51.3	0	0	0	359	308	205	103	0	873	667	0	0	0	1.08e+03	0	0	154	0	513	51.3	770	0	257	51.3	0	103	103	616	103	0	0	513	975	359	0	154	411	205	205	154	462	0	308	0	51.3	308	1.39e+03	0	0	411	0	0	51.3	154	0	103	205	0	1.69e+03	0	205	667	308	0	0	0	667	0	462	0	51.3	0	667	821	0	462	0	719	308	0	513	51.3	308	51.3	0	0	667	0	0	0	103	513	51.3	154	0	0	0	873	51.3	103	924	0	1.64e+03	257	154	51.3	0	0	1.95e+03	0	0	0	2.36e+03	0	411	0	0	0	719	0	0	667	0	3.08e+03	0	0	975	0	0	0	462	0	462	719	0	0	565	308	1.28e+03	0	0	1.33e+03	462	0	0	0	51.3	821	0	2.57e+03	0	0	0	1.44e+03	0	565	0	103	0	821	0	1.18e+03	0	308	51.3	513	0	359	2.05e+03	0	257	565	0	308	0	0	565	51.3	103	51.3	1.64e+03	0	924	103	103	0	0	462	0	0	103	0	462	0	0	154	0	0	1.44e+03	0	616	0	0	154	513	0	924	719	0	513	257	154	0	0	0	411	0	0	51.3	873	0	1.69e+03	0	0	0	0	719	1.85e+03	924	0	103	0	1.18e+03	0	0	0	103	0	0	308	0	821	154	0	0	0	0	873	0	513	513	0	462	0	103	205	359	205	0	1.03e+03	0	0	0	1.59e+03	0	1.54e+03	257	0	0	308	0	1.13e+03	0	411	0	51.3	257	0	0	0	667	359	0	308	0	0	0	0	873	1.18e+03	0	0	1.9e+03	154	103	51.3	924	0	616	1.59e+03	0	103	462	154	0	154	0	0	0	924	0	51.3	667	821	0	103	103	1.44e+03	616	154	0	51.3	1.64e+03	0	462	1.39e+03	1.44e+03	0	0	565	0	103	0	1.28e+03	0	0	103	0	51.3	462	0	0	0	51.3	0	308	565	667	0	616	719	616	51.3	0	0	462	257	0	205	0	0	0	975	0	565	0	0	154	103	0	0	0	51.3	1.9e+03	0	1.23e+03	0	0	0	0	0	0	975	51.3	359	0	51.3	0	205	616	0	51.3	0	0	0	770	616	51.3	0	0	1.13e+03	462	0	0	462	0	103	0	0	103	0	51.3	308	0	0	0	51.3	0	0	924	51.3	0	0	462	257	0	51.3	411	565	0	51.3	0	51.3	308	1.54e+03	0	0	359	51.3	1.03e+03	0	0	0	770	0	667	0	154	1.18e+03	1.39e+03	103	0	0	0	103	0	0	0	924	0	51.3	359	359	51.3	51.3	257	0	924	0	667	0	359	719	0	0	0	0	0	411	565	0	205	0	0	51.3	0	0	513	924	0	0	0	719	1.03e+03	0	0	0	0	1.33e+03	0	51.3	0	51.3	1.13e+03	0	51.3	0	924	0	51.3	0	1.23e+03	667	0	2.16e+03	51.3	616	103	0	0	1.9e+03	103	0	719	1.8e+03	205	1.44e+03	0	51.3	0	462	0	770	0	103	103	51.3	205	0	821	1.28e+03	0	411	565	0	0	0	462	513	0	0	3.75e+03	462	0	0	513	1.23e+03	205	154	103	667	359	103	1.75e+03	308	0	0	0	1.03e+03	0	154	0	667	0	411	1.49e+03	0	0	975	1.75e+03	51.3	0	1.03e+03	565	51.3	103	205	0	462	257	0	0	0	0	0	0	1.28e+03	0	103	0	1.49e+03	1.54e+03	257	0	0	411	0	205	359	0	359	0	0	0	924	0	1.44e+03	154	1.33e+03	51.3	0	0	154	616	2.36e+03	565	1.33e+03	308	0	0	667	0	103	0	0	0	205	257	308	0	462	103	1.23e+03	0	616	1.13e+03	0	205	0	0	1.28e+03	770	0	975	0	0	0	667	565	154	0	0	1.44e+03	51.3	565	51.3	0	103	462	1.08e+03	462	51.3	0	1.33e+03	0	1.08e+03	565	0	975	154	0	51.3	0	103	411	0	513	359	51.3	103	0	1.33e+03	0	1.8e+03	565	205	0	103	0	154	462	719	1.13e+03	0	1.08e+03	103	257	0	1.03e+03	0	205	0	719	0	513	0	205	0	0	51.3	0	154	0	154	51.3	0	0	51.3	411	924	0	411	0	565	0	51.3	103	205	308	51.3	411	616	513	0	51.3	359	103	51.3	0	0	462	616	0	0	51.3	308	154	0	0	0	359	154	0	103	565	0	1.18e+03	616	0	0	51.3	154	154	0	462	205	103	0	103	51.3	513	0	0	0	205	51.3	0	0	51.3	0	0	51.3	0	0	1.08e+03	0	411	154	0	0	513	719	411	359	51.3	821	411	2.26e+03	0	103	0	565	359	103	873	0	154	411	0	462	667	1.08e+03	0	51.3	51.3	0	0	0	0	770	0	103	0	308	0	0	1.85e+03	411	975	924	51.3	0	0	1.39e+03	1.18e+03	0	0	0	0	205	0	0	924	51.3	0	719	0	0	462	0	411	154	51.3	103	513	257	1.28e+03	0	51.3	51.3	51.3	565	924	0	0	103	51.3	51.3	154	0	308	1.23e+03	0	154	1.23e+03	1.64e+03	1.49e+03	0	51.3	1.69e+03	308	51.3	0	462	513	0	0	513	0	1.75e+03	411	257	51.3	359	770	0	616	0	51.3	0	1.33e+03	513	0	462	0	0	154	0	359	1.64e+03	257	51.3	0	0	1.13e+03	1.33e+03	103	667	103	103	513	51.3	667	0	51.3	0	0	0	0	0	308	0	565	462	0	51.3	513	770	0	51.3	257	719	359	154	1.44e+03	565	0	513	359	359	0	205	0	103	0	51.3	257	308	0	51.3	308	719	0	0	1.23e+03	51.3	462	0	1.44e+03	0	0	257	0	0	821	0	770	0	2.36e+03	1.23e+03	0	0	154	0	0	565	975	0	0	1.03e+03	0	0	0	359	0	924	0	0	0	51.3	103	821	0	873	51.3	257	1.13e+03	0	0	154	0	0	0	411	0	924	257	154	0	205	51.3	667	0	0	565	462	0	308	0	0	0	0	0	565	51.3	51.3	0	308	154	0	0	821	0	0	411	0	0	51.3	359	0	0	205	51.3	51.3	719	0	0	975	0	51.3	462	0	616	51.3	0	719	0	770	0	51.3	565	0	0	0	565	51.3	0	411	1.13e+03	0	308	0	154	411	0	205	0	0	924	0	0	0	0	0	103	0	462	1.54e+03	103	0	0	0	103	0	308	1.18e+03	924	667	0	411	359	1.08e+03	1.59e+03	51.3	0	1.8e+03	0	308	1.39e+03	51.3	0	359	513	565	770	0	565	0	154	975	0	565	51.3	0	154	0	1.44e+03	0	0	0	2.41e+03	821	0	462	51.3	2.41e+03	0	616	462	0	0	0	975	51.3	51.3	975	0	154	0	103	0	103	0	1.64e+03	1.18e+03	0	616	821	0	0	51.3	0	0	103	411	513	1.69e+03	770	0	0	1.03e+03	0	205	0	103	2.05e+03	411	0	0	0	0	205	154	1.49e+03	308	0	975	0	51.3	51.3	1.03e+03	205	1.03e+03	0	565	411	0	154	1.54e+03	0	2.46e+03	0	2.67e+03	1.23e+03	0	51.3	3.08e+03	0	719	308	462	0	103	359	0	1.69e+03	0	51.3	2.16e+03	411	0	0	462	719	0	308	0	51.3	0	0	154	308	0	2.16e+03	0	103	1.8e+03	1.59e+03	205	154	0	0	667	51.3	103	1.18e+03	51.3	51.3	2.16e+03	873	1.95e+03	0	462	51.3	667	51.3	1.85e+03	257	770	1.28e+03	616	0	0	0	154	770	0	257	1.44e+03	411	0	0	975	0	51.3	0	2.26e+03	0	0	975	2.82e+03	0	0	0	0	3.34e+03	103	154	1.08e+03	51.3	821	0	103	51.3	51.3	513	616	257	770	205	0	0	821	0	0	103	0	2.05e+03	1.75e+03	0	103	0	2.21e+03	1.49e+03	257	1.59e+03	103	0	257	103	411	0	103	0	2.05e+03	205	0	1.8e+03	2.72e+03	103	0	154	154	51.3	51.3	51.3	0	1.28e+03	616	0	154	924	0	1.59e+03	103	51.3	0	0	462	51.3	51.3	1.39e+03	205	51.3	513	308	1.64e+03	975	0	821	205	0	0	1.28e+03	359	0	1.8e+03	0	0	1.8e+03	51.3	51.3	0	0	719	0	0	0	1.23e+03	513	103	205	0	0	0	308	51.3	462	0	103	0	0	154	103	0	154	0	2.41e+03	924	51.3	103	821	0	1.03e+03	308	205	1.49e+03	0	616	0	51.3	0	103	257	103	0	1.44e+03	0	51.3	0	0	308	462	359	1.8e+03	0	0	719	51.3	1.23e+03	513	359	154	0	51.3	205	51.3	462	51.3	103	51.3	51.3	411	154	0	1.33e+03	103	667	0	257	0	0	0	51.3	616	0	0	0	0	308	0	0	1.13e+03	0	103	0	0	667	770	411	154	0	103	0	205	0	154	0	1.69e+03	821	51.3	821	0	821	51.3	0	411	0	0	0	0	0	411	0	51.3	0	0	1.23e+03	0	0	0	205	308	257	0	0	924	0	0	0	0	1.18e+03	0	0	1.75e+03	51.3	154	308	770	154	103	411	308	565	103	1.03e+03	0	411	0	51.3	0	0	154	616	411	1.08e+03	51.3	0	0	1.59e+03	0	0	257	0	0	0	770	0	0	0	0	411	0	0	0	257	0	513	1.18e+03	0	2.31e+03	667	308	0	0	1.03e+03	1.54e+03	205	0	51.3	0	103	513	205	205	51.3	0	770	205	0	0	0	0	359	0	0	0	103	0	0	257	51.3	308	0	51.3	0	924	0	770	0	308	51.3	770	0	1.23e+03	1.03e+03	103	51.3	359	0	462	103	0	411	1.28e+03	0	51.3	0	0	462	103	359	103	0	0	0	308	51.3	0	51.3	0	308	0	103	51.3	0	308	0	0	616	0	513	0	1.23e+03	51.3	411	1.75e+03	719	0	924	257	0	0	1.23e+03	1.08e+03	0	0	103	154	0	513	0	359	257	0	51.3	0	0	1.33e+03	1.28e+03	0	565	0	719	0	0	1.13e+03	0	667	51.3	0	667	0	0	0	0	0	51.3	0	0	2.52e+03	0	1.8e+03	565	0	1.39e+03	0	513	205	0	51.3	0	257	205	0	51.3	308	0	51.3	411	0	0	719	873	0	205	513	0	257	51.3	0	0	821	0	359	51.3	565	873	154	0	103	51.3	51.3	1.9e+03	51.3	0	308	0	205	513	0	0	0	51.3	205	0	0	0	0	0	0	103	0	0	51.3	0	359	0	0	770	0	308	205	0	1.23e+03	0	51.3	0	0	0	257	0	0	0	205	0	873	0	462	924	205	616	0	0	0	667	462	51.3	308	667	0	51.3	0	1.75e+03	0	0	0	359	257	51.3	462	154	1.08e+03	719	0	0	51.3	0	308	154	0	411	1.69e+03	0	51.3	51.3	565	51.3	1.64e+03	205	0	0	411	308	0	0	0	667	154	770	103	565	0	667	0	924	1.64e+03	103	359	0	821	0	873	51.3	51.3	51.3	0	0	103	1.49e+03	2.36e+03	1.18e+03	154	1.23e+03	0	0	667	411	0	0	154	719	1.08e+03	205	0	616	1.33e+03	0	103	308	154	0	308	0	308	0	0	51.3	0	51.3	1.28e+03	359	1.13e+03	205	0	1.33e+03	1.28e+03	0	308	51.3	103	0	616	821	0	359	0	0	1.13e+03	51.3	0	462	51.3	359	0	0	0	411	667	154	0	51.3	0	308	0	51.3	1.39e+03	821	0	103	0	0	411	1.18e+03	51.3	0	2.16e+03	2.26e+03	0	1.59e+03	0	616	0	154	154	821	565	1.8e+03	0	719	257	0	1.9e+03	154	513	51.3	0	513	308	667	0	1.03e+03	0	0	0	154	0	0	462	205	0	51.3	154	0	0	821	0	0	1.44e+03	0	257	359	51.3	0	0	0	51.3	0	0	513	51.3	103	0	1.13e+03	51.3	0	0	103	0	154	0	359	51.3	0	308	1.23e+03	51.3	1.85e+03	257	0	667	0	0	308	0	0	411	308	0	257	154	51.3	0	205	103	0	0	1.75e+03	205	257	0	565	0	1.03e+03	0	308	103	0	257	359	1.54e+03	0	1.03e+03	1.13e+03	51.3	0	0	257	0	0	0	1.13e+03	51.3	0	0	0	924	103	565	0	565	616	0	0	51.3	51.3	667	51.3	154	0	0	205	205	154	51.3	1.54e+03	0	257	0	975	0	0	51.3	1.54e+03	1.08e+03	0	51.3	308	0	51.3	1.28e+03	51.3	257	975	0	0	1.59e+03	0	513	51.3	51.3	616	513	821	1.03e+03	0	1.18e+03	821	154	0	821	0	308	616	1.64e+03	0	0	0	0	308	51.3	0	0	0	0	51.3	205	0	0	51.3	257	51.3	51.3	0	51.3	0	513	51.3	0	51.3	411	0	51.3	1.08e+03	0	616	205	719	513	0	1.39e+03	565	51.3	0	154	0	1.23e+03	1.13e+03	411	0	51.3	0	0	0	308	0	103	0	821	0	103	0	154	1.69e+03	873	0	4e+03	0	205	0	0	0	667	873	0	51.3	0	51.3	257	0	308	103	0	667	0	0	103	0	0	0	51.3	411	0	0	924	1.13e+03	51.3	0	0	1.44e+03	0	51.3	0	0	616	51.3	0	154	154	257	0	1.54e+03	0	51.3	0	51.3	205	0	1.23e+03	257	565	513	51.3	205	0	1.18e+03	51.3	1.28e+03	0	462	770	719	0	257	359	0	0	0	205	51.3	0	308	1.23e+03	0	51.3	462	0	0	51.3	0	2e+03	0	154	719	0	0	0	616	0	0	821	154	1.69e+03	565	0	2.1e+03	0	0	667	0	0	51.3	0	308	308	0	975	1.28e+03	0	0	308	0	924	0	205	513	0	0	205	1.54e+03	51.3	308	1.9e+03	154	0	0	411	924	257	667	0	51.3	975	154	0	0	0	0	257	308	51.3	0	719	154	0	0	205	0	565	205	0	411	873	0	205	308	0	103	308	2.1e+03	205	51.3	667	411	0	0	308	821	51.3	51.3	0	0	0	51.3	0	1.75e+03	0	0	0	0	0	667	103	2.26e+03	308	257	0	0	308	1.23e+03	51.3	308	308	667	0	0	205	0	0	1.59e+03	1.33e+03	0	103	257	154	308	0	0	308	0	1.59e+03	0	0	0	1.23e+03	0	513	51.3	154	0	0	0	103	0	1.18e+03	308	51.3	257	0	1.28e+03	0	0	411	0	51.3	873	0	1.03e+03	667	308	0	924	873	0	51.3	0	359	0	0	103	1.64e+03	0	359	0	0	616	0	103	205	308	0	616	0	513	0	51.3	257	565	0	462	0	0	308	0	0	1.28e+03	1.03e+03	0	154	51.3	103	103	1.08e+03	0	0	103	975	0	0	0	0	0	411	0	103	0	0	513	924	0	0	0	359	51.3	51.3	1.08e+03	205	0	0	0	154	103	51.3	0	359	308	462	0	411	821	0	1.08e+03	1.03e+03	0	462	0	513	0	513	1.59e+03	1.03e+03	51.3	257	103	0	462	1.28e+03	0	1.18e+03	359	462	0	0	0	51.3	0	103	0	0	51.3	873	0	0	205	51.3	0	1.13e+03	0	0	154	565	0	719	0	0	924	411	0	0	1.28e+03	0	0	2.1e+03	0	51.3	0	0	0	257	0	0	51.3	0	0	51.3	821	667	51.3	51.3	154	0	0	0	205	0	154	0	513	770	0	51.3	51.3	0	51.3	359	667	0	411	0	616	205	1.44e+03	873	51.3	0	770	1.03e+03	719	0	0	462	975	51.3	359	0	154	103	0	1.03e+03	0	975	0	51.3	2.05e+03	0	0	411	257	0	1.08e+03	0	873	0	667	0	1.69e+03	0	0	462	51.3	667	0	0	0	462	103	51.3	0	411	0	51.3	205	0	0	308	924	0	103	0	462	1.23e+03	51.3	513	1.23e+03	0	770	411	1.39e+03	0	308	0	0	103	359	0	0	0	154	0	1.18e+03	51.3	0	205	513	0	2.36e+03	103	0	0	0	462	154	0	0	565	770	0	0	359	51.3	770	924	0	51.3	565	51.3	719	308	0	103	513	103	0	0	770	205	51.3	308	308	0	1.03e+03	616	0	770	1.44e+03	205	0	1.54e+03	0	51.3	462	0	1.23e+03	975	154	103	667	205	0	616	1.08e+03	1.95e+03	257	359	0	0	0	154	565	0	513	0	0	719	0	103	0	0	308	0	873	0	359	205	308	0	873	154	0	103	616	0	103	257	0	359	257	308	103	0	0	0	0	0	462	308	257	0	103	873	0	205	462	257	0	0	205	1.08e+03	975	0	770	0	308	154	513	1.75e+03	359	205	1.44e+03	51.3	1.33e+03	565	0	0	308	0	308	103	103	103	0	0	0	205	0	975	0	1.18e+03	2.31e+03	205	103	154	51.3	51.3	51.3	0	308	0	51.3	1.8e+03	154	205	205	0	0	154	0	1.13e+03	0	1.18e+03	0	0	103	0	719	0	770	51.3	103	51.3	154	308	0	975	0	205	205	0	0	719	0	1.54e+03	411	0	103	103	0	565	0	719	0	0	0	154	51.3	0	719	308	462	0	0	0	0	205	667	51.3	1.03e+03	770	51.3	0	1.03e+03	154	0	51.3	205	0	0	0	103	462	0	0	0	0	154	0	51.3	0	51.3	0	1.44e+03	257	411	924	308	0	154	154	0	0	359	0	1.64e+03	1.54e+03	0	359	0	0	359	51.3	0	1.08e+03	616	0	308	2.26e+03	2.46e+03	565	0	308	51.3	770	51.3	205	0	0	1.08e+03	0	0	565	257	103	154	0	154	1.08e+03	0	462	103	667	616	0	51.3	0	0	1.18e+03	0	205	0	51.3	1.75e+03	308	821	0	873	308	0	0	0	0	154	51.3	0	103	0	0	0	257	51.3	719	359	513	359	411	154	51.3	411	1.39e+03	51.3	51.3	154	0	359	308	0	0	770	1.28e+03	1.33e+03	0	0	821	1.13e+03	51.3	0	1.08e+03	0	0	513	0	0	0	0	0	0	308	0	0	411	821	770	0	0	1.03e+03	51.3	0	2.05e+03	0	411	0	1.08e+03	0	0	0	308	0	0	821	0	667	1.54e+03	0	0	0	1.8e+03	565	103	0	821	154	0	770	0	0	462	205	411	565	0	0	51.3	0	0	51.3	205	873	0	103	154	411	0	0	0	462	257	0	0	205	1.13e+03	565	51.3	0	975	565	205	0	103	0	154	0	257	975	154	462	0	154	103	821	462	1.33e+03	154	51.3	103	308	0	0	0	308	462	1.13e+03	0	770	565	0	0	103	51.3	359	0	1.69e+03	103	0	154	257	821	0	1.54e+03	0	1.13e+03	0	821	0	0	51.3	0	0	103	0	0	0	103	0	154	308	51.3	359	0	1.95e+03	51.3	0	103	719	924	0	0	51.3	257	0	51.3	0	154	2e+03	51.3	0	1.8e+03	0	0	2.26e+03	0	770	3.13e+03	0	0	51.3	2.1e+03	0	0	51.3	2.77e+03	0	0	2.1e+03	0	51.3	719	154	411	0	1.18e+03	0	513	1.13e+03	719	51.3	257	0	873	51.3	0	154	0	103	0	205	0	0	359	1.49e+03	103	0	0	308	0	873	0	257	0	51.3	1.18e+03	411	0	462	0	0	565	257	0	359	103	2.62e+03	0	0	1.23e+03	205	0	513	0	0	51.3	51.3	0	719	103	0	873	565	103	51.3	0	154	0	0	1.69e+03	0	616	0	0	667	0	0	975	257	0	1.28e+03	0	616	0	924	0	770	2.52e+03	0	1.39e+03	51.3	565	205	821	205	0	205	0	0	154	0	462	411	257	0	308	308	0	719	51.3	205	1.8e+03	0	821	2.1e+03	51.3	513	359	1.28e+03	565	0	0	257	667	873	0	154	1.18e+03	0	154	462	0	0	51.3	103	1.8e+03	205	0	667	257	0	205	0	667	1.59e+03	257	0	821	667	103	0	0	0	103	719	1.13e+03	616	0	0	873	308	1.59e+03	0	975	0	103	51.3	0	719	2.05e+03	565	0	2.41e+03	0	0	0	359	411	2.36e+03	257	0	51.3	308	308	0	719	103	154	1.49e+03	0	51.3	0	0	257	51.3	0	719	0	0	0	103	0	103	257	0	51.3	0	616	103	462	51.3	0	308	0	0	257	2.26e+03	51.3	0	411	0	51.3	0	0	0	0	821	0	0	51.3	719	51.3	205	821	0	359	0	924	0	0	0	1.08e+03	0	1.39e+03	257	308	103	0	719	0	0	565	205	103	0	616	51.3	0	154	0	205	0	873	0	770	257	0	103	0	154	0	257	205	0	257	51.3	0	462	103	257	0	51.3	154	1.18e+03	205	51.3	51.3	0	51.3	51.3	0	0	103	0	0	205	0	154	0	513	257	0	719	873	0	1.39e+03	51.3	0	51.3	154	0	462	667	0	308	462	0	154	924	0	0	359	51.3	513	257	565	0	51.3	770	1.18e+03	0	51.3	205	51.3	411	257	0	0	51.3	51.3	0	0	0	154	103	51.3	308	0	1.08e+03	616	0	0	1.08e+03	103	1.28e+03	0	0	0	0	667	0	1.18e+03	0	51.3	1.23e+03	0	616	565	205	0	0	359	103	308	0	0	103	0	0	719	103	0	359	103	1.75e+03	0	1.28e+03	0	205	1.75e+03	51.3	205	0	205	0	513	0	0	0	205	0	154	103	462	0	0	0	1.49e+03	0	462	0	565	0	51.3	0	51.3	0	51.3	51.3	51.3	0	0	0	154	462	51.3	0	0	0	1.08e+03	821	0	257	0	0	154	103	51.3	0	0	1.23e+03	51.3	51.3	0	411	2.41e+03	0	51.3	0	2.05e+03	1.75e+03	0	0	51.3	0	0	1.44e+03	257	0	205	0	0	257	51.3	0	359	0	0	0	770	462	2.05e+03	0	0	1.59e+03	0	103	1.08e+03	0	411	51.3	873	0	770	0	51.3	0	51.3	308	0	0	205	103	0	154	0	257	0	0	0	0	103	0	359	51.3	257	0	0	0	205	0	51.3	308	0	1.64e+03	667	1.18e+03	0	0	513	0	0	0	359	103	719	0	1.69e+03	0	0	821	0	154	1.59e+03	0	0	411	0	51.3	0	667	1.49e+03	0	0	719	257	1.39e+03	975	0	359	51.3	51.3	1.8e+03	308	359	411	205	0	0	513	0	975	308	103	513	667	0	51.3	0	103	667	1.08e+03	462	308	0	513	308	205	51.3	2.57e+03	0	1.23e+03	770	0	0	0	0	0	0	2e+03	359	0	0	1.18e+03	1.95e+03	0	103	0	0	719	0	0	51.3	0	924	0	51.3	1.13e+03	0	411	924	0	0	0	0	308	0	0	154	667	616	0	0	51.3	0	154	0	924	0	1.18e+03	0	205	103	257	411	0	0	308	103	257	1.64e+03	411	924	0	103	359	0	821	0	1.03e+03	0	103	0	0	0	0	0	154	0	0	0	1.03e+03	0	513	51.3	51.3	0	0	0	1.49e+03	0	0	0	308	0	0	308	411	0	0	257	0	0	462	0	0	0	103	0	154	0	0	770	51.3	0	0	667	513	0	205	0	0	0	0	103	0	0	1.44e+03	0	0	0	1.75e+03	0	0	0	0	411	0	0	873	0	0	308	0	103	51.3	0	205	51.3	257	51.3	0	0	0	616	0	0	257	0	0	154	205	0	51.3	513	0	51.3	0	411	51.3	0	103	0	462	51.3	51.3	0	0	1.28e+03	0	0	616	51.3	0	1.85e+03	0	462	154	0	1.54e+03	0	0	1.18e+03	0	1.23e+03	51.3	205	51.3	0	975	0	513	0	1.18e+03	308	770	103	0	411	154	0	103	51.3	0	411	0	205	667	0	154	0	821	616	0	0	308	462	0	0	0	0	359	513	0	359	257	51.3	462	616	103	51.3	205	51.3	0	0	205	154	1.23e+03	103	205	0	2.21e+03	0	1.9e+03	0	1.28e+03	0	51.3	154	51.3	154	411	154	667	0	51.3	0	51.3	0	0	0	51.3	0	0	0	1.18e+03	0	0	1.28e+03	0	0	0	1.18e+03	51.3	257	462	719	308	154	411	462	0	0	821	411	154	51.3	103	0	0	359	0	0	205	0	1.44e+03	154	616	0	257	0	103	0	873	51.3	0	359	0	0	616	0	462	0	0	616	1.59e+03	0	873	0	0	51.3	1.64e+03	0	257	0	462	0	308	0	0	0	1.28e+03	411	0	154	103	257	1.08e+03	257	0	565	0	0	257	1.08e+03	0	0	0	462	0	0	103	667	0	0	103	1.28e+03	1.49e+03	0	565	0	51.3	565	0	770	205	51.3	51.3	616	0	51.3	565	257	0	0	0	359	0	1.33e+03	873	51.3	0	51.3	51.3	0	0	257	0	1.59e+03	0	770	0	0	0	1.33e+03	0	359	1.28e+03	1.39e+03	462	0	154	0	0	205	770	0	1.59e+03	1.33e+03	103	0	257	924	308	257	51.3	0	1.9e+03	770	0	1.39e+03	821	1.13e+03	667	103	0	2.31e+03	821	0	0	154	2.62e+03	1.44e+03	0	359	0	462	462	0	873	0	0	0	1.8e+03	0	1.39e+03	51.3	924	257	205	0	0	0	2.21e+03	0	924	1.64e+03	51.3	0	51.3	51.3	51.3	103	0	1.28e+03	359	0	205	0	0	0	411	0	205	1.28e+03	0	0	0	0	2e+03	1.08e+03	0	0	462	0	1.75e+03	0	154	51.3	0	0	0	1.03e+03	462	205	411	565	0	0	0	103	51.3	51.3	257	411	103	0	616	0	51.3	616	0	205	308	0	1.18e+03	0	0	565	51.3	0	770	0	975	1.03e+03	0	2.62e+03	0	1.8e+03	667	411	924	0	0	0	616	565	103	0	2.21e+03	411	205	2.05e+03	616	0	257	0	0	565	0	257	257	0	0	1.13e+03	0	0	975	0	0	0	51.3	0	0	0	616	0	462	0	1.18e+03	0	0	103	2.16e+03	0	0	205	51.3	565	0	0	0	257	51.3	0	0	51.3	924	0	0	0	257	51.3	0	0	257	0	0	0	0	719	616	0	0	51.3	0	0	0	0	462	0	0	257	0	1.33e+03	0	462	821	103	0	1.28e+03	308	462	2.16e+03	0	2.82e+03	0	0	0	103	411	0	616	359	0	154	0	257	0	103	924	0	51.3	719	0	51.3	103	0	0	103	51.3	0	0	667	462	0	0	0	103	0	205	51.3	0	1.28e+03	1.13e+03	0	154	103	411	103	103	308	0	205	0	0	0	0	1.85e+03	0	2.16e+03	51.3	1.18e+03	0	359	257	103	257	0	257	0	0	1.59e+03	257	667	51.3	0	1.54e+03	0	359	0	462	0	565	154	0	1.03e+03	0	462	257	0	205	1.69e+03	257	0	205	205	205	0	0	0	51.3	1.18e+03	0	0	103	616	154	0	257	51.3	0	719	51.3	0	0	719	0	154	0	821	0	154	257	0	0	0	462	462	0	462	513	0	0	975	1.18e+03	0	0	821	0	205	0	0	154	51.3	359	0	257	1.08e+03	0	616	103	0	0	51.3	1.54e+03	359	0	103	0	308	0	103	51.3	51.3	2.1e+03	462	0	359	0	770	51.3	0	462	0	51.3	0	411	0	565	0	0	1.13e+03	51.3	0	873	0	51.3	103	0	51.3	0	51.3	308	0	308	0	770	0	1.28e+03	154	51.3	0	1.23e+03	0	719	0	0	2.52e+03	51.3	0	257	51.3	205	0	0	667	51.3	0	0	0	51.3	616	0	0	0	975	0	0	51.3	0	719	205	103	0	0	0	103	2.72e+03	565	154	0	0	1.33e+03	462	0	0	257	0	1.08e+03	0	0	0	103	0	205	821	103	154	0	0	51.3	1.54e+03	0	1.18e+03	0	1.8e+03	0	0	1.08e+03	0	0	1.54e+03	0	0	308	411	0	51.3	0	205	0	873	1.49e+03	0	0	51.3	205	51.3	308	51.3	0	359	0	2.05e+03	51.3	0	154	873	51.3	565	51.3	51.3	51.3	0	0	1.75e+03	873	0	719	0	1.03e+03	0	0	0	154	0	0	513	1.44e+03	205	103	51.3	924	0	205	257	0	513	154	205	513	2.05e+03	0	0	0	308	0	0	0	1.39e+03	308	205	0	411	0	0	770	0	0	1.39e+03	51.3	0	359	154	0	0	0	2.26e+03	0	51.3	0	257	0	1.03e+03	0	51.3	0	257	257	0	154	1.39e+03	205	0	1.13e+03	0	103	0	2.1e+03	0	51.3	0	0	0	0	1.44e+03	0	308	205	0	51.3	0	0	51.3	0	103	1.33e+03	1.18e+03	51.3	1.9e+03	1.33e+03	0	0	154	257	205	1.18e+03	154	359	0	2.77e+03	51.3	513	2.46e+03	1.64e+03	0	103	821	103	0	0	103	821	462	308	0	51.3	0	924	103	0	154	411	103	0	257	257	1.23e+03	308	154	0	1.28e+03	0	0	51.3	103	0	770	359	616	0	359	719	0	0	0	51.3	359	0	0	257	873	0	0	0	103	0	103	411	0	0	257	873	0	257	103	0	0	0	1.08e+03	103	359	0	1.39e+03	51.3	359	51.3	0	359	0	205	719	616	154	205	154	0	51.3	616	359	0	154	0	719	0	411	0	719	0	154	0	1.23e+03	0	0	0	0	0	0	0	257	1.39e+03	0	565	411	0	154	205	0	103	0	1.23e+03	51.3	1.44e+03	0	0	0	51.3	257	154	103	0	205	51.3	0	308	616	0	154	103	154	0	0	462	0	359	308	975	0	1.13e+03	0	0	719	0	719	0	0	205	0	411	770	103	975	154	51.3	513	154	0	0	0	0	359	1.03e+03	308	0	205	0	103	51.3	667	0	0	0	154	205	0	0	821	0	154	0	0	0	0	770	411	51.3	0	0	0	462	462	0	462	103	0	0	103	0	0	411	0	616	51.3	0	0	51.3	359	1.8e+03	51.3	257	154	0	205	51.3	154	0	0	0	51.3	0	411	0	0	0	308	0	1.33e+03	1.44e+03	51.3	0	0	205	51.3	1.13e+03	0	308	51.3	873	257	0	257	411	51.3	770	0	0	1.8e+03	1.03e+03	0	51.3	51.3	0	565	667	924	51.3	0	154	51.3	0	51.3	1.23e+03	513	0	1.03e+03	0	0	0	513	205	359	0	821	0	667	462	0	873	359	308	51.3	0	205	154	0	0	154	0	0	51.3	1.33e+03	1.49e+03	616	103	0	0	154	103	0	0	0	257	154	924	513	0	103	51.3	0	0	411	462	308	1.33e+03	103	103	308	257	0	462	616	2.26e+03	1.75e+03	1.64e+03	0	616	0	821	51.3	154	359	0	257	51.3	1.03e+03	616	0	0	0	975	154	1.33e+03	0	0	565	51.3	513	0	0	51.3	0	103	0	0	0	51.3	257	0	0	0	0	0	359	0	1.08e+03	0	51.3	257	565	0	0	975	51.3	0	205	513	51.3	205	51.3	0	51.3	0	0	0	0	975	154	51.3	0	51.3	0	103	205	103	0	616	0	0	0	0	719	51.3	462	0	51.3	51.3	51.3	0	1.44e+03	205	411	103	0	103	616	0	51.3	0	616	0	0	0	205	257	0	1.03e+03	0	411	565	359	513	103	924	0	1.03e+03	667	0	1.39e+03	51.3	0	924	0	1.23e+03	103	205	0	1.54e+03	205	0	0	1.33e+03	0	924	0	0	51.3	51.3	51.3	0	0	103	719	0	308	0	2.52e+03	0	51.3	565	0	1.59e+03	205	154	0	0	0	0	821	0	0	0	0	0	0	1.03e+03	0	0	565	154	308	0	0	1.39e+03	51.3	0	462	205	0	873	411	1.64e+03	0	0	51.3	719	565	821	0	0	103	924	0	616	0	0	359	0	616	257	0	205	513	0	257	0	0	205	0	719	0	616	873	0	0	0	51.3	0	0	51.3	154	0	0	359	0	719	0	1.23e+03	0	821	0	51.3	51.3	924	462	0	51.3	1.18e+03	51.3	0	616	462	0	0	0	103	51.3	0	51.3	0	770	0	154	0	308	359	975	0	1.28e+03	51.3	565	0	359	154	51.3	51.3	462	0	873	719	154	308	51.3	51.3	462	0	0	616	0	0	0	0	0	257	0	257	667	51.3	462	51.3	0	821	0	411	103	257	0	0	0	51.3	0	51.3	0	513	0	359	51.3	257	770	0	0	154	257	51.3	0	0	103	770	975	51.3	0	0	0	0	51.3	257	0	0	154	359	821	0	565	0	257	1.9e+03	0	359	0	154	513	1.9e+03	0	616	565	0	205	0	0	0	51.3	411	0	103	821	513	0	1.54e+03	0	0	462	0	308	0	770	0	0	0	1.13e+03	0	1.49e+03	873	0	0	205	51.3	0	1.03e+03	103	0	1.28e+03	0	0	667	51.3	462	0	1.54e+03	513	0	308	924	308	257	616	359	0	462	205	0	616	103	873	0	0	565	462	513	0	873	0	205	1.44e+03	565	154	0	1.69e+03	0	873	0	0	0	103	1.44e+03	51.3	1.39e+03	0	1.59e+03	0	1.18e+03	565	1.08e+03	0	103	873	0	51.3	0	616	0	975	51.3	0	0	205	359	0	770	0	0	513	257	1.59e+03	0	51.3	924	308	411	0	51.3	462	154	0	0	975	411	0	359	0	51.3	924	873	103	0	103	0	0	51.3	205	0	1.54e+03	205	0	0	0	873	257	821	411	821	0	359	0	0	0	0	103	51.3	1.8e+03	154	0	205	719	103	205	51.3	0	0	0	359	359	0	51.3	0	1.54e+03	513	0	1.18e+03	205	770	51.3	462	0	0	0	154	257	0	0	0	1.69e+03	154	0	0	0	975	513	308	616	0	103	0	0	1.18e+03	0	103	0	257	0	513	0	0	51.3	0	0	154	0	1.59e+03	51.3	51.3	462	205	0	154	565	0	51.3	719	0	0	1.44e+03	616	975	616	1.39e+03	0	0	0	1.28e+03	0	257	51.3	616	1.75e+03	0	0	51.3	1.59e+03	0	411	0	1.85e+03	1.18e+03	0	0	0	565	51.3	565	0	51.3	51.3	0	0	0	154	0	205	0	359	0	462	0	616	205	411	770	0	103	0	0	1.03e+03	0	0	51.3	0	411	0	51.3	0	103	0	1.85e+03	103	0	1.28e+03	51.3	770	0	0	0	0	103	0	0	821	513	0	359	0	0	0	51.3	154	103	51.3	308	51.3	51.3	0	0	257	513	103	719	0	616	0	0	565	0	770	0	975	1.08e+03	0	565	0	0	667	0	770	0	0	103	0	1.44e+03	0	0	1.44e+03	0	0	205	0	359	51.3	0	0	1.18e+03	0	411	154	51.3	154	0	513	51.3	411	411	0	1.59e+03	0	154	0	1.28e+03	205	51.3	359	821	565	154	0	0	103	0	0	0	0	205	719	513	770	0	1.44e+03	0	1.03e+03	0	103	0	0	0	51.3	0	51.3	0	975	0	51.3	2.1e+03	0	0	513	0	154	0	565	0	0	308	51.3	257	513	0	257	51.3	0	0	667	308	1.08e+03	0	0	0	0	1.49e+03	205	0	873	0	0	0	924	51.3	51.3	2.1e+03	0	0	0	873	154	0	103	308	0	0	0	0	565	770	1.54e+03	103	0	616	51.3	0	51.3	616	0	0	51.3	873	0	0	462	0	154	719	873	154	0	411	975	821	0	0	205	0	462	1.9e+03	0	462	0	205	0	257	205	0	0	51.3	0	1.03e+03	51.3	0	1.23e+03	308	0	0	1.44e+03	0	2.82e+03	0	0	411	411	0	0	0	51.3	51.3	51.3	462	924	154	103	1.54e+03	462	0	0	975	0	154	0	0	1.33e+03	0	719	411	154	513	462	0	205	462	0	719	0	154	0	924	975	257	821	0	0	0	1.28e+03	205	1.69e+03	0	719	205	0	51.3	0	205	154	0	0	51.3	154	0	0	0	0	0	1.13e+03	257	0	0	51.3	205	1.49e+03	51.3	1.13e+03	308	0	103	924	0	103	51.3	0	1.54e+03	0	51.3	565	0	0	0	1.08e+03	103	565	0	51.3	924	0	2e+03	0	0	513	51.3	0	308	0	0	0	103	1.64e+03	770	0	0	0	0	51.3	51.3	0	513	308	51.3	51.3	0	0	0	154	51.3	0	0	205	0	1.03e+03	0	462	0	719	0	0	1.03e+03	0	0	1.13e+03	0	0	0	257	1.08e+03	565	0	513	0	359	0	0	975	0	513	0	1.03e+03	51.3	975	51.3	0	462	0	0	51.3	0	1.08e+03	770	103	873	0	565	1.59e+03	0	0	1.85e+03	0	0	0	0	821	0	0	0	1.18e+03	0	257	308	770	0	154	205	0	616	51.3	924	0	513	359	0	0	257	0	0	308	0	719	1.13e+03	0	0	0	0	0	51.3	2.05e+03	0	770	0	0	1.28e+03	0	103	873	1.49e+03	411	0	0	0	0	1.28e+03	0	873	51.3	0	0	873	616	0	0	359	0	411	51.3	411	205	51.3	0	0	0	0	1.28e+03	667	0	154	0	975	821	1.59e+03	667	1.39e+03	0	0	1.8e+03	0	103	308	1.54e+03	205	462	51.3	0	0	1.23e+03	719	257	1.28e+03	0	0	0	0	0	51.3	103	0	0	719	0	0	0	513	1.64e+03	0	0	0	565	1.39e+03	103	51.3	205	0	205	0	51.3	205	0	205	0	154	975	411	103	0	0	0	975	0	1.18e+03	0	205	103	0	462	103	0	205	462	359	462	0	873	873	924	0	616	0	0	1.08e+03	0	103	154	411	0	0	0	308	0	513	0	0	1.9e+03	103	0	0	0	257	0	0	1.18e+03	513	51.3	51.3	411	0	1.23e+03	0	0	411	0	51.3	51.3	0	0	667	0	770	103	0	0	462	0	873	0	103	0	0	51.3	0	513	0	0	0	103	565	1.23e+03	0	308	0	770	0	0	0	0	411	0	1.33e+03	0	1.18e+03	0	0	308	0	975	51.3	103	0	51.3	1.03e+03	0	1.18e+03	0	0	359	0	0	0	0	0	0	411	0	462	0	205	0	0	0	205	0	462	411	51.3	0	0	0	257	0	0	1.54e+03	1.39e+03	257	205	667	359	0	513	51.3	0	103	51.3	51.3	0	51.3	0	2.31e+03	1.33e+03	359	205	257	565	0	0	513	719	0	0	0	0	770	0	462	0	2.16e+03	0	51.3	1.08e+03	0	565	0	1.13e+03	0	0	2.16e+03	51.3	1.59e+03	411	667	0	257	770	0	616	0	205	0	0	0	0	51.3	0	2.87e+03	51.3	0	51.3	0	51.3	975	0	0	359	0	308	0	359	1.54e+03	0	0	103	154	51.3	719	0	513	0	0	0	0	0	51.3	308	0	0	411	0	513	308	51.3	0	0	0	565	359	0	0	565	0	1.18e+03	0	0	51.3	0	51.3	103	154	0	51.3	0	51.3	821	205	513	2e+03	257	873	0	0	308	0	154	0	0	103	1.28e+03	51.3	0	0	257	257	205	0	103	154	1.33e+03	0	0	0	1.33e+03	154	0	103	1.75e+03	257	0	0	0	1.75e+03	0	205	0	0	0	0	359	0	51.3	0	1.28e+03	0	154	1.75e+03	0	462	0	0	1.54e+03	0	0	308	0	51.3	103	0	154	103	0	103	0	0	667	0	719	0	51.3	0	51.3	103	0	308	0	0	0	0	719	0	667	103	0	924	0	0	51.3	0	154	0	205	103	51.3	924	462	0	103	1.33e+03	308	0	0	359	51.3	616	513	0	0	0	1.44e+03	0	0	513	51.3	0	51.3	411	0	0	51.3	51.3	308	359	51.3	1.13e+03	565	51.3	565	205	103	0	51.3	51.3	0	565	103	51.3	359	359	0	154	257	0	51.3	0	205	103	513	103	205	51.3	308	0	51.3	51.3	0	0	1.28e+03	0	0	103	51.3	0	1.03e+03	0	51.3	411	513	103	1.08e+03	1.18e+03	0	257	154	0	462	0	1.23e+03	0	359	51.3	0	0	0	0	0	0	0	0	257	51.3	411	0	51.3	359	0	0	770	0	51.3	51.3	411	51.3	0	0	51.3	0	411	0	0	51.3	0	1.18e+03	0	0	0	154	51.3	0	0	0	103	1.39e+03	0	205	0	0	667	0	616	103	462	719	51.3	1.08e+03	308	0	0	257	103	565	616	0	103	0	0	1.75e+03	0	0	2.67e+03	308	0	1.03e+03	0	1.39e+03	0	770	308	51.3	0	308	51.3	0	154	0	51.3	0	308	0	0	411	0	0	719	0	513	0	257	0	0	51.3	51.3	411	308	0	0	257	0	770	103	205	0	308	103	0	821	0	0	51.3	513	0	1.44e+03	0	0	0	513	359	0	0	0	719	0	0	103	154	0	975	770	1.08e+03	0	0	0	359	0	1.59e+03	0	0	1.08e+03	0	0	103	51.3	719	51.3	513	0	1.03e+03	154	51.3	0	0	103	51.3	0	51.3	103	0	1.33e+03	0	257	51.3	667	51.3	205	0	0	0	0	0	308	411	0	51.3	0	1.23e+03	0	51.3	0	205	257	0	0	616	103	1.08e+03	0	0	0	411	103	0	0	411	0	103	667	0	51.3	0	51.3	0	565	0	0	873	51.3	0	0	1.69e+03	0	0	51.3	1.23e+03	1.33e+03	0	359	0	257	51.3	51.3	0	616	0	154	0	462	0	0	0	513	0	821	103	51.3	975	1.28e+03	565	51.3	359	257	0	0	1.69e+03	0	257	0	1.75e+03	0	0	154	513	103	0	0	0	462	154	205	103	0	411	103	257	0	0	308	51.3	103	0	0	0	0	770	0	1.69e+03	1.23e+03	0	51.3	0	0	1.18e+03	1.08e+03	1.28e+03	0	565	616	359	0	873	975	873	51.3	0	0	0	257	51.3	205	0	0	0	1.13e+03	0	0	565	616	1.8e+03	0	0	154	821	103	975	975	0	0	103	0	1.49e+03	359	0	1.18e+03	821	0	51.3	0	0	0	103	0	719	154	0	0	51.3	103	0	51.3	975	103	0	205	0	0	308	0	0	0	462	0	0	0	1.95e+03	205	0	1.13e+03	0	0	0	51.3	0	0	0	924	1.28e+03	1.44e+03	0	565	667	0	462	565	565	0	565	308	51.3	359	0	1.44e+03	51.3	0	51.3	257	0	103	1.39e+03	0	0	411	51.3	873	616	0	1.28e+03	0	308	0	205	0	719	205	0	103	205	1.33e+03	0	0	0	257	0	0	924	0	616	0	51.3	154	154	462	51.3	462	0	1.64e+03	0	359	0	0	0	205	103	1.23e+03	0	0	0	308	51.3	103	0	0	0	51.3	0	51.3	616	0	0	0	51.3	565	51.3	51.3	205	1.44e+03	0	0	0	0	0	359	667	0	0	257	924	0	462	0	51.3	257	0	0	257	51.3	205	0	770	51.3	0	565	51.3	51.3	462	462	462	975	1.75e+03	0	308	51.3	821	0	0	0	103	0	0	51.3	0	0	1.49e+03	51.3	0	0	462	616	51.3	0	719	411	0	0	411	821	0	0	205	0	1.33e+03	513	51.3	513	0	0	616	0	0	0	205	0	0	0	103	0	924	0	51.3	308	103	462	0	154	154	51.3	0	0	1.18e+03	1.03e+03	0	0	0	51.3	821	51.3	257	0	0	154	667	0	0	0	0	0	0	308	0	103	411	205	0	411	0	0	154	565	51.3	616	0	0	154	0	205	51.3	0	0	51.3	51.3	0	0	51.3	51.3	103	565	0	257	308	0	308	0	103	616	51.3	0	0	770	0	0	103	308	51.3	1.23e+03	411	1.08e+03	0	0	462	0	0	1.08e+03	0	0	411	103	0	51.3	0	975	0	770	0	0	205	821	0	0	873	0	0	513	0	462	0	1.75e+03	1.23e+03	154	359	257	103	0	1.75e+03	103	205	411	0	205	0	411	308	257	0	1.59e+03	359	0	154	359	411	0	873	205	0	616	0	0	154	0	0	103	205	51.3	103	205	0	0	0	770	616	1.95e+03	0	1.23e+03	103	0	51.3	257	0	719	103	205	103	51.3	103	154	0	0	205	0	51.3	770	51.3	0	719	51.3	0	0	205	462	462	51.3	51.3	0	1.13e+03	154	0	257	0	719	0	1.44e+03	0	0	0	0	0	3.03e+03	51.3	0	103	411	51.3	513	975	1.33e+03	154	0	103	565	359	0	359	0	51.3	154	51.3	821	3.13e+03	513	0	667	0	0	2.41e+03	0	257	1.64e+03	0	0	1.03e+03	1.23e+03	0	257	0	308	0	51.3	616	0	0	1.39e+03	0	154	0	873	0	0	1.13e+03	51.3	0	257	51.3	257	1.8e+03	359	0	0	154	51.3	0	0	411	0	411	0	0	0	154	975	0	0	103	1.13e+03	513	154	0	103	51.3	411	0	103	154	513	0	51.3	0	565	0	0	0	565	1.49e+03	0	0	51.3	51.3	154	0	2.57e+03	462	0	51.3	411	103	0	154	1.08e+03	0	0	462	0	0	257	1.28e+03	0	205	0	1.28e+03	51.3	0	257	51.3	103	0	0	411	205	103	411	51.3	51.3	205	0	103	103	411	0	924	103	154	0	616	0	770	1.18e+03	513	0	1.8e+03	719	154	205	0	0	0	1.8e+03	51.3	1.08e+03	0	103	0	0	0	0	51.3	0	0	51.3	1.18e+03	0	513	0	0	0	308	1.03e+03	0	154	103	0	616	0	0	873	0	411	0	0	359	103	205	0	308	0	0	103	821	0	103	103	2.31e+03	1.44e+03	0	205	154	667	0	0	103	1.95e+03	51.3	1.54e+03	308	359	411	0	103	0	0	667	0	0	308	0	0	0	719	0	0	0	308	719	462	308	205	0	1.75e+03	0	51.3	51.3	0	0	308	359	462	0	103	0	411	667	257	513	0	873	0	0	0	0	0	411	0	154	0	205	667	0	0	667	513	51.3	103	154	821	0	565	0	0	0	0	0	411	0	667	0	0	103	0	103	308	0	770	308	0	0	0	205	0	205	308	205	1.39e+03	51.3	0	103	359	0	0	1.23e+03	1.8e+03	0	359	0	0	0	0	0	1.59e+03	1.18e+03	51.3	821	257	103	411	0	0	0	0	513	0	0	513	51.3	0	103	0	103	0	154	0	51.3	0	154	154	0	51.3	0	0	1.13e+03	719	0	0	0	0	1.28e+03	51.3	205	0	154	0	205	51.3	821	616	0	257	51.3	51.3	1.08e+03	0	51.3	770	0	0	0	0	0	0	0	257	257	154	0	462	411	51.3	0	0	51.3	359	0	154	975	0	0	205	1.44e+03	411	257	51.3	0	770	0	0	0	0	2.16e+03	770	308	154	103	1.44e+03	0	205	0	0	154	0	719	0	1.28e+03	257	51.3	0	51.3	0	0	0	0	616	0	0	0	0	0	0	0	0	257	103	719	821	873	0	154	0	205	0	154	103	462	0	0	565	616	154	513	51.3	2.1e+03	2.21e+03	0	0	667	0	51.3	0	154	821	0	0	0	103	205	0	667	0	0	719	0	0	0	0	0	205	0	0	1.44e+03	0	0	0	0	0	770	0	308	411	0	0	0	0	154	0	0	51.3	821	1.33e+03	667	821	0	0	0	0	0	51.3	103	0	51.3	616	0	1.33e+03	0	770	154	1.9e+03	1.08e+03	0	0	1.03e+03	0	873	0	0	513	0	154	0	0	51.3	0	0	873	154	51.3	103	103	0	0	1.03e+03	462	0	359	0	359	616	308	308	0	616	359	0	257	0	0	103	0	0	2e+03	0	308	103	0	513	616	0	154	308	0	0	205	0	0	0	154	51.3	51.3	0	308	0	51.3	0	103	205	513	0	103	0	51.3	51.3	0	719	0	1.28e+03	103	1.08e+03	0	0	1.33e+03	0	103	0	411	0	565	103	51.3	359	308	770	103	411	1.03e+03	1.13e+03	0	0	103	154	154	154	0	51.3	51.3	103	0	616	873	51.3	0	0	0	770	154	0	0	0	1.69e+03	0	205	0	0	0	359	205	257	565	0	513	770	0	719	0	0	1.8e+03	51.3	0	359	0	308	565	51.3	154	0	154	154	0	0	0	0	462	0	103	0	0	103	873	51.3	0	0	0	462	103	51.3	257	51.3	1.08e+03	0	51.3	0	51.3	411	0	667	205	0	154	103	0	0	0	0	616	103	51.3	0	103	0	0	0	462	565	103	0	0	359	0	257	0	0	513	0	0	205	308	1.23e+03	0	0	103	308	1.33e+03	154	0	0	411	1.49e+03	0	411	667	0	51.3	0	975	719	0	103	0	0	513	0	1.85e+03	513	0	51.3	0	51.3	411	359	103	0	0	257	0	0	513	308	411	308	205	0	0	0	0	308	873	616	51.3	51.3	359	0	51.3	154	103	257	0	0	1.03e+03	616	51.3	924	0	0	103	0	0	0	51.3	0	308	51.3	0	0	51.3	0	0	51.3	51.3	0	0	0	154	103	154	0	257	719	51.3	0	0	0	0	770	975	0	154	0	51.3	0	0	0	103	205	0	51.3	0	51.3	770	1.23e+03	0	154	719	0	0	0	565	1.23e+03	0	0	0	103	0	0	0	359	257	462	0	0	257	0	257	205	0	0	0	0	0	0	0	0	0	0	257	0	0	1.03e+03	257	0	1.44e+03	513	154	51.3	103	0	0	0	205	0	103	0	1.9e+03	154	0	924	0	51.3	0	103	51.3	154	0	0	1.33e+03	103	0	0	205	770	51.3	0	51.3	0	0	0	103	0	51.3	1.13e+03	513	1.18e+03	257	0	0	770	0	51.3	103	51.3	0	667	0	51.3	667	154	154	0	0	51.3	0	411	0	308	1.08e+03	51.3	821	924	0	51.3	205	0	51.3	411	257	0	0	0	0	0	0	103	0	0	205	462	0	0	257	616	924	975	565	154	0	257	359	0	1.03e+03	513	0	2.16e+03	154	103	257	0	0	0	154	205	51.3	308	0	2.16e+03	0	0	205	103	0	719	0	0	873	0	616	0	0	411	0	257	257	0	0	0	1.03e+03	513	0	0	1.13e+03	0	257	103	411	0	0	0	154	719	103	1.64e+03	51.3	308	154	0	0	1.59e+03	359	667	51.3	0	0	0	462	0	257	0	51.3	51.3	103	1.54e+03	0	205	0	51.3	51.3	770	0	51.3	0	0	0	667	0	1.08e+03	205	359	0	308	103	616	0	51.3	0	0	565	0	1.69e+03	1.13e+03	0	359	0	103	873	0	0	0	308	0	257	359	154	51.3	51.3	1.33e+03	0	719	0	308	0	513	0	513	0	0	462	0	0	0	719	0	257	359	0	0	359	1.75e+03	0	0	0	0	411	0	0	103	154	0	51.3	103	154	0	0	103	513	1.03e+03	0	0	103	0	308	411	0	51.3	1.03e+03	873	0	0	0	0	308	257	154	0	0	0	1.95e+03	103	51.3	0	103	462	0	103	0	0	0	1.49e+03	0	462	513	0	0	513	51.3	0	462	51.3	0	924	0	565	205	924	0	0	1.59e+03	0	1.49e+03	51.3	821	0	0	154	51.3	667	0	0	103	513	0	51.3	0	719	1.08e+03	0	513	565	51.3	0	616	51.3	359	0	1.95e+03	0	0	411	719	0	0	205	0	770	0	359	103	51.3	308	0	462	0	616	1.39e+03	0	205	51.3	154	0	462	1.03e+03	257	0	103	2.52e+03	0	359	0	0	0	0	770	0	205	770	0	0	0	0	0	359	667	0	0	0	411	205	0	0	0	51.3	51.3	51.3	513	51.3	103	0	0	0	103	2.31e+03	0	51.3	0	1.23e+03	2.05e+03	0	462	1.49e+03	821	205	51.3	411	51.3	1.95e+03	513	103	0	873	0	0	0	513	0	257	0	667	0	51.3	0	0	975	770	770	51.3	51.3	103	0	0	719	0	513	0	0	821	667	0	0	103	51.3	0	257	154	103	205	51.3	0	821	103	0	0	51.3	308	51.3	103	103	154	51.3	51.3	154	821	411	103	51.3	359	103	565	0	1.49e+03	0	0	0	411	667	924	205	0	0	257	1.44e+03	0	0	257	0	616	462	0	308	0	0	103	0	0	565	51.3	1.39e+03	1.54e+03	0	0	975	0	0	205	0	0	0	0	103	0	462	667	0	0	0	0	103	0	0	0	51.3	0	257	0	308	0	0	2.62e+03	0	411	0	0	0	0	0	0	0	513	0	103	0	0	0	154	0	1.69e+03	103	0	205	0	2.52e+03	154	0	0	51.3	103	1.54e+03	0	205	0	513	0	359	770	0	513	0	513	0	0	257	719	1.13e+03	1.23e+03	0	51.3	0	0	257	0	0	51.3	0	0	205	51.3	1.13e+03	924	0	0	205	873	51.3	1.33e+03	0	257	103	0	0	0	257	0	0	51.3	51.3	0	51.3	0	0	205	719	616	0	924	0	565	205	0	667	154	0	154	1.64e+03	51.3	0	257	0	0	821	770	0	154	1.13e+03	103	565	1.69e+03	0	0	616	565	0	0	0	359	0	154	0	0	205	0	51.3	616	0	0	0	565	0	0	0	51.3	51.3	2e+03	257	51.3	0	0	719	0	0	51.3	0	0	411	0	0	51.3	103	0	257	0	51.3	308	51.3	0	411	0	0	103	51.3	103	0	873	103	103	0	1.85e+03	103	0	103	2.1e+03	0	0	0	308	616	0	51.3	205	0	205	0	0	0	103	1.54e+03	51.3	257	154	0	0	616	0	103	0	565	51.3	0	0	154	462	565	0	0	0	0	205	0	1.85e+03	154	0	0	719	411	821	1.9e+03	0	770	0	1.75e+03	0	719	205	565	0	616	205	1.13e+03	0	154	0	0	1.03e+03	154	51.3	154	51.3	51.3	821	103	0	411	0	51.3	51.3	51.3	0	103	51.3	1.18e+03	51.3	51.3	257	308	0	0	0	513	462	0	257	257	0	0	924	257	51.3	51.3	51.3	0	1.33e+03	0	51.3	257	0	770	0	0	1.28e+03	513	0	308	0	257	308	0	103	0	0	0	51.3	103	51.3	257	0	1.23e+03	0	719	0	0	0	205	565	154	0	0	667	0	0	51.3	873	359	411	1.69e+03	0	616	51.3	0	0	0	0	719	0	719	0	308	667	51.3	0	0	51.3	359	51.3	0	0	154	359	0	462	205	616	0	0	308	51.3	924	462	154	51.3	308	0	51.3	770	0	565	103	0	411	0	1.18e+03	257	51.3	51.3	51.3	924	0	308	359	0	154	205	2.16e+03	51.3	0	51.3	205	154	0	565	0	154	0	308	51.3	0	51.3	205	0	0	0	308	0	0	51.3	0	205	0	462	0	616	0	51.3	0	0	0	0	0	0	0	257	51.3	51.3	103	0	411	359	0	103	2e+03	0	0	1.03e+03	411	513	51.3	0	308	565	205	0	1.64e+03	0	154	0	103	51.3	1.59e+03	0	1.44e+03	308	0	0	308	0	359	411	0	565	0	0	205	0	0	0	0	0	0	0	51.3	0	0	462	0	0	1.33e+03	257	0	0	51.3	0	1.28e+03	0	975	0	257	0	257	616	0	0	205	0	1.59e+03	1.08e+03	51.3	975	51.3	0	51.3	0	0	411	103	0	0	257	0	0	0	154	0	1.44e+03	51.3	0	0	1.9e+03	667	462	411	0	411	411	0	0	1.28e+03	2.41e+03	0	0	0	103	0	1.59e+03	0	462	51.3	0	103	0	51.3	205	1.39e+03	154	359	0	0	103	0	0	975	1.28e+03	719	205	821	308	51.3	359	0	0	0	616	0	51.3	411	154	257	0	0	103	873	0	51.3	770	1.44e+03	154	0	411	0	513	0	0	616	0	0	154	616	0	0	308	0	0	1.03e+03	0	616	0	51.3	51.3	0	0	0	0	205	51.3	0	616	873	51.3	154	359	154	154	51.3	0	0	103	0	0	51.3	0	0	0	0	513	0	0	1.64e+03	0	1.44e+03	0	103	51.3	0	0	0	308	103	0	513	1.49e+03	0	205	0	51.3	462	0	616	51.3	0	359	205	0	975	0	513	0	51.3	257	0	0	51.3	513	462	0	0	0	667	0	0	565	719	0	975	0	103	667	616	51.3	0	257	513	0	205	308	103	0	154	770	0	51.3	0	257	770	0	616	0	103	308	0	0	103	1.75e+03	0	667	1.33e+03	0	0	0	154	924	0	1.13e+03	0	257	0	308	1.44e+03	0	0	0	103	205	205	103	667	257	0	51.3	924	308	0	103	154	0	51.3	308	0	0	51.3	1.39e+03	0	565	0	0	0	616	0	0	0	0	51.3	924	1.13e+03	0	308	0	616	0	0	51.3	103	719	0	770	975	103	0	103	0	1.75e+03	0	0	2.57e+03	924	0	1.23e+03	0	154	1.59e+03	359	0	103	0	103	257	103	103	616	359	103	51.3	0	51.3	411	565	359	513	0	0	0	308	0	0	0	0	0	0	51.3	0	51.3	154	0	0	0	411	0	0	0	0	1.33e+03	51.3	0	1.9e+03	257	0	205	0	0	205	0	719	513	103	51.3	308	0	0	0	205	51.3	0	1.39e+03	0	0	667	0	0	51.3	0	0	2.67e+03	411	0	103	0	0	0	0	1.03e+03	103	103	257	0	667	154	0	1.33e+03	0	0	0	0	0	103	0	0	0	308	0	0	719	0	770	0	513	0	0	154	1.8e+03	0	0	359	0	565	205	667	0	103	0	0	308	0	616	257	51.3	0	513	0	51.3	667	411	1.33e+03	0	0	0	0	51.3	513	0	0	1.39e+03	359	719	154	0	308	0	0	975	0	0	667	0	1.03e+03	975	205	0	0	0	308	0	667	0	0	0	0	103	0	0	1.9e+03	616	0	257	565	0	103	0	0	0	51.3	0	0	0	1.28e+03	0	51.3	616	154	51.3	0	0	1.69e+03	205	0	51.3	51.3	51.3	154	0	0	51.3	0	359	0	308	1.18e+03	154	0	51.3	0	0	616	0	0	51.3	0	0	154	205	51.3	924	0	154	0	0	0	0	462	616	0	0	462	0	51.3	770	51.3	0	821	0	0	2.46e+03	257	51.3	1.18e+03	0	821	0	51.3	0	0	257	0	51.3	359	0	770	0	0	0	821	0	411	51.3	0	0	770	1.33e+03	103	0	0	0	0	51.3	0	308	0	359	411	0	0	565	770	0	0	1.39e+03	0	359	0	103	0	1.18e+03	0	0	0	873	0	51.3	411	0	51.3	0	0	1.08e+03	0	0	51.3	0	0	0	0	1.08e+03	0	154	0	1.44e+03	0	0	359	2.62e+03	51.3	0	51.3	359	0	1.39e+03	0	0	51.3	0	308	154	0	0	0	1.18e+03	821	0	565	0	0	0	462	257	0	359	0	257	51.3	51.3	51.3	0	0	0	0	51.3	821	0	411	1.28e+03	0	51.3	0	51.3	103	257	205	0	0	257	51.3	513	51.3	616	1.39e+03	0	0	873	0	51.3	0	0	51.3	0	0	1.28e+03	257	0	0	0	308	1.49e+03	0	924	411	0	0	103	205	0	51.3	359	0	0	1.39e+03	513	0	0	0	667	411	51.3	359	0	667	0	308	205	0	1.08e+03	0	0	154	0	0	0	0	0	0	0	0	257	154	154	51.3	0	0	0	0	359	359	719	205	0	0	257	154	616	0	257	154	0	359	0	0	205	308	0	257	513	0	565	0	1.08e+03	0	205	154	0	0	0	0	462	51.3	205	0	0	205	0	0	51.3	0	205	103	0	308	0	51.3	667	411	0	462	0	0	0	51.3	103	51.3	0	513	205	0	0	873	616	0	873	0	0	411	0	0	205	565	359	565	0	0	0	308	51.3	0	411	0	0	359	0	359	1.23e+03	0	411	103	0	821	0	0	565	103	0	0	205	0	103	0	205	0	0	51.3	0	0	0	0	0	51.3	51.3	0	205	0	0	103	308	0	308	1.44e+03	0	0	770	0	51.3	103	0	0	821	0	0	1.08e+03	0	103	0	51.3	513	0	462	924	0	154	0	462	205	0	0	462	257	0	0	205	667	0	1.44e+03	0	0	0	51.3	0	0	0	0	0	616	0	0	257	0	0	0	0	205	0	0	154	0	205	103	51.3	0	0	513	257	0	0	616	0	0	0	257	51.3	0	205	0	616	0	0	0	667	51.3	0	0	154	0	0	0	770	667	719	667	51.3	0	0	308	719	205	0	103	0	0	0	0	0	103	103	719	0	0	1.44e+03	257	0	0	411	0	0	0	0	0	308	0	51.3	205	0	667	0	924	103	257	0	667	462	0	103	0	0	0	0	0	1.13e+03	0	0	719	154	1.13e+03	0	205	257	0	0	359	0	103	411	103	154	51.3	257	0	0	0	0	1.44e+03	0	0	0	0	770	0	513	0	1.33e+03	719	0	51.3	0	154	103	0	0	0	513	0	0	2.26e+03	873	0	0	0	154	359	0	0	308	0	308	0	257	205	103	0	0	1.69e+03	51.3	0	205	0	565	0	51.3	0	0	565	719	411	975	0	0	0	770	0	411	154	411	0	0	0	0	257	0	51.3	0	0	0	205	0	0	1.13e+03	1.64e+03	359	0	154	0	103	411	0	51.3	0	51.3	462	51.3	154	0	308	1.08e+03	0	257	0	51.3	0	103	0	924	667	0	103	51.3	51.3	0	0	51.3	411	0	0	359	0	0	667	0	0	51.3	0	0	1.9e+03	1.39e+03	2.1e+03	359	0	411	51.3	0	359	205	0	1.39e+03	513	0	0	513	257	0	103	205	0	0	51.3	0	0	411	0	103	103	0	0	411	0	308	0	0	51.3	308	51.3	0	513	616	719	0	0	0	359	154	257	257	462	0	51.3	103	0	359	0	308	205	0	924	462	2.1e+03	51.3	719	0	1.95e+03	667	0	0	0	154	51.3	0	0	51.3	0	0	0	205	257	0	154	0	0	51.3	0	205	257	0	0	257	0	0	103	154	51.3	2.46e+03	0	462	0	462	0	3.03e+03	411	51.3	103	1.33e+03	51.3	0	0	1.08e+03	616	0	616	0	0	821	0	0	308	205	0	411	0	205	0	0	565	0	0	257	154	359	0	924	0	257	873	51.3	411	719	51.3	0	924	0	821	821	0	1.39e+03	359	0	51.3	0	565	0	975	154	0	0	0	0	0	0	0	0	154	0	565	0	667	51.3	51.3	873	0	770	103	0	205	770	0	0	103	1.03e+03	411	0	0	0	154	0	0	770	103	205	873	0	821	770	565	565	0	154	411	1.13e+03	0	0	0	462	0	103	0	565	359	0	0	0	462	719	1.59e+03	103	0	411	51.3	0	154	0	0	257	205	0	924	667	0	0	0	0	308	0	205	51.3	359	1.03e+03	0	0	1.08e+03	0	0	0	462	513	0	0	257	0	0	51.3	51.3	154	0	0	359	103	308	0	1.39e+03	51.3	0	0	513	0	0	51.3	0	154	0	0	1.33e+03	0	103	0	0	0	719	667	51.3	0	0	103	616	0	103	0	0	513	1.28e+03	257	51.3	51.3	0	0	462	667	0	0	51.3	0	770	616	0	51.3	616	308	924	51.3	0	51.3	257	0	1.18e+03	51.3	0	873	0	411	0	0	51.3	0	975	0	103	873	154	1.33e+03	924	0	462	0	0	0	0	51.3	0	0	0	565	0	0	770	0	0	0	0	0	1.44e+03	0	1.49e+03	616	0	103	0	0	0	51.3	0	616	821	205	0	51.3	0	616	0	359	0	205	0	1.85e+03	0	0	0	0	51.3	205	0	0	0	257	0	51.3	51.3	719	0	0	0	0	411	51.3	0	51.3	308	0	205	359	205	0	821	1.08e+03	0	308	51.3	0	411	2.16e+03	0	0	0	205	103	0	0	719	0	1.18e+03	0	308	257	0	257	154	51.3	0	0	0	411	0	51.3	667	0	51.3	103	0	0	308	257	0	0	154	0	0	154	0	411	0	0	975	205	0	308	0	359	0	0	1.69e+03	1.23e+03	462	0	0	0	103	51.3	0	0	257	51.3	411	51.3	0	0	0	0	0	257	0	154	770	0	513	0	0	0	51.3	154	0	103	308	103	0	667	0	103	0	103	0	0	205	0	103	0	462	103	308	0	0	462	308	103	0	0	103	308	0	205	103	0	770	0	1.39e+03	0	0	359	359	0	0	308	0	1.39e+03	0	0	51.3	359	0	257	205	308	154	0	205	462	103	0	0	1.64e+03	154	0	103	0	565	924	0	0	0	257	0	205	975	0	0	462	51.3	1.18e+03	0	411	667	0	103	0	1.13e+03	0	0	0	1.23e+03	924	0	0	0	1.59e+03	0	51.3	308	770	719	308	154	308	51.3	0	462	0	51.3	565	308	51.3	0	103	51.3	0	0	1.18e+03	0	1.03e+03	0	0	51.3	0	616	2.46e+03	257	513	0	0	103	0	257	1.85e+03	51.3	0	975	51.3	0	1.03e+03	0	0	0	257	103	103	0	0	462	0	719	719	0	719	205	770	462	0	51.3	0	0	2.31e+03	1.9e+03	0	667	205	308	462	0	205	0	0	411	513	205	0	51.3	0	0	0	770	0	0	51.3	1.23e+03	154	0	0	513	308	257	0	0	0	0	51.3	0	0	1.13e+03	565	0	924	975	154	0	770	51.3	565	103	0	462	0	1.44e+03	0	0	411	0	0	103	0	0	0	0	257	0	0	205	770	0	873	0	51.3	51.3	0	0	1.28e+03	873	257	103	0	0	154	0	103	0	513	719	0	0	0	205	1.13e+03	103	154	0	0	51.3	0	0	0	51.3	1.49e+03	0	411	1.8e+03	0	51.3	0	0	0	0	154	513	103	1.44e+03	0	1.23e+03	257	821	0	0	154	0	667	0	0	359	0	0	154	0	1.18e+03	0	462	0	0	154	1.54e+03	0	51.3	0	0	719	154	0	770	0	0	51.3	0	565	0	0	0	0	0	51.3	51.3	205	0	0	0	51.3	205	0	0	0	719	0	0	0	0	1.03e+03	0	411	0	359	0	51.3	0	565	0	0	821	0	205	205	0	0	0	308	0	1.59e+03	0	51.3	0	51.3	0	308	0	0	462	616	103	821	0	462	205	0	0	0	103	51.3	0	667	51.3	0	103	51.3	154	0	257	0	0	462	0	0	0	51.3	51.3	154	0	154	0	51.3	205	51.3	103	0	0	1.08e+03	0	103	462	1.08e+03	0	565	0	154	0	359	0	0	565	0	1.13e+03	0	0	0	821	0	308	719	51.3	51.3	719	0	51.3	1.59e+03	0	719	0	0	51.3	0	0	0	0	154	0	51.3	205	0	0	103	0	103	0	51.3	770	0	51.3	0	51.3	205	1.85e+03	0	0	205	0	51.3	0	0	0	103	0	0	51.3	0	0	0	0	0	0	0	0	411	0	0	975	0	0	154	51.3	0	1.44e+03	205	0	51.3	0	0	1.13e+03	0	411	0	1.08e+03	51.3	0	1.23e+03	0	154	0	308	51.3	359	0	0	103	51.3	0	154	257	0	0	1.28e+03	0	0	0	0	924	667	0	1.18e+03	51.3	0	257	0	0	205	0	924	513	0	51.3	51.3	154	0	719	616	205	0	0	873	0	51.3	308	873	103	821	2.1e+03	0	0	1.95e+03	0	0	873	0	1.23e+03	0	0	154	103	0	924	0	205	719	257	0	0	411	0	0	821	103	0	0	1.23e+03	0	0	462	0	0	0	205	0	51.3	0	0	51.3	308	51.3	103	1.28e+03	308	0	103	0	462	51.3	0	0	565	0	257	0	0	51.3	1.13e+03	154	0	51.3	0	0	1.95e+03	103	51.3	0	154	0	51.3	103	411	257	0	0	0	0	0	975	103	411	0	103	616	51.3	0	103	51.3	0	0	0	0	565	0	51.3	2.46e+03	616	0	1.18e+03	51.3	0	1.44e+03	0	0	1.49e+03	873	565	0	0	0	667	0	359	51.3	719	0	0	154	0	0	0	924	0	154	51.3	462	0	924	0	0	103	1.39e+03	0	0	51.3	0	1.08e+03	51.3	0	1.03e+03	0	616	205	0	0	257	0	0	103	975	154	821	0	103	975	0	0	205	103	0	205	0	0	513	0	359	0	924	0	462	51.3	873	0	308	0	0	51.3	0	1.28e+03	1.8e+03	0	257	0	770	0	359	0	0	0	257	2e+03	0	0	0	0	359	0	0	411	0	1.08e+03	103	0	0	0	0	1.49e+03	0	51.3	0	565	0	359	51.3	359	0	0	308	0	0	0	51.3	0	359	0	0	51.3	103	51.3	0	0	616	0	1.75e+03	0	873	513	0	0	873	308	0	0	154	1.03e+03	0	0	308	51.3	0	51.3	0	0	51.3	0	0	0	103	667	0	0	154	0	0	257	308	0	0	0	154	0	0	0	513	975	0	462	0	1.8e+03	154	51.3	0	51.3	1.23e+03	873	51.3	0	0	103	0	0	462	0	308	0	0	0	924	257	1.23e+03	0	0	1.85e+03	308	0	0	0	462	154	0	51.3	0	1.13e+03	1.49e+03	0	51.3	0	2.57e+03	0	0	770	51.3	0	1.75e+03	257	0	0	462	205	0	51.3	0	103	0	975	0	51.3	1.33e+03	0	103	51.3	51.3	51.3	0	0	103	308	0	0	0	51.3	257	0	0	257	0	0	667	0	0	0	0	462	0	51.3	51.3	0	0	0	257	0	308	154	462	0	103	0	0	0	51.3	0	0	51.3	1.08e+03	51.3	462	0	359	0	0	411	51.3	0	257	873	205	0	0	1.59e+03	0	154	0	0	0	0	0	51.3	0	0	51.3	51.3	0	821	0	0	51.3	154	0	0	257	0	205	411	462	103	0	1.54e+03	0	154	0	0	513	51.3	205	0	0	821	821	0	103	0	51.3	719	51.3	0	1.75e+03	0	2.46e+03	0	873	51.3	51.3	51.3	0	51.3	0	51.3	1.49e+03	0	0	51.3	0	0	205	51.3	51.3	0	462	205	257	0	0	565	0	0	0	154	0	462	0	51.3	103	103	0	154	0	103	0	205	51.3	257	0	103	0	0	0	308	1.64e+03	0	0	975	51.3	0	308	51.3	51.3	719	0	0	0	0	462	0	0	103	0	411	0	0	0	257	51.3	975	154	359	0	103	0	0	51.3	0	205	0	0	257	0	0	0	51.3	462	154	0	51.3	0	51.3	51.3	0	0	0	308	411	0	0	0	0	0	565	0	51.3	0	0	51.3	257	51.3	51.3	0	205	719	51.3	0	103	924	462	0	0	411	0	1.23e+03	103	0	154	0	154	0	308	0	257	411	205	205	616	873	0	0	0	51.3	462	0	462	51.3	0	0	0	0	154	257	0	0	0	0	1.59e+03	0	0	565	462	0	616	0	0	975	51.3	51.3	0	51.3	0	462	0	0	103	2.21e+03	0	0	51.3	308	0	359	0	51.3	0	513	0	411	667	0	0	0	462	2.26e+03	0	462	1.85e+03	154	0	0	1.23e+03	0	821	0	0	0	51.3	0	0	0	411	205	0	0	0	0	0	411	0	667	616	0	0	821	0	205	0	308	51.3	462	667	0	51.3	257	51.3	154	0	0	0	51.3	0	0	103	411	154	0	0	0	1.44e+03	565	103	0	103	205	0	205	0	1.23e+03	0	308	0	0	873	0	154	205	0	103	0	0	565	924	821	0	873	0	51.3	0	1.28e+03	205	1.69e+03	154	0	0	103	0	0	51.3	0	0	0	0	0	51.3	257	1.18e+03	0	0	51.3	1.59e+03	0	0	359	513	359	1.33e+03	103	103	308	1.13e+03	667	770	103	359	0	0	257	103	154	924	0	308	0	359	0	205	513	0	0	51.3	1.54e+03	0	51.3	0	103	0	103	0	257	308	0	616	51.3	0	0	0	0	0	0	103	0	1.49e+03	154	0	2.57e+03	0	616	0	0	0	821	0	103	205	51.3	975	1.39e+03	0	1.69e+03	0	0	205	0	0	51.3	205	51.3	51.3	51.3	0	0	0	0	0	1.33e+03	51.3	0	359	1.18e+03	51.3	308	205	0	0	0	0	1.33e+03	0	51.3	667	51.3	205	411	0	0	719	0	1.23e+03	0	51.3	308	0	308	103	1.18e+03	462	0	51.3	1.9e+03	103	359	0	0	51.3	0	0	0	0	513	51.3	0	616	0	0	205	0	0	51.3	411	103	0	51.3	0	0	0	0	0	411	308	513	0	0	0	51.3	462	0	0	1.64e+03	1.08e+03	0	0	1.49e+03	0	103	103	154	0	719	0	0	0	1.64e+03	0	924	0	1.75e+03	257	51.3	205	0	0	51.3	0	51.3	1.8e+03	0	0	0	51.3	0	0	0	103	257	51.3	667	924	0	821	1.69e+03	308	205	205	103	257	616	565	0	51.3	308	154	0	719	154	616	0	616	0	0	359	667	0	51.3	51.3	0	0	154	359	0	719	51.3	0	1.8e+03	51.3	0	51.3	0	51.3	616	0	103	1.28e+03	51.3	51.3	0	0	103	154	103	975	51.3	565	0	0	0	1.08e+03	0	0	667	1.44e+03	103	0	308	0	359	257	0	257	0	821	0	0	103	359	0	308	51.3	308	205	1.64e+03	154	411	154	0	51.3	0	51.3	308	616	0	924	0	0	154	0	924	0	308	51.3	565	1.08e+03	0	0	51.3	103	0	0	359	51.3	0	0	0	411	667	0	0	0	205	411	0	1.23e+03	0	0	257	719	0	51.3	103	0	154	51.3	1.75e+03	51.3	103	103	0	51.3	257	0	0	0	462	0	51.3	1.64e+03	0	51.3	0	0	0	308	513	0	0	359	51.3	0	0	257	0	51.3	0	770	0	411	462	308	0	0	0	359	0	0	103	0	0	565	0	257	0	0	103	0	1.08e+03	0	308	0	0	0	51.3	257	0	0	0	1.13e+03	359	51.3	359	0	0	0	0	719	0	205	565	257	257	513	0	205	0	411	0	51.3	1.59e+03	154	0	411	565	308	873	873	0	0	0	0	462	0	0	0	0	257	154	103	205	0	0	257	462	0	0	513	154	0	0	154	1.54e+03	51.3	103	0	0	103	0	154	0	0	0	0	0	0	51.3	462	51.3	51.3	1.08e+03	0	0	205	359	0	1.44e+03	0	0	513	0	565	308	0	257	308	0	359	0	0	1.49e+03	0	51.3	616	103	0	359	0	0	0	0	51.3	51.3	0	0	0	0	0	411	873	0	821	154	0	205	0	616	0	0	257	0	770	0	103	0	0	0	0	0	0	0	103	0	154	308	0	103	0	719	0	154	0	51.3	308	0	51.3	51.3	0	770	308	0	0	0	154	0	0	0	0	616	0	0	411	103	51.3	308	51.3	0	667	0	51.3	924	0	0	719	0	616	0	0	154	51.3	0	2.41e+03	0	0	0	616	51.3	103	770	0	205	667	0	0	0	0	257	770	0	873	0	0	154	51.3	51.3	0	0	0	0	0	1.28e+03	308	154	873	0	0	1.28e+03	154	0	154	0	0	462	0	770	51.3	103	205	103	51.3	0	0	0	0	0	0	0	205	0	0	513	0	0	1.44e+03	0	0	0	359	51.3	205	359	1.28e+03	1.28e+03	0	0	1.13e+03	51.3	565	154	0	0	770	51.3	0	51.3	411	0	51.3	770	51.3	462	0	0	0	565	0	616	0	154	0	257	103	0	154	257	1.9e+03	51.3	0	0	616	0	0	0	0	462	0	51.3	51.3	51.3	154	0	0	103	411	0	51.3	0	0	0	462	51.3	0	0	0	257	308	0	770	51.3	0	0	513	51.3	103	0	0	975	257	1.13e+03	0	0	205	103	205	0	1.54e+03	565	0	513	0	0	1.18e+03	257	0	0	154	975	0	51.3	667	719	1.23e+03	205	1.28e+03	0	0	1.03e+03	51.3	0	103	565	0	0	0	154	51.3	51.3	0	0	0	1.49e+03	1.18e+03	0	462	0	1.13e+03	0	0	0	0	51.3	0	0	667	103	0	873	0	103	359	308	667	0	154	0	513	0	0	51.3	103	0	873	0	0	103	1.08e+03	0	103	616	1.49e+03	0	0	462	257	0	359	0	0	1.8e+03	0	0	205	0	0	411	0	975	0	0	0	205	103	513	257	0	359	0	154	0	51.3	359	0	0	51.3	154	0	0	205	0	0	359	873	0	0	924	0	154	51.3	205	770	51.3	0	0	0	873	0	770	51.3	0	359	0	0	0	308	0	0	0	616	257	0	154	0	0	257	0	103	205	0	616	51.3	719	103	103	51.3	1.13e+03	0	565	0	308	0	0	154	975	51.3	565	411	0	462	1.23e+03	51.3	257	0	462	0	0	257	0	719	1.95e+03	51.3	0	0	0	821	0	308	257	0	257	0	873	0	0	0	0	1.18e+03	154	103	0	154	359	1.33e+03	103	0	0	719	0	462	103	51.3	0	205	873	0	0	257	154	873	1.03e+03	0	308	51.3	0	0	513	0	0	0	1.23e+03	0	257	0	103	0	462	0	0	1.13e+03	0	873	154	0	1.44e+03	411	1.08e+03	154	0	0	0	975	0	0	513	308	359	308	51.3	0	411	513	103	667	51.3	51.3	0	0	154	359	205	0	411	0	257	51.3	51.3	667	1.49e+03	51.3	513	616	667	0	1.23e+03	51.3	257	0	0	0	0	975	0	0	0	0	51.3	51.3	0	359	0	0	257	0	0	411	205	0	0	0	205	0	975	0	0	0	0	0	616	0	0	359	616	462	0	0	308	308	103	0	0	0	0	154	1.13e+03	0	51.3	0	51.3	0	308	308	51.3	1.95e+03	0	0	103	0	924	0	0	51.3	0	308	103	513	0	770	103	0	0	0	308	0	205	103	0	0	821	1.03e+03	0	0	308	0	257	205	0	205	770	667	103	308	0	0	770	1.64e+03	51.3	0	0	0	513	0	462	0	257	0	51.3	51.3	0	0	565	308	0	103	0	0	0	411	462	0	821	257	1.33e+03	103	0	51.3	411	51.3	0	0	1.23e+03	0	0	0	975	51.3	205	257	0	0	0	462	51.3	0	0	0	667	51.3	0	359	0	0	0	873	51.3	51.3	0	719	51.3	0	0	462	103	103	205	0	103	0	103	462	667	0	0	154	667	0	51.3	154	51.3	0	0	103	308	0	51.3	0	0	359	51.3	0	0	257	1.85e+03	51.3	0	51.3	0	1.44e+03	0	0	0	462	51.3	0	0	103	0	0	0	0	1.39e+03	565	0	51.3	154	0	0	2.93e+03	0	1.59e+03	2.82e+03	0	154	0	0	1.08e+03	821	51.3	719	0	51.3	0	0	0	0	3.23e+03	308	0	0	0	0	0	0	0	103	0	205	0	0	205	1.13e+03	51.3	205	667	308	0	0	103	0	0	667	257	0	154	462	0	0	0	821	513	462	51.3	359	0	154	0	0	0	1.75e+03	0	1.23e+03	0	51.3	0	2.16e+03	257	0	0	616	257	975	0	0	154	667	0	1.64e+03	0	51.3	0	0	513	411	0	0	0	0	0	1.23e+03	0	411	873	257	1.08e+03	565	51.3	2.52e+03	0	1.49e+03	462	0	0	1.95e+03	154	0	462	0	0	0	0	924	0	0	359	51.3	462	0	667	0	0	154	0	2.21e+03	103	1.08e+03	0	667	873	51.3	411	51.3	0	359	154	0	0	0	565	0	0	257	205	51.3	0	411	51.3	0	154	1.33e+03	51.3	0	51.3	51.3	411	154	0	0	462	0	0	51.3	0	51.3	0	0	154	1.18e+03	0	51.3	154	0	308	103	0	462	103	51.3	0	667	103	205	0	2.21e+03	51.3	51.3	770	51.3	513	0	154	0	51.3	513	0	51.3	103	462	51.3	359	0	0	719	0	1.03e+03	0	205	51.3	51.3	154	513	0	0	51.3	0	0	0	103	51.3	411	0	0	667	0	0	154	0	51.3	257	51.3	0	0	0	0	0	51.3	51.3	308	257	0	0	51.3	1.03e+03	0	565	565	0	0	154	462	0	0	0	1.9e+03	103	51.3	51.3	205	0	0	0	51.3	0	0	51.3	975	0	462	0	0	205	0	821	51.3	0	359	0	257	0	257	0	0	0	1.85e+03	1.59e+03	513	103	0	0	359	0	0	103	103	154	103	0	154	565	103	154	51.3	103	51.3	51.3	0	205	0	0	1.59e+03	51.3	0	0	0	770	770	359	0	0	616	0	257	257	0	51.3	0	0	0	0	0	0	0	0	0	359	2.21e+03	0	1.18e+03	513	924	154	1.18e+03	0	0	0	154	0	1.08e+03	565	0	667	0	0	0	0	0	154	0	0	924	462	0	0	411	513	0	411	51.3	103	0	0	1.59e+03	0	103	51.3	308	513	0	0	0	51.3	924	0	257	0	205	51.3	0	0	0	103	51.3	0	359	0	51.3	51.3	0	359	51.3	51.3	308	51.3	513	103	103	51.3	51.3	308	462	0	0	51.3	667	0	0	0	205	770	0	0	257	51.3	770	0	565	0	257	0	154	513	0	1.28e+03	103	0	0	0	51.3	0	0	154	0	308	0	103	308	0	0	1.39e+03	0	411	51.3	0	51.3	1.03e+03	0	308	1.18e+03	0	51.3	975	924	0	0	0	154	0	0	51.3	1.23e+03	0	103	0	0	0	0	257	411	0	51.3	51.3	51.3	0	0	667	667	205	51.3	257	0	616	0	873	0	0	51.3	0	0	0	0	51.3	51.3	0	154	51.3	51.3	1.85e+03	0	513	0	0	1.59e+03	51.3	565	205	0	103	0	2e+03	0	0	103	51.3	0	154	51.3	0	257	770	0	667	0	308	1.28e+03	0	1.28e+03	0	0	0	1.08e+03	0	0	462	719	0	359	0	257	0	1.18e+03	0	257	51.3	154	0	0	0	565	51.3	103	103	0	0	103	51.3	821	0	103	51.3	462	154	154	51.3	821	257	513	0	0	0	0	0	1.08e+03	0	0	975	0	0	205	308	103	103	411	0	0	0	0	0	1.08e+03	51.3	51.3	359	719	0	0	0	462	513	0	154	154	205	975	1.28e+03	205	0	411	667	0	103	51.3	0	0	257	462	462	0	0	103	0	154	0	51.3	359	0	103	103	0	51.3	0	0	0	0	924	0	1.33e+03	51.3	0	0	0	51.3	51.3	0	975	103	51.3	0	0	103	0	1.23e+03	0	411	0	51.3	0	103	51.3	0	616	0	1.13e+03	0	462	1.23e+03	0	154	103	51.3	0	2.46e+03	462	103	0	821	924	51.3	565	0	205	154	308	0	0	0	616	103	0	0	1.49e+03	616	667	0	667	0	51.3	0	51.3	0	154	205	513	0	0	103	1.03e+03	0	770	0	308	0	1.08e+03	51.3	0	565	359	0	0	0	51.3	154	0	0	0	616	308	1.08e+03	154	0	0	0	0	0	205	103	0	51.3	0	0	0	51.3	616	103	51.3	103	103	51.3	0	0	0	667	0	103	0	51.3	0	0	0	0	103	154	154	821	205	0	0	257	359	616	411	565	0	1.08e+03	0	462	975	616	0	565	411	51.3	975	0	0	513	103	103	667	103	0	359	0	154	0	462	462	0	0	0	51.3	51.3	51.3	154	0	0	0	0	0	51.3	0	0	0	51.3	0	0	205	0	0	154	0	257	103	51.3	0	257	0	51.3	0	462	0	0	154	719	0	0	0	1.18e+03	0	0	51.3	0	0	0	103	0	719	0	565	0	205	0	103	565	51.3	257	0	0	1.95e+03	51.3	205	0	257	51.3	205	205	0	51.3	411	565	0	0	0	51.3	1.59e+03	667	411	359	51.3	0	51.3	0	0	0	0	0	821	0	1.54e+03	0	154	0	0	0	51.3	0	1.33e+03	0	0	565	51.3	0	154	103	205	0	0	359	0	0	667	0	51.3	0	0	0	1.39e+03	0	0	205	51.3	0	0	0	0	0	154	257	359	719	205	51.3	873	51.3	257	0	51.3	719	257	0	462	308	0	0	154	924	0	0	0	770	0	0	0	1.75e+03	0	616	103	1.18e+03	0	0	565	103	103	719	103	770	0	0	257	51.3	154	0	103	0	257	0	257	0	924	0	51.3	719	103	0	0	821	257	359	0	0	103	0	0	0	0	0	0	51.3	103	257	0	924	0	513	0	975	0	616	0	411	51.3	154	51.3	51.3	0	462	103	0	1.33e+03	51.3	103	2.26e+03	924	0	359	0	103	51.3	873	0	51.3	103	0	51.3	205	616	0	0	565	0	0	0	0	0	1.18e+03	462	0	0	975	51.3	0	0	0	205	0	51.3	154	51.3	0	0	719	308	0	51.3	821	0	51.3	257	0	0	0	51.3	0	51.3	0	51.3	103	0	51.3	51.3	308	154	0	616	0	667	0	0	51.3	359	154	0	154	0	0	1.23e+03	0	0	0	0	103	154	0	154	51.3	719	411	0	0	0	51.3	0	1.18e+03	0	257	51.3	0	0	0	0	154	1.03e+03	0	0	0	308	0	0	103	0	1.54e+03	205	0	0	411	154	51.3	0	770	51.3	0	0	0	205	154	51.3	0	103	0	1.59e+03	0	308	359	0	0	1.18e+03	1.03e+03	205	0	154	0	0	257	1.33e+03	0	0	0	0	1.23e+03	0	205	719	103	51.3	0	359	0	154	0	1.64e+03	0	513	0	103	308	0	0	51.3	51.3	0	205	0	257	616	0	1.28e+03	565	0	0	1.44e+03	719	462	0	667	0	0	103	359	0	0	565	0	0	0	1.08e+03	0	205	719	1.13e+03	0	0	103	0	0	0	154	51.3	0	0	0	1.33e+03	205	0	0	51.3	51.3	0	0	51.3	0	0	0	0	0	513	51.3	0	616	0	51.3	1.75e+03	205	205	821	103	462	51.3	51.3	0	462	0	0	0	103	0	0	51.3	205	0	103	0	0	0	0	359	0	462	0	0	0	0	51.3	51.3	975	103	719	0	0	0	51.3	924	0	257	103	513	0	308	0	667	51.3	1.08e+03	0	0	0	770	51.3	0	2.16e+03	51.3	0	0	308	154	0	51.3	0	0	359	0	0	0	0	0	103	0	154	51.3	0	308	0	1.23e+03	0	667	0	0	0	0	0	103	462	0	0	103	51.3	0	0	51.3	0	770	0	51.3	0	1.69e+03	0	565	0	154	103	0	0	0	51.3	0	0	51.3	0	0	0	0	257	1.08e+03	0	0	51.3	51.3	0	0	873	0	154	0	359	103	0	0	0	257	205	0	51.3	924	154	770	0	0	0	0	0	0	359	411	154	719	0	462	257	0	0	513	411	0	51.3	0	0	0	308	1.18e+03	0	0	565	0	1.33e+03	51.3	308	51.3	667	0	0	103	0	0	0	51.3	667	0	0	308	0	205	0	1.28e+03	0	462	359	565	51.3	51.3	205	1.08e+03	0	0	1.49e+03	308	359	0	103	0	51.3	205	0	1.08e+03	0	51.3	0	51.3	0	0	0	0	0	205	0	154	770	0	770	0	103	103	0	0	0	0	51.3	565	0	0	513	0	0	0	0	0	0	51.3	0	308	0	0	51.3	359	0	0	0	0	51.3	0	0	0	0	51.3	0	51.3	51.3	0	0	154	411	975	0	0	0	0	0	0	154	0	462	51.3	0	205	154	0	51.3	873	0	0	0	1.18e+03	0	0	51.3	924	0	1.49e+03	0	0	0	565	1.13e+03	0	257	0	205	411	103	770	0	154	0	0	51.3	0	51.3	0	462	154	0	667	0	0	0	205	0	103	1.54e+03	0	205	0	2.41e+03	205	0	0	154	0	0	0	0	0	154	103	0	462	51.3	154	1.03e+03	0	103	719	51.3	51.3	0	51.3	103	0	205	51.3	51.3	0	565	0	0	0	975	0	0	667	0	411	0	0	51.3	0	51.3	770	51.3	51.3	0	0	719	257	0	103	154	0	154	0	154	0	0	205	0	770	103	154	0	51.3	103	0	308	103	616	1.44e+03	0	0	0	51.3	0	462	0	257	0	565	0	0	0	0	51.3	51.3	205	0	513	154	0	873	0	0	103	0	0	0	51.3	0	1.03e+03	0	0	770	975	0	411	0	0	0	0	257	51.3	154	0	513	308	0	103	0	51.3	0	0	770	0	0	667	0	0	103	359	565	205	0	103	0	0	0	257	0	0	205	51.3	0	0	0	154	51.3	154	205	0	0	411	0	308	359	257	51.3	0	0	0	411	616	51.3	0	0	975	0	0	616	0	873	513	565	2.31e+03	0	513	154	0	103	0	411	0	513	0	51.3	0	51.3	0	565	103	51.3	0	0	1.54e+03	0	359	51.3	51.3	0	0	103	103	51.3	51.3	0	0	0	0	257	719	616	0	0	0	0	2.31e+03	0	51.3	821	51.3	0	0	51.3	205	0	0	51.3	616	0	719	821	0	154	0	51.3	0	51.3	0	0	51.3	565	0	0	51.3	924	1.54e+03	0	205	0	103	0	770	616	565	1.59e+03	0	359	0	616	1.9e+03	257	565	0	0	411	205	0	0	0	0	0	51.3	0	1.64e+03	51.3	873	0	770	103	719	0	0	975	0	0	0	0	0	51.3	51.3	0	0	257	0	0	770	0	51.3	51.3	154	0	0	0	2.16e+03	0	0	0	51.3	770	0	513	154	0	719	0	2.67e+03	2.52e+03	0	616	0	1.54e+03	770	0	257	719	616	0	1.08e+03	51.3	51.3	308	0	770	103	154	0	0	0	51.3	0	0	0	51.3	103	513	0	0	51.3	51.3	667	0	0	51.3	1.69e+03	359	0	565	257	0	0	1.33e+03	0	1.23e+03	0	0	719	0	103	0	205	2e+03	0	359	0	770	0	0	719	0	667	0	0	0	0	411	154	0	924	257	0	0	257	51.3	513	0	0	0	51.3	0	0	51.3	308	0	205	0	205	0	0	0	0	0	411	0	667	205	154	103	513	0	719	0	0	0	0	51.3	51.3	1.13e+03	154	0	205	1.03e+03	0	0	1.49e+03	205	0	205	0	616	0	0	719	154	975	0	0	821	51.3	0	103	0	0	0	103	0	667	1.54e+03	51.3	257	1.39e+03	0	1.08e+03	0	0	154	51.3	719	513	0	257	154	205	103	0	1.69e+03	0	0	411	1.28e+03	667	0	462	0	0	0	0	257	0	0	103	0	103	0	0	308	0	51.3	0	821	51.3	51.3	0	0	0	0	205	0	0	0	51.3	0	359	0	616	154	0	0	205	51.3	51.3	411	257	0	0	0	770	154	0	154	0	0	103	0	0	0	103	103	205	257	0	565	51.3	0	103	513	51.3	257	0	51.3	154	0	0	1.28e+03	51.3	0	0	0	0	0	103	667	0	616	205	51.3	205	1.75e+03	51.3	0	1.44e+03	103	359	0	103	411	0	103	51.3	0	462	205	0	0	257	0	0	0	51.3	205	0	0	0	0	154	0	1.08e+03	0	411	0	257	770	0	0	0	154	0	0	513	0	0	0	51.3	924	103	0	103	513	0	0	308	51.3	0	0	2.16e+03	103	0	205	0	0	0	770	0	0	0	103	308	359	0	0	205	0	0	0	0	0	411	0	154	0	1.08e+03	154	51.3	0	308	51.3	1.54e+03	51.3	616	0	0	0	0	0	0	0	0	257	0	51.3	308	1.08e+03	0	0	616	0	0	0	51.3	0	0	0	0	0	0	0	0	0	103	411	873	0	51.3	616	0	51.3	0	0	51.3	0	0	0	0	257	0	103	51.3	0	0	0	359	51.3	103	0	0	359	51.3	0	0	257	0	51.3	0	51.3	411	0	103	513	770	51.3	0	0	0	0	103	0	51.3	0	51.3	0	0	821	0	205	565	51.3	565	0	103	0	0	719	205	0	51.3	0	205	0	205	205	0	0	0	0	0	0	257	411	0	51.3	205	51.3	0	359	103	462	359	0	154	359	0	0	616	51.3	462	0	0	257	667	462	0	0	359	0	103	205	205	103	308	51.3	0	0	667	0	0	0	0	0	411	154	0	0	0	1.33e+03	0	411	51.3	51.3	1.95e+03	0	205	0	257	0	0	0	51.3	0	0	0	0	1.8e+03	51.3	308	51.3	975	0	0	0	513	51.3	513	308	0	51.3	154	0	308	257	257	103	51.3	513	154	0	0	0	0	0	411	0	0	0	0	0	51.3	0	0	51.3	308	103	0	0	0	205	0	0	51.3	0	257	154	0	0	0	0	0	0	0	0	0	257	0	0	1.08e+03	0	0	51.3	0	308	0	51.3	154	513	0	0	975	51.3	0	0	1.28e+03	0	1.85e+03	0	873	154	0	0	2.82e+03	51.3	0	308	359	0	1.18e+03	0	205	0	0	0	0	1.49e+03	821	0	0	205	51.3	0	0	51.3	51.3	51.3	513	0	103	205	51.3	821	51.3	0	51.3	103	0	154	924	0	51.3	0	205	0	821	103	1.64e+03	719	154	0	513	0	565	0	0	462	770	0	462	0	257	103	257	0	411	0	565	154	0	0	0	103	0	719	308	0	873	0	0	0	0	0	462	51.3	1.28e+03	205	0	821	565	1.33e+03	359	0	1.49e+03	51.3	0	103	0	0	103	411	308	51.3	0	51.3	257	0	103	0	51.3	154	0	0	821	0	0	0	0	462	924	0	0	103	0	0	103	770	0	667	0	0	205	0	0	873	51.3	51.3	0	359	308	0	0	821	0	513	0	308	51.3	51.3	51.3	0	0	0	0	154	0	565	103	924	0	0	565	0	257	0	462	1.69e+03	0	0	821	51.3	257	0	103	719	0	0	0	0	0	0	154	308	205	103	0	0	0	0	1.39e+03	0	0	359	924	0	0	0	103	924	205	103	0	103	205	0	0	411	0	51.3	103	0	873	0	821	154	667	0	0	462	821	0	0	0	0	565	0	0	0	1.08e+03	719	0	0	0	667	1.03e+03	51.3	0	0	51.3	0	462	411	0	103	51.3	51.3	0	0	205	0	0	1.23e+03	103	0	51.3	103	873	51.3	0	0	0	0	359	0	0	0	154	0	0	0	0	0	462	0	565	0	359	0	0	1.9e+03	0	1.23e+03	0	0	0	0	51.3	0	0	0	1.95e+03	1.18e+03	0	257	0	411	0	0	0	0	0	0	51.3	0	0	51.3	0	103	0	51.3	0	51.3	0	1.18e+03	513	0	1.23e+03	0	308	0	0	308	565	51.3	0	51.3	0	0	0	1.28e+03	1.64e+03	0	0	0	0	0	1.9e+03	0	0	0	0	359	0	51.3	1.18e+03	51.3	0	1.23e+03	0	103	308	0	51.3	103	103	0	0	0	821	0	257	51.3	0	0	308	154	0	103	513	103	0	154	257	1.64e+03	0	51.3	0	257	0	0	103	257	0	359	873	0	0	0	1.39e+03	2.36e+03	51.3	1.03e+03	103	0	0	0	873	0	565	0	0	0	359	0	51.3	0	308	0	0	0	719	205	0	462	0	1.13e+03	0	0	2.31e+03	0	0	51.3	0	462	51.3	411	0	975	1.23e+03	1.23e+03	0	1.49e+03	51.3	0	1.69e+03	513	513	0	0	154	51.3	0	103	0	0	51.3	0	308	0	51.3	1.08e+03	0	0	51.3	2.05e+03	0	667	359	0	0	0	154	719	0	0	770	0	0	0	2.52e+03	0	1.44e+03	1.69e+03	0	0	0	51.3	0	0	873	0	1.33e+03	0	0	0	2.26e+03	0	51.3	1.33e+03	205	2.1e+03	770	257	0	565	0	103	0	616	0	0	0	0	0	154	51.3	154	154	0	0	821	103	0	205	51.3	462	719	0	1.18e+03	0	0	0	2.21e+03	0	0	924	51.3	0	1.08e+03	0	257	0	308	0	770	0	0	205	1.03e+03	0	0	1.69e+03	308	0	565	257	51.3	205	513	154	0	1.08e+03	0	51.3	0	0	154	0	0	616	1.75e+03	0	0	1.28e+03	0	924	0	0	0	0	0	0	205	359	1.64e+03	154	0	0	975	462	0	0	616	0	0	0	0	0	51.3	1.39e+03	0	0	873	51.3	205	0	0	103	154	0	411	0	0	0	0	205	51.3	154	0	103	462	462	0	0	51.3	0	0	0	411	51.3	308	0	0	51.3	205	0	411	0	0	0	0	0	667	0	103	103	308	0	0	719	0	205	257	0	51.3	1.03e+03	0	0	0	0	51.3	0	1.59e+03	0	154	154	0	51.3	0	51.3	0	359	0	0	821	103	513	0	0	0	0	51.3	51.3	51.3	0	205	0	0	0	0	257	51.3	0	103	0	0	308	1.59e+03	103	0	411	257	0	411	719	0	103	0	0	51.3	359	51.3	51.3	0	565	51.3	0	0	103	0	51.3	616	51.3	51.3	51.3	0	0	0	411	0	0	0	0	0	719	0	154	154	154	51.3	0	873	205	0	0	51.3	1.18e+03	51.3	0	205	0	154	0	0	51.3	103	0	0	616	0	0	821	154	51.3	103	205	0	154	103	0	0	1.13e+03	0	2.41e+03	0	0	1.59e+03	205	0	0	103	0	308	0	51.3	257	51.3	51.3	411	0	873	0	51.3	0	0	0	51.3	257	103	0	0	0	0	51.3	154	0	205	0	565	0	51.3	51.3	719	308	0	205	1.54e+03	616	205	308	0	821	0	51.3	0	0	0	359	51.3	0	0	0	51.3	565	0	0	0	51.3	257	0	0	51.3	0	0	103	0	308	0	0	308	0	1.03e+03	924	0	51.3	821	205	0	0	462	103	51.3	51.3	205	0	257	1.18e+03	0	205	257	462	0	359	0	0	1.28e+03	0	0	0	1.18e+03	0	103	0	411	0	0	0	103	0	0	205	0	719	51.3	0	0	0	257	0	0	51.3	0	51.3	205	0	0	411	616	0	0	0	1.23e+03	154	0	0	616	0	0	51.3	0	103	103	103	462	0	154	0	0	51.3	0	411	0	0	0	513	308	154	359	0	0	205	565	359	0	308	0	0	0	1.59e+03	0	1.23e+03	873	0	0	0	359	667	0	0	51.3	0	51.3	0	103	359	0	0	51.3	924	0	975	0	565	0	0	411	51.3	616	0	0	103	0	359	0	154	0	154	257	103	257	154	770	0	0	667	0	51.3	154	0	103	51.3	0	0	51.3	770	0	1.18e+03	0	51.3	0	103	154	770	411	411	359	770	0	0	257	0	0	0	770	0	0	0	0	359	0	0	821	0	51.3	0	0	103	0	0	103	51.3	205	103	0	103	51.3	308	103	513	0	103	51.3	0	0	770	0	103	257	0	308	1.69e+03	0	0	1.08e+03	0	1.44e+03	308	0	1.08e+03	0	103	0	257	0	1.64e+03	0	51.3	0	0	257	0	154	0	0	0	0	513	103	103	0	0	0	0	667	0	0	1.49e+03	257	103	411	0	359	359	51.3	51.3	667	0	411	0	154	0	0	0	0	0	51.3	154	0	103	103	0	0	0	0	205	103	0	0	0	0	0	257	975	0	0	103	257	0	975	0	359	205	0	513	1.23e+03	0	51.3	667	0	0	616	0	0	0	154	0	1.44e+03	1.08e+03	0	0	0	411	1.44e+03	462	0	565	0	0	0	0	0	0	154	359	0	103	0	0	205	0	308	462	0	0	0	0	103	51.3	0	257	667	51.3	51.3	565	0	257	0	0	103	51.3	0	103	0	0	51.3	0	0	0	0	0	0	0	0	873	667	51.3	0	0	0	51.3	0	0	0	0	0	0	0	308	205	0	0	0	616	103	154	0	1.39e+03	51.3	0	0	154	51.3	924	0	821	205	0	0	0	0	0	0	308	308	0	0	1.49e+03	205	359	0	462	0	51.3	0	462	0	0	154	0	0	1.39e+03	411	616	565	2.1e+03	51.3	0	51.3	103	205	0	51.3	51.3	51.3	103	0	462	205	0	0	154	103	0	154	103	0	154	205	154	51.3	1.08e+03	0	51.3	0	616	0	0	51.3	308	0	51.3	359	0	1.75e+03	359	359	51.3	51.3	0	205	821	0	0	411	103	103	462	51.3	0	154	51.3	0	205	2.36e+03	0	0	513	0	51.3	0	0	103	667	308	0	873	0	0	205	513	51.3	0	1.39e+03	0	1.33e+03	513	0	0	0	975	0	0	0	0	0	0	205	924	0	0	0	51.3	51.3	0	0	359	0	0	51.3	0	719	2.1e+03	51.3	0	0	411	103	924	0	0	667	821	0	0	205	257	0	975	0	462	0	51.3	719	0	1.39e+03	103	0	0	0	0	103	0	0	103	0	0	0	359	821	1.39e+03	0	1.13e+03	0	0	719	103	0	51.3	924	0	0	103	205	0	0	51.3	205	103	51.3	513	0	0	924	0	205	0	0	0	0	154	0	0	411	924	1.03e+03	0	0	359	51.3	719	0	0	1.03e+03	0	0	103	103	0	924	308	1.28e+03	51.3	0	103	0	411	103	0	0	0	51.3	257	0	0	0	51.3	0	0	0	821	51.3	0	359	0	51.3	0	1.28e+03	0	0	616	103	0	0	1.08e+03	0	0	0	0	103	0	565	205	0	0	0	719	257	154	0	0	0	0	359	0	257	51.3	513	0	205	0	0	873	257	103	0	0	0	51.3	0	0	154	0	51.3	0	0	0	0	667	0	0	51.3	0	0	51.3	0	0	51.3	0	462	0	154	0	0	51.3	0	0	51.3	0	1.18e+03	51.3	359	103	51.3	154	975	1.28e+03	51.3	257	0	0	616	0	359	462	1.18e+03	1.64e+03	0	0	103	0	462	0	308	103	0	616	0	0	0	0	0	359	154	154	0	411	0	0	103	719	0	0	0	257	616	0	257	0	0	462	0	308	359	0	462	0	154	0	0	154	154	0	359	205	0	719	1.54e+03	0	565	616	0	1.33e+03	1.13e+03	0	0	1.69e+03	205	0	0	103	0	462	51.3	0	0	257	821	0	616	154	0	0	1.03e+03	1.39e+03	0	205	51.3	0	51.3	51.3	0	0	0	103	1.03e+03	0	0	0	821	0	411	0	51.3	616	0	667	0	667	1.59e+03	0	0	0	667	154	103	103	0	0	0	359	1.39e+03	0	0	51.3	0	0	51.3	103	0	0	924	0	667	0	0	51.3	154	308	51.3	0	719	0	1.28e+03	1.64e+03	359	0	51.3	1.44e+03	1.59e+03	205	0	51.3	154	154	51.3	308	0	719	975	0	51.3	308	257	0	308	0	0	0	462	103	0	0	205	0	411	0	0	616	0	0	0	51.3	0	0	0	257	821	0	0	103	719	0	0	154	0	616	51.3	0	1.33e+03	0	0	1.28e+03	513	0	462	205	0	51.3	616	0	205	0	51.3	308	205	0	0	0	103	0	975	1.28e+03	154	154	0	719	0	51.3	0	0	0	0	0	51.3	0	719	0	0	154	103	0	359	0	975	0	0	411	0	205	770	0	154	205	1.03e+03	205	205	0	0	1.28e+03	51.3	462	257	0	0	103	0	0	0	1.23e+03	0	0	0	0	821	0	0	51.3	0	0	873	0	0	770	1.03e+03	1.18e+03	103	0	0	1.13e+03	154	565	0	0	0	0	513	0	0	154	0	0	154	0	0	0	0	0	616	205	924	1.18e+03	0	0	0	103	411	0	0	0	0	1.03e+03	0	0	51.3	0	0	462	51.3	0	205	51.3	924	0	1.18e+03	0	411	0	0	0	0	0	0	565	51.3	103	51.3	0	51.3	513	0	1.39e+03	0	0	0	308	0	0	103	0	1.85e+03	51.3	0	565	103	0	0	51.3	257	0	0	154	257	154	0	667	51.3	257	0	0	1.75e+03	0	0	513	0	205	0	257	821	154	0	0	103	0	0	0	1.8e+03	565	308	0	0	0	308	0	308	411	0	257	103	154	0	0	0	0	205	0	51.3	0	51.3	0	51.3	0	0	0	0	0	257	0	0	0	0	0	359	0	0	205	0	0	1.03e+03	308	0	0	103	0	51.3	0	0	873	205	873	0	462	0	411	0	51.3	0	51.3	154	0	0	0	154	51.3	154	0	1.44e+03	770	0	205	0	51.3	51.3	103	154	0	51.3	0	565	0	0	411	103	0	51.3	154	103	0	51.3	359	821	154	0	103	308	462	1.49e+03	0	873	0	0	0	1.08e+03	103	205	1.23e+03	0	0	616	1.9e+03	0	0	51.3	0	821	1.59e+03	0	0	51.3	257	0	0	51.3	873	257	308	0	770	0	0	975	51.3	0	0	0	103	565	0	0	205	667	0	51.3	0	0	1.08e+03	0	616	0	462	411	0	51.3	411	0	0	513	0	0	0	103	0	359	411	0	51.3	0	0	0	0	0	462	0	257	821	103	0	103	0	0	0	924	667	51.3	0	0	51.3	1.03e+03	616	103	257	0	103	513	0	154	0	0	0	2.05e+03	1.69e+03	1.85e+03	0	103	0	1.95e+03	51.3	51.3	103	0	0	0	719	205	0	359	103	0	1.28e+03	359	0	1.39e+03	103	0	103	0	103	616	51.3	0	0	1.49e+03	924	0	51.3	0	51.3	103	0	51.3	308	0	257	0	667	0	1.23e+03	0	1.59e+03	0	0	0	0	0	462	667	0	0	0	0	154	51.3	1.13e+03	0	411	770	0	0	103	0	0	154	0	462	1.28e+03	0	1.54e+03	0	1.85e+03	0	0	0	0	0	154	51.3	2.26e+03	205	0	154	0	308	821	0	257	0	0	513	0	359	51.3	0	0	0	359	103	0	0	0	0	0	0	0	0	51.3	51.3	0	0	0	1.69e+03	154	0	308	770	0	0	308	616	0	0	0	0	0	0	154	411	0	0	0	0	0	103	411	411	205	308	1.03e+03	0	51.3	0	0	1.49e+03	257	873	257	205	0	51.3	1.08e+03	0	0	0	0	103	0	0	51.3	51.3	924	565	154	821	103	51.3	0	462	154	0	51.3	51.3	154	0	0	565	0	51.3	154	0	0	0	770	1.39e+03	719	308	103	51.3	0	0	0	0	205	205	51.3	0	0	0	154	0	0	462	154	0	51.3	103	0	0	0	0	0	0	0	0	51.3	0	154	411	0	1.28e+03	0	0	51.3	0	0	0	0	51.3	0	0	411	0	0	616	975	0	0	0	565	103	1.33e+03	103	462	0	0	103	0	103	0	257	308	51.3	0	0	0	1.59e+03	154	0	103	0	0	154	0	0	1.03e+03	0	2.05e+03	0	51.3	51.3	821	0	462	513	411	0	0	0	0	565	1.23e+03	0	257	0	0	154	719	51.3	0	0	0	0	1.69e+03	0	0	924	0	0	1.64e+03	513	0	1.23e+03	0	924	1.95e+03	719	205	0	411	103	0	1.03e+03	565	0	51.3	0	821	0	411	0	513	0	0	0	0	1.13e+03	0	0	0	770	0	462	0	51.3	1.59e+03	0	51.3	1.33e+03	0	0	0	0	0	0	0	0	154	0	103	103	0	0	0	0	0	0	0	1.18e+03	0	0	103	770	0	924	205	0	0	565	513	103	0	0	411	0	51.3	0	51.3	0	308	205	103	0	0	873	0	873	257	0	308	205	616	0	154	667	308	0	51.3	616	103	0	257	0	0	0	0	51.3	103	0	0	154	0	411	0	0	0	257	0	0	0	51.3	51.3	0	103	103	51.3	565	565	0	0	0	359	1.23e+03	462	0	0	0	0	0	0	154	0	0	103	462	0	1.64e+03	462	0	0	51.3	1.28e+03	51.3	0	1.23e+03	308	0	1.28e+03	0	0	0	51.3	0	51.3	0	103	0	1.69e+03	0	154	0	257	257	821	0	0	0	0	0	924	0	462	513	0	103	0	411	0	0	0	257	0	205	51.3	103	0	462	0	51.3	0	205	0	1.08e+03	154	0	0	0	257	205	0	0	0	0	0	257	103	462	0	0	0	205	103	0	0	154	0	0	1.08e+03	103	411	0	0	51.3	0	1.08e+03	1.03e+03	0	0	0	308	0	411	0	0	0	51.3	667	0	0	103	667	0	0	0	51.3	0	0	565	51.3	0	0	0	0	0	103	0	154	0	565	154	1.59e+03	0	924	0	257	0	51.3	0	308	616	0	308	1.18e+03	205	103	0	257	0	1.08e+03	0	924	0	154	0	257	0	0	821	359	1.44e+03	0	0	359	308	103	51.3	0	51.3	308	359	51.3	205	821	0	0	0	0	51.3	0	0	51.3	565	565	51.3	51.3	0	51.3	51.3	975	1.08e+03	0	0	0	103	0	0	1.03e+03	0	0	51.3	51.3	0	103	0	0	0	154	308	308	0	0	719	51.3	103	51.3	0	0	0	924	0	0	0	1.28e+03	0	1.23e+03	770	154	103	0	205	462	154	205	0	411	0	0	103	0	0	0	51.3	51.3	565	667	0	51.3	0	0	462	0	0	0	411	103	51.3	51.3	0	103	0	308	0	0	51.3	0	51.3	0	205	0	51.3	257	411	0	0	513	51.3	205	0	616	0	308	0	103	154	462	0	359	257	51.3	0	1.23e+03	821	1.23e+03	103	0	0	257	0	0	411	103	51.3	0	0	411	154	462	0	0	0	411	51.3	719	103	0	359	0	1.03e+03	0	0	0	1.28e+03	0	103	411	308	0	0	0	51.3	0	1.23e+03	0	1.03e+03	0	0	51.3	0	1.13e+03	103	0	51.3	0	1.28e+03	0	257	359	359	0	51.3	205	0	0	462	0	51.3	0	462	0	616	0	462	0	0	0	565	0	0	0	103	359	1.49e+03	0	1.23e+03	359	103	0	0	462	0	205	0	0	411	0	0	0	1.03e+03	103	0	205	0	0	0	462	0	770	0	411	359	2.05e+03	0	51.3	0	51.3	770	0	770	0	0	205	770	0	0	51.3	0	0	1.08e+03	51.3	0	154	0	0	0	0	411	51.3	0	0	411	308	0	0	565	0	103	770	0	0	0	411	154	0	103	0	0	1.03e+03	154	0	0	1.13e+03	51.3	616	719	359	51.3	1.13e+03	0	103	0	0	0	0	308	103	0	0	0	51.3	1.03e+03	1.59e+03	257	0	51.3	1.95e+03	103	154	667	1.08e+03	0	308	0	154	0	0	0	0	0	103	0	0	51.3	0	0	770	411	0	0	0	1.03e+03	0	0	0	103	1.28e+03	0	0	359	205	359	0	103	0	0	0	257	0	0	51.3	0	0	0	719	51.3	513	0	411	0	0	0	359	0	0	0	0	205	0	0	257	0	0	770	0	0	205	51.3	0	51.3	0	0	0	0	0	0	1.13e+03	51.3	0	975	0	0	154	0	0	51.3	0	0	0	359	1.28e+03	359	1.64e+03	821	0	0	0	0	154	103	51.3	0	0	257	0	0	770	205	0	0	0	0	1.18e+03	51.3	0	462	0	51.3	0	0	154	154	411	0	51.3	0	1.13e+03	1.39e+03	0	1.23e+03	0	308	308	0	513	1.03e+03	154	0	0	103	0	154	257	0	51.3	0	0	51.3	0	462	0	0	154	51.3	411	51.3	0	205	205	154	0	0	0	0	308	154	154	0	51.3	103	0	0	0	0	924	0	0	0	770	51.3	0	0	0	154	0	0	0	770	411	0	103	359	0	359	103	359	0	0	103	821	0	462	154	924	0	821	0	51.3	0	0	0	0	51.3	103	513	0	0	154	770	513	0	565	1.54e+03	1.64e+03	0	0	154	0	0	0	359	462	0	0	0	0	0	359	0	0	0	1.13e+03	0	0	0	308	0	0	257	1.49e+03	411	0	0	770	51.3	0	103	103	103	0	0	51.3	719	0	51.3	719	719	0	205	0	0	103	0	205	51.3	0	51.3	103	0	462	0	257	0	51.3	0	0	51.3	0	411	0	0	257	257	154	616	411	0	770	0	411	0	1.13e+03	0	1.9e+03	1.54e+03	0	873	0	308	565	0	257	0	51.3	0	51.3	51.3	1.23e+03	103	1.54e+03	1.28e+03	0	257	103	616	0	308	205	0	0	154	51.3	0	103	0	462	411	205	0	205	0	1.03e+03	205	205	565	154	0	0	0	359	0	0	0	0	1.18e+03	0	0	1.69e+03	411	0	1.95e+03	51.3	0	0	0	0	0	1.39e+03	0	0	103	873	0	0	359	0	257	0	0	1.28e+03	0	0	975	1.33e+03	103	616	0	0	0	0	1.23e+03	0	0	667	359	0	565	0	1.03e+03	0	0	513	0	0	0	0	0	0	0	0	0	0	103	103	1.54e+03	0	0	513	359	513	0	0	0	411	359	0	0	1.13e+03	0	205	359	0	616	0	0	0	0	154	873	0	1.03e+03	616	0	205	103	0	0	308	0	257	0	51.3	0	0	0	0	51.3	205	154	257	154	51.3	0	103	975	0	51.3	0	0	0	1.08e+03	103	0	257	0	51.3	0	0	0	0	154	616	51.3	411	0	103	565	0	0	616	616	205	0	51.3	821	0	667	0	0	154	154	0	462	51.3	205	0	0	0	51.3	462	308	0	0	924	0	154	0	0	0	103	0	51.3	0	0	0	0	411	462	667	0	257	51.3	103	0	0	719	0	411	0	667	719	0	308	565	0	462	0	308	513	0	308	0	359	51.3	51.3	0	0	0	154	1.13e+03	462	0	308	0	975	308	154	0	0	667	0	51.3	308	0	103	667	154	0	257	513	0	873	0	0	0	0	0	0	0	0	0	616	1.85e+03	0	770	1.03e+03	0	0	667	0	154	0	873	0	0	462	51.3	719	0	0	154	103	308	359	205	0	0	359	103	1.18e+03	359	924	103	0	0	0	770	0	51.3	51.3	0	411	205	51.3	770	0	770	51.3	0	103	0	770	0	0	770	565	0	0	565	0	205	0	0	0	0	0	308	0	0	1.03e+03	0	462	0	616	0	411	0	667	0	359	0	103	565	51.3	0	0	0	308	51.3	0	51.3	0	205	0	0	0	0	0	154	154	0	1.54e+03	0	0	462	975	873	51.3	0	0	0	770	924	0	0	359	924	0	0	0	0	667	0	0	154	1.03e+03	0	0	257	51.3	0	0	565	0	1.85e+03	359	0	1.03e+03	0	0	513	51.3	0	0	257	205	0	770	873	205	0	821	0	0	51.3	770	0	513	0	154	0	308	0	257	0	51.3	667	0	667	103	0	0	1.75e+03	0	0	0	1.33e+03	0	0	821	0	0	0	103	924	821	0	0	0	308	1.64e+03	667	0	667	0	103	257	51.3	0	0	0	103	0	51.3	0	462	0	0	565	308	411	0	359	821	154	51.3	565	308	0	667	667	0	205	0	51.3	0	0	770	103	0	0	359	154	0	51.3	0	0	0	0	770	1.33e+03	0	308	0	103	0	0	0	51.3	0	51.3	51.3	0	308	0	103	0	0	0	0	0	0	0	154	103	0	1.13e+03	154	205	0	359	0	51.3	0	0	51.3	0	51.3	0	1.9e+03	0	0	359	103	0	359	0	0	0	0	616	0	411	0	0	51.3	0	205	0	103	0	205	257	205	873	0	0	0	205	205	2.21e+03	0	0	0	359	103	462	205	0	2.26e+03	411	565	205	0	0	308	719	0	0	462	51.3	154	0	1.54e+03	51.3	51.3	51.3	0	667	821	411	0	0	51.3	205	0	1.23e+03	0	205	0	0	1.85e+03	154	0	462	103	0	462	0	205	719	719	359	51.3	0	719	0	0	0	821	1.28e+03	0	0	308	0	0	0	51.3	0	0	0	0	0	0	0	51.3	0	0	667	257	0	0	0	205	1.54e+03	0	154	0	0	0	205	0	0	0	154	308	0	0	51.3	51.3	0	51.3	308	51.3	411	0	0	103	0	51.3	0	0	0	1.23e+03	0	0	51.3	154	51.3	1.08e+03	0	616	51.3	0	359	0	0	257	0	0	0	1.39e+03	0	359	0	205	411	308	0	0	513	103	51.3	0	51.3	0	0	0	103	0	0	0	719	0	1.03e+03	0	667	0	0	0	0	205	0	1.23e+03	0	770	0	51.3	51.3	0	0	51.3	462	0	0	0	0	1.59e+03	0	308	565	205	616	0	51.3	462	1.08e+03	308	0	0	0	0	0	0	257	0	975	51.3	0	0	359	0	51.3	1.13e+03	0	0	0	667	1.23e+03	0	0	0	0	0	2.26e+03	0	0	51.3	205	0	51.3	770	51.3	308	462	0	719	411	0	462	51.3	154	0	103	308	0	359	0	565	0	1.18e+03	0	154	616	0	0	0	0	1.44e+03	257	0	1.44e+03	462	0	0	462	0	103	103	719	0	975	205	975	0	0	0	0	51.3	103	0	975	0	0	0	1.18e+03	257	257	0	0	103	0	873	0	0	154	0	308	0	0	51.3	0	565	0	0	0	0	103	0	51.3	51.3	0	0	257	51.3	0	0	0	0	0	0	51.3	51.3	0	0	0	0	51.3	0	0	0	0	1.28e+03	103	0	205	51.3	0	205	205	0	411	513	411	0	0	0	2e+03	103	0	51.3	0	205	51.3	154	308	0	0	0	0	0	0	51.3	0	0	0	0	821	51.3	103	0	154	0	0	0	257	0	0	0	2.31e+03	0	1.13e+03	154	0	154	0	0	0	616	565	0	2.1e+03	1.59e+03	0	0	154	0	1.08e+03	51.3	1.69e+03	0	359	0	51.3	0	0	51.3	51.3	0	873	0	154	103	103	154	103	0	0	51.3	0	0	0	0	0	0	462	0	0	0	51.3	0	0	0	257	0	308	51.3	359	0	51.3	51.3	257	0	0	0	565	0	205	103	154	0	0	103	0	0	770	0	0	359	1.03e+03	0	0	154	51.3	103	308	1.64e+03	51.3	359	0	0	0	0	0	0	0	0	924	0	359	0	0	0	873	0	205	51.3	0	0	359	0	0	0	770	0	0	51.3	0	0	0	51.3	0	51.3	0	0	257	0	0	0	51.3	0	0	0	0	719	103	0	462	51.3	257	0	1.03e+03	51.3	0	0	616	0	1.49e+03	0	462	0	205	0	0	873	257	51.3	359	0	103	770	462	873	0	0	51.3	0	0	0	0	0	0	0	0	51.3	0	0	0	103	1.18e+03	0	51.3	821	154	0	462	154	154	257	51.3	0	0	0	0	154	1.33e+03	205	0	308	0	205	0	513	0	0	0	51.3	0	0	308	0	103	0	257	513	0	667	0	257	821	51.3	924	103	0	0	770	51.3	0	0	1.23e+03	0	1.28e+03	51.3	103	0	103	0	1.18e+03	0	0	154	0	308	513	0	0	0	0	0	411	359	0	513	0	0	205	0	0	0	667	0	2.26e+03	616	51.3	257	513	0	0	0	0	1.69e+03	0	0	51.3	0	51.3	154	0	154	411	0	0	359	0	51.3	1.28e+03	103	308	0	205	0	0	924	0	0	103	205	0	0	0	0	51.3	0	462	51.3	308	51.3	257	0	0	411	205	0	51.3	0	51.3	0	0	0	0	154	0	0	0	154	308	719	0	0	565	616	667	0	0	0	0	51.3	0	0	51.3	1.08e+03	103	0	0	0	1.18e+03	565	0	0	462	0	0	205	1.18e+03	1.08e+03	0	0	616	51.3	0	257	154	0	51.3	1.23e+03	1.13e+03	719	0	0	0	0	0	308	0	0	821	462	0	1.18e+03	0	154	821	51.3	0	0	51.3	411	411	1.33e+03	0	873	0	103	0	667	1.13e+03	0	154	462	0	0	462	924	975	51.3	0	565	51.3	0	205	0	308	51.3	0	154	1.39e+03	51.3	0	51.3	0	0	0	1.9e+03	0	103	0	0	103	51.3	51.3	0	616	51.3	462	0	616	0	0	205	0	0	513	0	359	0	0	51.3	0	0	257	0	359	205	51.3	0	0	0	0	0	0	0	51.3	411	154	0	257	0	103	154	205	1.44e+03	0	0	0	0	103	0	0	154	2.26e+03	0	0	0	0	0	51.3	103	103	0	0	565	0	359	308	51.3	51.3	51.3	0	205	0	0	51.3	257	103	0	0	51.3	0	51.3	51.3	0	0	0	411	51.3	205	0	0	770	51.3	667	0	0	0	667	0	0	0	0	0	411	0	1.9e+03	0	154	616	0	359	51.3	0	1.18e+03	0	0	2.05e+03	51.3	51.3	1.44e+03	0	0	0	462	513	0	0	359	51.3	257	0	0	51.3	0	513	0	1.69e+03	0	1.49e+03	51.3	667	103	0	0	0	257	51.3	51.3	565	462	1.44e+03	0	0	411	0	308	411	0	205	0	0	1.44e+03	565	821	257	0	0	513	0	0	719	359	0	359	0	103	51.3	51.3	0	51.3	462	205	0	0	103	0	0	719	873	51.3	103	0	0	0	0	462	0	0	0	667	1.59e+03	462	0	0	1.59e+03	0	0	51.3	616	103	51.3	0	770	0	770	359	308	103	0	0	0	2.05e+03	257	0	103	308	205	0	308	0	565	0	1.75e+03	0	0	0	565	565	154	51.3	0	0	0	51.3	719	1.08e+03	0	205	0	0	0	873	103	0	821	0	0	359	462	0	770	0	0	0	0	103	616	411	513	257	513	205	0	103	924	205	462	0	154	0	0	103	0	0	0	0	359	667	0	0	616	411	0	51.3	0	257	0	0	257	0	308	0	0	51.3	0	0	154	0	0	51.3	0	0	51.3	51.3	359	0	51.3	51.3	51.3	308	1.33e+03	257	0	154	1.18e+03	0	0	308	975	257	51.3	0	51.3	51.3	411	821	0	0	0	0	1.03e+03	0	0	103	0	0	0	0	0	154	205	359	0	0	0	1.13e+03	257	1.39e+03	51.3	0	0	359	0	103	667	1.03e+03	51.3	0	0	0	0	924	0	0	0	462	0	0	0	513	0	359	51.3	462	0	0	0	257	0	51.3	51.3	0	0	308	0	0	0	0	513	154	0	1.13e+03	0	924	0	1.8e+03	308	873	0	0	0	0	0	51.3	51.3	154	0	257	0	462	0	0	51.3	308	359	0	1.08e+03	0	0	0	0	0	205	0	0	0	1.59e+03	154	0	0	51.3	205	0	154	51.3	0	462	0	51.3	1.23e+03	513	0	51.3	359	0	1.08e+03	308	0	0	0	0	0	51.3	0	0	51.3	257	51.3	0	308	0	1.28e+03	0	462	0	51.3	975	0	0	257	0	103	0	308	411	1.59e+03	51.3	51.3	873	873	0	0	0	308	0	0	565	0	0	154	154	0	103	1.18e+03	0	0	257	51.3	0	0	0	359	0	51.3	0	0	565	205	0	667	51.3	0	0	103	51.3	154	0	770	0	205	0	103	1.08e+03	0	103	154	2.72e+03	0	0	103	770	0	51.3	1.9e+03	975	0	667	1.23e+03	0	103	462	0	308	0	0	0	0	1.8e+03	0	0	2.46e+03	103	51.3	51.3	667	51.3	0	0	51.3	0	0	667	0	103	51.3	103	51.3	0	411	0	411	103	0	616	719	308	0	154	873	0	0	0	257	51.3	0	359	411	0	0	51.3	51.3	873	0	0	0	0	924	0	51.3	0	103	0	1.49e+03	0	51.3	821	0	0	2.26e+03	0	51.3	103	0	0	565	411	51.3	719	103	513	0	462	462	1.03e+03	821	51.3	0	411	51.3	1.75e+03	0	565	154	359	0	873	103	0	51.3	462	0	0	308	51.3	51.3	821	103	975	975	51.3	0	308	0	1.08e+03	0	975	0	51.3	0	0	411	1.13e+03	1.54e+03	0	0	1.03e+03	975	0	51.3	462	0	103	0	51.3	0	51.3	0	411	0	0	975	0	0	719	0	0	154	0	51.3	205	0	0	0	0	0	565	0	770	0	51.3	0	924	0	0	51.3	0	0	0	0	154	0	0	51.3	0	0	103	257	411	0	0	513	565	103	0	513	0	257	308	0	0	1.18e+03	0	103	51.3	0	1.08e+03	0	51.3	0	0	257	0	51.3	0	0	0	0	0	3.08e+03	0	51.3	103	0	0	513	0	0	308	103	51.3	51.3	51.3	308	0	0	0	0	975	0	0	1.23e+03	0	0	0	0	103	0	103	0	359	0	51.3	154	0	0	0	0	873	0	667	513	51.3	0	0	257	0	667	103	565	975	0	51.3	411	51.3	0	0	0	359	0	103	2.16e+03	308	770	975	0	1.39e+03	0	51.3	565	257	513	0	308	0	0	0	257	154	0	770	205	0	359	565	205	0	0	411	51.3	513	0	0	0	0	103	0	0	0	51.3	0	0	0	154	0	1.54e+03	308	0	0	821	411	51.3	0	719	0	0	616	51.3	154	0	0	0	308	0	0	0	0	616	308	0	0	924	359	0	154	257	51.3	719	462	513	0	0	411	103	154	51.3	205	0	51.3	257	0	513	411	0	0	0	1.08e+03	51.3	51.3	0	770	0	0	0	51.3	51.3	0	51.3	0	0	975	0	0	0	411	0	205	0	51.3	0	0	0	205	154	0	0	0	0	103	0	0	0	1.08e+03	0	154	0	0	257	359	873	2e+03	0	51.3	0	0	103	205	0	0	1.49e+03	0	205	0	0	51.3	205	0	0	51.3	0	616	0	103	103	0	719	0	257	0	0	257	51.3	0	0	1.18e+03	0	0	205	103	0	51.3	0	205	103	0	0	513	51.3	205	462	0	103	873	257	0	0	0	205	0	0	0	359	51.3	0	0	0	1.33e+03	359	51.3	565	0	51.3	0	205	51.3	103	0	513	0	0	0	0	257	0	103	154	462	821	154	154	0	257	667	103	0	0	565	308	0	154	719	873	205	51.3	0	0	0	411	1.8e+03	411	0	257	0	154	51.3	0	0	0	873	308	462	103	0	0	667	0	0	0	0	0	0	51.3	0	0	154	0	0	205	154	51.3	975	0	0	51.3	51.3	205	616	308	0	154	257	257	359	0	462	0	0	0	0	51.3	103	0	0	205	103	0	359	0	770	0	359	1.95e+03	51.3	1.33e+03	0	0	0	0	51.3	667	0	51.3	0	0	0	0	1.75e+03	0	0	0	257	0	0	0	51.3	1.9e+03	257	0	0	462	103	0	103	0	2.1e+03	0	359	0	719	0	0	770	0	0	0	51.3	0	719	0	51.3	0	2.67e+03	51.3	0	205	0	0	257	51.3	0	0	0	308	2.57e+03	411	0	0	51.3	0	1.75e+03	0	103	1.13e+03	667	0	308	154	0	0	1.39e+03	0	0	0	51.3	0	0	205	0	0	513	1.39e+03	51.3	0	0	0	205	411	257	103	821	462	616	1.49e+03	0	51.3	205	616	0	0	0	0	257	0	0	51.3	0	513	51.3	0	51.3	0	51.3	51.3	0	0	0	51.3	0	821	0	257	0	51.3	103	1.08e+03	719	0	308	51.3	0	411	411	51.3	0	667	0	513	0	0	0	257	616	719	0	0	0	154	0	667	0	0	0	0	0	154	0	0	103	411	0	51.3	924	103	0	0	0	308	0	103	0	359	0	0	0	0	359	51.3	0	975	0	0	0	821	0	0	359	51.3	0	616	51.3	0	411	51.3	0	154	0	0	0	411	411	51.3	0	0	0	0	0	0	667	0	0	51.3	0	51.3	0	0	205	0	257	0	0	873	103	0	0	0	0	0	565	0	0	0	0	821	0	154	719	0	1.33e+03	0	975	103	0	0	103	103	0	0	103	0	103	0	308	0	0	821	0	0	154	0	0	1.44e+03	0	0	513	0	257	0	0	0	0	770	0	51.3	308	0	257	0	0	205	0	667	308	51.3	0	154	51.3	0	154	0	359	103	51.3	0	205	51.3	0	205	51.3	0	0	51.3	0	0	821	308	51.3	0	257	0	103	154	0	0	154	103	0	205	411	924	0	1.03e+03	0	0	924	51.3	257	616	0	0	1.49e+03	0	0	0	616	462	0	0	103	411	205	924	462	0	51.3	51.3	0	0	51.3	873	411	0	719	0	0	0	1.85e+03	51.3	51.3	0	821	51.3	0	51.3	0	0	1.69e+03	0	154	0	0	205	51.3	51.3	0	154	0	0	0	308	0	0	0	0	821	0	0	1.64e+03	0	359	51.3	103	0	0	1.08e+03	0	0	411	51.3	51.3	154	103	0	51.3	103	308	0	51.3	1.03e+03	154	975	1.03e+03	103	257	0	51.3	462	0	51.3	205	616	0	0	51.3	0	359	0	1.08e+03	0	51.3	51.3	0	51.3	205	0	51.3	51.3	51.3	205	257	0	257	411	51.3	1.18e+03	308	0	0	565	0	2.36e+03	0	0	565	0	51.3	51.3	308	0	1.44e+03	0	0	873	0	0	0	359	0	51.3	0	51.3	0	51.3	462	0	51.3	0	51.3	565	1.13e+03	0	0	154	51.3	1.8e+03	359	0	0	0	1.18e+03	0	0	257	0	0	0	0	1.49e+03	51.3	0	0	0	0	205	0	0	205	154	0	0	308	0	513	411	0	0	0	0	0	103	616	0	359	0	462	0	0	0	257	0	51.3	0	0	0	1.13e+03	51.3	154	0	308	873	0	0	0	565	1.03e+03	51.3	1.08e+03	462	154	0	1.39e+03	1.18e+03	0	154	0	0	0	616	0	0	0	0	0	0	0	0	51.3	0	0	0	205	0	1.54e+03	616	924	257	0	154	154	0	0	51.3	51.3	0	154	0	0	103	0	1.75e+03	770	0	51.3	154	0	103	0	0	0	103	0	0	0	103	411	616	0	0	0	51.3	51.3	0	51.3	51.3	565	0	0	513	103	0	0	154	0	821	0	0	0	821	51.3	0	51.3	0	0	154	51.3	51.3	308	0	0	103	0	103	257	565	0	0	51.3	667	0	103	0	0	1.59e+03	462	0	51.3	513	0	257	0	821	51.3	0	565	0	1.28e+03	770	565	0	308	0	0	0	154	51.3	257	0	0	0	0	51.3	616	0	257	51.3	975	0	0	154	51.3	0	0	205	0	154	154	359	0	51.3	0	308	0	0	51.3	1.13e+03	667	51.3	51.3	0	0	873	0	0	257	0	0	154	51.3	308	103	51.3	975	0	0	154	411	0	0	0	154	51.3	616	0	0	0	103	205	0	51.3	154	257	770	2.16e+03	51.3	0	51.3	154	0	359	51.3	0	51.3	0	0	0	359	0	0	51.3	0	0	0	0	0	565	308	0	51.3	565	0	51.3	103	51.3	308	257	0	51.3	51.3	0	462	0	0	0	0	0	0	51.3	103	0	359	257	0	257	1.08e+03	0	154	0	411	308	0	205	0	0	0	0	0	0	0	0	51.3	0	51.3	205	0	154	0	1.28e+03	154	0	0	0	51.3	51.3	103	513	0	0	0	821	51.3	1.39e+03	0	0	0	0	513	0	0	103	0	103	0	1.54e+03	0	0	0	821	51.3	0	0	0	154	0	0	154	0	0
COAD_tumor	325	813	1.59e+03	0	813	203	40.7	813	569	244	40.7	325	2.32e+03	2.76e+03	0	935	0	1.1e+03	935	0	1.54e+03	1.14e+03	0	2.03e+03	40.7	488	0	854	81.3	447	691	0	244	1.59e+03	0	0	976	0	2.15e+03	0	285	691	122	325	285	0	1.34e+03	569	40.7	691	122	1.5e+03	81.3	691	650	894	366	935	0	407	1.38e+03	1.18e+03	772	854	0	0	122	1.1e+03	0	1.02e+03	40.7	203	203	0	40.7	81.3	854	0	1.59e+03	0	447	122	691	1.18e+03	325	40.7	1.5e+03	163	0	1.87e+03	691	0	203	1.42e+03	40.7	854	1.54e+03	0	935	0	447	40.7	488	1.42e+03	325	81.3	488	203	976	81.3	2.32e+03	1.02e+03	1.18e+03	0	0	0	325	610	1.99e+03	0	1.63e+03	163	81.3	40.7	1.06e+03	40.7	40.7	854	1.1e+03	529	81.3	1.02e+03	163	2.11e+03	1.3e+03	163	732	81.3	732	0	1.59e+03	1.67e+03	0	1.22e+03	0	0	650	40.7	1.26e+03	1.71e+03	0	285	407	447	0	772	122	1.1e+03	1.71e+03	0	40.7	529	366	1.54e+03	0	732	0	569	813	1.26e+03	894	0	0	772	854	0	2.4e+03	0	813	691	1.34e+03	0	325	0	1.14e+03	40.7	0	894	488	0	1.99e+03	0	1.34e+03	122	1.46e+03	447	0	407	772	0	935	407	0	1.71e+03	0	1.14e+03	122	1.26e+03	40.7	81.3	325	0	81.3	0	244	1.22e+03	81.3	0	325	0	1.22e+03	0	1.42e+03	0	407	1.06e+03	81.3	976	854	163	854	81.3	325	976	163	0	1.79e+03	81.3	0	772	0	40.7	894	0	1.42e+03	1.02e+03	40.7	40.7	854	40.7	1.99e+03	0	163	244	0	1.26e+03	732	0	40.7	529	40.7	0	0	81.3	813	2.15e+03	0	40.7	1.02e+03	122	0	1.02e+03	0	1.26e+03	0	854	0	2.28e+03	0	203	691	40.7	81.3	2.72e+03	0	1.22e+03	1.14e+03	0	1.46e+03	203	1.79e+03	81.3	488	40.7	894	854	488	0	813	1.34e+03	1.42e+03	40.7	81.3	1.79e+03	325	813	1.83e+03	325	854	447	1.59e+03	610	325	1.38e+03	0	0	0	0	203	40.7	1.63e+03	488	0	1.26e+03	244	407	40.7	0	529	40.7	1.42e+03	0	1.42e+03	122	0	1.02e+03	325	40.7	1.42e+03	0	1.38e+03	569	40.7	2.32e+03	163	40.7	976	407	1.26e+03	0	0	0	1.34e+03	0	2.28e+03	854	0	0	1.02e+03	1.18e+03	0	894	0	650	569	488	0	691	122	610	488	163	122	0	0	610	1.38e+03	0	407	0	0	1.22e+03	0	0	813	366	0	0	407	285	0	1.14e+03	569	1.38e+03	772	0	447	366	203	407	691	81.3	732	650	1.3e+03	2.48e+03	650	0	0	732	610	203	529	2.07e+03	0	40.7	1.46e+03	813	772	366	976	0	81.3	529	0	1.54e+03	122	772	163	1.67e+03	81.3	1.06e+03	0	894	81.3	122	650	1.22e+03	122	203	610	0	610	0	122	163	40.7	1.38e+03	0	0	1.22e+03	0	1.75e+03	976	1.18e+03	1.83e+03	0	40.7	0	0	529	488	122	772	244	1.06e+03	2.4e+03	0	1.5e+03	1.34e+03	285	1.22e+03	244	407	529	1.1e+03	0	1.06e+03	1.02e+03	0	0	935	0	1.02e+03	1.87e+03	163	1.1e+03	0	1.46e+03	1.75e+03	569	244	2.93e+03	0	0	0	610	1.42e+03	40.7	0	1.14e+03	81.3	854	0	447	0	650	1.18e+03	894	894	40.7	0	529	0	529	0	732	0	0	529	407	81.3	40.7	0	1.59e+03	40.7	0	488	81.3	203	285	0	325	650	366	0	1.02e+03	0	529	40.7	529	569	0	976	0	163	0	1.34e+03	0	0	732	691	40.7	0	813	0	325	488	0	1.38e+03	122	0	935	1.83e+03	244	81.3	40.7	122	40.7	1.02e+03	0	40.7	1.02e+03	935	40.7	0	0	732	0	650	569	40.7	488	0	1.22e+03	1.38e+03	407	40.7	1.42e+03	122	1.3e+03	2.15e+03	0	1.14e+03	976	0	0	1.02e+03	0	1.46e+03	0	569	0	935	0	40.7	40.7	894	0	529	366	0	1.91e+03	0	650	0	203	1.02e+03	0	407	1.22e+03	0	0	1.3e+03	569	40.7	0	935	935	1.54e+03	244	0	203	40.7	1.63e+03	976	0	122	1.06e+03	1.18e+03	772	40.7	81.3	1.14e+03	40.7	1.38e+03	0	40.7	2.36e+03	0	285	1.18e+03	285	1.14e+03	0	0	1.3e+03	0	1.06e+03	244	650	0	0	244	732	691	0	0	732	0	1.18e+03	122	691	0	1.18e+03	772	0	407	691	447	610	40.7	650	0	40.7	1.95e+03	40.7	488	976	1.91e+03	40.7	0	0	0	1.87e+03	0	0	650	732	0	0	1.83e+03	366	0	1.54e+03	163	650	81.3	1.67e+03	325	81.3	285	0	203	610	40.7	40.7	0	1.02e+03	2.03e+03	0	935	1.87e+03	813	407	244	976	732	0	732	40.7	0	1.18e+03	40.7	325	0	407	1.22e+03	529	691	81.3	0	447	854	2.68e+03	0	203	40.7	1.1e+03	447	244	0	447	122	203	285	813	0	0	732	0	285	122	0	813	81.3	0	447	1.46e+03	1.22e+03	40.7	0	0	81.3	1.59e+03	0	0	163	122	488	650	1.1e+03	122	325	0	2.44e+03	488	1.38e+03	40.7	488	1.18e+03	854	0	447	0	1.22e+03	81.3	40.7	935	0	285	1.79e+03	163	1.34e+03	244	0	650	1.83e+03	40.7	203	1.26e+03	1.38e+03	732	163	488	2.56e+03	81.3	1.22e+03	1.26e+03	2.4e+03	488	366	81.3	894	1.06e+03	0	0	407	285	1.75e+03	0	81.3	935	122	0	1.54e+03	40.7	40.7	122	1.59e+03	0	0	40.7	1.22e+03	0	0	0	163	366	1.06e+03	0	325	407	0	1.18e+03	569	163	2.4e+03	813	244	0	1.75e+03	122	0	244	203	0	0	1.06e+03	163	0	0	81.3	1.14e+03	203	610	854	122	285	407	40.7	0	366	1.1e+03	285	81.3	691	854	0	2.93e+03	81.3	0	2.15e+03	40.7	285	122	40.7	1.1e+03	163	0	40.7	650	122	488	2.85e+03	81.3	0	122	488	2.03e+03	976	122	732	366	163	447	0	650	40.7	0	1.3e+03	1.14e+03	81.3	1.26e+03	285	0	488	2.76e+03	1.06e+03	0	772	0	0	81.3	488	1.38e+03	732	40.7	203	0	40.7	3.54e+03	1.38e+03	0	163	2.03e+03	244	0	407	40.7	1.3e+03	0	488	1.75e+03	0	40.7	81.3	772	1.63e+03	0	407	732	650	1.59e+03	0	1.34e+03	1.34e+03	1.95e+03	0	0	1.02e+03	0	569	0	1.38e+03	81.3	1.06e+03	1.1e+03	447	1.1e+03	40.7	1.63e+03	81.3	1.59e+03	0	81.3	1.3e+03	0	2.07e+03	854	81.3	1.54e+03	0	163	40.7	0	163	40.7	40.7	0	447	0	0	2.15e+03	935	1.54e+03	610	935	40.7	1.54e+03	1.34e+03	0	0	2.11e+03	0	0	1.42e+03	976	81.3	610	122	732	0	1.3e+03	40.7	854	0	1.18e+03	732	0	488	569	0	0	81.3	1.79e+03	610	0	1.1e+03	0	1.42e+03	610	40.7	325	1.83e+03	1.02e+03	1.22e+03	0	0	0	1.3e+03	366	0	203	163	650	0	407	40.7	813	0	285	0	813	0	1.91e+03	0	569	732	203	81.3	2.15e+03	0	1.67e+03	0	366	854	935	244	163	0	691	0	0	1.38e+03	122	0	1.34e+03	0	1.46e+03	1.59e+03	244	0	40.7	407	40.7	650	854	0	1.38e+03	40.7	40.7	1.14e+03	122	163	122	40.7	488	0	976	325	1.14e+03	0	81.3	244	40.7	488	40.7	0	0	569	976	163	0	1.1e+03	772	203	81.3	81.3	0	407	1.22e+03	40.7	1.95e+03	0	366	447	894	0	163	244	813	0	569	0	40.7	0	691	40.7	407	0	1.5e+03	81.3	122	1.14e+03	0	0	488	691	0	244	0	1.18e+03	0	0	772	935	772	0	81.3	122	40.7	0	772	1.26e+03	0	0	81.3	0	163	81.3	325	81.3	1.1e+03	40.7	1.34e+03	122	854	40.7	610	1.5e+03	0	40.7	854	0	447	650	40.7	976	203	0	203	0	1.46e+03	0	40.7	0	407	163	2.2e+03	0	0	244	81.3	122	2.03e+03	0	1.1e+03	1.54e+03	163	650	1.59e+03	691	0	488	81.3	81.3	407	0	40.7	122	0	122	81.3	1.34e+03	1.79e+03	122	0	1.3e+03	40.7	1.3e+03	0	1.14e+03	81.3	285	0	122	0	244	0	1.71e+03	0	650	813	0	81.3	0	0	610	122	854	40.7	40.7	488	1.67e+03	163	2.28e+03	0	2.72e+03	0	122	40.7	2.03e+03	1.3e+03	0	1.14e+03	0	1.02e+03	0	732	40.7	1.42e+03	81.3	1.02e+03	1.38e+03	0	1.87e+03	610	40.7	0	1.26e+03	1.79e+03	1.02e+03	0	691	1.3e+03	244	244	732	0	0	610	40.7	285	407	0	0	1.1e+03	1.91e+03	0	0	407	650	0	407	203	0	1.02e+03	1.54e+03	772	0	0	732	0	0	610	772	0	0	0	610	40.7	447	854	0	285	0	1.1e+03	1.5e+03	0	610	40.7	40.7	732	1.02e+03	1.1e+03	163	0	0	732	40.7	732	285	691	163	122	0	529	1.75e+03	0	40.7	1.38e+03	488	1.22e+03	40.7	81.3	1.02e+03	81.3	0	1.63e+03	122	0	0	0	0	854	1.63e+03	2.28e+03	0	325	0	2.36e+03	0	366	0	163	650	0	0	1.3e+03	0	894	366	1.38e+03	0	1.54e+03	122	691	1.02e+03	40.7	40.7	244	81.3	2.24e+03	407	1.26e+03	1.67e+03	1.1e+03	163	0	894	81.3	0	244	447	1.06e+03	1.18e+03	0	0	122	1.02e+03	1.18e+03	447	285	244	122	691	1.14e+03	1.26e+03	1.71e+03	0	0	0	3.37e+03	366	81.3	325	0	40.7	813	0	0	2.11e+03	0	2.11e+03	40.7	0	1.46e+03	285	366	2.03e+03	0	0	40.7	163	40.7	691	488	285	0	691	203	0	203	1.06e+03	325	894	325	366	894	488	1.38e+03	81.3	0	0	2.72e+03	569	0	854	1.75e+03	40.7	0	122	447	0	976	1.71e+03	0	285	81.3	0	854	1.22e+03	1.22e+03	976	122	732	0	122	1.18e+03	40.7	0	854	40.7	0	650	325	0	163	1.34e+03	0	366	40.7	2.24e+03	854	40.7	244	1.02e+03	610	40.7	366	0	0	529	569	488	0	569	772	529	0	122	569	81.3	0	407	0	0	1.14e+03	0	0	325	203	1.18e+03	244	854	40.7	0	1.1e+03	0	366	1.22e+03	0	122	0	325	0	488	2.4e+03	0	935	40.7	40.7	2.44e+03	1.06e+03	407	0	1.1e+03	0	0	488	1.26e+03	81.3	0	2.52e+03	40.7	0	1.91e+03	0	1.18e+03	0	650	0	0	203	1.91e+03	488	0	122	1.63e+03	0	1.06e+03	1.02e+03	772	1.34e+03	325	0	1.3e+03	0	285	81.3	0	1.18e+03	325	1.1e+03	894	203	1.06e+03	325	122	935	894	1.38e+03	0	122	447	0	1.67e+03	1.3e+03	0	325	40.7	569	2.44e+03	0	1.34e+03	40.7	1.91e+03	691	0	0	366	1.71e+03	0	0	122	244	0	2.48e+03	163	0	203	0	1.34e+03	1.26e+03	163	0	366	40.7	772	854	1.02e+03	0	1.91e+03	976	0	0	1.14e+03	40.7	1.1e+03	163	0	976	203	610	0	0	0	325	0	285	325	0	40.7	894	1.14e+03	122	0	1.3e+03	81.3	285	40.7	40.7	0	40.7	407	0	81.3	610	0	935	0	813	0	1.38e+03	366	2.72e+03	0	488	854	1.22e+03	569	122	0	0	407	529	407	0	447	40.7	1.83e+03	0	81.3	285	0	0	1.18e+03	40.7	244	1.83e+03	1.79e+03	40.7	0	244	894	40.7	81.3	772	40.7	0	732	285	122	203	0	325	0	0	0	285	650	0	854	40.7	0	1.14e+03	0	40.7	0	529	0	163	854	40.7	1.38e+03	40.7	1.38e+03	0	1.75e+03	40.7	40.7	1.5e+03	2.28e+03	0	163	1.99e+03	0	285	1.26e+03	0	610	0	1.22e+03	1.5e+03	935	40.7	1.1e+03	163	0	40.7	0	610	1.1e+03	0	610	366	0	732	691	488	894	894	40.7	0	976	366	0	81.3	1.54e+03	285	0	569	1.22e+03	0	650	1.06e+03	0	1.87e+03	650	0	569	1.22e+03	40.7	407	0	0	610	488	244	81.3	0	407	0	244	1.59e+03	0	1.14e+03	0	0	691	0	447	81.3	366	0	40.7	0	163	40.7	81.3	203	0	285	40.7	691	976	0	854	285	0	0	610	285	1.02e+03	0	81.3	1.34e+03	244	122	894	244	1.63e+03	691	40.7	732	650	1.71e+03	0	0	0	407	610	488	0	935	2.68e+03	0	894	610	0	976	1.46e+03	447	40.7	935	40.7	0	285	1.22e+03	203	81.3	1.14e+03	122	813	40.7	488	0	285	0	0	0	772	2.36e+03	81.3	1.1e+03	0	81.3	447	976	40.7	81.3	40.7	2.28e+03	0	122	40.7	772	1.79e+03	488	1.14e+03	854	569	0	122	0	0	2.36e+03	1.46e+03	1.54e+03	0	732	40.7	244	1.26e+03	0	0	529	0	1.59e+03	40.7	894	0	163	81.3	610	0	772	813	1.42e+03	0	691	732	285	81.3	0	285	407	0	163	0	1.14e+03	0	1.3e+03	40.7	81.3	447	244	0	0	40.7	163	40.7	0	447	0	0	447	1.42e+03	0	40.7	569	1.38e+03	366	203	0	0	1.06e+03	0	1.02e+03	0	407	407	813	122	0	569	2.2e+03	1.1e+03	285	1.67e+03	0	894	0	0	0	325	163	40.7	1.71e+03	325	447	325	81.3	0	447	0	0	0	285	1.67e+03	1.71e+03	40.7	0	650	0	935	0	285	163	40.7	0	163	0	0	1.5e+03	976	0	203	81.3	0	0	894	0	894	0	203	1.34e+03	0	0	163	488	81.3	1.67e+03	285	0	0	1.42e+03	0	81.3	163	163	0	81.3	203	244	203	0	163	244	0	81.3	1.22e+03	122	0	529	569	488	0	976	1.71e+03	81.3	40.7	285	0	40.7	0	1.02e+03	0	285	40.7	610	0	0	0	40.7	1.67e+03	2.24e+03	122	0	285	122	325	1.34e+03	0	1.06e+03	1.79e+03	529	40.7	1.75e+03	40.7	203	732	0	407	81.3	0	203	325	1.42e+03	0	285	0	285	163	0	81.3	691	1.1e+03	0	407	122	407	40.7	203	244	0	1.59e+03	894	1.91e+03	1.18e+03	0	0	447	488	0	81.3	285	772	1.22e+03	0	650	0	40.7	1.02e+03	0	0	285	0	732	81.3	1.3e+03	854	0	325	122	772	488	569	40.7	285	1.26e+03	0	1.18e+03	0	1.06e+03	0	163	813	244	122	610	40.7	0	0	1.02e+03	1.14e+03	1.1e+03	813	0	0	81.3	0	0	1.26e+03	163	366	0	163	2.52e+03	447	976	976	285	447	2.11e+03	529	366	285	285	366	1.14e+03	1.06e+03	1.71e+03	0	1.38e+03	1.79e+03	0	285	650	40.7	81.3	976	0	40.7	772	40.7	1.02e+03	122	407	40.7	407	0	0	447	81.3	163	40.7	203	1.18e+03	0	163	894	0	244	691	122	0	1.71e+03	244	0	1.26e+03	650	40.7	244	1.46e+03	407	122	0	1.42e+03	244	40.7	488	0	0	285	0	894	0	285	40.7	81.3	1.38e+03	1.67e+03	366	0	1.63e+03	976	122	203	0	0	122	81.3	81.3	1.54e+03	0	81.3	163	325	366	569	0	0	0	285	650	244	0	366	0	0	0	0	1.38e+03	122	1.14e+03	0	650	0	366	285	81.3	813	772	0	569	0	1.99e+03	81.3	1.5e+03	447	0	366	2.28e+03	163	122	488	366	1.79e+03	0	81.3	244	1.14e+03	203	1.38e+03	0	366	122	163	935	81.3	0	691	285	244	0	285	0	488	569	81.3	0	81.3	610	325	488	1.75e+03	1.1e+03	1.83e+03	1.42e+03	0	1.1e+03	0	488	40.7	0	1.42e+03	0	81.3	650	2.28e+03	772	691	325	569	529	285	40.7	0	0	447	1.34e+03	0	1.38e+03	569	1.34e+03	0	976	0	1.83e+03	0	1.67e+03	488	0	0	325	0	447	0	813	691	0	163	0	1.67e+03	1.26e+03	407	447	1.38e+03	2.76e+03	40.7	772	447	1.1e+03	1.06e+03	366	0	610	0	1.3e+03	244	122	1.06e+03	0	81.3	2.15e+03	122	0	1.46e+03	854	81.3	691	81.3	81.3	976	1.46e+03	203	163	40.7	325	1.02e+03	0	894	854	407	163	0	0	1.71e+03	2.15e+03	0	0	813	0	854	0	0	894	40.7	203	0	122	163	488	894	0	407	163	1.22e+03	569	529	1.67e+03	0	732	447	0	40.7	813	447	122	122	0	407	40.7	81.3	285	81.3	203	0	40.7	488	285	407	203	40.7	1.38e+03	0	569	0	1.87e+03	854	488	40.7	40.7	1.75e+03	325	691	163	81.3	1.26e+03	40.7	285	122	0	772	203	0	1.14e+03	0	0	772	40.7	366	0	529	813	1.1e+03	81.3	40.7	163	0	1.22e+03	1.42e+03	0	1.26e+03	40.7	0	122	1.14e+03	2.07e+03	0	1.38e+03	488	163	650	122	40.7	366	0	935	691	732	0	488	0	529	0	2.11e+03	203	0	976	325	854	0	0	0	0	40.7	569	1.1e+03	407	447	0	0	81.3	1.71e+03	1.34e+03	0	0	366	2.07e+03	0	203	813	1.1e+03	122	935	976	0	772	163	0	1.34e+03	488	0	894	0	2.64e+03	0	894	285	40.7	610	1.46e+03	40.7	203	0	1.5e+03	40.7	1.14e+03	0	691	81.3	1.06e+03	0	163	732	0	488	569	81.3	122	813	0	1.22e+03	650	1.91e+03	0	1.71e+03	935	0	122	935	40.7	1.3e+03	81.3	569	2.72e+03	0	2.64e+03	285	854	366	40.7	732	285	894	40.7	732	203	0	81.3	366	569	1.42e+03	0	244	366	2.56e+03	0	407	569	447	976	40.7	0	610	732	813	650	40.7	894	81.3	0	244	0	285	0	894	285	1.83e+03	40.7	0	0	285	122	163	81.3	0	2.11e+03	163	447	691	1.1e+03	0	569	40.7	1.14e+03	0	0	40.7	0	325	1.26e+03	0	1.1e+03	0	0	2.76e+03	2.07e+03	0	2.85e+03	244	2.03e+03	0	40.7	203	569	813	0	0	976	1.99e+03	122	1.26e+03	122	203	691	0	894	0	1.46e+03	1.71e+03	732	447	40.7	40.7	1.38e+03	0	1.26e+03	203	325	1.71e+03	163	122	2.36e+03	0	0	40.7	813	366	1.87e+03	0	407	0	0	0	163	650	81.3	2.32e+03	0	1.54e+03	0	122	0	2.32e+03	0	1.87e+03	2.68e+03	0	81.3	325	0	0	40.7	203	0	569	0	40.7	122	0	0	529	244	285	40.7	691	0	0	813	40.7	285	1.99e+03	0	0	0	0	1.06e+03	0	40.7	1.34e+03	203	529	366	3.05e+03	0	2.6e+03	854	0	1.14e+03	0	0	650	0	529	40.7	1.14e+03	1.3e+03	1.75e+03	81.3	163	0	0	1.14e+03	1.1e+03	40.7	122	81.3	122	1.14e+03	0	0	325	650	0	1.14e+03	122	650	0	285	569	325	1.02e+03	0	0	0	0	1.26e+03	0	0	1.99e+03	81.3	813	40.7	203	0	691	0	1.02e+03	1.5e+03	122	0	0	40.7	203	203	0	0	0	732	0	285	0	894	285	1.34e+03	488	0	0	894	610	40.7	1.63e+03	854	0	0	1.1e+03	610	81.3	569	81.3	40.7	813	0	813	1.34e+03	40.7	0	0	203	935	0	407	285	0	691	569	650	813	1.67e+03	0	488	0	81.3	976	40.7	1.38e+03	122	894	0	40.7	163	488	122	0	81.3	407	40.7	935	1.22e+03	0	81.3	691	1.75e+03	0	1.5e+03	0	488	203	1.5e+03	0	854	0	163	40.7	0	203	0	40.7	854	488	0	894	0	40.7	0	1.67e+03	0	732	610	1.38e+03	203	1.22e+03	244	0	163	122	935	285	0	772	0	81.3	813	0	813	0	0	610	0	1.26e+03	0	0	325	40.7	122	1.06e+03	610	0	325	0	1.71e+03	894	407	203	0	569	0	81.3	1.79e+03	935	366	691	0	203	81.3	1.3e+03	81.3	1.1e+03	935	529	0	1.59e+03	122	894	1.67e+03	122	0	529	163	2.81e+03	40.7	81.3	1.38e+03	447	122	1.91e+03	732	203	163	40.7	285	0	529	0	1.87e+03	40.7	2.11e+03	1.02e+03	0	81.3	122	40.7	1.79e+03	1.34e+03	40.7	0	0	203	366	0	447	0	1.06e+03	0	0	0	81.3	325	650	40.7	40.7	40.7	203	732	40.7	203	366	0	610	0	81.3	610	0	1.34e+03	325	935	0	0	122	447	0	732	0	0	1.06e+03	122	569	40.7	610	0	81.3	203	0	81.3	1.75e+03	163	0	0	203	0	0	81.3	813	0	122	163	285	0	0	407	691	40.7	529	0	772	1.02e+03	0	0	81.3	2.85e+03	407	40.7	732	0	81.3	488	1.54e+03	81.3	529	0	0	610	0	407	366	1.1e+03	0	529	1.14e+03	40.7	447	407	0	1.75e+03	0	529	40.7	0	610	1.91e+03	81.3	0	0	285	569	935	40.7	1.26e+03	650	610	0	407	81.3	0	529	0	976	610	0	163	0	163	40.7	81.3	40.7	0	244	732	81.3	0	122	122	1.06e+03	1.91e+03	0	81.3	2.15e+03	0	2.11e+03	40.7	0	244	0	325	0	1.1e+03	1.46e+03	40.7	325	0	1.87e+03	0	203	122	81.3	529	81.3	325	0	854	0	1.67e+03	0	1.38e+03	0	0	488	1.5e+03	0	81.3	40.7	0	40.7	163	650	40.7	529	0	40.7	325	0	0	0	529	244	40.7	529	0	0	0	0	366	0	569	40.7	325	0	122	488	366	40.7	935	0	0	366	0	0	285	0	447	325	203	650	1.1e+03	0	772	0	650	1.26e+03	325	0	0	325	1.18e+03	0	0	1.14e+03	40.7	325	529	81.3	0	691	40.7	203	163	447	40.7	0	732	40.7	0	976	0	610	81.3	0	40.7	0	0	0	610	935	0	1.34e+03	407	1.02e+03	0	691	0	1.95e+03	366	1.1e+03	40.7	0	0	1.54e+03	203	122	976	244	894	0	610	0	488	0	1.5e+03	1.46e+03	0	0	650	81.3	0	203	0	122	366	0	285	0	1.02e+03	285	285	40.7	0	691	610	40.7	1.99e+03	0	0	366	1.34e+03	0	813	0	0	122	1.38e+03	81.3	0	1.5e+03	0	407	0	81.3	40.7	894	203	0	0	569	0	0	203	772	813	325	610	0	203	81.3	0	40.7	1.18e+03	40.7	569	203	40.7	325	81.3	40.7	447	407	122	81.3	0	285	0	0	325	40.7	0	529	0	81.3	447	40.7	488	122	366	1.46e+03	40.7	122	203	40.7	244	0	569	40.7	40.7	1.71e+03	0	691	81.3	0	691	976	488	1.22e+03	0	244	1.26e+03	0	0	0	488	1.3e+03	81.3	1.87e+03	0	40.7	1.02e+03	0	935	569	0	122	0	81.3	691	3.09e+03	2.89e+03	40.7	0	1.95e+03	691	0	285	0	325	0	2.72e+03	0	0	122	0	122	122	1.22e+03	0	813	1.38e+03	325	0	0	285	1.18e+03	40.7	0	1.83e+03	0	1.63e+03	650	0	0	1.38e+03	407	1.02e+03	40.7	0	1.5e+03	976	0	0	1.46e+03	244	0	0	610	40.7	325	0	813	854	1.34e+03	40.7	1.02e+03	0	447	81.3	1.18e+03	935	0	447	0	894	122	0	0	529	0	203	0	0	447	81.3	0	0	122	0	285	691	0	40.7	691	0	0	854	2.48e+03	0	163	81.3	1.71e+03	569	0	40.7	0	203	0	0	0	3.17e+03	0	1.46e+03	285	0	1.63e+03	0	0	1.42e+03	40.7	1.95e+03	0	0	407	0	1.02e+03	40.7	40.7	569	1.1e+03	40.7	0	691	1.54e+03	163	0	122	407	285	40.7	1.22e+03	650	1.14e+03	81.3	447	0	0	0	0	0	0	447	1.42e+03	1.3e+03	0	0	1.59e+03	0	0	122	40.7	325	40.7	285	1.18e+03	0	1.87e+03	40.7	163	40.7	650	0	122	1.42e+03	163	81.3	40.7	0	732	407	0	0	1.38e+03	122	0	1.3e+03	40.7	0	0	610	285	163	0	203	163	203	1.83e+03	488	0	163	40.7	732	1.3e+03	40.7	40.7	81.3	0	81.3	1.54e+03	0	325	0	894	976	0	122	40.7	40.7	0	325	894	325	40.7	122	244	650	0	447	0	0	244	81.3	325	407	122	935	1.06e+03	0	1.02e+03	0	2.28e+03	0	1.02e+03	488	0	1.06e+03	122	1.06e+03	122	81.3	40.7	691	0	163	1.54e+03	40.7	285	2.76e+03	0	203	40.7	0	1.54e+03	0	40.7	935	1.26e+03	732	0	40.7	894	0	650	488	163	1.18e+03	813	81.3	407	163	0	1.79e+03	40.7	1.83e+03	894	772	569	81.3	122	244	366	691	0	0	1.26e+03	0	529	0	529	0	447	1.83e+03	2.36e+03	285	610	122	1.18e+03	1.79e+03	81.3	691	610	0	81.3	935	203	0	894	0	244	772	935	0	0	772	40.7	366	285	1.46e+03	0	691	488	122	650	244	81.3	447	40.7	772	122	610	244	0	81.3	81.3	366	0	610	407	122	40.7	0	366	0	488	0	163	325	366	40.7	81.3	40.7	854	0	772	0	0	935	569	529	40.7	325	203	0	244	81.3	0	81.3	244	203	0	163	488	0	488	1.54e+03	854	0	854	122	0	163	0	1.63e+03	0	203	1.18e+03	0	0	1.54e+03	0	0	244	122	732	1.54e+03	2.68e+03	1.06e+03	0	0	0	325	0	0	0	244	0	122	244	0	529	40.7	1.14e+03	1.54e+03	772	0	203	0	40.7	81.3	1.22e+03	122	0	0	122	1.1e+03	81.3	163	447	407	1.22e+03	325	732	0	732	447	244	0	81.3	0	366	203	325	488	40.7	0	0	935	1.5e+03	0	0	40.7	1.46e+03	163	0	1.26e+03	772	529	163	163	0	122	1.06e+03	2.07e+03	163	0	0	81.3	1.59e+03	81.3	203	691	285	447	0	854	0	1.14e+03	325	0	285	732	40.7	244	1.5e+03	40.7	488	1.22e+03	2.15e+03	366	407	691	813	0	0	1.22e+03	285	894	813	0	1.1e+03	447	203	203	285	366	163	0	0	407	1.34e+03	40.7	813	40.7	488	976	0	1.06e+03	0	244	0	81.3	163	0	40.7	1.3e+03	1.02e+03	81.3	0	163	650	122	407	81.3	122	285	40.7	691	1.34e+03	854	407	813	1.5e+03	2.24e+03	40.7	81.3	244	40.7	1.02e+03	40.7	0	610	447	976	0	0	0	0	529	40.7	813	325	40.7	285	488	81.3	488	81.3	122	650	0	0	529	447	1.06e+03	40.7	325	407	569	40.7	203	1.79e+03	163	0	1.67e+03	285	40.7	854	894	0	0	122	691	894	122	0	81.3	650	1.38e+03	407	163	569	325	1.87e+03	81.3	0	894	81.3	2.85e+03	0	3.46e+03	163	0	732	0	0	854	40.7	1.18e+03	1.3e+03	0	0	366	40.7	285	1.38e+03	2.03e+03	0	40.7	2.2e+03	0	529	0	244	122	772	0	1.34e+03	285	40.7	529	0	1.59e+03	1.95e+03	40.7	447	163	244	40.7	0	40.7	40.7	1.06e+03	1.5e+03	163	0	0	366	40.7	407	813	81.3	163	976	40.7	40.7	1.3e+03	285	569	244	0	1.1e+03	1.54e+03	366	40.7	81.3	0	122	0	0	1.79e+03	0	1.75e+03	0	122	244	325	40.7	813	0	488	40.7	0	0	0	529	0	1.42e+03	0	0	1.34e+03	569	203	40.7	1.5e+03	81.3	732	0	122	0	285	40.7	813	81.3	203	894	2.11e+03	0	691	976	0	81.3	0	203	407	244	854	0	285	122	244	0	529	203	732	40.7	0	203	285	0	0	1.06e+03	0	40.7	325	0	772	203	854	122	285	325	854	40.7	0	81.3	488	244	1.5e+03	40.7	772	650	976	40.7	407	691	0	732	1.06e+03	0	0	163	854	40.7	81.3	244	0	366	203	81.3	1.14e+03	1.06e+03	1.02e+03	40.7	0	366	0	407	0	203	40.7	0	732	366	0	285	1.79e+03	40.7	122	40.7	813	122	0	1.02e+03	0	1.06e+03	40.7	40.7	0	0	1.38e+03	81.3	1.54e+03	610	40.7	1.18e+03	1.1e+03	0	0	691	40.7	0	1.67e+03	0	935	1.02e+03	0	1.87e+03	1.18e+03	1.42e+03	81.3	691	0	529	0	529	40.7	2.72e+03	122	0	447	1.67e+03	0	976	0	529	1.02e+03	0	40.7	569	0	325	0	0	772	0	447	0	894	691	0	1.71e+03	1.46e+03	2.07e+03	0	1.67e+03	0	732	122	813	0	122	81.3	569	81.3	0	407	1.54e+03	732	529	0	122	1.1e+03	285	935	1.38e+03	40.7	163	40.7	0	0	488	0	1.02e+03	40.7	1.71e+03	935	0	1.18e+03	407	569	122	122	285	1.79e+03	1.83e+03	1.46e+03	0	81.3	935	0	610	1.54e+03	325	0	488	1.06e+03	0	407	40.7	447	40.7	2.6e+03	81.3	81.3	2.2e+03	0	122	0	0	40.7	0	1.02e+03	1.46e+03	935	0	1.26e+03	0	40.7	407	0	0	854	0	0	0	1.79e+03	81.3	122	40.7	244	122	813	529	0	0	1.5e+03	610	1.22e+03	81.3	772	40.7	285	732	0	569	1.34e+03	488	285	0	691	529	81.3	40.7	285	1.22e+03	0	0	0	366	0	40.7	0	1.14e+03	2.07e+03	407	894	0	122	0	40.7	2.4e+03	122	2.15e+03	0	40.7	976	894	935	244	772	122	0	0	1.06e+03	0	1.14e+03	488	407	244	935	529	529	0	1.1e+03	0	0	0	1.18e+03	1.75e+03	0	40.7	976	163	0	813	0	935	610	0	854	203	244	0	40.7	976	0	407	407	488	0	366	163	0	1.71e+03	1.06e+03	691	0	1.22e+03	163	203	0	203	163	0	935	122	2.07e+03	81.3	1.46e+03	691	732	732	0	244	1.3e+03	163	610	894	1.1e+03	40.7	40.7	0	569	407	40.7	122	163	203	610	0	244	0	488	0	0	0	81.3	0	0	935	1.02e+03	0	81.3	854	325	935	285	1.46e+03	691	0	0	1.67e+03	772	0	732	0	366	0	0	2.15e+03	0	0	1.83e+03	0	40.7	407	407	0	40.7	0	122	40.7	447	325	772	3.01e+03	81.3	0	40.7	610	650	0	1.02e+03	0	0	0	203	81.3	40.7	0	610	40.7	407	0	40.7	1.71e+03	0	935	81.3	244	40.7	0	407	650	407	40.7	732	366	976	40.7	244	0	691	0	976	122	0	1.5e+03	1.02e+03	0	203	0	650	40.7	81.3	529	366	366	163	122	0	813	0	0	0	81.3	650	976	1.14e+03	0	0	203	854	691	0	650	1.22e+03	0	529	40.7	1.83e+03	163	40.7	122	285	0	122	1.5e+03	0	1.1e+03	0	813	285	0	1.1e+03	1.42e+03	0	40.7	366	1.22e+03	0	813	40.7	772	122	976	40.7	325	0	1.18e+03	2.03e+03	40.7	40.7	0	407	366	447	203	1.79e+03	935	40.7	0	0	650	0	0	366	0	691	0	285	0	529	1.14e+03	0	366	366	0	1.1e+03	488	813	1.99e+03	0	40.7	1.54e+03	1.5e+03	0	0	691	366	285	325	0	0	0	935	0	40.7	0	447	0	407	40.7	0	0	1.22e+03	0	0	122	0	772	244	0	203	854	40.7	0	0	772	0	163	2.2e+03	122	0	772	447	81.3	1.67e+03	0	0	0	2.28e+03	40.7	1.06e+03	163	325	40.7	0	40.7	2.76e+03	488	0	285	0	81.3	0	163	81.3	203	0	0	0	610	325	40.7	447	0	813	0	0	325	0	894	40.7	40.7	122	203	0	203	1.95e+03	0	407	0	2.36e+03	772	325	0	244	122	40.7	407	366	40.7	732	0	0	163	488	0	0	976	0	2.11e+03	0	40.7	285	244	0	569	0	0	1.02e+03	0	285	813	610	81.3	610	732	0	0	772	40.7	122	0	81.3	650	0	0	40.7	163	366	1.46e+03	447	1.22e+03	0	529	691	81.3	0	40.7	0	285	366	1.42e+03	81.3	650	40.7	407	0	285	0	0	81.3	0	163	813	1.18e+03	40.7	0	772	366	203	1.22e+03	40.7	1.54e+03	691	0	0	203	0	894	1.22e+03	0	122	0	0	0	285	0	0	407	569	569	0	0	40.7	122	691	122	894	1.1e+03	0	366	0	244	1.34e+03	569	285	203	81.3	0	163	81.3	0	366	976	40.7	0	203	772	0	0	650	81.3	610	447	0	1.67e+03	40.7	2.11e+03	0	163	569	0	0	2.52e+03	488	488	122	0	976	0	0	976	122	122	0	325	1.1e+03	1.3e+03	0	407	0	0	1.34e+03	0	2.64e+03	81.3	610	2.2e+03	0	366	0	488	40.7	1.34e+03	40.7	0	854	610	0	407	203	732	610	691	0	2.15e+03	1.63e+03	81.3	40.7	122	0	325	732	1.91e+03	0	447	81.3	1.34e+03	0	0	285	0	2.24e+03	407	1.67e+03	0	691	244	0	0	935	0	325	285	81.3	0	1.06e+03	366	0	0	1.71e+03	0	81.3	244	163	0	0	1.38e+03	0	691	0	81.3	244	1.26e+03	163	3.46e+03	0	40.7	122	772	325	1.46e+03	0	0	122	244	0	0	0	163	81.3	366	163	40.7	40.7	813	40.7	488	0	0	1.42e+03	1.87e+03	0	0	488	894	0	0	122	40.7	122	488	0	0	894	610	894	447	1.75e+03	772	40.7	732	0	0	529	894	40.7	203	81.3	1.3e+03	1.06e+03	0	366	366	407	40.7	1.42e+03	0	163	163	569	1.83e+03	122	40.7	285	0	1.02e+03	40.7	1.34e+03	772	0	0	40.7	40.7	935	0	0	1.34e+03	285	0	894	691	1.91e+03	0	447	0	0	1.3e+03	0	40.7	366	244	244	122	0	244	1.02e+03	122	569	0	691	0	407	0	0	1.83e+03	122	0	40.7	0	285	772	366	40.7	40.7	0	285	1.42e+03	0	0	285	81.3	163	0	894	366	0	0	366	488	81.3	0	854	366	0	407	935	1.54e+03	0	0	488	244	935	650	0	0	488	40.7	244	0	0	285	0	325	122	40.7	0	0	163	0	0	203	1.79e+03	0	81.3	854	163	0	81.3	691	0	40.7	650	0	732	122	122	854	691	40.7	203	854	0	163	1.67e+03	40.7	0	0	40.7	366	0	854	40.7	163	0	529	40.7	40.7	0	163	40.7	244	0	325	163	1.06e+03	0	40.7	244	81.3	0	244	285	0	1.1e+03	0	732	163	366	285	1.99e+03	772	0	366	1.71e+03	163	1.1e+03	0	0	81.3	325	40.7	163	488	447	163	40.7	163	691	0	407	0	0	0	40.7	407	163	203	0	1.1e+03	650	0	0	366	1.34e+03	0	0	1.1e+03	0	407	244	325	203	325	976	0	0	163	203	203	0	81.3	569	1.02e+03	285	163	81.3	203	285	40.7	244	0	0	325	40.7	40.7	244	976	244	40.7	285	0	0	285	447	0	0	447	0	1.42e+03	0	813	569	610	0	0	81.3	1.18e+03	0	447	0	122	0	1.75e+03	610	0	40.7	0	203	732	0	1.18e+03	488	488	81.3	0	40.7	813	0	40.7	40.7	529	122	81.3	244	0	122	0	407	0	203	1.38e+03	0	285	0	569	81.3	122	0	935	0	40.7	0	1.83e+03	0	244	0	0	0	203	0	40.7	407	0	203	0	40.7	366	0	0	366	163	0	772	163	0	0	244	325	203	40.7	163	447	122	40.7	325	122	40.7	0	0	732	40.7	0	0	772	0	691	0	40.7	0	366	122	122	0	366	40.7	650	40.7	81.3	2.52e+03	81.3	1.95e+03	488	0	244	0	529	366	0	122	0	1.26e+03	0	894	0	1.22e+03	40.7	0	894	0	163	40.7	81.3	447	0	0	163	0	122	772	0	894	0	0	325	813	81.3	732	650	203	366	366	366	691	0	447	366	0	529	0	529	0	691	0	0	0	0	0	976	529	0	0	0	285	0	40.7	40.7	40.7	0	40.7	569	81.3	1.67e+03	244	40.7	40.7	0	40.7	529	40.7	1.02e+03	203	0	285	0	285	0	122	203	40.7	0	0	325	0	0	0	122	40.7	0	0	0	40.7	244	40.7	203	203	0	854	0	0	0	1.38e+03	488	0	854	366	0	0	40.7	1.63e+03	813	163	366	1.87e+03	163	366	163	650	40.7	813	1.46e+03	40.7	122	569	366	0	366	122	1.79e+03	0	1.34e+03	40.7	244	1.59e+03	1.59e+03	0	81.3	813	2.2e+03	447	325	0	40.7	2.72e+03	0	325	1.91e+03	2.11e+03	0	0	1.38e+03	40.7	81.3	569	2.52e+03	0	0	732	40.7	244	1.5e+03	0	407	0	81.3	0	529	610	285	0	610	1.18e+03	854	0	0	0	569	244	0	0	529	0	0	610	0	1.26e+03	0	40.7	203	366	0	0	0	203	1.34e+03	0	1.26e+03	0	0	40.7	366	0	40.7	1.59e+03	0	2.15e+03	0	0	81.3	650	488	0	488	0	163	81.3	569	244	81.3	203	0	1.87e+03	935	0	0	854	0	81.3	0	650	81.3	0	407	488	0	0	122	1.18e+03	285	0	1.59e+03	0	0	0	1.42e+03	163	0	1.02e+03	1.14e+03	650	163	447	0	203	529	935	244	0	732	0	1.42e+03	40.7	163	40.7	407	203	285	0	203	2.6e+03	2.64e+03	0	0	285	40.7	0	40.7	40.7	0	1.79e+03	40.7	447	691	0	0	81.3	163	40.7	407	0	1.83e+03	0	40.7	976	0	285	366	0	0	854	772	366	407	0	0	40.7	0	0	1.46e+03	894	122	0	81.3	244	1.83e+03	40.7	40.7	0	0	976	529	0	0	203	1.63e+03	488	203	0	813	0	447	0	0	0	0	0	40.7	1.46e+03	0	0	366	2.81e+03	325	0	732	1.99e+03	1.5e+03	1.71e+03	0	163	40.7	569	0	122	0	0	203	0	0	0	2.4e+03	894	0	447	366	0	40.7	0	691	1.06e+03	0	0	1.95e+03	407	407	81.3	529	447	40.7	1.75e+03	163	244	0	610	1.14e+03	122	40.7	0	0	976	0	203	0	976	81.3	1.06e+03	935	0	0	650	1.67e+03	285	0	1.18e+03	325	0	163	1.22e+03	40.7	894	976	0	0	0	81.3	447	40.7	1.83e+03	0	122	122	691	1.3e+03	732	0	0	407	81.3	1.18e+03	650	203	163	0	0	1.02e+03	40.7	40.7	1.26e+03	81.3	1.67e+03	488	0	0	0	529	772	1.3e+03	1.91e+03	772	0	0	122	0	813	203	122	122	772	285	366	0	732	244	813	0	1.06e+03	40.7	0	772	407	407	772	488	0	447	0	0	0	854	366	122	0	81.3	1.22e+03	203	244	81.3	0	81.3	1.02e+03	1.91e+03	163	610	0	1.38e+03	40.7	1.79e+03	610	0	813	244	0	244	0	0	650	0	772	488	244	407	0	1.26e+03	40.7	1.34e+03	366	122	0	40.7	0	447	935	732	732	40.7	2.07e+03	0	1.1e+03	81.3	1.18e+03	0	122	0	1.26e+03	0	1.22e+03	569	1.14e+03	122	0	0	0	0	81.3	366	0	40.7	0	0	691	772	529	529	0	366	0	0	81.3	0	0	0	935	935	488	81.3	0	1.1e+03	0	529	0	0	325	325	0	122	569	163	244	0	0	203	203	122	0	40.7	0	0	732	447	325	40.7	244	285	610	0	244	1.02e+03	0	122	40.7	163	610	0	0	163	1.22e+03	81.3	0	40.7	81.3	81.3	203	122	285	40.7	1.46e+03	163	285	285	0	0	163	285	772	366	285	569	163	2.24e+03	40.7	203	0	488	1.46e+03	691	1.38e+03	0	610	0	0	325	0	1.3e+03	1.06e+03	0	0	0	488	0	0	610	0	529	0	650	81.3	0	1.59e+03	1.1e+03	1.46e+03	1.06e+03	203	203	325	1.67e+03	569	0	610	0	163	854	81.3	0	1.22e+03	203	40.7	1.3e+03	285	40.7	407	0	81.3	488	40.7	0	366	40.7	1.06e+03	81.3	0	40.7	0	976	244	0	0	122	813	244	1.22e+03	0	325	1.1e+03	0	325	81.3	0	1.67e+03	0	0	650	610	0	203	244	894	81.3	0	569	163	2.11e+03	569	407	0	407	610	40.7	1.46e+03	0	488	0	1.02e+03	732	40.7	81.3	40.7	285	366	0	81.3	1.1e+03	203	122	0	285	1.1e+03	1.5e+03	81.3	529	122	40.7	1.06e+03	163	0	0	122	0	122	163	529	0	407	244	1.06e+03	81.3	40.7	325	732	40.7	0	0	203	203	366	285	1.67e+03	0	0	691	244	488	0	40.7	40.7	325	40.7	0	0	122	163	40.7	325	1.1e+03	0	81.3	1.14e+03	81.3	244	0	529	325	0	203	244	0	732	244	122	325	1.26e+03	1.3e+03	0	40.7	285	0	0	610	894	0	0	203	81.3	81.3	0	447	0	285	40.7	0	81.3	244	488	325	0	1.14e+03	0	244	2.4e+03	0	40.7	1.34e+03	0	0	0	285	0	1.06e+03	488	244	0	488	0	244	244	40.7	488	894	0	529	0	0	40.7	0	407	244	40.7	0	0	894	203	529	0	1.06e+03	40.7	122	366	285	0	569	854	0	0	569	407	81.3	163	0	0	1.59e+03	0	732	366	0	976	203	0	1.42e+03	0	1.1e+03	40.7	0	691	0	0	40.7	163	244	81.3	447	1.1e+03	0	40.7	122	285	772	0	407	0	0	569	81.3	0	203	0	40.7	325	0	488	935	203	40.7	244	0	569	0	366	488	447	569	81.3	407	569	569	1.75e+03	0	0	1.83e+03	0	285	1.1e+03	0	0	488	0	732	854	488	366	40.7	81.3	691	0	0	813	81.3	0	40.7	1.02e+03	325	0	0	1.71e+03	732	0	894	0	2.03e+03	40.7	772	569	163	732	0	854	0	163	529	0	325	40.7	1.18e+03	0	447	81.3	1.59e+03	1.79e+03	40.7	1.1e+03	772	0	0	40.7	0	244	691	203	163	1.38e+03	0	122	0	732	0	203	0	40.7	1.79e+03	285	81.3	0	122	244	244	40.7	1.5e+03	81.3	0	1.22e+03	0	569	203	1.26e+03	0	1.91e+03	0	772	529	40.7	122	1.14e+03	122	2.2e+03	0	2.03e+03	203	0	40.7	2.56e+03	0	407	366	1.06e+03	0	0	650	0	1.5e+03	40.7	0	1.83e+03	285	0	0	325	732	0	285	285	122	40.7	40.7	0	691	40.7	447	0	40.7	650	325	285	244	163	40.7	40.7	0	1.26e+03	1.38e+03	40.7	0	2.64e+03	203	1.95e+03	0	447	203	407	0	1.38e+03	40.7	0	894	285	122	122	0	163	1.26e+03	0	40.7	650	488	0	0	244	0	40.7	40.7	447	122	0	1.14e+03	1.06e+03	244	0	0	40.7	1.22e+03	325	325	650	0	122	40.7	569	40.7	0	244	1.06e+03	0	1.14e+03	244	0	0	650	0	163	0	40.7	2.56e+03	1.87e+03	0	203	0	1.95e+03	854	81.3	1.1e+03	366	0	285	0	691	81.3	529	0	813	163	0	1.22e+03	2.64e+03	325	0	854	203	40.7	0	935	0	1.22e+03	894	40.7	40.7	0	163	0	0	569	0	40.7	854	81.3	81.3	569	0	0	935	488	163	732	0	244	569	163	0	1.79e+03	407	81.3	2.15e+03	0	0	2.11e+03	0	0	0	0	1.71e+03	244	0	40.7	40.7	122	0	1.14e+03	40.7	40.7	0	732	40.7	488	407	447	40.7	81.3	0	0	0	163	0	1.42e+03	122	40.7	81.3	285	0	1.42e+03	0	447	1.22e+03	0	0	0	203	81.3	0	285	0	203	1.3e+03	0	407	0	0	366	650	0	2.15e+03	0	0	1.02e+03	0	976	40.7	732	203	0	81.3	1.3e+03	0	285	40.7	529	0	0	447	447	40.7	1.34e+03	0	529	0	1.34e+03	40.7	0	40.7	40.7	488	81.3	0	0	0	650	447	0	569	0	0	203	81.3	854	325	732	407	0	81.3	0	610	40.7	2.44e+03	81.3	1.5e+03	407	0	1.67e+03	0	1.14e+03	325	40.7	732	529	0	0	163	0	488	0	407	81.3	0	447	0	81.3	0	529	40.7	325	40.7	40.7	894	0	285	0	81.3	1.67e+03	0	0	1.71e+03	244	285	285	1.3e+03	163	81.3	813	244	772	488	772	0	650	0	81.3	81.3	0	650	569	163	366	366	0	40.7	1.46e+03	0	40.7	40.7	0	0	0	1.38e+03	163	0	122	81.3	285	0	0	40.7	772	81.3	1.14e+03	1.34e+03	40.7	2.28e+03	610	81.3	0	0	1.1e+03	2.44e+03	81.3	0	122	0	163	2.44e+03	285	244	0	0	488	0	40.7	0	203	0	772	0	40.7	0	569	0	1.14e+03	325	285	569	0	1.54e+03	285	610	1.1e+03	610	0	81.3	3.33e+03	1.02e+03	0	2.52e+03	813	0	163	854	0	772	0	40.7	122	529	0	122	650	0	1.26e+03	163	1.5e+03	0	244	0	0	203	40.7	0	81.3	81.3	1.34e+03	0	203	0	0	650	0	0	1.5e+03	0	407	0	40.7	366	40.7	163	1.99e+03	122	1.18e+03	407	81.3	0	1.87e+03	285	0	0	203	203	40.7	285	0	366	163	0	0	0	0	81.3	2.32e+03	0	650	325	244	40.7	285	1.3e+03	0	1.06e+03	81.3	40.7	1.22e+03	0	203	122	81.3	163	203	0	0	813	0	244	813	0	325	0	1.22e+03	1.26e+03	0	81.3	0	285	732	0	1.02e+03	447	40.7	0	163	0	81.3	366	529	40.7	325	691	163	325	203	366	0	691	122	1.3e+03	0	935	2.03e+03	0	40.7	1.59e+03	0	0	2.64e+03	163	0	40.7	0	691	1.59e+03	203	0	203	0	1.38e+03	0	122	0	40.7	203	0	732	0	0	0	366	569	0	0	772	0	935	244	0	1.99e+03	0	0	0	1.14e+03	0	488	0	122	40.7	529	0	1.34e+03	0	529	2.07e+03	0	1.3e+03	0	81.3	0	1.1e+03	244	0	81.3	1.95e+03	122	40.7	0	3.09e+03	569	40.7	0	366	0	325	732	0	1.22e+03	2.11e+03	0	40.7	163	366	122	122	0	650	3.25e+03	0	163	325	0	0	1.91e+03	81.3	81.3	203	0	1.18e+03	81.3	0	325	40.7	285	2.07e+03	81.3	529	163	1.67e+03	203	772	2.28e+03	81.3	447	0	285	0	1.87e+03	325	122	203	0	0	163	3.21e+03	5.41e+03	2.44e+03	0	650	0	1.38e+03	244	691	40.7	0	122	1.22e+03	1.75e+03	40.7	0	650	1.79e+03	0	285	976	203	0	40.7	203	976	0	40.7	40.7	0	163	935	0	1.18e+03	122	40.7	122	447	0	447	0	366	0	488	569	203	813	0	0	0	163	488	244	0	244	0	203	0	894	1.06e+03	0	0	81.3	0	366	0	285	1.5e+03	81.3	325	1.38e+03	0	0	244	1.14e+03	325	0	1.5e+03	2.52e+03	285	2.6e+03	163	1.06e+03	0	325	610	650	0	2.97e+03	0	2.11e+03	529	0	1.59e+03	81.3	407	122	0	732	325	366	407	1.34e+03	0	0	122	407	0	0	569	81.3	0	0	569	0	0	488	122	0	691	488	285	40.7	529	0	0	0	366	0	0	325	447	813	0	1.63e+03	0	40.7	0	407	1.38e+03	0	40.7	447	325	854	488	1.75e+03	0	1.26e+03	81.3	0	650	0	0	81.3	0	0	81.3	163	0	244	691	122	569	407	122	691	0	1.75e+03	0	366	0	203	0	732	40.7	529	40.7	40.7	122	81.3	529	0	1.38e+03	1.91e+03	1.34e+03	0	0	40.7	40.7	0	0	1.14e+03	0	122	40.7	0	569	366	650	0	366	407	40.7	0	40.7	81.3	691	1.46e+03	569	1.34e+03	40.7	0	407	0	40.7	1.26e+03	0	285	203	854	0	40.7	40.7	935	1.83e+03	40.7	40.7	488	40.7	0	2.15e+03	0	529	1.3e+03	0	447	407	0	163	244	0	81.3	366	1.14e+03	1.87e+03	0	1.42e+03	81.3	488	0	772	40.7	1.06e+03	610	935	0	122	0	0	325	0	122	40.7	0	0	0	163	163	0	203	203	407	0	0	163	0	529	0	122	122	81.3	0	732	1.3e+03	0	40.7	244	772	529	81.3	2.03e+03	1.87e+03	122	0	1.34e+03	0	1.75e+03	0	122	0	366	0	325	0	81.3	0	488	40.7	1.22e+03	0	610	0	163	1.83e+03	244	0	4.55e+03	0	529	0	0	0	894	1.3e+03	40.7	0	122	40.7	1.18e+03	0	569	203	0	894	0	0	488	0	0	203	203	366	0	0	1.06e+03	1.87e+03	244	0	163	2.07e+03	81.3	488	40.7	40.7	813	81.3	0	610	610	40.7	0	2.15e+03	81.3	0	285	0	0	0	1.26e+03	122	1.5e+03	976	163	122	732	1.67e+03	40.7	2.32e+03	0	1.22e+03	1.54e+03	1.38e+03	40.7	325	122	81.3	0	0	366	40.7	0	407	1.02e+03	0	0	40.7	0	0	40.7	407	1.1e+03	0	772	244	0	0	0	732	40.7	0	1.34e+03	40.7	1.34e+03	40.7	0	1.34e+03	0	40.7	1.3e+03	366	0	163	0	894	488	122	1.14e+03	569	0	0	244	40.7	894	0	1.3e+03	366	0	40.7	122	1.1e+03	0	163	1.34e+03	40.7	122	0	325	447	40.7	1.26e+03	0	81.3	529	325	285	0	0	81.3	122	203	0	81.3	447	0	0	0	366	0	40.7	813	0	1.46e+03	244	122	81.3	0	40.7	122	976	1.99e+03	0	81.3	732	122	0	0	244	40.7	0	0	0	1.91e+03	163	81.3	0	1.42e+03	122	40.7	0	0	610	650	285	1.63e+03	163	122	0	0	203	1.79e+03	0	122	650	488	0	40.7	203	0	0	1.22e+03	1.22e+03	0	691	244	81.3	407	203	40.7	1.02e+03	81.3	610	40.7	122	0	691	0	1.02e+03	203	285	40.7	0	0	40.7	203	1.42e+03	366	81.3	1.75e+03	0	0	0	0	854	40.7	122	976	0	1.38e+03	935	244	0	40.7	1.71e+03	0	40.7	0	1.46e+03	0	0	1.22e+03	569	0	650	0	529	610	0	325	203	244	0	610	0	447	0	122	894	447	40.7	813	610	0	244	0	40.7	2.97e+03	1.54e+03	0	81.3	0	81.3	650	732	0	0	81.3	1.02e+03	0	163	40.7	0	0	407	163	772	0	0	529	1.5e+03	0	81.3	0	1.02e+03	285	163	1.02e+03	0	0	0	0	163	0	0	0	976	976	610	40.7	732	935	40.7	1.42e+03	976	203	732	1.22e+03	285	40.7	407	2.03e+03	691	203	81.3	81.3	0	1.59e+03	1.18e+03	0	976	447	407	569	0	122	122	0	813	40.7	203	163	1.26e+03	0	0	529	163	0	1.34e+03	0	0	447	203	0	1.18e+03	0	0	447	772	203	40.7	1.59e+03	0	0	2.28e+03	0	285	244	0	122	650	0	203	81.3	0	854	0	1.71e+03	1.75e+03	0	40.7	122	0	0	0	1.26e+03	0	813	0	610	1.02e+03	0	203	81.3	0	0	772	2.36e+03	0	40.7	0	1.1e+03	0	1.5e+03	1.42e+03	0	40.7	1.22e+03	1.38e+03	1.87e+03	122	81.3	772	976	0	610	569	813	203	40.7	2.97e+03	40.7	1.99e+03	0	976	2.15e+03	0	163	691	569	0	2.36e+03	0	2.64e+03	0	610	0	2.56e+03	40.7	40.7	244	40.7	244	0	40.7	163	529	732	285	81.3	285	163	81.3	244	40.7	0	488	325	122	163	203	569	1.22e+03	0	691	1.14e+03	0	569	366	366	40.7	285	0	0	122	366	81.3	81.3	0	691	1.02e+03	1.67e+03	203	0	894	732	81.3	1.63e+03	1.87e+03	40.7	0	81.3	0	163	122	40.7	1.1e+03	2.03e+03	0	0	40.7	40.7	81.3	1.1e+03	40.7	163	976	0	1.71e+03	691	81.3	325	894	976	0	0	203	285	122	1.06e+03	1.22e+03	40.7	772	894	285	650	1.91e+03	366	81.3	1.67e+03	0	40.7	610	0	1.79e+03	854	244	0	732	203	0	488	122	1.42e+03	244	244	40.7	0	0	40.7	1.14e+03	81.3	447	40.7	0	1.06e+03	0	813	40.7	0	163	0	732	81.3	447	285	813	0	1.54e+03	81.3	40.7	81.3	854	0	40.7	285	40.7	40.7	366	407	447	0	40.7	40.7	0	40.7	407	122	40.7	0	40.7	0	0	772	1.02e+03	325	122	40.7	203	1.71e+03	732	0	691	0	447	81.3	325	1.71e+03	569	163	1.14e+03	366	2.03e+03	1.22e+03	0	366	40.7	0	407	40.7	285	325	0	407	163	325	40.7	1.1e+03	0	1.5e+03	2.97e+03	0	203	81.3	325	529	40.7	0	732	122	0	1.83e+03	244	0	0	0	0	610	0	894	0	1.79e+03	0	0	244	0	0	0	813	0	203	0	203	447	0	813	0	244	122	0	0	569	81.3	732	325	0	285	0	163	935	0	1.59e+03	40.7	0	0	163	325	40.7	1.54e+03	203	447	0	0	0	40.7	772	1.06e+03	40.7	1.95e+03	772	0	40.7	691	122	0	0	285	0	0	366	40.7	1.06e+03	0	650	0	40.7	650	0	0	0	81.3	0	366	40.7	203	569	163	163	203	650	0	447	488	122	3.78e+03	1.5e+03	0	407	0	0	285	0	0	1.38e+03	244	0	529	366	2.76e+03	488	0	772	122	650	0	285	40.7	0	203	325	0	691	203	40.7	122	0	285	163	447	894	569	772	732	81.3	976	122	40.7	1.02e+03	0	122	0	40.7	1.38e+03	244	325	0	610	203	0	0	935	81.3	447	0	0	650	40.7	0	203	447	366	407	488	244	122	203	163	40.7	325	1.59e+03	2.2e+03	0	163	0	407	447	0	0	447	1.34e+03	1.5e+03	81.3	0	529	0	203	0	1.06e+03	40.7	40.7	366	0	40.7	40.7	0	81.3	203	407	0	40.7	244	1.5e+03	163	122	0	1.18e+03	325	0	2.15e+03	163	325	0	732	0	0	0	244	0	0	1.14e+03	0	610	1.5e+03	366	81.3	122	1.38e+03	122	40.7	569	732	40.7	244	203	0	0	569	163	488	285	0	0	40.7	0	40.7	81.3	81.3	0	0	488	0	163	0	40.7	0	285	732	0	0	40.7	976	285	285	0	691	1.3e+03	81.3	0	81.3	40.7	244	0	407	772	366	285	81.3	366	0	854	1.38e+03	1.34e+03	244	0	610	285	0	0	529	610	1.38e+03	1.5e+03	40.7	1.22e+03	1.02e+03	0	0	163	0	163	488	1.83e+03	203	0	366	203	1.14e+03	0	529	0	976	732	1.5e+03	0	0	163	0	244	122	0	0	0	488	40.7	0	488	203	1.95e+03	0	1.79e+03	81.3	0	894	1.14e+03	1.06e+03	40.7	40.7	244	407	0	447	163	407	854	732	0	1.14e+03	0	0	1.59e+03	0	40.7	3.17e+03	529	0	163	1.91e+03	0	0	529	1.63e+03	0	0	1.18e+03	40.7	81.3	610	163	1.3e+03	0	732	40.7	366	610	894	203	366	0	569	40.7	0	650	0	122	203	244	0	40.7	203	894	163	0	40.7	122	0	1.06e+03	40.7	325	244	40.7	1.3e+03	163	40.7	569	0	40.7	163	894	0	40.7	81.3	650	0	0	569	40.7	0	488	0	0	0	40.7	0	0	325	40.7	1.99e+03	610	163	244	0	163	0	81.3	1.02e+03	0	1.42e+03	0	0	122	0	0	1.46e+03	122	0	732	0	122	0	1.3e+03	0	894	1.26e+03	244	529	0	81.3	40.7	1.3e+03	244	0	40.7	285	40.7	122	0	325	203	447	40.7	244	163	1.1e+03	1.75e+03	447	244	1.99e+03	0	935	2.15e+03	163	325	569	1.95e+03	1.46e+03	0	0	325	650	813	81.3	650	976	0	81.3	1.3e+03	0	0	244	447	203	122	122	325	81.3	40.7	285	203	244	1.75e+03	488	0	650	610	81.3	40.7	0	40.7	40.7	1.54e+03	447	691	0	0	569	122	894	0	325	0	772	40.7	732	244	1.83e+03	244	0	1.26e+03	0	0	0	407	122	2.4e+03	854	122	40.7	81.3	569	122	40.7	122	122	3.46e+03	0	366	163	81.3	772	0	40.7	1.42e+03	0	40.7	203	244	0	0	732	0	122	0	1.22e+03	0	488	0	0	366	81.3	650	163	3.62e+03	0	81.3	325	488	407	0	0	163	40.7	529	1.67e+03	0	1.18e+03	1.22e+03	122	122	894	0	529	40.7	1.1e+03	407	40.7	0	1.46e+03	0	366	529	81.3	122	366	325	0	40.7	163	366	447	0	1.22e+03	0	0	691	40.7	488	40.7	1.42e+03	0	1.06e+03	569	0	81.3	1.18e+03	772	40.7	0	203	244	2.2e+03	0	0	81.3	813	569	0	122	244	1.59e+03	691	285	0	0	40.7	244	732	40.7	366	163	0	40.7	0	610	0	610	529	0	569	1.22e+03	0	1.54e+03	1.22e+03	0	894	366	40.7	772	163	0	163	1.14e+03	488	122	772	0	0	732	40.7	935	691	854	203	366	488	2.36e+03	0	325	1.67e+03	0	0	691	0	40.7	0	163	285	40.7	0	81.3	1.42e+03	0	203	40.7	1.87e+03	854	0	0	1.63e+03	0	610	0	81.3	285	0	732	0	1.1e+03	0	0	2.36e+03	0	285	203	488	0	81.3	813	40.7	122	0	0	163	0	0	529	40.7	1.34e+03	691	81.3	1.71e+03	488	2.2e+03	0	447	1.79e+03	81.3	203	0	0	0	732	569	0	488	1.34e+03	0	0	40.7	244	0	163	0	1.18e+03	0	488	0	732	0	1.34e+03	2.11e+03	0	122	366	81.3	122	163	0	81.3	81.3	691	122	488	0	0	1.87e+03	772	0	407	0	0	40.7	0	0	203	366	2.03e+03	122	0	40.7	488	1.63e+03	81.3	0	0	3.05e+03	2.93e+03	0	40.7	40.7	0	0	2.93e+03	203	122	854	0	0	569	407	244	163	0	0	0	813	285	366	163	285	1.71e+03	40.7	447	1.42e+03	40.7	447	0	1.18e+03	122	1.71e+03	0	488	325	772	569	0	0	529	40.7	0	122	163	203	0	0	0	0	0	0	1.46e+03	0	691	81.3	0	0	325	244	122	244	203	1.71e+03	894	1.26e+03	40.7	0	244	40.7	0	0	366	244	813	0	1.91e+03	0	0	1.46e+03	0	244	1.38e+03	0	0	203	0	366	0	244	1.67e+03	0	0	1.1e+03	163	1.71e+03	1.5e+03	0	529	0	0	813	366	407	244	976	40.7	40.7	529	81.3	772	0	0	81.3	569	0	0	1.22e+03	40.7	772	894	122	772	81.3	1.75e+03	40.7	1.3e+03	81.3	1.95e+03	366	1.34e+03	854	81.3	81.3	488	0	81.3	0	1.3e+03	610	81.3	732	2.28e+03	40.7	0	244	40.7	40.7	691	81.3	0	203	0	1.18e+03	1.02e+03	122	203	40.7	81.3	976	40.7	0	488	0	488	0	81.3	163	691	122	0	0	0	0	163	122	976	0	1.26e+03	203	81.3	40.7	569	732	529	0	285	0	407	529	488	1.42e+03	81.3	163	81.3	0	1.1e+03	0	1.06e+03	0	203	0	0	285	0	81.3	0	0	0	0	1.79e+03	488	366	81.3	203	0	0	0	1.06e+03	0	122	285	122	285	163	1.34e+03	163	163	0	488	0	0	407	122	0	0	81.3	0	163	0	81.3	976	285	0	0	732	244	0	488	203	0	0	0	40.7	325	40.7	1.38e+03	366	40.7	203	569	0	40.7	854	0	529	40.7	244	1.91e+03	0	40.7	529	122	203	0	0	40.7	813	40.7	40.7	0	325	40.7	1.63e+03	0	0	122	0	0	325	650	0	81.3	1.91e+03	0	0	0	122	163	732	244	0	325	0	0	407	0	1.59e+03	0	244	1.5e+03	40.7	0	2.11e+03	285	163	81.3	0	1.42e+03	0	0	732	40.7	1.67e+03	163	894	163	0	285	0	569	0	732	366	813	81.3	0	447	244	40.7	122	285	0	163	366	122	935	0	81.3	0	691	0	0	569	203	366	0	81.3	0	40.7	529	772	163	0	81.3	0	691	569	40.7	122	976	0	40.7	81.3	0	732	0	285	40.7	203	1.22e+03	122	40.7	0	854	0	163	0	40.7	40.7	163	203	813	0	40.7	0	0	325	0	0	529	81.3	122	0	122	0	203	976	0	0	366	813	122	0	610	1.22e+03	81.3	0	447	813	0	0	894	81.3	650	244	529	610	0	325	0	0	1.02e+03	0	447	0	813	40.7	569	0	0	0	325	81.3	0	366	40.7	0	407	0	325	0	40.7	285	976	0	732	0	0	0	1.42e+03	81.3	163	40.7	569	0	81.3	0	407	0	894	366	0	0	40.7	40.7	122	40.7	0	0	0	0	285	0	40.7	0	0	122	0	0	0	610	122	529	81.3	894	1.71e+03	0	813	285	40.7	163	0	244	366	122	81.3	0	81.3	81.3	0	285	0	0	0	244	0	610	1.26e+03	40.7	81.3	81.3	40.7	40.7	81.3	569	0	976	122	203	0	854	0	854	244	81.3	854	1.99e+03	40.7	203	40.7	0	285	529	366	0	569	447	0	0	488	569	772	40.7	488	244	732	732	40.7	610	244	1.5e+03	529	81.3	0	1.63e+03	935	325	0	40.7	1.95e+03	1.34e+03	163	0	81.3	447	407	122	935	0	40.7	0	2.24e+03	0	122	244	529	0	40.7	894	0	40.7	1.38e+03	0	244	1.3e+03	40.7	163	0	203	163	40.7	40.7	1.42e+03	203	0	610	0	325	0	366	0	0	854	163	0	650	0	0	1.63e+03	0	0	488	0	0	122	325	0	0	40.7	569	813	81.3	529	610	650	0	0	81.3	163	772	447	0	285	366	650	0	40.7	244	1.26e+03	0	0	285	0	1.3e+03	0	325	976	244	0	894	81.3	569	40.7	40.7	3.09e+03	0	1.3e+03	366	285	488	0	325	122	691	650	529	0	1.42e+03	122	163	1.26e+03	569	0	203	0	0	854	0	447	244	0	0	1.38e+03	0	569	1.22e+03	0	0	122	0	0	1.06e+03	81.3	894	0	40.7	325	1.14e+03	0	0	81.3	1.46e+03	0	0	244	447	935	0	0	40.7	81.3	0	0	0	407	1.5e+03	447	40.7	0	407	0	488	0	447	0	163	0	81.3	854	772	0	0	325	0	122	0	0	244	40.7	81.3	325	0	1.46e+03	81.3	650	529	285	0	2.11e+03	81.3	447	2.68e+03	244	2.68e+03	0	0	163	163	610	40.7	1.71e+03	325	0	0	40.7	244	81.3	203	1.02e+03	0	0	772	0	203	529	0	447	244	0	0	0	163	1.02e+03	0	40.7	0	203	244	285	0	0	203	1.54e+03	0	366	0	772	447	0	122	40.7	203	40.7	0	0	325	1.79e+03	122	1.71e+03	569	1.06e+03	0	529	203	163	244	40.7	163	122	0	0	285	1.38e+03	40.7	0	854	0	488	0	0	366	650	244	0	1.42e+03	0	244	366	0	203	2.03e+03	163	0	447	325	366	0	0	122	0	1.06e+03	0	0	529	813	244	40.7	407	0	81.3	732	529	0	285	1.3e+03	0	610	285	976	0	244	81.3	0	0	0	610	976	81.3	691	1.02e+03	0	81.3	1.38e+03	1.79e+03	1.14e+03	0	529	163	203	285	1.14e+03	40.7	122	163	0	569	1.1e+03	0	894	0	0	0	569	1.5e+03	122	40.7	610	0	122	40.7	203	285	40.7	529	244	0	325	0	813	122	0	1.42e+03	203	0	0	1.42e+03	0	366	0	0	610	529	0	894	732	529	203	0	569	122	0	244	0	285	163	1.46e+03	0	1.26e+03	163	122	650	1.5e+03	122	650	0	0	2.07e+03	122	40.7	854	0	529	0	0	610	40.7	0	650	40.7	610	1.38e+03	81.3	40.7	0	0	0	0	0	813	488	0	40.7	81.3	0	40.7	0	935	610	122	0	0	650	163	0	0	447	0	569	0	0	40.7	1.46e+03	0	0	447	366	854	81.3	0	691	163	0	1.14e+03	40.7	1.95e+03	0	122	813	0	40.7	2.15e+03	0	325	529	366	0	1.5e+03	2.48e+03	40.7	772	732	1.22e+03	1.26e+03	40.7	0	122	0	407	0	0	732	0	2.81e+03	0	0	691	935	40.7	650	40.7	81.3	81.3	0	0	1.18e+03	650	81.3	447	0	1.83e+03	81.3	0	772	163	1.63e+03	163	285	1.3e+03	81.3	163	203	1.06e+03	0	122	40.7	0	203	325	935	610	1.75e+03	285	0	0	407	0	0	0	1.02e+03	1.14e+03	163	0	203	203	0	1.38e+03	163	0	976	0	0	772	1.79e+03	0	203	203	2.76e+03	0	2.2e+03	0	447	81.3	447	0	1.3e+03	81.3	0	1.46e+03	0	0	854	40.7	0	1.46e+03	0	447	40.7	1.42e+03	0	325	0	0	0	40.7	0	0	650	81.3	40.7	40.7	0	285	40.7	0	488	1.1e+03	1.06e+03	0	1.38e+03	1.46e+03	203	0	488	81.3	81.3	1.42e+03	122	366	0	3.09e+03	163	650	3.05e+03	2.48e+03	40.7	40.7	1.02e+03	0	0	0	122	1.26e+03	1.26e+03	40.7	81.3	691	0	488	854	0	691	325	366	0	894	529	1.26e+03	569	0	0	1.3e+03	0	1.38e+03	0	0	0	1.5e+03	813	0	40.7	569	1.34e+03	0	285	0	40.7	650	285	40.7	813	447	488	163	285	610	0	40.7	1.06e+03	81.3	122	244	1.54e+03	529	0	407	40.7	0	0	1.46e+03	529	325	0	935	0	772	81.3	0	0	0	407	81.3	854	40.7	407	163	40.7	407	40.7	203	0	40.7	0	650	122	1.3e+03	0	976	0	325	0	325	366	325	0	0	122	813	0	285	1.38e+03	40.7	325	447	40.7	610	203	529	0	0	1.18e+03	244	1.5e+03	40.7	0	0	691	529	407	0	163	163	366	81.3	854	488	0	610	81.3	0	0	0	1.54e+03	0	447	122	772	40.7	163	0	203	732	0	0	0	0	407	0	285	691	40.7	894	40.7	0	366	813	40.7	40.7	813	0	569	1.1e+03	0	0	122	0	163	488	1.14e+03	0	244	40.7	163	203	203	0	447	0	81.3	0	163	0	0	732	854	0	0	203	0	244	1.02e+03	0	81.3	40.7	0	122	0	122	0	813	0	1.22e+03	0	81.3	81.3	0	772	2.11e+03	447	40.7	40.7	0	366	0	285	0	650	40.7	325	122	569	0	0	0	610	244	407	1.42e+03	163	0	1.38e+03	81.3	0	1.26e+03	0	650	0	569	285	0	935	569	203	650	0	244	976	976	0	0	0	40.7	610	325	1.42e+03	447	81.3	40.7	244	0	0	1.34e+03	0	40.7	1.5e+03	40.7	0	0	1.38e+03	40.7	447	0	325	40.7	569	569	0	2.6e+03	285	325	40.7	40.7	285	40.7	40.7	0	163	40.7	0	163	2.64e+03	3.01e+03	244	40.7	0	0	1.14e+03	650	0	40.7	0	529	366	1.1e+03	407	0	122	163	0	40.7	407	81.3	81.3	1.5e+03	0	163	650	285	0	0	772	2.52e+03	2.85e+03	1.83e+03	40.7	529	0	894	0	203	813	81.3	935	40.7	1.06e+03	610	0	163	0	650	81.3	1.38e+03	244	40.7	40.7	0	163	0	0	122	0	0	0	407	366	0	325	0	285	0	0	40.7	122	0	1.02e+03	0	0	488	976	0	0	935	0	0	81.3	285	854	244	1.26e+03	0	244	0	0	0	0	854	285	122	0	0	0	0	40.7	40.7	0	1.3e+03	0	0	0	0	203	40.7	976	0	40.7	81.3	122	0	894	650	488	81.3	1.14e+03	0	1.63e+03	0	40.7	650	813	0	40.7	529	122	447	122	1.22e+03	0	569	772	163	81.3	81.3	122	0	0	1.26e+03	122	81.3	0	40.7	1.42e+03	40.7	2.24e+03	163	203	0	1.46e+03	0	0	0	1.63e+03	0	1.26e+03	0	40.7	122	40.7	3.37e+03	40.7	40.7	488	447	0	325	0	447	0	0	1.54e+03	40.7	1.75e+03	813	40.7	0	0	0	0	1.75e+03	529	0	0	0	0	40.7	732	366	0	813	529	447	0	0	1.99e+03	40.7	0	285	1.1e+03	0	407	650	2.48e+03	0	0	81.3	1.1e+03	1.02e+03	854	0	407	0	1.1e+03	0	488	1.95e+03	0	610	0	1.91e+03	569	40.7	122	650	0	488	40.7	0	529	0	772	0	772	366	203	0	244	447	81.3	0	0	0	40.7	0	772	0	1.34e+03	81.3	1.63e+03	0	40.7	0	244	40.7	1.75e+03	325	0	0	1.14e+03	244	40.7	854	81.3	40.7	163	203	447	447	0	122	0	976	0	935	0	447	732	894	0	40.7	0	813	122	447	0	40.7	122	813	122	1.46e+03	894	40.7	163	163	0	772	81.3	0	772	40.7	81.3	1.14e+03	0	0	325	40.7	691	203	976	1.1e+03	0	0	81.3	163	976	163	81.3	0	203	40.7	40.7	203	447	0	1.06e+03	0	447	0	325	244	122	163	0	610	285	40.7	325	40.7	1.02e+03	2.11e+03	0	203	40.7	0	0	366	244	0	0	0	203	935	0	935	40.7	203	2.11e+03	40.7	0	0	569	0	1.87e+03	0	366	1.06e+03	0	203	0	935	0	244	1.5e+03	0	122	203	285	0	813	122	40.7	40.7	0	1.18e+03	244	1.22e+03	0	0	0	1.14e+03	0	1.34e+03	1.79e+03	0	0	81.3	0	0	569	0	935	1.83e+03	122	0	244	0	691	0	407	650	0	244	81.3	0	81.3	1.34e+03	447	0	244	285	0	1.71e+03	163	1.54e+03	0	0	1.26e+03	610	0	0	1.63e+03	0	691	325	610	285	40.7	1.59e+03	40.7	1.71e+03	0	1.3e+03	0	0	894	650	2.11e+03	40.7	1.02e+03	0	1.91e+03	772	1.54e+03	0	122	1.67e+03	0	244	0	122	0	0	0	81.3	0	1.79e+03	407	0	1.22e+03	488	163	447	3.7e+03	2.97e+03	244	163	1.14e+03	285	163	81.3	40.7	1.71e+03	1.5e+03	0	0	1.87e+03	529	0	610	122	0	1.75e+03	935	40.7	488	325	0	0	0	1.1e+03	0	81.3	40.7	0	0	40.7	1.79e+03	163	40.7	325	407	0	40.7	81.3	40.7	0	285	610	81.3	2.07e+03	244	0	772	772	610	0	0	0	0	0	122	244	0	81.3	0	1.67e+03	407	0	610	285	447	40.7	407	0	0	40.7	447	285	163	0	0	650	407	0	40.7	447	1.59e+03	40.7	203	244	0	569	0	0	1.83e+03	325	691	0	0	0	1.95e+03	122	854	325	0	0	0	325	1.14e+03	40.7	407	691	407	0	81.3	488	0	0	0	0	40.7	1.79e+03	569	1.18e+03	0	569	0	0	0	2.4e+03	0	40.7	81.3	813	2.03e+03	0	203	0	1.5e+03	0	40.7	244	1.79e+03	854	285	81.3	40.7	0	40.7	732	0	163	407	0	0	0	935	0	529	203	325	40.7	203	366	407	40.7	813	1.42e+03	0	122	0	0	1.38e+03	0	0	0	0	447	0	0	81.3	203	0	1.95e+03	122	0	2.4e+03	81.3	1.3e+03	0	0	0	0	40.7	0	366	122	488	40.7	1.34e+03	0	163	0	203	1.59e+03	81.3	122	691	285	366	0	0	529	122	122	1.87e+03	0	1.02e+03	122	0	1.06e+03	0	650	0	407	1.14e+03	81.3	0	0	40.7	1.14e+03	0	650	0	0	285	0	1.34e+03	0	0	894	122	163	813	40.7	203	0	0	40.7	610	0	81.3	0	447	203	0	447	569	1.54e+03	447	0	1.54e+03	0	40.7	0	976	163	163	0	325	244	122	0	0	40.7	81.3	285	0	0	203	163	81.3	325	0	40.7	40.7	1.54e+03	0	1.26e+03	244	0	650	163	0	0	122	772	0	122	1.87e+03	0	40.7	650	813	163	0	366	0	163	488	0	244	854	488	529	40.7	0	163	813	203	1.18e+03	0	81.3	40.7	0	1.99e+03	488	81.3	1.26e+03	0	0	0	1.26e+03	0	0	2.48e+03	0	0	0	732	163	0	81.3	1.1e+03	0	0	0	0	1.3e+03	488	1.91e+03	0	0	122	40.7	0	0	366	0	0	163	1.14e+03	0	40.7	650	0	325	772	488	81.3	0	122	1.38e+03	1.02e+03	40.7	1.26e+03	325	0	163	1.22e+03	0	244	40.7	163	0	244	0	81.3	122	40.7	0	1.59e+03	122	40.7	2.28e+03	447	0	0	1.63e+03	0	1.95e+03	366	0	366	529	0	0	569	40.7	40.7	81.3	772	772	163	203	1.67e+03	447	0	0	1.63e+03	0	122	0	0	1.91e+03	0	366	81.3	203	407	691	0	203	447	203	122	0	40.7	0	976	203	0	772	40.7	40.7	0	1.63e+03	0	1.99e+03	40.7	325	813	0	122	40.7	407	854	0	0	0	203	40.7	285	0	0	0	81.3	650	0	0	0	650	1.71e+03	0	1.26e+03	81.3	40.7	650	407	40.7	40.7	203	81.3	1.18e+03	0	325	935	40.7	40.7	122	0	0	81.3	0	569	1.3e+03	40.7	1.67e+03	0	0	1.02e+03	40.7	0	529	0	0	0	122	2.48e+03	1.06e+03	40.7	40.7	0	244	1.91e+03	40.7	40.7	610	366	650	488	0	0	0	244	569	0	40.7	772	203	813	40.7	447	40.7	1.22e+03	0	40.7	1.42e+03	325	40.7	1.1e+03	0	122	0	529	1.02e+03	1.22e+03	0	1.1e+03	0	244	203	0	1.59e+03	40.7	650	0	569	0	935	40.7	0	650	40.7	81.3	1.02e+03	244	1.63e+03	732	163	894	122	447	1.99e+03	203	40.7	2.4e+03	40.7	1.18e+03	1.02e+03	0	732	0	40.7	40.7	1.26e+03	0	203	81.3	366	0	81.3	163	0	691	285	1.99e+03	0	122	366	40.7	0	0	0	0	325	0	325	1.75e+03	0	0	0	0	0	0	1.95e+03	0	894	325	81.3	1.87e+03	0	163	732	1.71e+03	529	0	40.7	0	122	1.1e+03	40.7	1.63e+03	366	0	122	610	691	40.7	40.7	1.02e+03	0	366	40.7	81.3	569	40.7	244	0	0	0	1.34e+03	813	0	447	0	1.1e+03	1.26e+03	325	813	40.7	0	0	2.85e+03	40.7	0	0	1.06e+03	40.7	285	407	0	0	1.22e+03	1.26e+03	122	529	0	0	894	0	325	0	488	0	0	772	0	0	0	610	894	0	163	0	122	813	203	0	244	0	122	0	40.7	244	0	122	0	122	772	610	529	203	0	0	447	40.7	691	0	894	203	0	163	81.3	81.3	285	447	122	529	0	1.75e+03	1.54e+03	1.1e+03	0	447	0	40.7	935	0	81.3	732	488	0	610	40.7	488	0	1.3e+03	0	40.7	2.07e+03	40.7	0	122	325	894	0	81.3	1.14e+03	610	0	81.3	203	0	1.18e+03	0	0	0	81.3	325	122	0	1.02e+03	488	0	732	407	0	0	610	0	2.68e+03	0	488	122	0	1.22e+03	0	1.14e+03	0	203	0	0	732	325	0	203	0	285	0	122	0	0	854	40.7	813	0	1.06e+03	0	772	203	0	1.46e+03	0	0	0	0	40.7	0	569	40.7	40.7	610	285	0	0	0	163	0	447	0	244	0	163	0	0	0	122	0	447	407	0	0	894	40.7	325	0	0	1.38e+03	1.5e+03	122	1.22e+03	976	244	40.7	1.02e+03	40.7	0	40.7	203	0	0	610	0	1.75e+03	1.02e+03	772	163	81.3	122	40.7	0	529	854	0	0	0	0	650	0	529	0	569	0	81.3	1.63e+03	0	1.59e+03	0	244	325	0	2.15e+03	40.7	2.32e+03	40.7	529	40.7	285	894	40.7	813	244	325	0	40.7	1.67e+03	0	122	0	4.39e+03	0	40.7	0	0	488	1.18e+03	122	0	732	0	40.7	81.3	0	2.11e+03	0	40.7	203	0	0	1.3e+03	81.3	691	0	40.7	0	0	285	81.3	529	0	0	325	0	285	813	81.3	203	0	122	285	894	122	0	976	0	732	0	0	122	569	0	691	691	0	81.3	0	40.7	732	40.7	691	1.54e+03	407	976	0	0	366	0	772	244	40.7	81.3	2.07e+03	81.3	0	0	407	0	40.7	40.7	40.7	0	1.38e+03	0	0	40.7	1.59e+03	203	0	0	854	81.3	0	0	0	447	0	569	40.7	0	0	0	1.1e+03	0	81.3	81.3	0	81.3	203	1.5e+03	0	569	244	0	447	0	40.7	0	40.7	0	81.3	0	0	163	0	0	0	1.34e+03	40.7	122	650	81.3	1.34e+03	40.7	244	163	0	529	0	0	40.7	0	813	0	325	122	0	1.75e+03	0	0	0	40.7	935	40.7	40.7	122	40.7	1.22e+03	163	0	81.3	1.1e+03	366	40.7	40.7	894	203	407	610	610	0	40.7	1.22e+03	0	0	772	40.7	0	529	40.7	0	0	0	81.3	0	976	0	1.26e+03	569	366	569	447	163	0	935	203	325	569	203	0	325	894	81.3	40.7	691	0	0	0	40.7	122	0	0	447	203	407	0	163	163	0	0	1.42e+03	0	0	203	650	0	1.22e+03	0	40.7	650	935	0	1.18e+03	122	0	122	813	0	0	81.3	1.67e+03	244	854	0	0	0	0	0	0	0	0	0	325	40.7	81.3	0	163	1.1e+03	0	0	325	163	325	0	813	40.7	772	0	0	0	285	0	407	40.7	122	1.38e+03	529	244	0	285	0	0	122	0	40.7	447	0	610	40.7	0	244	0	40.7	81.3	81.3	529	447	488	813	0	0	610	40.7	854	854	0	122	0	40.7	1.1e+03	40.7	0	2.15e+03	935	0	325	0	1.14e+03	0	691	163	81.3	0	488	81.3	40.7	0	325	935	40.7	285	0	650	81.3	0	0	1.02e+03	0	1.38e+03	0	447	0	0	122	0	894	529	40.7	40.7	325	0	0	0	935	40.7	203	203	40.7	407	0	81.3	163	325	0	1.54e+03	203	40.7	81.3	1.26e+03	407	0	0	529	447	81.3	122	285	0	203	691	366	1.14e+03	40.7	0	40.7	366	81.3	447	40.7	40.7	813	0	0	1.1e+03	81.3	1.06e+03	81.3	691	40.7	1.63e+03	81.3	81.3	0	325	447	0	0	0	122	0	976	40.7	569	0	732	0	244	122	285	0	40.7	0	0	813	0	40.7	122	1.59e+03	0	203	0	285	447	0	81.3	163	407	1.18e+03	0	0	0	285	285	0	122	325	1.06e+03	325	1.26e+03	81.3	40.7	40.7	1.26e+03	81.3	732	0	40.7	854	203	366	0	1.71e+03	0	40.7	40.7	203	1.34e+03	0	407	0	650	447	0	0	163	40.7	0	0	691	163	81.3	0	447	40.7	2.11e+03	81.3	0	1.59e+03	2.03e+03	976	40.7	325	366	40.7	40.7	894	122	122	0	650	81.3	40.7	407	488	203	0	610	40.7	488	325	81.3	40.7	0	1.02e+03	407	488	81.3	0	772	0	81.3	0	0	40.7	244	854	0	2.28e+03	1.38e+03	0	407	0	0	163	1.63e+03	1.34e+03	0	447	1.02e+03	163	122	1.91e+03	1.5e+03	488	0	0	0	0	0	366	407	40.7	244	0	203	0	122	1.63e+03	772	3.21e+03	40.7	244	40.7	1.63e+03	203	772	691	0	0	325	0	1.06e+03	285	0	529	529	0	122	0	122	0	163	0	1.02e+03	772	40.7	0	40.7	285	40.7	81.3	1.22e+03	325	0	163	0	40.7	1.06e+03	163	0	0	163	40.7	122	0	407	691	0	0	203	81.3	0	691	0	81.3	0	813	407	1.75e+03	163	488	407	81.3	772	122	81.3	0	0	163	81.3	610	0	1.14e+03	285	0	0	244	40.7	81.3	2.28e+03	610	0	650	0	732	935	0	1.42e+03	0	691	0	122	40.7	1.1e+03	40.7	0	163	0	447	0	0	40.7	447	122	0	732	0	691	0	0	244	0	935	40.7	1.1e+03	0	569	0	244	0	0	40.7	894	0	935	691	772	40.7	447	203	285	0	0	40.7	0	40.7	0	935	244	0	40.7	285	772	0	0	122	1.46e+03	0	163	285	407	772	122	325	0	0	772	1.14e+03	0	935	0	81.3	366	40.7	0	163	0	529	0	1.14e+03	325	0	447	0	0	0	285	732	1.02e+03	0	0	976	0	488	81.3	0	0	122	0	691	81.3	81.3	81.3	529	0	244	0	366	976	610	40.7	447	122	40.7	0	529	1.67e+03	0	0	81.3	0	1.14e+03	1.79e+03	325	650	81.3	285	610	81.3	0	0	529	0	81.3	0	244	285	1.63e+03	0	40.7	407	0	772	0	529	366	40.7	40.7	244	1.02e+03	610	0	0	0	40.7	1.75e+03	732	163	122	0	813	610	0	40.7	325	0	0	0	1.06e+03	0	244	569	163	0	0	0	0	81.3	203	81.3	203	0	285	244	0	81.3	163	0	40.7	81.3	40.7	40.7	1.26e+03	244	163	163	529	0	325	163	0	40.7	203	203	1.02e+03	163	0	0	1.67e+03	0	0	569	203	203	772	1.02e+03	1.63e+03	81.3	0	325	0	203	203	122	0	203	0	0	0	0	1.18e+03	40.7	691	0	0	244	325	0	40.7	1.02e+03	0	81.3	163	0	732	40.7	325	772	244	366	163	122	0	1.99e+03	203	244	285	0	81.3	0	976	894	935	0	2.36e+03	447	0	285	1.22e+03	40.7	0	854	325	0	407	0	0	935	0	81.3	81.3	691	40.7	122	366	0	40.7	0	650	935	1.75e+03	650	1.99e+03	935	81.3	894	488	1.1e+03	569	81.3	325	650	163	163	163	0	40.7	610	0	81.3	1.22e+03	366	0	650	81.3	40.7	0	81.3	1.46e+03	447	244	691	0	976	40.7	0	1.59e+03	0	691	0	1.3e+03	0	0	0	0	0	2.6e+03	203	325	122	203	325	488	650	935	0	0	81.3	325	285	40.7	854	40.7	81.3	122	0	529	1.75e+03	163	0	366	0	40.7	1.26e+03	772	81.3	935	0	0	244	650	0	1.06e+03	40.7	366	0	0	40.7	0	81.3	610	0	203	122	529	0	0	285	122	0	40.7	0	285	1.06e+03	244	0	0	122	81.3	0	40.7	81.3	122	650	0	0	0	366	894	0	0	0	244	650	325	0	0	81.3	650	0	40.7	244	610	0	0	0	285	40.7	0	285	122	854	40.7	0	244	40.7	772	447	0	366	0	0	447	81.3	40.7	203	610	40.7	0	1.34e+03	40.7	0	407	1.22e+03	40.7	488	0	529	0	0	122	732	0	0	122	407	610	122	0	0	40.7	650	40.7	0	0	569	0	976	407	366	0	691	244	732	772	1.06e+03	0	1.63e+03	935	81.3	0	40.7	40.7	0	1.54e+03	0	2.2e+03	40.7	366	325	894	1.1e+03	0	325	81.3	0	285	1.26e+03	0	1.38e+03	325	40.7	40.7	650	285	0	447	0	0	569	325	40.7	1.87e+03	0	203	0	0	244	122	244	0	1.02e+03	0	0	325	81.3	0	1.34e+03	40.7	2.11e+03	2.36e+03	81.3	650	366	529	0	0	0	3.5e+03	0	3.54e+03	203	488	529	203	122	447	0	447	610	0	203	40.7	0	0	488	0	0	0	691	1.06e+03	81.3	529	244	0	1.22e+03	40.7	203	40.7	0	0	772	447	529	0	325	0	447	691	407	691	813	163	203	0	0	40.7	81.3	163	0	163	0	1.46e+03	813	0	854	1.26e+03	285	0	203	285	935	40.7	650	0	0	0	81.3	81.3	407	0	1.54e+03	0	0	1.83e+03	0	203	244	0	2.48e+03	529	0	0	40.7	325	0	81.3	610	0	2.48e+03	163	366	447	203	0	0	1.02e+03	2.44e+03	1.3e+03	366	40.7	40.7	81.3	285	0	1.71e+03	2.15e+03	0	1.1e+03	1.95e+03	285	691	0	0	81.3	0	1.26e+03	325	0	2.32e+03	244	0	0	40.7	447	40.7	244	0	569	569	772	366	0	1.22e+03	0	203	1.46e+03	1.59e+03	163	40.7	285	0	122	40.7	163	0	81.3	0	569	163	732	976	0	529	0	0	2.03e+03	0	0	854	0	0	40.7	0	0	0	0	325	407	1.38e+03	40.7	488	529	0	40.7	0	0	244	0	407	854	0	81.3	447	2.32e+03	325	650	0	0	1.75e+03	0	81.3	203	366	1.1e+03	203	285	772	0	1.06e+03	0	163	0	40.7	122	122	488	0	2.07e+03	1.02e+03	81.3	40.7	488	0	40.7	0	81.3	407	40.7	285	0	0	122	0	0	0	366	122	772	1.02e+03	1.14e+03	40.7	285	122	40.7	0	447	285	40.7	0	203	407	40.7	488	40.7	325	3.7e+03	122	40.7	0	81.3	81.3	244	0	1.5e+03	407	0	0	0	366	203	0	610	0	40.7	569	40.7	529	0	122	0	691	0	40.7	244	244	40.7	0	0	0	854	40.7	81.3	691	0	0	163	0	0	0	40.7	40.7	691	1.83e+03	610	691	40.7	325	0	894	0	40.7	244	0	163	1.26e+03	0	1.54e+03	0	1.79e+03	122	1.87e+03	1.87e+03	813	0	0	0	407	0	0	529	0	569	0	447	0	0	0	854	366	0	529	935	0	529	1.87e+03	732	0	0	0	447	285	163	1.22e+03	0	1.22e+03	569	0	40.7	0	285	0	0	40.7	1.59e+03	244	81.3	40.7	40.7	529	569	40.7	81.3	0	40.7	325	40.7	325	0	0	407	81.3	122	203	163	0	81.3	0	81.3	407	325	0	366	81.3	244	163	0	529	40.7	447	163	813	0	81.3	2.07e+03	0	325	0	569	0	610	447	40.7	366	81.3	691	0	854	0	2.32e+03	81.3	0	366	569	122	122	285	1.3e+03	163	0	0	935	610	122	0	0	325	163	40.7	0	40.7	40.7	1.06e+03	0	935	122	122	0	0	691	40.7	1.14e+03	0	529	1.71e+03	40.7	81.3	447	0	2.44e+03	40.7	976	447	0	285	163	366	0	0	285	81.3	40.7	81.3	0	122	203	122	81.3	122	40.7	203	894	40.7	40.7	0	0	691	0	732	650	40.7	772	0	0	0	163	488	40.7	1.42e+03	325	122	1.1e+03	81.3	407	0	407	40.7	1.18e+03	81.3	81.3	0	203	285	81.3	0	325	0	40.7	0	0	732	0	732	0	81.3	244	0	0	122	203	1.83e+03	0	203	122	81.3	1.5e+03	285	81.3	0	976	1.67e+03	40.7	81.3	610	0	163	0	813	569	0	732	0	0	529	0	772	772	0	691	285	40.7	529	163	122	0	0	122	0	935	81.3	650	40.7	244	203	0	285	0	0	285	935	650	772	0	488	0	366	285	122	244	81.3	0	610	650	0	1.02e+03	0	0	122	40.7	569	0	0	0	976	163	0	0	122	0	0	488	0	0	81.3	0	732	325	0	81.3	122	447	0	366	244	0	0	1.22e+03	163	0	325	40.7	81.3	0	0	163	488	407	813	0	81.3	0	732	1.26e+03	0	122	1.06e+03	0	0	0	285	772	81.3	0	0	407	40.7	163	0	40.7	244	0	0	447	81.3	40.7	163	122	0	1.02e+03	40.7	732	203	1.02e+03	0	0	0	40.7	447	732	0	1.14e+03	81.3	0	1.91e+03	569	0	163	569	0	81.3	163	366	0	0	976	1.26e+03	447	610	813	244	81.3	0	1.95e+03	163	40.7	0	0	894	732	0	0	122	1.26e+03	122	0	0	0	732	163	81.3	0	0	1.63e+03	40.7	1.3e+03	366	0	81.3	366	40.7	81.3	569	122	40.7	854	40.7	40.7	1.14e+03	0	285	122	0	0	0	529	40.7	569	569	0	935	854	0	0	1.1e+03	0	40.7	854	366	0	81.3	285	0	0	325	1.3e+03	0	0	40.7	1.83e+03	0	0	244	1.14e+03	244	1.71e+03	1.06e+03	244	40.7	0	81.3	40.7	772	650	0	1.46e+03	0	122	0	122	40.7	0	732	285	285	610	81.3	1.14e+03	0	0	569	0	0	569	0	81.3	244	488	772	244	0	894	244	81.3	529	40.7	40.7	0	488	81.3	244	0	1.63e+03	0	1.06e+03	122	1.02e+03	0	163	0	0	1.18e+03	0	1.06e+03	488	1.1e+03	0	203	40.7	1.22e+03	488	1.71e+03	244	0	0	122	813	366	163	488	40.7	40.7	488	0	40.7	1.18e+03	0	285	40.7	529	0	366	0	0	81.3	488	0	691	894	407	40.7	529	285	447	0	610	81.3	0	935	285	1.79e+03	2.15e+03	40.7	447	0	40.7	1.46e+03	0	569	81.3	244	0	0	407	81.3	244	0	1.87e+03	40.7	772	0	569	0	1.06e+03	0	163	0	0	81.3	0	854	122	894	488	1.06e+03	529	0	0	1.22e+03	2.36e+03	0	407	0	0	691	0	0	285	163	0	0	732	285	366	81.3	854	691	976	40.7	0	122	40.7	122	650	81.3	81.3	1.5e+03	488	40.7	0	0	0	732	1.18e+03	285	0	40.7	0	2.4e+03	244	40.7	0	0	122	0	325	1.02e+03	529	0	1.75e+03	0	0	407	0	40.7	122	0	0	40.7	163	0	650	325	732	81.3	407	163	40.7	1.99e+03	0	976	0	732	0	244	650	0	0	81.3	203	40.7	935	407	0	40.7	813	1.75e+03	0	40.7	0	81.3	0	894	0	0	0	1.54e+03	0	40.7	407	122	163	0	40.7	447	2.72e+03	0	325	0	0	40.7	0	244	122	366	1.59e+03	0	447	203	0	0	122	1.34e+03	407	0	325	203	0	407	0	40.7	0	122	772	366	854	691	40.7	0	81.3	0	0	366	529	40.7	0	0	691	122	0	0	81.3	0	610	81.3	366	285	81.3	40.7	0	0	407	1.26e+03	0	81.3	0	1.54e+03	1.63e+03	0	244	1.83e+03	935	40.7	569	244	0	1.26e+03	81.3	203	0	122	0	0	0	40.7	0	203	0	650	0	529	0	40.7	854	650	732	488	407	81.3	0	0	1.75e+03	0	244	0	0	772	650	0	0	0	40.7	0	569	244	447	366	407	1.26e+03	325	529	285	569	0	976	569	569	81.3	366	0	650	40.7	1.02e+03	813	203	203	203	122	285	0	1.38e+03	81.3	691	0	285	1.3e+03	1.5e+03	1.18e+03	40.7	0	163	1.06e+03	366	0	40.7	40.7	0	244	0	203	0	0	203	40.7	0	366	0	610	2.6e+03	0	0	1.59e+03	0	0	0	40.7	163	732	40.7	0	40.7	1.02e+03	244	0	0	0	122	285	0	244	0	447	40.7	569	81.3	163	0	0	1.83e+03	569	81.3	163	813	0	40.7	0	122	0	285	40.7	122	0	0	0	325	40.7	1.22e+03	122	0	569	0	2.52e+03	447	0	244	0	40.7	1.34e+03	122	407	81.3	325	40.7	2.15e+03	569	0	976	122	813	122	325	81.3	285	1.42e+03	1.42e+03	0	40.7	81.3	122	285	325	122	81.3	203	0	285	163	1.63e+03	1.1e+03	0	0	163	1.1e+03	203	732	0	122	122	0	122	0	366	0	366	81.3	40.7	0	244	0	0	163	1.26e+03	732	0	732	40.7	1.83e+03	122	0	935	203	0	610	1.79e+03	0	0	163	0	40.7	1.26e+03	529	0	366	1.46e+03	325	447	447	0	0	203	203	40.7	0	163	163	0	0	0	81.3	366	40.7	203	285	285	122	1.18e+03	691	244	0	0	203	203	2.28e+03	529	122	569	0	366	0	122	122	0	366	1.02e+03	0	244	81.3	366	0	569	0	285	163	40.7	40.7	650	0	81.3	163	285	244	81.3	691	81.3	122	0	1.63e+03	122	40.7	325	1.71e+03	122	0	0	854	1.14e+03	0	122	203	0	610	0	0	0	0	1.34e+03	0	325	366	0	0	529	0	81.3	122	40.7	0	0	0	813	854	407	0	81.3	0	0	610	0	2.03e+03	0	81.3	0	366	244	569	1.99e+03	40.7	163	81.3	1.79e+03	40.7	854	81.3	325	0	488	610	1.46e+03	0	1.3e+03	0	0	1.46e+03	0	163	0	366	0	1.18e+03	81.3	0	203	40.7	81.3	0	0	40.7	1.75e+03	122	488	40.7	325	203	163	0	0	0	122	366	325	81.3	122	0	40.7	2.15e+03	366	407	203	163	0	813	0	0	163	0	569	0	0	1.54e+03	772	0	488	40.7	447	529	0	447	0	0	0	366	81.3	0	40.7	0	1.42e+03	0	976	0	81.3	81.3	569	1.1e+03	163	0	0	1.1e+03	40.7	0	81.3	1.14e+03	40.7	650	732	40.7	285	244	40.7	0	40.7	40.7	529	163	366	40.7	122	122	40.7	0	0	122	569	0	0	40.7	122	0	244	772	0	81.3	0	81.3	1.3e+03	163	732	447	40.7	163	366	122	0	1.18e+03	40.7	81.3	0	81.3	691	40.7	1.46e+03	325	0	650	203	1.18e+03	0	650	447	0	0	244	1.67e+03	0	0	569	447	203	0	407	0	650	244	122	81.3	0	203	691	0	610	0	244	0	0	1.46e+03	0	244	40.7	529	122	0	0	488	0	122	163	0	203	285	0	0	569	0	325	0	407	40.7	40.7	285	2.15e+03	0	0	1.14e+03	407	610	40.7	122	894	488	40.7	0	407	122	163	0	122	40.7	1.34e+03	610	1.5e+03	285	0	40.7	0	0	325	1.38e+03	0	732	0	81.3	285	0	122	0	0	0	0	0	0	40.7	40.7	0	0	0	1.06e+03	203	0	81.3	0	81.3	1.46e+03	81.3	0	0	285	0	203	1.26e+03	0	0	40.7	0	1.3e+03	40.7	0	325	0	0	203	203	0	569	244	244	81.3	366	610	81.3	40.7	529	244	894	122	0	40.7	1.91e+03	732	1.3e+03	1.46e+03	0	1.14e+03	610	366	40.7	1.22e+03	1.83e+03	81.3	529	0	0	0	1.71e+03	285	894	122	0	40.7	81.3	122	407	1.18e+03	81.3	447	244	285	0	0	0	935	1.5e+03	407	366	894	894	407	285	0	407	81.3	0	0	0	529	244	122	0	0	0	0	0	0	0	1.99e+03	285	0	40.7	1.22e+03	203	0	0	40.7	0	610	447	488	0	0	407	40.7	0	447	40.7	935	0	203	0	325	0	488	0	325	122	40.7	1.59e+03	0	40.7	854	285	285	122	0	81.3	203	40.7	0	40.7	0	325	40.7	122	81.3	1.02e+03	81.3	122	2.15e+03	0	1.91e+03	0	81.3	203	0	0	203	488	81.3	0	244	81.3	40.7	285	407	163	488	0	0	203	0	1.22e+03	407	0	447	0	569	0	122	203	0	0	122	447	81.3	0	0	40.7	813	122	0	244	1.75e+03	40.7	650	40.7	40.7	203	203	0	0	285	854	0	163	40.7	610	0	40.7	325	0	122	40.7	569	935	0	529	40.7	0	244	81.3	325	244	1.95e+03	0	1.1e+03	1.79e+03	40.7	40.7	447	407	1.18e+03	0	1.14e+03	0	1.14e+03	732	0	529	0	40.7	0	285	244	488	488	1.54e+03	366	1.02e+03	40.7	2.36e+03	244	0	0	40.7	81.3	122	285	0	0	163	894	0	81.3	0	0	325	691	0	40.7	0	0	569	1.46e+03	40.7	0	732	0	366	0	0	0	81.3	325	163	854	610	163	81.3	40.7	40.7	1.06e+03	0	0	1.83e+03	81.3	0	1.34e+03	0	203	1.06e+03	40.7	0	935	40.7	0	325	122	40.7	732	1.06e+03	325	81.3	0	325	122	691	407	244	0	203	0	1.02e+03	203	407	0	772	0	0	40.7	0	40.7	0	203	0	0	407	40.7	529	0	122	529	0	0	1.99e+03	40.7	0	285	40.7	81.3	81.3	81.3	366	1.38e+03	40.7	0	203	285	1.75e+03	40.7	122	81.3	81.3	1.42e+03	285	40.7	610	244	447	40.7	81.3	0	1.46e+03	976	285	325	0	0	772	0	488	650	1.26e+03	0	0	854	163	0	1.14e+03	366	81.3	0	610	40.7	1.83e+03	0	650	0	813	0	0	854	0	1.02e+03	0	1.99e+03	0	0	163	1.87e+03	0	285	529	0	325	122	691	0	203	0	0	529	40.7	81.3	203	407	81.3	366	0	122	325	122	1.46e+03	0	0	0	325	0	854	40.7	0	407	447	163	81.3	0	122	0	0	732	40.7	0	1.14e+03	40.7	935	650	81.3	610	0	203	203	0	407	447	0	122	81.3	203	0	0	2.52e+03	610	0	0	488	610	122	0	0	0	163	0	244	0	610	0	122	610	935	81.3	0	40.7	1.71e+03	40.7	0	285	81.3	122	203	1.67e+03	0	935	122	1.02e+03	0	407	935	285	0	0	244	0	1.59e+03	0	0	976	0	40.7	40.7	81.3	203	81.3	81.3	325	325	40.7	40.7	0	447	1.14e+03	40.7	0	163	0	244	772	0	0	366	40.7	0	1.91e+03	40.7	732	1.54e+03	203	813	0	285	203	122	40.7	0	40.7	203	0	285	0	81.3	0	691	0	650	0	0	0	40.7	935	163	81.3	0	0	1.26e+03	0	0	650	0	488	366	40.7	40.7	610	81.3	0	81.3	529	40.7	285	81.3	81.3	0	1.99e+03	0	325	0	854	0	0	935	0	81.3	0	0	1.5e+03	407	122	122	0	0	0	0	894	122	203	0	1.87e+03	0	0	163	2.07e+03	0	0	0	772	0	1.46e+03	81.3	0	813	0	163	0	529	0	40.7	569	1.46e+03	0	447	0	325	0	976	163	0	1.02e+03	0	122	529	122	366	0	325	122	529	0	0	40.7	813	813	0	81.3	122	0	650	366	366	0	81.3	529	40.7	0	0	488	1.42e+03	163	0	1.26e+03	0	40.7	0	0	407	0	0	1.99e+03	203	0	244	0	81.3	1.99e+03	0	1.46e+03	447	81.3	0	1.54e+03	40.7	0	1.67e+03	691	203	0	203	813	0	0	407	1.14e+03	691	935	122	0	854	0	610	488	325	1.22e+03	0	81.3	122	0	244	81.3	40.7	203	0	0	0	0	244	203	488	0	163	0	0	447	325	732	732	40.7	285	407	0	0	0	203	325	0	650	325	0	366	854	0	366	813	0	894	0	0	0	0	81.3	0	0	0	0	691	1.02e+03	529	81.3	0	203	0	0	407	0	813	40.7	40.7	854	0	163	529	691	0	163	0	81.3	81.3	0	0	0	0	407	976	0	0	1.06e+03	366	0	244	40.7	0	1.02e+03	0	122	244	81.3	407	407	0	0	1.54e+03	81.3	40.7	122	407	0	0	610	0	203	1.22e+03	0	529	447	40.7	529	0	0	691	244	40.7	0	163	0	407	122	0	0	0	610	0	407	0	488	0	813	122	81.3	894	0	0	0	407	0	488	1.99e+03	0	0	854	1.42e+03	163	40.7	610	0	691	0	0	40.7	325	163	0	40.7	529	81.3	772	1.22e+03	0	81.3	0	203	122	40.7	0	772	2.07e+03	40.7	0	163	244	0	691	0	0	0	650	0	81.3	163	0	0	1.14e+03	0	40.7	325	0	40.7	0	244	40.7	0	854	285	0	529	40.7	0	81.3	0	488	244	40.7	0	1.3e+03	0	122	0	0	285	0	488	0	691	0	772	0	650	40.7	40.7	0	163	0	0	0	488	610	203	813	203	0	0	163	854	122	0	81.3	0	81.3	285	0	0	447	203	285	0	0	122	122	0	0	447	0	0	0	0	0	122	0	0	407	40.7	1.02e+03	40.7	285	40.7	122	0	1.34e+03	488	0	325	447	40.7	0	0	0	2.4e+03	0	0	1.06e+03	122	447	203	1.06e+03	325	0	40.7	0	0	325	0	610	0	447	854	0	366	0	40.7	610	244	40.7	122	0	610	40.7	81.3	0	894	325	40.7	691	0	976	0	0	0	40.7	813	40.7	0	3.17e+03	1.42e+03	488	244	0	40.7	407	0	0	1.18e+03	0	772	40.7	610	122	0	0	0	2.76e+03	40.7	81.3	122	0	122	0	366	122	122	691	610	1.02e+03	529	0	0	0	447	0	1.34e+03	325	813	244	325	0	0	285	0	40.7	0	81.3	0	285	0	0	1.02e+03	1.06e+03	894	366	163	0	0	691	0	40.7	0	0	81.3	0	163	0	81.3	854	81.3	894	0	935	0	813	0	569	935	0	163	0	447	0	0	244	732	0	122	122	1.63e+03	0	610	0	81.3	447	0	0	3.7e+03	203	3.5e+03	894	0	325	488	0	0	81.3	244	1.34e+03	772	81.3	0	854	203	447	0	285	40.7	325	0	0	122	650	81.3	122	569	0	0	447	488	122	40.7	0	0	325	325	0	854	285	1.71e+03	0	81.3	81.3	447	0	81.3	1.1e+03	1.46e+03	529	447	163	0	285	0	976	40.7	40.7	1.91e+03	732	1.79e+03	0	1.42e+03	81.3	1.95e+03	285	0	163	0	325	1.26e+03	81.3	244	407	40.7	0	0	691	569	0	407	0	81.3	285	122	203	488	0	81.3	1.26e+03	0	40.7	0	40.7	122	1.5e+03	40.7	1.14e+03	0	529	0	3.66e+03	1.79e+03	81.3	285	1.26e+03	81.3	81.3	40.7	81.3	772	163	610	122	0	2.11e+03	0	0	122	203	122	650	122	569	894	0	610	40.7	0	407	976	569	81.3	1.71e+03	244	244	1.14e+03	0	650	1.34e+03	122	0	691	0	1.3e+03	1.02e+03	0	2.15e+03	569	122	2.07e+03	40.7	0	0	732	244	0	203	0	0	0	0	0	0	285	0	407	0	732	610	40.7	407	40.7	1.1e+03	325	122	203	407	0	0	81.3	488	40.7	0	0	203	529	40.7	40.7	1.1e+03	0	122	1.63e+03	122	1.71e+03	407	1.1e+03	813	0	488	40.7	2.15e+03	40.7	122	0	407	203	447	0	40.7	732	285	0	1.38e+03	407	529	2.68e+03	529	0	203	0	0	40.7	488	0	203	529	0	1.59e+03	1.38e+03	0	81.3	40.7	0	244	0	122	0	81.3	1.3e+03	0	0	1.26e+03	0	0	529	894	935	40.7	0	0	40.7	244	0	40.7	772	0	0	854	0	81.3	772	1.83e+03	81.3	0	0	894	0	0	0	0	81.3	0	40.7	3.21e+03	122	122	976	0	0	894	610	935	0	81.3	81.3	203	0	163	0	0	1.38e+03	854	772	0	854	0	0	366	488	0	0	244	285	2.07e+03	1.02e+03	0	122	488	1.3e+03	1.34e+03	0	40.7	0	122	0	407	203	40.7	1.79e+03	0	122	0	0	244	81.3	2.07e+03	0	407	1.34e+03	81.3	1.5e+03	1.38e+03	0	325	163	203	366	0	325	0	772	0	976	40.7	40.7	244	0	40.7	0	0	40.7	1.95e+03	0	1.14e+03	610	81.3	772	81.3	0	122	122	122	894	772	122	0	0	0	813	0	40.7	0	366	0	2.07e+03	0	0	325	976	447	81.3	1.83e+03	40.7	40.7	569	0	0	40.7	2.03e+03	0	0	0	407	976	0	0	0	529	0	244	529	0	40.7	1.3e+03	650	40.7	447	244	407	1.02e+03	163	0	0	0	244	1.02e+03	0	40.7	1.3e+03	0	325	0	772	325	40.7	366	122	122	0	0	569	813	0	0	854	0	40.7	244	0	0	1.1e+03	610	0	122	366	0	0	488	0	0	81.3	0	1.54e+03	122	0	569	0	772	81.3	0	2.44e+03	244	1.22e+03	203	0	0	244	81.3	0	0	163	81.3	325	122	0	0	0	122	0	122	0	203	1.26e+03	40.7	325	0	0	569	122	40.7	0	0	163	0	0	650	0	610	447	122	0	0	203	0	854	0	529	285	529	40.7	0	569	163	163	0	40.7	0	813	0	366	0	0	1.02e+03	0	407	40.7	0	366	772	81.3	244	529	0	1.75e+03	0	0	81.3	244	447	40.7	81.3	976	244	0	488	1.54e+03	407	122	0	1.67e+03	122	0	0	203	1.18e+03	1.83e+03	0	0	0	447	40.7	366	1.83e+03	0	0	366	0	1.02e+03	0	976	488	122	40.7	0	1.1e+03	0	40.7	529	854	650	0	163	0	1.18e+03	0	81.3	0	772	935	81.3	163	1.06e+03	40.7	0	325	0	203	1.02e+03	366	0	40.7	0	81.3	0	0	244	81.3	2.07e+03	0	40.7	285	0	1.22e+03	1.67e+03	407	1.22e+03	0	40.7	163	0	325	1.71e+03	0	0	732	40.7	0	976	894	0	122	366	529	81.3	81.3	0	203	0	285	894	40.7	691	772	935	650	40.7	0	0	0	1.38e+03	650	0	244	407	325	569	203	1.22e+03	40.7	0	1.1e+03	569	325	0	40.7	0	732	0	732	0	81.3	40.7	1.54e+03	0	325	0	976	0	772	0	0	0	0	813	407	0	1.38e+03	366	0	81.3	813	1.02e+03	0	325	0	976	0	0	894	0	1.67e+03	447	0	732	0	0	0	0	40.7	0	0	650	0	285	447	0	81.3	447	0	40.7	447	40.7	0	366	1.26e+03	325	122	0	0	0	203	40.7	0	1.59e+03	1.5e+03	244	0	0	0	81.3	447	81.3	0	0	122	0	244	40.7	0	1.59e+03	81.3	0	1.75e+03	0	0	0	0	0	0	1.67e+03	650	40.7	1.46e+03	0	1.75e+03	0	203	0	0	325	0	976	0	0	488	0	203	407	40.7	1.22e+03	0	285	0	0	325	447	0	488	0	0	1.26e+03	813	0	1.38e+03	40.7	0	569	40.7	163	0	1.5e+03	0	0	122	81.3	203	366	40.7	0	40.7	81.3	1.26e+03	0	0	40.7	854	0	122	0	122	1.59e+03	0	691	81.3	1.38e+03	0	203	0	0	0	40.7	1.06e+03	0	691	203	0	40.7	0	285	0	894	0	163	40.7	163	40.7	1.14e+03	0	0	244	81.3	40.7	732	0	813	122	0	366	0	813	40.7	0	163	0	0	0	0	163	0	285	40.7	122	1.3e+03	0	0	40.7	163	0	0	0	40.7	0	0	0	0	569	203	40.7	1.67e+03	0	163	488	244	0	244	40.7	407	0	244	0	0	1.26e+03	0	1.18e+03	163	0	0	569	0	569	203	0	163	40.7	0	0	1.71e+03	81.3	1.5e+03	40.7	0	244	0	285	1.26e+03	0	325	0	610	244	0	0	569	569	40.7	0	0	447	0	0	122	285	40.7	1.54e+03	0	0	325	0	285	122	0	0	40.7	40.7	40.7	0	325	0	81.3	0	0	40.7	122	40.7	285	366	40.7	366	0	0	203	40.7	81.3	1.14e+03	285	0	854	0	0	610	0	0	0	976	122	40.7	813	0	163	0	772	0	163	122	40.7	447	40.7	0	122	40.7	0	285	529	0	81.3	0	0	691	1.06e+03	0	163	40.7	0	325	732	0	81.3	0	854	81.3	163	0	0	244	0	1.34e+03	650	610	81.3	40.7	203	0	0	1.5e+03	529	325	366	2.11e+03	0	0	1.83e+03	0	0	407	0	1.18e+03	0	0	163	285	0	1.02e+03	0	0	854	529	0	81.3	1.22e+03	81.3	0	1.5e+03	81.3	81.3	81.3	1.02e+03	40.7	0	529	40.7	122	0	488	0	488	40.7	325	40.7	244	0	0	244	122	0	488	0	488	40.7	0	0	244	81.3	529	0	0	81.3	488	122	285	0	40.7	0	1.54e+03	81.3	0	0	285	0	0	0	285	366	0	447	0	0	0	610	122	0	0	40.7	569	0	447	488	732	0	0	0	0	40.7	203	325	1.99e+03	488	40.7	1.75e+03	40.7	81.3	976	488	0	813	569	0	0	0	0	691	81.3	366	203	447	40.7	0	0	0	366	0	732	0	0	0	366	0	488	0	0	163	1.46e+03	81.3	203	0	935	1.22e+03	0	0	0	40.7	122	732	0	163	1.1e+03	0	40.7	0	813	0	935	0	569	407	0	0	0	529	81.3	691	40.7	0	813	203	163	0	1.34e+03	0	1.06e+03	0	650	244	447	0	0	1.02e+03	0	1.46e+03	2.11e+03	0	732	40.7	0	285	732	81.3	40.7	0	488	2.32e+03	40.7	0	40.7	0	285	40.7	0	325	0	1.14e+03	163	0	0	0	569	2.15e+03	122	325	40.7	325	0	772	40.7	529	40.7	0	569	0	244	0	122	0	163	0	0	40.7	732	732	0	0	1.14e+03	40.7	691	0	1.1e+03	854	0	0	569	285	0	0	1.06e+03	1.46e+03	0	0	203	40.7	40.7	0	0	0	325	0	0	122	0	650	0	40.7	40.7	0	0	40.7	122	0	0	0	163	0	81.3	40.7	1.14e+03	407	0	244	0	2.4e+03	122	0	0	81.3	1.71e+03	325	81.3	0	407	163	0	0	285	0	81.3	325	0	0	1.22e+03	1.63e+03	203	0	366	244	163	40.7	569	0	0	1.63e+03	0	163	40.7	854	610	0	244	40.7	2.76e+03	0	40.7	407	569	0	935	366	81.3	285	1.02e+03	325	40.7	40.7	0	244	0	1.42e+03	40.7	0	447	0	0	81.3	40.7	40.7	0	407	610	976	40.7	0	40.7	285	122	0	0	366	40.7	0	854	569	40.7	122	894	813	40.7	203	285	0	122	0	203	0	163	40.7	366	40.7	529	0	0	203	0	81.3	0	0	244	0	40.7	0	0	0	0	610	0	122	569	407	122	122	81.3	1.06e+03	244	0	40.7	163	0	0	0	122	244	0	203	0	0	732	81.3	1.38e+03	122	488	0	366	529	81.3	569	447	285	203	122	1.38e+03	0	40.7	40.7	40.7	1.54e+03	285	1.1e+03	0	0	285	772	0	81.3	40.7	0	366	0	40.7	1.63e+03	0	1.99e+03	0	732	407	0	1.18e+03	447	122	407	40.7	1.75e+03	40.7	0	325	81.3	0	488	81.3	285	0	81.3	610	0	0	81.3	122	0	244	0	244	40.7	1.34e+03	0	0	1.06e+03	447	40.7	163	0	81.3	0	122	0	163	0	81.3	81.3	0	0	203	1.22e+03	0	0	1.06e+03	488	0	366	81.3	0	366	40.7	0	0	81.3	1.18e+03	0	0	0	40.7	40.7	40.7	0	0	0	81.3	163	447	610	0	163	0	0	81.3	0	163	0	0	610	0	650	0	40.7	772	529	0	732	0	935	407	0	40.7	0	285	163	0	0	0	732	0	244	0	407	0	122	40.7	203	40.7	0	40.7	0	529	0	0	244	691	488	0	0	569	0	325	285	40.7	488	0	244	40.7	691	0	81.3	366	854	935	244	1.26e+03	447	122	40.7	203	0	0	40.7	285	0	0	0	0	81.3	407	0	0	1.18e+03	0	1.87e+03	0	122	529	894	0	691	0	0	2.15e+03	40.7	40.7	1.02e+03	0	40.7	691	0	0	691	2.44e+03	0	40.7	1.06e+03	325	285	610	40.7	244	40.7	447	0	732	935	0	0	0	1.26e+03	3.09e+03	203	894	2.07e+03	0	122	0	691	0	935	0	0	0	0	447	40.7	0	1.46e+03	285	1.14e+03	40.7	40.7	0	122	366	529	1.83e+03	894	0	0	976	122	244	0	325	81.3	40.7	1.06e+03	0	0	407	81.3	122	0	0	163	40.7	0	0	325	0	325	0	0	40.7	1.06e+03	163	732	0	81.3	285	0	529	0	244	0	1.3e+03	0	0	1.83e+03	40.7	894	854	81.3	163	122	0	2.11e+03	40.7	2.07e+03	366	81.3	0	569	0	3.54e+03	447	2.28e+03	0	40.7	0	407	81.3	0	2.85e+03	81.3	0	1.38e+03	0	0	691	2.93e+03	2.4e+03	0	0	40.7	81.3	0	122	1.06e+03	81.3	1.3e+03	1.95e+03	40.7	1.83e+03	40.7	447	40.7	0	407	285	935	0	1.18e+03	244	40.7	1.1e+03	0	529	0	163	40.7	163	325	0	0	0	1.71e+03	0	40.7	0	0	244	285	40.7	0	366	0	1.59e+03	0	0	0	40.7	0	0	163	325	0	569	81.3	122	1.67e+03	0	40.7	40.7	0	40.7	1.02e+03	0	0	813	0	1.54e+03	40.7	0	285	0	285	285	0	0	203	0	40.7	529	40.7	163	0	40.7	122	0	1.3e+03	650	81.3	244	894	0	122	122	40.7	40.7	40.7	0	325	122	163	1.67e+03	0	163	366	0	81.3	1.14e+03	0	1.3e+03	0	0	366	0	569	366	1.3e+03	285	81.3	0	1.71e+03	0	854	529	0	0	0	40.7	122	0	1.14e+03	81.3	81.3	691	0	0	407	0	122	40.7	203	1.02e+03	40.7	163	285	0	0	0	40.7	1.06e+03	0	1.06e+03	0	0	0	1.38e+03	691	40.7	40.7	1.63e+03	3.17e+03	0	40.7	1.38e+03	122	447	163	244	0	122	0	0	40.7	1.99e+03	81.3	1.59e+03	0	1.54e+03	163	122	40.7	40.7	0	0	0	40.7	3.09e+03	40.7	40.7	203	244	0	0	0	488	40.7	40.7	40.7	976	0	325	1.87e+03	610	0	854	325	732	163	244	0	0	0	0	0	325	407	1.1e+03	81.3	813	0	40.7	650	935	0	81.3	0	366	40.7	203	447	569	1.22e+03	81.3	0	2.4e+03	447	0	1.59e+03	0	0	976	0	488	1.34e+03	285	40.7	325	40.7	325	894	610	1.91e+03	976	325	122	650	81.3	40.7	81.3	0	1.06e+03	1.3e+03	0	0	1.34e+03	0	40.7	285	40.7	203	40.7	1.42e+03	0	0	122	569	0	0	285	1.18e+03	813	1.18e+03	244	650	81.3	0	40.7	0	244	163	122	0	691	81.3	0	40.7	0	1.06e+03	40.7	529	0	285	285	529	81.3	81.3	0	0	1.14e+03	407	0	0	40.7	244	366	325	203	0	81.3	0	0	0	1.38e+03	0	732	203	813	0	122	40.7	0	122	447	1.38e+03	40.7	285	0	81.3	0	122	203	0	0	772	0	40.7	447	122	935	0	40.7	0	0	854	285	650	1.71e+03	569	122	894	1.18e+03	0	244	81.3	1.5e+03	0	0	894	40.7	0	0	0	610	40.7	40.7	0	650	0	325	0	325	81.3	0	772	0	813	488	529	122	40.7	0	163	407	203	40.7	40.7	407	285	81.3	935	0	40.7	40.7	0	244	0	285	81.3	163	407	203	0	488	203	1.5e+03	163	0	2.03e+03	285	40.7	447	610	203	2.24e+03	285	366	163	244	0	1.83e+03	0	0	40.7	407	447	0	1.26e+03	407	163	0	529	1.02e+03	0	529	447	163	0	0	447	1.87e+03	203	81.3	0	0	325	447	40.7	0	0	0	122	0	40.7	122	1.18e+03	285	40.7	1.14e+03	0	40.7	488	650	0	1.99e+03	0	81.3	407	0	976	732	0	691	203	40.7	325	203	0	2.24e+03	81.3	122	569	81.3	81.3	203	0	40.7	40.7	0	529	40.7	285	122	0	0	163	1.06e+03	935	0	894	122	81.3	40.7	163	81.3	0	0	122	81.3	935	40.7	447	0	81.3	0	81.3	0	447	0	0	0	122	0	772	40.7	0	569	0	285	0	40.7	976	0	122	40.7	122	772	1.1e+03	0	0	366	325	0	0	40.7	813	1.99e+03	0	0	244	0	40.7	854	40.7	0	447	0	163	2.15e+03	40.7	0	894	0	894	0	0	40.7	163	122	1.63e+03	40.7	0	0	1.34e+03	0	244	854	529	203	447	0	0	0	0	0	976	285	81.3	0	407	81.3	0	0	40.7	285	0	0	0	1.06e+03	488	407	244	0	0	610	325	0	285	0	40.7	894	81.3	81.3	122	203	366	325	203	854	0	0	0	0	122	0	0	0	0	447	40.7	0	1.3e+03	976	0	81.3	407	40.7	325	569	1.26e+03	1.46e+03	0	0	163	0	976	81.3	407	163	1.59e+03	81.3	0	81.3	40.7	40.7	40.7	1.34e+03	40.7	854	0	40.7	81.3	610	0	81.3	81.3	285	0	488	0	0	40.7	122	2.85e+03	813	0	813	1.87e+03	122	0	0	40.7	894	0	325	163	203	122	122	0	81.3	447	0	244	0	0	203	976	163	122	0	0	935	1.02e+03	0	732	447	40.7	122	285	122	0	0	0	650	285	1.91e+03	40.7	122	488	691	407	0	1.1e+03	122	163	488	0	122	1.14e+03	772	0	0	163	407	0	0	529	813	2.15e+03	40.7	894	81.3	0	163	40.7	0	569	407	0	40.7	203	244	40.7	407	0	894	0	650	488	0	935	0	1.34e+03	0	569	0	0	650	1.42e+03	366	772	122	0	1.1e+03	0	244	650	407	0	0	447	0	40.7	0	0	0	244	0	1.18e+03	122	0	488	1.14e+03	0	40.7	203	2.11e+03	40.7	0	203	325	0	529	0	0	2.11e+03	529	366	81.3	81.3	0	366	325	1.46e+03	0	81.3	0	122	81.3	569	203	122	285	0	163	81.3	203	976	0	0	0	285	40.7	40.7	1.02e+03	163	0	407	366	0	0	122	0	366	0	407	1.06e+03	0	203	1.14e+03	0	976	0	244	0	0	935	285	0	40.7	447	40.7	1.5e+03	0	0	285	0	285	0	81.3	407	0	610	976	0	732	81.3	935	40.7	122	0	1.34e+03	163	529	0	81.3	366	366	163	772	325	894	1.3e+03	0	772	1.99e+03	0	529	0	325	325	0	569	0	529	1.99e+03	0	0	0	650	732	0	163	772	40.7	40.7	0	976	0	40.7	40.7	0	366	0	203	203	325	40.7	1.87e+03	122	40.7	40.7	610	203	407	40.7	0	0	122	447	40.7	0	366	122	407	1.34e+03	0	407	163	0	650	1.42e+03	40.7	0	0	610	0	0	0	691	40.7	244	1.38e+03	0	2.24e+03	366	81.3	81.3	447	163	1.02e+03	1.71e+03	529	40.7	244	0	1.3e+03	0	40.7	325	1.42e+03	772	691	203	40.7	163	1.02e+03	203	285	0	163	0	0	203	732	81.3	0	447	244	407	122	0	610	1.5e+03	0	772	1.14e+03	447	0	2.6e+03	0	0	81.3	0	0	0	1.22e+03	40.7	0	325	203	569	447	40.7	366	40.7	40.7	488	40.7	0	407	325	0	0	0	650	122	2.2e+03	122	244	81.3	0	407	1.42e+03	163	0	122	894	163	0	81.3	407	244	122	122	0	40.7	203	163	1.06e+03	40.7	81.3	285	122	0	285	488	40.7	1.91e+03	40.7	0	894	1.14e+03	447	0	0	325	0	0	40.7	610	0	650	0	0	40.7	40.7	488	0	203	976	0	0	285	1.67e+03	0	0	163	163	976	81.3	0	0	447	854	0	81.3	0	81.3	854	854	529	0	0	0	732	732	529	0	894	0	366	40.7	0	0	366	163	0	203	0	0	0	488	0	0	813	81.3	203	0	40.7	40.7	569	0	0	0	2.07e+03	0	0	122	1.75e+03	0	976	407	0	40.7	81.3	325	122	0	0	0	366	772	81.3	1.22e+03	0	0	0	1.26e+03	81.3	203	81.3	650	325	0	0	163	610	163	1.14e+03	40.7	285	0	81.3	40.7	1.99e+03	0	0	0	1.38e+03	40.7	1.1e+03	0	488	40.7	0	203	122	325	0	0	0	1.38e+03	0	40.7	1.22e+03	81.3	1.71e+03	40.7	0	244	0	1.22e+03	40.7	0	40.7	40.7	40.7	244	0	81.3	122	407	0	40.7	732	285	0	244	122	0	0	1.1e+03	81.3	2.11e+03	1.71e+03	0	325	40.7	0	529	650	81.3	407	81.3	40.7	40.7	0	0	40.7	2.36e+03	0	163	0	0	0	163	0	0	0	0	122	244	244	40.7	1.02e+03	0	163	691	0	0	122	0	0	0	732	0	122	203	407	0	0	0	772	244	650	203	244	203	0	0	122	0	2.15e+03	0	203	0	0	0	447	529	0	0	407	407	1.14e+03	0	0	40.7	732	0	122	0	244	40.7	0	285	0	81.3	0	0	40.7	0	610	0	447	81.3	488	163	569	122	894	0	1.42e+03	203	0	203	2.24e+03	163	0	40.7	0	0	81.3	0	244	0	122	772	81.3	529	0	732	0	0	610	0	813	40.7	1.54e+03	0	447	732	0	81.3	610	40.7	650	122	0	0	81.3	244	0	0	569	0	610	0	610	0	0	40.7	1.67e+03	0	0	122	81.3	447	325	40.7	0	81.3	122	0	81.3	0	122	40.7	0	0	854	0	122	285	40.7	0	203	935	1.1e+03	0	244	0	0	325	0	163	1.75e+03	935	488	1.3e+03	244	325	0	203	122	81.3	163	0	325	0	122	0	488	81.3	81.3	447	0	1.87e+03	0	1.34e+03	40.7	163	40.7	894	163	488	40.7	0	0	0	0	366	894	0	40.7	203	81.3	0	0	163	0	0	81.3	122	81.3	0	0	0	40.7	0	407	0	0	163	0	650	0	1.46e+03	854	0	81.3	40.7	529	0	0	0	1.87e+03	81.3	81.3	325	40.7	40.7	854	0	203	0	81.3	1.02e+03	1.34e+03	447	366	325	772	447	0	772	122	81.3	0	0	122	40.7	0	0	40.7	325	2.48e+03	1.5e+03	325	203	0	0	40.7	0	40.7	203	122	0	40.7	40.7	0	813	81.3	122	122	529	407	325	0	163	0	0	1.75e+03	285	0	0	447	976	40.7	81.3	0	0	163	0	935	772	40.7	163	81.3	0	81.3	366	0	0	0	0	285	366	650	40.7	854	81.3	691	244	1.22e+03	40.7	0	0	854	203	1.34e+03	122	163	447	0	0	935	0	0	610	163	0	650	0	40.7	0	1.22e+03	122	244	691	407	244	122	407	1.5e+03	163	40.7	0	407	894	40.7	0	0	203	1.02e+03	81.3	691	366	163	122	0	0	0	163	569	0	610	285	40.7	0	0	691	40.7	40.7	529	81.3	325	81.3	0	610	0	40.7	529	0	81.3	40.7	1.38e+03	0	0	0	40.7	0	40.7	40.7	650	0	691	81.3	976	0	122	0	40.7	650	40.7	2.03e+03	81.3	0	122	0	1.38e+03	0	0	407	163	488	40.7	81.3	569	0	0	447	0	691	40.7	40.7	0	285	0	691	1.06e+03	0	0	813	1.22e+03	81.3	0	0	488	0	0	40.7	1.22e+03	0	813	40.7	0	40.7	0	366	325	0	325	40.7	81.3	122	40.7	122	854	0	0	163	0	935	40.7	1.99e+03	40.7	0	1.46e+03	40.7	163	0	0	854	122	122	366	569	0	1.02e+03	163	1.3e+03	0	407	2.56e+03	0	1.06e+03	244	81.3	40.7	40.7	2.81e+03	122	0	407	163	81.3	529	163	40.7	650	935	0	894	0	610	894	0	488	40.7	203	0	1.22e+03	569	203	163	1.14e+03	0	122	0	366	0	894	40.7	285	122	325	0	40.7	203	1.1e+03	0	1.59e+03	0	0	0	163	122	610	0	325	122	610	203	447	0	40.7	122	0	0	0	81.3	0	0	3.13e+03	0	0	1.63e+03	0	0	325	40.7	366	0	813	0	203	0	366	0	1.02e+03	40.7	163	1.26e+03	772	0	40.7	0	325	772	0	0	366	0	1.75e+03	2.03e+03	569	0	244	1.59e+03	0	325	0	163	40.7	325	244	1.18e+03	40.7	0	285	40.7	40.7	0	122	447	0	40.7	650	0	203	0	0	0	40.7	529	0	1.46e+03	0	0	0	529	0	244	0	1.18e+03	0	0	81.3	40.7	203	40.7	1.67e+03	0	40.7	81.3	40.7	0	732	0	40.7	1.06e+03	0	1.06e+03	0	569	1.75e+03	0	935	0	81.3	0	3.05e+03	0	122	0	325	122	0	40.7	0	40.7	325	244	0	244	0	1.06e+03	325	40.7	0	1.26e+03	1.63e+03	447	0	691	0	0	81.3	40.7	40.7	40.7	569	691	447	285	0	1.18e+03	0	1.06e+03	40.7	285	40.7	1.46e+03	650	0	529	691	0	122	0	0	569	40.7	40.7	0	529	569	1.38e+03	407	0	0	0	0	0	447	935	0	1.42e+03	163	935	0	40.7	81.3	0	0	1.02e+03	122	0	40.7	40.7	0	325	81.3	407	0	163	40.7	0	81.3	40.7	447	610	0	81.3	366	163	81.3	0	0	407	81.3	0	0	488	81.3	650	1.42e+03	813	0	935	366	569	1.26e+03	366	0	0	81.3	0	772	81.3	244	163	81.3	40.7	488	0	447	40.7	0	81.3	407	244	0	40.7	81.3	163	0	40.7	244	81.3	0	122	0	81.3	0	0	1.54e+03	0	40.7	122	0	122	813	610	0	894	122	407	0	40.7	0	0	40.7	813	0	0	81.3	935	0	40.7	610	0	0	0	40.7	244	1.5e+03	0	163	244	81.3	40.7	529	1.26e+03	0	122	0	40.7	2.36e+03	0	488	0	1.46e+03	691	1.02e+03	935	0	40.7	935	691	1.02e+03	0	40.7	407	1.22e+03	488	203	40.7	81.3	0	407	0	0	0	0	0	244	0	1.1e+03	0	203	0	0	122	244	122	2.76e+03	81.3	0	1.14e+03	40.7	0	1.02e+03	163	0	0	0	0	40.7	40.7	772	0	650	244	81.3	0	2.97e+03	650	0	0	122	0	0	40.7	40.7	0	0	407	732	935	0	163	529	163	366	40.7	0	81.3	285	0	0	1.14e+03	0	0	488	894	0	0	0	1.38e+03	0	0	40.7	2.93e+03	0	1.06e+03	40.7	976	0	0	447	488	163	1.34e+03	0	569	0	0	0	0	244	0	81.3	81.3	407	0	529	0	772	0	0	772	447	122	0	1.87e+03	0	325	40.7	488	0	0	0	81.3	122	0	0	40.7	285	0	0	203	0	407	122	0	0	894	40.7	81.3	40.7	244	40.7	0	0	40.7	285	0	122	40.7	244	1.5e+03	813	650	569	0	0	285	569	203	40.7	488	0	81.3	285	244	0	122	122	0	0	0	40.7	285	650	488	0	40.7	1.46e+03	0	0	0	40.7	407	0	732	529	81.3	0	122	447	610	0	40.7	0	0	650	163	0	0	40.7	0	447	0	163	488	285	0	0	0	325	81.3	0	2.15e+03	0	691	0	0	122	0	122	0	1.1e+03	0	163	1.42e+03	0	244	0	40.7	325	40.7	0	650	0	285	569	40.7	0	0	40.7	0	1.3e+03	0	894	0	488	0	203	0	40.7	1.3e+03	0	81.3	244	0	0	122	366	40.7	610	0	203	0	0	0	0	0	0	81.3	0	122	0	40.7	0	81.3	0	407	163	1.67e+03	2.6e+03	40.7	447	81.3	813	732	1.95e+03	407	40.7	81.3	0	0	203	1.5e+03	81.3	0	0	0	813	81.3	1.1e+03	732	40.7	285	0	81.3	0	813	366	1.42e+03	325	569	0	366	1.63e+03	0	244	40.7	0	0	569	325	285	0	447	1.46e+03	732	0	0	1.46e+03	285	813	0	732	40.7	0	813	40.7	0	0	772	407	40.7	0	1.38e+03	0	203	1.42e+03	407	0	0	122	40.7	1.06e+03	81.3	0	81.3	40.7	0	0	1.38e+03	407	0	0	40.7	325	0	0	163	81.3	0	0	81.3	0	163	0	0	976	0	163	2.2e+03	325	203	407	0	935	0	163	81.3	244	81.3	0	0	1.3e+03	0	0	40.7	0	0	325	0	40.7	244	0	650	0	0	0	122	0	40.7	40.7	81.3	407	0	529	122	40.7	40.7	122	691	40.7	366	488	732	0	122	40.7	0	407	2.76e+03	0	40.7	40.7	1.1e+03	40.7	285	1.87e+03	81.3	0	0	1.14e+03	0	0	650	0	0	40.7	0	0	0	40.7	0	122	0	366	732	81.3	447	81.3	691	0	163	0	488	325	81.3	0	40.7	529	0	285	122	203	0	0	0	0	650	0	0	0	122	1.22e+03	203	0	0	569	0	0	40.7	122	40.7	0	0	0	0	285	40.7	81.3	488	40.7	40.7	0	81.3	0	40.7	366	0	366	81.3	40.7	81.3	0	81.3	0	40.7	163	122	366	1.34e+03	0	1.06e+03	40.7	0	203	0	0	0	854	407	81.3	1.02e+03	0	1.1e+03	40.7	40.7	40.7	1.22e+03	935	40.7	81.3	244	0	0	325	2.97e+03	0	0	1.22e+03	40.7	488	122	1.75e+03	122	1.06e+03	0	40.7	0	0	0	366	81.3	40.7	691	0	81.3	0	325	0	1.34e+03	610	813	40.7	610	122	203	203	976	40.7	0	2.03e+03	569	488	40.7	935	0	0	407	407	1.38e+03	0	0	0	81.3	0	0	325	0	0	285	0	244	691	40.7	650	0	0	325	0	0	0	0	81.3	1.3e+03	0	0	0	81.3	0	0	81.3	0	0	1.02e+03	0	203	40.7	0	325	40.7	0	0	610	40.7	40.7	732	40.7	122	976	163	0	854	610	0	0	935	650	1.83e+03	0	0	0	81.3	0	0	244	0	163	366	122	772	163	40.7	40.7	813	0	0	244	407	0	40.7	244	935	40.7	1.02e+03	529	0	81.3	732	1.1e+03	0	691	0	366	691	0	894	0	325	40.7	40.7	285	0	40.7	0	650	81.3	0	976	0	0	0	40.7	0	285	1.5e+03	0	1.02e+03	0	2.07e+03	488	0	40.7	691	0	0	0	0	203	122	0	122	407	40.7	81.3	447	0	650	1.02e+03	81.3	285	0	285	81.3	0	0	244	40.7	0	0	0	0	0	732	40.7	203	0	81.3	325	529	366	488	0	366	1.71e+03	122	244	0	0	122	325	40.7	81.3	81.3	81.3	325	40.7	285	0	0	203	0	81.3	0	2.28e+03	40.7	0	122	40.7	529	244	650	1.38e+03	0	0	163	447	81.3	894	0	610	0	1.02e+03	244	40.7	0	0	285	0	488	40.7	1.87e+03	122	0	366	40.7	0	244	0	0	40.7	40.7	0	1.5e+03	0	325	1.18e+03	1.71e+03	163	813	203	0	203	0	244	529	40.7	40.7	529	0	0	285	0	244	40.7	0	529	0	244	1.02e+03	122	0	691	0	0	610	40.7	366	0	244	163	529	81.3	0	122	285	0	163	0	40.7	691	81.3	447	0	40.7	285	0	325	163	488	40.7	0	0	0	1.1e+03	569	0	0	40.7	1.22e+03	122	0	244	40.7	935	610	1.1e+03	1.3e+03	1.5e+03	163	122	0	163	0	81.3	122	285	0	40.7	0	0	122	163	650	0	407	0	569	0	772	0	244	325	40.7	325	325	366	0	285	0	163	0	285	203	650	40.7	447	0	0	2.07e+03	0	203	244	894	0	0	40.7	40.7	81.3	0	163	407	122	40.7	366	0	0	40.7	203	569	407	0	0	0	691	203	40.7	122	325	1.22e+03	0	0	163	732	0	772	40.7	610	1.22e+03	0	691	0	1.26e+03	1.71e+03	325	488	40.7	203	1.95e+03	610	0	488	0	569	366	40.7	0	1.83e+03	40.7	1.46e+03	0	691	0	285	0	0	732	163	0	0	529	122	122	325	40.7	0	122	0	0	407	0	244	0	163	163	122	0	1.54e+03	0	0	0	40.7	1.54e+03	0	1.02e+03	325	81.3	1.06e+03	122	2.48e+03	1.95e+03	0	813	0	1.38e+03	976	40.7	488	1.02e+03	163	569	935	894	40.7	285	0	935	122	40.7	40.7	0	1.06e+03	325	0	0	0	244	81.3	610	0	163	0	40.7	569	163	0	40.7	1.26e+03	285	0	163	813	0	40.7	1.63e+03	0	1.1e+03	0	40.7	0	0	0	0	203	1.3e+03	0	1.59e+03	0	203	488	0	1.26e+03	0	691	407	0	0	40.7	529	0	447	1.06e+03	40.7	0	40.7	244	935	894	40.7	0	40.7	0	285	40.7	0	40.7	0	40.7	0	732	0	0	0	0	81.3	854	40.7	163	163	244	244	447	40.7	203	163	0	0	0	81.3	81.3	1.87e+03	610	0	325	813	0	0	2.4e+03	203	0	81.3	0	1.54e+03	0	0	163	0	854	0	0	813	163	0	0	813	0	40.7	285	976	0	1.34e+03	0	40.7	1.99e+03	0	1.71e+03	81.3	122	81.3	854	285	529	0	1.18e+03	81.3	81.3	40.7	0	2.28e+03	0	0	813	0	0	40.7	1.38e+03	0	0	1.02e+03	40.7	366	163	0	203	81.3	81.3	122	0	203	0	40.7	203	447	976	0	0	0	244	0	407	0	40.7	40.7	325	0	81.3	0	325	935	81.3	0	325	122	325	610	0	81.3	0	0	650	203	0	122	447	0	772	285	325	81.3	813	0	325	244	0	732	0	40.7	163	285	163	0	40.7	244	122	40.7	40.7	732	0	40.7	0	1.18e+03	0	0	0	1.06e+03	0	732	732	0	122	1.67e+03	366	0	1.79e+03	203	772	0	407	407	0	569	569	0	40.7	122	0	0	407	0	0	40.7	285	407	163	0	976	40.7	244	40.7	407	0	0	0	203	1.38e+03	0	81.3	0	40.7	0	0	163	40.7	0	0	0	813	244	0	40.7	0	0	0	81.3	0	40.7	0	650	81.3	0	203	610	0	40.7	447	0	81.3	0	122	0	813	0	122	407	0	0	0	244	0	244	0	0	0	529	813	0	40.7	407	81.3	2.4e+03	40.7	772	81.3	0	203	122	0	0	122	0	569	40.7	244	285	691	244	0	976	0	81.3	0	0	691	0	0	0	0	0	40.7	81.3	0	366	203	203	0	0	447	203	0	732	0	0	0	0	244	0	203	0	732	244	0	0	0	407	0	285	0	0	81.3	0	0	0	325	366	0	0	81.3	1.3e+03	0	0	366	732	0	0	0	0	40.7	366	650	0	0	40.7	0	0	407	40.7	244	40.7	81.3	610	0	325	0	0	1.22e+03	81.3	0	0	0	325	0	40.7	325	0	0	203	0	0	0	163	610	40.7	122	325	122	81.3	81.3	0	732	569	0	122	163	0	1.42e+03	1.1e+03	0	366	0	122	81.3	569	366	0	0	650	0	772	203	0	0	40.7	40.7	0	0	81.3	81.3	0	0	0	0	163	163	0	0	122	650	0	894	447	0	1.26e+03	81.3	447	0	0	163	0	0	244	0	81.3	0	0	1.5e+03	0	813	81.3	1.79e+03	40.7	285	0	569	0	203	407	0	610	0	81.3	285	163	0	203	40.7	813	40.7	732	0	203	0	0	1.18e+03	0	40.7	40.7	0	0	81.3	0	244	0	407	894	0	203	0	0	40.7	366	0	0	325	203	203	163	0	0	366	0	0	1.75e+03	0	203	0	0	1.5e+03	0	0	447	0	407	0	0	203	1.06e+03	0	40.7	935	0	0	0	1.1e+03	0	1.79e+03	0	1.5e+03	529	0	0	3.33e+03	0	0	732	0	366	4.11e+03	0	0	0	325	163	0	935	976	0	163	244	0	40.7	0	1.22e+03	203	0	529	0	203	285	366	691	325	0	244	285	0	203	1.02e+03	0	0	0	81.3	0	813	0	1.34e+03	122	203	325	1.1e+03	0	569	0	40.7	529	529	0	1.75e+03	0	0	488	366	0	122	0	203	325	0	0	0	0	0	163	285	0	854	40.7	0	0	244	0	163	81.3	1.5e+03	1.5e+03	0	163	1.02e+03	732	1.06e+03	0	1.02e+03	81.3	203	407	0	81.3	0	1.06e+03	203	81.3	0	976	285	40.7	813	366	0	0	0	40.7	1.22e+03	40.7	0	40.7	40.7	285	1.46e+03	0	0	569	0	0	366	691	244	650	0	0	325	813	447	285	366	0	0	163	0	0	0	1.22e+03	0	285	0	407	325	0	40.7	0	407	40.7	0	81.3	0	1.34e+03	244	1.59e+03	81.3	122	447	0	610	81.3	40.7	1.54e+03	40.7	40.7	610	244	569	0	81.3	447	0	0	0	772	0	0	0	40.7	203	40.7	0	0	0	0	1.59e+03	285	0	203	1.18e+03	81.3	0	0	244	1.06e+03	203	163	0	0	285	0	122	81.3	0	203	40.7	40.7	447	0	1.91e+03	407	1.34e+03	0	0	447	1.3e+03	0	244	0	163	447	163	0	0	1.34e+03	1.18e+03	0	40.7	0	569	407	569	325	0	610	0	813	650	0	203	0	0	81.3	0	1.59e+03	0	0	1.06e+03	81.3	203	529	569	976	447	0	40.7	0	0	732	0	0	772	447	0	0	0	122	0	447	0	122	40.7	81.3	0	0	366	0	1.06e+03	0	81.3	0	1.1e+03	529	81.3	0	0	2.28e+03	1.42e+03	0	244	0	81.3	0	0	0	40.7	163	40.7	122	0	203	244	285	0	40.7	40.7	0	40.7	163	407	772	0	610	0	732	0	0	244	1.22e+03	81.3	0	0	0	0	0	732	813	0	0	0	854	0	1.3e+03	0	407	0	0	163	122	40.7	325	0	0	1.71e+03	40.7	772	0	0	691	40.7	163	40.7	40.7	0	610	0	122	163	163	40.7	203	122	772	40.7	40.7	244	0	81.3	447	1.54e+03	0	0	81.3	407	0	122	447	81.3	0	650	447	0	772	0	1.79e+03	2.56e+03	0	407	447	0	40.7	0	407	407	1.14e+03	772	40.7	0	325	81.3	285	0	122	122	40.7	0	1.18e+03	203	81.3	366	0	1.18e+03	0	0	1.38e+03	0	81.3	0	447	40.7	40.7	163	0	2.2e+03	976	3.29e+03	81.3	1.54e+03	1.02e+03	163	1.59e+03	894	529	0	0	691	285	0	0	366	0	81.3	40.7	447	0	0	1.63e+03	0	0	0	1.34e+03	0	1.22e+03	203	0	0	0	244	569	1.1e+03	0	447	0	81.3	0	894	0	3.05e+03	1.59e+03	488	122	0	81.3	0	0	1.54e+03	40.7	1.79e+03	203	81.3	0	2.6e+03	366	0	2.03e+03	163	1.75e+03	447	122	0	610	40.7	650	40.7	569	407	0	0	40.7	0	244	0	0	0	0	0	1.71e+03	122	0	569	325	81.3	1.06e+03	40.7	691	0	122	163	1.42e+03	40.7	0	81.3	81.3	0	81.3	0	854	122	122	40.7	1.06e+03	0	40.7	285	0	40.7	0	1.87e+03	732	40.7	569	163	81.3	122	732	0	569	366	569	610	40.7	0	40.7	0	0	1.95e+03	813	0	0	2.4e+03	0	407	0	447	0	0	0	0	244	0	1.71e+03	40.7	40.7	81.3	244	610	0	40.7	81.3	81.3	163	0	0	0	81.3	447	0	285	2.2e+03	81.3	163	0	81.3	610	691	0	0	0	0	0	0	122	610	122	0	529	1.06e+03	0	0	0	122	325	40.7	285	203	0	407	0	0	40.7	81.3	40.7	407	0	0	81.3	732	0	894	0	81.3	81.3	610	81.3	0	854	122	0	163	285	0	610	0	0	0	81.3	569	0	1.95e+03	0	40.7	447	0	407	81.3	0	40.7	40.7	0	81.3	447	81.3	650	0	40.7	0	488	407	40.7	0	0	0	0	0	81.3	0	81.3	81.3	0	0	0	40.7	366	854	650	0	122	1.67e+03	81.3	732	0	122	935	0	650	81.3	650	285	772	0	529	40.7	40.7	0	325	0	447	1.38e+03	0	0	285	0	40.7	40.7	203	0	40.7	163	0	0	935	0	244	447	1.18e+03	610	81.3	81.3	40.7	0	163	122	40.7	81.3	0	122	40.7	976	0	285	0	650	0	1.38e+03	0	40.7	81.3	244	40.7	0	203	203	40.7	488	0	40.7	0	0	0	1.1e+03	81.3	0	1.3e+03	244	0	325	40.7	0	0	0	1.1e+03	0	0	0	1.38e+03	40.7	1.5e+03	0	1.63e+03	0	610	40.7	0	81.3	0	40.7	0	0	325	0	244	81.3	244	0	1.1e+03	0	40.7	0	1.14e+03	854	40.7	569	203	285	0	529	447	1.34e+03	0	122	40.7	0	81.3	285	122	0	0	40.7	244	1.18e+03	0	163	813	0	813	0	0	0	0	40.7	447	40.7	81.3	0	0	1.06e+03	81.3	1.3e+03	122	0	81.3	1.18e+03	163	1.26e+03	0	854	285	0	0	0	244	610	447	0	81.3	81.3	122	0	407	40.7	40.7	285	203	0	0	1.91e+03	407	407	0	610	610	81.3	0	0	203	40.7	40.7	81.3	610	40.7	0	0	366	488	40.7	0	813	529	40.7	1.67e+03	0	0	244	203	0	0	691	163	366	0	40.7	610	0	0	40.7	163	40.7	488	40.7	1.14e+03	81.3	40.7	0	0	0	894	244	0	81.3	0	1.71e+03	447	0	81.3	0	81.3	772	488	610	0	244	122	0	203	447	447	772	0	0	0	0	244	772	0	163	447	81.3	0	0	0	935	0	0	0	163	0	40.7	40.7	40.7	0	0	366	40.7	40.7	0	40.7	366	0	81.3	0	0	0	285	691	122	488	244	81.3	0	0	447	0	0	81.3	0	40.7	0	0	0	40.7	366	0	1.42e+03	81.3	0	0	2.32e+03	691	529	40.7	407	0	1.02e+03	0	0	40.7	40.7	0	81.3	650	81.3	0	122	0	732	0	0	650	81.3	407	0	0	244	0	0	0	0	366	285	0	163	81.3	203	163	122	40.7	366	0	40.7	81.3	854	0	1.38e+03	244	81.3	40.7	1.63e+03	488	163	2.2e+03	0	2.03e+03	163	81.3	1.14e+03	244	0	0	285	0	1.91e+03	0	285	0	0	691	1.02e+03	772	0	285	203	40.7	569	407	122	0	40.7	40.7	0	650	0	40.7	691	163	40.7	0	0	854	935	122	122	285	203	935	203	0	0	0	325	0	40.7	325	122	0	40.7	407	0	122	163	81.3	569	163	0	650	0	0	203	163	122	0	407	244	569	163	610	0	691	407	81.3	244	488	244	366	1.71e+03	81.3	244	1.18e+03	0	203	0	244	0	1.95e+03	122	0	122	285	366	3.05e+03	325	0	0	0	203	203	0	40.7	0	488	447	0	40.7	40.7	0	325	81.3	529	976	0	0	81.3	0	40.7	1.42e+03	0	163	1.22e+03	0	447	691	81.3	40.7	0	81.3	0	0	0	0	122	0	0	81.3	0	163	203	81.3	40.7	0	0	691	0	81.3	0	0	0	447	488	0	650	650	0	81.3	0	285	244	0	0	0	813	0	1.22e+03	40.7	1.26e+03	40.7	0	122	529	0	1.54e+03	0	1.99e+03	163	407	40.7	81.3	0	81.3	0	40.7	569	0	0	1.91e+03	285	854	0	407	40.7	40.7	488	732	0	81.3	122	0	0	366	610	203	285	2.81e+03	203	0	40.7	0	81.3	0	325	529	0	163	285	325	0	0	0	813	244	0	569	488	0	203	366	122	0	894	122	0	244	732	0	40.7	163	691	0	203	976	0	2.52e+03	40.7	325	40.7	447	0	244	1.18e+03	40.7	0	2.32e+03	650	732	1.5e+03	325	0	447	40.7	0	488	2.52e+03	0	40.7	650	772	163	40.7	40.7	325	854	529	40.7	1.87e+03	81.3	0	650	2.81e+03	285	0	1.46e+03	0	1.34e+03	1.46e+03	0	325	0	1.22e+03	0	163	122	0	0	285	122	772	0	0	40.7	81.3	244	0	0	0	0	0	1.06e+03	366	407	1.87e+03	163	976	0	407	447	325	0	0	610	1.71e+03	366	0	854	244	40.7	813	0	488	122	0	894	0	366	0	40.7	0	0	0	122	0	1.1e+03	163	0	0	0	407	1.18e+03	1.02e+03	40.7	285	0	0	488	203	0	366	81.3	0	0	40.7	81.3	163	0	244	691	40.7	81.3	366	0	40.7	40.7	0	40.7	0	610	81.3	0	1.26e+03	40.7	0	691	650	894	0	0	122	0	976	0	40.7	325	0	0	203	366	122	325	0	1.71e+03	0	0	1.02e+03	0	366	40.7	40.7	0	40.7	854	854	0	0	0	244	0	0	0	1.42e+03	691	0	610	0	122	0	1.22e+03	0	40.7	488	1.02e+03	40.7	0	976	2.11e+03	0	0	447	40.7	0	813	285	0	0	40.7	529	0	447	40.7	0	0	0	40.7	203	813	244	691	40.7	447	40.7	0	2.64e+03	407	0	610	447	0	81.3	0	0	366	285	244	0	163	0	0	203	40.7	40.7	122	0	40.7	81.3	569	0	163	0	569	40.7	1.59e+03	40.7	650	81.3	40.7	122	0	0	650	163	366	0	81.3	0	569	2.36e+03	732	40.7	0	1.22e+03	488	81.3	569	569	2.36e+03	2.89e+03	0	0	569	0	81.3	0	122	122	0	1.3e+03	0	0	0	81.3	40.7	650	529	447	0	691	0	0	244	1.75e+03	0	0	0	0	1.59e+03	0	650	0	40.7	325	0	650	529	122	366	0	244	0	0	40.7	1.54e+03	0	1.02e+03	0	40.7	894	0	0	610	1.26e+03	122	244	2.4e+03	0	813	2.36e+03	163	0	0	285	0	1.02e+03	122	0	0	569	1.14e+03	0	122	122	0	40.7	2.52e+03	1.99e+03	40.7	203	0	0	40.7	40.7	854	0	854	0	285	0	691	0	976	40.7	40.7	0	81.3	1.1e+03	0	894	0	1.02e+03	1.34e+03	935	40.7	0	691	569	0	325	610	122	81.3	407	2.36e+03	40.7	0	447	0	0	813	1.3e+03	244	0	244	0	0	0	0	569	40.7	1.38e+03	81.3	0	529	0	407	1.34e+03	935	0	285	976	2.24e+03	0	40.7	407	285	122	0	244	325	1.22e+03	772	0	244	569	122	285	244	0	0	0	163	0	0	0	0	0	935	122	81.3	610	244	40.7	122	325	0	0	0	488	1.5e+03	0	0	0	894	610	0	407	0	81.3	0	122	529	0	0	2.76e+03	325	40.7	610	40.7	0	81.3	529	122	40.7	0	122	325	0	40.7	0	81.3	0	40.7	1.38e+03	1.3e+03	122	285	0	1.02e+03	0	0	40.7	0	0	0	0	447	0	854	0	40.7	1.75e+03	488	0	122	447	1.91e+03	0	0	610	0	1.46e+03	610	163	772	163	1.06e+03	203	40.7	0	0	935	81.3	0	81.3	203	163	81.3	0	0	0	2.76e+03	81.3	122	813	0	325	0	0	1.91e+03	0	0	285	0	0	1.87e+03	854	2.4e+03	529	81.3	0	1.83e+03	122	569	163	244	0	81.3	163	0	447	1.02e+03	122	0	447	40.7	81.3	488	40.7	0	813	0	772	1.71e+03	0	0	0	40.7	81.3	0	0	0	0	1.22e+03	0	0	0	0	0	285	1.59e+03	0	81.3	203	203	122	1.22e+03	610	203	203	0	203	0	0	0	894	0	447	40.7	447	40.7	772	40.7	2.68e+03	40.7	813	0	325	0	203	40.7	0	1.63e+03	203	163	1.1e+03	0	40.7	122	0	447	0	0	366	244	325	40.7	447	285	325	0	0	1.5e+03	40.7	0	650	0	529	81.3	1.54e+03	285	40.7	81.3	0	122	40.7	0	0	2.28e+03	610	163	40.7	0	40.7	122	0	0	325	0	244	203	81.3	0	0	122	0	529	1.38e+03	40.7	0	203	163	81.3	0	0	0	81.3	163	813	0	0	0	40.7	81.3	0	407	0	81.3	0	0	40.7	0	0	0	569	40.7	1.34e+03	285	0	325	203	1.75e+03	0	650	0	1.67e+03	0	244	0	854	691	0	325	0	366	0	691	40.7	1.5e+03	854	0	81.3	0	0	81.3	529	366	244	40.7	203	1.34e+03	40.7	0	122	40.7	0	203	285	0	0	285	407	122	163	0	244	203	529	2.48e+03	40.7	1.1e+03	0	40.7	40.7	1.14e+03	40.7	488	2.03e+03	0	0	2.28e+03	447	0	325	325	81.3	1.34e+03	2.76e+03	0	0	122	81.3	0	40.7	244	203	976	285	0	1.02e+03	40.7	0	772	529	0	325	81.3	244	2.44e+03	40.7	0	650	772	203	488	0	0	1.22e+03	40.7	976	0	894	610	0	0	447	0	285	407	0	0	81.3	163	0	203	650	0	0	447	40.7	0	0	81.3	1.02e+03	0	610	1.83e+03	81.3	0	691	0	40.7	732	488	1.46e+03	81.3	0	0	0	569	1.1e+03	1.1e+03	203	40.7	447	1.1e+03	163	650	40.7	81.3	488	1.34e+03	1.3e+03	1.42e+03	0	0	163	2.48e+03	0	81.3	122	285	0	163	772	691	0	935	610	0	81.3	691	81.3	285	244	0	81.3	122	894	1.06e+03	40.7	0	203	1.14e+03	1.06e+03	0	691	203	1.22e+03	325	81.3	2.97e+03	163	0	40.7	0	1.06e+03	0	1.54e+03	40.7	3.29e+03	0	0	0	0	81.3	813	569	0	0	81.3	0	285	0	2.56e+03	163	203	81.3	0	163	650	0	163	691	0	529	2.44e+03	0	1.67e+03	203	3.46e+03	40.7	0	0	285	163	0	0	2.28e+03	122	40.7	1.63e+03	0	813	772	0	163	0	0	732	0	285	0	40.7	0	0	325	488	0	0	0	0	325	40.7	0	81.3	0	0	81.3	366	0	1.54e+03	40.7	0	163	772	0	0	488	447	0	0	40.7	40.7	0	0	40.7	40.7	0	81.3	0	0	40.7	1.06e+03	569	366	163	81.3	935	0	40.7	40.7	0	163	203	0	325	285	0	569	1.42e+03	122	0	0	0	325	0	81.3	0	203	447	854	122	1.1e+03	203	1.22e+03	285	0	122	0	203	772	203	0	0	0	285	0	0	285	81.3	244	1.02e+03	772	813	203	122	325	0	0	0	122	40.7	569	203	0	0	0	366	0	0	529	529	0	0	163	0	772	0	0	285	81.3	0	0	0	0	0	610	0	813	0	122	81.3	40.7	0	81.3	0	244	0	0	285	40.7	0	0	0	81.3	0	122	40.7	40.7	122	529	1.54e+03	0	122	203	0	0	0	0	0	0	0	40.7	40.7	1.26e+03	285	122	650	122	0	81.3	40.7	0	1.22e+03	0	1.91e+03	0	40.7	0	732	40.7	569	691	447	0	0	0	40.7	447	1.38e+03	0	163	163	40.7	122	122	122	0	244	40.7	122	2.24e+03	203	0	1.34e+03	407	0	2.03e+03	772	0	772	81.3	1.34e+03	1.95e+03	1.42e+03	407	0	569	40.7	163	1.87e+03	569	203	81.3	0	894	0	325	0	691	0	0	40.7	0	1.14e+03	0	0	0	1.22e+03	732	732	81.3	40.7	1.67e+03	122	0	976	122	0	40.7	40.7	569	0	813	0	0	0	285	366	81.3	366	40.7	732	40.7	0	0	366	0	325	0	0	0	203	203	40.7	0	569	203	0	0	203	0	325	203	0	0	0	1.06e+03	1.1e+03	81.3	0	0	2.03e+03	0	1.26e+03	1.06e+03	0	488	40.7	203	163	0	366	1.99e+03	40.7	1.79e+03	366	203	0	81.3	0	40.7	81.3	0	81.3	772	0	0	163	40.7	447	81.3	0	0	203	40.7	1.71e+03	0	691	0	488	854	488	0	122	1.3e+03	122	0	0	529	1.38e+03	203	40.7	122	122	0	0	0	325	40.7	0	0	1.06e+03	0	1.34e+03	407	40.7	0	0	569	285	203	732	0	0	1.67e+03	40.7	0	732	40.7	0	0	40.7	81.3	122	407	0	691	203	122	81.3	976	488	40.7	40.7	0	81.3	976	40.7	691	285	0	0	0	488	0	203	0	285	0	244	122	122	0	0	0	81.3	0	40.7	0	650	325	122	0	0	40.7	488	0	0	0	0	0	203	0	1.46e+03	0	0	285	244	0	40.7	0	163	203	40.7	691	0	610	0	0	285	0	1.3e+03	935	163	285	0	529	0	244	0	40.7	0	0	0	0	894	40.7	732	244	40.7	0	0	0	40.7	366	163	81.3	0	0	0	0	0	0	0	244	488	691	691	0	854	0	0	0	0	122	0	1.06e+03	0	691	529	366	81.3	0	163	0	650	732	1.02e+03	40.7	0	0	935	0	0	1.06e+03	447	1.34e+03	0	81.3	488	163	285	447	0	894	610	407	0	0	244	81.3	81.3	40.7	0	163	81.3	203	0	691	40.7	203	0	366	447	366	650	976	813	40.7	40.7	407	122	0	1.02e+03	0	203	40.7	0	0	40.7	285	0	0	529	81.3	163	40.7	0	732	488	40.7	285	40.7	122	122	1.14e+03	203	0	0	1.54e+03	0	1.06e+03	610	40.7	447	40.7	203	447	203	40.7	40.7	854	0	0	488	447	0	40.7	244	0	854	203	163	122	0	0	325	0	0	0	81.3	244	407	0	732	163	0	122	40.7	0	81.3	0	0	0	81.3	0	40.7	0	488	40.7	0	81.3	122	122	0	894	0	569	0	0	325	203	0	569	81.3	0	0	894	1.87e+03	813	244	0	40.7	81.3	40.7	0	610	0	0	81.3	0	447	81.3	366	40.7	0	40.7	529	0	1.71e+03	203	40.7	447	0	732	0	0	0	813	81.3	81.3	610	285	40.7	0	0	122	0	1.34e+03	0	1.18e+03	0	40.7	81.3	40.7	1.06e+03	122	407	40.7	0	1.95e+03	488	40.7	447	0	0	40.7	163	0	40.7	163	40.7	569	407	81.3	0	1.02e+03	0	488	0	0	40.7	650	0	366	40.7	813	285	1.26e+03	0	1.1e+03	569	0	0	0	1.06e+03	0	163	81.3	40.7	854	40.7	0	0	1.1e+03	244	0	0	40.7	122	0	407	0	1.22e+03	163	691	569	1.75e+03	0	40.7	0	610	1.02e+03	488	1.54e+03	407	0	0	488	0	163	203	0	0	1.79e+03	81.3	122	569	40.7	81.3	0	0	285	244	0	0	610	81.3	0	40.7	854	122	0	285	529	122	0	894	285	0	325	40.7	40.7	976	244	0	81.3	2.76e+03	40.7	1.79e+03	1.06e+03	488	0	1.42e+03	81.3	447	285	122	0	0	203	203	0	0	772	488	203	935	854	0	81.3	1.99e+03	0	81.3	854	854	0	0	0	325	650	0	285	0	0	447	0	40.7	40.7	122	732	813	650	325	244	40.7	488	163	0	81.3	529	813	122	0	81.3	610	163	0	81.3	0	122	244	0	81.3	81.3	81.3	0	81.3	163	0	122	650	0	813	0	40.7	122	407	40.7	81.3	40.7	122	122	40.7	40.7	569	81.3	0	163	0	0	0	0	0	0	0	0	81.3	0	0	366	1.1e+03	203	0	488	650	81.3	244	0	81.3	569	0	0	0	935	1.26e+03	122	2.2e+03	1.18e+03	40.7	0	285	0	0	0	40.7	40.7	0	244	40.7	447	691	244	0	40.7	285	40.7	1.18e+03	0	0	244	0	244	0	0	1.02e+03	203	1.46e+03	40.7	0	0	1.63e+03	1.42e+03	40.7	1.38e+03	0	122	813	0	854	40.7	854	40.7	0	610	0	163	163	0	1.26e+03	0	0	81.3	0	203	81.3	0	529	244	407	0	0	935	1.06e+03	40.7	407	0	81.3	0	529	854	203	0	40.7	0	0	1.18e+03	0	40.7	1.42e+03	122	447	0	894	40.7	0	0	0	1.79e+03	0	0	0	1.34e+03	244	0	40.7	163	0	325	407	529	0	40.7	529	1.63e+03	0	1.02e+03	40.7	1.14e+03	40.7	1.1e+03	0	0	40.7	163	0	40.7	407	81.3	894	0	0	772	1.5e+03	0	81.3	1.26e+03	163	2.85e+03	0	0	81.3	40.7	81.3	0	81.3	285	0	0	40.7	0	40.7	1.38e+03	40.7	285	0	1.06e+03	81.3	0	0	203	81.3	0	1.3e+03	1.3e+03	650	0	244	1.1e+03	732	0	40.7	0	407	0	0	976	813	40.7	163	1.3e+03	81.3	0	122	0	0	40.7	772	0	447	0	0	203	40.7	0	0	0	122	122	0	40.7	0	40.7	40.7	40.7	0	407	610	488	650	122	40.7	610	122	122	163	732	0	3.46e+03	488	40.7	1.22e+03	0	81.3	1.1e+03	0	122	0	0	0	0	81.3	1.5e+03	122	1.34e+03	772	81.3	122	40.7	203	0	81.3	325	0	0	244	40.7	0	610	0	0	569	40.7	203	163	0	40.7	366	366	488	610	40.7	0	0	894	0	81.3	0	0	1.34e+03	0	40.7	1.75e+03	285	81.3	1.79e+03	0	40.7	40.7	0	0	40.7	1.59e+03	0	0	1.34e+03	732	0	0	529	81.3	0	0	122	1.75e+03	163	0	1.14e+03	1.34e+03	40.7	122	0	0	0	0	732	0	0	691	650	0	163	0	813	0	0	40.7	0	0	0	366	0	0	40.7	0	0	40.7	0	569	772	0	0	894	569	81.3	0	40.7	0	732	1.34e+03	366	366	122	0	0	285	244	244	0	0	569	0	163	854	40.7	285	81.3	0	40.7	163	0	0	732	122	163	81.3	285	0	40.7	0	0	163	325	122	203	0	447	0	81.3	935	0	0	0	0	122	366	407	122	81.3	0	691	0	0	366	0	366	244	0	976	122	285	122	40.7	0	163	325	81.3	122	0	813	325	1.02e+03	0	122	244	691	40.7	935	40.7	203	0	0	122	935	813	203	0	407	244	40.7	40.7	0	81.3	0	407	0	732	0	40.7	0	0	285	976	488	0	325	81.3	1.1e+03	0	0	244	1.02e+03	976	40.7	1.02e+03	1.18e+03	0	40.7	1.02e+03	0	1.06e+03	0	650	285	0	163	40.7	0	650	0	0	0	0	0	1.42e+03	488	40.7	0	244	81.3	163	122	0	40.7	163	81.3	1.02e+03	366	0	285	366	81.3	0	81.3	285	0	325	0	0	163	0	0	81.3	0	0	0	691	2.11e+03	244	325	285	0	0	569	0	81.3	0	244	203	325	772	407	691	0	0	244	0	325	447	163	0	0	366	40.7	1.42e+03	447	854	40.7	0	0	0	650	0	0	0	0	122	81.3	163	569	0	529	0	40.7	40.7	0	325	0	0	854	122	40.7	0	366	691	1.14e+03	0	0	122	40.7	40.7	1.18e+03	0	163	1.54e+03	244	244	0	244	569	488	0	122	81.3	813	0	0	407	81.3	0	0	0	650	81.3	0	0	0	203	0	40.7	0	40.7	0	163	40.7	122	1.99e+03	0	122	285	1.06e+03	40.7	163	1.95e+03	407	325	610	813	0	0	894	569	0	40.7	40.7	0	569	0	0	407	1.79e+03	0	0	163	732	0	0	0	1.06e+03	935	894	0	447	40.7	0	813	0	40.7	0	0	813	0	1.14e+03	691	285	163	813	40.7	122	529	40.7	244	1.59e+03	0	488	40.7	40.7	40.7	772	40.7	40.7	610	40.7	894	81.3	0	0	1.83e+03	40.7	81.3	40.7	894	163	0	1.26e+03	0	0	0	529	1.67e+03	488	650	40.7	0	325	1.63e+03	1.26e+03	366	81.3	0	163	407	40.7	0	40.7	163	325	81.3	285	0	529	0	0	488	325	285	772	447	1.06e+03	122	122	122	569	0	1.14e+03	285	0	122	0	203	163	0	854	203	0	813	40.7	325	0	81.3	0	0	0	40.7	854	1.75e+03	0	81.3	81.3	40.7	0	0	325	81.3	0	40.7	0	0	732	40.7	40.7	0	40.7	0	0	0	0	0	325	0	0	1.1e+03	772	81.3	0	163	40.7	163	0	81.3	407	0	40.7	0	1.54e+03	40.7	0	772	81.3	40.7	1.22e+03	0	81.3	40.7	0	813	40.7	1.42e+03	0	325	650	0	569	244	0	81.3	529	285	976	1.5e+03	163	0	81.3	407	894	1.3e+03	0	81.3	40.7	650	40.7	894	40.7	0	3.5e+03	40.7	894	40.7	285	0	325	894	0	40.7	732	813	935	0	1.02e+03	0	40.7	325	0	1.26e+03	447	732	0	40.7	81.3	81.3	0	285	0	529	122	0	2.15e+03	163	0	650	40.7	0	1.3e+03	0	40.7	325	935	569	40.7	0	1.22e+03	0	569	40.7	1.06e+03	2.56e+03	0	0	0	447	81.3	40.7	0	81.3	0	0	0	122	163	0	0	0	0	325	1.06e+03	0	0	0	732	2.64e+03	0	0	0	0	40.7	81.3	0	244	0	610	40.7	122	0	122	1.06e+03	0	772	40.7	122	81.3	163	0	40.7	0	1.46e+03	40.7	0	0	2.36e+03	0	40.7	0	81.3	81.3	40.7	0	1.06e+03	0	0	935	122	122	122	122	40.7	163	81.3	0	610	0	488	650	772	81.3	0	650	1.18e+03	203	0	0	40.7	0	0	0	40.7	0	0	203	0	1.46e+03	0	1.5e+03	163	0	0	285	285	81.3	1.71e+03	0	1.22e+03	0	40.7	0	0	0	163	854	0	40.7	0	0	1.38e+03	0	40.7	529	0	854	0	0	1.67e+03	1.91e+03	40.7	0	40.7	0	650	0	0	285	772	894	610	40.7	0	163	691	81.3	40.7	0	0	0	447	691	40.7	0	0	0	81.3	854	1.06e+03	163	0	0	366	894	285	40.7	0	1.3e+03	0	1.14e+03	81.3	0	40.7	0	935	0	163	447	894	447	0	610	0	1.42e+03	244	0	813	81.3	0	81.3	40.7	1.83e+03	2.72e+03	0	1.67e+03	1.02e+03	0	0	244	0	366	0	935	0	569	0	447	40.7	0	40.7	40.7	122	122	285	935	732	244	0	1.46e+03	325	244	40.7	0	163	0	203	0	0	40.7	0	0	81.3	1.34e+03	0	40.7	0	40.7	0	244	0	0	0	0	244	0	40.7	0	244	0	0	0	40.7	0	40.7	285	0	40.7	0	0	0	244	81.3	569	0	40.7	1.5e+03	325	0	447	0	40.7	447	0	0	1.67e+03	1.38e+03	1.14e+03	0	40.7	0	2.89e+03	0	0	244	244	1.18e+03	0	0	976	0	203	0	732	244	325	285	122	40.7	0	0	1.87e+03	40.7	81.3	40.7	81.3	0	0	81.3	854	203	40.7	0	2.07e+03	40.7	1.54e+03	285	0	285	529	0	40.7	813	610	0	2.11e+03	2.24e+03	40.7	0	325	203	976	447	813	40.7	1.18e+03	244	325	325	325	0	81.3	488	244	40.7	894	163	0	81.3	244	0	0	163	40.7	0	40.7	0	529	0	366	0	203	0	0	0	40.7	0	244	0	1.38e+03	0	0	40.7	366	81.3	488	325	0	0	40.7	163	366	40.7	569	0	40.7	285	0	40.7	122	244	0	163	1.06e+03	81.3	0	285	81.3	40.7	0	2.07e+03	81.3	894	40.7	0	40.7	40.7	40.7	0	40.7	0	1.02e+03	0	650	163	0	0	285	0	488	0	0	163	732	0	40.7	0	1.14e+03	203	81.3	40.7	325	325	40.7	40.7	40.7	0	0	122	407	813	122	0	325	81.3	0	40.7	0	1.87e+03	81.3	610	772	610	447	0	1.02e+03	0	40.7	0	1.14e+03	0	1.75e+03	0	529	0	813	732	0	772	81.3	203	1.06e+03	81.3	0	1.95e+03	81.3	163	0	0	650	40.7	0	0	163	0	81.3	40.7	40.7	81.3	0	0	40.7	81.3	1.18e+03	0	40.7	1.22e+03	163	0	203	0	366	854	935	0	0	0	0	447	0	407	0	1.34e+03	0	772	0	0	40.7	0	0	40.7	0	163	285	122	163	0	732	650	40.7	1.02e+03	40.7	325	1.26e+03	203	285	0	0	0	1.14e+03	285	40.7	407	1.79e+03	0	1.54e+03	0	0	0	407	0	569	81.3	447	285	0	0	1.54e+03	0	1.06e+03	0	40.7	0	691	569	0	122	0	447	122	81.3	0	894	122	40.7	0	610	0	488	0	0	0	81.3	0	0	40.7	0	0	0	569	244	0	40.7	325	0	40.7	1.02e+03	0	40.7	772	40.7	447	0	854	81.3	0	285	40.7	163	244	366	0	0	0	40.7	122	285	40.7	244	244	650	366	0	0	1.3e+03	203	0	0	0	40.7	0	0	325	0	122	40.7	203	0	40.7	40.7	529	0	81.3	122	244	650	0	81.3	0	81.3	0	285	0	244	1.22e+03	325	447	40.7	0	1.63e+03	447	40.7	285	772	325	40.7	203	0	935	325	0	854	122	0	1.26e+03	366	0	40.7	203	1.18e+03	976	0	0	0	0	366	325	0	0	1.1e+03	650	0	1.5e+03	122	40.7	894	81.3	0	0	81.3	1.18e+03	163	813	0	894	0	650	0	2.48e+03	1.46e+03	0	163	1.95e+03	0	0	1.83e+03	772	0	285	0	0	244	0	610	0	610	244	0	0	447	0	0	0	0	0	0	2.28e+03	0	81.3	0	81.3	163	0	325	0	1.26e+03	285	203	163	447	0	81.3	40.7	0	81.3	407	0	366	0	691	40.7	0	0	447	0	325	163	122	203	0	0	0	0	529	0	40.7	854	81.3	0	813	1.02e+03	122	244	732	854	285	0	0	81.3	122	0	325	40.7	1.5e+03	569	122	0	40.7	0	0	366	163	0	40.7	244	0	244	285	0	81.3	122	1.59e+03	0	81.3	81.3	40.7	163	1.06e+03	81.3	0	0	40.7	40.7	285	0	0	0	407	40.7	0	0	163	1.59e+03	0	529	0	0	0	40.7	0	610	0	81.3	0	650	0	2.4e+03	0	569	447	0	894	0	0	732	0	0	1.83e+03	203	40.7	1.38e+03	0	325	0	610	40.7	0	0	529	529	285	0	0	325	40.7	285	0	0	40.7	1.67e+03	122	325	0	244	0	40.7	244	40.7	40.7	854	1.46e+03	1.38e+03	0	0	40.7	0	854	122	0	325	0	0	1.3e+03	0	650	529	244	0	650	569	0	244	325	163	163	0	163	935	0	610	0	529	488	203	0	529	610	0	1.1e+03	366	0	203	0	81.3	529	40.7	285	0	0	0	447	2.6e+03	772	81.3	1.1e+03	813	0	122	447	122	163	0	0	854	0	325	1.1e+03	854	285	0	0	81.3	2.52e+03	732	0	203	325	203	40.7	40.7	0	488	0	2.56e+03	0	0	0	447	1.22e+03	0	40.7	0	203	732	0	325	1.06e+03	122	325	0	0	0	976	203	0	1.42e+03	0	81.3	203	0	0	285	0	0	0	0	1.34e+03	325	366	203	447	854	0	40.7	0	1.42e+03	203	447	0	325	0	0	122	40.7	40.7	325	163	366	935	0	0	1.1e+03	203	81.3	40.7	0	203	122	0	122	40.7	1.42e+03	0	40.7	0	244	0	81.3	0	0	1.22e+03	0	0	203	203	244	0	122	122	650	366	610	407	0	203	1.18e+03	81.3	0	650	691	650	81.3	0	244	325	1.14e+03	1.06e+03	0	0	0	122	732	122	0	203	488	0	0	81.3	122	325	325	529	0	0	0	1.75e+03	285	1.18e+03	0	0	285	1.02e+03	0	0	1.42e+03	1.83e+03	40.7	0	0	0	325	325	0	0	0	447	203	81.3	0	650	0	0	0	366	0	0	203	569	285	488	203	40.7	0	1.14e+03	407	81.3	163	40.7	1.1e+03	122	0	1.14e+03	40.7	1.83e+03	0	2.11e+03	203	1.95e+03	0	122	0	0	0	610	163	203	894	935	0	1.18e+03	0	0	40.7	163	854	81.3	2.48e+03	285	0	0	203	0	81.3	0	40.7	81.3	1.3e+03	0	0	81.3	0	40.7	0	488	0	366	772	81.3	244	1.87e+03	325	0	40.7	285	0	529	366	0	407	40.7	0	0	325	1.1e+03	0	0	1.3e+03	40.7	0	122	0	1.18e+03	0	650	81.3	40.7	1.22e+03	244	366	40.7	81.3	407	81.3	569	854	40.7	366	163	1.1e+03	732	40.7	0	0	529	447	0	366	0	40.7	0	40.7	0	122	163	0	0	285	0	894	0	0	81.3	122	122	0	0	976	569	0	285	81.3	40.7	569	203	366	0	40.7	1.1e+03	0	650	0	285	935	0	285	40.7	2.64e+03	0	0	447	1.67e+03	0	81.3	2.32e+03	1.3e+03	0	203	1.26e+03	40.7	0	0	40.7	1.46e+03	366	40.7	0	40.7	1.5e+03	0	0	1.63e+03	81.3	691	407	813	81.3	447	40.7	447	40.7	0	610	0	203	0	40.7	40.7	366	244	366	163	0	650	203	407	0	0	488	2.64e+03	0	325	0	691	40.7	0	488	407	40.7	0	772	325	1.38e+03	0	0	203	0	935	0	122	569	163	40.7	2.03e+03	0	203	529	0	40.7	2.36e+03	203	40.7	0	0	0	1.63e+03	529	0	529	40.7	1.02e+03	244	81.3	81.3	407	854	163	163	569	40.7	2.24e+03	0	1.1e+03	81.3	772	0	691	529	40.7	0	650	0	0	366	203	0	894	163	407	285	0	0	163	0	366	81.3	610	0	0	447	0	81.3	813	1.14e+03	0	0	1.34e+03	0	0	163	244	0	40.7	0	122	0	447	40.7	732	0	447	1.38e+03	0	0	1.18e+03	0	40.7	40.7	0	0	40.7	407	0	0	0	244	447	0	650	203	122	0	650	81.3	569	203	0	0	0	40.7	813	1.42e+03	0	40.7	0	0	285	813	122	81.3	0	1.46e+03	854	0	0	610	203	650	285	0	0	1.75e+03	81.3	163	81.3	81.3	1.54e+03	0	81.3	325	0	40.7	122	529	0	203	0	0	40.7	244	0	325	40.7	407	81.3	650	81.3	0	488	81.3	0	163	203	813	0	0	0	0	894	40.7	0	1.91e+03	0	894	40.7	0	529	0	203	0	488	203	1.46e+03	407	81.3	0	81.3	163	1.34e+03	0	203	122	40.7	40.7	0	81.3	81.3	854	447	488	40.7	0	40.7	529	0	40.7	529	40.7	244	244	163	2.4e+03	203	610	894	0	285	40.7	325	1.22e+03	40.7	81.3	0	0	0	0	0	244	122	0	203	122	0	1.1e+03	569	203	0	0	325	40.7	0	0	0	0	0	569	40.7	40.7	40.7	203	0	0	0	81.3	0	2.03e+03	447	0	0	407	244	0	0	691	40.7	0	935	163	40.7	81.3	0	0	732	0	122	0	0	935	366	0	0	976	40.7	0	122	650	40.7	732	488	244	40.7	40.7	122	122	163	0	407	813	894	40.7	0	122	366	40.7	81.3	0	1.71e+03	203	0	0	854	163	0	0	40.7	40.7	0	366	122	691	203	0	0	772	650	40.7	407	40.7	1.42e+03	0	854	81.3	447	40.7	163	81.3	203	0	203	0	0	0	1.1e+03	40.7	325	0	0	285	569	366	1.99e+03	0	40.7	81.3	366	0	854	0	0	2.03e+03	163	407	0	163	447	244	163	407	81.3	0	650	0	447	854	40.7	1.02e+03	40.7	1.06e+03	0	0	81.3	81.3	40.7	0	1.79e+03	488	163	203	203	0	81.3	0	285	163	0	0	244	0	40.7	813	0	163	772	163	0	854	0	244	1.83e+03	40.7	2.03e+03	854	81.3	488	0	0	1.5e+03	935	40.7	366	325	0	813	244	325	854	40.7	366	0	0	0	81.3	122	0	366	203	732	0	122	122	0	447	1.59e+03	40.7	0	488	650	285	0	244	1.26e+03	569	244	81.3	0	407	0	0	2.36e+03	407	40.7	0	0	285	0	81.3	0	40.7	732	163	1.1e+03	40.7	0	0	529	285	0	0	0	0	0	203	0	81.3	163	40.7	0	122	122	325	529	0	0	0	0	163	854	610	0	40.7	163	1.02e+03	854	40.7	122	325	0	40.7	0	772	81.3	0	244	163	1.38e+03	40.7	772	40.7	447	81.3	244	854	0	203	0	40.7	40.7	0	122	488	0	40.7	40.7	0	81.3	0	1.46e+03	0	40.7	0	40.7	81.3	40.7	203	0	1.26e+03	691	650	122	407	40.7	81.3	81.3	0	1.42e+03	0	163	0	1.46e+03	0	0	407	0	40.7	0	122	0	0	0	610	0	1.91e+03	0	40.7	163	0	0	122	81.3	0	0	0	407	2.4e+03	1.14e+03	0	81.3	366	0	244	0	691	1.1e+03	1.79e+03	122	0	407	0	40.7	854	0	569	0	122	40.7	244	81.3	285	0	366	894	0	122	0	0	163	569	325	447	529	447	407	366	0	0	81.3	325	163	0	0	0	203	0	81.3	0	0	203	569	0	40.7	81.3	122	203	0	0	0	325	0	244	122	122	0	203	529	650	1.06e+03	0	935	40.7	0	976	81.3	40.7	40.7	40.7	81.3	163	0	40.7	122	163	447	163	163	40.7	325	122	325	244	0	0	0	0	40.7	203	0	0	854	650	0	0	935	81.3	40.7	0	40.7	366	0	407	203	0	40.7	0	40.7	40.7	81.3	40.7	0	122	40.7	0	122	203	163	81.3	691	163	0	163	163	285	0	0	0	0	610	0	0	81.3	203	81.3	163	0	0	40.7	0	488	935	40.7	0	244	0	81.3	0	81.3	203	0	0	0	0	1.18e+03	40.7	81.3	40.7	407	0	0	325	0	488	0	0	407	0	81.3	407	325	1.14e+03	0	407	203	40.7	0	447	407	366	0	163	0	81.3	40.7	1.1e+03	0	40.7	0	0	81.3	366	81.3	0	122	244	0	122	0	610	122	0	0	0	650	0	0	325	40.7	203	0	0	285	0	325	0	488	0	0	0	366	813	40.7	285	0	122	0	285	0	325	122	203	122	772	40.7	244	732	1.63e+03	732	407	0	447	81.3	122	163	0	0	813	163	81.3	203	203	122	163	813	0	203	1.02e+03	122	40.7	285	0	0	854	81.3	81.3	122	81.3	122	610	122	772	488	569	1.26e+03	1.34e+03	122	40.7	325	163	0	203	488	40.7	0	1.34e+03	0	285	0	1.71e+03	244	203	0	813	81.3	40.7	40.7	0	40.7	488	0	122	0	40.7	122	163	0	0	0	0	0	40.7	813	0	0	40.7	40.7	244	0	0	1.18e+03	0	40.7	40.7	0	0	163	1.22e+03	40.7	81.3	569	0	488	203	366	40.7	40.7	285	244	40.7	0	529	122	488	1.79e+03	40.7	40.7	203	0	1.42e+03	0	40.7	81.3	244	0	0	0	366	122	0	1.59e+03	0	163	81.3	81.3	488	0	0	0	366	40.7	163	285	40.7	244	81.3	122	1.75e+03	650	40.7	40.7	203	0	1.67e+03	0	40.7	610	0	569	1.06e+03	40.7	285	1.22e+03	40.7	0	1.42e+03	366	0	407	488	0	0	0	0	122	203	163	691	122	0	244	0	1.79e+03	0	285	122	0	1.63e+03	163	81.3	0	0	854	0	0	40.7	0	0	0	0	447	0	40.7	0	40.7	0	81.3	772	0	610	1.95e+03	163	81.3	163	813	610	569	81.3	0	81.3	40.7	0	81.3	772	0	285	40.7	772	0	447	0	203	0	0	0	40.7	122	854	0	285	244	40.7	1.34e+03	0	0	0	2.24e+03	610	0	1.22e+03	325	285	0	1.99e+03	1.99e+03	0	1.87e+03	0	0	1.5e+03	366	40.7	40.7	0	40.7	0	0	0	40.7	0	813	81.3	0	488	81.3	2.52e+03	529	0	1.75e+03	0	244	772	0	0	81.3	407	0	0	0	40.7	285	0	1.67e+03	1.02e+03	0	894	0	0	244	40.7	0	0	569	0	0	0	244	244	732	0	0	0	0	81.3	0	366	325	772	0	0	2.15e+03	732	325	0	81.3	1.02e+03	163	0	40.7	122	366	203	285	325	122	0	407	40.7	40.7	691	0	203	0	203	0	40.7	163	569	122	40.7	81.3	285	0	0	0	2.32e+03	40.7	569	0	0	0	203	40.7	813	0	0	691	244	488	285	772	0	40.7	732	40.7	0	81.3	163	40.7	0	81.3	285	0	285	935	0	163	0	0	285	40.7	325	122	40.7	0	244	0	976	81.3	366	0	122	0	691	163	0	40.7	1.83e+03	1.1e+03	163	81.3	0	81.3	650	325	325	81.3	0	0	81.3	122	935	569	81.3	1.71e+03	0	0	0	122	0	81.3	0	285	325	772	0	0	0	40.7	244	0	122	0	447	894	1.02e+03	244	0	40.7	285	0	81.3	81.3	40.7	0	0	81.3	0	772	40.7	0	610	0	40.7	813	0	81.3	366	40.7	0	122	285	0	40.7	0	163	447	407	0	569	0	203	244	0	203	40.7	0	0	81.3	81.3	488	163	40.7	122	0	0	1.95e+03	0	122	0	0	407	0	163	163	0	0	0	163	0	407	40.7	772	0	0	772	325	325	0	1.18e+03	0	0	0	0	40.7	366	285	894	0	0	0	976	40.7	1.71e+03	0	163	203	0	772	0	40.7	1.38e+03	0	285	0	2.15e+03	0	203	0	0	0	0	325	122	40.7	0	40.7	1.63e+03	0	122
[truncated: 28,939,381 more chars]
