# Supplementary material for: Cost-effective methylome sequencing of cell-free DNA for accurately detecting and locating cancer
Source: Nat Commun. 2022 Sep 29;13:5566. doi: 10.1038/s41467-022-32995-6 (PMC9522828; doi:10.1038/s41467-022-32995-6)
Supplement: Supplementary file 17 — Source Data [file 41467_2022_32995_MOESM17_ESM.zip › Source_data/Suppl.Fig.S2.c.txt]

COAD_tumor	0	1.13e+03	0	0	0	0	0	410	0	1.79e+03	0	0	0	0	0	0	0	0	205	0	0	0	922	0	0	0	3.48e+03	0	615	0	307	51.2	51.2	0	769	0	0	0	154	0	0	0	1.18e+03	1.54e+03	0	615	1.08e+03	0	0
COAD_tumor	0	1.28e+03	0	0	719	0	103	975	0	2.21e+03	0	0	513	51.3	0	0	0	257	821	0	103	0	1.28e+03	359	462	0	565	0	0	0	359	462	0	0	0	0	0	0	308	513	0	0	565	154	0	873	1.39e+03	0	0
COAD_tumor	0	1.91e+03	0	0	935	0	366	976	0	1.87e+03	163	1.42e+03	1.46e+03	0	0	40.7	569	407	1.1e+03	0	407	0	935	0	203	0	1.34e+03	0	0	0	610	407	0	407	163	0	0	0	285	325	0	0	854	935	0	1.22e+03	1.75e+03	0	40.7
COAD_tumor	0	1.29e+03	0	0	1.06e+03	0	138	782	0	2.53e+03	92	92	1.52e+03	0	0	322	0	46	230	0	0	0	2.02e+03	46	368	0	2.53e+03	0	0	0	598	230	0	0	0	0	46	0	184	414	0	0	966	1.06e+03	0	506	1.29e+03	0	0
COAD_tumor	0	1.24e+03	0	0	0	0	413	550	0	2.43e+03	183	138	734	0	0	138	138	0	459	0	45.9	0	550	2.34e+03	550	0	1.79e+03	45.9	0	413	459	0	0	275	0	91.7	91.7	91.7	321	321	0	0	459	872	0	872	1.1e+03	0	45.9
COAD_tumor	0	642	0	0	0	0	193	642	128	1.22e+03	0	0	257	0	0	64.2	0	450	385	0	0	0	1.03e+03	0	0	0	321	64.2	128	0	128	385	0	0	128	64.2	64.2	0	193	128	0	0	642	193	0	514	385	0	0
COAD_tumor	0	751	0	0	751	0	207	492	673	1.32e+03	0	0	0	0	0	25.9	25.9	699	725	0	0	0	1.4e+03	0	51.8	0	906	51.8	414	0	25.9	414	0	0	337	518	155	0	621	51.8	25.9	0	1.22e+03	1.14e+03	0	1.04e+03	1.29e+03	0	207
COAD_tumor	0	1.31e+03	0	0	0	0	0	469	23.5	2.25e+03	0	0	23.5	0	0	0	0	0	375	0	46.9	0	516	0	352	0	774	0	305	23.5	70.4	46.9	0	23.5	258	0	0	0	188	0	0	0	516	117	0	422	493	0	23.5
COAD_tumor	0	1.45e+03	0	26.4	0	0	185	581	26.4	2.14e+03	0	687	1.66e+03	343	0	581	396	555	290	0	1.19e+03	0	1.06e+03	0	343	0	3.2e+03	0	502	0	396	581	26.4	0	79.2	185	185	0	819	739	0	0	687	607	0	1e+03	739	0	26.4
COAD_tumor	0	1.03e+03	0	0	1.3e+03	0	221	687	0	1.03e+03	221	0	1.13e+03	0	0	73.6	883	49	24.5	0	564	0	1.15e+03	1.05e+03	539	0	466	0	0	0	637	466	0	417	0	73.6	0	0	270	490	0	0	123	0	0	221	613	0	0
COAD_tumor	0	1.07e+03	0	0	1e+03	0	119	524	0	1.5e+03	0	1.21e+03	214	0	0	95.3	1.36e+03	357	95.3	0	119	0	1.02e+03	0	310	0	1.07e+03	0	119	0	548	119	0	0	381	0	0	0	715	524	0	0	1.14e+03	500	0	1.31e+03	739	0	23.8
COAD_tumor	0	1.15e+03	22.6	0	0	0	316	564	293	1.62e+03	0	0	45.1	0	0	45.1	0	316	790	0	22.6	0	993	22.6	135	0	1.11e+03	22.6	181	0	45.1	293	22.6	0	451	45.1	248	0	496	519	22.6	0	609	722	0	745	654	0	158
COAD_tumor	0	693	0	0	293	0	53.3	799	0	1.33e+03	0	0	0	0	0	0	160	0	373	0	0	0	799	0	426	0	933	0	533	0	79.9	693	0	0	26.6	53.3	26.6	0	107	133	0	0	693	773	0	1.23e+03	879	0	0
COAD_tumor	0	1.88e+03	0	0	22.6	0	226	408	0	1.36e+03	0	0	408	0	0	317	0	498	317	22.6	113	0	906	0	136	0	67.9	0	340	0	476	159	0	0	136	0	294	0	430	1.02e+03	0	0	1.59e+03	634	0	860	611	0	113
COAD_tumor	0	1.65e+03	0	412	729	0	254	1.11e+03	285	2.28e+03	1.27e+03	1.52e+03	1.05e+03	0	0	380	1.3e+03	1.24e+03	983	0	317	0	1.27e+03	983	634	0	729	0	571	0	444	761	0	1.39e+03	63.4	476	63.4	0	476	1.01e+03	0	0	476	222	0	729	602	0	0
COAD_tumor	0	1.35e+03	0	0	0	0	242	767	0	2.34e+03	0	0	161	0	0	0	0	20.2	1.05e+03	0	0	0	1.66e+03	0	0	40.4	1.98e+03	0	1.15e+03	20.2	20.2	565	0	0	1.53e+03	384	121	0	262	0	0	0	1.55e+03	1.05e+03	0	2.12e+03	1.23e+03	0	80.7
COAD_tumor	0	339	21.2	0	1.12e+03	0	106	445	0	1.04e+03	699	0	974	191	0	42.4	911	148	148	0	106	0	466	508	191	127	339	106	21.2	0	318	233	0	1.19e+03	0	0	0	0	360	699	0	0	63.5	0	0	402	0	0	0
COAD_tumor	0	1.83e+03	0	0	0	0	0	753	0	2.5e+03	0	0	0	0	0	0	0	0	452	0	0	0	1.61e+03	0	301	0	1.61e+03	0	1.57e+03	0	21.5	237	0	0	21.5	0	21.5	0	43	0	0	0	108	990	0	64.5	1.14e+03	0	0
COAD_tumor	38.7	1.35e+03	0	0	0	0	38.7	813	0	1.7e+03	0	0	194	0	0	0	0	0	735	0	0	0	1.05e+03	0	0	0	774	0	387	0	77.4	38.7	0	0	155	38.7	116	0	194	38.7	0	0	77.4	271	0	0	1.16e+03	0	38.7
COAD_normaltissue	0	352	0	70.4	0	0	70.4	282	0	1.13e+03	0	0	0	0	0	0	0	0	141	0	0	70.4	493	0	0	0	423	70.4	0	0	70.4	282	0	0	423	0	0	141	0	0	0	0	211	141	0	282	0	0	0
COAD_normaltissue	0	871	0	0	0	39.6	158	317	0	1.42e+03	0	0	39.6	0	0	0	0	0	594	0	0	0	791	0	0	0	1.58e+03	39.6	0	0	39.6	158	0	0	831	79.1	158	0	277	0	0	0	396	198	0	435	554	39.6	119
COAD_normaltissue	0	686	0	0	0	0	191	533	0	1.3e+03	38.1	0	38.1	0	0	0	0	0	572	0	0	0	762	0	0	0	1.83e+03	0	0	0	38.1	457	0	0	876	0	114	0	305	0	38.1	0	267	419	0	533	648	0	191
COAD_normaltissue	0	636	0	0	0	0	159	397	79.5	1.23e+03	0	0	79.5	0	0	0	0	0	795	0	0	0	1.11e+03	0	0	0	1.31e+03	79.5	0	0	0	556	0	0	397	0	238	0	238	79.5	0	0	278	238	0	397	636	39.7	159
COAD_normaltissue	0	370	0	0	0	0	246	0	0	1.23e+03	0	0	0	0	0	0	0	246	246	0	0	0	123	0	123	0	370	123	0	0	0	0	0	0	493	0	0	0	246	0	0	0	123	246	0	123	246	0	0
COAD_normaltissue	0	926	0	0	0	0	51.4	566	206	1.9e+03	0	0	103	0	0	0	0	103	566	0	0	0	1.75e+03	51.4	0	0	1.18e+03	0	0	0	0	823	0	0	720	0	309	0	257	0	0	0	566	411	0	617	823	0	103
COAD_normaltissue	0	455	0	0	0	0	75.9	304	126	810	0	0	25.3	0	0	0	0	75.9	304	0	0	0	405	0	25.3	0	455	25.3	25.3	0	25.3	455	0	0	379	0	75.9	0	101	25.3	0	0	202	228	0	405	506	0	152
COAD_normaltissue	0	639	0	0	0	0	51.1	153	0	486	0	0	0	0	0	0	0	0	358	0	0	0	358	0	0	0	409	0	25.6	0	0	179	0	0	384	0	76.7	0	205	25.6	0	0	153	230	0	256	179	0	76.7
COAD_normaltissue	0	590	0	26.8	0	0	134	643	53.6	1.1e+03	0	0	53.6	0	0	0	0	80.4	563	0	0	0	563	0	26.8	0	536	107	26.8	0	0	268	0	0	831	80.4	26.8	0	241	80.4	0	0	295	161	0	375	482	0	107
COAD_normaltissue	0	308	0	0	0	0	22	110	87.9	418	0	0	22	0	0	43.9	0	0	242	0	22	0	264	0	22	0	505	87.9	0	0	43.9	110	0	0	330	132	43.9	0	154	22	0	0	220	220	22	176	154	0	43.9
COAD_normaltissue	0	1.54e+03	0	0	0	0	186	426	106	1.62e+03	0	0	26.6	0	0	0	0	53.2	718	0	0	0	1.09e+03	0	0	0	958	79.8	53.2	0	53.2	426	0	0	1.14e+03	26.6	266	0	479	79.8	0	0	665	692	0	559	772	0	293
COAD_normaltissue	0	0	22.5	0	0	0	0	22.5	0	67.4	0	0	0	0	0	45	0	584	247	22.5	0	0	22.5	0	22.5	225	247	89.9	0	0	247	0	0	0	0	67.4	89.9	135	292	22.5	0	0	0	0	0	0	45	0	0
COAD_normaltissue	0	354	0	0	0	0	54.4	245	0	1.06e+03	0	0	27.2	0	0	0	0	0	218	0	0	0	408	0	27.2	0	354	245	27.2	0	54.4	218	0	0	599	27.2	299	27.2	27.2	0	0	0	354	272	0	218	272	0	81.7
COAD_normaltissue	0	1e+03	0	0	0	0	139	194	55.5	778	0	0	27.8	0	0	0	0	0	250	0	0	0	722	0	0	0	528	111	27.8	0	27.8	444	0	0	472	83.3	83.3	0	278	83.3	0	0	333	528	0	500	444	0	278
COAD_normaltissue	0	1.39e+03	0	0	22	0	198	551	44.1	1.45e+03	0	0	44.1	0	0	0	0	22	727	0	0	0	947	0	22	0	969	0	22	0	0	595	0	22	639	44.1	132	0	419	44.1	0	0	308	551	0	375	661	0	44.1
COAD_normaltissue	0	858	0	0	0	0	209	335	0	1.07e+03	0	0	83.7	20.9	0	0	0	41.9	482	0	20.9	0	670	0	62.8	0	879	20.9	20.9	0	20.9	377	0	0	523	41.9	126	0	272	62.8	0	0	398	419	0	251	544	0	126
COAD_normaltissue	0	1.15e+03	0	0	0	0	144	0	0	0	0	0	61.7	0	0	0	0	0	597	0	0	0	1.09e+03	0	20.6	0	1.13e+03	165	20.6	0	0	309	0	0	0	0	206	0	432	0	0	0	432	370	0	699	247	0	206
COAD_normaltissue	0	949	0	0	0	0	108	453	0	1.72e+03	0	0	0	0	0	0	0	0	711	0	0	21.6	711	0	21.6	0	1.34e+03	0	0	0	0	108	0	0	582	0	172	0	302	0	21.6	0	366	302	0	604	582	0	129
COAD_normaltissue	0	719	0	0	0	0	75.6	303	0	756	0	0	37.8	0	0	0	0	37.8	492	0	0	0	416	0	0	0	794	151	0	0	0	151	0	0	719	37.8	37.8	37.8	151	0	0	0	529	340	0	227	567	0	37.8
LIHC_tumor	1.81e+03	0	0	0	0	2.37e+03	0	0	43.1	0	302	0	1.04e+03	0	345	0	0	0	0	2.33e+03	0	561	0	43.1	0	647	0	0	431	0	0	0	0	561	0	2.16e+03	0	1.6e+03	0	0	0	0	0	129	345	43.1	0	2.2e+03	0
LIHC_tumor	941	0	0	42.8	0	1.88e+03	0	0	513	0	470	0	1.67e+03	0	770	0	0	0	0	1.71e+03	0	42.8	0	0	0	428	0	0	1.41e+03	385	0	513	0	727	0	1.5e+03	0	1.54e+03	0	342	0	0	0	257	257	257	0	2.95e+03	0
LIHC_tumor	382	0	54.6	0	0	1.25e+03	54.6	0	1.09e+03	0	982	109	2.02e+03	0	273	54.6	0	0	0	1.04e+03	0	0	0	927	0	1.96e+03	0	0	436	54.6	0	382	0	273	0	273	0	1.8e+03	0	0	0	0	164	218	818	436	655	873	0
LIHC_tumor	638	0	595	0	0	1.57e+03	128	128	1.19e+03	468	1.4e+03	1.23e+03	1.32e+03	0	595	425	425	383	383	1.06e+03	0	0	128	0	42.5	766	0	42.5	893	255	0	0	0	468	0	681	468	2.13e+03	638	340	553	0	85.1	0	170	0	851	1.06e+03	42.5
LIHC_tumor	258	0	0	85.9	0	730	0	0	1.5e+03	0	215	0	387	0	0	0	0	0	0	644	0	42.9	0	42.9	0	129	0	0	42.9	172	0	42.9	472	0	0	129	42.9	2.02e+03	0	42.9	472	0	0	85.9	344	42.9	258	258	0
LIHC_tumor	0	0	42.8	42.8	0	0	0	0	1.33e+03	0	727	0	1.97e+03	0	85.6	0	0	0	0	984	0	85.6	0	0	0	1.33e+03	0	0	257	0	0	428	0	257	0	128	0	2.91e+03	0	42.8	0	0	0	42.8	471	599	685	1.11e+03	0
LIHC_tumor	160	0	214	0	0	0	320	0	908	0	1.17e+03	0	1.98e+03	0	53.4	0	0	0	0	534	0	0	0	480	0	747	0	0	0	0	0	0	0	107	0	0	53.4	2.99e+03	0	0	53.4	0	0	160	587	0	534	961	0
LIHC_tumor	642	0	0	58.4	0	1.52e+03	0	58.4	1.98e+03	0	876	0	1.75e+03	0	58.4	0	0	0	0	817	0	934	0	233	0	700	0	0	117	117	0	0	0	175	0	525	117	4.09e+03	0	0	409	0	759	117	1.46e+03	759	233	467	0
LIHC_tumor	100	0	0	0	0	500	0	0	1.25e+03	0	0	0	800	0	200	0	0	0	0	350	0	0	0	0	0	850	0	0	300	150	0	0	0	0	0	300	0	1.05e+03	0	50	0	0	150	150	950	400	550	750	0
LIHC_tumor	510	0	46.4	46.4	0	649	46.4	0	1.07e+03	0	278	92.8	1.07e+03	0	325	0	0	0	0	928	0	0	0	789	0	418	0	46.4	186	232	0	46.4	0	139	0	418	46.4	1.9e+03	0	46.4	0	0	278	232	557	278	510	510	0
LIHC_tumor	771	0	0	0	0	1.23e+03	237	0	652	19.8	1.5e+03	59.3	1.17e+03	0	613	0	19.8	0	98.8	1.21e+03	0	19.8	0	0	0	553	0	0	672	0	39.5	138	19.8	929	0	178	79	652	0	0	0	0	0	19.8	198	19.8	1.15e+03	1.82e+03	0
LIHC_tumor	1.31e+03	0	154	0	0	719	206	0	463	0	642	0	1e+03	0	411	0	334	334	283	874	128	0	385	0	231	642	51.4	25.7	719	0	0	0	0	385	25.7	591	103	591	180	0	0	0	25.7	0	463	154	694	1.21e+03	25.7
LIHC_tumor	621	18.8	0	18.8	18.8	959	263	0	451	0	320	0	677	0	658	0	0	0	0	959	0	0	0	0	0	376	0	18.8	1.9e+03	583	18.8	489	0	640	0	0	18.8	94	18.8	37.6	18.8	0	0	94	0	0	1.5e+03	1.41e+03	0
LIHC_tumor	234	0	0	70.2	0	375	23.4	0	304	0	445	0	679	23.4	445	0	23.4	0	0	679	0	0	0	23.4	0	585	0	0	726	23.4	23.4	70.2	0	445	0	375	70.2	1.01e+03	0	23.4	0	0	0	46.8	70.2	0	234	632	0
LIHC_tumor	604	0	0	19.5	0	1.89e+03	38.9	0	1.01e+03	38.9	1.38e+03	0	1.99e+03	0	974	0	19.5	0	0	1.15e+03	19.5	0	0	428	19.5	584	0	38.9	1.03e+03	0	38.9	0	0	876	0	604	97.4	643	58.4	0	0	0	0	117	292	175	1.17e+03	1.6e+03	0
LIHC_tumor	1.35e+03	0	20.7	0	0	1.39e+03	83	0	975	0	145	104	768	0	954	0	0	0	0	809	0	20.7	0	1.22e+03	0	788	0	62.2	996	622	0	581	0	207	0	1.24e+03	124	539	0	0	0	0	456	685	581	726	1.16e+03	1.43e+03	0
LIHC_tumor	0	0	0	0	23	92.1	69.1	0	415	0	69.1	23	69.1	0	23	0	0	0	0	115	0	0	0	691	0	23	0	0	852	530	0	0	0	23	0	23	138	46.1	0	0	0	0	0	23	0	0	737	253	23
LIHC_tumor	918	0	0	0	0	612	25.5	0	536	0	179	0	434	0	944	0	0	0	0	714	0	0	0	485	0	638	0	51	1.05e+03	383	0	76.5	0	306	0	255	51	0	0	0	0	0	25.5	663	281	76.5	332	1.22e+03	0
LIHC_tumor	927	0	0	0	0	2.12e+03	268	0	721	0	1.38e+03	0	1.79e+03	0	1.34e+03	0	0	0	0	1.9e+03	0	0	0	0	0	680	0	0	1.94e+03	206	0	268	0	1.59e+03	0	845	247	762	0	0	0	0	41.2	268	618	206	1.48e+03	2.9e+03	0
LIHC_tumor	969	0	0	263	0	747	80.8	0	545	0	283	0	1.23e+03	0	969	0	0	0	0	646	20.2	20.2	0	1.31e+03	0	606	0	20.2	2.18e+03	464	0	40.4	0	687	0	1.41e+03	0	565	0	424	202	0	0	868	1.07e+03	727	1.66e+03	1.86e+03	0
LIHC_tumor	767	0	0	0	0	1.96e+03	242	0	565	0	1.53e+03	0	1.82e+03	0	2.02e+03	0	0	0	0	1.86e+03	0	0	0	0	0	182	0	20.2	2.56e+03	504	0	282	0	2.14e+03	0	282	101	666	0	0	0	0	20.2	0	20.2	383	1.51e+03	2.32e+03	0
LIHC_tumor	610	0	0	0	0	1.93e+03	0	0	899	0	32.1	0	642	0	1.03e+03	0	0	0	0	1.83e+03	0	0	0	610	0	706	0	0	642	385	0	0	0	0	0	1.51e+03	64.2	321	0	0	0	0	0	96.3	417	0	802	2.02e+03	0
LIHC_tumor	824	0	0	34.3	0	2.27e+03	137	0	996	0	0	0	652	0	721	0	0	0	0	2.03e+03	0	0	0	103	0	549	34.3	0	1.24e+03	0	34.3	0	0	378	0	927	343	927	0	0	0	34.3	0	0	68.7	0	996	1.48e+03	0
LIHC_tumor	1.3e+03	0	0	0	0	1.45e+03	0	0	1.06e+03	0	338	16.9	1.1e+03	33.8	1.1e+03	0	0	0	0	1.2e+03	16.9	0	0	118	0	692	0	0	1.35e+03	591	0	304	0	928	0	1.77e+03	186	928	0	0	16.9	0	16.9	726	962	152	810	2.75e+03	0
LIHC_tumor	475	0	0	305	0	1.19e+03	0	0	628	0	1.53e+03	0	1.2e+03	0	747	0	17	0	0	1.02e+03	0	441	17	136	0	781	0	0	594	136	119	0	221	1.22e+03	0	967	356	967	0	0	17	0	221	238	798	407	967	1.51e+03	0
LIHC_tumor	1.53e+03	0	107	215	0	1.61e+03	408	0	1.22e+03	107	1.16e+03	0	1.03e+03	0	1.31e+03	129	21.5	0	21.5	1.53e+03	215	902	0	430	0	473	0	0	2.58e+03	365	85.9	215	0	1.53e+03	0	516	387	193	21.5	43	731	0	988	322	236	838	1.01e+03	2.11e+03	0
LIHC_tumor	256	0	89.8	154	0	539	167	12.8	449	0	346	0	539	25.6	346	0	12.8	0	0	513	12.8	0	0	192	0	154	0	12.8	718	282	38.5	89.8	12.8	269	0	308	64.1	308	0	38.5	76.9	0	25.6	410	385	103	385	667	0
LIHC_tumor	612	0	0	0	0	962	87.4	0	612	0	845	87.4	612	0	466	0	0	0	0	1.14e+03	0	0	0	58.3	0	554	58.3	0	1.4e+03	58.3	0	87.4	0	554	0	175	29.1	641	0	0	0	0	0	437	321	321	350	1.02e+03	0
LIHC_tumor	518	0	230	57.6	0	2.22e+03	202	144	864	490	1.58e+03	1.3e+03	1.61e+03	0	1.01e+03	28.8	86.4	202	749	2.3e+03	720	0	1.35e+03	0	0	662	346	0	1.61e+03	576	1.15e+03	115	0	1.24e+03	0	864	202	1.09e+03	461	0	317	0	691	259	922	547	1.3e+03	2.51e+03	0
LIHC_tumor	785	0	0	208	0	1.5e+03	0	0	1.13e+03	0	0	0	69.2	0	1.34e+03	0	0	0	0	1.36e+03	0	0	0	392	0	877	0	0	3.25e+03	0	0	0	0	46.2	0	808	254	2.1e+03	0	0	623	0	554	0	439	785	716	1.62e+03	0
LIHC_tumor	621	0	0	162	0	2.16e+03	54	0	1.3e+03	0	702	0	1.24e+03	0	567	0	0	0	0	1.51e+03	0	54	0	54	0	405	0	0	2.03e+03	459	0	0	0	540	0	675	297	513	0	0	27	0	135	243	837	297	729	2.7e+03	0
LIHC_tumor	299	0	0	54.4	0	1.39e+03	27.2	0	871	0	245	0	707	0	544	0	0	27.2	0	1.14e+03	27.2	27.2	0	0	0	843	0	0	1.58e+03	190	0	27.2	0	163	0	544	190	979	0	0	54.4	0	299	544	626	326	599	1.28e+03	0
LIHC_tumor	161	0	0	134	0	911	53.6	0	1.47e+03	0	26.8	0	26.8	0	429	0	0	0	0	1.15e+03	0	1.04e+03	0	670	0	26.8	0	0	1.45e+03	80.4	0	0	482	53.6	0	188	0	1.04e+03	0	0	991	0	0	188	375	0	857	2.25e+03	0
LIHC_tumor	1.35e+03	0	82.9	0	0	1.77e+03	111	0	1.19e+03	27.6	636	1.16e+03	359	0	968	111	194	415	138	1.99e+03	470	0	0	442	27.6	608	0	0	1.11e+03	415	166	111	0	359	0	82.9	442	0	82.9	636	27.6	0	415	0	581	194	995	1.24e+03	0
LIHC_tumor	623	0	255	595	0	1.1e+03	198	0	736	0	368	0	1.42e+03	0	850	170	142	0	28.3	1.25e+03	538	0	0	934	0	934	0	0	1.36e+03	453	28.3	850	0	510	0	765	198	538	0	566	0	0	425	793	878	595	821	1.25e+03	28.3
LIHC_tumor	1e+03	0	42.5	170	0	1.32e+03	85.1	0	1.15e+03	0	1.38e+03	0	1.68e+03	0	702	0	0	0	0	1.38e+03	21.3	0	0	702	0	659	0	0	1.19e+03	489	0	128	0	1.19e+03	0	383	170	1.13e+03	0	0	42.5	0	170	85.1	659	659	723	1.17e+03	0
LIHC_tumor	1.09e+03	0	0	155	0	1.09e+03	181	0	906	0	777	0	932	0	725	0	0	0	0	1.27e+03	0	0	0	285	0	777	0	0	1.86e+03	77.7	0	25.9	0	777	0	311	155	1.22e+03	0	0	51.8	0	77.7	259	207	181	699	1.11e+03	0
LIHC_tumor	558	0	129	0	0	1.09e+03	129	150	1.07e+03	21.4	1.14e+03	1.03e+03	1.74e+03	193	515	21.4	300	21.4	42.9	1.27e+03	21.4	0	0	236	21.4	558	64.3	0	1.44e+03	150	300	85.8	0	1.01e+03	0	365	107	579	64.3	129	21.4	0	21.4	214	429	150	343	1.44e+03	0
LIHC_tumor	702	0	0	17.5	0	1.33e+03	70.2	0	877	0	281	0	912	0	1.02e+03	0	0	0	0	1.53e+03	0	0	0	175	0	87.7	0	0	1.47e+03	246	0	0	0	772	0	281	17.5	526	0	0	0	0	228	228	579	316	930	1.72e+03	0
LIHC_tumor	619	0	0	0	0	1.73e+03	155	0	799	0	1.11e+03	0	1.44e+03	0	928	0	0	0	0	1.44e+03	0	51.6	0	0	0	309	0	0	2.55e+03	25.8	0	335	0	1.5e+03	0	129	0	438	0	0	309	0	25.8	181	51.6	103	1.11e+03	2.63e+03	0
LIHC_tumor	426	226	251	401	0	1.23e+03	150	0	777	0	601	0	927	0	877	0	0	0	0	1.18e+03	175	1.53e+03	0	902	0	852	0	0	1.25e+03	526	0	1.03e+03	1.03e+03	626	0	677	200	1.65e+03	0	351	902	0	626	702	200	451	802	3.43e+03	0
LIHC_tumor	474	0	0	0	0	527	211	0	1.11e+03	0	1.65e+03	35.1	1.72e+03	0	387	0	0	0	0	422	0	0	0	527	0	791	0	0	1.12e+03	158	0	474	0	1.07e+03	0	228	228	1.09e+03	0	105	0	0	0	264	597	35.1	738	949	0
LIHC_tumor	724	0	327	0	0	1.31e+03	117	0	1.1e+03	0	1.38e+03	140	1.54e+03	0	911	0	0	0	0	1.45e+03	0	0	0	0	0	841	0	0	2.22e+03	421	0	514	0	1.24e+03	0	701	234	1.24e+03	0	0	0	0	397	93.5	958	561	1.14e+03	1.71e+03	0
LIHC_tumor	1.38e+03	0	0	248	0	2.45e+03	106	0	1.17e+03	0	0	0	53.2	0	1.45e+03	0	0	0	0	1.99e+03	0	1.05e+03	0	1.21e+03	0	674	0	0	1.77e+03	0	0	390	231	17.7	0	993	142	692	0	0	709	0	709	177	408	709	1.29e+03	1.86e+03	0
LIHC_tumor	790	0	0	51	0	994	0	0	662	0	688	0	841	0	484	0	0	0	0	968	0	204	0	0	0	510	0	0	1.63e+03	51	0	204	0	510	0	484	0	1.02e+03	0	51	0	0	25.5	0	51	306	790	1.35e+03	0
LIHC_tumor	1.35e+03	0	0	375	0	1.4e+03	25	0	1.23e+03	0	1.1e+03	0	676	0	726	0	0	25	0	1.28e+03	0	0	0	1.5e+03	0	576	0	0	1.08e+03	175	25	526	0	426	0	375	175	826	0	0	0	0	50.1	225	976	375	926	1.93e+03	25
LIHC_tumor	625	0	402	0	0	1.63e+03	134	715	1.3e+03	22.3	1.76e+03	849	1.52e+03	0	1.14e+03	313	715	179	134	1.47e+03	0	0	112	0	44.7	380	0	0	1.18e+03	0	0	0	0	1.38e+03	0	558	268	1.16e+03	469	89.3	826	0	22.3	0	179	0	1.09e+03	1.81e+03	0
LIHC_tumor	505	0	351	110	0	1.76e+03	0	21.9	768	0	1.27e+03	176	1.76e+03	0	856	0	132	0	0	1.67e+03	21.9	417	21.9	966	0	944	395	21.9	1.36e+03	43.9	702	176	0	922	0	285	285	856	21.9	1.12e+03	219	0	351	549	944	812	1.01e+03	2.81e+03	0
LIHC_tumor	349	0	0	20.6	0	185	0	0	267	0	288	20.6	432	0	61.7	0	0	0	20.6	226	0	0	0	391	0	123	61.7	0	411	61.7	0	0	0	288	0	123	20.6	164	0	0	20.6	0	0	82.2	0	0	206	452	0
LIHC_tumor	356	0	0	0	0	1.47e+03	23.7	522	1.12e+03	47.5	1.35e+03	736	1.12e+03	23.7	451	0	71.2	0	0	1.26e+03	0	0	23.7	261	0	403	0	0	1.21e+03	237	0	0	0	831	0	475	285	1.16e+03	332	0	356	0	0	688	593	0	522	1.23e+03	0
LIHC_tumor	595	0	0	174	0	917	174	0	496	0	347	0	570	24.8	372	0	0	0	0	570	0	0	0	0	0	669	24.8	0	744	0	0	0	0	397	0	397	174	496	0	0	0	0	74.4	49.6	174	198	446	868	0
LIHC_tumor	1.01e+03	0	0	430	0	733	25.3	0	1.11e+03	0	152	25.3	1.52e+03	1.21e+03	556	101	0	404	0	708	354	2.15e+03	1.31e+03	1.34e+03	0	253	101	0	960	278	303	632	2.17e+03	50.6	0	1.34e+03	253	430	202	75.8	1.36e+03	0	986	632	354	480	960	1.59e+03	0
LIHC_tumor	527	0	98.9	0	0	1.05e+03	560	0	1.22e+03	0	758	0	2.41e+03	0	1.02e+03	33	0	0	0	1.22e+03	0	0	0	330	0	461	0	165	2.24e+03	330	0	0	0	2.01e+03	0	33	33	626	0	0	0	0	33	264	494	0	2.04e+03	4.58e+03	0
LIHC_normaltissue	959	0	0	0	0	1.72e+03	0	0	298	0	463	0	1.65e+03	33.1	662	0	0	0	0	1.16e+03	0	0	0	0	0	364	0	0	397	0	0	66.2	0	331	0	1.79e+03	0	728	0	0	0	0	0	0	99.2	0	1.39e+03	1.59e+03	0
LIHC_normaltissue	782	37.2	0	74.5	0	1.45e+03	0	0	0	0	298	0	1.34e+03	37.2	596	0	0	0	0	1.42e+03	0	37.2	0	0	0	372	0	0	484	112	0	74.5	0	447	0	1.79e+03	0	894	0	0	0	0	0	37.2	186	0	0	2.31e+03	0
LIHC_normaltissue	0	0	0	74.3	0	966	74.3	0	483	0	743	0	892	0	186	0	0	0	0	557	0	0	0	0	0	966	0	111	149	0	0	0	0	186	0	334	149	1.04e+03	0	0	37.2	0	0	0	334	0	111	929	0
LIHC_normaltissue	138	0	0	92.2	0	830	0	0	599	0	230	0	1.24e+03	0	277	0	0	0	0	323	0	0	0	0	0	691	0	277	92.2	0	0	0	0	138	0	277	369	553	0	0	0	0	0	0	184	0	184	461	0
LIHC_normaltissue	256	0	0	0	0	768	42.6	0	938	0	810	0	1.36e+03	0	341	0	0	0	0	597	0	42.6	0	42.6	0	853	0	0	42.6	0	0	0	0	85.3	0	256	128	2.26e+03	0	42.6	0	0	0	0	426	0	512	810	0
LIHC_normaltissue	360	0	0	0	0	1.3e+03	36	0	648	0	468	0	864	36	144	0	0	0	0	1.15e+03	0	36	0	0	0	864	0	72	108	36	0	0	0	144	0	180	0	1.51e+03	0	36	36	0	0	0	540	0	72	540	0
LIHC_normaltissue	265	0	0	0	0	0	0	0	635	52.9	476	0	1.11e+03	0	159	0	0	0	0	794	0	0	0	52.9	0	794	0	0	106	0	0	0	0	106	0	582	0	1.43e+03	0	0	0	0	0	0	952	0	317	794	0
LIHC_normaltissue	64.2	0	0	64.2	0	0	128	0	578	0	514	0	1.48e+03	0	64.2	0	0	0	0	514	0	64.2	0	0	0	706	0	0	128	0	0	0	0	128	0	64.2	64.2	1.67e+03	0	0	0	0	64.2	64.2	578	64.2	321	257	64.2
LIHC_normaltissue	315	0	45	135	0	765	45	0	585	0	810	0	1.13e+03	0	90	0	0	0	0	540	0	45	0	0	0	495	0	45	135	0	0	0	0	225	0	405	90	1.04e+03	0	0	45	0	0	0	540	0	540	630	45
LIHC_normaltissue	196	0	78.5	78.5	0	550	39.3	0	314	0	471	0	510	0	78.5	0	0	0	0	275	0	0	0	0	0	393	39.3	196	157	0	0	0	0	157	0	78.5	275	667	0	0	118	0	0	0	236	0	275	667	0
LIHC_normaltissue	1e+03	0	0	71.4	0	1.24e+03	47.6	0	524	0	762	0	1.31e+03	0	738	0	0	0	0	1.07e+03	0	0	0	0	0	595	0	0	714	23.8	0	0	23.8	762	0	690	23.8	595	0	0	0	0	0	0	214	0	524	1.48e+03	0
LIHC_normaltissue	2.61e+03	0	22.5	22.5	22.5	3.11e+03	0	0	833	0	630	0	2.14e+03	0	1.85e+03	0	0	0	0	2e+03	0	0	0	0	0	833	0	90.1	2.18e+03	135	0	67.5	0	1.42e+03	0	1.58e+03	158	698	0	0	0	0	0	0	585	0	1.96e+03	2.93e+03	0
LIHC_normaltissue	865	0	19.7	19.7	0	708	39.3	0	452	0	708	0	826	39.3	531	19.7	0	0	0	649	0	0	0	0	0	511	0	59	393	19.7	0	0	0	511	0	511	216	374	0	0	0	0	0	0	216	0	393	924	0
LIHC_normaltissue	1.22e+03	0	0	21.3	21.3	1.07e+03	0	0	640	0	832	21.3	1.26e+03	0	1e+03	0	0	0	0	981	0	21.3	0	0	0	874	0	21.3	1.13e+03	21.3	0	0	0	746	0	746	256	555	0	0	0	0	0	0	192	0	384	1.11e+03	0
LIHC_normaltissue	1.04e+03	0	0	102	0	1.53e+03	61	0	671	0	1.12e+03	0	1.22e+03	0	976	0	0	0	0	1.28e+03	0	20.3	0	0	0	854	20.3	122	712	122	0	102	0	651	0	895	366	285	0	0	0	0	0	0	508	20.3	956	1.34e+03	0
LIHC_normaltissue	317	0	0	0	0	317	0	0	292	0	512	24.4	853	0	171	24.4	48.7	0	0	317	0	0	0	0	24.4	317	0	0	244	24.4	0	0	0	268	0	146	0	122	0	0	0	0	0	0	219	24.4	195	439	0
LIHC_normaltissue	754	0	0	0	0	1.17e+03	26	0	702	0	962	0	1.07e+03	0	858	0	26	0	0	1.09e+03	0	0	0	156	0	390	0	52	910	182	0	0	0	624	0	520	182	130	0	0	0	26	0	0	130	0	624	1.38e+03	26
LIHC_normaltissue	1.06e+03	0	0	0	0	1.75e+03	0	0	491	0	655	0	874	27.3	1.01e+03	0	0	0	0	874	0	27.3	0	0	0	764	0	109	710	0	0	0	0	792	0	901	109	136	0	0	0	0	0	0	273	0	491	1.56e+03	0
LIHC_normaltissue	830	0	0	25.9	0	700	51.9	0	467	0	519	0	778	0	700	0	25.9	0	0	778	0	25.9	0	0	0	493	0	0	830	25.9	0	25.9	0	700	0	830	156	311	0	0	0	0	0	0	259	77.8	467	726	25.9
LIHC_normaltissue	905	0	0	21	0	0	21	0	210	0	63.1	0	757	21	1.49e+03	0	0	0	0	316	0	0	0	0	0	379	0	231	610	0	0	0	0	652	0	989	105	231	0	0	42.1	0	0	0	484	21	926	1.58e+03	0
LIHC_normaltissue	547	0	0	137	0	743	39.1	0	215	0	215	0	176	0	1.04e+03	0	0	0	0	235	0	0	0	0	0	352	0	196	528	0	0	0	0	430	0	626	78.2	215	0	0	0	0	0	0	371	39.1	939	1.11e+03	0
LIHC_normaltissue	742	0	29.7	119	29.7	683	29.7	0	505	0	683	0	801	0	297	29.7	59.4	0	0	831	0	0	0	0	0	237	29.7	0	297	0	0	0	29.7	653	0	356	119	386	29.7	0	0	0	0	29.7	119	0	119	386	0
LIHC_normaltissue	1.05e+03	0	0	26.4	0	1.03e+03	52.7	0	475	0	1.03e+03	0	1.24e+03	0	712	0	0	0	26.4	1.13e+03	0	26.4	0	0	0	738	0	0	396	0	0	0	0	1.29e+03	0	686	132	659	0	0	79.1	0	0	0	607	52.7	211	1.32e+03	0
LIHC_normaltissue	1.44e+03	0	0	0	0	1.2e+03	92	0	521	0	797	0	1.29e+03	0	859	0	0	0	0	1.32e+03	0	61.3	0	0	0	736	0	92	1.99e+03	30.7	0	30.7	0	675	30.7	675	184	337	0	0	30.7	0	0	0	307	0	153	1.01e+03	0
LIHC_normaltissue	297	0	0	24.8	0	347	24.8	0	248	0	248	0	371	49.5	149	0	24.8	0	0	495	0	0	0	0	0	99.1	0	0	272	0	0	0	24.8	149	0	124	49.5	173	0	0	0	0	24.8	0	24.8	0	0	272	0
LIHC_normaltissue	393	0	26.2	0	0	656	0	0	341	0	315	0	367	26.2	341	0	0	0	0	551	0	0	0	0	0	184	0	0	472	0	0	0	0	577	0	184	26.2	262	0	0	0	0	0	0	236	0	157	708	0
LIHC_normaltissue	502	0	0	0	0	475	0	0	423	0	290	0	423	0	343	0	26.4	0	0	502	0	0	0	0	0	290	26.4	26.4	396	0	0	0	0	396	0	132	52.8	211	0	0	26.4	0	0	0	238	0	0	396	0
LIHC_normaltissue	734	0	0	48.9	0	1.05e+03	0	0	783	24.5	661	0	1.03e+03	0	465	0	0	0	0	930	0	0	0	0	0	954	0	0	612	0	0	0	24.5	563	0	367	196	342	0	0	0	0	0	0	147	0	73.4	807	0
LIHC_normaltissue	1.37e+03	0	23.7	47.4	0	1.42e+03	0	0	782	0	830	0	1.49e+03	0	1.02e+03	0	0	47.4	0	972	0	0	23.7	0	0	830	0	23.7	1.3e+03	47.4	0	0	0	759	0	830	237	403	0	0	0	0	0	0	308	0	261	1.68e+03	0
LIHC_normaltissue	695	0	0	0	0	666	0	0	319	0	724	0	840	29	377	0	0	0	29	580	0	0	0	0	0	348	0	116	435	0	0	0	0	377	0	232	86.9	319	0	0	29	0	0	0	116	0	29	435	0
LIHC_normaltissue	738	0	0	28.4	0	1.02e+03	28.4	0	653	0	1.08e+03	0	1.08e+03	0	454	0	0	0	0	1.02e+03	0	0	0	0	0	567	56.7	0	681	28.4	0	0	0	567	0	397	170	312	0	0	0	0	0	0	199	0	85.1	1.16e+03	28.4
LIHC_normaltissue	460	0	40	0	0	440	40	0	480	0	1.06e+03	0	1.04e+03	0	140	0	20	0	0	700	0	0	0	0	0	360	0	0	320	0	0	0	20	640	20	280	60	100	0	0	0	0	0	0	220	0	80	400	0
LIHC_normaltissue	664	0	0	0	0	689	24.6	0	959	0	1.11e+03	0	1.18e+03	0	516	0	0	0	0	1.01e+03	0	24.6	0	0	0	689	0	24.6	615	24.6	0	0	0	836	0	418	98.4	541	0	0	24.6	0	0	0	369	0	221	1.08e+03	0
LIHC_normaltissue	815	0	0	30.2	0	664	30.2	0	876	0	1.03e+03	0	1.24e+03	30.2	272	0	0	0	0	695	0	60.4	0	0	0	604	0	0	604	0	0	0	30.2	544	0	272	90.6	453	0	0	30.2	0	0	0	211	0	181	725	0
LIHC_normaltissue	452	0	0	0	0	547	23.8	0	214	0	404	0	499	0	333	0	0	0	0	499	0	0	0	0	0	309	0	0	404	0	0	0	23.8	357	0	190	143	119	0	0	0	0	0	0	119	0	23.8	333	0
LIHC_normaltissue	465	0	20.2	20.2	0	627	20.2	0	465	0	708	0	586	0	202	0	20.2	0	0	566	0	0	0	0	0	364	20.2	0	546	40.4	0	20.2	0	303	0	40.4	40.4	303	0	0	0	0	20.2	40.4	101	0	20.2	788	0
LIHC_normaltissue	694	0	0	22.4	0	918	0	0	806	0	762	0	851	0	448	0	0	0	0	538	0	22.4	0	0	0	717	22.4	0	806	0	0	0	0	694	0	650	246	493	0	0	0	0	0	0	470	0	403	896	0
LIHC_normaltissue	514	0	22.4	22.4	22.4	760	22.4	0	716	0	872	0	805	0	291	0	0	0	0	805	0	22.4	0	22.4	0	313	22.4	0	425	89.5	0	0	0	358	0	358	44.7	358	0	0	22.4	0	0	0	403	0	291	760	0
LIHC_normaltissue	1.09e+03	0	18.2	0	0	945	127	0	636	0	709	0	799	0	763	0	0	0	0	745	0	18.2	0	0	0	527	0	0	927	18.2	0	0	0	618	0	636	90.8	327	0	0	54.5	0	0	0	327	0	345	981	0
LIHC_normaltissue	831	0	0	69.2	0	1.15e+03	23.1	0	646	0	692	0	1.38e+03	0	415	0	0	0	0	831	0	23.1	0	0	0	900	0	23.1	1.18e+03	0	0	0	0	923	0	485	92.3	577	0	0	0	0	0	0	646	0	531	1.02e+03	0
LIHC_normaltissue	972	0	46.3	0	0	1.25e+03	0	0	1.09e+03	0	1.06e+03	0	1.62e+03	0	972	0	0	0	0	1.09e+03	0	23.1	0	0	0	810	23.1	0	1.11e+03	46.3	0	46.3	0	1.27e+03	0	671	208	440	0	0	23.1	0	0	23.1	370	23.1	417	1.64e+03	0
LIHC_normaltissue	1.28e+03	0	0	0	0	1.03e+03	0	0	516	0	920	22.4	1.32e+03	0	830	0	22.4	0	0	1.32e+03	0	22.4	0	0	0	583	0	22.4	987	22.4	0	0	0	718	0	426	135	359	0	0	44.9	0	0	0	426	0	381	1.28e+03	0
LIHC_normaltissue	1.12e+03	0	0	0	0	1.2e+03	26.1	0	886	0	652	26.1	1.23e+03	0	547	0	0	0	0	1.04e+03	0	0	0	0	0	808	0	0	912	26.1	0	0	0	600	0	808	156	287	0	0	0	0	0	0	469	0	261	1.38e+03	0
LIHC_normaltissue	601	0	22.3	22.3	0	957	0	0	623	0	757	22.3	1.2e+03	0	334	0	44.5	0	0	623	0	0	0	0	0	512	0	44.5	445	0	0	0	0	423	0	267	134	556	0	0	44.5	0	0	0	245	0	134	757	0
LIHC_normaltissue	727	0	39.3	19.6	0	786	58.9	0	923	0	825	0	766	19.6	413	0	0	0	0	747	0	0	0	0	0	550	0	39.3	707	39.3	0	0	0	570	0	550	98.2	511	0	0	0	0	0	0	295	0	78.6	707	0
LIHC_normaltissue	806	0	0	46.1	0	990	23	0	645	0	829	0	829	0	576	0	0	0	0	691	0	0	0	0	0	507	0	0	276	0	0	0	0	507	0	392	92.1	691	0	0	0	0	0	0	346	0	69.1	967	23
LIHC_normaltissue	390	0	26	51.9	0	571	0	0	364	0	675	0	649	51.9	156	0	26	0	0	260	0	0	0	0	0	623	0	0	260	0	0	0	0	545	0	442	130	364	0	0	0	0	0	0	104	0	260	649	26
LIHC_normaltissue	1.09e+03	0	28	0	0	1.31e+03	55.9	0	1.01e+03	0	923	0	1.54e+03	0	531	0	0	0	0	979	0	28	0	28	0	867	0	28	839	28	0	0	0	671	0	503	196	336	0	0	0	0	0	0	280	0	308	1.17e+03	0
LIHC_normaltissue	1.09e+03	0	0	53.3	0	1.87e+03	26.6	0	1.23e+03	0	1.55e+03	0	1.28e+03	0	693	0	0	0	0	1.6e+03	0	0	0	0	0	746	26.6	26.6	879	0	0	0	0	1.04e+03	0	826	320	506	0	0	0	0	0	0	400	26.6	240	1.36e+03	0
LIHC_normaltissue	990	0	0	46.1	0	1.91e+03	46.1	0	1.2e+03	0	1.45e+03	0	1.47e+03	0	714	0	0	0	0	1.54e+03	0	0	0	0	0	714	0	0	1.04e+03	0	0	0	0	852	0	645	392	691	0	0	0	0	0	0	299	0	806	1.77e+03	0
LIHC_normaltissue	937	0	0	70.3	0	1.38e+03	46.9	0	633	0	1.1e+03	0	1.1e+03	0	797	0	0	0	0	1.24e+03	0	0	0	0	0	703	0	23.4	586	0	0	23.4	0	890	0	281	211	469	0	0	0	0	0	0	258	0	586	1.55e+03	0
LIHC_normaltissue	628	0	0	48.3	0	1.45e+03	24.1	0	567	0	845	0	1.01e+03	0	567	12.1	0	0	0	1.32e+03	12.1	36.2	0	0	0	555	12.1	0	869	0	0	12.1	0	809	0	531	109	314	0	12.1	72.4	0	0	0	447	0	229	1.1e+03	24.1
LIHC_normaltissue	1.78e+03	0	0	26.6	0	2.05e+03	26.6	0	932	0	906	0	1.92e+03	0	1.09e+03	0	26.6	0	0	1.2e+03	0	26.6	0	0	0	932	0	0	1.52e+03	0	0	0	0	1.2e+03	0	986	240	506	0	0	53.3	0	0	0	400	0	799	1.78e+03	26.6
LUNG_tumor	0	0	0	0	713	69	0	345	0	1.17e+03	0	391	0	92.1	0	0	667	0	0	46	0	598	69	0	0	0	92.1	0	0	0	0	0	230	0	0	0	0	0	0	115	0	0	0	0	0	0	0	0	0
LUNG_tumor	0	0	0	0	2.08e+03	1.31e+03	0	0	0	0	0	742	0	29.7	742	0	1.04e+03	0	0	1.48e+03	0	2.46e+03	356	0	0	0	119	0	0	0	0	0	771	0	0	0	0	0	0	356	0	0	0	0	0	0	0	0	0
LUNG_tumor	0	1.02e+03	194	0	777	0	243	48.5	0	874	48.5	583	0	0	0	97.1	243	0	485	48.5	0	291	0	194	0	0	146	0	0	48.5	0	0	922	0	0	0	0	0	97.1	48.5	388	0	0	0	97.1	0	291	0	0
LUNG_tumor	0	1.56e+03	1.07e+03	152	953	0	0	533	457	3.16e+03	0	1.56e+03	0	0	0	0	495	0	648	114	0	457	0	38.1	38.1	0	0	0	0	76.2	38.1	0	2.21e+03	0	0	0	0	152	343	686	1.83e+03	0	38.1	0	0	0	191	0	38.1
LUNG_tumor	0	538	0	108	53.8	0	53.8	0	0	53.8	754	1.51e+03	808	0	0	0	269	538	0	0	53.8	0	0	431	53.8	0	53.8	0	0	0	108	0	0	215	0	0	53.8	0	0	162	162	0	0	0	0	0	0	0	0
LUNG_tumor	0	1.13e+03	0	331	378	0	472	236	472	2.03e+03	0	0	0	0	0	47.2	236	47.2	47.2	0	0	378	0	709	0	0	47.2	0	0	0	0	0	1.42e+03	0	0	0	0	0	47.2	142	1.46e+03	0	47.2	0	0	0	0	0	0
LUNG_tumor	0	485	397	264	969	573	176	264	0	1.5e+03	0	441	0	0	220	0	441	1.41e+03	132	441	88.1	441	44.1	529	0	88.1	88.1	132	0	132	44.1	44.1	1.54e+03	0	0	0	132	0	0	132	617	0	88.1	132	0	264	0	0	0
LUNG_tumor	323	606	121	0	0	40.4	121	485	242	1.37e+03	0	1.21e+03	0	40.4	40.4	283	242	80.8	646	485	121	1.05e+03	162	848	0	929	40.4	40.4	0	162	0	0	202	0	0	40.4	0	1.25e+03	202	40.4	1.09e+03	0	40.4	40.4	525	0	0	0	0
LUNG_tumor	0	0	80	160	800	200	0	240	40	1.2e+03	0	0	0	0	80	0	320	1.08e+03	0	240	40	320	200	400	40	0	360	200	0	80	120	0	1.12e+03	0	0	0	0	0	360	40	320	0	400	0	0	200	0	0	0
LUNG_tumor	0	0	104	242	968	588	0	311	242	1.31e+03	0	796	0	0	104	34.6	346	1.25e+03	0	484	0	830	0	34.6	0	0	138	69.2	0	34.6	0	0	1.76e+03	0	0	0	0	34.6	623	0	1.07e+03	0	0	0	0	34.6	0	0	0
LUNG_tumor	0	1e+03	116	386	850	425	0	174	0	174	0	1.04e+03	0	0	155	213	1.1e+03	348	0	522	38.6	1e+03	38.6	444	638	0	19.3	0	0	19.3	77.3	0	1.06e+03	19.3	0	19.3	0	367	290	38.6	676	19.3	0	444	0	19.3	19.3	0	155
LUNG_tumor	0	38	133	304	0	0	38	209	247	761	0	913	171	38	0	114	703	551	57	0	19	209	0	932	38	19	19	0	0	114	38	0	57	0	0	0	0	0	57	323	228	0	0	0	0	0	0	0	19
LUNG_tumor	38.5	38.5	481	365	1.46e+03	19.2	38.5	731	442	1.83e+03	173	961	173	0	38.5	327	885	173	76.9	96.1	173	1.17e+03	57.7	1.21e+03	1.42e+03	19.2	1.62e+03	19.2	0	192	269	0	1.04e+03	365	135	0	19.2	0	19.2	1.21e+03	769	0	500	0	38.5	365	0	0	57.7
LUNG_tumor	0	633	0	19.8	0	0	59.4	39.6	119	39.6	0	19.8	0	0	0	0	39.6	811	79.2	19.8	891	39.6	574	930	851	0	0	0	0	0	495	0	59.4	0	0	19.8	0	0	198	19.8	19.8	0	98.9	139	39.6	0	0	0	0
LUNG_tumor	0	605	27.5	358	688	0	0	303	55	1.21e+03	0	523	27.5	0	0	303	523	82.5	0	0	110	1.1e+03	82.5	468	27.5	0	82.5	0	0	0	110	0	1.13e+03	248	0	0	0	0	358	82.5	440	0	82.5	0	0	27.5	55	0	0
LUNG_tumor	0	155	371	402	1.39e+03	30.9	0	495	371	1.3e+03	0	0	278	0	0	217	1.11e+03	588	0	61.9	278	1.11e+03	61.9	742	92.8	495	557	0	0	309	186	0	1.02e+03	155	0	0	0	0	371	588	526	0	278	0	0	0	0	0	0
LUNG_tumor	32.5	0	130	195	130	163	32.5	586	0	618	0	520	0	0	163	32.5	586	651	0	228	130	651	618	163	0	0	0	0	0	97.6	65.1	32.5	163	195	0	0	0	0	0	228	195	0	0	0	0	0	0	0	0
LUNG_tumor	0	330	297	561	858	627	165	396	264	891	0	990	924	660	363	231	990	726	0	495	99	1.55e+03	0	528	330	33	264	0	0	165	429	0	1.19e+03	0	0	0	0	0	0	165	297	0	99	0	0	198	165	0	0
LUNG_tumor	30.6	0	122	91.7	458	0	0	397	0	428	0	183	0	30.6	0	30.6	244	397	0	0	0	397	0	397	30.6	0	0	0	30.6	153	0	0	91.7	0	0	0	0	30.6	0	30.6	336	0	0	0	0	0	122	0	0
LUNG_tumor	0	0	162	40.4	1.74e+03	0	40.4	1.21e+03	0	2.71e+03	0	969	0	0	0	0	1.05e+03	646	40.4	80.8	0	1.37e+03	0	80.8	40.4	0	121	0	0	202	40.4	0	1.25e+03	80.8	0	0	0	0	40.4	808	848	0	0	0	0	0	0	0	0
LUNG_tumor	0	705	0	124	0	0	124	622	0	1.37e+03	0	622	0	0	0	0	1.7e+03	705	0	0	41.5	705	0	0	0	0	0	0	0	290	0	124	124	0	0	0	0	0	456	0	539	0	0	0	0	0	0	0	0
LUNG_tumor	0	0	0	511	0	0	0	0	0	51.1	0	0	0	0	0	0	0	153	0	0	1.33e+03	51.1	0	562	920	0	0	153	0	0	0	0	0	0	0	0	0	0	0	869	0	0	0	0	0	0	0	0	0
LUNG_tumor	0	286	95.3	47.7	0	0	0	95.3	143	715	0	0	0	0	0	143	0	143	191	47.7	238	0	238	572	95.3	0	47.7	143	0	0	953	0	0	0	0	0	0	0	286	1.05e+03	0	0	0	0	0	0	0	0	0
LUNG_tumor	22.8	365	0	114	160	22.8	0	206	0	137	0	206	22.8	22.8	0	0	160	662	0	45.7	137	137	0	160	45.7	22.8	0	0	0	91.4	0	0	274	0	0	0	0	0	0	114	91.4	0	0	0	0	0	0	0	0
LUNG_tumor	0	0	76.8	0	0	0	0	0	307	0	0	0	0	205	0	0	0	820	359	205	820	538	0	25.6	51.2	0	0	0	1.05e+03	0	256	0	205	0	0	0	0	0	102	0	256	0	0	0	0	0	25.6	0	102
LUNG_tumor	0	0	390	19.5	195	0	0	214	0	253	0	0	117	0	0	0	0	780	97.5	0	0	39	39	253	448	0	19.5	0	1.01e+03	0	0	0	19.5	78	0	0	0	0	19.5	19.5	0	0	0	0	0	0	312	0	0
LUNG_tumor	0	274	0	243	1.25e+03	30.4	0	486	0	1.61e+03	0	0	30.4	0	30.4	0	182	1.34e+03	30.4	30.4	60.8	122	122	213	334	0	0	213	0	152	30.4	0	274	0	0	0	0	0	122	152	30.4	0	0	213	0	30.4	0	0	0
LUNG_tumor	0	0	115	23	69.1	553	0	92.2	69.1	23	0	276	23	0	484	23	645	346	184	369	115	138	0	0	138	161	23	0	23	0	0	0	184	46.1	484	0	0	0	92.2	92.2	92.2	0	0	323	0	0	0	0	0
LUNG_tumor	0	22.3	22.3	201	44.6	1.14e+03	0	22.3	0	66.9	0	22.3	0	0	669	0	44.6	535	22.3	1.09e+03	22.3	44.6	580	0	535	0	0	0	602	0	312	66.9	201	0	0	0	66.9	66.9	0	111	44.6	0	0	646	0	0	0	0	0
LUNG_tumor	0	0	82.9	0	0	0	0	20.7	0	0	0	0	0	0	0	0	20.7	518	20.7	0	0	0	20.7	622	249	0	0	0	20.7	0	394	0	0	0	0	0	0	0	62.2	1.1e+03	20.7	0	0	41.5	0	0	0	0	0
LUNG_tumor	0	0	123	68.5	219	68.5	0	41.1	0	123	0	123	0	0	13.7	0	110	712	123	13.7	466	123	123	27.4	0	0	0	0	0	13.7	0	0	151	13.7	0	0	0	0	164	54.8	110	0	0	95.9	0	0	0	0	0
LUNG_tumor	0	563	203	360	135	0	0	338	22.5	1.33e+03	0	22.5	0	270	0	0	67.6	563	45	45	360	518	203	608	90.1	0	22.5	0	0	0	383	22.5	383	0	0	0	0	0	90.1	450	315	0	0	225	0	0	0	22.5	0
LUNG_tumor	51.5	515	0	0	25.7	51.5	0	51.5	0	77.2	0	772	0	0	0	0	1.31e+03	489	51.5	25.7	412	103	51.5	51.5	77.2	25.7	25.7	0	386	51.5	0	0	103	0	25.7	0	0	0	51.5	721	77.2	0	51.5	103	0	0	0	0	0
LUNG_tumor	26.4	0	0	0	0	0	0	26.4	26.4	0	0	0	0	0	0	0	0	264	0	0	0	52.8	79.2	0	26.4	0	52.8	0	0	0	52.8	0	26.4	0	0	0	0	0	211	52.8	0	0	0	0	0	0	0	0	0
LUNG_tumor	23.9	23.9	0	47.8	71.7	23.9	0	95.6	0	191	23.9	95.6	0	0	0	0	143	311	0	23.9	71.7	95.6	0	23.9	0	23.9	0	71.7	71.7	0	95.6	0	191	143	0	0	0	0	0	143	95.6	0	0	47.8	0	0	0	0	0
LUNG_tumor	0	464	25.8	155	309	51.5	0	51.5	0	283	0	51.5	0	0	0	25.8	232	515	25.8	129	180	283	0	515	25.8	25.8	25.8	0	0	25.8	0	0	180	0	0	0	0	0	0	51.5	129	0	0	180	0	0	0	0	0
LUNG_tumor	0	150	0	0	0	75.1	0	0	0	0	0	0	0	0	50	0	0	25	0	125	100	0	0	0	50	0	75.1	0	25	0	25	0	0	0	100	0	0	25	250	150	0	0	0	225	0	0	0	0	0
LUNG_tumor	0	153	184	0	61.2	30.6	0	61.2	0	61.2	0	0	0	0	0	0	490	459	276	61.2	153	30.6	0	91.8	122	0	0	0	30.6	30.6	184	0	30.6	30.6	0	0	0	0	214	888	0	0	30.6	490	0	91.8	0	30.6	0
LUNG_tumor	0	1.96e+03	625	41.7	1.58e+03	1.42e+03	125	0	0	0	0	625	0	0	1.08e+03	0	625	917	542	1.92e+03	709	1.88e+03	0	1.13e+03	709	709	0	0	834	250	167	41.7	1.21e+03	41.7	1.33e+03	0	0	0	0	959	875	0	0	584	0	0	0	1.71e+03	0
LUNG_tumor	0	35.4	35.4	248	1.17e+03	35.4	0	531	0	815	0	106	0	35.4	0	0	177	567	0	35.4	177	177	142	283	213	0	0	35.4	0	106	142	0	248	0	0	0	35.4	0	35.4	0	35.4	0	0	0	0	0	0	0	0
LUNG_tumor	0	348	0	422	1.59e+03	24.8	0	745	0	1.89e+03	0	770	49.7	49.7	0	199	497	1.22e+03	0	49.7	0	596	0	993	0	0	0	0	0	0	546	0	49.7	149	0	0	0	0	74.5	24.8	695	0	0	49.7	0	0	0	0	0
LUNG_tumor	0	1.47e+03	97.9	0	48.9	1.47e+03	48.9	0	0	0	0	0	0	245	1.66e+03	48.9	1.96e+03	391	489	1.91e+03	1.03e+03	1.81e+03	196	0	294	587	0	0	1.32e+03	0	147	97.9	979	0	1.66e+03	245	0	0	0	245	783	0	0	97.9	0	0	0	48.9	0
LUNG_tumor	0	646	0	0	68	34	0	0	0	0	0	34	0	0	0	0	0	918	0	136	68	102	0	170	34	0	34	0	0	272	0	68	102	0	136	0	0	34	0	34	34	102	0	0	0	0	0	34	0
LUNG_tumor	0	738	254	50.9	50.9	25.4	0	0	0	280	0	356	127	25.4	0	0	483	254	280	0	127	687	25.4	865	458	203	0	0	458	0	76.3	0	585	0	50.9	50.9	0	0	50.9	407	432	0	0	76.3	0	0	0	0	0
LUNG_normaltissue	32.2	64.4	0	0	387	64.4	0	0	0	0	0	161	0	0	96.7	0	516	0	0	0	0	580	0	0	0	0	0	0	0	0	0	0	161	32.2	0	0	0	0	0	387	0	0	0	0	0	0	0	0	0
LUNG_normaltissue	0	65.6	0	0	721	262	0	492	0	1.11e+03	0	328	0	0	98.4	0	426	0	0	98.4	0	590	0	0	0	0	98.4	0	0	0	0	0	459	0	0	32.8	0	0	0	197	0	0	0	0	0	0	0	0	0
LUNG_normaltissue	0	141	94.2	283	565	0	0	141	0	565	0	659	0	0	0	0	94.2	141	47.1	94.2	141	47.1	0	47.1	0	0	0	47.1	0	0	0	0	424	0	0	0	0	0	47.1	188	424	0	0	0	0	0	0	0	0
LUNG_normaltissue	0	243	48.6	97.2	729	486	0	97.2	0	972	0	243	0	0	0	0	0	48.6	0	146	292	48.6	0	0	0	0	48.6	97.2	0	0	0	0	632	0	0	0	0	0	0	292	146	0	0	0	0	0	0	0	0
LUNG_normaltissue	0	268	0	268	589	268	0	53.6	0	268	0	268	0	0	53.6	0	53.6	214	0	107	161	53.6	0	53.6	0	0	0	0	0	0	0	0	482	0	0	0	0	107	0	107	214	0	0	0	0	0	0	0	0
LUNG_normaltissue	0	230	0	153	345	153	0	192	0	345	0	0	0	0	0	0	115	76.7	0	38.4	384	76.7	0	76.7	0	38.4	38.4	76.7	0	0	38.4	0	537	0	0	0	0	38.4	0	614	230	0	0	0	0	0	0	0	0
LUNG_normaltissue	0	162	0	203	608	162	0	324	0	649	0	568	0	162	81.1	40.5	81.1	284	0	203	284	243	0	40.5	0	0	0	122	0	162	40.5	0	608	0	0	0	0	40.5	0	365	324	0	0	0	0	0	0	0	0
LUNG_normaltissue	44.4	177	0	177	355	0	44.4	222	44.4	843	0	266	0	0	0	44.4	266	310	133	44.4	444	266	44.4	88.7	44.4	177	0	222	0	88.7	0	0	532	0	0	0	0	310	44.4	177	355	0	0	0	44.4	0	0	0	44.4
LUNG_normaltissue	0	387	38.7	348	542	194	0	155	0	658	0	0	0	0	38.7	0	232	348	0	116	116	387	0	0	0	0	0	194	0	38.7	0	0	929	0	0	0	0	0	38.7	348	348	0	0	0	0	0	0	0	0
LUNG_normaltissue	0	43.9	43.9	263	175	132	0	175	0	746	0	307	0	87.7	87.7	0	219	395	0	132	43.9	351	0	0	0	0	43.9	0	0	43.9	87.7	0	658	0	0	0	0	43.9	0	0	395	0	0	0	0	0	0	0	0
LUNG_normaltissue	0	194	70.4	194	651	211	0	370	0	493	0	352	0	17.6	106	0	458	422	0	246	511	229	0	17.6	0	0	17.6	0	0	17.6	17.6	0	334	0	0	0	0	0	0	511	141	0	0	0	0	0	0	17.6	52.8
LUNG_normaltissue	0	244	0	448	712	81.4	0	427	0	631	0	448	0	61	61	0	366	488	0	81.4	326	427	0	81.4	20.3	0	40.7	61	0	40.7	20.3	0	651	0	0	0	0	0	20.3	264	326	0	0	0	0	0	0	0	0
LUNG_normaltissue	0	16.1	32.1	305	482	145	0	257	0	514	0	225	0	0	96.4	32.1	145	257	0	177	514	418	0	112	0	0	48.2	32.1	0	32.1	32.1	0	498	0	0	0	0	0	16.1	482	128	0	0	0	0	0	0	0	0
LUNG_normaltissue	0	107	17.8	124	480	160	0	302	0	338	0	391	0	53.3	35.6	0	231	373	17.8	142	409	249	0	0	0	0	0	0	0	53.3	53.3	0	320	0	0	0	0	17.8	0	373	213	0	0	0	0	0	0	17.8	17.8
LUNG_normaltissue	0	93.5	46.8	187	631	0	0	351	0	655	0	0	0	46.8	46.8	0	491	234	0	46.8	164	0	0	351	0	0	23.4	0	0	0	23.4	0	561	23.4	0	0	0	0	23.4	281	0	0	0	0	23.4	0	0	0	23.4
LUNG_normaltissue	0	292	58.4	175	701	87.6	0	409	0	467	0	0	0	204	29.2	0	555	234	0	58.4	555	380	0	117	0	0	117	0	0	117	29.2	0	935	0	0	0	0	0	0	321	234	0	0	0	0	0	0	0	0
LUNG_normaltissue	0	94.6	0	118	473	94.6	0	284	0	237	0	331	0	0	94.6	0	520	237	0	142	378	568	0	0	0	0	23.7	0	47.3	189	23.7	0	497	0	0	0	23.7	0	0	213	355	0	0	0	0	0	0	0	0
LUNG_normaltissue	0	152	0	243	394	303	0	243	0	212	0	303	0	60.7	212	0	182	212	0	121	152	273	0	0	30.3	0	60.7	0	0	212	0	0	576	0	0	0	0	0	0	273	152	0	0	0	0	0	0	0	0
LUNG_normaltissue	0	34	34	102	238	102	0	170	0	408	0	238	0	102	0	0	102	68	0	170	340	170	0	34	0	0	0	0	0	102	0	0	204	0	0	0	0	0	0	204	238	0	0	0	0	0	0	0	0
LUNG_normaltissue	0	166	41.4	248	455	166	0	745	0	331	0	414	0	124	82.8	0	290	497	0	290	166	414	0	0	0	0	82.8	0	0	166	0	0	580	0	0	0	0	0	0	248	414	0	0	0	0	0	0	0	41.4
LUNG_normaltissue	0	43.2	0	130	259	173	0	173	0	173	0	43.2	0	0	0	0	389	173	0	173	86.5	173	0	0	43.2	0	130	0	0	86.5	0	0	389	0	0	0	0	0	43.2	303	130	0	0	0	0	0	0	0	43.2
LUNG_normaltissue	0	251	0	461	754	0	0	168	0	1.63e+03	0	545	0	0	0	126	83.8	126	0	293	41.9	377	0	41.9	0	0	0	0	0	0	0	0	922	0	0	0	0	0	0	335	922	0	0	0	0	0	0	0	83.8
LUNG_normaltissue	0	38.9	0	156	428	0	0	156	0	623	0	272	0	38.9	0	0	77.8	233	38.9	38.9	311	350	0	0	0	0	0	0	0	38.9	38.9	0	77.8	0	0	0	0	0	0	272	195	0	0	0	0	0	0	0	0
LUNG_normaltissue	0	0	0	211	526	52.6	0	78.9	0	447	0	342	0	26.3	26.3	26.3	263	211	0	211	237	447	0	105	0	0	26.3	26.3	0	78.9	52.6	0	474	0	0	0	0	0	0	105	289	0	26.3	0	0	0	0	26.3	26.3
LUNG_normaltissue	0	26.2	0	157	603	210	0	131	0	472	0	341	0	52.4	184	0	184	262	0	184	367	288	0	0	0	0	0	0	0	131	0	0	184	0	0	0	0	0	0	393	157	0	0	0	0	0	0	0	26.2
LUNG_normaltissue	23.3	23.3	23.3	256	512	186	0	233	0	465	0	535	0	46.5	116	0	465	349	0	140	209	302	0	140	0	0	23.3	0	0	302	23.3	0	395	0	0	0	23.3	0	0	442	372	0	0	0	0	0	0	0	23.3
LUNG_normaltissue	0	0	69.2	231	1.08e+03	115	0	208	0	415	0	0	0	23.1	92.3	0	138	208	0	0	92.3	138	0	92.3	0	0	0	300	0	23.1	0	0	69.2	0	0	0	23.1	0	0	323	23.1	0	0	0	0	0	0	0	46.2
LUNG_normaltissue	0	170	0	121	437	243	0	388	0	558	0	267	0	291	97.1	0	364	243	0	72.8	291	412	0	0	0	0	24.3	24.3	0	97.1	0	0	558	0	0	0	0	0	0	218	485	0	24.3	0	0	0	0	0	24.3
LUNG_normaltissue	46.6	163	0	303	163	163	0	187	0	513	0	303	0	117	140	0	303	280	0	163	466	373	0	93.3	0	0	23.3	46.6	0	140	23.3	0	396	23.3	0	0	0	0	0	257	233	0	0	0	0	0	0	0	23.3
LUNG_normaltissue	0	282	0	226	649	310	0	169	0	536	0	339	0	56.5	56.5	0	254	113	0	310	198	452	0	198	0	0	28.2	0	0	28.2	0	0	790	0	0	0	0	0	0	423	282	0	0	0	0	0	0	0	0
LUNG_normaltissue	0	93.6	15.6	218	624	328	0	265	0	437	0	296	0	15.6	46.8	31.2	265	234	0	156	343	406	0	62.4	0	0	15.6	140	0	125	0	0	265	0	15.6	0	15.6	0	15.6	203	187	0	0	0	0	0	0	0	31.2
LUNG_normaltissue	0	279	0	279	642	223	0	251	0	502	0	251	0	27.9	55.8	0	167	474	0	139	279	279	27.9	0	0	0	27.9	112	0	27.9	55.8	55.8	558	0	0	0	0	0	55.8	474	251	0	0	0	0	0	0	27.9	0
LUNG_normaltissue	0	83.1	33.2	133	532	133	0	66.5	0	199	0	349	0	66.5	66.5	16.6	116	183	0	133	382	249	0	233	0	0	16.6	0	0	16.6	0	0	183	0	33.2	0	0	0	0	216	199	0	0	0	0	0	0	0	0
LUNG_normaltissue	0	128	0	231	308	128	0	128	0	591	0	308	0	25.7	25.7	51.4	437	437	25.7	77.1	308	231	0	128	0	0	25.7	308	0	25.7	0	0	437	0	0	0	0	0	0	334	257	0	0	0	0	0	0	0	0
LUNG_normaltissue	0	97	24.3	218	509	146	0	218	0	582	0	461	0	0	48.5	24.3	364	315	0	170	243	388	0	48.5	0	0	72.8	170	0	0	24.3	0	655	0	0	0	0	0	0	218	194	0	0	0	0	0	0	0	0
LUNG_normaltissue	0	49.4	49.4	222	815	346	24.7	148	0	445	0	321	0	0	49.4	24.7	346	222	0	420	247	420	0	148	0	0	74.1	173	0	98.8	0	0	642	0	24.7	0	0	0	0	247	173	0	0	0	0	0	0	0	0
LUNG_normaltissue	0	69.1	0	184	322	115	0	138	0	322	0	184	0	0	0	0	138	230	0	69.1	276	276	0	46.1	0	0	23	0	0	23	46.1	0	184	0	0	0	23	0	23	322	46.1	0	0	0	0	0	0	0	0
LUNG_normaltissue	32.7	196	0	0	490	163	0	327	0	327	0	0	0	32.7	131	0	359	523	0	196	0	327	0	163	32.7	32.7	163	0	0	163	32.7	0	425	32.7	0	0	0	0	0	523	261	0	0	32.7	0	0	0	0	0
LUNG_normaltissue	0	192	27.5	165	687	0	0	357	0	659	0	0	0	0	0	27.5	659	467	0	137	247	330	0	247	0	0	54.9	0	0	0	0	0	439	27.5	0	0	0	0	0	220	275	0	0	0	0	0	0	0	0
LUNG_normaltissue	0	55.1	0	138	496	220	0	165	0	579	0	275	0	27.5	55.1	27.5	248	193	0	165	303	386	0	82.6	0	0	55.1	55.1	0	82.6	0	0	523	0	0	0	27.5	0	0	358	358	0	0	0	0	0	0	27.5	0
LUNG_normaltissue	0	94.9	0	0	380	31.6	0	190	0	190	0	31.6	0	31.6	0	0	0	127	0	63.3	94.9	158	0	31.6	0	0	31.6	0	63.3	0	63.3	0	31.6	0	0	0	0	0	63.3	0	31.6	0	0	0	0	0	0	0	0
LUNG_normaltissue	27.2	0	0	191	572	163	0	272	0	381	0	0	0	245	81.7	0	490	245	0	300	218	272	0	0	27.2	0	54.5	0	0	81.7	0	0	436	0	0	27.2	0	0	0	81.7	327	0	0	0	0	0	0	0	0
LUNG_normaltissue	0	167	0	233	433	0	0	0	0	0	0	0	0	0	100	0	200	66.7	0	267	567	0	0	66.7	0	33.3	66.7	0	0	0	0	0	367	0	0	0	0	66.7	0	367	0	0	0	0	0	0	0	0	100
LUNG_normaltissue	0	81.8	0	0	464	218	0	354	0	109	0	382	0	191	354	0	382	0	0	0	0	436	0	0	0	0	191	0	0	164	0	0	300	0	0	0	0	0	0	218	54.5	0	0	0	0	0	0	0	0
STAD_tumor	0	992	213	35.4	390	0	0	142	70.9	957	283	638	1.28e+03	0	0	35.4	709	744	390	35.4	709	0	673	1.59e+03	709	0	709	0	213	0	70.9	354	0	496	602	0	0	0	213	425	0	0	35.4	354	0	921	957	35.4	70.9
STAD_tumor	0	1.35e+03	0	0	824	0	84.5	0	296	0	0	992	422	380	0	486	908	718	106	0	443	0	42.2	443	591	0	0	0	0	0	549	296	0	0	0	0	0	0	211	1.39e+03	0	655	697	0	0	507	0	0	0
STAD_tumor	0	1.09e+03	147	41.9	41.9	21	62.9	105	41.9	62.9	0	545	0	0	0	0	272	629	62.9	62.9	21	0	252	1.22e+03	147	0	21	21	272	0	356	0	0	0	62.9	0	0	126	0	83.8	0	356	0	419	0	0	0	0	21
STAD_tumor	0	1.27e+03	17.2	0	860	0	275	1.07e+03	68.8	1.75e+03	34.4	808	567	774	34.4	206	705	344	344	17.2	172	0	602	808	378	0	550	0	0	0	1.62e+03	172	0	34.4	0	17.2	0	0	103	499	17.2	189	275	1.08e+03	17.2	206	481	0	0
STAD_tumor	0	465	129	0	25.8	0	51.7	233	103	336	25.8	0	0	0	0	77.5	0	0	258	25.8	0	0	207	1.55e+03	207	0	25.8	0	51.7	0	517	0	0	0	0	0	0	0	0	25.8	0	233	51.7	465	0	0	0	25.8	25.8
STAD_tumor	0	918	0	19.1	1.03e+03	0	134	497	0	1.49e+03	76.5	822	1.03e+03	631	0	19.1	784	76.5	421	0	230	19.1	727	727	497	0	383	38.3	631	0	268	612	0	631	0	19.1	0	0	0	650	0	497	115	478	19.1	210	650	0	0
STAD_tumor	0	113	0	0	37.7	37.7	37.7	37.7	0	75.5	37.7	226	75.5	0	37.7	189	75.5	37.7	0	113	0	0	75.5	189	264	37.7	151	0	151	0	226	37.7	37.7	37.7	0	0	0	0	0	151	37.7	37.7	0	0	0	0	37.7	0	37.7
STAD_tumor	0	473	36.4	0	0	0	36.4	0	36.4	0	0	0	36.4	728	0	72.8	0	0	0	0	0	0	0	546	0	0	72.8	0	0	0	146	0	0	0	0	0	0	0	0	0	36.4	109	0	36.4	36.4	0	255	0	0
STAD_tumor	0	1.15e+03	128	0	0	0	0	979	0	3.15e+03	0	383	936	1.7e+03	0	42.5	340	42.5	128	0	85.1	0	85.1	553	596	0	255	0	0	0	468	681	0	0	0	0	0	0	0	85.1	0	0	170	0	0	0	851	0	0
STAD_tumor	0	1.64e+03	0	0	1.59e+03	0	256	820	0	2.36e+03	256	0	1.28e+03	1.95e+03	0	154	1.18e+03	102	205	0	0	0	0	1.18e+03	1.23e+03	0	1.08e+03	0	1.9e+03	0	564	410	0	768	0	0	0	0	102	256	0	666	0	307	0	256	461	0	0
STAD_tumor	0	849	77.1	0	77.1	0	38.6	309	38.6	1.39e+03	154	617	347	1.58e+03	0	270	656	309	193	0	0	77.1	77.1	154	617	0	694	0	116	0	1.23e+03	154	0	617	0	38.6	0	0	77.1	617	0	579	77.1	38.6	0	154	154	0	0
STAD_tumor	0	235	0	0	302	0	0	302	0	504	134	336	370	1.34e+03	0	168	202	101	0	0	33.6	33.6	168	269	571	0	0	0	67.2	0	336	33.6	0	0	0	0	0	0	202	470	0	134	202	235	0	134	33.6	0	0
STAD_tumor	0	808	0	0	0	0	42.5	1.79e+03	0	2e+03	0	0	0	1.87e+03	0	723	0	936	596	0	0	0	42.5	1.15e+03	851	0	0	0	681	0	383	0	0	0	0	0	0	0	128	42.5	0	0	0	425	0	0	0	0	0
STAD_tumor	0	1.31e+03	309	0	2.62e+03	0	154	2.58e+03	1.08e+03	6.56e+03	0	733	1.7e+03	694	0	0	926	77.2	347	38.6	154	0	656	1.66e+03	1.31e+03	0	347	0	0	0	1e+03	733	38.6	772	0	231	154	0	0	2.2e+03	0	733	0	309	0	231	424	0	0
STAD_tumor	0	1.8e+03	74.9	0	0	0	150	37.4	0	0	0	0	262	1.09e+03	0	300	562	37.4	150	0	74.9	0	0	74.9	749	0	599	0	300	0	524	0	0	0	300	0	0	0	150	599	0	599	37.4	225	0	150	0	0	74.9
STAD_normaltissue	32.3	194	259	0	97	0	0	0	0	0	0	0	0	356	0	0	0	0	194	0	32.3	64.7	0	420	291	0	0	0	194	0	97	0	0	0	0	32.3	0	0	0	0	0	0	0	0	0	0	0	0	0
STAD_normaltissue	0	654	78.5	0	131	0	0	0	26.2	0	0	52.3	78.5	0	26.2	26.2	0	0	262	0	26.2	78.5	26.2	314	288	0	131	0	131	0	288	78.5	0	26.2	0	0	0	0	0	78.5	52.3	131	0	26.2	0	0	26.2	0	0
STAD_normaltissue	27.9	502	251	83.7	223	167	83.7	139	223	251	27.9	112	112	0	55.8	279	112	223	195	279	55.8	251	139	390	83.7	0	55.8	27.9	83.7	0	530	0	195	27.9	27.9	27.9	0	0	55.8	195	279	251	27.9	223	55.8	0	195	0	0
STAD_normaltissue	0	317	317	106	79.2	0	132	26.4	264	0	0	26.4	52.8	0	0	185	26.4	26.4	422	0	0	0	79.2	554	475	0	52.8	26.4	79.2	0	422	26.4	0	0	0	0	0	0	0	79.2	26.4	79.2	0	158	0	0	0	26.4	0
STAD_normaltissue	0	404	468	85	0	0	42.5	21.3	85	0	0	0	21.3	234	0	170	0	0	447	21.3	42.5	0	21.3	680	298	21.3	85	0	106	0	276	0	42.5	0	0	42.5	0	0	0	85	0	213	0	170	0	0	0	0	0
STAD_normaltissue	0	127	232	21.1	42.3	0	0	0	169	21.1	0	0	106	296	0	106	21.1	84.5	63.4	0	0	0	42.3	127	296	0	127	0	254	84.5	338	0	42.3	169	0	0	0	0	0	63.4	0	592	0	63.4	0	42.3	21.1	42.3	0
STAD_normaltissue	0	400	218	0	0	0	0	0	145	0	36.3	0	0	835	0	472	0	0	291	36.3	0	0	0	1.05e+03	363	0	0	0	182	0	509	0	0	0	0	36.3	0	0	0	0	0	109	0	0	0	0	0	0	0
STAD_normaltissue	0	217	289	0	0	0	0	0	470	0	0	0	36.1	325	0	217	36.1	0	217	0	0	0	72.3	903	325	0	36.1	0	181	0	542	0	0	0	0	0	0	0	0	108	72.3	181	0	108	0	36.1	0	36.1	0
STAD_normaltissue	0	232	186	46.5	0	46.5	0	46.5	46.5	0	0	0	0	1.07e+03	0	325	0	46.5	232	0	0	0	46.5	418	139	0	46.5	0	46.5	0	372	0	0	0	0	46.5	0	0	0	0	0	186	0	92.9	0	0	0	0	0
STAD_normaltissue	0	0	0	0	0	103	0	0	0	0	0	0	0	0	0	0	0	0	0	103	0	103	0	0	0	0	0	0	0	0	205	0	0	51.3	0	0	0	0	0	0	0	0	0	0	0	0	0	0	0
STAD_normaltissue	0	400	355	0	0	0	0	0	44.4	0	0	0	0	888	0	533	0	0	577	133	0	0	88.8	711	311	0	0	0	133	0	1.2e+03	0	0	0	0	0	0	0	0	0	0	133	0	0	0	0	0	0	0
STAD_normaltissue	0	529	132	0	298	0	33.1	298	198	496	0	496	165	1.49e+03	0	165	331	66.2	165	0	0	0	232	496	562	33.1	529	0	331	0	629	132	0	0	0	0	0	0	132	662	0	562	66.2	132	0	66.2	132	0	0
STAD_normaltissue	0	283	283	40.4	0	0	0	0	364	0	0	0	0	768	40.4	485	0	0	283	80.8	0	0	40.4	566	283	0	0	0	283	0	485	0	0	0	0	0	0	0	40.4	0	0	0	0	0	0	0	0	0	0
STAD_normaltissue	0	732	169	0	56.3	0	0	0	225	56.3	0	0	56.3	1.07e+03	0	394	56.3	56.3	620	56.3	56.3	56.3	56.3	563	338	0	0	0	169	0	732	0	0	0	0	0	0	0	0	56.3	0	56.3	0	113	0	0	0	0	0
STAD_normaltissue	0	75.6	0	0	37.8	416	0	0	0	0	0	0	0	37.8	75.6	75.6	0	0	37.8	227	0	75.6	0	0	0	0	37.8	0	37.8	0	75.6	0	0	0	0	0	0	0	0	0	37.8	0	0	0	0	0	0	0	0
noncancer_plasma_for_marker_discovery	76.9	0	0	0	25.6	0	0	0	25.6	0	0	0	0	0	154	0	25.6	0	0	25.6	0	0	0	0	0	0	0	0	128	0	0	0	25.6	128	0	51.2	0	0	0	0	0	0	0	0	0	0	0	76.9	0
noncancer_plasma_for_marker_discovery	0	0	0	0	0	0	0	27.1	0	0	0	0	54.3	0	27.1	0	0	0	0	54.3	0	0	0	0	0	0	0	0	136	0	0	0	0	136	0	81.4	0	0	0	0	0	0	0	0	27.1	0	27.1	54.3	54.3
noncancer_plasma_for_marker_discovery	30	0	0	0	0	90	0	0	60	0	0	0	30	30	60	0	0	0	0	60	90	0	0	0	0	0	0	0	30	0	0	0	0	30	0	120	0	0	0	0	0	0	0	0	0	0	0	60	0
noncancer_plasma_for_marker_discovery	29.1	0	0	0	0	58.2	0	29.1	0	0	29.1	0	29.1	0	145	0	0	0	0	0	0	0	0	0	0	0	0	0	0	0	0	0	0	0	0	58.2	0	0	0	0	0	0	0	0	0	0	0	0	0
noncancer_plasma_for_marker_discovery	71.9	0	0	0	0	108	0	35.9	0	0	0	0	0	0	0	0	0	0	0	35.9	0	0	35.9	0	0	0	0	0	71.9	0	0	0	0	71.9	0	35.9	0	35.9	0	0	0	0	0	0	0	0	71.9	35.9	0
noncancer_plasma_for_marker_discovery	0	0	0	0	0	0	0	0	24.4	0	0	0	0	0	48.7	0	0	0	0	0	48.7	0	0	0	0	0	0	0	24.4	0	0	0	0	24.4	0	0	0	0	0	24.4	0	0	0	0	24.4	0	24.4	97.4	0
noncancer_plasma_for_marker_discovery	120	0	0	0	0	99.7	0	0	19.9	0	0	0	79.8	0	319	0	0	0	0	120	0	0	0	0	0	19.9	0	0	180	0	0	0	0	199	0	180	0	59.8	0	0	0	0	0	0	0	0	0	180	19.9
noncancer_plasma_for_marker_discovery	28.8	0	0	0	0	0	0	0	0	0	28.8	0	28.8	0	86.4	0	0	0	0	0	86.4	0	0	0	0	0	0	0	0	0	0	0	28.8	57.6	0	115	0	0	0	28.8	0	0	0	0	0	0	28.8	57.6	28.8
noncancer_plasma_for_marker_discovery	24.3	0	0	24.3	0	121	0	0	0	0	0	0	24.3	0	97.1	0	0	0	0	24.3	0	0	0	0	0	0	0	24.3	121	0	0	0	0	0	0	97.1	0	0	0	0	0	0	0	0	0	0	48.5	146	24.3
noncancer_plasma_for_marker_discovery	111	0	0	0	0	55.6	0	0	0	0	0	0	0	0	27.8	0	27.8	0	0	27.8	27.8	0	0	0	0	27.8	0	27.8	0	0	0	0	0	55.6	0	27.8	0	0	0	0	0	0	0	0	0	0	0	27.8	0
noncancer_plasma_for_marker_discovery	0	0	0	0	0	37.4	0	37.4	0	0	0	0	0	0	0	0	0	0	0	74.7	0	0	0	0	0	0	0	0	37.4	0	0	0	0	74.7	0	0	0	0	0	0	0	0	0	0	0	0	0	0	0
noncancer_plasma_for_marker_discovery	150	0	0	30	0	150	0	0	30	0	0	0	120	0	89.9	0	0	0	0	180	59.9	0	0	0	0	0	30	0	150	0	0	0	0	240	0	120	0	0	0	30	0	0	0	0	0	0	120	360	0
noncancer_plasma_for_marker_discovery	93.3	0	0	0	0	124	0	0	0	31.1	0	0	31.1	0	404	0	0	0	0	187	0	0	0	0	0	31.1	0	0	218	31.1	0	0	0	311	0	156	0	62.2	0	31.1	0	0	0	0	0	0	124	93.3	0
noncancer_plasma_for_marker_discovery	142	0	0	0	0	142	0	0	0	0	0	0	0	0	320	0	0	0	0	71.1	35.6	71.1	0	0	0	0	0	0	107	0	0	0	0	107	0	213	0	0	0	0	0	0	0	0	0	0	35.6	285	35.6
noncancer_plasma_for_marker_discovery	0	0	0	0	0	0	0	0	0	0	0	0	26	0	0	0	0	0	0	0	0	0	0	0	0	0	0	0	26	0	0	0	0	130	0	0	0	0	0	26	0	0	0	0	0	0	52.1	52.1	26
noncancer_plasma_for_marker_discovery	70.6	0	0	0	0	106	0	0	0	0	0	0	70.6	0	141	0	0	0	0	70.6	0	0	0	0	0	35.3	35.3	0	70.6	0	0	0	0	141	0	35.3	0	35.3	0	0	0	0	0	0	35.3	0	0	141	0
noncancer_plasma_for_marker_discovery	240	0	0	0	0	120	0	0	0	0	0	0	150	0	150	0	0	0	0	210	0	0	0	0	0	0	0	0	89.8	0	0	0	0	89.8	0	210	29.9	29.9	0	0	0	0	0	0	0	0	210	59.9	0
noncancer_plasma_for_marker_discovery	177	0	0	0	0	206	0	0	0	0	59	0	118	0	177	0	0	0	0	59	59	0	0	0	0	0	0	0	324	29.5	0	0	0	413	0	265	0	88.5	0	29.5	0	0	0	0	0	0	324	324	0
noncancer_plasma_for_marker_discovery	0	0	0	25.2	0	50.4	0	0	0	0	0	0	0	0	101	0	0	0	0	126	0	0	0	0	0	0	0	0	25.2	0	0	0	0	25.2	0	0	0	0	0	25.2	0	0	0	0	0	0	0	50.4	25.2
noncancer_plasma_for_marker_discovery	0	0	0	0	0	51.1	0	0	0	0	0	0	25.5	0	76.6	0	0	0	0	51.1	0	25.5	0	0	0	25.5	25.5	0	25.5	0	0	0	0	153	0	0	0	0	0	0	0	0	0	0	0	0	0	0	25.5
noncancer_plasma_for_marker_discovery	36.2	0	0	0	0	72.5	0	0	0	0	36.2	0	36.2	0	36.2	0	0	0	0	72.5	36.2	0	0	0	0	36.2	36.2	0	36.2	0	0	0	0	145	0	0	0	0	0	0	0	0	0	0	0	0	109	36.2	0
noncancer_plasma_for_marker_discovery	200	0	0	0	0	114	0	28.5	0	0	28.5	0	0	0	143	0	0	0	0	57.1	0	0	0	0	0	0	0	0	171	0	0	0	0	171	0	143	0	57.1	0	0	0	0	0	0	0	0	0	85.6	28.5
noncancer_plasma_for_marker_discovery	90.1	0	0	0	0	90.1	0	0	0	0	0	0	60	0	120	0	0	0	0	60	30	0	0	0	0	0	0	0	180	0	0	0	0	60	0	150	0	0	0	0	0	0	0	0	0	0	90.1	240	0
noncancer_plasma_for_marker_discovery	22.1	0	0	0	0	44.3	0	0	0	0	22.1	0	22.1	0	44.3	0	0	0	0	0	22.1	0	0	0	0	0	0	22.1	22.1	0	0	0	0	44.3	0	22.1	0	0	0	22.1	0	0	0	0	0	0	0	22.1	22.1
noncancer_plasma_for_marker_discovery	481	0	0	0	0	565	0	0	56.5	0	28.3	0	141	0	339	0	0	0	0	254	0	0	0	0	0	84.8	0	0	509	28.3	0	0	0	594	0	283	0	113	0	0	0	0	0	0	0	0	481	424	0
noncancer_plasma_for_marker_discovery	59.2	0	0	0	0	29.6	0	0	29.6	0	0	0	29.6	0	29.6	0	0	0	0	59.2	0	0	0	0	0	0	0	29.6	148	0	0	0	0	29.6	0	29.6	0	0	0	29.6	0	0	0	0	0	0	29.6	118	59.2
noncancer_plasma_for_marker_discovery	77.4	0	0	0	0	0	0	25.8	0	0	0	0	0	0	0	0	0	0	0	51.6	0	0	0	0	0	0	0	0	25.8	0	0	0	0	0	0	77.4	0	0	0	0	0	0	0	0	0	0	0	77.4	25.8
noncancer_plasma_for_marker_discovery	0	0	0	30.6	0	0	0	0	0	0	0	0	0	0	91.8	0	0	0	0	91.8	0	0	0	0	0	0	0	0	0	0	0	0	0	91.8	0	30.6	30.6	0	0	0	0	0	0	0	0	0	61.2	0	0
noncancer_plasma_for_marker_discovery	0	0	0	34.6	0	0	0	0	0	0	0	0	0	0	34.6	0	0	0	0	34.6	0	0	0	0	0	0	0	0	0	0	0	0	0	69.1	0	34.6	0	0	0	0	0	0	0	0	0	0	34.6	0	0
noncancer_plasma_for_marker_discovery	0	0	0	0	0	32.3	0	0	0	0	0	0	64.5	0	161	0	0	0	0	0	0	0	0	0	0	0	0	0	64.5	0	0	0	0	0	0	64.5	0	32.3	0	32.3	0	0	0	0	0	0	32.3	129	32.3
[truncated: 5,000 more columns]
