# Supplementary material for: Cost-effective methylome sequencing of cell-free DNA for accurately detecting and locating cancer
Source: Nat Commun. 2022 Sep 29;13:5566. doi: 10.1038/s41467-022-32995-6 (PMC9522828; doi:10.1038/s41467-022-32995-6)
Supplement: Supplementary file 17 — Source Data [file 41467_2022_32995_MOESM17_ESM.zip › Source_data/Suppl.Fig.S2.a.txt]

COAD_tumor	717	0	0	1.84e+03	0	410	512	0	1.59e+03	410	615	410	871	51.2	1.43e+03	256	1.13e+03	922	0	0	922	0	154	0	820	1.33e+03	769	2.15e+03	2.87e+03	0	1.38e+03	0	769	564	51.2	2.15e+03	0	461	102	1.95e+03	461	0	0	1.08e+03	820	0	0	820	102	769	922	564	1.13e+03	154	0	0	666	307	51.2	1.13e+03	0	871	0	0	564	0	205	1.08e+03	0	256	974	1.79e+03	102	461	0	769	359	0	359	461	0	2e+03	461	0	0	615	307	1.08e+03	564	0	51.2	922	307	615	256	0	0	512	0	0	307	0	974	717	0	564	205	0	974	0	769	410	2.15e+03	1.23e+03	1.18e+03	0	666	922	51.2	512	1.43e+03	256	974	0	769	51.2	1.43e+03	0	0	1.64e+03	0	1.08e+03	0	512	51.2	1.79e+03	0	820	256	0	974	564	51.2	205	0	0	0	615	512	0	410	1.38e+03	0	102	4.15e+03	1.23e+03	0	0	922	154	871	307	0	512	0	0	0	564	1.02e+03	0	1.02e+03	1.02e+03	51.2	2.56e+03	1.28e+03	307	0	307	0	51.2	0	1.23e+03	0	1.23e+03	871	974	564	0	154	2.2e+03	3.02e+03	461	0	154	51.2	205	615	717	102	359	666	0	0	512	666	0	1.02e+03	1.33e+03	564	0	1.33e+03	0	0	1.08e+03	256	0	512	769	102	102	564	51.2	461	0	51.2	102	0	0	307	0	0	102	1.28e+03	0	205	256	1.13e+03	0	1.13e+03	51.2	154	820	51.2	1.95e+03	1.08e+03	0	717	1.23e+03	769	0	974	717	0	820	717	1.74e+03	1.13e+03	717	820	410	359	0	0	256	0	512	0	0	717	102	1.49e+03	205	51.2	307	1.74e+03	0	410	1.08e+03	0	1.95e+03	0	359	1.33e+03	1.74e+03	0	0	0	1.18e+03	205	974	0	205	51.2	871	820	0	564	820	51.2	820	307	0	0	0	1.38e+03	0	1.9e+03	0	359	51.2	769	0	922	974	0	871	0	820	461	256	1.13e+03	0	256	1.49e+03	0	0	461	0	871	1.08e+03	0	154	0	2e+03	2.05e+03	461	666	1.23e+03	0	0	0	1.28e+03	0	0	922	0	154	974	974	0	0	0	1.08e+03	0	922	51.2	51.2	0	564	1.43e+03	51.2	1.13e+03	1.49e+03	51.2	1.08e+03	666	0	564	154	0	256	615	820	0	0	359	410	51.2	0	1.28e+03	1.18e+03	1.38e+03	666	102	0	0	974	307	0	1.23e+03	359	205	666	410	615	0	0	512	51.2	205	410	820	0	0	1.13e+03	359	0	307	820	0	666	0	0	922	51.2	0	359	0	1.43e+03	871	51.2	410	615	154	0	359	102	820	0	410	0	512	2e+03	359	564	0	1.28e+03	666	0	820	512	0	256	1.95e+03	51.2	769	0	2.46e+03	0	1.69e+03	0	1.33e+03	0	2.2e+03	1.33e+03	0	564	1.43e+03	0	0	820	307	922	1.18e+03	0	0	359	0	102	307	410	0	0	0	0	820	0	1.13e+03	0	0	0	1.33e+03	256	2.2e+03	0	256	0	307	666	0	0	0	410	51.2	256	871	0	1.08e+03	564	256	0	51.2	1.49e+03	0	820	154	0	1.08e+03	0	1.08e+03	0	0	0	0	0	615	256	974	0	666	0	51.2	512	359	0	461	1.38e+03	51.2	769	0	51.2	0	154	615	1.02e+03	0	205	0	1.18e+03	0	0	769	51.2	769	615	307	717	0	410	102	307	0	0	1.02e+03	0	1.95e+03	0	0	0	307	205	461	0	256	51.2	359	51.2	1.13e+03	461	1.13e+03	154	51.2	0	871	871	0	769	102	205	0	154	205	51.2	51.2	1.08e+03	0	307	974	0	0	0	102	615	256	1.02e+03	307	0	769	307	0	564	0	205	564	0	666	564	102	256	102	666	564	3.79e+03	1.18e+03	461	0	1.33e+03	0	1.69e+03	974	51.2	1.08e+03	410	0	1.43e+03	871	0	51.2	0	1.18e+03	564	154	205	1.33e+03	820	51.2	1.18e+03	0	205	1.13e+03	0	1.74e+03	0	512	1.33e+03	410	1.79e+03	359	0	205	666	410	410	0	0	205	0	0	410	0	154	666	564	717	1.08e+03	2.77e+03	0	410	1.95e+03	0	0	0	0	564	564	0	256	0	564	102	0	256	512	871	1.38e+03	2.05e+03	154	769	1.43e+03	0	205	0	1.43e+03	1.74e+03	922	1.28e+03	51.2	461	307	0	51.2	51.2	2.36e+03	0	3.59e+03	51.2	51.2	512	615	410	871	0	0	0	769	1.02e+03	2.87e+03	0	0	0	512	51.2	974	717	1.08e+03	0	564	461	410	1.38e+03	1.54e+03	51.2	307	974	0	0	0	1.38e+03	1.33e+03	51.2	102	205	615	102	154	51.2	102	512	0	871	615	0	512	410	769	922	0	1.28e+03	564	871	0	256	461	154	0	256	0	307	820	0	769	1.18e+03	0	461	359	410	410	974	51.2	0	154	51.2	820	307	0	0	3.48e+03	717	0	1.74e+03	102	359	0	1.18e+03	1.49e+03	1.28e+03	0	51.2	1.18e+03	666	1.49e+03	0	0	615	512	205	307	154	461	0	256	0	0	717	154	0	0	1.33e+03	0	820	0	717	0	820	512	0	0	0	0	154	564	461	1.28e+03	615	307	102	974	359	0	102	0	410	1.23e+03	0	1.38e+03	359	0	512	666	1.13e+03	0	1.49e+03	564	0	307	0	0	0	410	0	154	0	0	51.2	1.38e+03	0	1.13e+03	0	0	51.2	871	256	0	0	51.2	1.79e+03	922	1.18e+03	359	0	461	0	102	0	512	2e+03	51.2	666	0	512	307	359	102	205	51.2	307	769	154	0	871	154	1.18e+03	1.02e+03	0	0	564	51.2	1.43e+03	359	0	974	51.2	205	1.08e+03	359	51.2	1.28e+03	666	1.38e+03	256	512	820	1.95e+03	1.08e+03	461	0	769	0	0	1.43e+03	205	0	51.2	1.95e+03	512	0	1.02e+03	0	307	410	461	0	410	666	564	974	564	102	461	0	256	51.2	769	0	0	0	1.28e+03	0	615	359	0	0	1.08e+03	0	307	0	0	1.08e+03	154	0	51.2	0	1.49e+03	717	564	1.28e+03	0	820	512	0	564	307	769	0	0	102	1.08e+03	0	0	820	615	0	0	51.2	1.13e+03	1.13e+03	1.79e+03	0	51.2	1.43e+03	410	307	0	205	0	0	871	0	2.31e+03	102	0	3.59e+03	256	2.56e+03	0	51.2	2.41e+03	974	0	410	1.33e+03	0	2e+03	0	461	1.64e+03	256	51.2	3.69e+03	1.43e+03	2.92e+03	1.08e+03	2.31e+03	0	666	0	51.2	4.15e+03	717	205	1.59e+03	410	3.18e+03	0	0	512	307	0	0	615	2.82e+03	1.02e+03	154	3.18e+03	0	769	3.59e+03	4.15e+03	0	0	3.79e+03	102	102	0	0	615	0	0	154	359	564	307	102	205	1.08e+03	615	0	0	359	0	51.2	1.02e+03	0	461	102	102	1.33e+03	461	0	0	1.38e+03	154	1.54e+03	974	102	461	666	102	0	1.13e+03	0	512	820	154	0	256	871	0	410	0	154	0	1.74e+03	1.08e+03	974	512	0	1.28e+03	0	820	3.59e+03	0	461	974	1.9e+03	0	307	205	0	1.49e+03	0	0	0	0	0	974	359	0	820	666	51.2	922	205	0	1.18e+03	1.84e+03	0	410	717	0	307	256	871	1.38e+03	0	0	410	0	307	0	0	1.23e+03	1.18e+03	307	1.28e+03	102	0	0	0	0	922	0	51.2	769	461	51.2	974	461	0	102	0	102	0	666	154	359	0	256	974	512	1.18e+03	0	0	0	769	0	871	0	1.33e+03	0	154	0	615	922	0	564	0	461	51.2	205	1.02e+03	1.18e+03	256	769	0	410	1.18e+03	102	512	461	0	359	0	51.2	717	564	0	359	1.13e+03	0	512	0	1.18e+03	51.2	0	1.74e+03	359	0	717	0	0	307	717	102	51.2	461	871	0	461	769	871	256	51.2	666	0	871	0	615	666	154	0	256	0	820	0	0	0	0	359	359	102	717	0	0	256	615	0	0	359	205	0	205	410	0	512	0	820	0	1.54e+03	1.43e+03	1.02e+03	0	0	256	410	615	0	820	666	0	0	51.2	154	102	974	461	564	0	0	51.2	1.28e+03	51.2	256	1.9e+03	1.02e+03	974	0	922	0	51.2	1.54e+03	461	0	0	512	51.2	0	461	461	1.13e+03	410	256	1.38e+03	307	1.49e+03	717	256	0	0	1.43e+03	0	205	0	0	410	0	564	0	359	769	820	102	0	256	102	0	0	0	410	0	461	0	769	0	0	205	820	871	1.28e+03	0	1.9e+03	0	0	1.95e+03	0	1.9e+03	0	615	256	205	0	154	564	51.2	256	1.33e+03	0	512	0	102	256	307	0	1.38e+03	0	51.2	154	512	51.2	154	102	256	512	0	51.2	0	512	359	154	0	0	51.2	0	256	154	871	0	1.08e+03	1.64e+03	769	1.02e+03	666	871	307	359	1.69e+03	0	1.74e+03	0	2e+03	615	1.43e+03	1.95e+03	717	922	0	0	615	0	666	154	51.2	1.49e+03	1.54e+03	51.2	0	2.2e+03	0	51.2	2.15e+03	1.54e+03	0	564	51.2	307	0	154	51.2	615	307	717	1.54e+03	922	0	1.59e+03	461	1.08e+03	615	51.2	512	0	205	0	0	256	0	1.18e+03	922	0	564	307	2.46e+03	359	1.08e+03	0	359	359	102	0	0	0	769	256	512	0	205	1.69e+03	410	256	0	102	0	0	410	410	410	0	512	102	0	359	0	0	564	0	0	615	0	0	717	0	102	461	0	51.2	359	0	512	1.59e+03	0	0	564	154	717	0	1.59e+03	717	0	871	974	0	410	0	51.2	615	666	1.08e+03	0	0	154	922	564	1.08e+03	461	51.2	0	564	1.43e+03	0	1.49e+03	205	769	769	359	51.2	461	256	0	1.13e+03	0	102	0	0	0	0	0	0	461	205	512	1.49e+03	102	512	0	0	51.2	717	0	205	410	615	512	154	974	51.2	615	666	51.2	615	666	717	512	51.2	154	359	0	0	974	0	410	102	0	0	0	564	102	0	205	0	0	717	0	0	2.15e+03	615	666	359	0	51.2	717	307	307	0	461	0	0	564	0	51.2	666	0	0	410	1.49e+03	666	205	0	717	0	0	0	359	51.2	871	0	102	0	102	0	51.2	51.2	102	0	51.2	0	154	51.2	1.23e+03	0	0	717	307	769	0	51.2	0	359	0	666	205	0	1.13e+03	0	0	359	154	0	0	102	0	717	0	51.2	0	51.2	154	102	0	0	307	2e+03	0	154	154	615	0	0	1.33e+03	154	0	0	205	0	820	0	0	820	0	564	820	51.2	1.38e+03	461	0	307	410	51.2	0	51.2	871	0	0	205	307	0	974	154	1.43e+03	922	0	51.2	51.2	717	0	102	0	154	1.02e+03	0	359	0	0	0	0	0	51.2	359	307	0	0	0	51.2	1.28e+03	205	0	2.56e+03	820	154	0	0	102	461	0	154	0	0	205	0	1.18e+03	0	205	0	0	1.43e+03	512	0	102	564	0	512	307	461	0	256	1.38e+03	0	205	1.28e+03	0	205	0	0	410	615	2.72e+03	359	205	0	0	564	820	256	0	307	0	461	102	51.2	51.2	154	0	0	307	564	307	0	564	615	461	205	0	0	51.2	461	0	0	102	0	0	205	0	154	0	0	0	154	922	0	205	1.02e+03	0	51.2	0	0	51.2	0	102	0	51.2	154	0	256	51.2	154	0	0	0	0	0	307	0	0	307	0	154	0	0	0	615	0	0	0	461	974	1.13e+03	0	410	256	974	102	102	1.18e+03	0	359	0	256	0	102	0	154	0	102	0	461	0	0	0	769	0	307	0	564	256	359	102	0	0	871	820	0	0	666	154	666	461	0	666	0	769	0	0	1.69e+03	0	769	2.36e+03	0	0	1.43e+03	0	359	51.2	0	1.33e+03	0	871	461	0	2.72e+03	205	51.2	51.2	1.54e+03	0	0	359	0	1.59e+03	0	0	51.2	205	102	1.08e+03	0	1.08e+03	256	51.2	102	0	0	820	717	0	205	51.2	51.2	0	51.2	154	0	2.1e+03	51.2	0	1.79e+03	102	102	564	410	307	0	1.33e+03	51.2	0	1.69e+03	461	0	1.33e+03	0	102	2.41e+03	1.64e+03	922	102	564	0	1.23e+03	154	205	0	51.2	0	461	0	0	154	461	410	410	0	307	102	0	0	0	256	205	1.08e+03	102	615	0	154	0	410	666	461	51.2	359	0	0	359	0	51.2	0	1.33e+03	0	51.2	0	410	154	0	615	307	154	51.2	307	0	102	717	0	51.2	666	205	0	0	0	512	0	102	512	0	1.49e+03	820	0	0	0	0	0	0	0	256	0	307	564	0	410	1.64e+03	0	0	0	102	51.2	1.54e+03	0	256	0	564	0	307	0	102	1.38e+03	51.2	564	564	564	0	0	871	615	0	615	51.2	0	359	871	359	0	205	256	0	359	410	0	51.2	0	359	51.2	307	0	0	256	769	0	512	974	666	974	0	1.74e+03	102	410	51.2	0	154	1.08e+03	0	871	0	717	0	0	1.08e+03	0	0	102	0	615	0	0	1.38e+03	154	0	205	154	0	615	205	0	0	461	0	820	0	51.2	307	154	0	0	1.33e+03	102	615	0	102	0	1.08e+03	0	51.2	0	102	0	102	205	154	0	51.2	820	51.2	0	0	461	0	0	0	102	2.05e+03	0	0	0	51.2	256	974	51.2	154	410	154	0	1.28e+03	0	102	717	0	0	0	154	1.49e+03	0	307	0	0	0	512	51.2	615	615	0	1.33e+03	256	154	0	0	922	1.84e+03	871	0	102	871	1.18e+03	51.2	0	0	102	0	410	512	205	0	512	51.2	461	205	0	256	717	0	0	1.18e+03	0	1.08e+03	461	359	307	154	461	102	359	0	0	256	0	0	564	0	0	564	0	51.2	0	307	922	0	0	615	154	0	1.28e+03	0	0	51.2	461	205	205	615	0	0	0	256	1.33e+03	51.2	154	0	51.2	666	0	0	0	0	0	0	0	615	0	0	974	0	410	564	0	974	461	1.38e+03	0	102	461	0	1.28e+03	0	205	717	0	102	205	0	461	1.02e+03	0	1.18e+03	0	102	0	1.84e+03	0	0	769	51.2	615	1.59e+03	564	717	0	0	922	0	0	0	717	0	1.38e+03	0	1.69e+03	0	2.46e+03	820	615	1.08e+03	0	410	0	1.18e+03	0	205	0	1.02e+03	0	205	359	0	0	0	0	51.2	0	359	51.2	0	102	0	0	820	0	1.18e+03	1.49e+03	461	205	154	1.33e+03	666	615	871	2.2e+03	51.2	0	820	0	205	1.64e+03	0	820	666	1.18e+03	0	359	205	0	154	154	307	51.2	717	51.2	3.74e+03	2.05e+03	0	1.23e+03	154	1.49e+03	0	1.74e+03	2.97e+03	1.43e+03	0	564	974	0	820	0	51.2	615	1.9e+03	1.69e+03	102	1.84e+03	1.33e+03	0	1.79e+03	0	512	666	0	51.2	717	820	0	922	154	410	102	256	615	0	307	512	0	0	512	256	1.38e+03	0	0	0	0	0	0	666	461	0	102	0	564	717	154	205	307	0	0	871	871	666	0	410	0	256	0	0	871	0	564	0	205	1.13e+03	0	666	1.23e+03	0	102	1.33e+03	564	51.2	1.69e+03	0	154	0	51.2	0	51.2	0	0	102	51.2	102	717	0	461	0	51.2	0	0	1.08e+03	102	0	922	102	512	1.38e+03	256	205	51.2	0	2.05e+03	51.2	410	0	307	769	0	0	0	0	359	0	205	0	102	154	0	307	51.2	102	1.18e+03	820	0	0	307	0	1.13e+03	51.2	0	615	769	871	2.51e+03	512	154	0	769	2.72e+03	0	0	205	2.87e+03	461	1.79e+03	1.23e+03	2.1e+03	1.02e+03	820	51.2	0	307	2.92e+03	0	0	461	0	461	2.31e+03	0	666	0	154	0	3.23e+03	0	1.49e+03	0	256	2.15e+03	0	0	461	0	615	0	1.33e+03	0	512	1.23e+03	0	0	1.23e+03	0	0	0	1.28e+03	0	1.64e+03	564	0	2.15e+03	0	1.38e+03	51.2	256	2.36e+03	0	512	0	51.2	102	51.2	154	922	0	1.79e+03	0	307	0	0	0	205	820	0	717	0	0	0	359	0	307	51.2	0	0	820	0	359	0	0	0	410	102	102	410	51.2	154	205	0	717	256	0	974	1.49e+03	0	0	0	512	0	0	410	769	0	410	205	512	769	666	0	615	0	0	0	359	154	410	51.2	0	154	51.2	564	205	0	410	769	256	256	410	1.13e+03	0	871	205	51.2	1.49e+03	0	0	666	307	0	512	512	0	102	461	0	0	0	461	0	359	512	0	1.18e+03	666	0	102	1.08e+03	512	102	51.2	0	1.23e+03	0	1.02e+03	0	51.2	871	0	51.2	410	1.38e+03	0	666	0	0	1.9e+03	51.2	359	0	410	1.49e+03	51.2	0	1.18e+03	0	410	359	205	461	307	0	717	0	154	410	0	0	0	0	0	51.2	0	512	154	1.23e+03	769	0	205	461	2.56e+03	0	307	0	154	1.23e+03	564	1.08e+03	1.08e+03	0	564	0	0	0	307	461	0	154	615	0	1.64e+03	0	769	51.2	0	717	1.18e+03	769	1.54e+03	0	307	0	0	0	615	1.84e+03	410	0	0	1.13e+03	102	564	0	410	0	1.18e+03	0	1.49e+03	0	1.84e+03	0	2.15e+03	102	307	461	51.2	0	512	769	51.2	410	307	0	0	0	461	0	820	0	1.13e+03	154	717	410	0	51.2	0	410	820	461	0	974	307	0	154	0	871	0	256	0	359	615	0	0	666	922	0	256	769	0	0	410	410	0	51.2	256	51.2	256	0	461	0	1.23e+03	51.2	359	307	0	717	0	205	102	0	0	564	0	974	871	974	0	1.23e+03	256	666	666	1.33e+03	0	1.54e+03	0	51.2	512	410	0	51.2	51.2	0	51.2	1.08e+03	0	0	717	871	0	410	0	51.2	51.2	0	0	461	0	512	0	51.2	0	359	0	359	0	410	0	769	0	1.18e+03	0	0	0	512	0	0	256	410	154	0	2.41e+03	922	0	461	410	256	205	0	1.9e+03	0	410	154	0	359	0	410	0	564	0	51.2	51.2	410	1.18e+03	0	410	666	0	205	0	51.2	0	1.18e+03	0	410	922	154	410	717	461	0	0	1.69e+03	1.79e+03	0	717	0	1.49e+03	1.33e+03	922	717	0	717	2.05e+03	717	0	717	51.2	0	0	0	0	0	1.08e+03	1.59e+03	102	51.2	256	51.2	666	154	51.2	0	615	51.2	1.9e+03	0	359	51.2	102	0	0	256	0	0	0	564	205	154	0	0	871	0	410	51.2	0	1.02e+03	0	564	922	256	256	2.15e+03	102	51.2	51.2	205	0	0	717	51.2	1.84e+03	154	564	0	51.2	1.23e+03	1.23e+03	359	102	256	0	0	1.33e+03	1.74e+03	0	0	307	0	0	51.2	666	512	0	0	359	0	102	820	461	0	0	871	1.38e+03	0	2e+03	154	0	0	102	0	0	564	0	410	154	307	461	307	820	461	0	974	461	615	102	0	461	0	307	1.69e+03	1.08e+03	0	871	769	256	102	461	359	154	0	0	102	0	769	0	307	1.28e+03	102	0	51.2	1.38e+03	1.23e+03	51.2	307	307	922	974	0	564	615	154	564	51.2	1.23e+03	359	205	410	154	205	922	0	717	256	0	256	0	359	615	0	102	461	769	0	0	871	51.2	0	0	512	871	256	1.13e+03	0	205	615	0	205	410	512	205	0	666	0	0	717	0	205	51.2	666	102	0	615	0	0	0	717	512	564	615	0	1.13e+03	256	0	0	871	871	0	256	0	820	102	0	820	256	102	0	461	0	666	51.2	0	154	1.23e+03	154	564	0	0	1.18e+03	0	0	359	461	666	307	154	0	307	922	0	1.84e+03	0	512	102	512	0	820	461	51.2	1.59e+03	102	2.05e+03	102	461	1.13e+03	1.79e+03	1.69e+03	0	1.28e+03	564	0	2.25e+03	51.2	820	1.13e+03	461	307	205	0	154	51.2	512	102	1.38e+03	0	256	1.28e+03	0	1.13e+03	410	0	0	0	410	0	0	2.2e+03	1.49e+03	307	0	1.02e+03	1.28e+03	0	1.23e+03	256	410	0	359	0	307	1.74e+03	154	0	0	1.38e+03	0	871	0	0	1.28e+03	0	922	0	1.28e+03	154	1.84e+03	0	0	1.59e+03	1.33e+03	0	359	922	1.23e+03	0	410	0	769	0	0	922	0	359	359	154	0	205	307	51.2	1.08e+03	0	307	410	0	461	0	0	307	1.02e+03	0	51.2	102	51.2	0	359	51.2	51.2	0	0	0	0	0	0	0	0	0	0	410	0	1.08e+03	512	0	0	0	307	666	154	1.33e+03	205	0	769	1.33e+03	512	359	102	974	1.28e+03	0	2e+03	0	666	51.2	1.9e+03	871	0	0	871	102	1.18e+03	51.2	0	1.13e+03	1.23e+03	0	205	154	0	0	512	615	0	512	154	0	0	512	205	1.23e+03	102	0	1.13e+03	0	0	871	51.2	0	410	0	820	410	307	1.18e+03	51.2	307	0	0	359	51.2	51.2	0	1.08e+03	51.2	0	0	0	0	0	0	154	1.08e+03	0	512	256	307	0	717	922	512	0	0	615	51.2	359	615	51.2	512	51.2	717	0	307	154	0	1.13e+03	0	0	51.2	615	0	0	717	0	1.08e+03	717	154	1.43e+03	0	1.28e+03	102	0	0	205	0	0	0	51.2	0	1.08e+03	717	0	51.2	0	512	1.9e+03	0	256	0	564	0	0	1.18e+03	0	769	0	0	0	51.2	0	0	0	307	0	0	1.28e+03	0	0	0	256	154	461	256	871	0	0	974	0	359	0	0	0	307	102	564	102	51.2	0	0	51.2	0	154	0	1.18e+03	0	717	0	0	922	154	0	154	564	461	615	461	615	102	0	512	0	0	0	0	51.2	0	1.02e+03	0	0	0	1.13e+03	0	205	102	461	205	102	307	359	0	871	0	256	102	666	0	564	1.69e+03	1.74e+03	51.2	0	0	51.2	205	51.2	0	0	0	0	0	154	0	410	154	307	0	51.2	51.2	205	51.2	0	0	205	0	0	512	51.2	51.2	51.2	51.2	102	51.2	922	205	1.33e+03	0	256	0	615	820	154	922	256	717	0	410	461	51.2	512	0	205	615	0	461	820	205	410	0	51.2	461	1.08e+03	0	666	512	666	154	410	0	51.2	51.2	769	615	205	461	0	51.2	51.2	0	0	154	51.2	0	0	0	51.2	717	0	307	205	102	0	512	0	0	717	205	102	461	0	154	0	0	0	256	256	102	1.9e+03	0	0	0	0	102	871	410	0	0	0	154	0	0	410	0	51.2	0	666	1.79e+03	0	102	102	0	717	0	0	666	0	102	410	359	0	359	717	0	102	256	256	154	102	0	1.38e+03	307	0	154	51.2	51.2	0	205	769	0	256	410	0	51.2	512	0	564	102	0	0	0	307	0	0	410	0	0	51.2	256	0	769	256	0	564	0	0	0	1.23e+03	0	307	0	205	307	256	0	871	0	205	102	102	512	102	410	0	0	922	359	922	461	307	0	615	0	51.2	0	154	974	359	256	102	1.02e+03	0	102	102	769	0	1.23e+03	410	0	102	102	0	769	0	0	0	0	0	0	0	0	205	102	359	0	512	102	154	0	0	154	0	0	51.2	0	1.38e+03	0	615	0	359	0	512	51.2	0	512	0	0	0	0	0	256	102	0	0	0	102	0	0	820	102	0	1.84e+03	0	0	0	0	0	102	307	102	0	0	0	0	0	102	307	0	0	51.2	0	666	1.02e+03	0	154	0	1.13e+03	51.2	51.2	51.2	256	0	0	974	0	1.33e+03	0	615	0	102	359	0	0	51.2	564	820	0	0	0	0	154	307	0	205	512	154	0	51.2	51.2	0	1.64e+03	461	0	0	564	0	102	256	51.2	154	102	1.13e+03	0	0	205	0	51.2	154	0	666	102	871	256	359	512	0	0	410	0	0	51.2	0	0	461	0	0	0	256	0	0	154	0	307	615	0	51.2	666	0	0	0	0	0	1.02e+03	2.56e+03	0	0	1.74e+03	1.69e+03	1.13e+03	1.43e+03	51.2	0	2.05e+03	512	51.2	0	0	0	51.2	0	0	2.41e+03	0	0	410	0	0	154	0	256	0	2.41e+03	1.54e+03	820	0	0	2.2e+03	666	0	256	615	0	102	0	0	2.15e+03	0	1.59e+03	0	0	0	0	0	410	1.79e+03	1.33e+03	51.2	51.2	1.59e+03	205	0	666	0	564	461	0	154	461	1.9e+03	102	0	51.2	51.2	0	0	51.2	0	205	1.33e+03	154	820	51.2	820	0	0	0	564	0	307	0	0	205	256	410	1.54e+03	0	0	820	205	0	102	0	666	0	0	0	154	0	0	51.2	307	51.2	0	51.2	0	0	0	1.28e+03	51.2	717	0	0	0	0	205	0	51.2	256	51.2	1.38e+03	0	359	0	1.18e+03	307	512	0	256	512	205	0	102	307	307	0	0	0	51.2	0	51.2	102	102	51.2	102	0	307	1.33e+03	922	102	0	1.33e+03	0	0	0	820	0	0	564	410	410	410	461	0	359	0	922	0	359	0	0	102	1.18e+03	51.2	51.2	512	51.2	0	0	0	615	154	0	0	1.43e+03	1.18e+03	0	51.2	461	717	0	154	0	0	666	0	922	0	0	0	256	0	871	0	0	0	102	0	102	0	666	51.2	0	564	51.2	461	256	0	0	0	0	154	0	102	0	0	564	0	0	51.2	0	307	0	0	0	410	0	564	102	922	205	154	0	359	0	615	154	1.28e+03	0	0	0	154	51.2	51.2	256	1.59e+03	154	0	461	0	461	1.23e+03	51.2	51.2	1.79e+03	51.2	256	0	51.2	0	461	0	51.2	0	0	205	154	102	871	410	0	359	0	0	461	256	51.2	359	0	410	0	205	0	256	0	0	205	205	0	0	154	51.2	564	0	974	0	0	1.08e+03	0	0	0	51.2	154	0	0	51.2	1.79e+03	0	0	564	51.2	0	51.2	154	0	0	307	51.2	51.2	0	51.2	0	0	410	0	0	51.2	307	256	51.2	51.2	0	256	0	0	307	0	51.2	0	410	0	0	102	51.2	154	359	0	51.2	410	0	0	0	0	0	0	0	0	0	0	0	0	0	0	0	615	0	0	0	51.2	410	51.2	359	0	205	102	769	922	51.2	0	51.2	0	0	615	307	461	2.97e+03	0	0	615	666	51.2	717	0	0	666	0	615	0	102	461	0	1.02e+03	974	410	102	820	0	0	0	0	0	0	0	0	256	871	154	0	0	51.2	51.2	1.13e+03	0	102	615	0	154	154	51.2	0	102	0	154	205	205	0	0	0	0	205	512	615	1.38e+03	307	102	0	410	102	0	0	769	0	359	0	461	205	256	0	871	154	717	410	51.2	410	1.02e+03	1.08e+03	0	0	0	102	410	0	0	0	461	410	0	0	564	0	615	0	0	512	0	359	0	0	717	1.02e+03	461	0	102	0	307	2.25e+03	102	0	0	307	410	564	0	256	0	205	51.2	0	461	0	0	0	307	0	0	0	154	0	51.2	0	0	0	205	410	102	0	359	0	51.2	359	1.33e+03	615	205	564	0	102	256	0	0	359	410	0	769	205	359	666	0	0	512	0	410	307	0	256	0	0	0	51.2	0	0	0	0	102	0	0	307	1.43e+03	0	0	0	1.28e+03	0	871	0	307	0	1.64e+03	0	0	0	871	0	0	102	564	410	0	461	51.2	0	0	0	0	0	359	410	410	717	0	0	205	0	666	666	0	410	1.28e+03	256	0	102	0	307	0	51.2	0	1.23e+03	2.2e+03	922	717	1.18e+03	154	0	1.33e+03	0	0	820	0	0	0	0	0	0	0	102	0	307	256	2e+03	51.2	0	0	0	564	0	769	1.02e+03	0	666	0	0	0	51.2	410	256	0	820	0	0	154	0	615	564	0	0	512	615	0	154	512	0	0	154	0	256	51.2	0	1.13e+03	0	0	615	0	0	256	0	154	205	2.31e+03	0	0	1.28e+03	0	1.43e+03	205	1.69e+03	0	0	154	512	666	102	205	51.2	0	0	0	51.2	0	512	0	1.38e+03	51.2	256	154	0	0	410	0	717	1.79e+03	0	51.2	461	564	512	1.38e+03	0	0	1.33e+03	0	102	0	51.2	666	205	1.02e+03	564	0	0	512	51.2	0	1.02e+03	0	666	461	0	154	0	359	0	0	1.08e+03	0	102	0	154	820	51.2	51.2	0	0	0	0	0	154	0	0	102	0	0	307	0	51.2	51.2	1.54e+03	154	51.2	0	461	51.2	0	512	102	461	0	512	0	0	717	0	51.2	0	154	0	666	0	1.18e+03	256	0	410	0	0	0	1.49e+03	666	0	717	51.2	410	0	0	51.2	307	0	51.2	0	461	307	256	51.2	51.2	51.2	0	871	359	0	820	154	0	666	871	0	51.2	0	615	0	154	512	205	307	461	0	0	256	0	0	0	205	51.2	0	0	1.95e+03	0	0	0	615	615	0	51.2	154	154	51.2	102	0	154	154	0	0	564	0	51.2	51.2	2.61e+03	410	0	1.18e+03	2.15e+03	1.79e+03	0	2.61e+03	0	820	0	820	564	0	1.49e+03	102	51.2	0	154	0	1.38e+03	0	0	1.59e+03	51.2	717	0	0	307	51.2	512	359	0	102	1.23e+03	820	0	0	1.54e+03	1.02e+03	0	0	51.2	51.2	0	0	51.2	0	0	512	0	1.02e+03	410	154	0	1.64e+03	666	871	2.05e+03	154	1.08e+03	307	0	717	0	3.07e+03	256	0	512	307	0	410	51.2	0	564	0	51.2	871	0	0	51.2	0	0	0	102	307	0	0	0	717	0	0	51.2	1.08e+03	51.2	615	0	51.2	0	666	0	51.2	0	0	359	0	564	102	0	564	0	974	0	615	0	0	51.2	0	0	359	0	0	871	1.54e+03	410	0	0	615	564	102	871	359	820	0	0	51.2	51.2	666	0	0	0	461	0	0	359	0	0	410	102	0	102	0	1.02e+03	307	307	0	51.2	205	0	0	871	0	359	205	154	51.2	0	256	461	256	0	0	974	0	0	0	205	0	205	0	51.2	0	102	256	51.2	0	0	410	0	359	0	0	51.2	922	0	461	512	0	154	0	102	0	461	0	0	51.2	0	51.2	1.64e+03	0	205	51.2	0	0	0	0	0	0	0	0	0	1.28e+03	564	0	0	1.02e+03	0	51.2	1.02e+03	102	615	0	0	307	0	51.2	0	0	1.79e+03	102	0	666	51.2	359	564	51.2	666	615	205	974	0	0	0	1.54e+03	154	461	256	0	0	51.2	51.2	0	2e+03	0	102	0	51.2	0	154	0	256	2.1e+03	1.02e+03	974	102	871	0	0	0	102	205	461	307	0	564	51.2	615	564	51.2	0	359	0	666	51.2	922	51.2	1.18e+03	0	51.2	307	154	0	615	0	0	0	0	0	564	0	0	461	1.28e+03	0	717	0	51.2	256	0	102	205	717	0	564	256	0	0	0	974	359	102	307	0	512	51.2	1.84e+03	0	256	820	0	154	0	0	0	0	0	974	0	461	0	102	0	0	512	717	0	666	0	0	0	974	0	1.38e+03	0	0	256	51.2	615	922	51.2	102	205	359	717	461	0	307	154	0	0	0	615	0	0	1.54e+03	820	0	1.13e+03	512	0	0	871	1.84e+03	0	1.18e+03	0	0	0	666	0	871	922	0	1.08e+03	0	1.69e+03	922	0	461	102	0	410	102	102	205	1.59e+03	1.02e+03	0	205	205	154	0	307	51.2	205	0	256	410	0	717	102	307	871	820	871	0	974	0	154	717	51.2	1.23e+03	666	51.2	307	1.9e+03	205	0	410	0	0	974	0	0	359	0	0	512	0	359	0	564	51.2	256	0	154	0	769	0	51.2	154	51.2	0	205	51.2	154	0	256	615	0	0	51.2	0	410	0	359	0	717	0	154	0	0	2.05e+03	51.2	205	154	0	0	666	0	0	0	0	0	51.2	205	1.23e+03	564	307	0	51.2	307	256	205	51.2	256	102	0	51.2	256	0	102	102	0	0	51.2	359	0	102	0	1.18e+03	0	410	102	256	461	0	461	154	205	0	51.2	0	0	0	51.2	205	359	461	102	51.2	0	0	0	256	205	615	307	51.2	359	154	51.2	51.2	0	51.2	0	154	0	0	410	359	1.33e+03	769	51.2	51.2	0	359	0	359	307	307	0	717	769	0	154	51.2	154	51.2	0	0	410	0	359	359	0	0	0	0	0	922	51.2	0	0	51.2	615	0	0	51.2	256	0	102	51.2	0	769	307	512	102	0	102	1.43e+03	102	0	1.43e+03	461	0	769	0	1.79e+03	205	0	615	154	0	256	1.02e+03	922	205	0	307	0	564	0	0	564	0	0	256	0	205	0	0	0	615	51.2	0	359	0	461	410	51.2	0	102	0	0	0	0	51.2	205	1.38e+03	359	0	512	410	307	256	51.2	1.23e+03	0	0	564	615	0	410	0	51.2	1.33e+03	717	307	0	256	154	769	0	0	512	256	0	0	0	0	0	615	0	0	256	410	0	0	1.28e+03	256	0	1.49e+03	512	0	102	461	564	0	0	0	717	0	512	1.43e+03	359	0	922	410	0	410	0	359	0	0	0	0	0	0	0	0	0	0	51.2	0	0	0	0	102	102	512	0	0	307	307	461	307	51.2	410	512	0	769	0	51.2	154	102	0	154	0	0	0	205	51.2	0	0	0	512	0	102	51.2	256	564	359	769	0	0	307	0	0	820	0	256	51.2	410	0	564	1.18e+03	0	1.69e+03	564	0	307	0	51.2	0	307	205	461	1.64e+03	0	410	461	0	0	564	1.23e+03	666	51.2	205	0	0	0	0	0	0	0	154	410	410	461	0	0	51.2	51.2	359	359	0	51.2	0	51.2	615	51.2	820	512	461	205	410	0	1.33e+03	51.2	0	0	666	0	0	871	102	154	359	1.23e+03	51.2	0	154	922	1.43e+03	0	0	205	0	0	102	0	0	0	0	922	0	0	461	51.2	461	154	0	666	0	666	0	410	666	564	0	1.13e+03	0	0	461	102	0	51.2	359	564	0	461	0	359	0	615	0	717	1.02e+03	717	0	717	410	0	154	102	51.2	615	205	615	666	0	615	0	1.02e+03	871	51.2	0	0	1.18e+03	1.23e+03	769	0	102	0	615	0	615	0	51.2	359	0	307	564	0	205	102	564	51.2	307	974	256	0	717	0	359	0	102	0	0	871	154	51.2	0	205	256	769	102	0	51.2	0	0	0	461	0	1.08e+03	0	256	154	359	0	359	205	51.2	51.2	0	51.2	0	564	0	205	0	0	871	1.43e+03	0	512	154	102	564	51.2	0	154	154	0	0	154	1.59e+03	0	0	102	256	0	974	102	205	359	0	0	0	0	666	0	666	0	512	359	1.43e+03	461	0	922	0	0	717	359	0	922	0	205	0	256	0	666	0	205	0	820	205	0	1.18e+03	1.54e+03	0	102	51.2	1.02e+03	0	974	0	666	0	0	0	1.74e+03	0	1.59e+03	461	0	1.64e+03	564	0	410	0	922	0	0	154	0	0	2.1e+03	51.2	51.2	359	0	1.33e+03	0	1.54e+03	615	871	0	0	769	51.2	0	307	461	0	0	0	0	871	51.2	0	307	1.64e+03	0	0	1.74e+03	1.69e+03	102	410	1.28e+03	1.23e+03	0	0	769	0	1.02e+03	0	0	256	0	564	154	0	0	871	205	666	102	0	205	1.13e+03	205	0	1.43e+03	0	205	1.28e+03	51.2	307	0	102	51.2	102	0	0	0	0	0	0	0	0	564	615	410	102	0	0	0	0	359	0	307	0	154	0	154	1.9e+03	1.08e+03	0	717	51.2	410	0	1.33e+03	102	871	615	0	0	1.28e+03	205	0	461	0	51.2	0	0	102	307	1.02e+03	51.2	0	0	1.13e+03	0	461	51.2	0	974	0	1.08e+03	0	0	307	871	51.2	512	51.2	256	102	51.2	0	615	0	256	0	0	51.2	205	2.2e+03	51.2	769	820	0	1.18e+03	0	0	922	717	307	0	0	0	0	1.28e+03	51.2	0	205	0	51.2	256	0	102	0	359	615	1.13e+03	0	512	410	51.2	0	461	0	0	0	359	154	256	51.2	51.2	359	461	0	0	154	0	1.49e+03	461	0	974	51.2	717	0	871	256	1.38e+03	102	0	0	1.9e+03	0	307	307	0	0	154	0	0	359	307	0	615	512	461	205	0	0	0	0	51.2	102	154	359	307	0	1.08e+03	256	0	1.28e+03	0	154	102	102	154	154	0	51.2	0	0	102	1.33e+03	1.59e+03	0	0	51.2	0	666	0	871	0	0	51.2	0	359	615	205	0	0	0	0	666	0	0	512	0	154	461	205	256	0	205	102	0	0	256	256	0	205	0	1.54e+03	0	359	51.2	0	51.2	0	0	0	0	0	0	0	51.2	0	0	512	102	0	154	102	0	256	0	410	0	0	51.2	359	0	461	0	51.2	1.33e+03	154	102	871	461	154	205	0	0	205	0	0	1.49e+03	0	0	1.79e+03	0	51.2	512	0	205	0	0	307	717	820	154	0	512	205	410	102	461	0	0	0	512	0	0	0	0	0	0	0	154	102	51.2	820	0	0	205	1.59e+03	256	154	1.69e+03	307	0	102	51.2	205	0	102	51.2	154	0	922	1.43e+03	0	0	51.2	359	0	461	2.77e+03	922	0	0	0	102	717	51.2	0	512	51.2	0	0	51.2	256	0	0	307	0	0	0	0	51.2	0	102	0	256	410	0	1.43e+03	512	0	871	1.54e+03	51.2	359	51.2	769	0	154	51.2	154	154	1.18e+03	51.2	564	974	359	51.2	769	461	0	102	0	1.02e+03	359	154	0	0	359	461	0	615	871	51.2	0	820	154	1.23e+03	0	615	256	0	820	307	0	0	0	205	256	102	0	0	0	0	564	0	51.2	0	0	307	0	102	717	922	0	1.08e+03	0	0	564	102	0	1.13e+03	0	0	0	0	51.2	256	0	0	0	0	0	256	0	0	51.2	769	0	0	359	0	154	51.2	974	0	51.2	0	564	0	154	51.2	307	0	51.2	0	51.2	0	359	0	1.43e+03	51.2	410	205	1.79e+03	0	0	307	0	0	51.2	102	51.2	205	102	871	0	0	0	0	820	0	51.2	871	205	717	51.2	0	0	0	564	0	0	205	256	0	51.2	0	0	0	0	0	0	359	154	51.2	0	1.02e+03	0	820	0	102	0	0	205	0	0	1.38e+03	0	564	0	0	0	0	410	0	102	51.2	666	0	0	820	307	1.59e+03	1.43e+03	0	0	205	51.2	0	615	0	256	256	154	0	0	564	0	0	0	51.2	0	0	359	0	0	205	1.08e+03	0	512	102	307	51.2	51.2	769	666	922	51.2	154	0	0	51.2	0	154	0	256	256	205	51.2	51.2	154	205	256	359	307	820	1.18e+03	205	0	307	0	102	307	359	0	564	51.2	51.2	0	51.2	256	0	564	256	0	512	820	0	205	0	51.2	0	205	0	0	256	0	0	102	0	512	102	51.2	922	0	307	51.2	769	0	0	0	410	410	1.49e+03	51.2	461	0	359	0	0	102	0	307	0	205	359	0	0	0	0	0	0	154	102	0	0	615	0	461	154	307	461	0	154	512	0	256	51.2	769	0	359	51.2	102	205	154	0	0	0	154	0	51.2	0	256	0	0	51.2	205	102	0	154	717	51.2	102	51.2	256	0	154	102	307	154	0	102	51.2	0	0	0	154	102	871	769	51.2	0	359	0	359	0	307	51.2	0	615	0	820	102	922	205	0	0	564	410	205	0	0	0	0	51.2	0	359	51.2	410	51.2	512	205	256	0	0	0	154	0	0	51.2	666	1.54e+03	615	205	922	615	666	102	154	0	154	51.2	769	410	102	1.33e+03	0	359	0	0	0	0	154	154	154	359	307	0	0	0	0	307	0	0	51.2	154	0	0	922	0	0	0	0	0	51.2	0	0	0	256	205	102	51.2	154	102	0	1.84e+03	0	154	0	0	205	0	0	922	0	359	51.2	102	205	0	820	564	0	0	0	154	0	0	615	0	512	769	871	102	51.2	0	359	0	2.51e+03	102	512	769	564	1.08e+03	2.72e+03	307	2.41e+03	512	0	0	51.2	0	0	205	102	0	51.2	205	102	102	0	0	717	512	256	256	0	0	0	0	0	1.64e+03	0	461	154	1.23e+03	359	51.2	154	871	0	0	359	0	256	0	0	0	0	615	0	1.54e+03	564	0	0	51.2	461	359	51.2	0	0	0	871	0	0	0	102	154	0	0	974	461	615	0	0	0	0	0	564	0	0	0	564	1.23e+03	0	717	0	1.54e+03	205	0	1.9e+03	0	512	0	0	0	0	2.31e+03	51.2	0	564	359	1.49e+03	0	51.2	512	0	0	256	154	0	102	0	0	0	0	666	0	154	0	0	512	359	0	154	0	102	0	1.43e+03	1.28e+03	0	0	359	512	461	564	102	717	0	871	0	0	205	205	51.2	51.2	0	0	1.02e+03	461	0	666	0	0	154	1.49e+03	0	0	51.2	0	769	0	820	0	51.2	1.33e+03	307	359	0	0	666	102	461	0	205	410	0	0	0	0	1.18e+03	51.2	0	820	0	1.13e+03	154	410	0	1.38e+03	922	0	307	51.2	0	359	0	256	307	51.2	307	1.23e+03	0	0	974	0	51.2	51.2	0	154	410	410	0	102	51.2	461	0	51.2	51.2	0	410	0	256	0	205	0	0	0	410	0	0	51.2	0	0	102	0	0	205	51.2	820	51.2	0	1.59e+03	2.87e+03	0	512	769	0	1.74e+03	359	0	0	0	1.02e+03	0	307	0	0	1.54e+03	0	102	1.84e+03	0	512	1.69e+03	359	922	51.2	256	410	51.2	0	307	51.2	0	102	51.2	0	769	0	0	154	0	0	51.2	51.2	359	0	154	1.08e+03	256	0	1.13e+03	461	0	0	1.18e+03	307	1.43e+03	0	205	205	0	0	0	0	0	0	51.2	51.2	154	51.2	410	102	0	359	0	564	0	307	615	0	0	1.43e+03	564	0	359	410	0	717	0	102	256	512	51.2	461	102	51.2	102	717	615	564	0	0	1.64e+03	0	307	615	0	51.2	0	0	0	0	0	205	0	0	564	256	0	461	512	1.28e+03	0	0	154	0	0	1.43e+03	1.64e+03	0	0	1.79e+03	0	51.2	0	0	1.13e+03	769	0	0	615	359	51.2	0	0	102	0	0	0	0	0	0	51.2	256	205	820	205	0	1.33e+03	51.2	512	0	359	0	0	1.23e+03	51.2	0	0	0	615	0	0	102	154	205	0	461	0	0	307	154	0	0	0	666	615	307	0	0	820	0	0	0	0	0	666	359	51.2	0	410	871	461	0	0	871	0	0	2e+03	102	461	205	154	102	51.2	461	564	0	717	0	51.2	205	0	717	0	0	0	0	0	0	0	51.2	0	0	1.23e+03	1.08e+03	0	51.2	0	0	1.08e+03	922	0	307	359	0	256	0	0	154	666	769	0	102	0	0	102	0	615	0	0	0	0	0	102	0	0	0	51.2	0	0	0	0	512	0	922	0	0	410	1.13e+03	0	51.2	0	0	1.28e+03	717	871	51.2	1.59e+03	615	0	0	359	0	0	51.2	0	0	0	51.2	0	51.2	256	307	256	256	359	0	0	154	0	0	205	0	0	410	0	0	717	0	0	307	410	0	0	769	974	0	102	410	0	0	0	307	461	0	0	871	0	1.23e+03	102	0	256	0	51.2	0	256	0	871	256	0	205	51.2	256	0	51.2	359	256	0	205	154	51.2	717	0	410	410	0	410	0	359	0	359	0	564	0	0	205	0	51.2	0	256	0	51.2	205	0	1.79e+03	205	154	0	461	0	410	0	51.2	717	0	0	461	0	307	0	1.02e+03	0	0	512	102	51.2	0	154	1.38e+03	410	1.02e+03	666	0	0	0	0	51.2	51.2	51.2	1.49e+03	0	0	564	564	0	205	0	205	1.59e+03	871	51.2	0	0	0	0	51.2	205	359	0	0	205	0	0	0	51.2	256	154	0	461	0	666	0	871	0	0	154	102	359	0	0	0	205	51.2	0	0	0	102	717	0	51.2	0	0	0	307	0	0	102	205	0	0	154	0	0	0	0	51.2	0	0	154	51.2	666	0	256	205	0	0	0	51.2	0	0	0	154	0	0	1.54e+03	717	0	0	410	0	0	0	0	0	0	0	205	0	0	0	0	0	0	154	205	154	0	0	0	666	0	0	0	102	0	0	0	102	256	461	0	0	0	1.49e+03	359	359	0	102	307	359	0	0	615	0	256	0	0	461	666	102	717	0	512	0	0	205	564	512	0	0	1.59e+03	2.72e+03	359	0	666	0	359	205	102	0	1.02e+03	0	0	205	256	0	51.2	461	564	154	51.2	102	2.25e+03	564	1.02e+03	205	1.18e+03	666	51.2	1.18e+03	0	1.43e+03	615	307	0	0	51.2	205	102	1.08e+03	102	0	307	615	0	0	461	0	0	666	666	0	0	0	0	0	0	0	51.2	102	0	0	51.2	102	154	0	256	0	0	922	0	1.74e+03	1.02e+03	102	666	1.18e+03	0	0	256	974	154	102	1.38e+03	666	0	871	1.02e+03	0	0	461	102	51.2	51.2	512	102	0	666	256	205	0	51.2	820	0	1.02e+03	820	154	256	410	922	51.2	359	0	0	461	461	0	410	102	512	51.2	1.28e+03	1.18e+03	0	0	0	0	0	0	51.2	410	512	102	0	0	0	0	0	0	0	102	1.02e+03	0	102	0	205	0	154	0	0	0	410	0	0	0	0	0	51.2	256	0	0	512	461	0	0	0	410	154	0	0	820	51.2	0	51.2	0	922	512	0	512	0	51.2	307	307	0	0	564	0	51.2	0	871	0	102	0	0	256	0	717	461	205	0	410	0	0	974	922	102	0	307	0	51.2	0	205	0	51.2	0	51.2	0	410	0	0	102	0	0	0	0	0	359	0	0	0	0	51.2	0	0	1.23e+03	0	205	0	0	564	0	0	974	51.2	0	0	154	0	0	359	256	1.33e+03	0	154	0	0	51.2	51.2	1.49e+03	359	51.2	0	1.38e+03	871	102	410	307	51.2	2.51e+03	1.84e+03	0	512	205	0	0	51.2	0	0	154	1.54e+03	0	0	564	0	154	0	102	717	615	0	0	922	154	0	102	0	51.2	256	0	0	51.2	102	51.2	1.02e+03	0	0	0	820	0	2.92e+03	0	0	512	0	1.33e+03	0	51.2	102	666	512	1.33e+03	102	0	1.28e+03	102	410	0	0	256	1.13e+03	5.02e+03	205	0	0	0	0	0	51.2	0	0	0	0	871	51.2	0	1.64e+03	0	256	307	359	0	0	0	0	0	512	666	0	205	154	0	461	0	410	256	0	0	0	0	0	0	0	0	102	0	256	0	0	0	0	0	0	0	666	0	461	154	769	0	307	820	0	0	1.13e+03	51.2	0	256	666	0	0	0	0	1.08e+03	51.2	0	102	666	0	102	1.13e+03	0	256	0	102	564	0	102	564	922	0	205	0	0	666	0	0	0	769	1.38e+03	256	0	154	461	1.69e+03	410	0	0	256	0	0	51.2	0	0	0	0	820	410	461	1.43e+03	0	51.2	51.2	0	564	0	0	102	0	0	0	0	0	461	0	0	1.54e+03	0	0	0	666	0	1.28e+03	0	102	256	256	0	666	51.2	0	154	51.2	51.2	512	564	0	256	0	0	51.2	0	0	0	0	0	205	1.59e+03	1.08e+03	0	615	51.2	0	0	0	0	359	564	0	1.13e+03	0	154	410	256	205	154	102	51.2	0	154	0	0	0	0	769	1.18e+03	0	1.38e+03	0	461	0	51.2	51.2	51.2	717	0	102	512	0	0	0	51.2	51.2	0	359	51.2	256	307	102	666	0	2.1e+03	0	0	1.33e+03	666	0	0	615	0	0	0	51.2	359	615	0	0	0	256	1.95e+03	0	0	0	0	666	0	615	717	1.33e+03	1.18e+03	564	0	1.02e+03	0	51.2	0	820	0	51.2	307	0	0	0	51.2	154	0	0	461	51.2	51.2	256	256	307	0	205	0	0	0	51.2	410	0	1.33e+03	0	0	51.2	154	102	0	615	154	0	1.59e+03	0	871	0	0	51.2	0	769	154	102	0	1.23e+03	0	0	102	0	0	461	51.2	307	0	102	51.2	0	0	820	0	0	102	359	0	0	102	461	0	51.2	359	1.02e+03	256	51.2	102	205	0	154	0	410	666	51.2	0	0	1.33e+03	102	256	0	461	51.2	51.2	666	0	922	51.2	51.2	0	51.2	51.2	0	0	0	0	0	0	154	666	0	0	51.2	0	0	0	0	1.43e+03	0	102	307	0	51.2	51.2	307	0	359	974	0	256	974	0	0	256	307	1.08e+03	256	0	0	51.2	0	307	0	154	0	820	0	102	0	974	154	410	359	205	717	0	359	461	205	922	0	102	102	0	461	0	974	461	0	0	512	102	461	102	0	1.02e+03	0	0	410	51.2	154	666	307	666	0	461	0	51.2	0	0	102	1.02e+03	0	307	0	102	410	51.2	0	0	0	307	0	0	1.28e+03	0	1.43e+03	0	205	615	0	0	0	410	0	871	0	102	1.64e+03	0	51.2	871	102	0	512	0	0	102	0	1.02e+03	205	0	51.2	461	0	0	0	0	0	1.49e+03	0	0	717	922	0	0	0	0	0	0	0	0	359	1.02e+03	1.02e+03	154	2.25e+03	102	359	0	1.49e+03	0	1.74e+03	0	307	102	0	256	154	0	0	359	0	615	205	0	0	154	307	0	461	922	1.02e+03	0	0	410	0	1.59e+03	0	102	461	0	0	0	0	256	0	205	0	0	1.33e+03	307	51.2	0	1.08e+03	410	0	0	154	0	0	512	359	0	820	0	0	1.18e+03	461	461	0	2.05e+03	974	0	0	1.08e+03	51.2	102	0	0	0	205	51.2	0	359	0	0	0	0	0	410	0	410	0	359	0	256	0	0	0	359	461	0	564	359	769	666	205	307	922	307	564	51.2	564	51.2	51.2	0	512	564	769	307	0	154	2.15e+03	0	51.2	51.2	461	154	769	1.02e+03	1.02e+03	0	512	0	0	2.2e+03	0	0	0	0	666	0	0	0	205	307	154	0	0	102	0	0	51.2	0	154	0	0	0	0	0	0	0	0	410	0	0	51.2	205	307	1.08e+03	512	154	0	2.05e+03	1.08e+03	512	512	205	256	359	717	461	359	102	666	0	1.49e+03	0	154	0	717	256	0	615	461	0	410	461	102	205	871	0	0	0	0	0	102	0	0	0	256	0	307	512	1.08e+03	51.2	51.2	0	512	0	0	666	410	0	0	51.2	0	0	512	51.2	0	51.2	0	0	51.2	0	256	0	717	0	0	0	359	0	871	0	0	0	0	102	615	615	0	410	0	0	0	205	102	51.2	102	0	1.28e+03	154	666	0	307	461	0	51.2	0	102	0	256	102	0	102	0	0	0	1.02e+03	1.33e+03	307	0	359	154	1.49e+03	51.2	0	922	102	0	0	51.2	410	256	0	1.59e+03	0	0	820	0	0	0	1.02e+03	0	1.18e+03	0	0	51.2	51.2	51.2	0	0	51.2	871	0	0	0	0	769	0	0	461	871	154	1.28e+03	1.28e+03	0	0	0	974	205	820	51.2	0	256	1.49e+03	0	0	871	154	154	102	51.2	51.2	922	0	205	0	2e+03	666	102	769	102	51.2	1.08e+03	0	0	51.2	51.2	307	615	0	256	512	0	0	51.2	154	205	359	51.2	1.13e+03	0	820	0	1.95e+03	0	102	1.28e+03	0	1.54e+03	0	102	51.2	820	154	154	0	666	307	0	0	307	205	0	0	51.2	0	0	0	154	0	0	0	154	359	410	0	0	974	0	205	0	256	51.2	0	256	102	1.13e+03	307	102	51.2	0	0	154	0	154	0	359	256	0	0	0	0	1.64e+03	769	51.2	0	666	307	307	0	0	410	922	564	0	0	154	0	154	615	51.2	0	51.2	0	0	769	1.49e+03	51.2	51.2	205	51.2	0	307	922	0	154	154	307	0	0	0	0	0	0	154	0	256	0	512	0	0	307	51.2	1.08e+03	0	1.18e+03	205	615	0	717	615	0	1.18e+03	0	615	0	410	410	564	0	0	0	0	0	0	0	307	0	359	0	0	0	0	205	256	256	0	205	564	0	205	256	51.2	102	820	0	666	359	51.2	1.59e+03	512	0	0	0	0	0	102	0	256	205	102	0	410	51.2	51.2	615	0	359	0	666	820	154	102	0	0	0	51.2	0	0	461	0	0	51.2	0	461	102	205	717	0	154	0	974	0	0	615	0	0	0	0	256	0	0	0	0	102	0	0	512	922	0	769	205	461	0	974	51.2	0	102	0	0	615	154	0	0	0	461	0	564	205	0	0	769	0	0	0	0	51.2	1.08e+03	717	410	359	1.33e+03	0	974	0	0	0	564	102	0	410	1.18e+03	0	0	256	1.08e+03	0	512	0	154	1.02e+03	564	0	359	0	1.02e+03	0	0	0	512	717	51.2	102	0	205	0	512	461	0	102	102	0	102	102	410	0	102	51.2	0	0	0	0	461	0	205	410	0	0	102	102	0	820	102	102	871	154	51.2	820	359	51.2	102	0	0	0	205	0	256	0	154	0	0	51.2	256	154	0	154	0	0	0	0	205	0	410	0	51.2	0	205	0	0	0	717	564	51.2	256	615	0	154	256	0	0	0	51.2	615	51.2	256	0	0	0	1.18e+03	666	51.2	0	615	0	51.2	0	205	0	256	0	0	154	0	0	205	51.2	0	0	0	307	769	0	0	0	205	51.2	0	256	0	666	0	154	0	461	1.84e+03	1.38e+03	0	0	51.2	0	0	307	1.18e+03	0	1.59e+03	974	205	0	871	0	1.13e+03	461	0	922	0	564	51.2	0	0	717	51.2	359	0	0	51.2	51.2	51.2	717	0	307	256	871	0	256	102	359	0	102	51.2	51.2	512	1.38e+03	0	256	0	154	0	0	410	256	102	769	0	922	0	102	0	0	666	0	0	307	51.2	0	615	564	102	410	512	0	0	820	0	1.33e+03	0	410	1.23e+03	0	717	307	102	51.2	0	0	0	359	461	154	512	0	0	410	0	205	307	0	51.2	769	1.18e+03	717	51.2	666	0	0	564	0	154	0	0	0	0	102	461	564	0	102	0	0	154	0	0	0	0	0	871	512	51.2	359	51.2	0	0	461	0	0	154	410	51.2	0	0	0	51.2	0	0	0	0	51.2	0	0	0	0	769	205	0	0	51.2	0	1.13e+03	102	564	0	0	0	615	1.18e+03	205	0	307	512	0	0	0	0	0	0	205	0	0	0	666	0	0	512	1.33e+03	0	0	0	769	0	256	820	1.9e+03	1.28e+03	0	0	0	461	51.2	51.2	1.54e+03	0	0	102	0	359	0	256	0	0	307	461	102	0	410	51.2	51.2	205	0	0	0	0	0	102	154	205	2.46e+03	0	0	0	102	0	512	0	1.23e+03	615	205	0	512	0	51.2	0	1.23e+03	0	1.43e+03	564	102	666	51.2	871	51.2	0	769	974	0	0	461	256	0	154	307	154	512	0	615	0	0	205	615	564	974	51.2	1.13e+03	0	0	205	102	666	0	154	769	0	512	51.2	51.2	615	0	0	205	0	1.02e+03	0	0	0	154	256	0	0	0	51.2	51.2	564	51.2	0	256	0	0	922	0	1.59e+03	102	0	0	0	359	0	0	1.43e+03	0	461	2.05e+03	410	0	717	205	0	102	359	0	0	0	256	0	0	0	307	0	51.2	0	102	0	51.2	461	51.2	102	0	0	0	410	0	0	102	0	0	307	0	461	0	205	359	0	0	1.18e+03	51.2	0	0	0	0	1.64e+03	1.43e+03	205	0	51.2	0	0	0	0	0	0	0	1.13e+03	0	205	307	717	0	0	307	1.02e+03	666	0	51.2	256	256	51.2	359	256	769	461	0	359	0	0	0	51.2	154	0	0	51.2	0	0	0	102	205	0	1.43e+03	0	1.28e+03	0	51.2	51.2	1.33e+03	0	102	1.54e+03	461	51.2	0	0	307	1.13e+03	512	205	51.2	871	512	0	461	51.2	2.05e+03	0	0	0	1.18e+03	461	974	102	359	0	0	154	0	0	666	0	205	0	769	205	820	0	51.2	0	0	51.2	0	102	307	410	307	0	256	359	0	51.2	0	256	51.2	0	154	154	0	154	666	102	0	0	205	0	717	717	0	871	0	102	51.2	0	512	1.43e+03	0	0	359	0	0	0	0	154	666	51.2	0	154	0	0	102	205	256	1.84e+03	154	0	154	512	0	1.33e+03	359	461	51.2	0	0	0	0	1.38e+03	51.2	0	256	512	0	410	512	51.2	512	0	0	0	0	0	0	307	51.2	102	461	410	102	0	102	0	0	0	0	51.2	0	51.2	0	0	717	0	0	0	410	154	0	0	0	0	0	0	0	1.38e+03	512	0	410	0	922	205	0	51.2	0	0	359	0	0	0	974	0	1.18e+03	0	0	1.74e+03	51.2	102	461	154	0	205	51.2	0	0	0	0	102	0	0	461	0	0	359	922	512	307	154	0	102	512	0	51.2	0	0	154	0	154	0	0	0	102	0	0	0	102	564	0	51.2	102	461	0	0	0	0	0	205	0	102	102	615	154	1.33e+03	0	307	0	564	0	717	102	102	0	102	0	0	256	1.38e+03	0	51.2	51.2	205	102	564	51.2	820	0	0	102	0	564	0	0	0	0	154	0	0	307	154	461	1.28e+03	0	0	0	102	410	0	0	0	51.2	0	256	51.2	512	0	154	51.2	0	0	0	0	717	0	0	0	0	307	0	0	0	564	615	51.2	0	461	1.49e+03	0	154	0	1.13e+03	717	0	871	51.2	51.2	51.2	0	51.2	0	717	461	0	0	0	154	0	0	51.2	0	0	0	615	256	205	102	51.2	154	0	0	154	0	51.2	0	0	359	0	0	154	256	51.2	564	51.2	0	0	51.2	154	769	512	0	256	0	0	0	0	51.2	0	154	0	0	512	0	0	410	102	0	0	0	0	51.2	0	0	0	0	0	0	0	0	51.2	102	0	0	0	0	205	410	0	0	256	0	1.59e+03	666	0	102	974	769	0	154	512	0	51.2	0	0	205	0	0	1.08e+03	51.2	0	0	666	154	564	0	51.2	564	0	51.2	102	512	102	51.2	0	666	0	0	0	0	0	0	102	0	0	0	51.2	307	102	0	512	1.02e+03	0	51.2	0	512	0	0	0	51.2	0	0	0	0	461	0	0	51.2	410	154	0	205	0	0	51.2	0	0	359	102	0	102	359	0	256	717	256	102	0	0	0	51.2	102	0	205	0	0	0	0	0	51.2	0	1.38e+03	410	205	359	0	0	0	820	51.2	0	0	0	359	0	307	0	0	359	0	0	0	51.2	922	307	0	0	102	871	102	0	0	2.1e+03	154	615	51.2	0	205	102	0	154	256	0	205	51.2	0	0	256	0	256	0	51.2	0	0	0	51.2	0	0	0	0	102	51.2	0	0	256	307	0	0	0	51.2	0	0	0	0	51.2	205	0	51.2	0	154	154	769	0	0	154	359	102	154	0	205	51.2	0	154	205	359	0	0	0	102	0	0	51.2	51.2	51.2	102	0	461	307	0	0	1.95e+03	564	0	461	256	2.1e+03	0	0	0	256	102	256	154	0	461	154	0	102	51.2	102	1.23e+03	51.2	615	51.2	0	0	0	154	512	154	0	154	102	205	256	922	717	51.2	0	0	0	359	154	51.2	307	820	0	0	0	0	0	51.2	0	0	51.2	154	0	0	461	0	0	102	0	0	0	154	1.18e+03	1.69e+03	0	205	0	51.2	0	0	820	564	1.74e+03	205	2.1e+03	1.23e+03	0	102	0	0	0	307	0	0	0	359	154	1.23e+03	102	871	0	51.2	102	0	51.2	564	51.2	0	0	154	0	102	0	0	0	359	0	359	205	51.2	51.2	0	0	154	359	0	717	0	2.82e+03	0	51.2	51.2	0	1.13e+03	51.2	0	307	0	0	0	102	0	0	0	0	51.2	0	0	0	307	0	0	1.33e+03	0	922	0	1.59e+03	0	717	0	154	512	0	974	0	0	769	0	51.2	102	1.84e+03	512	0	0	0	102	0	461	51.2	0	615	359	205	0	0	0	564	51.2	0	0	0	0	0	0	154	0	0	51.2	0	51.2	51.2	0	154	0	1.38e+03	0	564	0	0	410	0	1.38e+03	51.2	666	0	0	51.2	512	0	0	0	0	0	0	0	154	102	0	0	0	512	512	410	410	0	0	205	359	51.2	0	0	410	461	0	0	0	0	102	0	51.2	461	205	51.2	0	307	0	0	256	0	0	0	51.2	564	0	0	922	51.2	0	0	0	205	256	0	256	666	102	0	871	0	0	666	0	205	0	0	0	51.2	0	102	256	0	0	0	0	102	0	154	0	359	410	0	0	820	205	1.74e+03	0	307	410	0	51.2	0	51.2	205	51.2	410	1.49e+03	102	512	512	0	0	51.2	102	0	461	205	102	0	0	615	0	51.2	154	0	0	0	0	51.2	154	564	0	0	0	0	0	0	0	0	0	461	0	307	51.2	51.2	0	769	0	0	102	0	0	51.2	0	0	307	0	0	512	0	256	0	205	0	102	0	0	0	0	0	0	0	0	0	666	0	51.2	0	102	51.2	0	0	0	0	0	51.2	0	564	0	0	0	0	0	0	154	512	0	359	0	256	1.33e+03	0	769	0	0	0	0	0	1.08e+03	666	564	0	0	2.61e+03	820	102	0	307	1.59e+03	0	0	0	615	0	461	102	0	51.2	0	0	51.2	359	51.2	564	359	0	154	0	0	0	1.18e+03	307	564	0	0	666	769	0	0	564	51.2	154	51.2	0	0	0	51.2	154	0	974	0	154	359	461	51.2	102	0	512	154	0	0	51.2	0	666	0	307	461	0	410	410	256	615	0	564	307	51.2	0	0	3.54e+03	564	0	0	359	51.2	0	154	1.02e+03	512	0	0	820	102	154	102	0	0	0	0	0	51.2	51.2	102	359	307	154	154	102	51.2	0	154	0	307	0	154	0	0	0	102	0	0	205	1.13e+03	0	256	359	0	154	0	154	154	717	0	154	0	871	0	0	0	871	0	51.2	1.02e+03	154	0	0	0	0	0	0	0	0	0	0	666	256	0	0	51.2	0	102	1.18e+03	410	0	461	0	0	564	102	0	410	0	51.2	974	717	0	205	51.2	154	0	154	0	512	0	256	205	51.2	1.59e+03	51.2	102	0	461	0	51.2	102	922	51.2	0	0	0	0	461	51.2	0	512	1.54e+03	51.2	0	256	1.79e+03	0	0	51.2	0	0	0	410	0	0	102	0	461	0	256	461	154	0	0	0	359	205	769	102	0	0	359	51.2	0	154	205	0	512	205	461	0	154	0	0	871	0	102	0	0	0	154	0	0	922	0	0	256	666	1.13e+03	51.2	0	102	51.2	0	102	0	0	0	0	0	51.2	0	0	0	51.2	0	51.2	0	0	205	0	0	51.2	0	102	0	102	154	0	0	0	0	0	51.2	307	0	0	615	51.2	0	0	0	154	0	0	0	0	0	0	51.2	0	0	0	51.2	922	0	0	154	0	0	154	0	820	256	0	0	0	154	974	1.23e+03	0	307	922	461	256	154	0	0	0	0	0	51.2	0	461	0	0	359	0	0	0	0	0	0	0	0	871	0	205	0	0	154	820	1.02e+03	0	0	51.2	154	51.2	102	0	0	410	51.2	410	0	0	1.08e+03	0	102	0	0	564	0	0	0	102	0	154	102	51.2	51.2	51.2	0	0	0	0	0	0	820	0	461	359	102	102	0	0	359	1.08e+03	0	307	102	0	205	0	0	1.74e+03	1.43e+03	564	615	102	820	205	0	0	205	0	51.2	1.43e+03	666	51.2	154	0	461	51.2	205	0	307	0	0	0	0	666	0	51.2	666	0	0	1.02e+03	0	51.2	0	512	0	0	205	0	256	0	0	0	51.2	0	0	0	0	0	0	51.2	0	51.2	0	205	51.2	154	820	769	307	0	51.2	51.2	51.2	461	154	1.13e+03	0	0	0	769	51.2	51.2	0	0	102	154	256	0	205	0	0	0	0	154	0	0	0	0	0	0	0	51.2	0	154	256	102	102	666	1.08e+03	102	461	0	0	0	1.18e+03	0	51.2	0	307	0	0	51.2	0	0	0	0	51.2	974	974	0	0	51.2	0	410	0	307	51.2	256	0	0	922	0	769	461	0	0	154	0	0	51.2	0	256	0	0	0	0	0	51.2	256	0	0	51.2	0	0	0	0	1.18e+03	0	154	0	0	359	0	0	0	256	0	102	51.2	512	0	0	512	0	410	0	51.2	102	0	461	666	0	461	102	0	307	0	0	564	0	0	512	0	307	51.2	307	0	51.2	0	307	205	0	0	0	0	0	0	0	256	0	0	1.38e+03	0	0	0	51.2	1.9e+03	0	102	256	0	769	0	717	2.77e+03	717	0	102	0	51.2	154	0	0	0	0	359	717	0	154	307	0	0	615	154	0	0	0	871	154	102	0	871	717	51.2	0	1.43e+03	0	0	0	0	0	0	666	0	51.2	0	51.2	51.2	0	0	102	102	205	51.2	102	51.2	359	0	564	0	359	51.2	0	1.02e+03	0	0	820	256	461	820	1.28e+03	0	922	0	0	0	1.54e+03	0	1.43e+03	102	0	102	0	256	154	51.2	512	154	410	205	0	0	0	0	0	0	0	0	461	0	0	0	256	0	0	1.02e+03	0	717	0	0	2.1e+03	0	0	1.28e+03	0	0	769	564	0	512	205	0	0	666	359	307	512	0	0	51.2	1.08e+03	307	0	0	0	0	0	359	0	0	1.02e+03	0	0	0	1.08e+03	0	0	0	154	0	205	0	0	0	0	0	0	154	0	0	359	51.2	0	0	0	0	0	0	0	0	717	0	205	871	0	564	0	205	0	0	0	154	0	0	51.2	102	307	205	51.2	1.08e+03	0	564	256	0	1.28e+03	0	307	0	461	154	102	256	666	154	0	0	974	51.2	1.74e+03	51.2	0	51.2	256	0	410	154	0	564	51.2	0	102	0	205	0	51.2	0	0	0	0	0	564	410	102	51.2	1.23e+03	359	1.33e+03	1.69e+03	0	0	0	0	154	0	410	205	154	0	0	102	461	205	0	0	154	0	0	1.13e+03	0	0	307	0	1.28e+03	1.28e+03	0	0	0	564	0	666	0	871	0	0	205	102	410	359	0	0	0	0	0	615	974	256	205	1.02e+03	51.2	51.2	0	0	51.2	51.2	666	0	0	0	0	0	0	0	0	0	0	154	102	0	0	0	0	0	0	0	820	359	256	51.2	154	1.38e+03	0	0	51.2	256	0	0	0	256	0	102	0	51.2	51.2	0	0	0	307	0	307	102	359	666	564	154	205	0	0	461	1.02e+03	0	102	666	0	512	410	51.2	0	205	0	102	0	0	0	51.2	102	871	410	0	0	0	307	0	0	0	205	1.74e+03	0	0	154	410	615	1.28e+03	0	102	0	51.2	410	0	0	512	0	0	922	0	0	51.2	1.23e+03	102	0	0	0	820	0	769	0	0	0	0	512	154	359	359	974	0	1.08e+03	51.2	0	307	0	410	1.08e+03	0	0	51.2	205	0	0	256	0	512	2e+03	51.2	615	0	0	0	461	154	0	0	2.15e+03	871	51.2	0	51.2	256	0	1.38e+03	0	922	461	0	0	0	717	0	0	205	0	0	0	1.02e+03	359	615	717	0	307	922	0	0	0	0	0	256	102	0	0	512	410	0	410	615	0	51.2	410	461	0	0	922	51.2	51.2	615	0	102	51.2	0	0	0	0	307	564	0	51.2	51.2	0	51.2	2.61e+03	0	0	512	51.2	0	0	410	102	0	0	0	0	0	0	0	256	0	0	154	2.15e+03	0	974	0	0	102	410	0	512	410	307	1.23e+03	0	205	0	0	0	1.64e+03	256	0	0	256	154	0	51.2	615	256	0	205	102	0	256	0	666	0	0	461	0	0	0	0	0	820	154	102	0	0	0	0	359	256	564	1.18e+03	0	0	0	359	0	154	256	0	0	0	1.74e+03	0	51.2	871	0	0	0	564	461	1.64e+03	820	0	256	51.2	0	1.08e+03	461	0	102	51.2	0	0	1.54e+03	0	0	461	410	871	717	615	0	0	0	0	51.2	0	0	0	51.2	102	154	0	0	410	0	410	51.2	0	0	0	0	102	205	0	154	0	0	0	0	0	0	666	1.23e+03	359	0	102	0	0	256	102	0	0	564	51.2	154	205	0	359	0	666	0	51.2	51.2	0	102	0	0	0	51.2	0	512	51.2	205	102	0	0	0	0	0	0	512	51.2	0	0	769	256	51.2	154	0	0	0	51.2	0	0	0	1.43e+03	0	0	154	0	102	51.2	0	871	154	102	307	0	205	0	1.43e+03	0	974	0	1.38e+03	102	0	512	0	0	0	0	0	102	0	0	0	205	410	0	51.2	359	0	922	1.18e+03	461	2e+03	0	256	307	0	769	0	359	0	0	102	307	256	3.23e+03	564	0	0	102	410	0	0	0	461	256	922	205	666	0	256	51.2	0	51.2	0	0	0	0	51.2	512	0	974	256	0	256	0	1.33e+03	0	51.2	307	871	564	0	1.18e+03	51.2	0	51.2	0	1.84e+03	0	717	0	0	615	307	0	51.2	512	0	564	51.2	0	0	359	0	0	0	0	0	0	0	307	769	0	0	0	51.2	615	0	0	0	0	0	974	205	0	461	0	0	359	0	0	615	307	0	666	0	154	359	51.2	0	1.23e+03	974	51.2	1.28e+03	51.2	205	922	1.33e+03	0	0	461	1.18e+03	205	0	0	1.74e+03	0	51.2	615	0	0	0	0	1.13e+03	256	0	0	769	0	154	0	1.08e+03	102	1.02e+03	51.2	51.2	0	0	410	0	359	51.2	102	256	0	51.2	922	0	922	871	205	154	51.2	0	410	0	359	0	307	0	205	0	974	256	769	51.2	1.18e+03	0	769	0	0	615	0	564	154	871	1.18e+03	410	51.2	0	205	0	0	154	0	51.2	0	0	1.02e+03	0	51.2	0	0	0	1.64e+03	0	0	51.2	0	256	0	1.28e+03	102	461	205	307	0	0	0	769	0	0	51.2	0	205	0	666	410	154	0	102	0	0	717	0	102	359	0	51.2	51.2	0	0	307	410	51.2	0	256	102	307	51.2	51.2	0	0	1.33e+03	0	0	0	0	512	0	307	0	0	51.2	769	102	0	0	0	0	0	1.23e+03	922	51.2	512	51.2	205	410	51.2	1.13e+03	51.2	0	820	0	0	51.2	666	615	0	51.2	922	0	51.2	0	307	0	102	0	512	0	0	0	51.2	256	0	205	205	0	0	0	0	0	0	0	307	0	102	512	0	0	51.2	0	154	0	0	0	0	0	0	1.49e+03	1.08e+03	1.54e+03	0	205	0	205	102	51.2	51.2	922	512	0	205	0	410	0	410	154	51.2	0	1.43e+03	717	1.49e+03	0	0	717	307	0	1.33e+03	51.2	0	0	51.2	0	0	102	51.2	0	0	0	307	0	102	717	1.69e+03	51.2	102	0	0	0	0	0	0	512	1.38e+03	0	0	51.2	0	0	154	51.2	0	0	0	1.49e+03	0	769	0	0	0	717	0	0	0	154	307	102	0	51.2	154	102	0	410	51.2	205	205	717	0	0	0	0	512	0	410	1.33e+03	102	0	307	0	256	0	154	0	102	0	0	0	0	359	0	1.08e+03	0	0	0	0	0	51.2	0	0	0	0	0	512	0	0	0	512	0	0	51.2	0	0	0	102	461	769	666	871	307	0	0	0	0	0	0	871	922	0	666	410	666	51.2	0	0	0	51.2	410	256	51.2	0	974	256	205	0	1.18e+03	666	256	0	307	1.13e+03	51.2	154	666	0	0	0	205	154	51.2	0	0	564	0	256	0	102	51.2	564	154	0	51.2	359	615	0	512	0	0	51.2	51.2	0	51.2	0	0	0	51.2	666	769	0	256	0	256	1.38e+03	461	0	0	256	0	51.2	512	51.2	154	0	51.2	410	0	666	0	717	0	51.2	0	0	0	0	0	102	0	0	0	615	0	256	0	0	615	0	512	154	0	51.2	0	769	0	51.2	359	102	0	359	102	0	0	154	51.2	102	205	0	461	512	256	102	51.2	205	0	0	717	1.59e+03	0	1.18e+03	564	0	0	359	769	666	51.2	51.2	0	1.18e+03	0	0	0	205	0	154	410	0	102	615	922	0	615	102	1.33e+03	0	0	0	717	1.9e+03	512	0	0	0	461	0	922	1.13e+03	0	564	102	3.02e+03	154	102	1.18e+03	564	0	0	102	666	51.2	51.2	922	564	51.2	0	0	51.2	0	0	2.1e+03	0	51.2	0	0	410	205	0	102	51.2	0	820	461	102	0	0	359	0	0	154	0	205	0	0	307	410	564	154	0	0	0	102	154	0	307	410	51.2	0	102	0	615	0	922	307	410	0	0	0	307	0	0	51.2	0	51.2	0	0	0	0	0	1.49e+03	0	769	205	307	359	0	154	0	154	0	0	0	102	0	410	0	256	307	0	0	256	256	0	205	154	0	461	51.2	0	0	871	0	0	410	0	0	0	820	0	0	0	564	154	0	0	154	512	0	0	0	102	51.2	0	0	0	51.2	0	154	0	102	256	359	51.2	0	717	0	102	0	0	307	0	0	205	205	0	51.2	461	0	0	0	0	0	256	205	0	0	256	0	51.2	564	0	922	0	0	0	102	0	0	410	0	0	0	0	256	0	51.2	0	0	154	0	0	0	307	51.2	666	0	102	0	1.43e+03	0	0	102	0	512	0	0	0	0	51.2	0	102	0	0	0	102	154	359	666	102	0	0	0	512	0	0	0	0	0	205	410	0	769	51.2	769	1.38e+03	0	0	0	0	256	0	615	0	410	0	102	0	1.23e+03	0	0	0	307	0	410	51.2	205	0	461	102	205	51.2	51.2	0	410	359	717	0	0	205	0	51.2	0	410	102	0	512	0	0	307	51.2	51.2	0	0	51.2	256	410	0	0	0	769	154	0	410	410	359	0	205	0	51.2	0	0	2.05e+03	51.2	0	0	256	51.2	820	615	0	410	0	0	154	0	205	0	461	0	307	0	1.02e+03	666	51.2	615	0	0	0	564	205	205	51.2	205	0	51.2	0	0	256	256	410	0	0	0	0	51.2	0	0	51.2	0	256	0	102	0	820	410	0	0	0	461	154	51.2	205	1.08e+03	0	0	205	0	512	871	615	0	922	154	256	0	51.2	51.2	0	1.95e+03	102	0	410	0	205	0	51.2	974	256	0	0	0	102	410	102	0	410	0	0	0	461	0	0	0	1.18e+03	0	51.2	0	1.33e+03	0	0	359	307	0	154	359	205	0	0	359	0	0	0	0	307	0	1.38e+03	205	410	0	154	717	0	1.02e+03	154	410	0	0	307	461	0	102	102	0	0	0	154	0	564	1.33e+03	102	0	102	359	1.38e+03	1.18e+03	102	0	0	0	102	256	51.2	410	0	0	154	1.54e+03	0	256	51.2	0	51.2	51.2	0	974	0	769	0	307	0	0	0	0	256	717	512	1.02e+03	359	0	1.54e+03	410	564	820	1.02e+03	307	0	0	256	0	0	410	0	51.2	205	51.2	974	564	205	0	154	0	51.2	871	0	512	0	359	154	0	512	154	0	0	0	102	0	0	0	0	51.2	0	307	359	51.2	0	1.43e+03	51.2	51.2	0	0	154	0	0	0	0	0	0	102	0	102	0	307	0	359	0	0	0	974	512	51.2	0	1.23e+03	0	51.2	256	154	256	0	0	0	0	615	615	205	0	154	0	1.13e+03	205	0	0	256	717	307	0	359	1.49e+03	0	0	51.2	0	205	512	0	154	154	0	154	102	0	0	0	102	51.2	461	51.2	0	0	1.13e+03	0	410	0	0	154	0	0	102	0	0	51.2	0	0	1.13e+03	0	0	102	0	359	0	0	359	0	0	769	0	0	1.02e+03	410	2e+03	51.2	1.33e+03	102	102	1.18e+03	0	0	974	0	154	461	0	102	1.64e+03	0	0	154	154	51.2	0	512	0	0	0	820	1.18e+03	0	0	974	0	769	1.38e+03	512	307	51.2	154	154	615	0	154	256	922	307	666	51.2	102	0	0	564	154	717	0	0	1.49e+03	0	102	205	410	0	51.2	102	102	51.2	205	205	2.31e+03	0	102	359	1.18e+03	0	0	0	0	0	154	0	0	102	871	154	0	0	461	0	154	0	51.2	307	51.2	0	307	512	974	0	0	256	0	256	0	0	102	0	359	0	0	51.2	0	871	256	0	154	0	0	102	615	1.23e+03	0	461	0	102	307	102	512	1.02e+03	564	0	0	0	0	0	256	0	0	0	0	1.43e+03	102	359	0	1.23e+03	0	1.49e+03	51.2	717	0	102	0	51.2	51.2	0	512	51.2	0	410	410	0	0	154	0	102	51.2	0	0	102	666	0	0	0	307	0	51.2	205	51.2	0	0	0	205	0	0	0	0	0	512	0	0	666	0	51.2	0	205	102	51.2	205	51.2	615	154	922	0	307	0	154	0	0	102	0	0	102	0	0	0	0	256	256	410	0	0	102	0	359	1.9e+03	410	0	102	51.2	0	0	51.2	256	51.2	5.02e+03	0	307	256	0	0	717	1.49e+03	1.23e+03	256	102	0	1.18e+03	256	0	0	307	307	1.38e+03	1.54e+03	51.2	0	0	0	154	0	0	615	0	1.08e+03	717	102	2.25e+03	0	0	0	0	102	0	51.2	102	0	51.2	256	307	154	0	0	51.2	154	256	0	564	0	0	0	102	0	359	154	0	0	461	820	0	0	51.2	0	0	0	1.95e+03	359	0	0	0	102	0	564	0	51.2	1.13e+03	1.49e+03	564	0	0	0	0	0	51.2	0	0	0	0	0	51.2	0	102	512	0	0	0	0	820	0	0	51.2	0	0	0	51.2	0	0	974	0	564	0	1.33e+03	0	0	615	51.2	256	51.2	0	0	51.2	0	0	0	410	410	0	154	0	0	0	0	666	51.2	461	102	205	51.2	0	102	0	0	359	102	256	0	0	0	0	0	0	0	0	154	154	0	0	410	0	0	666	0	0	307	0	512	0	0	51.2	0	564	1.13e+03	0	0	0	0	0	461	0	205	0	512	205	0	307	0	974	0	102	154	102	154	0	0	0	0	0	0	922	0	615	256	205	512	410	0	410	410	0	0	0	512	0	102	256	0	0	0	410	0	154	410	0	0	359	205	0	0	205	0	0	102	0	51.2	0	410	0	51.2	154	0	0	154	51.2	0	0	0	51.2	0	410	0	102	1.13e+03	666	102	922	51.2	410	0	205	0	0	256	205	1.95e+03	0	0	51.2	102	102	0	0	102	0	359	0	461	256	512	820	0	0	0	0	102	0	359	0	0	102	0	51.2	0	102	0	512	0	974	666	1.69e+03	102	1.28e+03	0	0	0	0	461	205	0	0	1.08e+03	307	0	51.2	102	0	205	0	0	0	102	1.02e+03	102	51.2	51.2	0	0	102	0	307	0	0	0	0	205	0	256	205	717	0	102	0	717	0	615	205	0	0	0	0	359	0	1.13e+03	0	0	1.43e+03	0	102	154	0	0	0	564	0	307	0	0	0	0	410	0	1.13e+03	512	0	102	102	205	0	0	51.2	102	0	0	51.2	0	102	0	0	0	0	0	0	51.2	51.2	0	0	51.2	0	564	102	0	0	205	0	0	0	51.2	0	0	359	0	0	1.49e+03	1.13e+03	0	0	0	51.2	0	0	0	0	1.38e+03	154	410	0	0	1.38e+03	0	359	1.18e+03	0	461	461	51.2	102	0	666	564	0	717	102	102	0	0	1.23e+03	0	102	307	51.2	307	1.38e+03	922	102	871	205	51.2	0	256	410	102	0	51.2	0	102	0	51.2	0	102	0	0	359	769	0	0	0	769	256	0	461	256	0	0	51.2	0	0	205	769	154	0	102	154	0	256	154	359	0	359	102	0	51.2	0	0	51.2	0	0	0	922	0	0	51.2	102	51.2	51.2	307	666	0	0	1.28e+03	256	1.23e+03	51.2	0	0	0	0	0	0	0	0	51.2	512	307	0	0	307	0	0	0	0	307	0	769	461	0	51.2	0	922	0	0	205	0	0	51.2	0	0	0	0	102	410	871	51.2	0	0	0	0	0	154	0	461	410	0	51.2	0	0	0	461	205	0	0	410	154	0	102	0	0	154	0	0	256	0	461	512	717	102	102	0	0	256	0	205	564	205	51.2	51.2	717	102	0	0	0	974	0	0	0	51.2	615	0	51.2	0	0	461	0	0	0	102	154	0	0	1.18e+03	0	564	0	205	51.2	0	0	359	1.38e+03	461	102	0	307	0	0	154	51.2	0	0	1.08e+03	0	0	51.2	51.2	256	102	0	102	256	205	0	461	0	0	51.2	359	0	0	51.2	51.2	974	0	769	0	205	0	102	0	51.2	102	154	256	0	0	51.2	0	51.2	0	0	51.2	0	0	0	102	256	0	0	1.43e+03	0	51.2	0	0	0	0	0	0	0	0	51.2	1.69e+03	51.2	0	0	0	0	0	410	0	0	0	615	359	0	0	359	410	205	51.2	0	0	1.33e+03	0	51.2	0	205	0	0	0	51.2	0	0	0	256	256	0	51.2	0	51.2	0	666	102	410	1.54e+03	0	307	51.2	256	51.2	615	0	0	0	0	0	0	307	0	51.2	0	0	0	0	102	51.2	0	51.2	102	0	0	0	51.2	256	51.2	51.2	256	0	0	0	51.2	51.2	0	0	0	51.2	0	1.18e+03	0	256	0	51.2	51.2	461	51.2	0	307	922	51.2	0	0	769	0	51.2	0	615	615	0	871	2.1e+03	0	564	51.2	0	564	0	0	1.84e+03	205	0	410	0	102	154	0	0	0	922	51.2	1.23e+03	0	0	359	0	0	256	0	0	1.13e+03	0	0	0	154	0	0	102	307	0	0	205	0	512	0	1.33e+03	0	0	51.2	512	0	51.2	0	461	0	359	51.2	0	154	0	0	256	0	0	0	0	0	102	0	51.2	0	0	359	102	51.2	0	0	0	0	154	102	51.2	154	0	410	0	0	0	205	0	0	0	0	461	974	0	0	154	307	256	0	102	102	0	154	1.08e+03	0	0	359	0	0	102	51.2	0	0	0	256	51.2	0	0	615	51.2	0	205	0	0	102	205	0	102	0	0	0	205	666	154	102	0	0	0	51.2	359	102	51.2	256	0	51.2	0	51.2	0	51.2	51.2	154	102	0	1.79e+03	256	974	410	564	0	0	0	0	0	1.08e+03	256	205	359	0	717	0	1.18e+03	51.2	1.64e+03	0	51.2	1.38e+03	0	0	0	0	666	154	512	0	51.2	0	102	0	512	0	51.2	102	154	974	51.2	0	0	0	974	0	51.2	0	51.2	0	0	0	0	461	51.2	0	410	51.2	0	0	410	102	0	51.2	0	0	974	0	51.2	51.2	0	0	0	461	0	0	0	0	51.2	512	0	205	0	0	0	102	974	0	2.72e+03	0	1.84e+03	205	0	769	205	0	0	0	0	102	0	0	0	0	0	0	0	51.2	0	0	0	0	0	205	51.2	0	256	564	0	51.2	0	359	0	0	0	0	51.2	51.2	307	307	256	307	205	256	0	51.2	154	0	0	0	0	0	154	0	410	0	0	974	0	1.64e+03	820	0	154	0	51.2	1.02e+03	205	205	102	359	256	154	256	0	0	512	0	0	154	0	2.66e+03	307	0	0	51.2	0	0	154	0	205	922	102	359	0	0	0	0	0	0	0	0	0	0	51.2	0	0	359	0	154	0	0	51.2	0	0	0	0	0	1.43e+03	717	0	0	769	0	1.23e+03	0	0	0	51.2	0	51.2	51.2	0	0	359	1.02e+03	0	0	154	154	0	0	102	0	102	0	0	0	256	0	307	0	205	0	51.2	0	2.25e+03	615	0	410	1.13e+03	0	0	0	512	0	0	256	0	0	0	0	205	0	205	51.2	0	0	0	51.2	0	102	205	0	0	0	0	359	0	0	0	410	0	0	51.2	0	0	0	51.2	0	0	0	0	205	0	0	0	0	51.2	0	102	0	2.97e+03	0	717	0	51.2	615	0	51.2	0	0	0	0	564	0	205	51.2	51.2	102	102	51.2	51.2	0	0	717	0	0	0	512	205	0	205	154	512	51.2	154	359	51.2	205	0	205	769	102	0	205	0	0	102	51.2	102	205	359	512	0	461	0	0	0	410	0	0	512	154	1.08e+03	0	0	307	0	615	0	51.2	102	0	0	0	0	461	0	0	0	0	0	0	922	102	0	0	0	0	0	0	205	102	0	0	51.2	51.2	410	307	102	0	0	51.2	51.2	0	0	102	0	0	512	0	0	410	0	0	0	0	51.2	0	154	0	0	51.2	256	0	1.13e+03	51.2	205	461	0	51.2	0	0	0	102	51.2	205	0	51.2	51.2	154	0	0	0	0	102	0	307	51.2	0	820	51.2	0	0	0	0	0	0	102	0	102	51.2	410	1.38e+03	51.2	0	1.28e+03	564	0	615	0	0	0	0	1.08e+03	0	1.64e+03	0	256	0	769	512	0	0	102	564	51.2	154	564	0	0	0	1.74e+03	1.74e+03	102	512	359	102	0	1.08e+03	51.2	0	0	0	0	0	410	0	205	922	51.2	666	102	0	0	717	51.2	0	0	0	51.2	0	307	102	0	769	51.2	0	0	0	154	51.2	205	0	0	102	359	0	0	0	51.2	0	307	0	0	0	0	0	51.2	102	666	307	0	51.2	0	564	0	0	0	666	51.2	0	51.2	0	0	0	0	0	1.43e+03	0	0	307	102	0	0	0	1.02e+03	0	820	0	0	615	51.2	51.2	0	0	0	666	410	0	0	820	0	51.2	0	0	359	0	0	102	0	0	0	820	769	0	0	871	1.08e+03	0	0	154	666	359	0	359	102	0	0	205	205	359	0	1.08e+03	0	51.2	154	0	0	51.2	102	0	0	0	0	0	102	769	0	0	359	0	0	769	51.2	0	0	0	205	0	0	51.2	256	0	0	0	0	307	0	0	51.2	205	256	0	154	1.18e+03	205	0	256	0	0	0	0	871	0	307	0	154	0	0	51.2	0	0	307	769	0	0	0	0	0	0	51.2	102	0	102	0	0	0	0	1.69e+03	974	0	0	102	0	717	154	307	717	0	307	0	51.2	0	0	0	0	0	0	154	0	51.2	154	717	0	0	0	922	410	0	0	717	51.2	0	0	0	0	102	51.2	1.33e+03	154	0	717	51.2	0	0	154	666	0	0	0	0	51.2	769	0	0	0	307	0	0	51.2	359	256	307	0	51.2	359	0	0	359	0	154	0	0	102	102	0	307	205	51.2	0	51.2	0	0	0	0	0	51.2	102	0	256	51.2	256	0	0	51.2	0	51.2	0	0	0	0	51.2	0	0	307	0	102	359	1.08e+03	0	0	0	461	205	102	359	154	0	0	0	0	0	51.2	102	0	0	102	0	0	154	51.2	0	0	0	1.33e+03	0	769	0	0	359	564	0	307	0	205	154	0	0	51.2	0	0	0	0	0	0	0	102	0	0	0	51.2	0	51.2	0	0	0	0	0	0	205	0	51.2	256	0	0	0	0	0	256	0	512	0	51.2	0	0	102	51.2	0	102	0	0	564	0	0	1.74e+03	102	256	51.2	0	51.2	0	154	102	0	359	0	0	102	0	51.2	102	0	512	102	0	0	0	51.2	666	154	51.2	307	0	102	564	410	0	205	0	102	51.2	102	1.13e+03	0	0	1.64e+03	0	871	0	0	1.08e+03	0	51.2	717	0	461	0	0	1.59e+03	154	461	51.2	0	0	461	0	0	154	769	154	256	51.2	307	0	0	0	359	51.2	307	1.23e+03	51.2	512	0	1.08e+03	0	51.2	0	51.2	359	256	256	0	205	0	0	0	307	0	0	974	0	102	1.13e+03	0	1.08e+03	0	512	0	51.2	256	0	51.2	0	0	0	0	1.69e+03	564	410	0	205	0	0	205	0	0	256	0	51.2	0	0	0	0	256	0	0	0	0	0	359	0	359	256	205	359	0	102	0	0	0	0	0	0	0	0	1.33e+03	0	512	0	0	717	0	0	0	0	0	51.2	0	1.13e+03	0	1.28e+03	0	51.2	0	410	102	51.2	1.13e+03	51.2	154	51.2	51.2	0	51.2	0	0	0	154	0	0	0	0	51.2	0	0	0	0	0	0	0	1.02e+03	0	0	0	0	0	51.2	102	51.2	0	51.2	717	256	461	102	0	51.2	0	0	410	0	0	0	0	871	0	307	0	256	1.13e+03	0	51.2	0	102	307	0	0	0	0	0	154	0	0	102	564	307	0	0	410	0	974	0	102	0	717	1.18e+03	0	1.33e+03	0	0	666	871	615	0	0	0	564	0	154	0	51.2	51.2	0	0	0	0	0	0	0	51.2	0	0	461	0	922	0	0	0	0	154	0	0	0	256	0	564	0	0	0	102	205	666	51.2	154	0	1.33e+03	512	51.2	1.28e+03	1.59e+03	820	307	205	51.2	0	0	717	0	0	0	666	820	0	461	0	205	0	0	0	564	0	51.2	717	154	1.74e+03	0	0	922	0	0	512	51.2	51.2	102	1.02e+03	0	1.08e+03	717	0	256	1.18e+03	154	307	0	154	820	0	0	51.2	51.2	0	0	0	615	871	359	615	1.33e+03	410	51.2	154	0	0	51.2	51.2	922	0	205	0	0	154	1.13e+03	51.2	0	461	0	0	0	256	154	0	0	871	461	0	102	0	154	0	0	0	615	102	666	0	0	1.02e+03	154	0	0	0	1.02e+03	0	51.2	0	0	154	0	0	0	0	0	0	154	0	0	256	154	0	0	0	51.2	51.2	2.05e+03	51.2	102	0	0	0	0	0	0	0	256	0	0	51.2	51.2	0	102	0	205	0	256	102	51.2	0	359	0	0	0	461	0	615	0	0	0	359	0	0	717	102	0	461	51.2	0	410	820	0	51.2	0	0	154	51.2	410	307	51.2	0	0	307	0	0	0	0	102	307	102	205	0	666	205	0	0	0	0	1.9e+03	0	0	359	0	0	0	0	256	0	307	0	0	51.2	0	0	0	0	256	0	51.2	0	51.2	0	0	102	0	0	307	51.2	102	256	0	0	0	461	0	0	154	0	0	820	0	0	205	615	0	205	410	256	0	1.84e+03	205	0	51.2	51.2	154	717	0	154	461	0	0	307	0	512	0	615	1.49e+03	51.2	205	51.2	0	0	0	102	1.74e+03	154	0	1.64e+03	615	0	0	51.2	0	0	0	0	0	0	2.66e+03	0	0	0	564	0	205	0	0	0	0	0	0	1.23e+03	0	51.2	51.2	102	205	102	51.2	0	0	0	51.2	1.23e+03	102	0	154	0	0	154	0	0	0	461	717	0	717	0	0	0	0	0	1.84e+03	1.02e+03	0	0	51.2	0	0	0	0	0	615	410	205	461	0	1.02e+03	410	359	205	0	0	0	461	461	0	51.2	512	0	0	0	0	0	307	0	0	769	51.2	256	0	0	0	0	0	205	0	0	0	1.02e+03	0	0	154	51.2	51.2	0	512	0	0	0	410	51.2	51.2	51.2	0	51.2	1.13e+03	0	666	0	2.61e+03	256	359	0	102	2.15e+03	205	0	666	0	0	512	0	154	666	0	0	1.02e+03	1.64e+03	0	0	1.02e+03	564	0	0	0	512	0	51.2	205	0	256	0	154	205	512	410	1.9e+03	0	102	0	1.49e+03	0	51.2	0	0	974	0	205	461	51.2	0	0	102	0	0	871	359	205	0	0	102	51.2	0	154	0	0	410	307	256	0	512	0	666	102	461	51.2	0	0	0	1.02e+03	1.18e+03	0	0	2e+03	0	461	1.18e+03	717	461	205	0	0	0	0	0	0	0	154	51.2	0	359	0	307	51.2	871	51.2	51.2	0	0	0	564	0	51.2	205	0	0	0	0	0	0	0	0	0	0	0	0	0	0	0	0	0	51.2	0	359	666	0	0	0	0	0	51.2	102	0	0	0	0	0	51.2	0	0	615	717	0	820	0	769	154	717	51.2	1.79e+03	0	1.02e+03	0	922	0	256	0	0	102	359	0	0	0	51.2	0	2.51e+03	0	0	0	461	0	0	564	410	205	0	0	0	102	0	0	0	0	51.2	0	1.02e+03	51.2	0	0	0	0	256	0	820	0	0	0	0	0	51.2	0	0	307	769	2.05e+03	564	1.18e+03	0	0	307	0	102	359	0	51.2	154	51.2	461	51.2	974	820	102	1.33e+03	1.18e+03	154	0	0	0	0	0	769	0	0	0	0	0	307	307	0	0	0	0	0	0	871	307	0	564	0	359	0	0	0	154	0	205	0	769	0	0	0	0	0	307	51.2	0	51.2	0	256	0	0	0	461	0	1.28e+03	0	717	1.28e+03	0	0	307	0	102	102	461	0	0	0	769	0	51.2	512	1.43e+03	1.38e+03	102	0	102	102	51.2	0	205	0	102	0	51.2	102	0	256	0	0	0	0	359	51.2	0	0	0	0	154	0	0	0	0	0	871	0	0	922	0	0	0	0	0	0	0	51.2	0	0	205	102	51.2	1.59e+03	0	1.49e+03	0	307	0	0	1.38e+03	51.2	0	564	154	512	769	0	0	0	51.2	0	51.2	51.2	102	0	1.54e+03	256	0	0	51.2	461	0	461	205	0	307	0	615	154	0	0	51.2	615	0	461	0	359	0	410	205	256	0	1.9e+03	0	0	0	0	0	0	0	0	615	564	0	0	0	307	0	307	256	154	51.2	0	1.38e+03	0	154	871	974	154	102	102	51.2	0	0	0	0	102	0	0	359	102	51.2	154	0	0	0	2.1e+03	0	0	154	51.2	0	0	922	769	0	154	0	51.2	974	154	0	256	359	51.2	0	0	0	0	0	461	0	51.2	0	615	666	769	0	205	102	0	205	205	461	51.2	0	205	1.23e+03	0	0	0	256	0	512	0	0	1.59e+03	0	0	717	512	0	102	0	205	307	51.2	0	0	0	0	512	0	0	0	51.2	51.2	0	154	51.2	51.2	0	0	0	1.13e+03	1.02e+03	512	0	307	0	0	307	359	51.2	0	307	51.2	51.2	1.08e+03	461	0	0	205	564	102	0	307	0	154	0	0	0	0	820	461	615	205	102	512	0	51.2	51.2	102	0	205	0	0	0	0	51.2	0	974	102	0	0	51.2	717	0	256	0	615	0	51.2	461	205	0	51.2	154	102	154	0	0	0	0	0	0	205	0	0	0	0	0	1.08e+03	0	666	154	974	717	0	51.2	0	564	0	564	51.2	0	307	461	102	2.61e+03	0	154	410	0	51.2	0	51.2	0	0	0	0	0	461	410	461	1.08e+03	0	871	102	51.2	0	0	51.2	0	1.69e+03	102	0	154	51.2	0	461	0	0	0	154	0	51.2	0	102	51.2	51.2	51.2	51.2	51.2	0	256	51.2	1.54e+03	154	0	0	0	154	461	0	102	256	154	0	51.2	0	51.2	0	0	820	0	102	51.2	0	0	0	51.2	102	0	1.02e+03	51.2	0	0	0	102	0	0	102	0	0	564	51.2	51.2	51.2	205	256	51.2	51.2	512	154	0	1.13e+03	0	512	51.2	0	0	0	359	0	154	51.2	0	51.2	51.2	154	0	102	205	0	0	51.2	102	359	0	0	256	0	615	0	51.2	0	359	51.2	0	102	0	2.05e+03	0	0	0	205	0	0	461	102	154	0	974	0	410	922	564	0	0	0	0	0	0	0	0	0	102	0	0	0	154	0	0	0	0	0	0	51.2	0	0	0	0	0	0	307	0	0	205	0	410	461	102	51.2	51.2	359	0	0	0	0	1.43e+03	51.2	102	410	0	205	0	102	0	51.2	51.2	256	205	0	0	0	205	615	0	102	0	0	359	307	0	0	666	0	256	0	51.2	0	0	0	0	154	0	0	0	512	154	154	102	0	0	51.2	0	0	102	0	102	307	0	769	0	307	0	0	359	0	0	0	51.2	0	0	871	0	102	0	717	256	0	1.18e+03	0	102	51.2	0	102	0	51.2	0	0	0	0	51.2	0	0	0	0	0	0	102	1.38e+03	51.2	461	0	51.2	154	410	51.2	0	205	359	102	0	0	512	0	102	0	51.2	871	0	1.18e+03	154	922	256	410	51.2	102	410	307	0	51.2	0	0	0	0	0	154	0	769	51.2	0	51.2	0	359	0	307	51.2	0	0	871	0	307	0	205	51.2	0	102	307	51.2	154	0	51.2	0	102	0	0	51.2	0	0	0	0	0	0	0	512	717	0	0	0	51.2	102	0	410	0	205	0	51.2	0	51.2	0	51.2	307	0	0	0	0	0	0	0	410	0	0	0	0	256	820	0	307	51.2	0	0	0	0	0	51.2	102	0	102	0	0	51.2	0	0	0	359	769	0	102	51.2	0	0	0	154	0	0	0	0	0	0	0	0	564	0	0	0	0	0	0	0	1.33e+03	0	205	0	922	256	0	256	512	102	0	256	0	0	0	307	0	1.02e+03	0	0	0	0	205	0	51.2	0	871	0	820	0	0	1.43e+03	974	0	769	1.08e+03	2.36e+03	0	0	205	512	769	0	0	461	102	0	51.2	0	0	0	0	0	102	0	154	974	0	51.2	0	0	1.33e+03	820	0	2.51e+03	205	51.2	461	410	615	922	307	359	0	256	0	564	871	0	769	0	0	0	205	717	51.2	0	0	1.49e+03	51.2	0	1.54e+03	0	2.82e+03	922	154	102	0	0	717	0	410	2.05e+03	0	0	102	102	102	0	0	717	410	512	51.2	1.74e+03	51.2	0	0	2.15e+03	51.2	0	307	461	0	0	974	102	0	307	1.9e+03	0	1.59e+03	154	0	0	102	205	154	51.2	51.2	154	0	0	0	205	0	0	0	0	0	102	769	0	0	51.2	922	307	51.2	717	205	205	0	512	461	0	0	0	0	0	410	0	615	0	0	154	51.2	256	102	51.2	0	154	102	51.2	0	0	0	0	0	307	0	307	0	512	0	0	0	0	0	359	512	410	564	0	0	51.2	307	359	0	102	0	0	0	615	51.2	0	102	51.2	0	0	51.2	0	0	0	205	0	0	0	51.2	0	0	0	974	0	0	0	564	0	256	0	1.43e+03	0	461	0	205	205	0	0	256	0	0	1.08e+03	51.2	0	1.49e+03	51.2	0	0	102	0	256	0	51.2	0	0	51.2	307	51.2	0	0	0	51.2	0	0	0	0	0	0	461	0	0	0	615	0	512	0	564	102	0	564	1.02e+03	0	51.2	51.2	205	0	51.2	1.13e+03	0	102	102	0	0	461	102	0	0	0	410	0	359	0	461	102	0	154	0	51.2	51.2	1.02e+03	0	0	0	154	0	359	0	205	0	461	0	0	0	51.2	410	0	51.2	564	51.2	0	0	0	0	0	0	564	256	0	0	0	1.64e+03	51.2	0	0	0	0	0	154	51.2	51.2	0	102	205	359	1.18e+03	0	0	0	0	307	0	102	51.2	922	0	0	51.2	615	256	154	0	51.2	0	51.2	512	51.2	0	359	102	1.79e+03	359	51.2	0	564	0	102	154	461	0	51.2	0	307	0	0	51.2	0	51.2	0	0	0	0	0	0	0	0	0	461	769	0	564	51.2	0	154	0	359	0	102	0	51.2	0	0	0	0	0	51.2	0	0	51.2	0	0	0	0	205	0	256	307	0	0	51.2	0	0	0	307	0	51.2	51.2	512	769	51.2	307	102	51.2	102	0	0	205	0	51.2	0	410	154	51.2	102	0	102	51.2	256	154	102	0	154	0	0	0	51.2	205	0	0	0	1.69e+03	102	0	102	0	307	0	51.2	256	0	0	0	0	0	0	0	0	102	51.2	410	102	0	0	0	0	256	461	0	615	102	359	0	0	154	0	256	564	0	154	0	0	666	0	0	0	0	51.2	0	0	0	205	154	0	307	0	0	0	0	51.2	410	102	307	0	0	102	51.2	0	102	0	0	0	256	51.2	51.2	307	0	820	102	205	0	154	0	154	256	0	0	51.2	0	1.54e+03	102	922	205	922	0	1.13e+03	0	0	0	0	461	102	0	0	0	0	0	410	102	0	51.2	0	0	820	0	0	51.2	256	461	359	102	0	205	0	102	102	51.2	0	0	0	0	154	0	0	307	0	0	512	102	0	51.2	0	0	102	0	0	51.2	0	0	0	0	102	256	154	0	0	0	0	51.2	102	0	0	0	0	307	0	102	51.2	512	0	0	615	0	0	564	0	307	154	0	154	205	0	512	1.59e+03	0	0	461	51.2	0	359	154	102	51.2	0	615	205	51.2	0	0	51.2	205	666	0	51.2	0	0	102	0	154	256	0	564	51.2	0	0	410	0	51.2	0	0	0	102	512	0	51.2	0	256	0	0	102	102	0	0	0	0	0	0	359	0	410	0	256	0	102	0	0	51.2	0	0	0	0	0	0	51.2	102	359	0	154	51.2	0	0	0	51.2	0	0	666	0	0	0	154	0	51.2	0	51.2	0	205	0	307	205	1.08e+03	820	0	0	0	0	0	0	0	0	461	0	154	0	0	0	154	256	0	51.2	307	0	1.54e+03	820	922	0	0	564	0	102	0	102	51.2	0	102	0	0	0	0	102	256	0	461	0	0	0	205	0	102	51.2	51.2	51.2	51.2	1.43e+03	769	154	256	0	205	871	512	1.23e+03	461	0	0	0	51.2	154	0	410	0	0	0	205	0	154	256	0	51.2	0	0	410	51.2	410	0	0	0	0	564	0	51.2	51.2	0	0	205	0	0	256	0	0	0	0	0	51.2	0	51.2	0	205	51.2	615	512	0	0	0	1.08e+03	0	307	666	0	0	512	0	0	205	154	0	154	410	0	51.2	512	0	154	307	0	154	0	0	0	0	51.2	102	359	717	0	0	51.2	0	564	0	0	102	0	0	0	256	0	410	0	564	0	0	0	0	0	0	205	0	0	666	0	564	0	410	410	51.2	154	0	0	769	256	51.2	205	0	0	2.1e+03	0	51.2	0	0	256	359	922	0	0	51.2	0	0	0	0	0	0	0	0	51.2	0	0	51.2	1.33e+03	0	0	0	102	0	461	0	410	0	51.2	359	0	0	871	0	102	0	51.2	0	205	0	205	51.2	51.2	307	205	0	0	0	1.08e+03	0	0	0	102	102	51.2	51.2	0	410	0	0	102	102	205	102	0	0	0	0	102	205	154	564	0	102	0	0	871	0	0	51.2	512	0	0	0	1.02e+03	256	0	0	102	0	51.2	102	0	359	0	51.2	154	51.2	102	0	871	564	0	51.2	615	102	102	51.2	154	0	0	102	0	0	51.2	154	0	0	512	359	0	359	0	154	0	2.1e+03	1.08e+03	0	0	666	0	0	0	0	0	256	615	0	0	0	0	0	0	51.2	0	0	205	205	0	154	461	0	0	0	1.43e+03	51.2	0	0	307	0	51.2	256	0	359	0	0	0	0	205	0	0	0	0	0	0	461	0	154	0	102	359	359	615	0	102	307	0	0	0	205	0	0	0	205	0	0	0	0	51.2	0	205	0	51.2	0	0	0	0	0	154	0	51.2	102	359	0	0	307	0	256	0	359	0	51.2	0	0	0	0	205	307	0	0	1.33e+03	102	359	0	0	0	0	51.2	1.43e+03	0	0	615	0	51.2	205	0	256	0	0	0	461	461	0	0	1.23e+03	0	0	0	0	256	0	102	51.2	0	51.2	51.2	0	0	0	0	0	0	0	0	154	0	0	51.2	0	0	154	0	0	461	51.2	154	0	0	0	256	0	410	51.2	0	0	0	102	51.2	0	0	102	0	51.2	0	51.2	0	51.2	0	0	102	666	0	0	0	205	0	0	0	666	769	0	0	1.43e+03	359	0	0	205	0	1.02e+03	922	0	666	0	0	0	769	0	0	51.2	0	0	0	256	0	0	0	0	0	512	0	0	461	0	0	410	51.2	0	0	0	102	717	0	0	0	0	0	0	0	0	0	0	51.2	0	0	51.2	102	102	51.2	0	0	0	0	0	307	51.2	51.2	51.2	102	0	0	51.2	307	0	154	0	0	0	256	717	205	0	205	0	410	51.2	1.08e+03	0	0	0	205	51.2	0	0	0	0	51.2	102	0	51.2	359	461	461	769	307	0	0	0	307	0	461	256	0	0	102	102	0	0	1.13e+03	0	0	51.2	0	410	0	410	102	51.2	0	410	0	0	0	410	154	154	0	0	0	102	564	1.08e+03	51.2	0	0	0	0	820	0	0	0	0	0	102	615	0	102	0	717	51.2	0	0	0	2.25e+03	0	51.2	461	307	0	102	0	0	0	0	0	0	0	0	0	0	0	0	0	0	102	0	51.2	717	51.2	0	51.2	0	154	102	154	0	0	1.23e+03	0	0	1.18e+03	0	0	51.2	0	154	154	1.54e+03	0	769	0	1.02e+03	0	102	512	0	359	0	307	0	564	0	0	102	0	0	0	0	154	0	0	0	0	0	205	0	564	0	102	0	0	0	0	102	0	410	0	307	154	0	0	0	0	0	51.2	0	0	0	0	51.2	0	51.2	154	0	51.2	154	205	0	256	0	0	0	102	0	307	0	820	51.2	51.2	0	102	102	307	0	102	51.2	0	1.43e+03	154	717	0	51.2	0	256	0	51.2	0	0	154	51.2	51.2	51.2	820	256	0	0	154	0	1.33e+03	666	0	256	359	0	0	102	512	102	102	102	0	0	0	0	0	0	0	205	51.2	0	0	0	0	0	0	871	0	0	51.2	0	0	0	0	461	0	0	0	256	0	0	0	0	0	102	154	0	0	205	256	0	0	1.23e+03	820	564	0	1.02e+03	0	0	205	51.2	102	0	51.2	0	102	2.56e+03	0	564	0	0	307	0	51.2	0	51.2	0	0	0	0	0	0	51.2	51.2	102	0	0	0	0	0	0	0	0	0	0	410	0	461	666	0	51.2	0	0	0	0	51.2	256	0	307	0	2.1e+03	51.2	0	0	51.2	154	307	102	102	0	154	0	0	0	102	0	0	0	0	1.23e+03	0	0	512	307	0	0	0	0	461	0	0	0	359	0	0	102	0	205	51.2	0	205	0	102	0	0	359	974	0	51.2	0	0	0	102	0	102	0	410	0	307	0	51.2	0	0	0	0	0	0	0	0	512	51.2	0	0	0	0	154	0	51.2	0	0	820	922	1.64e+03	769	102	0	974	307	0	51.2	0	256	51.2	0	0	0	205	0	359	0	205	769	0	307	0	205	102	0	0	0	51.2	0	0	0	102	0	51.2	51.2	0	0	51.2	0	1.02e+03	0	0	0	0	102	51.2	51.2	0	0	102	51.2	0	0	0	0	0	102	0	0	0	154	0	51.2	820	0	0	0	0	0	0	102	0	154	0	0	51.2	0	0	0	0	0	0	0	51.2	0	0	0	307	205	0	51.2	1.23e+03	0	0	0	461	51.2	51.2	256	0	51.2	0	154	0	51.2	0	0	0	256	0	0	0	0	256	512	0	0	1.64e+03	0	51.2	256	0	0	0	51.2	564	0	0	0	0	0	154	0	922	0	51.2	51.2	0	0	0	0	51.2	0	410	0	0	0	0	51.2	0	307	0	0	0	0	0	102	0	51.2	0	51.2	0	0	0	1.38e+03	0	0	615	0	0	0	0	154	0	0	307	0	102	769	0	0	51.2	359	51.2	666	51.2	0	51.2	1.33e+03	0	359	359	0	51.2	0	0	410	154	307	51.2	0	0	256	0	51.2	0	461	410	0	51.2	461	0	512	0	102	0	0	0	0	307	0	0	0	0	0	0	0	564	0	717	1.38e+03	1.18e+03	0	1.74e+03	0	51.2	0	769	1.43e+03	0	0	0	0	0	0	0	0	0	256	0	0	0	0	0	0	0	51.2	102	51.2	205	51.2	51.2	51.2	717	0	0	0	0	0	0	0	102	0	0	0	0	0	0	0	0	51.2	102	0	0	0	0	0	51.2	871	0	0	0	0	102	461	51.2	0	51.2	0	0	0	154	102	0	205	0	0	0	0	102	102	256	51.2	0	51.2	0	154	0	0	0	359	0	0	0	51.2	0	0	0	1.69e+03	0	0	1.02e+03	871	0	0	0	51.2	51.2	820	0	0	102	0	0	0	0	0	0	0	0	0	0	0	0	102	0	0	0	769	0	0	0	922	0	461	0	0	359	51.2	0	51.2	0	0	51.2	0	0	0	0	205	0	0	102	1.23e+03	1.08e+03	0	102	1.02e+03	0	0	256	154	0	0	0	0	922	0	359	0	0	0	0	0	0	0	0	0	0	0	205	307	0	0	0	0	1.13e+03	2e+03	0	51.2	0	256	0	769	0	0	717	102	205	1.28e+03	0	871	1.33e+03	1.13e+03	307	564	0	51.2	0	0	0	51.2	0	0	512	0	0	0	0	102	1.08e+03	0	0	0	51.2	154	0	307	0	0	102	615	359	0	564	717	410	154	0	51.2	0	0	666	154	0	0	0	256	102	0	0	0	359	0	256	256	102	0	51.2	0	0	51.2	0	0	2.31e+03	0	0	2e+03	51.2	1.49e+03	0	461	564	410	410	51.2	0	256	0	0	307	51.2	0	0	0	0	0	0	0	0	0	0	0	0	0	0	0	0	102	0	0	0	0	256	0	51.2	0	0	205	0	0	0	0	0	0	0	0	717	1.43e+03	0	51.2	102	0	51.2	256	51.2	51.2	1.28e+03	0	0	0	0	0	0	0	51.2	0	0	51.2	102	51.2	0	0	0	0	0	0	0	1.28e+03	154	102	102	0	615	0	0	0	154	0	154	0	0	0	0	0	154	205	0	0	1.49e+03	0	0	0	256	0	0	51.2	51.2	51.2	0	0	0	0	102	1.43e+03	51.2	154	102	0	307	512	0	1.59e+03	0	307	51.2	0	51.2	0	0	0	0	0	0	0	0	0	51.2	0	0	51.2	0	0	0	0	0	0	0	0	0	922	0	0	0	154	102	256	0	51.2	0	0	0	0	51.2	0	256	51.2	0	410	0	871	0	51.2	0	205	205	0	102	205	0	0	0	0	256	0	0	0	0	0	0	512	922	0	1.9e+03	410	974	256	51.2	205	0	3.07e+03	0	0	564	974	51.2	0	0	922	51.2	0	102	256	0	0	307	0	0	307	0	615	0	0	51.2	51.2	1.64e+03	0	359	51.2	0	0	102	102	0	256	154	0	0	102	0	0	0	205	51.2	154	0	0	154	0	0	51.2	0	0	0	0	102	410	0	0	0	0	0	0	0	102	0	0	0	0	1.49e+03	0	102	51.2	205	102	0	0	0	0	0	0	205	0	51.2	102	0	0	1.33e+03	0	0	769	0	51.2	359	51.2	0	0	51.2	0	0	0	717	461	154	0	0	0	205	0	820	0	51.2	51.2	0	0	102	0	102	0	0	307	256	51.2	512	0	51.2	0	0	0	205	51.2	205	0	51.2	0	205	0	0	51.2	0	0	0	102	0	0	0	0	0	51.2	205	0	51.2	461	0	0	0	1.28e+03	0	154	256	102	0	0	0	0	0	154	0	461	51.2	0	0	0	871	51.2	0	359	205	0	0	0	0	512	0	0	717	205	256	154	0	51.2	0	0	154	410	359	1.38e+03	0	1.38e+03	256	307	0	51.2	0	922	0	205	0	0	0	0	256	0	0	0	0	0	1.9e+03	0	1.74e+03	102	1.02e+03	256	51.2	359	0	769	102	0	102	512	0	0	154	51.2	51.2	1.33e+03	717	51.2	0	102	0	256	0	0	51.2	51.2	307	0	0	154	0	0	51.2	359	51.2	0	0	154	0	51.2	0	102	51.2	0	154	0	0	307	0	410	0	0	0	0	0	0	0	0	307	0	102	154	205	51.2	51.2	0	51.2	102	0	51.2	0	0	0	154	0	0	102	102	0	1.18e+03	307	0	0	0	51.2	0	0	0	0	0	51.2	0	0	51.2	0	0	0	0	51.2	102	0	0	461	102	615	51.2	0	0	410	0	0	0	51.2	0	0	512	0	256	0	0	2.31e+03	1.33e+03	0	0	0	0	0	1.69e+03	0	0	0	0	410	0	0	512	0	0	461	205	922	0	0	1.13e+03	0	0	51.2	0	0	0	51.2	0	0	0	0	256	51.2	51.2	0	0	0	0	0	0	0	769	359	0	51.2	564	0	0	102	51.2	102	0	102	0	0	307	0	102	0	102	0	615	0	0	0	0	102	51.2	51.2	666	0	0	51.2	154	0	51.2	0	102	0	359	0	0	0	0	0	0	0	51.2	0	51.2	0	0	0	0	0	0	51.2	0	461	0	0	0	307	0	102	205	205	0	0	102	0	102	0	461	0	256	0	974	0	0	0	51.2	359	0	256	0	256	512	461	0	51.2	102	0	0	0	51.2	359	256	1.13e+03	0	256	564	0	0	1.02e+03	154	0	0	102	0	0	0	0	102	0	51.2	0	0	102	307	0	0	0	0	0	0	51.2	102	0	0	307	0	0	307	0	51.2	0	0	51.2	0	0	0	51.2	154	0	410	51.2	0	410	0	0	0	0	0	0	51.2	0	0	0	359	0	0	0	359	154	0	51.2	0	0	410	256	359	0	0	2.2e+03	0	51.2	307	0	359	51.2	0	0	0	0	0	0	102	0	0	0	0	0	0	666	256	0	922	51.2	410	564	0	461	1.28e+03	0	0	615	0	51.2	359	0	0	0	410	154	0	0	4.97e+03	51.2	1.69e+03	0	0	102	0	51.2	51.2	0	51.2	0	0	359	102	205	0	51.2	0	0	512	0	51.2	51.2	0	0	51.2	0	0	0	0	0	0	0	51.2	1.18e+03	0	0	359	0	0	307	256	0	0	0	51.2	307	0	102	0	0	0	0	564	205	0	0	0	1.38e+03	0	51.2	102	51.2	51.2	0	0	0	256	102	0	461	0	0	0	922	0	102	0	0	0	0	0	0	51.2	0	51.2	0	359	0	0	51.2	0	0	0	0	0	0	0	102	0	0	512	0	0	0	0	0	359	51.2	871	256	0	0	359	0	0	256	0	0	0	974	0	307	0	0	0	410	51.2	256	359	0	0	51.2	1.33e+03	0	0	0	51.2	0	0	0	205	0	615	0	0	0	0	102	0	102	51.2	0	307	512	102	0	0	0	0	51.2	0	0	154	0	205	51.2	0	0	615	410	102	0	205	0	0	0	461	0	0	0	0	0	0	0	51.2	307	0	0	0	51.2	0	0	0	0	0	0	102	0	307	51.2	0	0	154	102	0	154	0	0	154	0	51.2	154	615	256	0	256	51.2	0	0	0	0	51.2	51.2	0	0	0	0	2e+03	51.2	51.2	1.23e+03	0	0	0	0	0	0	51.2	0	0	0	0	0	102	0	0	256	0	666	0	1.38e+03	51.2	0	0	0	307	307	615	256	359	0	0	307	0	102	0	0	0	0	0	154	0	0	0	102	0	51.2	0	0	0	0	0	0	0	307	0	205	51.2	51.2	51.2	0	102	0	205	0	0	0	205	205	0	154	0	0	0	0	0	0	205	0	0	0	0	51.2	102	51.2	0	51.2	0	359	0	51.2	0	1.08e+03	0	0	0	0	615	0	256	0	0	1.69e+03	0	1.28e+03	0	666	512	51.2	0	0	0	0	0	0	51.2	51.2	0	0	154	51.2	820	0	0	0	0	0	0	1.13e+03	0	0	1.13e+03	51.2	0	0	256	0	51.2	0	0	1.49e+03	0	0	51.2	769	0	0	102	51.2	0	0	0	51.2	0	51.2	0	102	0	0	0	51.2	51.2	0	205	0	0	0	1.64e+03	0	51.2	51.2	564	307	0	1.13e+03	0	512	0	0	102	0	0	0	0	1.08e+03	0	0	666	0	51.2	512	154	0	51.2	51.2	154	0	154	0	0	102	0	51.2	564	256	0	0	0	51.2	0	0	102	0	820	0	0	871	1.54e+03	1.08e+03	51.2	102	154	820	51.2	615	922	205	205	0	0	205	564	974	256	410	0	615	102	51.2	0	0	0	0	51.2	0	0	0	1.23e+03	0	461	0	154	0	102	0	0	820	564	205	0	0	410	0	0	0	1.02e+03	102	0	154	0	0	359	154	0	0	0	0	0	154	0	0	0	0	51.2	205	0	0	0	51.2	0	0	1.38e+03	0	0	1.18e+03	0	0	51.2	0	0	0	0	51.2	0	0	0	0	0	0	0	564	154	0	0	0	512	51.2	0	0	256	0	51.2	0	51.2	564	0	0	0	0	51.2	0	0	0	0	0	359	0	0	0	51.2	0	51.2	102	0	0	0	0	0	0	0	0	0	51.2	0	51.2	0	0	0	0	0	0	0	0	0	0	0	102	0	359	0	0	102	0	51.2	0	205	0	0	0	0	51.2	205	0	0	102	0	102	0	564	51.2	717	1.08e+03	0	0	154	0	0	871	256	0	0	154	0	0	51.2	0	307	359	0	410	102	0	0	0	0	0	615	1.28e+03	0	102	51.2	0	1.08e+03	0	0	0	0	1.43e+03	0	0	0	205	307	0	51.2	0	205	0	0	0	51.2	51.2	0	102	0	0	0	0	0	0	256	0	0	51.2	51.2	0	154	0	0	154	0	0	0	0	51.2	0	0	359	564	154	154	51.2	51.2	0	0	615	0	0	0	1.38e+03	51.2	0	512	205	359	0	359	0	0	102	820	102	0	0	0	1.23e+03	1.02e+03	0	256	717	0	0	154	0	51.2	0	51.2	307	0	0	51.2	0	102	0	51.2	307	0	0	0	0	0	0	51.2	205	1.23e+03	461	0	0	51.2	0	0	0	51.2	51.2	0	51.2	102	871	102	0	0	154	461	0	51.2	0	51.2	0	0	0	0	0	0	307	0	0	307	0	0	205	0	0	102	0	461	0	615	51.2	0	871	564	51.2	0	0	51.2	102	1.13e+03	102	0	512	0	51.2	0	0	51.2	666	0	410	51.2	51.2	0	0	0	871	256	307	51.2	0	359	0	0	0	0	0	51.2	0	256	0	0	102	0	0	461	0	1.23e+03	0	0	461	0	154	0	0	0	205	154	51.2	307	0	0	0	51.2	102	0	410	0	51.2	0	51.2	0	0	102	0	512	154	0	102	1.43e+03	820	0	0	0	820	0	0	0	717	154	0	0	615	0	0	1.13e+03	0	0	0	512	0	51.2	256	0	102	359	205	0	0	51.2	0	154	769	154	0	0	0	0	51.2	256	1.54e+03	0	154	4.46e+03	0	974	0	410	0	102	51.2	51.2	102	0	256	102	1.08e+03	0	0	51.2	0	0	0	0	0	51.2	0	0	0	0	0	0	1.9e+03	51.2	0	564	0	1.69e+03	0	51.2	0	0	0	0	359	615	102	0	0	2.36e+03	102	0	0	0	0	0	0	512	1.54e+03	51.2	0	0	1.49e+03	102	0	0	359	0	0	0	0	154	0	0	256	0	154	0	0	0	0	0	102	0	0	0	0	0	154	0	359	102	0	51.2	0	0	51.2	0	0	0	0	769	0	359	102	51.2	0	0	0	0	410	0	0	307	359	0	154	0	0	205	0	102	615	0	0	410	0	0	0	0	0	0	0	615	0	461	0	410	0	154	51.2	0	102	0	0	0	51.2	51.2	102	0	0	0	3.18e+03	0	0	0	307	51.2	51.2	0	0	0	820	0	0	0	0	0	0	0	0	0	820	0	0	0	0	51.2	0	154	0	0	0	154	51.2	0	256	0	0	0	0	0	1.23e+03	154	0	205	0	0	51.2	0	154	0	0	0	0	0	0	0	102	0	256	102	0	0	256	51.2	0	0	461	51.2	51.2	256	0	1.13e+03	205	0	51.2	615	512	0	410	2.1e+03	564	769	102	974	1.38e+03	51.2	0	410	0	1.13e+03	2.1e+03	0	0	205	256	0	205	0	51.2	0	1.33e+03	0	205	0	615	102	0	0	0	154	154	307	0	0	922	512	1.08e+03	51.2	0	307	0	102	0	0	0	0	0	0	512	0	0	154	922	0	0	154	0	1.9e+03	0	1.33e+03	51.2	615	205	615	51.2	1.64e+03	102	307	0	0	0	2.25e+03	0	1.23e+03	102	0	0	0	0	0	0	0	0	512	51.2	307	615	51.2	0	0	154	0	0	0	0	0	0	0	0	0	0	0	0	0	0	51.2	1.02e+03	51.2	0	0	0	51.2	0	0	359	666	0	0	154	0	102	0	0	0	0	0	0	307	0	0	0	154	410	51.2	0	0	307	0	0	0	666	0	0	256	0	0	0	0	0	0	0	51.2	0	0	0	0	102	717	51.2	0	0	0	820	0	0	1.18e+03	154	410	0	0	0	1.43e+03	0	1.02e+03	256	0	1.08e+03	0	717	0	0	871	51.2	1.59e+03	51.2	0	51.2	0	51.2	0	0	0	0	102	0	0	0	0	0	51.2	0	102	0	0	0	102	256	461	0	0	51.2	51.2	0	0	0	871	0	205	0	0	0	564	0	154	51.2	0	0	0	102	51.2	0	0	0	0	0	0	461	461	820	0	51.2	0	102	0	0	512	1.02e+03	1.54e+03	0	0	0	0	0	0	0	0	0	1.84e+03	51.2	205	359	102	0	0	51.2	0	0	154	0	102	0	0	0	0	0	0	0	922	102	0	51.2	0	51.2	666	461	51.2	359	615	820	820	769	512	615	0	307	0	0	0	0	0	0	102	256	0	0	0	0	51.2	0	51.2	0	102	0	102	769	0	615	0	0	154	564	0	51.2	0	0	205	307	102	0	256	51.2	0	0	0	0	0	359	717	102	0	0	0	564	359	0	0	0	0	666	0	51.2	769	51.2	0	1.59e+03	0	0	0	0	0	0	51.2	102	974	769	769	154	51.2	512	0	0	0	102	0	0	564	0	0	0	0	461	512	0	0	51.2	2.15e+03	461	102	0	0	0	0	1.08e+03	256	0	51.2	0	0	51.2	0	0	205	51.2	410	461	51.2	0	0	0	205	0	0	0	0	154	51.2	461	512	820	205	51.2	0	0	51.2	0	0	0	0	0	0	51.2	0	0	974	0	0	0	154	0	1.13e+03	0	0	0	0	0	0	0	0	0	0	51.2	0	0	154	0	0	0	205	154	0	102	154	0	1.18e+03	922	0	0	0	102	307	0	51.2	0	0	51.2	0	154	51.2	0	0	0	102	154	0	102	102	0	51.2	1.43e+03	0	871	0	51.2	256	0	0	102	0	51.2	0	51.2	1.64e+03	51.2	0	0	0	666	0	512	205	51.2	154	0	820	256	359	359	51.2	0	102	0	0	0	256	717	512	0	564	102	154	1.74e+03	0	0	0	0	51.2	512	0	615	512	256	51.2	922	205	0	0	0	0	0	461	0	1.33e+03	0	461	0	0	256	0	102	359	0	0	0	205	820	0	51.2	0	51.2	0	0	51.2	0	0	51.2	0	102	769	256	154	564	51.2	102	564	0	102	820	0	256	51.2	0	410	0	51.2	0	0	0	0	0	0	0	51.2	256	154	0	0	0	51.2	0	0	0	154	922	0	1.08e+03	0	0	666	51.2	820	717	0	51.2	307	0	51.2	256	769	0	820	102	0	0	0	0	512	102	154	51.2	51.2	0	102	51.2	0	359	0	0	51.2	256	256	102	0	666	564	0	871	0	0	1.02e+03	102	0	102	0	0	615	0	564	0	0	0	51.2	0	0	0	154	0	256	0	410	307	717	0	0	0	0	256	512	0	0	0	1.49e+03	0	666	102	154	0	0	205	1.23e+03	410	717	0	0	0	0	0	0	0	0	564	1.28e+03	615	0	0	0	0	0	0	0	154	0	0	205	0	0	0	0	51.2	0	0	0	0	0	307	307	0	0	51.2	0	0	0	0	0	0	0	51.2	0	256	0	0	0	410	51.2	0	0	1.13e+03	256	51.2	0	51.2	666	0	102	0	359	205	820	102	0	0	307	256	0	0	0	0	0	0	410	51.2	102	0	0	0	0	51.2	102	0	0	359	0	0	461	205	205	769	0	0	0	0	0	102	0	0	307	615	0	0	205	0	0	154	0	0	974	0	0	0	0	512	0	0	0	769	0	102	307	0	205	461	0	51.2	1.64e+03	0	0	0	0	0	0	0	154	51.2	0	51.2	102	102	51.2	102	820	51.2	0	0	307	102	0	205	410	0	51.2	205	0	0	102	0	307	0	0	410	0	0	0	0	51.2	0	0	0	1.13e+03	0	0	564	51.2	0	717	461	51.2	0	359	0	410	666	512	0	0	922	666	0	205	256	0	102	769	0	102	0	51.2	0	0	0	0	564	0	512	51.2	564	307	154	51.2	0	0	0	0	0	0	0	0	666	0	51.2	51.2	51.2	0	51.2	51.2	102	0	0	0	0	0	0	0	512	0	0	205	0	0	0	51.2	51.2	0	0	0	0	359	0	0	51.2	359	0	0	974	51.2	0	0	0	51.2	0	0	154	0	0	0	102	0	1.54e+03	51.2	0	0	0	717	359	0	1.79e+03	0	512	0	51.2	205	0	461	359	0	0	0	0	615	0	1.13e+03	256	0	769	0	51.2	0	974	0	0	1.23e+03	102	102	769	307	2.51e+03	205	717	51.2	0	0	871	0	0	0	0	0	615	0	0	0	51.2	0	0	666	1.43e+03	0	0	0	666	0	205	0	1.43e+03	102	666	1.08e+03	0	974	0	0	0	0	1.59e+03	2.05e+03	0	51.2	769	0	922	0	205	0	0	0	2.51e+03	0	769	1.9e+03	0	0	0	1.02e+03	0	410	0	1.69e+03	51.2	564	51.2	0	359	0	0	0	0	154	1.08e+03	0	0	0	0	0	0	1.13e+03	359	0	0	0	0	512	0	51.2	615	51.2	256	0	0	307	1.49e+03	0	666	666	51.2	0	0	0	0	307	359	0	0	461	0	0	0	51.2	0	0	0	512	0	0	51.2	974	0	102	0	820	666	205	0	461	0	0	0	0	51.2	0	0	0	1.74e+03	769	512	102	0	0	359	102	0	51.2	0	205	154	0	0	51.2	0	0	0	0	0	0	615	0	256	0	0	0	359	0	154	0	154	410	51.2	0	871	0	0	0	0	0	0	0	1.43e+03	0	769	0	0	0	0	0	102	461	0	410	1.08e+03	0	102	102	205	0	102	0	0	102	1.59e+03	102	51.2	0	307	0	0	51.2	0	102	0	0	0	0	0	0	0	0	154	0	256	0	0	0	0	102	0	0	51.2	0	461	0	0	307	0	0	0	51.2	0	0	51.2	0	0	0	359	0	102	0	102	0	51.2	0	410	0	0	256	0	0	102	0	154	51.2	615	0	0	256	0	1.13e+03	410	0	0	0	0	0	51.2	0	51.2	0	0	0	51.2	410	0	0	51.2	0	51.2	0	0	0	461	0	102	0	205	0	51.2	0	0	1.64e+03	51.2	0	102	0	820	0	307	0	0	256	0	461	0	0	0	0	0	51.2	51.2	307	205	0	51.2	0	0	0	0	0	0	256	51.2	1.18e+03	0	0	359	51.2	154	0	0	410	0	0	154	256	0	51.2	0	0	256	0	0	410	0	0	410	0	102	51.2	102	0	0	0	0	0	717	0	0	0	410	717	0	51.2	0	461	1.13e+03	154	0	2.05e+03	820	0	51.2	0	0	0	154	0	0	307	0	0	51.2	0	0	0	0	0	102	154	0	0	102	0	0	51.2	0	0	51.2	51.2	0	0	307	51.2	512	102	0	0	0	0	307	51.2	0	0	0	0	102	0	0	0	307	0	0	0	154	307	0	0	51.2	0	0	0	1.23e+03	615	0	0	102	820	51.2	0	102	0	666	307	0	51.2	0	0	0	0	0	0	154	0	0	51.2	205	205	0	0	0	0	0	102	0	0	1.02e+03	0	0	51.2	0	51.2	0	205	51.2	0	0	1.9e+03	0	974	461	0	0	307	1.02e+03	0	0	0	461	0	0	0	0	0	0	0	51.2	0	102	205	51.2	205	0	0	205	1.28e+03	0	410	51.2	0	0	0	0	0	3.54e+03	0	0	0	0	154	0	0	205	512	0	51.2	0	205	154	0	51.2	0	51.2	51.2	0	154	154	0	51.2	359	512	51.2	0	1.28e+03	0	461	0	102	0	0	0	0	102	666	154	0	769	0	51.2	0	0	0	102	0	51.2	154	0	307	0	102	0	0	51.2	0	0	0	256	51.2	0	0	0	0	0	102	0	0	410	51.2	0	102	0	0	0	0	0	0	0	51.2	0	615	51.2	0	359	154	0	0	0	0	0	0	0	51.2	0	0	0	0	0	0	0	0	0	205	0	0	0	51.2	0	359	0	256	0	0	0	0	0	51.2	0	717	51.2	0	0	0	0	256	512	0	307	256	0	0	0	0	0	307	51.2	359	51.2	205	0	0	0	0	205	205	0	51.2	461	0	0	0	102	0	0	154	0	205	0	0	0	0	0	154	51.2	0	0	410	0	102	0	512	0	0	102	0	512	564	0	102	51.2	1.18e+03	0	102	410	0	256	205	0	51.2	51.2	410	0	0	974	307	461	0	51.2	307	0	410	0	205	51.2	51.2	51.2	0	0	0	0	0	0	102	51.2	0	0	154	410	1.18e+03	0	51.2	410	0	51.2	154	0	0	0	51.2	0	154	0	1.23e+03	564	0	0	666	256	0	51.2	0	154	0	0	51.2	0	615	0	51.2	410	0	0	0	615	0	0	0	0	51.2	0	0	0	0	256	0	0	0	0	0	461	51.2	51.2	0	51.2	0	0	0	974	0	0	102	102	512	102	51.2	0	205	0	0	0	0	0	256	0	0	0	410	102	0	51.2	0	512	0	0	1.28e+03	205	51.2	154	51.2	256	0	205	51.2	359	461	0	51.2	717	51.2	102	0	0	0	0	0	0	0	102	0	51.2	0	307	769	51.2	615	0	51.2	307	0	0	615	102	0	0	564	0	615	154	0	0	51.2	0	666	0	0	564	102	0	51.2	0	256	1.18e+03	0	0	51.2	102	0	0	102	0	0	154	1.74e+03	512	0	0	615	154	51.2	0	0	0	0	0	0	0	154	154	0	0	51.2	0	154	102	0	0	359	0	0	0	0	0	0	0	154	0	512	0	0	0	154	0	51.2	0	0	0	0	0	51.2	0	51.2	0	0	0	0	0	307	0	0	0	0	0	769	359	0	0	410	0	0	0	102	205	0	0	51.2	205	0	0	0	0	0	51.2	0	0	0	154	0	0	307	820	922	0	666	0	410	154	205	0	1.79e+03	0	205	974	51.2	307	154	0	1.02e+03	0	974	0	615	1.08e+03	0	0	51.2	0	51.2	1.18e+03	51.2	820	307	0	1.18e+03	205	1.84e+03	102	0	0	154	615	51.2	0	820	0	256	1.13e+03	154	922	1.18e+03	51.2	205	0	410	359	51.2	0	102	51.2	871	0	0	0	102	0	154	0	0	154	359	307	102	0	154	0	0	154	0	0	0	51.2	0	0	0	0	154	0	154	0	51.2	51.2	0	0	359	0	0	51.2	0	0	102	51.2	0	154	51.2	0	51.2	205	0	0	0	51.2	0	1.18e+03	102	0	205	0	0	0	1.28e+03	51.2	820	0	0	102	0	102	51.2	0	0	0	51.2	0	256	0	51.2	51.2	0	0	154	205	0	0	51.2	0	0	0	0	0	51.2	0	154	0	0	0	51.2	1.54e+03	256	0	0	0	102	205	0	0	102	0	0	1.02e+03	0	0	359	461	0	307	410	717	0	0	615	256	0	564	0	359	0	0	154	102	0	0	0	0	0	51.2	0	205	0	0	0	154	0	0	0	0
COAD_tumor	2.21e+03	0	411	2.62e+03	0	1.49e+03	667	0	1.08e+03	667	1.03e+03	0	1.23e+03	0	1.54e+03	565	1.75e+03	1.18e+03	0	0	1.13e+03	565	103	0	513	1.18e+03	667	1.49e+03	2.26e+03	0	2.16e+03	0	667	616	616	359	0	0	308	1.8e+03	770	0	0	1.08e+03	462	0	667	1.08e+03	0	359	0	205	975	513	0	0	1.33e+03	616	0	924	103	565	0	0	205	0	1.08e+03	1.44e+03	667	359	1.03e+03	2.46e+03	0	667	0	565	1.44e+03	0	411	411	0	1.95e+03	616	0	205	1.03e+03	462	1.44e+03	667	51.3	0	1.44e+03	719	975	719	0	0	975	0	0	1.08e+03	0	1.75e+03	1.54e+03	0	667	257	0	513	0	1.28e+03	257	2.87e+03	2.16e+03	2.26e+03	0	1.28e+03	1.59e+03	257	770	2.57e+03	462	1.95e+03	565	2.26e+03	667	2.16e+03	0	1.69e+03	1.54e+03	308	2.1e+03	0	924	411	2.26e+03	0	667	1.18e+03	0	0	1.23e+03	0	359	0	103	0	1.49e+03	359	0	667	1.03e+03	0	205	2.21e+03	462	0	0	1.08e+03	103	1.28e+03	411	0	873	308	0	616	1.39e+03	1.8e+03	0	1.18e+03	1.64e+03	308	3.29e+03	1.28e+03	770	0	873	0	667	1.39e+03	0	0	1.85e+03	1.8e+03	565	565	462	513	1.33e+03	1.39e+03	1.54e+03	0	513	51.3	411	513	1.13e+03	821	0	1.39e+03	51.3	0	719	719	0	1.39e+03	1.64e+03	359	0	1.64e+03	51.3	0	975	924	0	924	924	667	51.3	616	0	719	0	103	513	0	565	924	616	51.3	51.3	1.64e+03	0	308	667	1.49e+03	0	1.54e+03	154	359	770	359	1.85e+03	1.33e+03	0	0	1.13e+03	1.49e+03	205	1.23e+03	1.03e+03	0	821	1.8e+03	1.13e+03	1.18e+03	0	975	1.95e+03	770	565	0	924	873	1.03e+03	1.64e+03	308	821	565	1.23e+03	205	0	616	513	0	359	205	0	2.16e+03	0	770	1.18e+03	1.49e+03	0	359	0	616	0	565	103	257	0	975	0	0	1.49e+03	1.08e+03	411	0	1.13e+03	0	0	359	1.08e+03	0	1.64e+03	0	257	0	924	0	1.23e+03	1.13e+03	0	719	0	821	616	770	1.23e+03	0	770	1.59e+03	0	0	513	0	2.16e+03	667	308	308	0	1.9e+03	1.39e+03	257	308	1.23e+03	513	0	359	821	0	308	924	0	616	1.03e+03	975	0	1.28e+03	0	873	0	359	924	616	0	565	1.03e+03	0	821	1.28e+03	0	873	924	0	1.44e+03	257	1.33e+03	154	0	1.39e+03	411	565	565	924	0	513	1.33e+03	616	1.39e+03	1.03e+03	719	0	0	616	411	1.18e+03	821	873	719	308	308	1.08e+03	359	0	1.28e+03	0	1.54e+03	154	667	205	1.03e+03	616	667	0	462	719	257	770	0	0	924	616	0	821	0	2.05e+03	873	0	359	103	616	0	2.57e+03	257	1.49e+03	0	2e+03	0	821	1.69e+03	154	1.03e+03	0	2e+03	1.28e+03	0	1.28e+03	873	0	770	1.64e+03	0	1.39e+03	1.03e+03	2.31e+03	0	1.49e+03	0	1.54e+03	821	1.33e+03	1.18e+03	0	873	1.9e+03	0	0	1.23e+03	616	1.8e+03	1.59e+03	154	0	821	0	103	616	770	0	2e+03	0	1.39e+03	1.39e+03	975	1.23e+03	0	308	770	873	513	2e+03	0	411	0	411	513	0	0	0	1.18e+03	565	513	1.28e+03	0	1.49e+03	565	359	51.3	616	1.8e+03	0	411	308	0	1.59e+03	51.3	1.49e+03	257	0	0	0	0	462	359	1.95e+03	0	257	154	0	924	616	0	821	1.69e+03	0	873	0	257	154	667	1.28e+03	1.03e+03	873	719	1.44e+03	0	1.39e+03	1.08e+03	0	411	0	873	103	924	0	975	411	513	51.3	924	1.18e+03	770	2.41e+03	0	154	0	924	411	462	0	616	0	1.13e+03	154	1.49e+03	359	1.13e+03	0	411	0	1.54e+03	2.16e+03	1.13e+03	1.85e+03	257	565	0	51.3	462	513	0	873	0	821	1.54e+03	462	1.44e+03	719	51.3	513	719	1.8e+03	770	154	1.54e+03	308	0	1.54e+03	0	359	1.33e+03	1.95e+03	1.03e+03	0	154	719	154	975	975	2.52e+03	1.95e+03	51.3	0	2.36e+03	51.3	0	0	51.3	1.49e+03	411	0	1.8e+03	873	0	770	0	1.85e+03	1.23e+03	1.13e+03	411	2.46e+03	821	0	1.85e+03	0	205	1.44e+03	873	1.44e+03	0	719	411	257	1.85e+03	616	667	411	565	565	1.95e+03	0	0	719	0	0	2.1e+03	0	1.23e+03	821	308	1.18e+03	719	1.54e+03	0	667	1.13e+03	0	0	1.33e+03	308	1.18e+03	975	103	411	0	873	1.08e+03	0	616	154	873	719	1.28e+03	257	924	0	257	1.08e+03	0	616	975	513	1.08e+03	257	308	308	51.3	1.13e+03	0	1.39e+03	0	1.8e+03	513	103	1.33e+03	770	1.18e+03	513	308	359	0	719	1.03e+03	1.59e+03	0	924	0	873	0	1.69e+03	1.18e+03	1.9e+03	0	1.18e+03	359	51.3	616	1.28e+03	51.3	924	1.39e+03	51.3	1.39e+03	51.3	1.39e+03	1.39e+03	1.18e+03	821	359	770	462	257	821	308	1.33e+03	0	1.28e+03	1.28e+03	0	513	924	1.69e+03	975	0	616	1.28e+03	1.54e+03	0	1.28e+03	565	308	0	103	257	103	1.13e+03	1.18e+03	821	719	0	565	205	719	924	667	462	103	51.3	51.3	308	308	0	0	2.41e+03	1.18e+03	719	2.1e+03	1.59e+03	1.33e+03	0	1.64e+03	0	1.75e+03	0	616	821	1.08e+03	1.54e+03	0	0	1.49e+03	770	257	308	719	462	770	411	0	0	616	51.3	0	0	1.75e+03	0	462	0	0	51.3	0	667	0	0	51.3	51.3	462	513	770	1.23e+03	821	821	257	1.23e+03	565	0	308	0	565	770	0	1.49e+03	359	0	462	821	1.28e+03	411	1.18e+03	1.44e+03	0	308	308	0	0	1.28e+03	0	154	0	719	51.3	1.69e+03	0	1.23e+03	103	0	0	1.39e+03	1.13e+03	0	0	103	103	1.95e+03	1.95e+03	667	616	873	0	616	462	513	1.69e+03	0	2.21e+03	257	873	1.33e+03	359	0	770	257	924	821	513	1.85e+03	924	462	667	821	0	0	1.64e+03	719	1.33e+03	257	308	1.39e+03	924	616	667	821	0	1.59e+03	513	1.13e+03	565	359	770	2.16e+03	1.08e+03	770	154	821	821	1.18e+03	1.23e+03	103	513	359	1.59e+03	821	0	1.03e+03	0	719	667	770	0	411	51.3	1.85e+03	1.33e+03	513	462	975	51.3	667	770	873	154	359	0	1.33e+03	103	1.18e+03	411	0	51.3	1.03e+03	0	975	0	0	975	257	0	154	0	1.18e+03	1.03e+03	103	1.44e+03	565	1.18e+03	0	975	924	462	2.36e+03	0	1.13e+03	1.03e+03	1.39e+03	821	513	2.16e+03	154	2e+03	873	565	565	873	2.05e+03	0	0	1.39e+03	0	154	0	0	0	0	0	0	2.16e+03	1.8e+03	51.3	2.77e+03	257	1.64e+03	0	0	1.9e+03	1.18e+03	0	205	2.41e+03	0	565	1.49e+03	667	770	205	411	2.52e+03	565	1.08e+03	873	667	308	103	0	462	1.49e+03	667	513	975	1.23e+03	1.64e+03	411	257	719	924	257	1.39e+03	411	616	1.85e+03	308	821	0	308	770	924	0	0	975	873	719	0	0	616	0	616	103	462	1.08e+03	257	51.3	205	1.33e+03	462	0	154	411	411	359	2.1e+03	0	513	0	0	1.39e+03	770	0	0	1.54e+03	0	1.64e+03	0	103	719	1.33e+03	462	0	1.59e+03	0	565	2e+03	719	719	1.59e+03	1.18e+03	0	719	0	1.49e+03	0	1.03e+03	821	1.23e+03	821	0	719	0	821	5.49e+03	0	205	616	1.85e+03	411	154	1.13e+03	0	1.33e+03	462	0	924	0	719	1.08e+03	1.08e+03	873	616	1.75e+03	770	0	821	51.3	873	1.44e+03	0	1.23e+03	1.64e+03	51.3	513	205	975	1.08e+03	0	0	616	103	359	0	0	462	1.8e+03	821	1.13e+03	154	0	51.3	0	103	821	0	667	462	1.13e+03	308	667	1.18e+03	0	308	0	1.69e+03	0	1.03e+03	565	565	0	205	1.44e+03	359	1.13e+03	513	0	205	462	0	975	0	1.08e+03	0	154	359	308	1.39e+03	0	1.64e+03	0	616	821	308	719	1.39e+03	308	616	257	1.18e+03	1.59e+03	462	616	513	667	205	0	103	308	1.13e+03	0	0	975	0	411	0	975	2.31e+03	0	1.44e+03	257	359	667	0	0	103	411	308	103	0	513	103	462	1.18e+03	667	821	257	462	0	873	51.3	770	1.59e+03	0	0	1.18e+03	0	1.08e+03	51.3	565	359	0	616	565	51.3	924	205	0	616	924	0	873	975	1.23e+03	0	1.33e+03	1.03e+03	0	770	0	1.13e+03	0	1.23e+03	2.16e+03	975	0	0	513	257	565	51.3	1.08e+03	975	0	0	924	462	565	1.23e+03	565	2.41e+03	359	2.1e+03	1.64e+03	51.3	1.03e+03	565	1.9e+03	1.33e+03	1.33e+03	0	1.49e+03	924	0	1.23e+03	1.33e+03	0	873	308	0	359	359	257	1.18e+03	462	1.03e+03	1.85e+03	1.33e+03	1.44e+03	1.18e+03	873	0	0	565	154	257	0	0	308	1.13e+03	1.33e+03	0	411	1.85e+03	616	565	0	873	308	0	0	0	1.9e+03	1.28e+03	1.44e+03	667	1.69e+03	1.18e+03	0	1.95e+03	1.13e+03	821	975	0	1.75e+03	0	308	1.28e+03	0	1.75e+03	0	1.18e+03	257	2.26e+03	257	359	667	0	770	2.05e+03	257	1.18e+03	0	1.69e+03	513	308	0	667	103	103	667	411	1.75e+03	667	0	616	719	0	0	0	616	1.39e+03	616	0	1.23e+03	1.49e+03	0	1.28e+03	0	719	0	2.05e+03	1.59e+03	0	2.26e+03	1.44e+03	1.33e+03	51.3	257	1.13e+03	0	1.85e+03	0	2.16e+03	1.03e+03	1.95e+03	1.8e+03	821	1.69e+03	0	103	154	0	616	154	1.08e+03	1.49e+03	1.28e+03	0	1.18e+03	1.59e+03	205	154	2.36e+03	1.59e+03	0	616	667	513	0	257	205	616	205	770	1.85e+03	1.59e+03	0	1.23e+03	462	0	1.28e+03	924	513	154	308	0	51.3	308	0	1.03e+03	2.05e+03	51.3	462	513	0	667	1.69e+03	103	616	359	513	0	359	359	821	257	719	0	616	2.21e+03	616	1.18e+03	1.08e+03	462	0	513	51.3	770	154	0	1.03e+03	205	154	257	0	308	873	0	359	1.44e+03	0	308	1.03e+03	1.69e+03	616	1.33e+03	873	51.3	1.23e+03	1.44e+03	411	1.9e+03	0	0	719	1.85e+03	770	0	924	1.28e+03	0	565	1.13e+03	565	462	205	205	411	462	975	0	0	308	565	719	1.13e+03	359	873	0	1.49e+03	1.75e+03	0	873	0	1.33e+03	1.69e+03	1.08e+03	1.03e+03	154	154	0	1.9e+03	0	1.75e+03	0	0	0	308	0	0	1.08e+03	770	1.44e+03	1.54e+03	411	462	0	0	257	975	0	462	0	975	308	0	1.08e+03	924	667	1.18e+03	821	1.13e+03	873	1.39e+03	359	51.3	359	1.08e+03	0	462	1.13e+03	0	565	51.3	205	0	0	1.9e+03	0	0	308	513	0	719	0	0	51.3	616	513	873	0	51.3	1.49e+03	924	462	257	0	821	0	0	1.54e+03	154	1.39e+03	103	513	0	1.69e+03	462	308	0	411	0	0	0	308	1.03e+03	359	0	205	0	154	359	0	719	770	51.3	1.18e+03	0	411	462	821	1.59e+03	616	1.59e+03	616	924	308	719	0	565	0	1.28e+03	1.18e+03	205	1.39e+03	411	0	924	1.39e+03	0	0	205	0	257	0	359	0	0	154	770	0	0	513	2.16e+03	0	719	1.28e+03	1.03e+03	0	0	1.85e+03	308	0	205	1.03e+03	0	975	1.18e+03	0	565	0	359	1.18e+03	205	2.05e+03	1.28e+03	359	513	2.46e+03	0	0	205	1.49e+03	0	0	1.75e+03	308	0	1.23e+03	462	821	2.57e+03	0	411	1.13e+03	2.16e+03	0	565	0	154	1.28e+03	0	873	667	0	0	873	103	667	1.33e+03	359	0	0	257	565	1.23e+03	359	0	2.52e+03	2.21e+03	513	0	0	411	1.75e+03	0	975	0	2.05e+03	51.3	462	2.05e+03	0	667	0	0	2.98e+03	1.75e+03	0	411	0	0	0	924	1.9e+03	0	154	2.21e+03	0	154	2.46e+03	0	873	0	103	1.08e+03	873	924	1.08e+03	565	0	513	1.95e+03	1.28e+03	873	154	770	0	1.49e+03	0	205	821	1.39e+03	0	0	873	1.69e+03	616	0	1.85e+03	1.33e+03	257	359	0	0	821	770	205	0	975	2.62e+03	0	719	1.49e+03	1.44e+03	0	1.08e+03	1.44e+03	770	1.54e+03	0	770	1.64e+03	0	462	359	51.3	924	0	1.39e+03	308	1.23e+03	1.23e+03	0	667	667	308	1.33e+03	770	0	0	1.44e+03	873	0	1.44e+03	257	103	257	0	154	0	462	257	0	667	462	1.28e+03	1.69e+03	308	308	257	1.23e+03	667	513	1.13e+03	0	462	0	411	0	51.3	1.44e+03	205	257	719	411	975	205	0	103	308	0	719	1.44e+03	719	205	719	154	0	0	1.13e+03	0	0	0	0	411	154	308	359	462	0	462	462	0	1.49e+03	0	1.28e+03	0	411	0	821	103	1.39e+03	565	0	1.59e+03	0	513	975	0	1.13e+03	359	667	359	1.54e+03	154	565	359	0	770	359	0	1.18e+03	1.08e+03	1.23e+03	1.64e+03	924	873	308	1.23e+03	0	719	0	411	257	0	1.85e+03	1.03e+03	821	205	0	359	0	770	924	0	1.08e+03	565	205	2.82e+03	1.8e+03	770	0	616	0	103	924	359	0	1.03e+03	873	308	1.18e+03	1.39e+03	1.59e+03	0	1.8e+03	103	1.95e+03	513	975	0	154	0	513	0	0	565	462	667	616	0	257	1.13e+03	0	1.54e+03	0	565	975	719	513	821	0	975	0	1.08e+03	1.33e+03	0	0	0	1.59e+03	0	0	0	462	513	1.64e+03	0	103	1.13e+03	565	103	0	924	1.03e+03	359	0	1.03e+03	0	154	1.28e+03	205	359	1.49e+03	616	0	0	411	2.82e+03	0	2.52e+03	770	0	1.18e+03	565	51.3	0	0	257	0	719	51.3	1.23e+03	0	51.3	1.54e+03	0	1.59e+03	2e+03	0	0	975	257	1.69e+03	1.23e+03	0	924	0	1.69e+03	0	667	0	51.3	1.8e+03	0	1.39e+03	1.39e+03	411	0	0	1.39e+03	308	0	975	770	975	411	1.23e+03	616	257	821	1.08e+03	0	1.08e+03	565	1.49e+03	873	51.3	462	1.08e+03	565	0	1.03e+03	975	975	0	308	719	1.33e+03	1.23e+03	1.18e+03	2.05e+03	51.3	1.39e+03	821	0	154	616	0	924	975	1.23e+03	0	0	1.75e+03	0	205	359	1.44e+03	719	0	0	975	1.33e+03	0	1.54e+03	0	0	1.03e+03	257	0	1.44e+03	1.8e+03	0	1.18e+03	0	565	1.13e+03	154	0	719	873	154	924	924	0	0	1.39e+03	565	1.23e+03	0	257	257	205	1.64e+03	513	51.3	565	565	103	0	0	1.18e+03	0	0	0	616	1.69e+03	873	873	1.8e+03	719	462	1.28e+03	1.08e+03	667	975	1.18e+03	154	0	0	0	0	0	154	257	0	1.23e+03	51.3	565	0	975	0	873	0	873	873	0	2.05e+03	873	359	719	0	1.69e+03	1.08e+03	1.8e+03	0	1.08e+03	873	1.64e+03	1.69e+03	0	103	0	513	462	1.44e+03	51.3	0	565	0	462	411	462	513	1.33e+03	1.03e+03	257	1.44e+03	0	565	821	616	616	0	821	0	821	0	0	308	51.3	0	719	0	1.08e+03	924	0	205	0	257	924	0	0	565	616	0	1.44e+03	411	359	924	1.44e+03	1.03e+03	1.13e+03	411	154	0	0	0	1.44e+03	0	1.44e+03	0	0	1.03e+03	0	0	0	1.08e+03	565	0	0	462	0	0	975	0	616	1.23e+03	0	975	1.54e+03	1.39e+03	0	1.39e+03	667	51.3	1.18e+03	0	1.54e+03	1.28e+03	1.44e+03	1.03e+03	616	0	1.8e+03	1.13e+03	0	1.33e+03	565	513	0	1.8e+03	205	0	1.18e+03	0	2e+03	975	924	924	1.59e+03	0	821	257	1.08e+03	1.18e+03	0	0	1.49e+03	0	2.21e+03	0	2.52e+03	0	565	1.33e+03	154	616	205	0	51.3	1.08e+03	770	1.03e+03	0	924	1.28e+03	257	0	154	0	154	616	873	308	0	359	0	0	1.03e+03	0	924	1.49e+03	1.23e+03	924	1.69e+03	924	513	565	616	2.41e+03	0	0	821	0	565	1.59e+03	0	1.49e+03	308	1.49e+03	0	667	308	154	667	0	821	924	257	205	2.46e+03	1.33e+03	308	2e+03	0	770	154	1.13e+03	0	1.23e+03	0	667	924	0	821	1.23e+03	1.08e+03	770	1.28e+03	1.28e+03	770	1.54e+03	770	257	1.39e+03	770	719	1.18e+03	0	411	1.18e+03	1.44e+03	359	1.03e+03	565	1.03e+03	308	462	1.75e+03	51.3	667	1.44e+03	359	719	462	1.59e+03	2.36e+03	51.3	411	0	1.08e+03	0	51.3	0	462	0	0	719	308	0	411	565	103	51.3	0	1.75e+03	1.28e+03	667	103	2e+03	51.3	616	0	565	1.08e+03	0	462	257	154	1.39e+03	0	924	1.13e+03	0	0	1.49e+03	1.59e+03	411	2.21e+03	0	1.18e+03	205	770	51.3	1.59e+03	0	1.64e+03	205	0	205	1.23e+03	0	1.18e+03	1.9e+03	51.3	513	0	1.13e+03	0	924	0	359	873	1.69e+03	0	103	462	51.3	1.69e+03	257	308	0	205	513	0	0	308	0	0	873	0	0	359	0	0	0	0	0	821	0	308	0	0	0	0	0	0	1.85e+03	1.85e+03	2.1e+03	1.23e+03	1.64e+03	873	0	667	1.39e+03	565	0	257	1.64e+03	565	1.33e+03	975	2.52e+03	821	2.62e+03	0	0	257	1.54e+03	0	0	411	0	821	1.85e+03	0	2.21e+03	0	821	0	2.1e+03	103	1.64e+03	0	103	1.75e+03	0	0	770	103	770	0	667	0	462	359	0	0	411	0	719	0	257	0	719	770	51.3	616	0	257	565	308	975	0	359	0	565	0	0	205	667	359	821	0	462	154	154	411	359	770	0	667	0	411	0	154	0	308	0	257	0	1.08e+03	0	462	103	0	0	616	1.08e+03	257	513	0	667	667	154	3.44e+03	462	616	975	1.9e+03	205	103	103	2e+03	1.23e+03	308	462	1.54e+03	0	411	1.08e+03	821	1.54e+03	1.64e+03	0	1.39e+03	565	154	1.8e+03	0	1.33e+03	1.08e+03	0	1.13e+03	103	103	821	154	0	667	1.18e+03	0	513	770	0	51.3	1.28e+03	1.28e+03	924	821	924	0	1.33e+03	924	0	770	359	0	51.3	1.33e+03	0	205	0	924	0	873	719	0	1.28e+03	513	411	0	975	154	257	0	0	873	0	462	257	0	1.03e+03	0	51.3	616	1.33e+03	51.3	873	0	462	1.49e+03	103	616	513	154	1.54e+03	565	411	667	462	462	257	411	513	0	0	513	0	359	873	975	0	565	308	1.44e+03	257	308	1.28e+03	1.08e+03	873	1.75e+03	513	257	513	1.85e+03	0	616	0	0	719	411	513	1.44e+03	0	1.03e+03	873	0	0	667	1.39e+03	0	667	924	411	1.8e+03	0	1.03e+03	0	0	359	1.75e+03	616	1.13e+03	51.3	103	0	51.3	0	411	1.33e+03	975	770	0	1.9e+03	0	205	0	462	0	821	0	1.39e+03	0	1.44e+03	308	1.18e+03	205	0	359	0	0	616	616	1.49e+03	770	359	257	0	0	1.69e+03	0	1.23e+03	51.3	1.08e+03	513	719	565	51.3	51.3	0	411	873	719	0	513	462	0	1.03e+03	0	1.13e+03	205	411	103	359	667	103	0	975	1.39e+03	0	513	719	359	205	462	411	257	1.28e+03	411	154	0	0	462	0	1.03e+03	205	462	1.13e+03	51.3	821	0	359	0	0	0	873	308	1.8e+03	770	103	308	1.54e+03	205	411	1.59e+03	0	0	1.49e+03	667	154	1.54e+03	0	359	359	51.3	0	205	770	873	0	1.8e+03	2.41e+03	924	103	1.28e+03	103	565	1.59e+03	154	2.1e+03	359	1.9e+03	1.28e+03	308	0	359	154	411	821	770	205	924	103	1.33e+03	0	0	1.13e+03	873	411	0	308	0	205	0	1.75e+03	1.44e+03	103	1.08e+03	616	1.33e+03	308	154	1.49e+03	924	873	0	0	719	308	719	0	513	1.54e+03	462	257	359	1.33e+03	0	513	1.59e+03	1.08e+03	0	462	205	0	1.28e+03	103	719	1.18e+03	1.33e+03	0	924	411	770	0	1.85e+03	1.69e+03	770	667	462	719	770	51.3	565	0	1.33e+03	1.8e+03	0	0	821	205	0	257	513	462	0	565	1.44e+03	0	359	205	257	924	821	103	0	1.03e+03	359	1.33e+03	0	821	103	103	0	0	1.39e+03	0	0	0	1.8e+03	667	975	0	0	0	0	462	1.03e+03	821	308	257	565	1.85e+03	154	359	1.28e+03	205	103	0	411	0	0	1.33e+03	0	2e+03	924	1.13e+03	411	1.59e+03	411	924	51.3	0	205	0	308	1.23e+03	1.54e+03	0	0	359	0	0	513	1.13e+03	462	667	0	770	154	1.13e+03	770	411	873	0	821	1.03e+03	0	0	873	0	1.08e+03	2.46e+03	0	0	1.39e+03	0	513	308	257	0	1.28e+03	1.85e+03	411	0	51.3	616	359	51.3	0	924	0	103	1.08e+03	1.13e+03	0	308	1.75e+03	308	103	1.23e+03	257	719	0	0	1.33e+03	0	1.08e+03	0	462	1.18e+03	1.23e+03	719	0	2e+03	924	462	719	719	1.13e+03	2e+03	257	1.39e+03	462	51.3	924	0	1.13e+03	205	1.59e+03	103	0	0	975	1.18e+03	924	821	0	359	154	103	1.44e+03	103	51.3	1.28e+03	1.59e+03	0	0	1.13e+03	257	462	873	411	1.23e+03	770	873	0	1.18e+03	2.21e+03	873	1.33e+03	1.59e+03	1.33e+03	257	0	1.64e+03	0	873	975	0	154	1.39e+03	821	1.39e+03	0	1.23e+03	257	0	0	821	205	1.85e+03	770	0	1.33e+03	103	0	0	1.75e+03	359	359	873	0	1.03e+03	205	0	462	0	1.03e+03	51.3	1.64e+03	462	1.18e+03	103	154	719	873	0	1.18e+03	257	0	1.08e+03	0	0	1.03e+03	565	719	2.41e+03	1.95e+03	667	1.18e+03	1.49e+03	0	1.49e+03	770	411	462	565	0	667	667	0	2.16e+03	719	1.59e+03	257	359	770	1.08e+03	1.33e+03	0	1.33e+03	719	0	1.95e+03	667	2e+03	1.33e+03	1.03e+03	616	205	0	924	0	513	103	1.64e+03	0	719	667	308	924	565	51.3	51.3	1.18e+03	1.03e+03	0	0	2.41e+03	1.28e+03	565	0	1.08e+03	1.75e+03	719	616	0	51.3	462	2.05e+03	924	257	1.59e+03	308	205	0	1.39e+03	0	770	0	0	924	0	719	0	719	821	2e+03	411	0	1.08e+03	924	513	205	821	924	51.3	770	0	1.03e+03	205	0	719	0	205	821	308	1.33e+03	205	359	0	821	1.08e+03	873	154	51.3	616	0	616	0	1.18e+03	0	719	51.3	308	0	411	565	154	205	462	513	616	0	257	0	103	0	257	821	0	1.59e+03	616	0	1.03e+03	0	667	924	154	975	411	0	1.13e+03	1.33e+03	0	205	924	667	1.18e+03	0	1.75e+03	51.3	1.49e+03	0	1.59e+03	1.33e+03	103	103	873	205	1.69e+03	308	0	1.75e+03	1.23e+03	0	154	462	0	0	1.28e+03	1.39e+03	205	1.03e+03	1.03e+03	616	205	975	359	565	0	0	719	0	821	462	667	0	257	0	411	103	154	770	0	462	0	0	462	0	0	0	1.85e+03	308	0	51.3	103	0	0	0	103	1.59e+03	616	667	1.54e+03	411	616	513	1.28e+03	1.28e+03	0	1.39e+03	770	359	1.28e+03	513	308	975	1.28e+03	1.13e+03	0	719	616	0	667	0	0	103	462	0	0	616	0	1.49e+03	1.9e+03	0	2.05e+03	975	873	462	2.05e+03	0	1.03e+03	257	975	308	821	0	770	1.95e+03	0	154	616	257	1.69e+03	565	513	51.3	1.13e+03	616	0	1.28e+03	0	873	0	0	565	154	0	0	0	667	0	0	1.44e+03	0	0	0	1.23e+03	51.3	873	873	975	0	513	1.08e+03	0	616	0	0	0	308	308	1.75e+03	0	0	154	1.69e+03	719	1.8e+03	205	0	1.39e+03	0	411	0	0	1.28e+03	0	0	462	0	462	0	1.03e+03	770	1.08e+03	0	924	205	0	359	565	308	0	1.18e+03	0	0	0	1.69e+03	51.3	205	462	308	0	0	0	616	154	1.59e+03	0	1.03e+03	411	513	411	0	3.49e+03	2.72e+03	0	0	205	667	462	565	0	1.03e+03	0	1.8e+03	0	359	257	873	719	719	0	0	257	411	411	0	0	308	103	667	821	770	565	0	1.08e+03	308	873	1.44e+03	308	1.64e+03	205	719	0	411	1.54e+03	154	770	154	975	51.3	462	1.03e+03	1.18e+03	873	0	565	1.54e+03	0	616	1.64e+03	667	359	821	1.95e+03	1.33e+03	1.23e+03	719	513	1.33e+03	1.28e+03	1.03e+03	770	154	565	0	1.44e+03	821	1.13e+03	770	154	0	205	565	1.13e+03	513	103	0	1.64e+03	0	1.18e+03	1.13e+03	0	2.21e+03	154	154	0	975	0	0	1.54e+03	565	719	1.8e+03	51.3	411	0	205	154	1.13e+03	667	1.64e+03	2.05e+03	719	0	616	0	1.44e+03	924	2.21e+03	154	667	565	257	873	308	924	1.54e+03	462	0	462	1.69e+03	257	1.03e+03	103	0	2.67e+03	462	154	1.18e+03	0	821	2.21e+03	667	0	1.08e+03	770	257	1.28e+03	565	205	103	1.28e+03	51.3	2.52e+03	1.69e+03	0	308	308	0	205	616	1.33e+03	154	0	1.13e+03	719	1.95e+03	0	0	0	0	0	0	308	873	0	1.8e+03	770	411	513	51.3	616	0	975	1.9e+03	0	1.39e+03	0	411	205	1.44e+03	51.3	821	0	154	1.54e+03	924	154	616	0	411	1.08e+03	975	1.39e+03	924	1.8e+03	51.3	565	1.18e+03	308	1.13e+03	616	1.18e+03	0	1.8e+03	0	359	719	308	1.39e+03	1.54e+03	1.39e+03	0	1.95e+03	0	0	565	1.49e+03	0	1.75e+03	205	0	359	1.59e+03	0	770	616	1.23e+03	462	1.59e+03	1.75e+03	1.9e+03	821	719	1.18e+03	565	2.57e+03	924	2.62e+03	1.23e+03	667	0	1.49e+03	1.23e+03	0	0	1.13e+03	154	1.49e+03	0	1.54e+03	359	1.75e+03	0	1.69e+03	51.3	462	1.8e+03	0	154	257	0	1.08e+03	1.03e+03	51.3	0	411	821	0	359	257	873	1.39e+03	0	1.95e+03	0	462	616	0	308	359	924	154	462	0	0	257	257	0	1.44e+03	462	719	667	0	1.49e+03	1.13e+03	0	667	0	0	1.64e+03	0	0	565	0	205	1.23e+03	103	1.28e+03	0	821	0	51.3	565	205	205	0	975	1.03e+03	257	1.54e+03	2.05e+03	308	411	719	719	616	154	257	0	565	873	616	1.9e+03	411	1.59e+03	0	2.05e+03	257	873	1.13e+03	1.33e+03	205	616	924	0	51.3	154	0	103	103	0	462	103	0	205	0	411	51.3	0	513	0	0	1.23e+03	0	51.3	0	0	0	0	0	103	411	513	513	1.23e+03	257	565	462	462	154	308	411	103	0	1.33e+03	1.28e+03	0	359	1.49e+03	616	719	1.18e+03	205	0	1.23e+03	0	205	0	0	0	1.23e+03	0	821	103	513	513	975	103	51.3	719	154	1.18e+03	1.03e+03	2.21e+03	719	1.13e+03	0	0	770	51.3	0	462	359	0	308	0	0	1.33e+03	462	2e+03	308	1.13e+03	462	51.3	103	462	2.16e+03	1.28e+03	0	0	1.59e+03	154	0	821	103	1.85e+03	1.39e+03	359	1.28e+03	1.8e+03	1.75e+03	975	0	205	103	0	205	0	0	667	1.18e+03	51.3	0	257	1.13e+03	0	0	0	154	0	154	103	0	770	513	1.08e+03	1.49e+03	0	103	1.39e+03	821	0	719	308	1.75e+03	513	103	0	565	205	975	103	154	154	1.03e+03	667	616	1.08e+03	103	51.3	154	975	565	0	308	154	924	0	1.64e+03	1.49e+03	1.18e+03	1.28e+03	0	359	0	667	1.18e+03	359	308	308	308	411	1.13e+03	873	462	205	1.28e+03	0	0	924	975	616	0	308	0	411	0	513	2.31e+03	1.28e+03	2.31e+03	0	1.44e+03	0	359	103	1.44e+03	0	0	565	667	1.39e+03	770	411	0	154	0	1.03e+03	0	1.59e+03	0	0	1.23e+03	1.39e+03	411	205	205	1.85e+03	154	51.3	0	821	565	616	667	1.13e+03	719	103	924	359	2e+03	462	770	308	0	257	0	1.39e+03	0	0	0	565	103	513	0	0	0	1.18e+03	51.3	462	0	924	205	0	975	257	565	616	0	0	616	0	1.08e+03	205	975	0	770	1.13e+03	0	565	1.18e+03	411	359	821	411	616	667	0	975	103	924	1.23e+03	308	0	873	103	770	51.3	1.95e+03	0	462	2.05e+03	1.33e+03	1.13e+03	1.08e+03	1.23e+03	1.59e+03	2.72e+03	1.23e+03	1.39e+03	257	770	1.85e+03	1.49e+03	616	2.36e+03	2.16e+03	770	257	565	719	2e+03	0	411	975	1.39e+03	1.49e+03	103	1.13e+03	1.8e+03	719	51.3	616	154	0	1.18e+03	924	0	719	51.3	667	0	821	308	975	51.3	0	1.08e+03	308	1.75e+03	0	616	616	1.23e+03	0	1.9e+03	0	0	1.08e+03	719	1.18e+03	0	154	359	0	1.23e+03	821	2.05e+03	1.54e+03	0	1.08e+03	257	257	1.23e+03	513	1.54e+03	308	770	0	719	308	205	873	0	1.08e+03	667	0	1.8e+03	1.49e+03	1.75e+03	359	513	1.08e+03	103	770	0	1.75e+03	51.3	0	0	1.28e+03	0	924	1.18e+03	1.8e+03	0	1.03e+03	0	0	308	0	0	0	0	0	0	0	51.3	0	0	51.3	873	0	0	0	1.13e+03	0	0	51.3	513	359	51.3	924	0	359	1.59e+03	1.33e+03	1.49e+03	257	0	205	359	0	924	359	359	1.23e+03	565	0	1.18e+03	924	411	1.59e+03	0	719	308	0	1.85e+03	0	411	821	0	1.28e+03	1.23e+03	462	154	1.44e+03	0	1.28e+03	0	308	0	1.18e+03	359	0	0	1.03e+03	359	0	1.54e+03	257	359	1.23e+03	0	359	1.03e+03	0	308	1.95e+03	667	0	924	0	308	308	411	0	0	1.44e+03	0	154	1.9e+03	821	1.59e+03	308	205	0	154	103	975	51.3	770	0	667	565	770	308	821	51.3	821	103	1.28e+03	1.28e+03	0	770	975	1.33e+03	0	51.3	0	359	1.18e+03	205	0	616	1.54e+03	205	308	0	2.46e+03	0	821	513	0	770	51.3	205	0	719	873	1.39e+03	873	0	873	0	1.59e+03	0	1.28e+03	2.26e+03	0	154	1.13e+03	1.64e+03	0	1.08e+03	51.3	205	51.3	0	667	0	0	205	1.39e+03	0	0	0	308	0	1.33e+03	924	0	565	616	770	513	0	462	0	1.23e+03	0	1.23e+03	873	257	1.28e+03	0	205	1.44e+03	359	0	565	513	667	667	359	1.75e+03	1.39e+03	0	359	1.33e+03	0	924	1.13e+03	0	1.8e+03	205	154	0	821	0	513	719	0	975	154	0	51.3	2.31e+03	1.39e+03	0	0	1.08e+03	924	616	0	924	616	1.44e+03	0	0	1.33e+03	1.18e+03	257	154	1.28e+03	667	205	0	975	0	0	0	103	308	0	719	873	0	1.13e+03	257	770	667	0	975	1.08e+03	205	1.03e+03	0	462	0	873	719	411	0	462	0	1.44e+03	1.54e+03	1.49e+03	1.18e+03	1.08e+03	0	359	1.28e+03	0	0	667	51.3	0	1.28e+03	359	1.39e+03	411	154	873	0	1.18e+03	154	1.64e+03	770	0	103	308	2.62e+03	154	513	2.05e+03	359	1.44e+03	1.44e+03	0	0	1.18e+03	462	1.13e+03	257	1.13e+03	0	0	308	0	1.13e+03	205	103	0	205	821	565	1.54e+03	462	0	359	103	975	1.39e+03	0	103	1.13e+03	0	616	719	257	1.75e+03	1.33e+03	0	205	1.18e+03	103	0	257	1.69e+03	0	1.08e+03	205	1.18e+03	2e+03	0	0	770	924	205	257	1.28e+03	0	770	103	873	1.95e+03	1.03e+03	51.3	1.59e+03	154	308	205	51.3	257	308	0	1.33e+03	1.64e+03	0	0	513	513	770	1.85e+03	0	257	975	1.54e+03	154	0	873	565	359	1.54e+03	1.8e+03	0	308	719	0	0	1.28e+03	462	719	1.13e+03	0	1.18e+03	0	565	1.28e+03	0	1.69e+03	513	154	51.3	513	1.18e+03	103	1.54e+03	0	0	103	0	0	462	51.3	0	1.03e+03	0	411	513	0	1.39e+03	0	2e+03	0	0	0	1.33e+03	0	719	513	1.13e+03	359	0	308	103	0	513	0	103	719	1.08e+03	0	0	257	1.13e+03	411	770	616	154	411	257	0	0	0	616	257	205	616	411	1.75e+03	565	1.54e+03	2.36e+03	0	1.69e+03	0	770	0	205	103	308	975	616	462	1.23e+03	462	0	411	1.28e+03	0	565	924	821	0	257	1.13e+03	513	1.64e+03	513	667	411	51.3	257	0	2.16e+03	154	1.23e+03	0	308	1.75e+03	1.08e+03	0	0	0	0	0	0	0	0	308	0	103	667	308	154	51.3	1.28e+03	257	103	719	1.39e+03	1.23e+03	0	1.64e+03	1.39e+03	1.64e+03	0	1.95e+03	0	1.08e+03	0	770	513	154	1.44e+03	359	0	0	0	411	1.33e+03	205	0	0	462	2.1e+03	821	0	719	0	1.54e+03	1.44e+03	0	924	0	565	0	0	924	462	770	205	308	1.03e+03	667	0	1.08e+03	51.3	0	51.3	565	1.23e+03	1.28e+03	0	0	821	103	0	1.9e+03	565	51.3	154	0	205	0	719	359	0	821	103	51.3	257	0	873	565	0	359	616	0	0	667	0	821	0	257	719	0	103	0	359	154	0	359	873	0	462	411	513	0	975	513	565	308	51.3	103	1.39e+03	1.8e+03	51.3	0	1.95e+03	154	873	0	411	0	103	1.95e+03	0	0	411	0	411	1.13e+03	1.75e+03	359	0	975	2.52e+03	1.69e+03	1.39e+03	1.13e+03	667	1.64e+03	0	565	411	0	308	0	103	0	1.23e+03	616	1.23e+03	616	257	154	719	462	257	1.64e+03	0	1.33e+03	1.69e+03	1.03e+03	205	1.44e+03	513	770	0	1.44e+03	0	719	205	359	51.3	1.59e+03	411	565	51.3	719	51.3	1.13e+03	205	0	0	667	0	565	103	1.8e+03	103	770	51.3	873	873	0	565	616	0	0	0	154	1.33e+03	0	0	257	0	154	0	359	0	821	719	0	154	51.3	103	770	0	616	359	154	0	667	0	0	1.13e+03	0	0	1.08e+03	462	1.03e+03	0	1.23e+03	1.39e+03	0	667	1.44e+03	1.75e+03	1.39e+03	308	51.3	770	51.3	1.13e+03	205	51.3	1.13e+03	1.54e+03	411	873	462	565	770	257	719	462	308	1.33e+03	0	0	308	1.23e+03	1.23e+03	513	205	462	0	205	0	0	1.33e+03	154	411	0	667	0	205	0	257	1.54e+03	1.39e+03	1.13e+03	308	770	565	205	0	51.3	154	719	1.23e+03	103	770	1.18e+03	565	821	154	0	462	0	513	0	873	205	1.75e+03	0	103	462	359	0	1.03e+03	0	1.03e+03	821	0	1.28e+03	1.08e+03	924	359	616	924	0	719	0	103	873	0	51.3	308	667	0	359	359	719	51.3	0	821	719	154	513	0	616	0	1.54e+03	0	51.3	975	0	154	0	0	0	205	0	1.8e+03	0	667	0	257	0	0	770	1.18e+03	0	770	719	1.33e+03	0	667	0	975	565	0	205	51.3	513	0	0	359	257	359	1.23e+03	770	0	154	0	0	1.23e+03	0	565	411	0	1.08e+03	719	411	821	1.95e+03	308	667	770	1.95e+03	0	1.03e+03	103	924	1.13e+03	616	0	975	719	0	565	0	1.59e+03	667	616	1.39e+03	411	513	719	51.3	257	462	719	616	0	205	103	205	359	565	0	462	0	308	667	1.39e+03	1.39e+03	0	462	873	359	1.03e+03	0	1.13e+03	0	873	1.64e+03	308	1.13e+03	513	1.08e+03	0	1.13e+03	462	975	411	1.13e+03	0	513	0	770	257	0	0	1.54e+03	0	873	359	411	154	513	0	103	51.3	1.39e+03	0	821	462	1.03e+03	0	308	103	359	205	154	975	0	0	0	513	308	821	308	513	154	359	770	0	616	1.95e+03	821	51.3	1.9e+03	770	0	1.9e+03	0	1.03e+03	205	0	308	462	359	975	565	616	0	667	154	103	1.03e+03	1.44e+03	513	873	0	205	667	103	565	154	975	0	667	821	616	103	0	1.18e+03	462	770	513	1.54e+03	1.03e+03	0	924	821	411	2e+03	0	257	1.23e+03	0	1.08e+03	462	1.28e+03	462	565	0	975	205	0	411	154	719	616	103	667	1.18e+03	154	0	51.3	154	1.33e+03	205	0	0	975	513	1.59e+03	821	0	667	154	411	257	205	0	513	308	51.3	1.23e+03	308	257	51.3	821	565	0	103	565	0	257	411	154	0	719	770	154	1.39e+03	359	462	0	205	1.49e+03	0	205	359	873	1.59e+03	667	0	51.3	1.08e+03	616	411	103	565	1.13e+03	565	616	0	1.28e+03	462	513	205	103	1.23e+03	308	0	821	154	0	257	924	821	462	0	513	0	616	154	0	1.33e+03	0	0	411	103	205	257	462	0	924	0	0	667	359	873	719	1.39e+03	0	513	975	205	0	205	51.3	205	1.69e+03	205	359	565	257	154	205	257	821	0	0	513	1.44e+03	51.3	1.18e+03	0	616	1.49e+03	411	719	0	411	1.18e+03	1.08e+03	1.85e+03	51.3	1.28e+03	873	0	0	0	0	0	1.69e+03	0	0	411	565	924	0	1.03e+03	359	0	873	308	257	0	1.44e+03	770	359	411	257	103	257	0	51.3	821	103	1.03e+03	154	0	359	667	975	0	0	462	0	0	154	51.3	205	1.03e+03	51.3	308	154	257	0	0	0	1.13e+03	1.18e+03	0	1.28e+03	359	1.28e+03	359	616	205	821	565	0	1.49e+03	0	0	103	0	0	103	1.33e+03	0	205	0	51.3	0	0	0	257	0	0	1.28e+03	462	1.03e+03	308	1.33e+03	0	0	565	0	0	821	0	924	1.54e+03	770	616	924	616	0	51.3	205	0	770	0	205	0	308	51.3	565	0	0	616	924	205	462	1.18e+03	1.49e+03	1.44e+03	565	1.59e+03	616	975	821	719	205	565	0	308	1.85e+03	1.9e+03	975	0	1.39e+03	0	513	873	359	0	1.08e+03	0	0	1.39e+03	1.13e+03	1.18e+03	411	1.33e+03	205	154	257	1.54e+03	1.13e+03	0	0	411	0	0	2.46e+03	873	873	257	1.64e+03	359	51.3	1.39e+03	1.49e+03	1.44e+03	770	0	770	103	1.08e+03	154	205	411	0	1.28e+03	924	0	0	359	924	565	257	411	719	103	821	0	873	719	924	0	1.08e+03	0	0	513	616	0	0	513	308	0	462	359	770	0	719	51.3	821	1.64e+03	1.08e+03	719	359	513	103	411	359	154	513	51.3	0	257	0	616	51.3	1.39e+03	667	0	359	205	1.39e+03	2.16e+03	719	0	205	51.3	1.18e+03	0	1.03e+03	0	103	1.18e+03	0	359	513	0	719	0	1.33e+03	154	1.44e+03	565	770	205	1.64e+03	0	513	0	975	0	0	1.33e+03	308	1.03e+03	0	205	308	616	205	0	873	462	770	51.3	513	0	924	667	1.13e+03	1.13e+03	616	103	1.69e+03	51.3	154	1.33e+03	0	1.28e+03	359	719	0	308	565	51.3	1.54e+03	1.8e+03	0	1.85e+03	411	513	1.28e+03	0	1.13e+03	616	513	0	154	51.3	1.28e+03	1.44e+03	205	51.3	359	0	1.54e+03	0	1.08e+03	2.41e+03	1.28e+03	308	154	0	2.46e+03	0	513	0	873	513	1.64e+03	1.13e+03	0	257	1.23e+03	0	308	770	0	513	257	924	0	411	0	513	0	0	719	667	359	0	462	2.26e+03	0	1.18e+03	616	616	0	1.18e+03	0	462	0	513	0	1.03e+03	0	1.08e+03	667	616	1.75e+03	616	0	616	0	1.08e+03	0	0	462	0	51.3	2.46e+03	0	51.3	359	0	2.16e+03	0	1.28e+03	975	0	51.3	0	667	103	0	616	1.08e+03	0	0	0	0	1.54e+03	1.28e+03	0	359	1.8e+03	0	0	1.69e+03	1.95e+03	205	462	1.18e+03	1.39e+03	0	103	411	616	924	1.13e+03	411	308	513	873	103	565	103	1.23e+03	975	1.13e+03	616	0	205	1.23e+03	411	719	2e+03	0	359	1.85e+03	821	565	0	1.03e+03	975	51.3	154	205	257	411	0	0	667	0	1.28e+03	719	873	51.3	0	616	0	359	462	0	873	0	257	103	51.3	2.1e+03	2.16e+03	103	1.08e+03	667	616	0	0	154	1.9e+03	1.39e+03	411	0	1.75e+03	1.13e+03	0	308	1.85e+03	770	0	154	462	873	873	0	205	0	205	257	1.49e+03	1.44e+03	0	2e+03	205	1.39e+03	103	462	667	770	0	616	1.8e+03	1.28e+03	1.28e+03	565	51.3	975	51.3	975	1.59e+03	0	565	770	1.75e+03	0	1.08e+03	1.44e+03	411	1.64e+03	51.3	0	1.75e+03	1.23e+03	51.3	770	359	0	1.08e+03	462	308	0	154	103	359	257	513	770	0	1.69e+03	1.54e+03	0	0	1.13e+03	411	0	0	565	0	154	0	154	513	873	154	0	51.3	873	1.33e+03	1.18e+03	308	924	1.85e+03	308	1.44e+03	1.28e+03	0	1.08e+03	0	1.85e+03	411	1.13e+03	359	667	975	1.44e+03	0	359	1.08e+03	616	0	565	103	257	103	1.64e+03	308	1.44e+03	616	975	821	0	770	565	154	1.03e+03	1.69e+03	873	667	1.08e+03	308	616	1.85e+03	0	1.08e+03	0	1.18e+03	462	719	308	205	513	0	0	0	51.3	1.08e+03	2.16e+03	411	1.95e+03	0	154	1.03e+03	0	719	0	0	359	0	719	667	0	513	0	0	0	1.08e+03	0	770	1.44e+03	154	0	565	205	719	0	513	924	1.44e+03	565	308	667	0	924	0	1.28e+03	924	1.23e+03	513	719	308	0	1.13e+03	154	51.3	565	975	0	257	770	205	1.59e+03	359	103	0	1.39e+03	0	924	103	873	924	0	719	359	0	513	0	51.3	1.69e+03	719	103	770	0	513	462	0	103	359	0	257	1.23e+03	513	103	1.23e+03	257	51.3	667	0	257	257	0	411	873	1.28e+03	103	0	924	1.18e+03	873	51.3	975	513	257	616	154	2e+03	154	1.64e+03	257	924	0	0	1.03e+03	1.59e+03	873	1.13e+03	0	411	103	1.59e+03	719	0	2.57e+03	462	257	308	308	0	0	0	257	1.18e+03	513	1.33e+03	1.33e+03	0	0	1.44e+03	565	0	513	1.33e+03	1.23e+03	1.28e+03	51.3	154	565	1.64e+03	411	0	1.18e+03	719	0	205	924	770	513	0	1.18e+03	1.03e+03	0	51.3	0	51.3	0	51.3	0	257	719	0	1.03e+03	462	0	0	1.13e+03	257	770	1.28e+03	1.18e+03	0	1.18e+03	411	667	205	1.64e+03	0	616	2.1e+03	0	359	513	513	0	821	0	1.03e+03	1.33e+03	0	0	462	359	1.69e+03	0	103	1.13e+03	0	257	924	51.3	770	0	821	719	0	565	821	0	0	0	308	821	667	0	719	667	0	1.39e+03	924	565	154	0	667	0	873	719	667	0	1.08e+03	0	154	1.33e+03	719	257	1.59e+03	0	975	0	0	821	205	0	1.28e+03	1.13e+03	1.39e+03	565	873	0	0	1.23e+03	924	873	0	1.64e+03	308	616	462	975	0	411	0	359	257	1.08e+03	51.3	411	770	975	924	0	0	565	257	1.44e+03	0	975	667	2.21e+03	1.08e+03	308	513	0	0	0	2.16e+03	0	2.26e+03	51.3	821	411	0	719	0	2.26e+03	205	257	513	873	513	1.75e+03	0	873	411	2.1e+03	0	0	1.23e+03	616	1.28e+03	0	1.03e+03	0	0	975	0	719	359	1.54e+03	411	0	1.33e+03	103	1.8e+03	0	1.64e+03	0	51.3	154	359	924	1.13e+03	565	308	975	1.03e+03	0	770	873	359	257	411	1.44e+03	359	0	2.57e+03	257	2.1e+03	1.39e+03	154	257	1.95e+03	154	0	1.69e+03	0	2.36e+03	411	924	821	359	1.23e+03	1.54e+03	154	770	0	1.03e+03	0	308	103	1.13e+03	0	2.62e+03	0	1.54e+03	513	770	719	0	411	0	0	0	103	411	51.3	1.59e+03	51.3	308	0	770	719	1.08e+03	821	1.08e+03	513	513	924	1.64e+03	616	1.54e+03	2.46e+03	51.3	103	770	0	308	2.26e+03	1.23e+03	924	1.9e+03	154	0	411	975	205	0	565	1.03e+03	0	1.13e+03	1.23e+03	257	1.23e+03	0	719	2.41e+03	667	0	0	359	0	0	462	0	1.64e+03	359	719	2.36e+03	975	1.9e+03	0	359	0	975	0	257	1.59e+03	2.46e+03	308	1.28e+03	205	462	462	0	359	0	975	0	975	1.59e+03	0	2.46e+03	154	0	1.33e+03	0	1.28e+03	0	0	0	0	0	2e+03	411	1.23e+03	3.59e+03	667	257	1.08e+03	0	2.41e+03	667	924	257	1.49e+03	103	924	1.28e+03	359	565	0	0	1.64e+03	667	0	513	1.28e+03	0	0	2.21e+03	462	0	308	462	257	2.21e+03	719	51.3	1.39e+03	0	770	51.3	2.46e+03	667	667	565	308	1.9e+03	205	0	1.39e+03	1.28e+03	1.28e+03	873	1.49e+03	0	2.52e+03	257	1.49e+03	0	51.3	103	0	1.18e+03	0	1.9e+03	257	1.54e+03	975	0	0	1.03e+03	0	1.13e+03	0	616	0	0	205	0	1.03e+03	308	975	1.13e+03	1.13e+03	565	411	205	2.16e+03	873	257	0	0	0	719	1.85e+03	616	359	924	719	770	359	205	1.28e+03	51.3	565	667	667	565	1.23e+03	0	616	513	308	975	257	154	719	257	51.3	873	205	154	719	411	719	0	103	0	411	0	0	359	1.39e+03	0	0	308	51.3	719	1.75e+03	0	0	1.75e+03	0	0	359	0	1.39e+03	513	103	770	51.3	0	257	462	0	411	1.13e+03	0	1.39e+03	205	873	462	154	2.57e+03	1.44e+03	205	0	103	257	154	0	0	0	0	719	719	51.3	0	667	103	205	0	205	1.23e+03	411	873	1.54e+03	770	873	1.44e+03	205	0	1.13e+03	565	462	1.03e+03	770	1.64e+03	0	1.95e+03	51.3	1.03e+03	1.39e+03	1.23e+03	924	1.18e+03	1.08e+03	51.3	462	565	0	0	0	924	719	0	205	308	924	103	0	770	205	0	0	1.49e+03	1.08e+03	0	103	0	770	257	1.39e+03	616	513	1.13e+03	821	0	462	924	924	0	0	513	0	1.08e+03	0	308	51.3	821	0	616	154	1.23e+03	1.03e+03	1.08e+03	308	821	0	0	1.44e+03	1.08e+03	1.39e+03	51.3	924	667	924	0	462	0	770	205	0	821	0	308	257	0	0	257	1.69e+03	359	0	616	1.03e+03	1.23e+03	411	770	51.3	616	462	51.3	51.3	257	257	0	770	0	616	308	565	0	103	154	719	924	0	154	0	103	411	1.18e+03	1.8e+03	103	51.3	1.39e+03	0	770	0	462	975	0	1.75e+03	0	51.3	308	154	103	205	0	0	1.49e+03	770	0	2.05e+03	0	411	873	0	51.3	411	257	0	1.44e+03	0	667	0	462	1.33e+03	205	205	0	0	1.28e+03	154	975	0	770	462	257	0	308	103	1.08e+03	873	1.69e+03	0	205	0	103	719	359	1.08e+03	1.39e+03	0	1.95e+03	0	103	719	103	257	462	462	770	1.64e+03	1.18e+03	0	1.33e+03	1.23e+03	0	1.54e+03	1.08e+03	205	770	770	0	1.49e+03	1.39e+03	821	0	154	308	0	257	51.3	616	1.33e+03	513	0	103	1.23e+03	513	257	0	51.3	103	0	205	1.23e+03	205	513	359	1.75e+03	0	0	1.49e+03	3.49e+03	0	2e+03	667	51.3	2.1e+03	513	0	359	0	1.95e+03	0	1.8e+03	257	0	1.28e+03	103	0	51.3	0	719	0	719	1.23e+03	154	1.28e+03	975	513	0	1.33e+03	1.75e+03	0	1.49e+03	0	1.18e+03	1.59e+03	0	0	513	1.44e+03	0	257	1.39e+03	411	51.3	667	821	821	0	1.49e+03	667	0	462	821	873	1.08e+03	0	411	359	0	667	770	0	0	1.49e+03	1.64e+03	257	205	359	257	0	0	308	0	719	1.69e+03	0	205	616	565	1.8e+03	411	0	257	873	0	1.64e+03	462	257	1.18e+03	0	257	667	2e+03	1.13e+03	821	0	462	513	0	1.08e+03	1.64e+03	308	1.23e+03	924	0	565	51.3	0	616	0	51.3	205	51.3	0	873	1.03e+03	103	462	1.08e+03	975	0	719	154	0	719	1.18e+03	1.08e+03	0	359	1.03e+03	103	462	0	411	667	1.69e+03	359	0	770	411	1.95e+03	0	565	411	0	51.3	0	873	411	205	513	308	308	1.69e+03	154	0	1.64e+03	411	770	154	975	873	513	1.44e+03	51.3	0	205	308	1.18e+03	1.28e+03	0	975	257	719	51.3	719	873	51.3	1.13e+03	513	1.49e+03	0	924	1.33e+03	616	359	0	205	0	1.13e+03	770	616	616	411	411	1.9e+03	1.39e+03	0	565	1.44e+03	821	0	0	1.64e+03	0	154	1.95e+03	359	616	1.39e+03	616	359	770	1.28e+03	1.08e+03	616	1.23e+03	0	0	565	462	616	359	513	565	0	0	0	0	1.28e+03	205	0	1.18e+03	770	103	1.23e+03	0	0	975	616	0	462	719	0	308	0	0	719	0	0	1.08e+03	0	0	359	257	770	1.39e+03	2.77e+03	0	0	0	0	308	770	0	0	924	513	0	616	0	1.33e+03	0	1.08e+03	1.28e+03	0	257	1.03e+03	0	1.03e+03	51.3	0	1.75e+03	616	2.1e+03	0	1.13e+03	411	0	0	462	462	1.23e+03	462	0	0	359	821	0	51.3	103	1.28e+03	1.28e+03	257	821	1.39e+03	0	1.08e+03	308	0	0	0	0	873	205	0	1.64e+03	565	0	0	1.13e+03	0	0	821	1.44e+03	0	821	616	0	103	0	1.03e+03	51.3	0	257	1.33e+03	462	873	411	0	513	0	205	0	257	0	2.05e+03	1.33e+03	154	462	103	565	154	103	616	565	565	770	513	359	1.08e+03	0	975	1.69e+03	0	462	462	513	308	513	0	1.44e+03	257	0	51.3	103	1.08e+03	1.28e+03	205	359	565	1.03e+03	719	1.59e+03	770	1.08e+03	308	205	0	873	411	0	616	0	0	359	0	924	1.13e+03	821	257	103	2.16e+03	359	308	0	257	1.59e+03	1.23e+03	0	975	0	0	0	0	0	0	1.28e+03	1.54e+03	359	0	770	359	103	565	462	103	2e+03	719	0	1.18e+03	0	565	770	154	770	1.08e+03	0	154	1.08e+03	821	51.3	257	565	1.33e+03	1.49e+03	0	821	0	257	0	1.85e+03	308	0	513	2.52e+03	924	0	1.33e+03	0	411	1.08e+03	0	0	0	2e+03	1.49e+03	359	0	1.75e+03	719	873	924	51.3	873	0	51.3	205	0	821	0	0	308	1.59e+03	0	103	0	462	257	1.49e+03	719	411	1.9e+03	0	205	770	513	0	719	0	616	1.9e+03	0	1.59e+03	1.54e+03	513	0	1.13e+03	0	359	513	719	0	1.13e+03	1.85e+03	616	0	0	411	616	154	0	667	0	821	1.03e+03	0	0	513	0	0	1.64e+03	873	0	0	308	667	359	873	0	359	0	1.23e+03	513	359	0	359	1.44e+03	1.54e+03	0	616	1.59e+03	0	359	0	0	616	0	0	1.03e+03	0	1.23e+03	0	0	1.8e+03	719	975	103	0	1.44e+03	1.8e+03	257	770	1.08e+03	0	154	359	770	0	513	51.3	359	616	0	308	616	1.03e+03	667	1.33e+03	1.03e+03	719	1.64e+03	1.13e+03	873	0	821	821	0	1.44e+03	0	1.23e+03	924	205	51.3	770	0	205	257	565	1.44e+03	565	51.3	1.03e+03	616	0	667	1.8e+03	1.28e+03	1.08e+03	1.23e+03	513	0	0	770	0	667	308	0	308	154	2.57e+03	975	719	154	565	924	308	924	1.03e+03	0	1.18e+03	1.64e+03	616	821	1.28e+03	1.28e+03	359	616	2.46e+03	667	462	2.21e+03	1.28e+03	0	924	1.18e+03	0	1.03e+03	565	924	0	51.3	411	873	154	205	0	821	0	513	1.44e+03	257	1.49e+03	1.18e+03	257	0	308	411	565	51.3	411	411	205	667	51.3	719	719	0	359	2.1e+03	1.44e+03	0	0	1.28e+03	308	0	0	359	1.28e+03	719	205	719	0	462	0	0	51.3	205	154	1.39e+03	0	616	0	1.18e+03	0	770	821	719	0	616	0	103	103	616	821	103	0	0	975	924	1.13e+03	0	0	0	565	154	1.08e+03	0	1.03e+03	462	0	924	0	2.31e+03	1.08e+03	0	1.85e+03	1.9e+03	0	308	975	257	0	0	0	0	0	1.44e+03	0	0	0	0	565	0	975	2.26e+03	257	770	1.49e+03	0	1.03e+03	1.59e+03	1.28e+03	257	411	51.3	1.75e+03	1.08e+03	205	924	0	0	616	513	205	821	0	1.9e+03	154	616	719	821	205	359	0	1.18e+03	103	103	0	1.54e+03	975	359	1.18e+03	0	1.33e+03	0	205	308	1.49e+03	51.3	1.03e+03	0	51.3	308	0	359	51.3	411	103	2e+03	0	205	0	0	359	719	1.23e+03	873	411	1.18e+03	1.23e+03	565	411	873	1.75e+03	0	2.41e+03	2e+03	0	770	308	2.52e+03	0	2.62e+03	51.3	1.08e+03	0	1.64e+03	0	565	1.59e+03	411	1.03e+03	0	975	1.33e+03	359	0	821	513	51.3	0	205	205	0	0	0	462	154	0	0	2.16e+03	0	0	0	770	0	1.85e+03	103	0	2.57e+03	103	821	0	2.16e+03	770	667	821	1.44e+03	1.13e+03	513	616	411	1.23e+03	0	1.54e+03	103	2.82e+03	1.49e+03	205	0	411	770	0	0	1.64e+03	0	1.49e+03	0	0	821	513	0	1.03e+03	0	359	1.08e+03	103	0	359	205	0	51.3	462	616	0	205	154	0	565	359	462	103	462	154	257	103	308	1.33e+03	0	0	257	308	359	1.18e+03	462	0	667	770	103	103	257	0	411	257	565	0	0	975	205	0	1.18e+03	257	462	1.23e+03	1.64e+03	0	103	103	359	1.49e+03	1.8e+03	0	359	616	0	103	1.69e+03	1.28e+03	513	667	1.23e+03	1.08e+03	103	1.08e+03	667	1.54e+03	616	770	0	0	1.28e+03	257	0	0	1.9e+03	770	462	0	667	667	821	1.69e+03	513	411	0	1.03e+03	0	667	719	770	103	411	1.54e+03	1.03e+03	0	719	0	616	616	0	821	667	0	1.69e+03	770	154	770	154	0	1.03e+03	0	0	1.59e+03	205	0	359	513	103	770	0	1.03e+03	1.64e+03	667	0	411	770	0	154	0	0	616	667	0	667	0	513	719	0	462	0	462	411	565	1.95e+03	1.33e+03	0	924	821	0	513	0	411	616	770	0	924	0	359	616	975	1.54e+03	462	0	359	103	0	0	308	411	0	1.64e+03	1.23e+03	51.3	2.87e+03	2e+03	513	1.08e+03	257	821	154	821	0	616	1.08e+03	0	359	616	0	616	0	821	0	1.39e+03	975	205	616	103	873	873	308	1.44e+03	1.75e+03	0	1.08e+03	462	51.3	0	154	924	1.08e+03	0	513	770	51.3	205	1.59e+03	0	462	0	821	975	0	1.18e+03	257	513	1.28e+03	565	0	1.39e+03	205	1.18e+03	0	513	667	1.03e+03	257	0	154	462	0	359	51.3	103	1.33e+03	411	719	1.03e+03	205	616	0	719	1.23e+03	1.9e+03	0	719	873	0	1.39e+03	51.3	975	257	513	51.3	0	411	873	719	1.54e+03	0	1.03e+03	0	0	257	205	1.44e+03	257	154	308	1.49e+03	411	154	103	719	0	513	51.3	359	821	411	154	565	0	821	0	0	257	1.75e+03	975	0	0	565	0	359	359	616	0	103	0	0	0	0	51.3	411	1.75e+03	0	0	103	770	205	616	0	1.03e+03	154	205	462	0	924	0	308	0	513	1.69e+03	0	0	154	1.08e+03	1.23e+03	0	0	1.08e+03	0	462	205	0	1.59e+03	667	308	975	257	51.3	1.18e+03	205	51.3	51.3	359	0	0	1.03e+03	462	0	719	154	0	308	0	616	770	667	616	1.13e+03	462	667	821	103	616	924	873	411	1.39e+03	924	462	462	565	103	873	0	51.3	1.85e+03	0	975	719	975	257	51.3	770	0	975	719	0	0	873	411	513	1.18e+03	0	1.28e+03	51.3	0	308	154	719	1.49e+03	924	2.21e+03	667	719	0	770	462	1.18e+03	154	1.33e+03	411	513	0	462	1.54e+03	0	719	0	462	0	308	205	924	0	1.39e+03	51.3	359	359	0	411	0	770	513	1.13e+03	308	359	1.28e+03	411	2.31e+03	770	1.64e+03	154	103	0	51.3	719	205	1.28e+03	51.3	462	0	359	1.18e+03	103	205	0	1.18e+03	975	667	0	513	1.08e+03	462	359	667	0	411	1.49e+03	719	51.3	1.64e+03	462	1.03e+03	411	2.31e+03	873	1.03e+03	51.3	1.85e+03	103	411	924	975	462	0	821	359	205	103	616	308	616	359	1.28e+03	0	462	462	0	411	565	873	51.3	0	51.3	257	1.69e+03	0	205	821	0	0	0	1.44e+03	667	565	359	411	257	1.44e+03	411	103	0	1.49e+03	359	0	359	667	0	154	308	513	0	1.28e+03	0	0	1.28e+03	873	205	0	1.8e+03	1.03e+03	0	51.3	1.95e+03	770	205	0	0	0	975	359	0	1.03e+03	154	0	0	1.64e+03	205	565	0	1.08e+03	308	513	0	975	719	0	154	975	359	0	411	154	2.36e+03	616	51.3	1.64e+03	719	667	1.39e+03	1.28e+03	2.1e+03	770	1.49e+03	1.23e+03	462	616	616	1.64e+03	0	154	1.33e+03	0	0	0	103	103	513	1.13e+03	462	0	1.59e+03	103	0	2.26e+03	411	411	565	0	821	1.33e+03	103	0	667	308	103	0	0	924	0	1.49e+03	924	103	411	0	103	154	0	565	0	975	1.28e+03	1.44e+03	0	257	1.03e+03	205	103	1.75e+03	154	565	0	2.21e+03	1.39e+03	616	1.28e+03	565	873	616	1.49e+03	1.03e+03	667	51.3	821	0	1.8e+03	719	462	0	821	154	719	1.13e+03	924	51.3	411	1.03e+03	205	205	770	154	0	308	667	513	821	0	0	0	2e+03	719	821	1.64e+03	924	1.08e+03	51.3	51.3	616	0	0	565	1.08e+03	0	308	205	0	0	770	359	0	667	1.28e+03	0	0	308	667	0	1.69e+03	513	308	924	359	103	1.23e+03	0	821	103	1.54e+03	0	1.64e+03	924	0	1.39e+03	975	1.59e+03	0	51.3	462	924	411	0	1.03e+03	565	1.39e+03	103	1.54e+03	154	0	667	154	975	0	873	154	0	308	0	0	205	1.28e+03	1.33e+03	616	1.03e+03	257	0	1.23e+03	0	205	1.49e+03	205	0	565	359	873	1.28e+03	103	1.39e+03	616	308	821	51.3	0	0	1.59e+03	0	2e+03	565	0	308	0	667	513	873	51.3	975	205	205	0	1.39e+03	513	205	0	924	770	103	924	1.95e+03	0	103	0	1.03e+03	257	1.03e+03	103	411	257	462	616	873	1.13e+03	359	1.08e+03	1.18e+03	0	359	616	0	411	0	1.33e+03	1.13e+03	154	0	257	616	1.54e+03	0	719	924	51.3	359	1.13e+03	0	1.13e+03	565	0	103	1.44e+03	616	924	257	0	821	51.3	1.44e+03	0	1.95e+03	513	873	1.64e+03	513	1.85e+03	257	0	257	205	1.23e+03	1.75e+03	0	1.23e+03	565	103	0	1.33e+03	1.28e+03	0	154	1.08e+03	51.3	1.18e+03	411	1.33e+03	51.3	1.8e+03	308	565	411	154	0	0	359	0	51.3	51.3	205	565	0	257	0	1.44e+03	51.3	359	565	51.3	0	873	0	873	0	1.49e+03	616	462	616	1.49e+03	667	1.75e+03	205	0	0	0	873	359	308	0	667	1.23e+03	1.03e+03	513	205	513	0	616	1.49e+03	103	0	51.3	103	0	1.49e+03	975	821	0	616	667	0	770	1.03e+03	0	103	359	462	0	257	411	0	513	205	0	0	1.49e+03	0	462	0	0	667	205	1.18e+03	257	1.13e+03	616	411	0	719	667	0	1.08e+03	0	1.03e+03	0	924	359	462	0	51.3	51.3	0	0	873	0	359	0	462	0	411	873	0	51.3	359	411	0	462	565	0	103	359	462	257	2e+03	0	1.54e+03	1.49e+03	0	1.49e+03	1.9e+03	257	1.44e+03	1.39e+03	103	0	51.3	0	411	821	873	103	924	359	0	1.03e+03	51.3	205	513	411	1.18e+03	0	1.44e+03	616	0	0	513	103	257	0	1.08e+03	0	0	257	1.03e+03	462	873	821	0	257	1.64e+03	1.23e+03	308	565	308	821	359	0	0	719	359	667	513	770	205	513	154	1.69e+03	2.1e+03	51.3	462	308	770	154	1.69e+03	719	0	513	0	0	565	1.49e+03	0	411	0	462	0	1.44e+03	770	0	616	1.18e+03	0	565	0	565	257	1.18e+03	411	462	719	1.23e+03	257	1.28e+03	0	462	257	924	821	513	308	1.13e+03	0	770	308	1.64e+03	0	513	0	667	513	462	308	565	205	411	257	924	0	462	411	1.08e+03	205	0	873	513	821	873	0	359	513	462	0	821	1.39e+03	154	205	205	51.3	103	0	0	924	0	308	1.23e+03	0	873	821	1.23e+03	0	975	0	0	1.08e+03	565	1.75e+03	924	0	103	308	616	0	1.13e+03	1.44e+03	0	616	770	2e+03	0	0	667	1.28e+03	1.18e+03	0	1.28e+03	0	1.03e+03	308	924	1.39e+03	821	513	0	616	0	462	359	821	205	1.85e+03	1.23e+03	1.49e+03	0	1.18e+03	308	975	821	205	1.08e+03	51.3	924	1.08e+03	616	1.08e+03	359	0	154	2.31e+03	1.54e+03	0	359	616	154	1.03e+03	359	975	0	308	308	565	0	0	0	975	1.08e+03	0	51.3	51.3	308	1.03e+03	1.13e+03	0	0	719	975	0	873	1.49e+03	975	462	616	462	1.9e+03	1.75e+03	1.59e+03	308	0	1.18e+03	1.69e+03	0	1.54e+03	1.39e+03	924	1.75e+03	821	411	257	411	719	1.28e+03	770	667	924	0	411	0	103	0	1.03e+03	103	667	0	513	1.03e+03	1.03e+03	1.8e+03	616	462	565	462	1.03e+03	103	103	103	565	0	308	257	1.23e+03	103	975	1.03e+03	513	0	257	257	0	565	308	257	0	462	924	0	2e+03	0	0	1.08e+03	0	0	975	1.69e+03	2.05e+03	1.59e+03	975	51.3	565	616	0	308	565	308	924	0	770	1.39e+03	0	1.08e+03	257	103	770	51.3	51.3	0	1.49e+03	205	719	513	565	308	565	0	51.3	565	411	0	565	1.33e+03	1.18e+03	103	462	1.18e+03	1.54e+03	1.28e+03	0	1.64e+03	0	308	0	616	411	873	1.44e+03	0	154	0	359	873	0	308	51.3	0	0	975	103	0	257	51.3	51.3	565	616	154	0	154	257	770	154	0	257	616	0	0	103	513	924	0	565	0	565	821	513	0	154	0	0	821	154	719	359	0	0	565	2.36e+03	616	0	1.95e+03	770	51.3	257	103	1.33e+03	873	0	1.08e+03	565	0	411	359	975	0	1.44e+03	1.54e+03	0	0	0	1.28e+03	0	0	513	0	1.54e+03	51.3	257	565	462	924	103	1.49e+03	0	1.18e+03	308	0	308	359	308	0	0	103	411	1.9e+03	0	719	0	308	565	1.08e+03	1.49e+03	1.28e+03	0	0	616	257	1.08e+03	1.54e+03	1.28e+03	0	103	0	0	308	0	2.46e+03	308	308	0	719	0	257	1.28e+03	1.8e+03	257	1.39e+03	462	51.3	411	616	462	257	0	924	565	154	0	1.28e+03	667	103	1.28e+03	1.23e+03	205	924	0	257	0	0	308	411	359	1.03e+03	154	1.33e+03	0	0	103	154	1.18e+03	51.3	308	1.39e+03	205	924	205	0	513	975	0	616	103	1.23e+03	103	0	975	1.13e+03	975	770	873	0	975	1.03e+03	51.3	667	0	154	0	51.3	616	0	770	205	205	0	821	1.18e+03	0	0	1.13e+03	0	667	1.64e+03	924	667	1.33e+03	1.13e+03	0	975	1.08e+03	0	0	359	873	719	0	719	667	51.3	103	205	513	0	1.13e+03	1.13e+03	0	462	103	0	308	719	975	1.69e+03	0	770	0	1.59e+03	513	667	1.23e+03	462	1.28e+03	0	0	1.33e+03	154	257	359	0	0	1.28e+03	873	154	103	103	308	308	1.08e+03	0	154	51.3	565	1.28e+03	0	1.18e+03	1.08e+03	667	0	770	308	1.75e+03	821	0	0	103	154	308	0	1.44e+03	1.9e+03	0	0	975	0	411	0	0	462	0	0	205	0	0	51.3	565	0	462	1.39e+03	359	1.03e+03	257	411	1.44e+03	924	0	103	1.03e+03	924	0	154	0	154	616	667	462	616	975	257	0	873	51.3	1.54e+03	0	154	0	719	924	1.44e+03	308	1.18e+03	924	821	0	1.39e+03	308	1.18e+03	667	0	462	1.23e+03	154	565	565	1.13e+03	924	770	51.3	154	1.08e+03	411	308	1.95e+03	0	616	154	0	411	205	154	205	0	51.3	1.18e+03	0	257	1.23e+03	103	565	0	0	0	1.13e+03	565	0	1.13e+03	0	770	873	308	462	1.08e+03	0	0	411	51.3	667	0	924	462	1.44e+03	103	0	103	51.3	462	0	770	257	2.36e+03	513	154	513	1.18e+03	975	1.08e+03	975	1.03e+03	103	0	0	1.44e+03	770	1.18e+03	205	103	1.59e+03	821	51.3	719	359	0	924	1.85e+03	0	1.18e+03	873	103	0	1.54e+03	51.3	51.3	873	1.08e+03	0	0	359	0	719	975	0	0	1.64e+03	0	0	0	719	1.03e+03	154	1.44e+03	565	103	770	0	0	1.08e+03	0	308	975	2e+03	462	308	1.54e+03	0	3.23e+03	1.03e+03	0	308	51.3	0	1.23e+03	103	103	1.39e+03	0	308	0	0	205	1.85e+03	0	719	667	616	0	1.03e+03	103	51.3	205	359	565	411	0	975	719	1.8e+03	411	205	411	308	2.05e+03	257	1.54e+03	308	719	0	257	257	51.3	308	0	257	565	0	0	462	0	873	0	1.59e+03	308	0	667	975	1.59e+03	462	513	0	1.39e+03	2.26e+03	257	0	1.33e+03	154	924	411	1.69e+03	0	770	0	1.13e+03	770	924	0	0	0	616	0	924	1.33e+03	975	1.08e+03	154	103	257	257	667	1.28e+03	924	411	0	154	0	873	308	0	154	0	51.3	0	0	873	103	616	1.13e+03	513	205	0	308	821	0	205	0	565	257	411	1.59e+03	1.13e+03	0	1.18e+03	154	0	1.44e+03	51.3	0	1.85e+03	103	719	0	0	1.18e+03	154	0	1.39e+03	1.28e+03	667	308	0	667	1.44e+03	0	1.08e+03	51.3	1.33e+03	719	0	1.03e+03	462	616	873	257	667	0	975	257	0	359	154	462	0	0	359	205	0	411	1.95e+03	873	513	1.08e+03	1.18e+03	462	0	154	411	0	924	0	0	770	0	0	513	462	924	667	308	0	0	0	1.64e+03	821	0	0	0	0	411	565	975	51.3	1.23e+03	1.64e+03	513	308	2.36e+03	0	154	616	0	719	975	0	770	154	0	924	0	0	565	0	513	2.67e+03	0	0	0	51.3	0	1.08e+03	873	667	0	0	667	0	2.1e+03	2.26e+03	0	1.59e+03	719	873	0	308	616	359	1.28e+03	205	513	2.67e+03	0	0	2.31e+03	2.57e+03	667	103	975	1.9e+03	2.21e+03	924	1.8e+03	975	873	308	821	1.33e+03	513	411	975	1.95e+03	0	51.3	975	1.39e+03	873	565	873	1.13e+03	667	1.33e+03	1.28e+03	1.33e+03	154	1.85e+03	1.49e+03	1.33e+03	0	51.3	565	3.03e+03	2.41e+03	719	308	1.28e+03	2e+03	0	0	0	1.23e+03	2.1e+03	0	257	411	1.64e+03	0	205	103	0	51.3	462	2.16e+03	0	103	0	0	975	873	103	1.18e+03	154	924	257	513	0	103	1.9e+03	0	667	205	1.8e+03	308	257	51.3	0	0	2.41e+03	205	2.16e+03	1.28e+03	0	51.3	1.03e+03	0	359	2.62e+03	0	0	924	719	1.03e+03	0	616	1.08e+03	308	0	1.75e+03	719	1.03e+03	1.28e+03	0	0	873	770	411	719	1.44e+03	1.95e+03	51.3	1.95e+03	565	103	257	0	719	2e+03	873	103	821	873	0	0	0	667	1.23e+03	205	667	0	411	1.8e+03	0	257	257	205	0	616	2.16e+03	0	0	924	1.8e+03	257	51.3	1.85e+03	616	0	0	513	359	0	770	154	308	154	1.28e+03	2.05e+03	513	0	359	103	1.9e+03	0	821	51.3	924	565	616	462	667	513	205	411	1.08e+03	565	1.59e+03	1.18e+03	308	513	103	1.08e+03	0	462	51.3	0	0	1.18e+03	462	0	667	308	1.49e+03	0	205	0	0	1.8e+03	1.28e+03	359	462	308	51.3	975	1.03e+03	513	1.33e+03	51.3	51.3	1.44e+03	0	1.13e+03	513	51.3	1.59e+03	1.03e+03	462	0	51.3	154	308	719	1.44e+03	924	0	103	154	154	1.9e+03	719	103	1.13e+03	1.49e+03	616	924	462	154	0	103	0	0	0	1.39e+03	411	0	1.23e+03	0	924	770	205	103	719	257	1.08e+03	1.54e+03	205	257	103	719	0	616	462	667	1.03e+03	924	1.64e+03	1.69e+03	0	0	359	1.18e+03	462	257	770	359	0	1.28e+03	667	667	1.18e+03	975	0	0	205	0	0	667	616	616	565	565	257	103	0	308	1.85e+03	667	308	462	821	257	719	0	257	0	1.49e+03	0	308	257	1.49e+03	0	103	51.3	1.28e+03	1.59e+03	719	873	1.39e+03	0	154	719	0	0	719	565	51.3	2.31e+03	51.3	719	103	0	359	51.3	616	0	719	0	1.54e+03	103	975	0	1.33e+03	821	51.3	411	0	0	257	154	1.18e+03	719	565	0	0	257	0	2.1e+03	0	1.23e+03	257	0	462	51.3	821	1.08e+03	0	154	1.18e+03	103	257	719	0	667	1.49e+03	154	0	565	51.3	0	0	359	411	873	205	0	924	205	770	103	0	1.33e+03	359	1.39e+03	51.3	1.49e+03	0	0	513	1.44e+03	1.39e+03	0	103	0	0	0	1.9e+03	0	2.05e+03	411	462	0	667	411	1.44e+03	1.28e+03	0	0	1.03e+03	154	257	103	51.3	205	462	51.3	257	1.28e+03	616	770	462	565	719	51.3	719	0	1.08e+03	0	0	462	0	0	0	1.59e+03	1.64e+03	0	51.3	2e+03	975	0	103	154	1.18e+03	616	0	462	462	770	0	1.49e+03	359	0	103	0	1.03e+03	0	257	257	0	51.3	308	359	1.39e+03	0	51.3	1.28e+03	873	0	565	0	205	770	0	0	770	411	1.75e+03	0	205	1.23e+03	0	1.03e+03	1.49e+03	616	873	154	667	873	1.8e+03	821	1.08e+03	513	103	411	154	1.54e+03	565	205	0	103	0	616	308	0	1.54e+03	821	51.3	0	257	1.08e+03	1.49e+03	1.44e+03	0	1.08e+03	462	103	616	0	0	359	0	1.33e+03	0	719	0	616	0	770	0	0	205	154	0	1.23e+03	0	0	513	51.3	308	1.28e+03	0	924	0	462	0	51.3	51.3	1.33e+03	873	51.3	0	359	0	0	513	924	1.03e+03	1.03e+03	0	359	411	0	0	1.18e+03	0	770	308	359	1.59e+03	0	1.13e+03	103	0	0	51.3	205	1.95e+03	0	616	0	975	1.59e+03	0	1.33e+03	0	513	667	719	257	1.23e+03	462	257	103	308	873	719	616	0	462	1.28e+03	0	308	0	1.08e+03	667	1.03e+03	154	0	565	0	719	154	205	154	411	1.28e+03	0	462	0	51.3	0	873	1.03e+03	1.23e+03	0	0	1.49e+03	975	0	513	873	1.28e+03	667	359	411	1.13e+03	0	924	0	0	257	565	1.54e+03	667	1.49e+03	1.03e+03	51.3	0	1.49e+03	616	103	51.3	1.13e+03	0	411	1.03e+03	770	51.3	565	719	513	411	719	924	462	1.13e+03	513	975	257	2e+03	1.08e+03	616	0	1.03e+03	667	0	0	1.18e+03	719	719	257	1.03e+03	205	103	154	154	0	616	975	0	411	308	359	1.03e+03	462	719	257	565	205	0	411	0	1.28e+03	0	462	1.39e+03	0	513	513	462	308	873	616	1.9e+03	51.3	257	411	411	1.13e+03	103	205	1.54e+03	0	0	719	1.59e+03	0	205	0	770	924	51.3	1.39e+03	257	0	667	1.59e+03	667	2.05e+03	975	1.75e+03	821	103	103	1.85e+03	1.8e+03	51.3	1.64e+03	103	1.08e+03	51.3	1.9e+03	462	103	1.9e+03	2e+03	0	1.28e+03	513	0	1.03e+03	1.13e+03	0	1.44e+03	103	873	462	1.9e+03	1.28e+03	0	462	0	359	308	821	1.39e+03	0	924	462	0	667	1.54e+03	0	513	616	1.39e+03	0	205	1.13e+03	0	359	308	411	257	359	1.8e+03	1.03e+03	411	205	1.44e+03	0	308	770	975	0	0	821	411	770	308	0	1.33e+03	462	719	616	257	205	0	0	1.75e+03	154	1.08e+03	0	0	565	1.13e+03	1.13e+03	0	2.31e+03	1.64e+03	616	1.23e+03	411	975	103	924	0	308	1.13e+03	0	565	616	257	0	462	0	0	1.59e+03	565	0	667	975	0	1.33e+03	0	51.3	0	205	154	0	103	821	0	308	359	0	205	667	1.28e+03	0	667	308	0	0	103	205	257	1.69e+03	257	308	462	513	0	359	565	0	0	0	975	0	103	1.23e+03	154	154	51.3	0	462	1.54e+03	0	0	205	154	1.44e+03	51.3	924	51.3	359	1.13e+03	1.33e+03	51.3	821	1.08e+03	0	0	103	0	616	565	308	103	1.08e+03	154	1.75e+03	1.44e+03	0	873	0	924	308	1.69e+03	0	0	873	0	821	462	0	719	411	0	1.08e+03	0	0	770	565	205	462	0	719	0	411	513	0	51.3	0	103	1.85e+03	0	103	2.52e+03	462	308	51.3	0	359	1.44e+03	0	770	975	0	1.59e+03	0	565	103	0	1.44e+03	975	0	1.28e+03	51.3	1.08e+03	873	924	0	1.03e+03	0	103	565	462	924	719	359	359	51.3	924	565	1.33e+03	565	1.13e+03	0	565	975	205	308	565	0	1.03e+03	103	0	1.13e+03	1.18e+03	770	1.9e+03	0	1.59e+03	719	513	0	462	0	1.33e+03	1.08e+03	411	411	1.08e+03	205	1.59e+03	975	1.39e+03	0	205	411	513	1.33e+03	1.33e+03	462	308	257	51.3	873	0	1.8e+03	0	616	0	667	719	0	821	0	667	103	257	0	1.03e+03	0	0	0	0	0	0	51.3	257	51.3	1.39e+03	411	0	719	1.13e+03	719	565	308	462	205	616	1.08e+03	565	1.69e+03	1.23e+03	205	0	1.28e+03	975	975	565	308	821	1.18e+03	616	308	462	0	0	154	975	0	411	103	0	975	1.28e+03	1.39e+03	0	359	0	616	308	359	513	1.75e+03	1.03e+03	308	1.9e+03	0	0	103	1.44e+03	0	513	0	51.3	667	0	667	0	205	205	462	616	2.21e+03	873	719	0	719	770	821	51.3	205	103	1.23e+03	0	154	1.69e+03	667	1.28e+03	770	0	0	0	1.28e+03	205	0	51.3	1.49e+03	513	0	257	0	103	616	205	513	0	205	0	51.3	257	0	1.75e+03	51.3	616	719	411	257	103	0	205	462	103	821	103	1.03e+03	51.3	770	1.18e+03	0	1.33e+03	205	565	0	154	873	1.18e+03	51.3	1.64e+03	411	257	1.59e+03	0	0	1.18e+03	0	205	719	103	924	0	462	0	616	411	1.08e+03	51.3	513	1.64e+03	0	0	1.08e+03	0	0	821	0	0	1.44e+03	0	411	51.3	51.3	1.13e+03	513	308	154	103	1.03e+03	0	1.44e+03	359	1.49e+03	513	0	0	411	154	0	154	0	0	462	308	411	205	513	513	359	513	821	0	0	0	1.59e+03	1.64e+03	616	873	462	924	873	359	616	308	103	205	0	257	103	770	821	975	205	359	359	308	565	565	359	1.03e+03	513	1.13e+03	873	924	0	770	821	257	205	0	1.85e+03	0	924	924	205	411	1.39e+03	1.33e+03	0	821	411	616	51.3	1.44e+03	411	1.49e+03	103	0	205	770	1.28e+03	308	359	308	1.18e+03	257	462	0	1.33e+03	0	1.44e+03	308	2.1e+03	1.64e+03	513	51.3	257	770	51.3	0	0	0	1.23e+03	0	1.23e+03	1.54e+03	0	1.18e+03	1.08e+03	0	1.59e+03	0	0	873	770	0	257	103	873	257	873	257	565	411	103	0	51.3	616	1.49e+03	308	0	0	565	0	257	1.49e+03	0	1.9e+03	308	154	1.13e+03	1.03e+03	0	0	0	308	0	616	1.03e+03	0	205	0	0	616	308	205	0	154	0	667	51.3	154	51.3	0	0	565	565	719	0	821	2.21e+03	205	873	1.23e+03	205	0	719	0	462	873	0	257	308	154	719	51.3	2e+03	0	513	308	308	1.39e+03	257	51.3	103	924	462	154	359	0	616	0	0	1.28e+03	154	1.85e+03	308	513	667	975	0	1.8e+03	411	308	873	0	411	719	205	359	0	565	0	257	770	0	1.08e+03	359	411	667	51.3	873	359	1.69e+03	1.75e+03	205	0	0	0	0	0	1.64e+03	411	462	0	1.03e+03	154	411	821	462	1.08e+03	411	154	154	1.23e+03	0	257	359	0	0	565	51.3	51.3	1.33e+03	0	0	667	0	667	0	0	359	257	308	1.54e+03	51.3	103	359	205	0	1.33e+03	667	513	565	0	719	1.44e+03	1.33e+03	51.3	205	51.3	1.44e+03	975	0	0	308	103	2.26e+03	1.13e+03	154	0	0	1.03e+03	667	0	1.28e+03	0	565	51.3	1.28e+03	0	2e+03	1.33e+03	51.3	103	205	2.21e+03	0	0	411	0	0	205	103	1.13e+03	616	0	975	359	205	1.69e+03	0	0	462	51.3	565	308	154	2.36e+03	1.8e+03	565	1.54e+03	103	1.64e+03	924	411	0	359	1.95e+03	411	359	565	821	0	924	0	873	0	0	359	257	257	2.16e+03	0	0	0	103	873	257	0	0	975	1.54e+03	51.3	0	770	51.3	1.23e+03	0	0	205	0	154	51.3	0	0	975	0	0	667	0	0	0	2.05e+03	770	0	0	0	2.16e+03	257	2.16e+03	0	103	513	0	0	103	565	1.03e+03	565	51.3	359	821	0	2.21e+03	0	975	2.67e+03	0	0	1.39e+03	411	257	205	308	0	411	2e+03	0	1.13e+03	924	51.3	0	616	154	359	770	2.31e+03	1.54e+03	51.3	0	308	0	565	2.41e+03	154	2.05e+03	411	0	0	103	1.69e+03	1.03e+03	667	411	616	0	0	616	0	565	0	0	667	205	0	51.3	359	719	1.08e+03	51.3	565	462	0	616	770	667	565	770	51.3	103	513	308	0	1.33e+03	616	873	0	513	411	1.28e+03	0	0	0	411	411	103	1.08e+03	0	667	0	0	257	2.57e+03	0	0	205	51.3	616	0	51.3	359	205	0	1.49e+03	873	154	2.1e+03	667	308	0	513	0	1.33e+03	411	1.44e+03	359	0	462	770	0	924	2.05e+03	103	2.46e+03	154	821	51.3	1.9e+03	205	1.39e+03	411	616	0	411	462	205	103	821	462	0	0	359	0	0	462	719	0	257	359	0	205	462	0	0	462	359	0	0	924	667	0	205	51.3	1.13e+03	103	0	924	205	975	0	0	308	0	103	0	1.13e+03	0	0	513	462	0	0	1.18e+03	257	2.36e+03	719	0	0	103	205	616	1.8e+03	0	411	103	0	308	975	0	0	411	513	924	308	0	411	1.39e+03	51.3	0	1.54e+03	0	0	1.39e+03	1.44e+03	51.3	719	0	154	1.03e+03	0	821	411	51.3	51.3	257	0	565	359	51.3	1.18e+03	513	0	0	1.44e+03	0	565	667	1.08e+03	565	0	51.3	0	1.33e+03	308	0	0	154	565	462	565	0	1.18e+03	51.3	0	770	0	873	154	0	308	103	0	205	462	821	821	51.3	821	154	0	411	0	0	0	513	667	667	154	1.13e+03	411	205	359	719	0	513	0	103	51.3	0	154	1.28e+03	0	0	873	0	411	257	667	1.03e+03	1.23e+03	1.44e+03	154	1.33e+03	154	0	770	0	1.75e+03	0	1.85e+03	821	257	1.18e+03	0	513	103	51.3	308	1.64e+03	51.3	462	154	154	1.13e+03	0	154	308	462	1.08e+03	0	873	1.44e+03	359	308	513	0	770	0	462	0	770	308	565	513	2.16e+03	1.13e+03	51.3	0	0	719	0	462	770	205	513	1.18e+03	1.39e+03	462	359	257	770	667	821	0	462	873	616	308	924	257	1.9e+03	616	0	616	0	1.8e+03	0	205	1.9e+03	2.16e+03	1.59e+03	0	1.44e+03	205	0	1.85e+03	0	1.8e+03	0	873	0	0	257	1.69e+03	821	513	2.36e+03	1.03e+03	1.28e+03	308	154	0	821	0	205	0	205	0	462	0	924	1.18e+03	0	411	565	873	1.18e+03	0	616	462	719	0	0	154	0	565	308	0	1.13e+03	616	0	565	1.13e+03	1.8e+03	1.69e+03	667	719	103	0	0	667	2e+03	51.3	1.18e+03	205	411	1.28e+03	1.18e+03	0	103	103	1.59e+03	205	103	616	1.59e+03	154	1.85e+03	411	1.13e+03	411	308	51.3	1.18e+03	719	1.23e+03	719	975	51.3	719	205	821	51.3	0	0	1.03e+03	0	51.3	462	565	359	257	975	0	0	257	1.13e+03	1.39e+03	821	1.18e+03	205	154	0	975	1.18e+03	0	462	51.3	257	1.33e+03	308	0	1.13e+03	103	462	205	1.49e+03	0	770	51.3	0	1.08e+03	205	873	154	51.3	565	0	257	0	205	0	257	308	0	667	103	873	1.08e+03	0	667	616	719	1.8e+03	1.39e+03	0	462	667	51.3	1.39e+03	462	1.03e+03	1.08e+03	1.13e+03	51.3	1.33e+03	0	0	103	565	0	51.3	821	0	821	154	1.69e+03	873	0	0	667	0	0	1.03e+03	0	257	1.03e+03	205	1.64e+03	154	667	411	462	975	51.3	411	975	0	359	924	51.3	0	0	1.28e+03	0	0	0	565	513	0	565	103	0	616	0	308	154	873	462	0	0	1.54e+03	1.08e+03	205	975	205	462	513	0	616	565	0	616	0	257	154	565	1.13e+03	103	0	1.33e+03	308	462	1.8e+03	1.08e+03	51.3	51.3	1.9e+03	513	205	257	0	616	0	0	1.33e+03	1.8e+03	257	205	0	0	154	205	1.03e+03	770	308	308	975	667	411	1.49e+03	770	0	359	924	1.33e+03	513	0	1.28e+03	1.49e+03	2e+03	1.44e+03	975	154	0	103	411	257	154	1.18e+03	359	565	411	1.39e+03	513	0	1.13e+03	1.08e+03	0	0	1.03e+03	616	1.13e+03	0	1.03e+03	1.13e+03	975	308	1.03e+03	359	0	0	0	616	0	51.3	154	0	411	257	924	205	873	1.13e+03	1.8e+03	51.3	565	308	51.3	0	51.3	924	0	1.75e+03	1.03e+03	411	103	719	462	257	1.8e+03	308	0	0	359	1.64e+03	0	975	0	257	0	924	0	205	257	770	0	513	0	0	462	770	1.03e+03	1.44e+03	873	1.64e+03	205	667	0	0	51.3	0	411	51.3	1.03e+03	1.75e+03	1.69e+03	0	359	0	513	0	51.3	359	103	0	51.3	1.64e+03	1.28e+03	719	257	1.13e+03	0	51.3	0	308	0	51.3	0	565	0	0	0	1.18e+03	0	0	308	1.03e+03	154	0	719	0	1.18e+03	1.39e+03	257	1.03e+03	462	1.08e+03	1.08e+03	359	0	0	0	1.39e+03	0	154	667	1.33e+03	0	1.23e+03	1.33e+03	924	359	205	103	1.18e+03	667	1.54e+03	257	462	0	1.39e+03	103	308	154	667	1.44e+03	821	1.08e+03	308	1.54e+03	103	308	1.13e+03	667	103	0	257	462	1.59e+03	0	0	1.33e+03	51.3	873	154	1.59e+03	565	873	205	51.3	51.3	0	667	565	873	616	821	257	873	513	154	51.3	513	821	0	411	770	51.3	1.39e+03	308	308	821	667	0	0	1.28e+03	0	565	924	1.69e+03	462	924	565	257	411	1.28e+03	103	1.13e+03	205	770	0	0	205	1.59e+03	0	154	51.3	257	0	1.64e+03	51.3	308	0	205	1.18e+03	103	1.13e+03	462	0	411	0	1.23e+03	565	51.3	873	513	0	1.28e+03	1.44e+03	0	0	462	924	154	0	616	565	462	0	667	0	1.03e+03	821	0	257	719	0	1.28e+03	0	257	0	205	1.03e+03	411	0	51.3	103	2e+03	0	0	0	257	0	257	1.54e+03	0	308	770	1.03e+03	0	1.03e+03	616	462	0	103	719	513	1.18e+03	770	975	0	0	0	51.3	1.03e+03	1.08e+03	0	411	411	1.8e+03	616	719	1.08e+03	924	359	770	1.13e+03	616	873	1.03e+03	1.08e+03	565	205	0	0	873	0	0	1.49e+03	0	411	0	0	924	770	719	103	0	103	1.03e+03	821	616	0	154	1.8e+03	0	0	308	0	565	616	257	821	257	1.44e+03	51.3	154	0	0	359	0	103	257	411	359	0	821	0	821	0	1.64e+03	565	411	1.39e+03	1.03e+03	821	308	411	51.3	565	308	359	1.54e+03	1.39e+03	308	1.13e+03	0	1.85e+03	0	719	0	462	513	0	513	616	565	0	0	1.18e+03	1.03e+03	0	975	975	1.54e+03	873	0	0	565	462	103	359	308	0	1.13e+03	0	0	0	873	0	103	1.18e+03	0	0	359	2.05e+03	770	0	0	1.69e+03	1.59e+03	0	0	1.23e+03	1.08e+03	0	0	0	1.44e+03	1.54e+03	51.3	1.59e+03	0	1.03e+03	0	1.69e+03	462	359	924	513	359	154	1.44e+03	0	1.18e+03	0	205	257	154	513	359	667	154	0	770	513	0	0	0	103	205	205	0	0	873	308	308	1.64e+03	462	1.59e+03	0	359	0	51.3	411	51.3	513	821	667	257	0	1.08e+03	51.3	2.41e+03	411	1.03e+03	103	103	154	51.3	1.28e+03	1.03e+03	1.23e+03	513	1.13e+03	411	2.05e+03	411	513	719	308	51.3	257	0	0	0	0	0	0	0	0	0	51.3	103	411	719	719	0	0	1.03e+03	565	205	411	103	873	0	308	565	0	154	770	1.39e+03	873	308	0	0	873	873	411	1.18e+03	103	719	0	0	0	873	616	0	103	154	0	411	0	257	0	1.59e+03	770	205	1.23e+03	1.13e+03	154	308	205	565	513	411	154	0	924	0	411	719	0	205	1.13e+03	257	616	975	924	0	0	513	154	103	513	308	975	51.3	0	616	821	770	1.54e+03	308	873	0	1.33e+03	1.8e+03	103	1.8e+03	719	719	1.33e+03	667	0	924	821	154	1.28e+03	770	0	719	0	924	667	1.03e+03	51.3	411	0	1.59e+03	1.08e+03	0	1.44e+03	0	462	205	565	51.3	1.49e+03	154	1.03e+03	0	51.3	0	0	873	719	1.18e+03	51.3	411	0	308	1.49e+03	411	308	1.18e+03	1.23e+03	0	0	205	0	821	667	205	821	359	1.28e+03	513	103	821	1.03e+03	0	51.3	975	0	1.39e+03	821	821	0	1.44e+03	154	411	257	1.54e+03	0	308	1.13e+03	1.64e+03	0	924	1.69e+03	2.16e+03	1.03e+03	565	0	513	154	1.23e+03	975	0	1.85e+03	359	462	770	821	462	975	667	719	513	205	1.18e+03	154	0	0	0	0	0	565	770	359	1.64e+03	1.08e+03	51.3	0	616	975	103	1.08e+03	51.3	1.18e+03	154	308	513	616	1.23e+03	0	873	616	411	770	411	1.03e+03	0	0	257	462	0	821	462	154	205	0	257	308	616	1.33e+03	103	0	359	462	1.49e+03	1.28e+03	103	51.3	154	0	308	1.08e+03	0	924	0	154	51.3	0	359	0	0	0	0	1.39e+03	513	513	1.44e+03	513	0	1.64e+03	154	616	0	821	411	257	359	924	1.18e+03	154	924	873	1.33e+03	308	873	462	0	0	616	0	0	462	205	0	565	821	1.49e+03	1.75e+03	308	205	719	770	0	1.39e+03	0	975	154	616	565	51.3	1.18e+03	359	0	770	873	51.3	103	0	0	1.69e+03	257	0	1.08e+03	0	1.59e+03	0	1.95e+03	873	308	0	103	1.69e+03	1.33e+03	0	0	0	0	0	1.33e+03	462	770	0	1.9e+03	0	462	873	0	462	513	1.44e+03	411	975	1.44e+03	103	1.54e+03	359	873	2.16e+03	1.23e+03	205	462	0	667	616	359	770	667	0	1.64e+03	257	0	0	719	770	462	0	770	0	0	1.13e+03	308	0	565	770	257	1.13e+03	0	154	462	359	0	873	0	359	0	1.03e+03	1.23e+03	1.18e+03	103	1.13e+03	0	308	719	0	719	821	308	1.44e+03	0	0	1.54e+03	411	0	1.64e+03	0	821	821	0	2.1e+03	513	1.44e+03	1.75e+03	1.69e+03	0	1.23e+03	257	0	565	616	1.59e+03	257	1.44e+03	0	2.62e+03	924	0	0	1.49e+03	821	873	1.69e+03	1.08e+03	616	1.54e+03	719	513	308	411	257	0	1.44e+03	0	0	616	770	1.18e+03	462	0	770	0	667	513	1.18e+03	565	821	51.3	1.28e+03	205	154	1.69e+03	616	565	205	1.8e+03	103	1.08e+03	1.33e+03	0	1.49e+03	1.39e+03	513	0	411	2.21e+03	359	411	770	103	719	1.39e+03	565	257	154	821	873	1.9e+03	0	975	1.13e+03	770	0	51.3	0	154	667	513	0	0	308	1.54e+03	975	0	308	462	0	1.59e+03	0	975	873	565	257	565	205	1.03e+03	0	0	565	0	1.54e+03	154	873	975	359	1.39e+03	359	667	2.67e+03	0	1.13e+03	924	0	462	154	0	257	616	1.28e+03	257	411	0	103	565	0	462	1.8e+03	1.13e+03	257	154	821	0	257	565	0	154	0	103	1.23e+03	513	257	0	1.08e+03	565	1.03e+03	0	975	359	154	411	308	51.3	0	1.13e+03	257	0	821	821	359	0	924	154	924	873	1.44e+03	1.49e+03	205	308	103	51.3	205	1.54e+03	1.18e+03	103	616	51.3	51.3	0	0	308	411	1.13e+03	565	770	0	565	0	51.3	1.03e+03	565	565	257	719	821	154	513	0	51.3	770	1.13e+03	1.69e+03	411	0	873	0	0	1.33e+03	0	205	513	0	51.3	1.13e+03	51.3	411	770	462	0	0	103	0	873	924	821	0	411	0	0	411	103	411	0	667	308	565	719	0	51.3	1.44e+03	1.8e+03	1.69e+03	154	1.13e+03	0	0	308	51.3	0	359	821	1.13e+03	1.54e+03	103	154	0	462	1.18e+03	205	0	0	0	1.03e+03	308	0	0	924	154	257	0	565	0	821	205	0	0	0	411	565	0	359	0	565	0	308	873	0	0	51.3	462	257	975	51.3	0	924	1.03e+03	1.23e+03	205	0	51.3	0	0	0	1.33e+03	667	0	103	462	51.3	51.3	1.33e+03	924	51.3	975	2.26e+03	1.39e+03	0	359	0	411	719	257	103	1.39e+03	565	0	1.39e+03	1.44e+03	308	462	1.54e+03	0	1.08e+03	873	51.3	616	873	462	1.18e+03	257	0	1.08e+03	103	0	154	1.08e+03	0	462	0	205	821	0	1.33e+03	719	0	154	0	51.3	0	0	308	51.3	1.03e+03	51.3	154	462	0	257	205	0	565	0	1.13e+03	924	1.18e+03	1.54e+03	0	1.23e+03	0	0	667	924	205	616	1.59e+03	0	0	924	0	0	1.33e+03	2.21e+03	616	873	0	513	257	0	1.28e+03	257	975	359	0	462	154	359	411	0	975	1.95e+03	1.59e+03	103	1.03e+03	257	0	616	411	257	0	1.44e+03	359	0	308	0	1.33e+03	513	1.03e+03	2e+03	103	411	513	873	719	154	0	205	1.08e+03	51.3	770	1.08e+03	359	308	205	103	462	873	51.3	0	0	821	0	257	359	565	0	0	513	359	205	411	565	154	0	154	719	411	1.28e+03	462	0	1.08e+03	0	205	0	1.23e+03	719	513	1.75e+03	873	0	924	1.08e+03	0	0	1.59e+03	0	770	565	411	462	1.75e+03	462	154	411	565	565	51.3	205	0	0	205	308	719	0	0	1.08e+03	411	308	0	0	51.3	924	565	0	873	1.28e+03	565	1.9e+03	462	616	0	103	565	719	205	0	154	667	51.3	873	1.85e+03	308	0	2.57e+03	667	513	821	873	205	1.75e+03	205	0	359	0	873	154	0	257	1.33e+03	1.44e+03	51.3	462	462	1.75e+03	154	565	154	0	257	1.49e+03	308	924	616	1.23e+03	0	1.33e+03	0	667	0	0	308	565	411	205	1.33e+03	1.39e+03	1.23e+03	1.8e+03	103	257	1.44e+03	0	565	205	0	513	1.23e+03	0	770	103	2e+03	0	0	2.52e+03	0	462	1.03e+03	0	565	0	975	51.3	1.13e+03	103	0	205	411	1.64e+03	513	1.9e+03	1.18e+03	0	359	0	565	924	462	0	103	1.33e+03	205	51.3	0	975	0	51.3	924	0	1.13e+03	1.54e+03	0	1.59e+03	0	0	154	0	51.3	719	0	565	1.33e+03	0	924	0	667	0	0	1.03e+03	0	0	719	975	0	411	0	51.3	0	667	0	0	51.3	821	51.3	0	0	1.59e+03	0	667	2e+03	0	308	1.39e+03	0	667	154	616	257	359	1.44e+03	1.18e+03	821	0	975	1.54e+03	0	1.39e+03	667	719	565	1.8e+03	873	411	308	411	0	0	924	873	205	616	667	0	1.03e+03	51.3	1.28e+03	565	462	308	0	667	0	0	0	0	821	462	0	257	1.28e+03	1.08e+03	0	0	873	0	0	565	103	51.3	0	0	154	1.64e+03	616	821	257	462	1.59e+03	103	1.64e+03	0	0	462	308	719	154	1.28e+03	0	154	308	257	873	1.39e+03	1.23e+03	1.13e+03	205	1.44e+03	565	565	719	51.3	51.3	462	873	205	0	0	0	462	51.3	257	154	0	51.3	462	257	770	0	2e+03	924	308	513	667	0	616	0	1.8e+03	51.3	103	616	0	1.28e+03	1.28e+03	770	359	0	205	154	411	1.13e+03	154	616	0	667	308	154	308	51.3	154	1.85e+03	1.59e+03	2.16e+03	257	873	103	1.23e+03	0	257	0	873	821	0	873	667	411	359	1.03e+03	257	1.03e+03	0	1.33e+03	1.03e+03	462	616	1.13e+03	0	565	411	0	154	719	1.18e+03	0	103	924	257	0	0	0	1.03e+03	154	1.54e+03	0	0	0	0	411	975	0	0	205	0	0	1.49e+03	257	821	0	1.8e+03	257	513	154	667	770	51.3	0	821	1.49e+03	411	719	0	975	0	51.3	1.18e+03	770	1.44e+03	0	2.57e+03	0	0	873	0	821	1.33e+03	0	770	924	1.23e+03	0	1.13e+03	0	0	1.9e+03	770	2.1e+03	0	308	873	1.13e+03	205	0	0	0	821	873	770	0	821	51.3	2.41e+03	0	0	770	0	257	1.9e+03	51.3	51.3	411	103	359	924	462	103	667	873	873	0	257	0	565	1.28e+03	359	359	359	0	359	1.18e+03	0	51.3	0	51.3	0	205	719	1.44e+03	924	0	513	924	770	51.3	1.8e+03	1.54e+03	257	0	1.44e+03	0	1.33e+03	0	154	0	1.13e+03	0	0	1.44e+03	154	154	257	0	51.3	154	0	565	821	0	205	770	51.3	2.21e+03	1.54e+03	51.3	975	719	103	0	257	1.33e+03	0	0	770	770	0	0	359	51.3	0	0	1.54e+03	1.18e+03	719	205	821	103	0	0	1.13e+03	51.3	0	154	462	0	821	0	0	1.18e+03	1.03e+03	0	1.08e+03	0	0	0	924	1.13e+03	770	873	257	513	257	873	0	0	719	3.08e+03	257	257	51.3	2.26e+03	0	257	0	924	770	0	2.21e+03	1.64e+03	0	770	411	0	1.59e+03	51.3	0	1.69e+03	359	0	821	0	411	873	565	616	1.03e+03	1.44e+03	667	1.13e+03	359	719	1.13e+03	205	1.28e+03	821	0	51.3	1.69e+03	0	0	154	1.54e+03	0	103	103	565	0	0	359	103	411	719	719	0	462	205	719	0	873	0	2.46e+03	257	2.05e+03	359	51.3	1.03e+03	51.3	667	0	1.28e+03	1.75e+03	1.13e+03	103	513	103	1.03e+03	770	2.1e+03	0	1.23e+03	565	308	257	0	975	0	2e+03	3.03e+03	411	462	0	2e+03	0	1.44e+03	667	205	0	1.03e+03	205	2.05e+03	257	1.23e+03	719	616	257	0	0	0	308	411	359	770	1.13e+03	0	0	1.59e+03	0	411	1.08e+03	0	0	3.03e+03	0	1.23e+03	2e+03	513	975	1.54e+03	462	1.08e+03	2.21e+03	0	0	719	1.28e+03	51.3	462	0	1.23e+03	0	616	2.21e+03	513	924	0	308	0	770	2.05e+03	821	359	1.44e+03	821	1.33e+03	308	719	0	257	0	513	0	0	1.69e+03	1.33e+03	616	1.64e+03	565	0	513	0	462	51.3	51.3	565	257	257	0	0	0	1.18e+03	51.3	1.08e+03	462	719	1.33e+03	0	462	975	0	1.13e+03	0	1.28e+03	359	0	924	51.3	0	103	257	1.39e+03	0	1.03e+03	873	0	51.3	0	0	1.54e+03	0	565	411	513	975	0	0	103	1.49e+03	924	103	1.64e+03	770	975	103	411	1.59e+03	0	616	154	411	975	616	205	770	667	0	0	1.03e+03	565	308	1.95e+03	0	308	0	0	0	0	0	513	51.3	1.23e+03	0	1.9e+03	154	1.44e+03	1.08e+03	0	924	1.85e+03	0	0	0	0	975	0	770	770	667	359	0	0	1.33e+03	0	719	0	257	0	719	0	0	873	308	0	0	0	924	1.08e+03	0	0	462	0	0	154	770	1.18e+03	1.28e+03	1.18e+03	154	51.3	51.3	359	0	0	0	1.33e+03	0	821	0	462	0	205	51.3	821	770	1.39e+03	359	1.08e+03	0	0	873	873	616	0	205	1.64e+03	667	770	0	1.44e+03	411	1.13e+03	667	205	411	1.95e+03	1.03e+03	975	0	0	308	719	257	0	0	873	359	821	308	873	205	667	513	0	0	565	154	0	154	411	0	1.23e+03	0	0	1.49e+03	0	462	154	154	205	308	154	719	616	616	103	513	51.3	1.49e+03	0	924	719	0	308	205	565	719	0	51.3	1.23e+03	0	0	154	821	0	0	462	0	0	103	51.3	0	1.85e+03	51.3	770	462	1.13e+03	0	205	0	1.13e+03	513	51.3	103	513	205	359	0	667	0	0	205	0	103	103	0	205	0	1.95e+03	0	0	565	0	103	0	0	359	0	924	359	411	462	359	103	205	411	0	1.23e+03	1.9e+03	667	667	2.1e+03	770	51.3	1.95e+03	359	462	154	103	1.13e+03	0	0	1.8e+03	103	1.54e+03	462	1.69e+03	205	1.33e+03	0	51.3	1.44e+03	411	0	565	924	51.3	51.3	359	873	1.28e+03	51.3	1.03e+03	1.18e+03	103	1.13e+03	0	0	513	924	359	308	770	1.03e+03	565	51.3	154	359	821	154	513	667	1.28e+03	51.3	0	873	1.08e+03	51.3	513	411	0	0	1.54e+03	770	154	667	565	1.33e+03	0	667	1.08e+03	565	0	616	0	411	257	103	2.05e+03	1.23e+03	154	1.28e+03	154	462	154	205	0	770	462	51.3	205	1.39e+03	1.44e+03	359	1.23e+03	51.3	821	0	411	1.18e+03	51.3	0	667	257	821	873	513	770	0	257	565	51.3	1.39e+03	205	205	0	0	873	51.3	0	462	1.44e+03	308	0	1.18e+03	1.44e+03	1.13e+03	924	0	1.54e+03	1.18e+03	0	0	513	205	0	0	924	308	0	1.28e+03	565	257	1.44e+03	103	770	667	1.39e+03	103	1.33e+03	924	154	2e+03	359	103	154	205	0	0	308	103	1.39e+03	411	0	0	462	873	0	0	1.03e+03	51.3	1.23e+03	513	308	1.33e+03	51.3	308	1.9e+03	1.9e+03	257	51.3	1.18e+03	667	51.3	873	616	257	1.95e+03	0	1.28e+03	0	2.16e+03	0	1.44e+03	513	2.41e+03	1.33e+03	308	513	770	1.39e+03	0	565	924	0	565	0	1.64e+03	821	0	719	205	411	975	1.28e+03	51.3	0	513	0	308	0	1.08e+03	462	2.1e+03	513	0	1.13e+03	0	0	0	821	770	0	0	770	513	0	1.23e+03	205	0	975	924	770	0	667	205	924	924	1.08e+03	1.08e+03	154	1.23e+03	0	257	0	0	154	103	51.3	308	1.13e+03	462	1.44e+03	1.64e+03	1.23e+03	1.49e+03	0	0	924	308	1.49e+03	0	1.49e+03	0	411	565	0	359	0	411	0	1.28e+03	513	0	513	0	1.54e+03	924	565	1.08e+03	0	1.28e+03	0	1.23e+03	565	0	924	1.18e+03	411	0	308	0	719	51.3	359	1.08e+03	1.23e+03	0	1.13e+03	103	667	975	257	0	975	1.08e+03	821	51.3	1.33e+03	103	462	1.33e+03	873	1.33e+03	0	103	1.18e+03	975	359	0	308	103	462	0	205	103	667	0	565	0	411	1.18e+03	1.85e+03	0	2.05e+03	565	0	0	0	924	0	1.28e+03	1.49e+03	0	51.3	873	0	205	1.33e+03	1.44e+03	616	1.13e+03	0	821	51.3	565	1.69e+03	1.03e+03	1.08e+03	1.08e+03	205	1.9e+03	975	257	0	0	975	1.18e+03	0	462	719	1.64e+03	1.03e+03	1.75e+03	873	1.13e+03	257	462	1.49e+03	0	770	0	821	0	513	0	667	0	667	1.44e+03	0	1.75e+03	0	51.3	462	0	0	462	0	1.03e+03	667	0	462	513	0	0	308	205	565	51.3	1.18e+03	205	1.28e+03	308	103	1.18e+03	359	821	308	0	1.03e+03	667	0	1.13e+03	1.08e+03	1.08e+03	0	462	770	308	1.39e+03	0	1.75e+03	257	0	1.08e+03	924	1.39e+03	1.33e+03	205	0	1.59e+03	1.54e+03	873	1.39e+03	770	719	411	770	770	513	1.59e+03	1.49e+03	103	667	103	0	154	1.64e+03	0	205	565	1.33e+03	154	0	51.3	257	257	257	565	51.3	0	103	0	0	205	411	0	0	1.44e+03	51.3	0	462	616	462	205	565	975	154	0	719	103	257	513	0	873	0	462	103	257	513	257	257	513	1.13e+03	257	667	0	51.3	1.39e+03	1.33e+03	205	1.18e+03	1.18e+03	2.31e+03	513	0	0	1.69e+03	616	51.3	975	462	0	0	565	0	51.3	154	0	1.13e+03	0	411	103	103	719	103	719	719	975	1.03e+03	0	1.64e+03	565	1.08e+03	924	513	154	1.13e+03	1.9e+03	667	719	719	0	0	154	205	308	359	51.3	205	0	1.08e+03	0	924	565	359	1.59e+03	0	0	513	0	0	0	154	873	0	0	0	308	0	1.18e+03	0	770	667	616	1.64e+03	0	308	0	924	719	51.3	821	205	0	1.44e+03	2.05e+03	51.3	1.03e+03	1.44e+03	667	1.18e+03	0	257	462	1.08e+03	154	1.13e+03	257	1.49e+03	821	51.3	513	821	719	513	0	667	975	565	0	0	51.3	0	462	103	205	0	103	616	462	0	1.64e+03	0	51.3	51.3	359	1.28e+03	770	0	1.59e+03	616	719	0	0	1.03e+03	719	308	873	257	411	103	1.13e+03	1.75e+03	103	1.28e+03	257	0	0	359	103	0	0	462	257	257	359	359	1.9e+03	565	0	103	0	103	1.28e+03	51.3	1.44e+03	308	1.95e+03	0	770	411	667	0	975	51.3	0	462	0	154	154	821	565	770	1.33e+03	0	770	1.44e+03	0	1.75e+03	103	154	411	0	667	565	770	667	0	0	1.23e+03	2.1e+03	924	821	154	770	0	616	411	0	205	1.49e+03	0	1.23e+03	0	0	51.3	257	1.08e+03	513	0	0	0	0	924	51.3	873	411	462	821	719	154	616	0	462	0	103	0	821	0	1.23e+03	770	924	0	0	2.41e+03	975	0	0	411	0	154	0	924	0	1.8e+03	0	1.49e+03	1.23e+03	770	51.3	719	1.08e+03	1.23e+03	924	1.13e+03	154	873	205	0	359	205	1.54e+03	821	1.13e+03	308	1.18e+03	0	616	154	0	0	359	1.08e+03	205	1.13e+03	616	0	103	462	1.49e+03	0	411	205	565	205	462	513	308	359	0	616	154	205	719	0	411	924	257	1.13e+03	103	154	257	359	924	205	154	821	1.69e+03	1.95e+03	0	0	308	51.3	0	359	0	616	1.13e+03	0	0	205	205	1.23e+03	1.49e+03	1.59e+03	0	770	257	719	1.13e+03	0	975	0	1.03e+03	0	103	0	0	411	0	667	0	616	1.13e+03	616	0	103	205	0	1.28e+03	51.3	51.3	0	924	0	0	975	0	821	0	770	0	205	103	616	0	0	359	0	770	924	0	0	257	616	1.9e+03	51.3	565	0	1.23e+03	873	154	770	1.54e+03	1.23e+03	308	257	257	51.3	1.33e+03	2.05e+03	0	0	873	513	2e+03	257	821	1.44e+03	359	0	205	308	1.33e+03	103	821	770	359	1.39e+03	411	0	2.41e+03	205	667	205	0	0	667	1.39e+03	0	1.03e+03	513	0	308	1.23e+03	462	1.13e+03	924	205	1.44e+03	0	0	0	0	975	616	0	616	770	359	1.08e+03	1.75e+03	308	1.03e+03	462	873	359	51.3	103	1.03e+03	205	821	821	0	1.39e+03	616	1.23e+03	51.3	0	1.44e+03	513	821	0	103	667	0	1.39e+03	1.44e+03	667	821	719	103	0	1.18e+03	0	1.13e+03	462	308	0	0	51.3	103	51.3	0	103	1.23e+03	0	411	0	0	154	1.03e+03	462	359	462	1.13e+03	0	667	821	0	308	1.18e+03	0	0	257	0	770	1.39e+03	205	154	205	0	1.28e+03	0	103	616	0	924	0	1.03e+03	154	308	0	1.18e+03	0	411	1.03e+03	154	0	205	0	1.08e+03	308	667	103	0	1.9e+03	0	513	719	0	719	51.3	257	1.33e+03	667	0	719	924	257	924	1.64e+03	513	0	0	103	462	154	975	1.39e+03	154	565	0	0	103	1.23e+03	0	616	51.3	411	770	770	205	821	154	308	308	821	0	1.44e+03	51.3	667	1.39e+03	103	0	1.03e+03	0	359	411	1.44e+03	770	0	154	0	103	0	0	0	1.28e+03	0	359	51.3	1.23e+03	0	51.3	616	0	359	308	0	359	0	0	308	565	0	359	1.33e+03	565	1.49e+03	770	103	411	975	1.9e+03	0	821	205	821	0	0	0	0	924	205	1.08e+03	1.28e+03	0	308	719	359	0	462	0	2e+03	0	1.03e+03	462	513	975	0	154	0	51.3	1.03e+03	1.18e+03	565	513	1.69e+03	1.54e+03	1.44e+03	616	308	1.59e+03	0	0	1.49e+03	411	0	719	411	411	205	1.03e+03	0	667	565	51.3	51.3	0	257	0	0	0	0	257	821	0	565	462	1.54e+03	257	770	1.03e+03	924	51.3	205	924	51.3	308	0	51.3	0	0	0	0	51.3	1.13e+03	0	616	1.85e+03	51.3	0	2.98e+03	1.03e+03	0	0	205	0	0	565	462	0	719	257	513	1.18e+03	513	1.9e+03	770	1.9e+03	51.3	0	513	0	719	359	0	103	770	0	1.23e+03	0	103	0	770	0	0	205	924	308	0	0	103	308	1.03e+03	565	51.3	616	51.3	1.75e+03	205	0	1.08e+03	1.69e+03	0	154	1.28e+03	0	257	103	2e+03	359	257	0	719	1.18e+03	1.03e+03	0	2.31e+03	0	1.23e+03	975	0	0	257	1.28e+03	513	0	257	205	0	1.39e+03	0	257	462	0	0	770	0	51.3	0	0	0	51.3	770	0	1.54e+03	0	51.3	1.23e+03	257	924	205	359	924	103	616	975	0	821	0	1.23e+03	1.8e+03	1.08e+03	1.8e+03	154	719	51.3	0	308	1.49e+03	0	513	205	103	0	2.21e+03	1.44e+03	565	103	1.03e+03	1.54e+03	1.28e+03	0	719	0	0	667	1.54e+03	359	0	0	411	719	0	1.03e+03	51.3	821	0	0	1.18e+03	1.69e+03	719	103	2.05e+03	0	1.28e+03	1.9e+03	308	0	51.3	0	0	257	0	1.8e+03	257	462	0	1.28e+03	0	667	0	1.03e+03	51.3	462	770	719	0	0	51.3	359	0	205	154	0	667	0	0	0	873	0	0	616	359	0	513	565	0	1.08e+03	308	462	257	205	462	359	0	770	103	257	308	359	0	0	873	51.3	103	0	0	308	0	565	873	0	1.33e+03	1.03e+03	1.08e+03	154	0	257	1.39e+03	0	1.13e+03	0	873	0	1.39e+03	0	0	1.23e+03	1.23e+03	821	0	154	1.13e+03	103	1.69e+03	103	257	0	924	51.3	0	411	205	359	0	616	0	667	411	411	2.31e+03	0	1.33e+03	0	975	1.33e+03	1.59e+03	0	1.08e+03	51.3	1.39e+03	51.3	1.39e+03	0	616	873	154	0	565	154	257	975	411	1.28e+03	770	873	770	0	924	0	257	513	0	308	411	0	257	1.23e+03	770	103	154	1.18e+03	0	411	51.3	0	0	154	0	873	0	0	0	0	0	924	1.54e+03	0	51.3	0	0	616	0	924	154	0	513	0	616	513	103	0	462	0	565	0	616	0	0	821	873	51.3	667	411	0	257	0	513	0	257	0	1.33e+03	103	719	154	1.39e+03	462	103	51.3	257	0	359	565	2.57e+03	205	51.3	0	0	0	0	513	1.44e+03	770	924	462	51.3	1.33e+03	411	51.3	0	51.3	0	0	1.69e+03	411	0	359	154	51.3	51.3	0	257	1.18e+03	667	359	51.3	770	257	770	0	0	565	565	1.54e+03	462	0	1.08e+03	0	103	0	462	0	1.28e+03	0	719	2e+03	513	770	0	770	1.08e+03	0	1.33e+03	0	719	0	154	1.03e+03	359	1.18e+03	205	1.13e+03	1.59e+03	257	513	873	770	1.13e+03	359	1.44e+03	1.13e+03	103	411	1.33e+03	1.03e+03	0	0	359	1.23e+03	0	513	513	154	821	0	821	0	205	0	462	667	0	308	0	616	0	205	205	308	308	719	1.03e+03	51.3	565	205	616	924	0	462	821	1.49e+03	0	0	308	0	154	565	257	308	0	359	1.49e+03	257	616	1.18e+03	1.95e+03	51.3	1.33e+03	103	257	103	0	821	0	154	51.3	0	719	770	0	1.13e+03	0	565	411	1.44e+03	51.3	0	616	257	0	308	0	1.03e+03	1.28e+03	205	565	770	924	205	0	1.95e+03	411	154	975	0	0	257	0	1.54e+03	0	667	411	719	462	1.13e+03	51.3	411	1.13e+03	51.3	462	51.3	616	0	0	411	1.75e+03	462	0	154	873	0	719	411	103	1.59e+03	565	1.23e+03	924	411	0	565	51.3	411	1.8e+03	359	103	205	0	0	1.08e+03	103	1.44e+03	565	308	308	2.16e+03	667	154	0	359	308	821	1.85e+03	1.33e+03	667	873	154	103	51.3	462	616	0	411	2.36e+03	257	51.3	308	411	0	154	2.21e+03	0	1.23e+03	0	924	0	411	0	0	359	0	1.13e+03	1.18e+03	308	1.54e+03	411	51.3	0	308	565	1.08e+03	821	513	770	975	462	154	0	0	1.08e+03	565	924	975	0	719	308	257	103	1.44e+03	0	103	1.54e+03	1.28e+03	359	1.39e+03	205	1.54e+03	667	51.3	0	719	0	616	513	0	0	0	462	0	0	1.39e+03	0	0	2e+03	1.08e+03	154	616	0	462	1.75e+03	0	154	924	975	0	411	103	0	51.3	257	924	1.33e+03	0	770	873	0	565	0	0	154	205	1.03e+03	513	2.36e+03	0	1.59e+03	770	154	462	411	0	924	2.26e+03	359	205	257	0	0	359	0	1.18e+03	0	1.33e+03	462	462	154	154	513	616	205	667	0	308	821	0	1.13e+03	308	205	103	924	462	975	513	154	1.28e+03	513	0	103	0	770	257	51.3	513	51.3	462	770	103	616	154	667	616	0	1.54e+03	359	411	821	0	565	0	0	103	154	462	821	257	51.3	462	205	667	0	308	1.49e+03	411	0	770	975	257	103	0	0	0	719	0	821	0	0	0	205	770	0	565	359	0	462	411	1.85e+03	1.08e+03	821	0	154	51.3	1.39e+03	0	0	359	462	257	0	205	0	1.39e+03	257	0	0	257	411	1.39e+03	770	103	1.59e+03	154	1.28e+03	103	821	873	513	51.3	1.18e+03	0	0	1.49e+03	359	0	0	0	770	0	0	0	359	0	0	103	0	0	0	205	0	51.3	205	0	0	1.28e+03	462	0	154	770	0	205	770	513	359	257	719	0	308	205	0	1.39e+03	205	103	308	0	205	924	103	0	1.59e+03	257	1.85e+03	308	0	51.3	411	1.39e+03	565	0	257	975	565	667	411	0	667	924	51.3	154	1.39e+03	308	0	0	565	0	565	462	308	257	1.39e+03	975	1.18e+03	51.3	0	257	821	0	513	359	462	616	719	308	1.64e+03	1.03e+03	1.44e+03	154	1.18e+03	1.59e+03	51.3	719	257	51.3	411	154	1.18e+03	103	205	0	1.28e+03	257	616	1.49e+03	1.54e+03	51.3	1.39e+03	308	0	359	0	257	103	667	462	51.3	0	0	1.23e+03	0	667	0	873	411	770	1.39e+03	51.3	0	205	1.95e+03	1.59e+03	1.28e+03	411	616	103	0	1.03e+03	924	0	667	51.3	103	1.69e+03	0	1.39e+03	1.49e+03	1.44e+03	462	462	616	257	0	154	0	205	359	0	257	0	205	719	308	616	359	616	1.23e+03	51.3	616	513	924	1.23e+03	719	0	1.03e+03	462	924	0	257	308	0	411	1.03e+03	821	667	0	513	1.13e+03	51.3	1.44e+03	0	1.59e+03	513	667	565	0	0	411	0	873	770	462	0	154	0	1.33e+03	103	924	257	1.03e+03	0	257	0	513	103	205	257	924	103	565	565	1.59e+03	359	565	308	0	0	975	0	154	359	0	257	0	667	821	51.3	154	616	924	821	0	1.13e+03	0	1.03e+03	205	565	103	205	1.13e+03	1.95e+03	513	616	308	308	0	0	359	0	1.49e+03	0	873	205	0	667	0	770	0	513	0	0	0	205	1.08e+03	873	719	1.28e+03	0	1.59e+03	667	0	2.41e+03	616	257	0	616	1.33e+03	0	1.23e+03	359	308	0	0	0	0	1.39e+03	667	0	873	154	1.39e+03	0	1.49e+03	1.28e+03	0	2.21e+03	1.49e+03	205	616	1.39e+03	1.28e+03	0	154	359	821	1.85e+03	154	0	411	770	0	924	719	1.13e+03	513	0	411	1.18e+03	0	462	1.13e+03	51.3	0	667	0	1.13e+03	462	0	1.9e+03	1.23e+03	0	154	462	0	51.3	616	257	0	719	0	667	359	0	1.23e+03	0	257	0	1.39e+03	1.85e+03	0	411	411	1.03e+03	975	0	1.95e+03	0	2.67e+03	821	205	359	205	154	924	0	0	1.59e+03	0	411	1.08e+03	0	462	616	257	1.39e+03	667	257	616	1.44e+03	1.23e+03	205	873	1.44e+03	0	0	719	719	667	0	154	462	0	462	1.33e+03	0	1.33e+03	308	411	359	462	462	770	0	103	1.23e+03	770	0	359	667	51.3	51.3	513	1.23e+03	257	719	1.23e+03	0	0	51.3	0	0	51.3	770	616	103	103	924	873	51.3	513	103	0	1.13e+03	513	0	1.13e+03	257	513	411	821	51.3	205	257	411	1.9e+03	873	411	103	1.18e+03	513	308	257	719	821	1.13e+03	359	565	0	667	308	154	308	359	873	667	1.39e+03	0	1.23e+03	0	513	1.18e+03	667	1.8e+03	51.3	1.18e+03	0	1.59e+03	257	513	1.08e+03	359	0	0	308	667	719	0	565	1.08e+03	1.59e+03	411	667	1.03e+03	51.3	205	616	0	0	513	308	0	667	51.3	1.59e+03	359	1.54e+03	51.3	205	0	0	0	1.28e+03	0	0	1.75e+03	1.13e+03	0	1.28e+03	667	0	0	565	0	616	0	462	0	0	0	359	462	257	154	0	719	411	0	0	359	0	0	667	103	0	0	719	0	308	0	513	770	0	770	513	0	51.3	308	154	0	154	1.44e+03	154	51.3	359	719	0	1.54e+03	103	154	0	0	770	513	821	0	1.64e+03	1.54e+03	154	770	51.3	257	1.03e+03	0	0	359	0	1.18e+03	154	1.39e+03	821	513	0	873	103	0	257	565	359	308	565	770	770	462	0	0	0	51.3	0	359	924	154	821	0	1.49e+03	1.39e+03	0	0	0	565	0	821	770	103	51.3	308	308	616	1.69e+03	770	1.59e+03	0	667	667	0	257	667	1.49e+03	359	667	51.3	1.13e+03	1.03e+03	154	0	513	359	51.3	821	1.08e+03	0	821	513	1.69e+03	1.08e+03	51.3	51.3	821	154	411	1.03e+03	1.08e+03	462	1.33e+03	0	565	205	0	513	0	154	308	0	0	821	0	103	616	308	0	0	0	411	719	667	1.18e+03	513	359	873	0	513	0	0	51.3	0	0	462	0	975	0	308	0	873	51.3	51.3	1.44e+03	873	103	821	821	103	51.3	411	821	0	154	359	205	1.69e+03	1.39e+03	411	565	1.03e+03	1.44e+03	0	0	565	205	103	770	1.49e+03	1.8e+03	0	103	770	0	513	205	1.23e+03	821	0	205	359	0	513	770	205	1.03e+03	1.03e+03	1.54e+03	1.13e+03	0	205	719	1.49e+03	565	1.8e+03	924	1.23e+03	0	0	821	0	770	0	308	103	0	719	0	0	975	462	308	0	0	1.54e+03	1.49e+03	462	513	0	1.9e+03	0	821	51.3	257	1.59e+03	359	667	924	411	411	411	0	770	1.18e+03	1.64e+03	770	0	0	616	1.33e+03	257	205	308	0	975	565	51.3	770	0	0	1.59e+03	308	103	411	0	462	462	0	0	1.08e+03	0	359	1.59e+03	0	1.33e+03	1.03e+03	0	1.85e+03	51.3	565	0	359	51.3	924	1.08e+03	0	0	0	667	1.69e+03	103	1.69e+03	411	154	51.3	1.13e+03	308	154	0	0	873	0	0	411	51.3	0	565	257	0	0	257	154	103	1.13e+03	0	0	1.33e+03	719	205	770	975	0	1.75e+03	0	1.08e+03	51.3	0	103	0	0	0	565	0	0	719	0	51.3	103	0	0	103	257	411	770	0	154	0	0	462	1.33e+03	0	975	257	51.3	411	513	1.8e+03	308	257	0	1.28e+03	308	0	411	667	0	205	513	1.33e+03	667	0	1.39e+03	103	308	1.13e+03	0	1.23e+03	513	0	0	1.39e+03	103	1.8e+03	1.03e+03	873	51.3	1.59e+03	51.3	0	1.49e+03	359	51.3	0	0	975	462	0	257	0	1.75e+03	205	975	462	924	359	0	1.54e+03	513	770	205	0	1.28e+03	154	0	0	975	0	411	51.3	0	0	411	1.85e+03	821	154	359	616	0	0	1.75e+03	51.3	257	565	0	1.59e+03	821	0	1.8e+03	103	1.03e+03	154	462	770	359	0	821	1.44e+03	0	616	154	0	205	0	0	462	821	1.08e+03	1.03e+03	103	0	154	770	565	0	411	513	667	770	873	1.8e+03	154	1.13e+03	0	0	975	51.3	103	1.08e+03	103	1.39e+03	924	411	1.23e+03	51.3	0	0	103	462	0	1.23e+03	154	0	308	0	616	616	462	359	770	1.03e+03	0	1.85e+03	2.21e+03	2.77e+03	51.3	51.3	462	359	565	0	308	0	616	1.18e+03	462	154	51.3	103	975	565	0	616	308	1.18e+03	2.31e+03	462	462	51.3	770	154	821	257	1.8e+03	770	103	257	0	205	770	770	1.18e+03	0	513	513	975	308	205	0	103	924	154	513	1.85e+03	51.3	565	1.08e+03	359	719	821	1.28e+03	719	205	2e+03	51.3	565	565	308	719	0	513	308	0	462	462	257	51.3	513	924	51.3	0	411	0	975	154	0	359	975	0	308	257	103	0	0	565	0	513	1.08e+03	1.13e+03	0	1.18e+03	308	0	1.08e+03	1.08e+03	1.13e+03	0	411	0	1.08e+03	924	0	719	565	0	205	359	411	154	0	975	565	0	667	821	308	308	1.18e+03	0	308	0	616	565	462	257	1.13e+03	0	1.54e+03	0	1.18e+03	51.3	0	1.08e+03	924	257	0	462	0	873	1.13e+03	308	565	308	359	1.08e+03	103	924	0	308	975	359	873	0	0	0	1.44e+03	667	205	103	103	667	1.85e+03	924	51.3	359	1.13e+03	51.3	0	770	719	1.54e+03	0	51.3	0	821	0	1.23e+03	565	1.44e+03	0	154	205	205	0	359	0	257	1.23e+03	0	359	462	0	1.18e+03	1.54e+03	873	308	770	0	154	565	205	1.18e+03	513	462	821	308	0	1.08e+03	873	975	565	0	411	51.3	0	0	462	770	0	359	975	873	154	257	770	770	205	667	103	565	616	411	308	0	565	1.39e+03	2.05e+03	0	0	873	462	257	154	154	770	308	0	0	154	0	1.18e+03	924	616	154	0	0	51.3	667	154	0	873	308	0	257	1.59e+03	103	359	616	1.49e+03	0	205	873	1.39e+03	154	411	1.33e+03	975	257	975	821	667	359	0	1.13e+03	0	1.85e+03	1.64e+03	873	0	719	51.3	0	51.3	257	719	667	1.44e+03	770	411	0	154	0	873	565	308	821	1.64e+03	51.3	1.33e+03	0	0	411	0	51.3	513	975	0	0	359	51.3	0	462	411	1.08e+03	0	51.3	0	103	719	0	308	51.3	0	0	154	359	0	257	0	205	257	1.28e+03	924	0	1.8e+03	411	205	565	0	411	513	154	667	205	154	462	0	257	205	0	257	975	513	0	0	0	0	411	462	103	411	257	205	0	308	462	0	257	0	308	0	308	0	0	513	359	667	821	0	0	1.59e+03	1.49e+03	0	924	513	873	308	1.9e+03	770	513	0	1.18e+03	770	462	719	154	1.85e+03	0	51.3	0	975	1.03e+03	0	1.23e+03	1.44e+03	51.3	154	0	257	719	205	1.75e+03	0	103	103	51.3	0	0	770	0	462	51.3	0	0	257	1.85e+03	975	0	462	154	1.95e+03	1.23e+03	1.03e+03	873	1.03e+03	154	359	719	154	667	1.28e+03	0	0	0	0	308	2.05e+03	154	975	0	1.08e+03	1.69e+03	1.23e+03	0	1.8e+03	1.08e+03	0	0	1.03e+03	719	411	821	0	1.54e+03	308	975	205	0	1.03e+03	770	1.39e+03	0	1.49e+03	257	0	0	308	616	719	1.44e+03	103	1.18e+03	308	154	0	1.18e+03	205	51.3	565	1.03e+03	0	0	411	308	205	1.03e+03	257	770	1.8e+03	0	1.54e+03	667	0	359	411	103	0	1.13e+03	154	103	1.33e+03	0	1.49e+03	513	51.3	513	924	0	257	616	205	821	0	924	513	1.28e+03	205	1.33e+03	924	975	411	0	411	462	770	103	1.39e+03	359	0	0	0	1.23e+03	0	462	1.03e+03	0	0	1.18e+03	1.49e+03	411	1.23e+03	1.13e+03	359	1.33e+03	0	1.13e+03	667	205	0	924	103	0	513	719	0	1.39e+03	1.75e+03	0	308	513	0	308	0	257	1.03e+03	0	103	1.33e+03	0	821	821	0	411	411	1.23e+03	0	0	1.33e+03	873	0	257	0	770	719	821	975	205	0	719	0	257	103	1.49e+03	103	51.3	257	257	821	154	462	924	0	821	308	0	719	975	205	308	975	154	462	667	565	1.28e+03	770	154	359	0	0	257	0	1.69e+03	0	873	0	513	0	1.28e+03	0	257	1.39e+03	359	0	513	0	1.59e+03	0	0	1.18e+03	0	924	154	1.44e+03	0	0	411	205	462	51.3	0	308	411	1.13e+03	154	51.3	667	0	0	1.64e+03	359	0	103	667	719	205	2.16e+03	103	1.18e+03	0	1.64e+03	667	0	1.44e+03	0	1.18e+03	103	1.49e+03	308	924	0	1.08e+03	154	308	0	565	0	257	565	0	873	0	0	0	0	1.33e+03	51.3	873	0	1.03e+03	0	462	0	0	1.23e+03	1.75e+03	154	154	0	359	51.3	0	0	0	0	975	51.3	0	257	616	103	513	1.18e+03	154	667	1.33e+03	51.3	821	308	0	411	205	205	1.39e+03	873	873	667	103	411	0	154	513	565	821	51.3	154	1.03e+03	257	1.64e+03	770	359	205	513	308	0	0	51.3	719	975	616	257	821	873	667	0	1.13e+03	975	1.59e+03	513	1.49e+03	1.13e+03	975	1.18e+03	0	359	1.13e+03	513	51.3	257	0	257	0	257	0	821	770	924	1.08e+03	0	975	565	1.23e+03	411	565	1.64e+03	0	0	1.23e+03	0	0	719	103	770	103	0	0	154	103	257	0	924	616	565	1.54e+03	0	0	616	308	719	565	1.03e+03	2.31e+03	411	0	770	0	719	1.13e+03	0	513	51.3	154	513	257	0	2e+03	1.03e+03	1.23e+03	0	1.39e+03	565	154	0	462	513	103	1.08e+03	0	0	257	359	1.28e+03	616	719	513	0	205	0	770	667	462	205	1.33e+03	359	0	1.13e+03	0	51.3	1.33e+03	0	1.03e+03	0	0	0	1.23e+03	0	1.54e+03	0	2.1e+03	2e+03	0	0	975	308	359	51.3	51.3	411	667	205	565	154	411	0	719	1.03e+03	0	51.3	0	616	616	1.54e+03	154	0	1.39e+03	0	770	0	0	0	1.59e+03	616	0	1.28e+03	51.3	770	770	2.26e+03	975	1.13e+03	359	0	0	462	565	154	359	205	1.49e+03	154	51.3	51.3	257	0	1.39e+03	0	359	0	770	51.3	1.75e+03	154	3.03e+03	154	257	51.3	205	1.69e+03	462	0	719	0	1.44e+03	308	359	51.3	0	51.3	1.13e+03	1.28e+03	1.59e+03	719	257	359	1.85e+03	1.08e+03	154	0	0	205	0	513	0	924	154	0	1.44e+03	0	1.9e+03	975	257	308	719	770	1.59e+03	1.13e+03	257	0	565	565	0	667	1.95e+03	0	0	667	0	873	924	1.03e+03	2.26e+03	0	0	0	0	565	462	154	0	719	1.13e+03	719	667	1.03e+03	359	0	411	257	0	0	205	154	0	0	1.44e+03	0	51.3	2.93e+03	0	0	0	873	462	975	0	1.75e+03	0	0	1.18e+03	0	0	154	0	51.3	719	205	154	0	770	0	51.3	821	1.44e+03	0	0	0	308	924	51.3	1.13e+03	0	616	51.3	1.9e+03	462	154	308	411	565	205	205	359	0	0	667	975	0	359	821	0	257	2.1e+03	0	0	51.3	154	1.59e+03	0	1.33e+03	205	821	0	51.3	0	821	0	51.3	1.18e+03	103	770	0	0	1.49e+03	0	565	0	2.57e+03	462	257	770	924	667	873	0	359	1.23e+03	103	1.28e+03	0	1.59e+03	0	308	821	51.3	103	975	154	308	565	1.08e+03	462	205	1.23e+03	1.28e+03	51.3	0	462	0	975	462	154	205	0	308	51.3	1.54e+03	667	462	205	924	1.13e+03	308	1.18e+03	0	257	0	0	1.75e+03	51.3	1.08e+03	257	0	1.28e+03	103	0	0	821	1.08e+03	2e+03	359	257	308	0	667	0	205	719	359	103	0	257	0	103	0	0	0	154	0	513	0	667	1.03e+03	1.59e+03	0	2.82e+03	0	0	51.3	51.3	2.52e+03	873	0	719	0	821	205	0	0	257	513	359	513	103	770	2.1e+03	616	513	205	1.18e+03	2.31e+03	565	616	359	1.9e+03	1.54e+03	0	873	821	975	359	1.69e+03	51.3	924	359	1.28e+03	1.28e+03	2.05e+03	0	0	0	103	1.85e+03	770	205	103	2.16e+03	51.3	257	257	1.49e+03	719	924	154	1.03e+03	51.3	308	770	411	719	0	616	1.8e+03	205	667	308	719	359	51.3	308	308	975	667	873	975	0	1.23e+03	0	1.64e+03	1.13e+03	359	0	1.28e+03	308	0	0	719	308	513	0	1.54e+03	0	0	1.95e+03	616	0	257	205	154	0	154	0	513	205	154	359	205	719	154	103	205	1.13e+03	51.3	0	924	513	2.72e+03	1.08e+03	719	0	1.69e+03	0	205	0	565	873	770	411	770	1.08e+03	103	205	0	873	0	257	1.18e+03	1.18e+03	0	616	821	975	0	873	1.33e+03	1.28e+03	1.49e+03	51.3	2.46e+03	1.49e+03	0	924	257	0	257	462	0	1.03e+03	0	1.59e+03	770	308	667	359	0	462	154	0	1.9e+03	0	1.03e+03	1.59e+03	1.28e+03	462	0	0	0	0	51.3	0	2e+03	411	2.05e+03	1.28e+03	924	770	0	1.03e+03	0	0	1.8e+03	667	1.03e+03	1.9e+03	1.08e+03	1.9e+03	1.85e+03	0	513	0	1.75e+03	308	103	205	411	1.33e+03	0	0	1.18e+03	1.49e+03	0	1.8e+03	1.18e+03	1.13e+03	513	411	359	0	513	924	103	154	1.13e+03	821	719	257	873	513	0	0	308	0	0	873	873	462	0	103	565	719	0	1.03e+03	0	154	0	1.44e+03	257	0	0	770	0	0	0	0	975	770	0	0	1.23e+03	51.3	873	667	565	1.33e+03	205	1.23e+03	616	103	0	51.3	308	1.13e+03	51.3	359	0	257	257	975	0	873	0	1.13e+03	411	1.33e+03	0	154	1.54e+03	103	0	462	0	257	51.3	513	308	821	103	616	0	154	51.3	770	0	0	1.33e+03	1.28e+03	411	770	719	359	462	0	103	0	565	0	975	1.08e+03	616	616	0	924	0	103	1.49e+03	359	103	0	154	154	359	1.23e+03	154	0	1.54e+03	257	411	154	0	1.44e+03	975	0	103	462	205	2.21e+03	308	0	103	0	821	513	1.08e+03	0	411	719	359	1.44e+03	0	0	462	2.1e+03	103	0	205	103	667	1.54e+03	154	0	1.18e+03	924	0	51.3	0	924	1.8e+03	51.3	513	411	821	257	0	1.23e+03	1.03e+03	1.03e+03	1.8e+03	257	0	205	205	1.75e+03	616	257	103	154	257	565	0	770	0	565	257	924	154	770	770	1.18e+03	513	0	359	1.08e+03	103	667	667	359	1.8e+03	308	0	359	154	51.3	1.59e+03	1.33e+03	205	0	154	719	1.54e+03	1.13e+03	0	1.85e+03	103	719	0	154	770	719	513	205	0	667	0	359	154	513	873	359	0	719	1.13e+03	1.44e+03	1.03e+03	1.69e+03	719	308	873	308	821	462	770	1.28e+03	0	0	1.18e+03	0	411	0	0	51.3	924	0	1.69e+03	257	0	51.3	1.03e+03	0	924	719	0	51.3	0	205	1.49e+03	1.64e+03	0	0	1.49e+03	0	154	719	205	308	0	667	719	359	154	770	205	0	0	719	719	1.59e+03	0	308	513	359	616	51.3	1.33e+03	51.3	0	0	513	873	0	0	0	103	513	205	0	51.3	1.03e+03	0	462	0	1.64e+03	1.13e+03	257	873	462	565	565	0	0	616	0	0	462	51.3	308	821	0	0	975	924	103	0	0	51.3	565	0	0	1.13e+03	0	0	1.13e+03	308	1.28e+03	1.18e+03	0	1.28e+03	51.3	0	667	462	924	103	0	462	0	257	205	0	257	411	719	719	462	616	719	616	462	308	359	770	205	308	462	0	462	51.3	0	0	1.13e+03	0	0	308	0	257	1.23e+03	0	0	0	0	1.03e+03	770	0	0	821	1.08e+03	0	462	1.28e+03	0	1.39e+03	1.39e+03	513	0	975	1.44e+03	0	975	1.64e+03	0	1.08e+03	667	0	359	873	1.03e+03	0	719	1.13e+03	873	0	103	462	257	1.33e+03	0	257	1.64e+03	667	667	462	257	257	0	0	1.54e+03	616	1.33e+03	924	0	205	205	1.54e+03	308	0	616	205	462	565	154	103	1.08e+03	257	205	0	2e+03	873	1.13e+03	154	2.16e+03	1.44e+03	1.08e+03	154	975	103	154	462	0	975	205	0	154	462	0	308	103	0	154	565	1.03e+03	154	51.3	359	719	0	975	205	1.69e+03	51.3	1.49e+03	154	308	51.3	770	0	51.3	359	51.3	257	770	154	205	513	154	770	0	821	257	257	821	770	565	719	51.3	51.3	308	308	0	103	411	1.13e+03	719	51.3	1.03e+03	719	513	1.75e+03	257	0	975	51.3	308	411	0	0	0	1.03e+03	51.3	1.49e+03	565	154	0	1.85e+03	205	873	0	0	1.03e+03	0	0	359	924	924	411	0	0	0	51.3	1.28e+03	0	0	1.39e+03	0	51.3	924	667	257	1.69e+03	154	2.26e+03	154	565	308	359	154	308	924	51.3	616	0	513	667	308	1.8e+03	1.49e+03	0	0	873	103	0	1.54e+03	975	0	308	667	1.08e+03	616	359	411	0	0	770	616	975	0	205	873	0	821	873	1.18e+03	0	719	308	0	462	0	770	51.3	0	1.23e+03	0	0	1.39e+03	565	359	975	0	565	103	0	821	1.28e+03	308	1.08e+03	0	51.3	565	154	51.3	1.54e+03	51.3	359	924	667	0	103	154	770	0	1.03e+03	0	770	873	308	513	1.03e+03	0	1.18e+03	257	205	873	411	719	616	0	975	359	51.3	1.33e+03	359	257	0	103	975	1.18e+03	0	0	1.08e+03	513	0	103	154	1.95e+03	975	154	770	0	513	1.64e+03	257	359	308	770	103	359	0	873	667	0	0	770	667	667	51.3	154	51.3	0	257	1.18e+03	1.28e+03	513	0	308	1.49e+03	2.16e+03	0	1.69e+03	257	1.03e+03	0	0	565	513	462	1.39e+03	0	1.64e+03	2.21e+03	1.13e+03	0	2.05e+03	975	0	1.54e+03	565	0	1.33e+03	924	0	0	0	770	359	0	513	2e+03	0	0	0	0	51.3	0	873	205	0	975	821	359	462	154	359	308	0	924	1.33e+03	257	0	0	1.08e+03	308	154	565	0	821	1.18e+03	0	0	51.3	719	103	1.44e+03	0	359	0	154	616	0	0	873	873	719	0	359	0	0	103	257	667	0	1.59e+03	2e+03	0	205	1.33e+03	0	770	1.95e+03	0	0	0	873	667	0	513	0	308	0	359	0	308	1.64e+03	257	0	1.49e+03	0	513	1.44e+03	565	1.33e+03	1.18e+03	0	0	770	154	205	770	0	257	0	924	308	770	462	1.75e+03	51.3	2e+03	0	565	154	1.44e+03	1.08e+03	103	2.21e+03	0	0	0	1.03e+03	873	411	873	205	616	667	1.75e+03	0	719	0	565	565	308	0	719	103	308	205	1.23e+03	0	1.08e+03	1.23e+03	513	513	770	0	0	719	411	0	51.3	0	0	821	1.54e+03	1.28e+03	0	924	0	0	565	1.54e+03	0	411	0	1.28e+03	51.3	1.44e+03	51.3	154	0	154	1.28e+03	0	205	308	1.44e+03	2.16e+03	103	257	924	1.28e+03	513	770	565	308	154	0	0	103	51.3	1.23e+03	103	0	411	821	257	873	103	0	0	103	0	719	103	154	821	205	308	0	667	411	0	1.28e+03	1.44e+03	103	462	1.23e+03	0	565	513	616	1.13e+03	719	359	0	0	1.18e+03	411	565	0	0	0	205	411	205	719	667	0	103	1.44e+03	0	1.59e+03	0	1.44e+03	0	0	0	51.3	0	1.44e+03	0	0	616	1.03e+03	1.95e+03	0	308	359	0	1.23e+03	462	770	51.3	1.64e+03	719	257	205	873	1.18e+03	154	0	359	103	103	462	1.28e+03	616	1.13e+03	0	0	0	770	0	770	0	51.3	1.39e+03	0	0	667	1.13e+03	0	308	462	873	154	770	257	0	257	513	0	0	1.03e+03	975	616	873	0	0	924	308	1.28e+03	770	0	975	359	462	1.9e+03	462	1.69e+03	667	462	667	2.21e+03	0	667	462	257	103	667	0	1.39e+03	821	411	1.8e+03	308	770	770	154	0	308	51.3	308	513	257	2.1e+03	821	359	616	873	719	924	616	1.08e+03	257	257	308	667	1.64e+03	0	0	0	0	1.33e+03	1.13e+03	0	51.3	411	1.03e+03	308	103	565	308	0	565	0	0	1.23e+03	0	0	924	821	0	0	205	0	205	0	1.64e+03	0	719	1.03e+03	770	1.08e+03	103	1.13e+03	565	975	154	0	873	103	1.08e+03	0	1.44e+03	513	616	154	513	0	975	1.18e+03	616	565	1.18e+03	359	924	154	975	411	1.49e+03	565	0	0	0	205	308	359	0	205	154	0	0	0	1.08e+03	154	1.39e+03	0	0	1.18e+03	0	924	0	308	719	103	0	359	154	154	924	770	103	1.13e+03	0	411	411	616	1.03e+03	1.13e+03	0	0	770	719	0	975	924	0	2.21e+03	1.33e+03	103	616	513	0	0	1.33e+03	0	1.23e+03	0	0	1.08e+03	616	462	667	205	205	0	0	513	411	770	51.3	0	257	0	0	205	205	154	0	924	0	51.3	1.59e+03	0	0	257	667	616	1.03e+03	513	1.69e+03	205	1.64e+03	0	0	154	51.3	1.08e+03	154	51.3	719	0	0	667	0	719	1.59e+03	1.33e+03	0	0	924	411	0	1.33e+03	1.18e+03	0	1.18e+03	0	51.3	1.13e+03	1.18e+03	51.3	0	513	308	0	0	667	513	1.08e+03	51.3	257	667	1.13e+03	513	257	308	154	205	359	1.59e+03	924	0	0	51.3	0	359	565	1.33e+03	308	1.08e+03	359	462	1.18e+03	51.3	0	462	616	0	616	411	154	0	565	257	719	51.3	205	1.18e+03	51.3	462	359	1.39e+03	513	2.46e+03	667	51.3	1.33e+03	0	359	0	1.49e+03	1.23e+03	103	257	513	154	1.08e+03	359	103	103	205	1.03e+03	154	770	205	103	308	359	1.8e+03	1.59e+03	308	0	513	1.13e+03	0	0	1.39e+03	0	51.3	1.54e+03	0	154	873	0	359	616	0	308	154	667	2.52e+03	0	0	257	0	257	411	0	1.28e+03	770	0	0	308	0	0	1.75e+03	103	0	205	770	1.54e+03	51.3	257	975	1.54e+03	1.44e+03	0	1.18e+03	616	0	719	308	0	0	616	205	0	0	1.75e+03	0	924	0	205	0	1.64e+03	719	359	873	1.39e+03	0	154	411	103	154	719	0	667	103	0	103	0	0	0	0	873	0	1.08e+03	0	1.75e+03	0	462	0	0	1.13e+03	1.13e+03	411	1.33e+03	257	462	154	1.59e+03	1.39e+03	0	565	719	1.13e+03	411	616	0	154	154	411	1.39e+03	513	308	0	1.49e+03	770	0	0	205	924	873	154	51.3	1.33e+03	565	411	667	821	51.3	0	1.28e+03	257	1.08e+03	1.28e+03	0	975	1.44e+03	0	257	0	1.23e+03	411	154	924	1.23e+03	513	0	0	0	257	975	0	1.08e+03	1.33e+03	205	513	103	359	462	0	0	103	0	308	0	770	667	462	1.23e+03	308	616	770	154	0	0	0	0	103	0	1.08e+03	1.39e+03	1.23e+03	0	308	411	873	0	51.3	1.08e+03	0	1.23e+03	0	2.05e+03	0	0	1.08e+03	667	1.49e+03	0	770	103	1.23e+03	359	1.18e+03	308	0	0	0	2.05e+03	975	0	0	462	205	411	565	462	103	0	411	924	51.3	565	308	0	565	205	1.23e+03	1.39e+03	1.49e+03	103	205	257	0	513	1.39e+03	1.28e+03	1.33e+03	359	257	0	770	51.3	257	359	1.18e+03	0	0	257	103	1.08e+03	257	0	0	308	1.8e+03	565	0	257	51.3	0	257	0	0	821	0	205	0	1.59e+03	411	1.18e+03	1.33e+03	0	411	0	1.59e+03	1.75e+03	2.26e+03	821	924	719	0	1.23e+03	1.08e+03	1.59e+03	2.16e+03	205	51.3	1.28e+03	2.1e+03	0	0	565	667	975	770	719	0	565	1.69e+03	1.69e+03	103	1.28e+03	0	0	1.03e+03	2.26e+03	667	924	103	1.03e+03	257	1.69e+03	719	1.13e+03	0	0	462	0	0	1.08e+03	719	0	205	0	616	1.23e+03	1.64e+03	0	1.13e+03	205	51.3	1.75e+03	0	0	0	616	462	616	2.31e+03	0	565	513	308	0	411	821	0	616	719	770	462	0	0	154	0	411	667	1.54e+03	1.64e+03	513	1.23e+03	0	462	0	1.49e+03	616	1.33e+03	0	462	0	154	51.3	411	0	1.95e+03	257	1.03e+03	0	411	1.49e+03	1.59e+03	308	0	1.03e+03	51.3	1.03e+03	1.39e+03	1.44e+03	51.3	1.49e+03	359	975	2.1e+03	0	616	770	359	103	257	924	0	257	1.85e+03	0	1.18e+03	1.03e+03	154	1.28e+03	51.3	1.28e+03	2.21e+03	0	1.39e+03	1.54e+03	1.54e+03	1.49e+03	103	1.64e+03	411	1.59e+03	359	1.23e+03	1.33e+03	359	1.08e+03	411	359	0	0	205	462	1.33e+03	1.18e+03	103	1.03e+03	873	1.28e+03	975	0	0	359	0	205	0	873	0	0	0	411	51.3	0	0	359	205	103	0	51.3	1.39e+03	513	0	0	616	257	0	0	0	0	411	0	0	154	0	0	308	205	462	0	0	0	565	0	51.3	51.3	0	0	0	0	51.3	0	0	0	0	770	308	719	616	308	205	257	0	0	205	205	51.3	0	0	51.3	359	51.3	873	719	411	411	411	0	257	51.3	51.3	205	205	0	1.28e+03	154	1.49e+03	565	205	0	0	0	257	924	1.18e+03	308	0	411	0	462	51.3	154	0	0	205	154	205	719	1.8e+03	0	0	257	873	51.3	411	257	103	308	308	513	1.75e+03	0	0	0	1.28e+03	0	0	51.3	411	0	0	51.3	0	0	719	103	0	0	0	924	0	154	308	51.3	565	513	1.13e+03	103	513	154	873	103	0	0	1.33e+03	308	103	1.08e+03	513	1.13e+03	719	462	1.23e+03	103	1.03e+03	0	719	51.3	0	770	1.18e+03	667	616	308	565	0	1.33e+03	0	0	513	1.28e+03	975	0	1.33e+03	0	513	719	667	257	1.03e+03	205	0	873	975	1.59e+03	821	975	1.39e+03	1.18e+03	2.16e+03	0	770	0	1.75e+03	2.05e+03	0	0	1.33e+03	873	0	513	1.33e+03	1.44e+03	257	1.44e+03	205	719	51.3	308	616	51.3	0	0	359	924	1.64e+03	0	873	51.3	359	1.08e+03	462	719	1.33e+03	257	205	0	0	51.3	513	0	0	1.03e+03	205	821	462	924	0	0	0	0	1.49e+03	51.3	821	616	0	873	565	0	2.05e+03	308	616	257	0	821	1.59e+03	257	1.33e+03	308	0	0	0	1.03e+03	205	1.28e+03	975	565	770	616	308	821	770	462	1.54e+03	0	0	667	1.03e+03	513	1.23e+03	411	308	616	154	462	0	103	0	51.3	616	667	0	205	616	1.39e+03	616	205	0	308	667	462	154	154	0	103	308	51.3	205	0	411	616	359	0	0	0	308	1.44e+03	565	462	0	924	0	257	0	821	0	770	1.28e+03	1.69e+03	0	770	0	667	257	154	1.49e+03	51.3	411	0	0	205	1.08e+03	51.3	0	308	1.08e+03	1.18e+03	1.18e+03	616	924	411	103	873	0	0	1.03e+03	0	1.49e+03	257	0	1.18e+03	565	1.59e+03	0	308	1.69e+03	154	1.9e+03	205	0	616	51.3	257	0	0	0	0	411	0	308	0	1.18e+03	513	1.59e+03	51.3	565	0	821	770	821	462	1.18e+03	205	0	0	0	1.9e+03	0	257	873	0	0	0	257	257	873	154	205	719	1.03e+03	308	0	0	257	257	565	0	719	667	0	770	1.75e+03	1.28e+03	257	0	462	359	0	0	873	3.39e+03	1.8e+03	0	975	0	205	0	308	154	513	0	2.1e+03	616	1.23e+03	821	0	0	0	1.64e+03	257	103	873	0	205	821	0	821	359	1.03e+03	205	257	513	873	0	719	359	667	1.13e+03	308	205	308	0	975	1.33e+03	924	513	411	0	770	0	873	0	51.3	667	0	154	1.13e+03	565	205	1.18e+03	0	51.3	411	257	0	257	821	308	1.69e+03	308	1.75e+03	0	0	257	0	770	719	0	0	0	359	719	0	411	719	1.23e+03	0	308	1.08e+03	0	1.8e+03	821	0	0	565	0	1.33e+03	565	0	462	0	51.3	975	308	513	308	103	0	1.08e+03	154	0	205	0	308	257	205	924	0	821	154	103	205	462	0	205	770	873	0	0	616	0	770	1.49e+03	667	1.08e+03	924	719	565	103	1.23e+03	411	411	205	667	0	308	719	770	1.39e+03	205	0	0	205	0	359	257	0	1.33e+03	770	0	0	565	0	308	0	0	154	770	1.18e+03	0	616	616	1.28e+03	462	821	359	1.08e+03	667	719	770	821	0	0	1.13e+03	462	51.3	0	1.18e+03	1.69e+03	0	411	0	873	1.49e+03	257	462	513	154	924	205	51.3	0	462	154	205	103	0	0	1.18e+03	565	51.3	565	462	154	873	257	308	975	770	257	0	103	205	411	0	1.54e+03	719	205	51.3	359	411	1.03e+03	1.03e+03	103	103	873	51.3	0	154	308	205	51.3	1.95e+03	0	616	51.3	616	308	513	821	0	616	0	257	0	924	308	0	1.03e+03	1.33e+03	1.64e+03	873	1.75e+03	0	103	359	0	359	616	667	616	616	0	103	0	0	565	257	513	0	0	924	1.08e+03	257	1.95e+03	308	0	0	359	924	1.28e+03	51.3	821	462	0	873	667	924	0	154	257	0	205	513	359	1.18e+03	0	770	103	770	308	154	821	462	51.3	462	0	873	821	154	616	0	873	1.03e+03	513	0	565	667	667	0	205	1.28e+03	0	0	1.54e+03	462	0	1.59e+03	257	103	873	0	0	257	1.08e+03	103	0	1.18e+03	0	0	462	205	0	51.3	308	0	257	257	0	0	513	154	0	0	1.23e+03	0	1.03e+03	0	1.28e+03	205	51.3	411	51.3	0	616	1.75e+03	0	821	0	0	462	0	975	0	103	0	821	0	154	667	103	462	616	359	257	0	0	0	51.3	51.3	0	205	359	616	924	0	1.85e+03	359	257	205	51.3	0	821	51.3	51.3	308	0	2e+03	1.44e+03	0	1.08e+03	51.3	154	359	0	1.23e+03	0	616	1.39e+03	103	154	0	154	308	616	719	154	0	103	411	462	154	0	51.3	1.28e+03	0	51.3	205	308	924	51.3	1.13e+03	1.69e+03	257	257	359	1.33e+03	0	103	0	667	0	616	1.28e+03	1.33e+03	924	0	0	0	308	308	51.3	0	103	411	513	205	0	51.3	0	0	0	0	0	0	0	0	924	308	616	51.3	51.3	0	462	154	2.16e+03	0	0	667	0	770	205	0	154	359	205	359	0	411	1.44e+03	565	1.13e+03	0	513	1.03e+03	0	308	0	924	1.18e+03	1.13e+03	51.3	257	51.3	0	0	667	308	257	1.23e+03	359	0	1.18e+03	103	0	0	0	1.18e+03	205	154	616	1.44e+03	0	308	0	0	411	1.33e+03	0	1.49e+03	0	770	0	0	0	257	359	51.3	667	0	462	0	616	359	0	154	51.3	513	565	0	0	0	0	924	0	0	0	1.28e+03	1.08e+03	719	51.3	154	1.54e+03	1.18e+03	0	513	2e+03	0	0	411	0	821	154	359	411	0	1.13e+03	667	1.44e+03	0	667	411	154	770	308	257	359	359	1.95e+03	1.8e+03	411	257	154	513	103	0	411	411	51.3	2.21e+03	0	0	0	0	0	308	0	0	924	0	1.18e+03	513	0	975	2.16e+03	0	1.54e+03	462	103	0	257	411	308	1.33e+03	1.08e+03	1.49e+03	1.23e+03	719	821	0	616	154	0	873	719	0	1.23e+03	308	719	616	975	462	1.18e+03	616	0	1.44e+03	51.3	821	359	1.33e+03	103	0	103	924	154	0	51.3	1.08e+03	1.39e+03	1.75e+03	0	51.3	411	1.75e+03	0	1.13e+03	1.54e+03	0	154	1.03e+03	0	103	308	719	1.23e+03	1.03e+03	462	719	821	1.44e+03	359	0	0	1.03e+03	616	462	719	308	308	0	0	513	513	0	0	2e+03	1.03e+03	0	719	0	308	1.03e+03	0	616	154	0	0	51.3	0	1.49e+03	154	0	0	0	308	0	0	1.75e+03	205	770	667	103	1.39e+03	359	770	975	0	411	257	0	821	0	1.23e+03	667	873	616	0	513	616	1.49e+03	0	0	1.03e+03	0	0	1.13e+03	565	924	308	1.28e+03	1.08e+03	0	0	462	51.3	0	205	0	0	770	1.23e+03	0	0	257	616	667	257	411	975	308	205	924	359	154	0	924	205	411	513	0	0	0	821	462	0	1.08e+03	1.64e+03	0	1.9e+03	513	154	667	0	359	0	0	0	2e+03	0	359	1.59e+03	0	462	359	1.33e+03	667	1.03e+03	0	1.39e+03	719	0	0	0	154	0	411	719	205	873	1.64e+03	103	0	565	51.3	0	257	2.05e+03	411	2e+03	0	0	0	616	0	103	1.08e+03	462	719	205	0	616	1.18e+03	0	1.03e+03	257	1.49e+03	0	616	154	616	513	411	565	0	1.64e+03	257	154	51.3	1.54e+03	0	205	51.3	0	1.39e+03	513	257	154	0	257	1.69e+03	1.69e+03	770	0	1.44e+03	1.54e+03	0	0	975	565	411	0	103	359	1.75e+03	308	308	1.18e+03	0	0	975	154	0	0	0	873	205	0	0	0	0	51.3	616	0	1.03e+03	719	1.44e+03	0	411	770	51.3	1.39e+03	1.18e+03	51.3	205	51.3	154	1.13e+03	565	0	2.98e+03	308	359	513	0	565	51.3	411	1.33e+03	0	821	1.59e+03	154	0	1.08e+03	103	0	1.33e+03	0	257	1.64e+03	513	1.13e+03	1.54e+03	0	1.39e+03	975	0	0	103	1.28e+03	257	103	0	924	0	1.08e+03	873	257	1.08e+03	154	0	1.03e+03	154	0	1.18e+03	308	616	1.03e+03	103	975	0	0	719	51.3	1.03e+03	0	257	51.3	205	1.03e+03	51.3	0	1.33e+03	154	0	359	616	359	0	103	0	513	616	205	205	770	51.3	873	0	0	0	821	0	565	513	103	308	1.28e+03	719	359	975	462	0	51.3	103	51.3	462	565	0	821	0	411	0	205	0	565	359	565	0	1.08e+03	873	975	770	0	1.49e+03	51.3	0	0	359	1.44e+03	0	154	0	513	359	308	103	0	770	51.3	103	1.75e+03	0	821	51.3	513	154	0	411	0	154	770	770	0	0	1.49e+03	308	411	1.64e+03	719	0	205	205	0	359	1.03e+03	719	0	411	51.3	1.33e+03	0	0	359	1.23e+03	565	0	1.23e+03	873	1.18e+03	821	2.62e+03	462	0	103	0	667	1.59e+03	0	0	770	0	0	1.13e+03	257	667	103	51.3	1.8e+03	205	565	308	257	1.39e+03	308	154	205	0	0	308	1.13e+03	667	0	1.28e+03	975	0	2.16e+03	1.59e+03	0	411	411	0	411	513	205	0	1.44e+03	0	1.8e+03	667	0	770	0	51.3	359	1.54e+03	821	0	924	359	51.3	0	411	103	565	0	154	0	719	924	513	462	667	616	616	873	1.28e+03	411	667	0	1.59e+03	0	0	513	0	0	1.03e+03	1.59e+03	1.49e+03	0	0	359	257	0	257	719	411	513	257	1.08e+03	975	205	719	1.18e+03	1.8e+03	770	51.3	565	667	565	359	667	103	359	0	411	103	1.23e+03	0	359	0	1.08e+03	0	257	205	257	0	719	0	0	616	205	0	0	0	0	873	1.44e+03	1.69e+03	0	0	0	154	103	2.05e+03	0	924	462	0	359	411	1.08e+03	0	719	0	1.75e+03	0	565	1.03e+03	462	0	0	0	308	154	821	0	565	770	103	411	308	770	924	513	205	1.33e+03	0	103	0	359	1.39e+03	1.64e+03	0	1.44e+03	0	154	873	0	770	821	103	0	0	513	975	462	1.59e+03	0	513	462	0	257	103	0	257	719	513	616	51.3	873	616	1.49e+03	513	359	411	0	0	513	770	616	359	103	1.95e+03	0	411	0	0	51.3	257	51.3	154	103	0	103	205	257	0	205	0	1.28e+03	667	51.3	411	770	1.18e+03	0	513	0	359	308	0	0	565	103	0	0	0	0	0	1.49e+03	0	0	0	0	154	0	1.08e+03	257	1.49e+03	154	0	667	0	719	257	205	0	616	308	1.08e+03	719	1.33e+03	667	359	0	0	411	616	1.23e+03	257	0	0	1.23e+03	616	0	359	1.28e+03	0	1.13e+03	1.39e+03	0	667	1.54e+03	821	205	975	0	0	513	770	462	205	1.28e+03	616	359	0	0	924	0	667	0	154	154	719	0	0	975	103	0	616	0	924	1.64e+03	51.3	308	513	0	873	770	1.49e+03	873	667	51.3	0	616	924	1.85e+03	667	0	1.18e+03	205	770	975	411	0	1.33e+03	0	1.03e+03	0	257	0	565	0	667	205	513	103	359	770	0	513	770	0	0	308	1.23e+03	308	51.3	1.23e+03	1.44e+03	1.13e+03	205	719	1.54e+03	1.49e+03	770	0	1.8e+03	51.3	1.13e+03	873	0	0	873	0	616	0	1.44e+03	821	0	0	0	513	1.49e+03	51.3	51.3	1.69e+03	0	308	257	0	308	0	359	0	667	51.3	1.23e+03	513	462	1.08e+03	0	1.23e+03	51.3	0	873	154	359	0	154	0	1.59e+03	0	462	770	1.03e+03	0	103	1.75e+03	154	1.23e+03	257	0	1.9e+03	1.33e+03	0	1.75e+03	0	205	0	0	0	667	0	462	1.23e+03	308	0	873	719	0	308	770	0	0	770	0	667	565	1.03e+03	103	513	513	462	513	1.44e+03	205	1.39e+03	0	205	513	565	2.36e+03	257	0	0	411	2.21e+03	0	821	103	154	821	462	257	0	0	51.3	1.13e+03	1.13e+03	0	1.39e+03	513	103	616	0	1.23e+03	0	51.3	1.9e+03	719	0	0	975	0	154	821	1.75e+03	0	1.39e+03	205	0	359	0	0	1.69e+03	1.23e+03	719	0	1.23e+03	565	667	462	0	667	103	0	873	513	924	1.03e+03	1.33e+03	0	411	565	1.03e+03	0	51.3	1.03e+03	359	0	975	1.03e+03	719	0	821	719	1.64e+03	1.18e+03	0	0	2e+03	51.3	308	1.69e+03	205	0	462	51.3	0	1.28e+03	1.28e+03	411	616	359	770	0	0	51.3	103	0	1.59e+03	257	1.95e+03	205	0	0	0	154	513	0	257	0	0	51.3	565	0	0	359	51.3	0	1.39e+03	51.3	359	0	1.23e+03	0	770	411	0	565	257	462	103	205	51.3	0	411	257	411	0	873	103	411	0	0	462	513	0	821	308	616	1.33e+03	1.08e+03	0	103	0	0	565	462	821	154	257	565	1.03e+03	616	257	616	513	821	1.08e+03	0	0	1.95e+03	51.3	1.18e+03	975	0	1.08e+03	359	2.05e+03	1.59e+03	51.3	513	0	565	667	821	0	616	667	0	924	308	1.54e+03	308	0	2.26e+03	103	1.54e+03	205	51.3	1.64e+03	154	719	1.18e+03	975	616	0	1.13e+03	1.39e+03	616	1.39e+03	1.33e+03	1.39e+03	411	308	975	1.44e+03	0	1.13e+03	0	565	103	0	359	821	1.13e+03	0	51.3	51.3	0	257	0	0	0	154	0	0	308	308	0	359	565	154	0	0	411	0	1.44e+03	0	1.08e+03	0	411	0	0	873	616	0	719	51.3	0	0	205	0	308	411	0	205	1.28e+03	51.3	719	770	0	873	1.28e+03	1.69e+03	411	0	51.3	0	565	411	1.33e+03	0	1.8e+03	0	667	0	103	924	1.08e+03	0	770	0	1.54e+03	154	873	0	1.59e+03	462	0	359	359	1.08e+03	103	0	359	462	0	0	770	0	0	1.39e+03	616	0	719	257	1.28e+03	1.23e+03	359	154	0	2.16e+03	1.13e+03	667	154	0	616	873	0	975	103	0	154	873	0	462	667	667	1.54e+03	257	1.33e+03	359	103	154	51.3	1.39e+03	257	359	1.08e+03	205	51.3	205	1.44e+03	0	308	257	308	308	719	0	257	359	51.3	103	719	0
COAD_tumor	1.87e+03	976	122	1.79e+03	0	1.26e+03	1.06e+03	0	1.38e+03	813	1.75e+03	407	650	40.7	2.64e+03	813	2.72e+03	1.06e+03	0	0	1.46e+03	0	122	0	772	1.46e+03	447	976	1.83e+03	0	1.83e+03	935	529	447	122	1.38e+03	40.7	0	325	1.83e+03	650	0	0	1.06e+03	935	0	1.95e+03	1.26e+03	813	976	447	244	1.38e+03	366	854	0	2.76e+03	1.26e+03	122	1.22e+03	1.63e+03	1.46e+03	0	366	976	488	1.02e+03	2.44e+03	1.06e+03	1.46e+03	81.3	2.76e+03	0	976	0	1.83e+03	1.79e+03	122	1.14e+03	529	0	3.78e+03	1.14e+03	0	325	1.1e+03	325	935	1.54e+03	0	0	894	894	1.1e+03	1.22e+03	0	0	976	0	81.3	1.06e+03	0	1.75e+03	894	0	894	325	0	0	1.22e+03	1.22e+03	0	2.15e+03	1.67e+03	1.3e+03	0	1.38e+03	366	163	935	285	732	1.34e+03	569	2.03e+03	1.22e+03	935	0	0	1.83e+03	40.7	1.67e+03	0	813	0	1.67e+03	0	1.1e+03	1.02e+03	0	0	1.02e+03	0	163	0	163	0	1.34e+03	1.3e+03	0	81.3	1.59e+03	407	488	2.81e+03	935	0	0	1.95e+03	407	1.46e+03	610	325	691	0	0	0	2.24e+03	2.07e+03	0	1.46e+03	1.59e+03	203	4.07e+03	1.34e+03	1.1e+03	0	732	40.7	772	1.71e+03	1.54e+03	0	2.28e+03	1.99e+03	935	854	854	569	2.28e+03	2.28e+03	1.67e+03	325	610	569	366	772	1.1e+03	1.06e+03	285	1.18e+03	81.3	529	976	813	0	1.1e+03	1.87e+03	1.34e+03	1.3e+03	1.75e+03	0	0	1.38e+03	1.22e+03	0	1.18e+03	894	569	122	813	81.3	610	0	813	529	0	1.14e+03	203	366	122	203	2.11e+03	0	610	772	1.42e+03	0	1.95e+03	203	610	366	732	1.91e+03	1.95e+03	0	1.06e+03	1.54e+03	894	163	1.34e+03	1.38e+03	0	1.14e+03	691	1.59e+03	1.14e+03	40.7	935	1.38e+03	976	488	0	569	772	1.5e+03	0	772	1.34e+03	366	1.59e+03	163	40.7	325	691	0	163	407	0	3.01e+03	40.7	1.3e+03	976	1.3e+03	0	325	0	650	122	1.14e+03	40.7	244	650	1.99e+03	0	0	1.79e+03	772	894	813	1.22e+03	1.06e+03	0	366	1.63e+03	0	2.03e+03	40.7	366	366	1.14e+03	122	1.3e+03	1.67e+03	122	1.22e+03	0	1.3e+03	691	650	1.54e+03	0	732	2.28e+03	0	0	854	0	2.24e+03	1.59e+03	0	203	0	2.4e+03	2.48e+03	488	407	1.34e+03	81.3	1.42e+03	732	2.11e+03	0	0	2.07e+03	0	1.02e+03	0	0	366	1.83e+03	0	1.42e+03	0	854	650	447	122	1.02e+03	2.4e+03	0	1.87e+03	2.4e+03	0	2.24e+03	2.2e+03	81.3	1.87e+03	285	1.63e+03	285	285	1.18e+03	285	203	650	610	40.7	1.5e+03	1.54e+03	732	1.14e+03	1.3e+03	1.14e+03	40.7	0	1.59e+03	1.59e+03	1.38e+03	2.4e+03	1.34e+03	610	1.5e+03	447	1.14e+03	163	0	0	0	1.34e+03	813	1.71e+03	0	650	1.59e+03	447	122	529	1.22e+03	122	1.14e+03	0	0	1.18e+03	732	0	1.63e+03	0	1.91e+03	1.95e+03	407	407	366	569	325	2.85e+03	447	2.28e+03	0	2.56e+03	0	1.38e+03	2.15e+03	407	2.2e+03	0	3.17e+03	2.15e+03	285	732	935	0	1.1e+03	2.93e+03	0	2.44e+03	244	4.43e+03	0	2.76e+03	0	2.07e+03	1.1e+03	3.37e+03	2.2e+03	0	2.11e+03	2.52e+03	0	40.7	2.36e+03	2.07e+03	0	1.59e+03	0	0	976	0	366	894	366	0	0	0	447	1.67e+03	325	976	0	163	813	1.5e+03	1.06e+03	2.44e+03	0	488	0	325	1.14e+03	0	203	1.5e+03	1.38e+03	407	325	0	0	1.54e+03	772	407	40.7	569	1.95e+03	0	894	244	447	1.59e+03	203	1.95e+03	529	0	0	0	0	691	610	1.71e+03	0	447	163	0	1.38e+03	447	0	1.1e+03	1.38e+03	0	894	0	488	40.7	488	1.1e+03	1.18e+03	529	529	1.95e+03	976	976	0	935	650	1.14e+03	650	407	1.91e+03	0	854	569	366	40.7	1.26e+03	1.3e+03	1.42e+03	2.36e+03	40.7	366	0	1.18e+03	488	488	0	650	0	1.54e+03	40.7	772	1.59e+03	1.02e+03	366	203	122	976	1.5e+03	1.42e+03	854	0	650	0	366	650	447	0	813	0	732	1.14e+03	0	1.3e+03	813	0	854	529	1.26e+03	854	772	1.54e+03	610	0	1.46e+03	40.7	488	1.22e+03	1.54e+03	1.06e+03	894	1.99e+03	529	772	529	772	2.85e+03	1.95e+03	122	0	1.87e+03	0	0	0	81.3	1.1e+03	610	0	1.26e+03	1.34e+03	894	447	0	1.95e+03	1.3e+03	854	447	2.28e+03	772	0	1.75e+03	0	854	1.42e+03	0	1.71e+03	122	894	1.34e+03	488	1.54e+03	1.5e+03	529	325	81.3	976	1.67e+03	0	122	691	0	0	1.71e+03	0	1.06e+03	1.67e+03	1.18e+03	0	2.07e+03	2.32e+03	0	813	1.46e+03	610	0	1.91e+03	366	569	1.3e+03	40.7	1.1e+03	772	1.99e+03	1.26e+03	122	1.67e+03	122	1.71e+03	1.91e+03	2.15e+03	81.3	1.54e+03	0	0	366	0	1.38e+03	2.03e+03	1.1e+03	1.79e+03	163	325	772	81.3	2.07e+03	0	2.68e+03	0	2.03e+03	366	407	1.54e+03	976	1.91e+03	1.02e+03	569	0	0	691	1.99e+03	2.03e+03	0	650	40.7	976	163	3.37e+03	1.06e+03	1.75e+03	0	813	203	772	1.46e+03	1.83e+03	40.7	732	1.71e+03	40.7	1.18e+03	691	1.5e+03	1.38e+03	0	1.14e+03	325	854	407	203	285	529	1.14e+03	122	1.18e+03	1.34e+03	0	854	691	1.26e+03	1.54e+03	40.7	976	1.46e+03	2.11e+03	0	894	529	1.79e+03	1.3e+03	285	203	244	854	81.3	1.06e+03	1.67e+03	0	976	488	813	894	285	610	122	488	203	610	569	0	0	3.17e+03	894	0	3.01e+03	1.38e+03	1.54e+03	0	2.2e+03	0	2.36e+03	0	203	1.63e+03	1.06e+03	1.83e+03	0	0	1.42e+03	203	650	610	529	40.7	1.02e+03	569	81.3	0	1.22e+03	285	650	0	0	0	1.18e+03	40.7	1.46e+03	0	1.42e+03	1.1e+03	0	0	0	285	366	813	1.14e+03	2.15e+03	1.46e+03	935	122	1.63e+03	569	81.3	610	0	569	1.14e+03	0	1.83e+03	285	163	650	854	1.5e+03	122	1.59e+03	1.67e+03	0	163	81.3	813	1.22e+03	163	2.32e+03	203	0	1.63e+03	163	1.38e+03	0	2.48e+03	40.7	0	1.71e+03	1.5e+03	772	0	0	163	1.34e+03	1.5e+03	1.63e+03	488	1.59e+03	1.22e+03	163	447	203	935	1.91e+03	0	1.22e+03	285	1.06e+03	1.14e+03	163	203	1.18e+03	244	488	1.3e+03	0	40.7	1.1e+03	529	1.06e+03	1.14e+03	0	0	1.63e+03	81.3	1.38e+03	610	203	1.67e+03	732	569	1.18e+03	650	529	1.26e+03	610	1.95e+03	813	854	1.18e+03	1.99e+03	772	650	0	1.26e+03	935	1.54e+03	1.54e+03	732	813	650	2.07e+03	1.26e+03	0	1.14e+03	0	40.7	935	447	0	407	0	1.34e+03	1.1e+03	447	447	1.22e+03	0	813	772	1.83e+03	447	488	0	1.67e+03	163	1.18e+03	935	0	0	2.36e+03	0	1.3e+03	0	0	2.15e+03	325	40.7	163	0	1.02e+03	1.1e+03	691	1.75e+03	691	1.1e+03	325	1.1e+03	935	407	1.63e+03	40.7	650	1.1e+03	1.59e+03	976	1.63e+03	1.5e+03	772	1.14e+03	854	244	569	610	2.15e+03	0	935	1.18e+03	610	366	1.02e+03	122	0	40.7	488	0	2.15e+03	1.26e+03	81.3	2.48e+03	610	1.95e+03	0	0	2.11e+03	285	0	325	2.15e+03	0	935	976	854	1.3e+03	569	488	2.07e+03	1.1e+03	1.54e+03	1.99e+03	894	407	285	854	40.7	2.48e+03	1.63e+03	40.7	1.42e+03	1.06e+03	569	285	488	488	1.1e+03	325	1.79e+03	691	813	407	40.7	1.71e+03	0	447	2.11e+03	1.67e+03	40.7	0	2.64e+03	772	2.28e+03	0	0	2.11e+03	0	529	488	1.99e+03	691	1.18e+03	569	366	1.26e+03	1.99e+03	0	325	772	163	447	1.83e+03	122	976	0	691	2.11e+03	935	40.7	0	1.42e+03	0	2.15e+03	0	163	1.1e+03	1.5e+03	447	1.63e+03	1.54e+03	0	1.14e+03	1.42e+03	1.02e+03	1.02e+03	1.26e+03	1.71e+03	0	1.18e+03	0	1.59e+03	0	1.38e+03	1.1e+03	1.38e+03	1.22e+03	81.3	813	0	1.3e+03	4.76e+03	0	488	1.06e+03	2.97e+03	0	610	1.75e+03	0	1.18e+03	813	40.7	772	0	488	1.26e+03	1.14e+03	976	732	610	691	0	854	163	1.1e+03	1.54e+03	0	894	1.95e+03	203	244	772	1.02e+03	1.42e+03	0	0	813	40.7	325	0	0	1.22e+03	1.5e+03	40.7	1.87e+03	285	1.75e+03	0	1.02e+03	40.7	1.1e+03	285	1.22e+03	976	529	122	650	1.18e+03	0	529	0	1.26e+03	0	1.75e+03	854	976	0	447	2.4e+03	1.02e+03	1.1e+03	0	0	447	1.63e+03	0	1.26e+03	0	2.64e+03	0	569	976	569	0	0	0	0	366	894	285	1.63e+03	1.79e+03	163	1.3e+03	285	1.02e+03	1.91e+03	244	935	854	1.71e+03	691	0	122	935	2.32e+03	0	0	1.95e+03	0	772	0	2.03e+03	2.24e+03	0	2.89e+03	610	163	1.54e+03	0	0	691	976	732	40.7	203	1.99e+03	40.7	1.22e+03	2.24e+03	1.83e+03	1.18e+03	0	935	0	2.07e+03	40.7	1.18e+03	1.79e+03	0	0	1.06e+03	0	0	81.3	569	366	0	772	691	366	447	366	40.7	447	1.42e+03	40.7	0	1.54e+03	1.59e+03	529	529	1.38e+03	0	976	0	854	0	1.59e+03	2.28e+03	569	325	40.7	325	854	976	163	1.14e+03	1.22e+03	0	569	203	772	122	1.18e+03	569	1.67e+03	488	976	0	1.59e+03	0	732	2.2e+03	2.03e+03	1.91e+03	0	0	854	0	1.83e+03	1.14e+03	0	325	407	0	163	732	569	854	407	1.18e+03	1.83e+03	1.38e+03	976	2.03e+03	732	0	0	122	447	203	0	0	122	1.06e+03	1.06e+03	0	529	1.67e+03	40.7	488	40.7	691	366	0	0	0	1.46e+03	1.54e+03	1.54e+03	407	1.87e+03	1.26e+03	0	1.67e+03	2.32e+03	1.38e+03	1.75e+03	0	2.72e+03	0	407	2.15e+03	0	3.78e+03	0	1.26e+03	772	2.28e+03	325	1.26e+03	1.3e+03	0	854	2.64e+03	366	2.2e+03	0	1.95e+03	40.7	935	0	2.11e+03	285	40.7	610	691	813	813	0	407	1.18e+03	325	40.7	366	1.02e+03	488	610	0	285	1.71e+03	0	1.99e+03	285	1.26e+03	0	1.91e+03	2.36e+03	0	2.76e+03	2.72e+03	1.26e+03	81.3	366	2.07e+03	0	2.89e+03	203	2.93e+03	1.79e+03	2.85e+03	3.17e+03	732	2.4e+03	40.7	163	529	0	935	122	40.7	1.79e+03	2.93e+03	0	1.18e+03	2.44e+03	366	40.7	2.03e+03	1.71e+03	0	935	0	732	0	0	813	1.26e+03	854	1.1e+03	2.24e+03	894	40.7	2.6e+03	813	1.18e+03	529	1.5e+03	650	0	203	0	650	610	0	772	1.3e+03	40.7	529	691	0	976	1.63e+03	203	976	325	854	0	488	650	81.3	244	40.7	163	366	2.24e+03	0	488	0	732	0	610	976	691	447	650	1.14e+03	163	81.3	488	0	0	935	0	407	1.91e+03	0	569	407	2.07e+03	447	1.5e+03	407	81.3	1.5e+03	1.14e+03	691	1.5e+03	0	0	650	163	1.3e+03	0	1.87e+03	1.42e+03	0	1.1e+03	1.3e+03	1.1e+03	488	40.7	163	1.18e+03	1.1e+03	1.06e+03	203	0	203	1.22e+03	488	1.06e+03	447	650	447	976	1.42e+03	40.7	1.02e+03	772	1.1e+03	1.63e+03	1.14e+03	1.22e+03	2.36e+03	81.3	0	1.71e+03	0	1.14e+03	0	0	0	244	0	0	1.02e+03	1.42e+03	1.71e+03	1.42e+03	1.02e+03	1.06e+03	529	244	122	1.14e+03	0	244	122	976	366	0	1.18e+03	1.5e+03	1.02e+03	1.26e+03	691	1.59e+03	529	1.87e+03	854	0	325	935	40.7	203	1.5e+03	0	894	203	854	0	772	894	0	0	407	122	325	772	0	0	1.02e+03	650	691	366	0	81.3	1.42e+03	854	407	81.3	1.46e+03	1.14e+03	366	1.54e+03	1.54e+03	691	1.87e+03	1.1e+03	732	854	1.63e+03	1.63e+03	813	0	813	0	285	529	407	569	1.14e+03	163	650	0	285	529	0	1.71e+03	1.02e+03	0	1.02e+03	244	772	650	1.26e+03	1.14e+03	447	1.46e+03	650	772	0	772	0	488	0	1.54e+03	1.38e+03	285	1.91e+03	0	0	1.06e+03	1.95e+03	0	0	244	0	691	0	447	0	40.7	488	894	0	81.3	772	2.32e+03	0	1.34e+03	1.06e+03	569	0	0	1.3e+03	488	0	1.79e+03	813	40.7	325	772	0	610	0	407	1.46e+03	81.3	1.3e+03	650	1.14e+03	447	1.3e+03	0	0	366	1.38e+03	0	0	1.83e+03	407	40.7	650	610	0	1.26e+03	122	122	1.18e+03	1.75e+03	0	529	0	285	1.38e+03	0	325	0	0	0	0	0	1.14e+03	569	650	0	203	122	691	732	325	0	2.11e+03	1.63e+03	1.1e+03	1.1e+03	0	203	447	0	813	40.7	1.34e+03	244	650	1.42e+03	0	447	0	0	1.79e+03	1.42e+03	0	976	0	0	0	1.02e+03	1.06e+03	0	122	1.71e+03	0	0	1.26e+03	0	569	1.5e+03	488	691	1.02e+03	2.11e+03	976	610	1.1e+03	569	1.71e+03	1.46e+03	894	244	488	244	1.22e+03	81.3	650	1.3e+03	1.14e+03	325	0	1.46e+03	1.79e+03	610	0	1.14e+03	1.22e+03	407	529	203	0	447	610	40.7	0	407	2.15e+03	81.3	894	1.5e+03	1.38e+03	0	976	1.26e+03	894	691	0	894	2.89e+03	0	285	813	40.7	1.38e+03	0	2.85e+03	244	1.99e+03	1.18e+03	1.59e+03	610	691	935	894	1.91e+03	0	0	2.32e+03	1.46e+03	0	40.7	610	40.7	244	0	366	0	407	325	244	0	1.1e+03	2.85e+03	2.03e+03	691	976	1.06e+03	1.63e+03	813	407	2.68e+03	0	894	0	569	0	40.7	1.91e+03	610	569	1.18e+03	81.3	1.34e+03	40.7	40.7	163	1.42e+03	0	569	569	1.38e+03	366	0	203	40.7	1.42e+03	1.67e+03	0	0	0	0	40.7	0	1.26e+03	0	976	0	610	0	0	1.59e+03	0	1.67e+03	1.91e+03	1.38e+03	0	1.22e+03	0	2.32e+03	813	0	772	244	1.79e+03	1.06e+03	1.3e+03	1.75e+03	447	1.14e+03	488	2.32e+03	40.7	1.26e+03	447	0	1.26e+03	732	0	325	1.75e+03	2.72e+03	2.11e+03	1.42e+03	1.91e+03	40.7	2.64e+03	122	976	0	732	529	0	2.03e+03	1.22e+03	1.42e+03	407	0	488	0	1.79e+03	1.02e+03	0	1.67e+03	732	325	1.42e+03	1.79e+03	894	0	1.42e+03	1.5e+03	163	529	488	0	529	1.3e+03	325	1.75e+03	1.5e+03	1.99e+03	0	1.83e+03	0	1.63e+03	0	813	0	366	40.7	407	0	0	610	976	1.18e+03	1.14e+03	0	1.91e+03	732	40.7	1.71e+03	0	610	650	1.46e+03	447	1.02e+03	0	1.5e+03	0	935	2.07e+03	1.42e+03	732	691	569	610	407	1.06e+03	285	813	1.22e+03	0	81.3	1.71e+03	285	203	0	1.46e+03	285	569	40.7	2.2e+03	0	203	1.38e+03	447	285	1.71e+03	285	81.3	40.7	366	1.67e+03	40.7	1.63e+03	569	244	1.87e+03	1.3e+03	122	0	0	285	0	691	122	1.38e+03	0	122	1.42e+03	0	1.59e+03	2.48e+03	0	0	1.06e+03	732	2.2e+03	1.75e+03	894	1.54e+03	0	1.3e+03	0	325	0	244	1.99e+03	81.3	1.79e+03	1.3e+03	529	0	0	1.42e+03	1.02e+03	0	1.95e+03	0	650	407	203	447	650	1.38e+03	1.22e+03	0	1.46e+03	40.7	1.02e+03	854	407	488	772	894	0	650	1.02e+03	1.02e+03	569	447	0	1.63e+03	1.46e+03	1.22e+03	1.91e+03	40.7	1.67e+03	1.02e+03	0	285	1.79e+03	0	1.83e+03	0	1.34e+03	0	0	2.2e+03	0	488	691	1.3e+03	569	0	0	1.38e+03	1.91e+03	0	1.14e+03	0	0	488	366	0	1.38e+03	1.38e+03	0	1.02e+03	0	285	976	203	81.3	894	0	407	1.1e+03	894	0	0	1.22e+03	447	1.46e+03	0	650	244	732	1.83e+03	854	40.7	163	1.26e+03	244	1.87e+03	2.03e+03	1.26e+03	732	81.3	1.22e+03	813	2.03e+03	894	1.14e+03	203	1.46e+03	0	1.42e+03	1.42e+03	366	407	1.34e+03	488	1.63e+03	610	447	732	81.3	1.59e+03	203	0	1.71e+03	0	40.7	0	0	0	1.02e+03	81.3	1.59e+03	1.46e+03	0	1.95e+03	772	203	732	0	1.59e+03	3.29e+03	772	122	1.18e+03	1.38e+03	894	1.14e+03	40.7	325	0	1.14e+03	691	1.5e+03	203	0	325	1.34e+03	0	488	203	447	1.75e+03	0	40.7	1.71e+03	0	691	732	691	854	81.3	732	285	407	0	1.71e+03	407	2.07e+03	569	1.02e+03	488	447	122	285	122	0	691	1.1e+03	0	244	1.02e+03	772	40.7	1.5e+03	772	976	569	1.3e+03	2.03e+03	1.06e+03	772	0	244	732	0	1.59e+03	1.1e+03	1.42e+03	0	163	1.02e+03	325	0	81.3	1.22e+03	1.26e+03	0	0	1.02e+03	0	0	1.38e+03	0	1.1e+03	650	0	1.99e+03	1.14e+03	1.87e+03	0	1.3e+03	691	0	1.63e+03	0	1.54e+03	1.63e+03	1.02e+03	610	610	0	1.46e+03	976	0	1.75e+03	0	610	0	2.03e+03	285	0	813	81.3	1.63e+03	1.79e+03	0	2.11e+03	1.46e+03	0	854	0	976	772	976	0	1.42e+03	0	1.91e+03	0	3.13e+03	0	569	1.91e+03	325	488	0	1.1e+03	325	650	0	1.54e+03	0	0	0	0	0	0	0	163	0	0	569	0	203	0	0	1.95e+03	0	1.59e+03	1.42e+03	691	285	244	976	813	81.3	813	2.07e+03	285	813	854	40.7	976	1.67e+03	0	1.54e+03	488	894	0	610	163	285	0	0	732	1.87e+03	529	163	2.89e+03	2.11e+03	163	1.54e+03	81.3	1.79e+03	0	1.54e+03	0	2.03e+03	0	732	1.22e+03	0	813	1.02e+03	1.75e+03	1.38e+03	1.26e+03	1.87e+03	569	1.63e+03	1.59e+03	122	2.03e+03	772	854	1.99e+03	203	650	1.14e+03	1.5e+03	610	1.34e+03	813	1.22e+03	203	0	1.71e+03	0	1.54e+03	1.38e+03	447	1.06e+03	244	732	1.79e+03	0	447	650	1.5e+03	40.7	81.3	1.18e+03	650	0	81.3	163	447	122	894	407	40.7	163	0	1.87e+03	1.75e+03	1.99e+03	40.7	1.46e+03	40.7	366	40.7	1.06e+03	1.02e+03	163	935	407	203	1.59e+03	0	1.1e+03	1.1e+03	0	81.3	1.79e+03	1.67e+03	122	1.99e+03	0	1.54e+03	285	447	0	1.22e+03	0	0	285	1.06e+03	529	935	366	1.26e+03	2.03e+03	285	691	0	1.1e+03	163	935	1.59e+03	691	691	2.44e+03	81.3	285	407	407	1.71e+03	0	407	0	447	772	0	1.63e+03	163	0	1.91e+03	1.02e+03	1.79e+03	0	163	2.48e+03	40.7	976	0	407	1.71e+03	2.81e+03	163	0	569	0	1.71e+03	40.7	1.63e+03	1.3e+03	1.79e+03	1.71e+03	1.46e+03	976	976	0	772	1.63e+03	40.7	0	772	1.95e+03	1.14e+03	1.46e+03	1.95e+03	2.85e+03	732	1.71e+03	1.59e+03	0	203	2.15e+03	0	0	529	0	529	1.22e+03	0	1.75e+03	0	610	0	1.95e+03	0	813	0	203	1.67e+03	0	0	488	1.18e+03	488	122	1.1e+03	0	894	610	0	40.7	529	0	0	0	407	122	1.83e+03	569	0	854	0	976	569	529	2.24e+03	0	610	163	691	529	610	325	2.07e+03	1.67e+03	1.14e+03	40.7	2.07e+03	0	610	1.22e+03	732	1.59e+03	0	1.3e+03	0	325	0	610	407	935	0	366	0	1.06e+03	0	447	447	0	0	854	1.46e+03	366	244	0	732	650	447	2.44e+03	244	366	1.46e+03	2.44e+03	813	285	0	1.83e+03	1.22e+03	366	488	976	0	407	1.02e+03	610	2.03e+03	1.42e+03	40.7	894	854	285	2.11e+03	1.71e+03	772	813	691	2.03e+03	407	488	1.02e+03	40.7	0	1.14e+03	1.18e+03	0	529	1.42e+03	1.18e+03	163	976	1.99e+03	1.02e+03	2.32e+03	1.06e+03	772	1.3e+03	569	81.3	488	610	0	81.3	691	0	691	0	1.79e+03	0	772	691	0	1.38e+03	772	285	529	1.63e+03	244	366	0	40.7	691	0	813	122	40.7	1.26e+03	0	122	488	1.71e+03	935	529	0	935	1.59e+03	285	732	407	407	1.59e+03	488	935	1.5e+03	691	772	488	610	1.02e+03	407	0	1.06e+03	0	366	1.46e+03	1.22e+03	40.7	854	366	813	366	163	1.26e+03	691	1.71e+03	1.34e+03	1.5e+03	40.7	529	1.99e+03	285	610	0	244	1.59e+03	0	1.38e+03	1.18e+03	1.22e+03	1.22e+03	610	0	0	813	1.63e+03	0	1.26e+03	1.02e+03	691	2.72e+03	407	691	0	0	610	569	976	2.6e+03	163	163	285	0	407	1.02e+03	2.15e+03	691	1.71e+03	81.3	1.06e+03	447	976	0	772	0	1.06e+03	0	1.87e+03	0	2.36e+03	0	1.87e+03	772	366	976	81.3	0	1.02e+03	1.5e+03	1.95e+03	935	1.42e+03	203	40.7	0	1.59e+03	366	2.28e+03	1.42e+03	1.63e+03	772	650	122	203	0	0	40.7	976	813	0	407	81.3	40.7	1.83e+03	40.7	2.03e+03	0	407	163	325	447	366	0	1.91e+03	2.15e+03	0	1.67e+03	1.91e+03	610	407	488	1.22e+03	285	1.34e+03	772	610	81.3	0	1.02e+03	0	2.03e+03	163	1.02e+03	813	0	1.79e+03	203	813	0	0	650	366	407	1.83e+03	1.18e+03	529	1.22e+03	2.2e+03	407	691	2.15e+03	1.71e+03	0	2.48e+03	1.42e+03	81.3	2.4e+03	40.7	529	325	488	0	447	1.22e+03	691	0	2.6e+03	3.7e+03	0	1.18e+03	1.95e+03	122	1.02e+03	1.67e+03	610	1.67e+03	244	1.99e+03	1.59e+03	40.7	1.1e+03	569	488	976	772	1.5e+03	366	1.26e+03	366	1.87e+03	0	0	447	813	447	0	40.7	894	610	0	1.83e+03	1.54e+03	203	1.59e+03	854	529	203	447	1.34e+03	1.34e+03	854	1.3e+03	40.7	650	0	1.02e+03	0	529	732	488	407	1.06e+03	1.14e+03	0	894	1.91e+03	1.14e+03	366	244	529	0	1.46e+03	81.3	935	935	732	203	1.5e+03	366	772	0	2.32e+03	2.81e+03	691	325	488	1.75e+03	1.38e+03	854	854	0	976	122	163	0	122	40.7	0	447	122	285	0	1.3e+03	1.34e+03	0	244	366	488	732	1.63e+03	285	0	1.63e+03	203	2.48e+03	0	1.1e+03	203	203	691	813	1.34e+03	81.3	976	0	1.99e+03	772	691	569	122	854	366	691	122	81.3	772	81.3	529	1.99e+03	610	772	2.44e+03	366	488	122	772	0	0	1.67e+03	1.99e+03	2.56e+03	650	935	122	1.79e+03	935	1.54e+03	122	1.75e+03	163	813	894	2.2e+03	1.83e+03	81.3	732	447	0	0	488	366	285	691	0	976	203	854	935	1.22e+03	325	0	894	203	0	0	976	0	1.06e+03	325	0	0	1.79e+03	0	732	447	366	569	1.42e+03	1.5e+03	772	0	1.54e+03	650	732	40.7	0	1.42e+03	0	407	1.63e+03	1.46e+03	0	732	1.63e+03	40.7	163	1.5e+03	325	732	40.7	0	854	0	1.87e+03	0	650	1.14e+03	163	935	0	976	1.67e+03	0	529	325	1.02e+03	1.18e+03	366	1.75e+03	976	122	772	0	1.1e+03	569	40.7	122	0	0	1.46e+03	976	1.3e+03	610	0	366	488	447	1.3e+03	0	285	691	1.46e+03	0	0	1.5e+03	529	407	488	1.1e+03	1.18e+03	569	1.34e+03	0	1.38e+03	1.34e+03	569	366	81.3	1.42e+03	244	407	1.83e+03	203	569	894	0	244	813	1.22e+03	1.63e+03	40.7	1.59e+03	529	0	40.7	447	610	1.14e+03	691	0	1.99e+03	1.99e+03	0	529	2.11e+03	529	691	976	1.87e+03	1.02e+03	81.3	569	1.14e+03	81.3	1.22e+03	122	2.11e+03	1.42e+03	2.24e+03	691	976	1.42e+03	1.46e+03	935	2.32e+03	203	0	1.67e+03	0	0	2.36e+03	285	935	2.11e+03	1.91e+03	325	1.14e+03	2.36e+03	529	2.36e+03	244	854	447	1.06e+03	40.7	976	1.46e+03	244	4.72e+03	163	2.52e+03	813	447	1.14e+03	2.32e+03	2.48e+03	0	2.11e+03	1.26e+03	0	2.85e+03	1.02e+03	3.01e+03	2.44e+03	1.34e+03	529	854	0	1.38e+03	0	1.02e+03	325	2.48e+03	40.7	813	1.63e+03	0	1.63e+03	610	529	244	1.54e+03	1.71e+03	0	488	2.89e+03	1.59e+03	529	0	1.14e+03	2.32e+03	1.22e+03	1.46e+03	488	0	569	3.37e+03	935	529	2.89e+03	163	407	0	2.24e+03	0	1.26e+03	0	0	1.75e+03	0	854	0	1.22e+03	488	2.36e+03	0	0	1.67e+03	1.34e+03	447	407	691	1.54e+03	894	447	488	1.02e+03	40.7	244	1.06e+03	0	366	1.38e+03	447	1.26e+03	813	610	0	894	488	529	569	40.7	366	0	569	40.7	1.5e+03	0	407	81.3	488	0	935	894	0	122	488	325	447	0	569	0	122	0	366	1.59e+03	0	1.3e+03	1.02e+03	0	0	244	1.14e+03	772	244	854	0	0	1.02e+03	894	650	813	1.06e+03	854	1.02e+03	81.3	1.79e+03	285	1.95e+03	366	1.54e+03	1.3e+03	650	122	1.38e+03	163	1.71e+03	244	610	1.83e+03	1.87e+03	529	81.3	325	0	0	1.18e+03	1.3e+03	610	854	1.42e+03	1.06e+03	0	1.3e+03	447	1.1e+03	569	0	691	0	1.3e+03	854	1.22e+03	0	772	0	1.26e+03	650	650	1.5e+03	40.7	325	203	0	569	2.97e+03	1.59e+03	0	1.1e+03	81.3	976	0	285	691	0	244	325	1.22e+03	0	1.06e+03	691	569	488	691	1.1e+03	1.54e+03	0	1.59e+03	488	366	1.38e+03	1.22e+03	244	935	610	1.3e+03	0	691	732	40.7	1.63e+03	0	0	285	772	0	0	1.02e+03	0	0	1.5e+03	0	1.34e+03	1.18e+03	1.99e+03	650	2.64e+03	1.75e+03	1.06e+03	407	610	569	772	691	1.18e+03	1.42e+03	0	244	894	447	2.24e+03	691	854	0	813	935	0	1.34e+03	0	569	0	0	854	122	0	0	0	366	0	0	1.79e+03	0	0	0	610	244	1.02e+03	976	1.1e+03	1.14e+03	407	1.18e+03	0	1.14e+03	1.22e+03	0	0	732	407	813	1.22e+03	0	447	1.5e+03	407	1.87e+03	81.3	0	1.67e+03	0	1.02e+03	40.7	0	1.71e+03	610	0	244	650	691	447	732	894	1.26e+03	407	1.02e+03	81.3	0	976	1.54e+03	325	0	935	732	81.3	0	2.15e+03	40.7	447	0	407	203	81.3	813	894	163	1.79e+03	0	203	610	1.22e+03	407	285	3.78e+03	2.03e+03	122	772	122	244	1.14e+03	1.63e+03	0	1.34e+03	0	1.26e+03	0	285	163	1.14e+03	1.18e+03	854	0	1.46e+03	610	650	285	81.3	0	325	0	772	1.26e+03	691	40.7	0	1.63e+03	203	407	1.26e+03	650	1.46e+03	569	1.71e+03	40.7	447	1.87e+03	122	1.34e+03	407	1.67e+03	0	732	122	0	772	0	407	894	0	163	1.34e+03	1.02e+03	0	1.02e+03	488	1.06e+03	1.22e+03	1.02e+03	285	650	1.75e+03	1.26e+03	488	122	407	0	1.06e+03	0	1.42e+03	1.3e+03	40.7	0	529	325	1.26e+03	1.1e+03	122	0	1.59e+03	203	732	650	529	1.46e+03	163	447	0	529	0	0	813	366	650	976	0	854	0	244	203	691	610	1.26e+03	2.32e+03	0	0	569	0	0	813	1.87e+03	81.3	610	772	285	488	325	1.75e+03	691	569	0	0	1.75e+03	163	1.06e+03	81.3	81.3	1.87e+03	40.7	163	1.06e+03	81.3	732	1.67e+03	976	0	610	813	488	732	203	366	366	894	366	1.22e+03	1.18e+03	0	163	0	0	650	1.02e+03	650	650	0	1.38e+03	854	1.46e+03	0	0	0	0	122	0	0	935	0	1.5e+03	732	244	203	0	732	0	1.26e+03	1.18e+03	0	569	0	122	691	1.22e+03	0	529	40.7	81.3	772	854	40.7	447	0	854	529	2.07e+03	1.18e+03	1.67e+03	1.22e+03	325	813	1.22e+03	407	1.91e+03	1.1e+03	1.5e+03	0	1.75e+03	0	244	732	650	1.02e+03	1.54e+03	1.22e+03	0	1.34e+03	0	40.7	203	1.83e+03	569	1.71e+03	325	81.3	40.7	894	0	772	366	813	0	1.14e+03	1.5e+03	1.71e+03	366	325	935	529	1.67e+03	1.14e+03	1.91e+03	732	1.02e+03	0	976	691	0	0	569	447	1.46e+03	0	1.63e+03	569	1.34e+03	0	1.83e+03	0	163	2.11e+03	0	325	81.3	0	732	691	40.7	203	407	1.02e+03	0	813	650	2.03e+03	1.63e+03	407	1.79e+03	0	1.18e+03	163	0	1.34e+03	285	2.36e+03	285	163	0	81.3	854	1.22e+03	0	1.38e+03	610	1.02e+03	1.63e+03	0	935	2.15e+03	0	610	935	2.03e+03	1.3e+03	163	813	1.14e+03	0	813	2.6e+03	569	2.93e+03	0	1.46e+03	0	40.7	1.18e+03	366	447	0	1.26e+03	1.22e+03	203	1.71e+03	2.93e+03	203	813	1.18e+03	81.3	772	447	407	0	1.5e+03	854	244	3.21e+03	407	1.95e+03	40.7	3.7e+03	366	1.59e+03	122	1.75e+03	163	1.14e+03	1.71e+03	0	0	325	0	366	529	0	1.26e+03	40.7	0	488	0	447	0	0	1.91e+03	0	40.7	2.03e+03	0	163	1.79e+03	163	854	244	407	40.7	163	203	569	1.54e+03	1.1e+03	691	1.99e+03	1.22e+03	325	488	732	81.3	163	1.91e+03	2.36e+03	81.3	40.7	2.68e+03	1.46e+03	610	2.36e+03	325	81.3	1.91e+03	244	366	0	0	40.7	2.44e+03	0	1.79e+03	2.11e+03	569	1.14e+03	1.1e+03	244	0	1.22e+03	0	1.95e+03	1.02e+03	2.4e+03	1.71e+03	1.38e+03	0	81.3	2.56e+03	203	0	610	1.1e+03	0	610	0	244	2.48e+03	203	2.11e+03	0	2.81e+03	854	447	244	610	1.95e+03	1.46e+03	122	203	2.72e+03	325	0	1.34e+03	81.3	1.79e+03	1.22e+03	0	1.26e+03	2.44e+03	2.48e+03	1.91e+03	447	813	122	0	732	122	0	813	2.11e+03	81.3	0	81.3	2.52e+03	0	0	0	650	610	40.7	203	0	1.3e+03	122	1.06e+03	1.79e+03	0	366	1.02e+03	650	0	529	325	1.71e+03	1.06e+03	407	0	691	325	772	488	813	40.7	854	529	854	1.02e+03	203	203	203	1.83e+03	1.26e+03	0	203	0	1.59e+03	0	1.38e+03	772	610	1.79e+03	0	569	0	1.02e+03	2.11e+03	569	244	488	813	732	732	1.26e+03	244	529	1.67e+03	0	0	1.99e+03	1.02e+03	325	0	569	0	1.1e+03	0	488	4.11e+03	2.2e+03	2.6e+03	0	1.99e+03	0	447	40.7	1.79e+03	0	0	650	976	935	447	285	0	772	0	650	203	1.46e+03	40.7	0	1.34e+03	1.26e+03	366	366	894	1.22e+03	0	203	0	1.59e+03	529	0	488	1.95e+03	1.59e+03	1.06e+03	325	976	1.38e+03	325	813	81.3	650	366	650	1.14e+03	0	81.3	40.7	691	163	407	447	0	0	1.42e+03	163	569	1.02e+03	2.52e+03	813	0	935	1.63e+03	732	610	0	0	285	0	1.5e+03	163	1.14e+03	0	0	1.79e+03	40.7	1.14e+03	976	203	366	610	81.3	407	691	0	2.15e+03	40.7	366	1.02e+03	325	81.3	691	163	1.1e+03	40.7	2.6e+03	0	529	1.38e+03	488	1.26e+03	976	1.02e+03	1.59e+03	2.24e+03	894	894	813	569	2.32e+03	894	569	2.6e+03	1.67e+03	1.02e+03	40.7	935	529	1.79e+03	0	569	1.42e+03	1.06e+03	1.54e+03	203	1.34e+03	1.67e+03	1.42e+03	0	854	81.3	40.7	1.42e+03	1.38e+03	244	894	569	691	40.7	1.02e+03	163	1.83e+03	40.7	0	691	203	122	0	1.14e+03	1.18e+03	1.38e+03	0	1.95e+03	0	0	1.83e+03	854	1.3e+03	0	447	488	40.7	1.46e+03	1.18e+03	2.93e+03	1.5e+03	0	1.22e+03	0	366	1.26e+03	285	854	529	529	122	1.18e+03	81.3	163	813	0	1.71e+03	813	0	1.42e+03	2.48e+03	1.59e+03	935	569	1.02e+03	163	1.5e+03	0	2.36e+03	325	40.7	0	1.34e+03	0	1.34e+03	366	1.75e+03	650	1.22e+03	0	447	732	0	1.95e+03	0	0	2.03e+03	0	0	0	1.06e+03	813	0	569	0	1.67e+03	0	1.63e+03	0	0	40.7	1.1e+03	447	40.7	40.7	0	610	1.54e+03	529	854	244	0	610	447	0	1.3e+03	650	447	2.36e+03	0	0	1.14e+03	1.14e+03	529	1.1e+03	0	610	691	0	1.59e+03	0	244	1.5e+03	0	1.54e+03	1.22e+03	569	447	1.63e+03	0	1.63e+03	0	569	1.14e+03	1.5e+03	203	0	0	610	447	0	1.38e+03	0	325	1.91e+03	0	325	1.5e+03	1.18e+03	285	1.67e+03	447	0	1.14e+03	40.7	732	691	325	0	0	1.3e+03	0	203	1.1e+03	935	1.75e+03	488	0	0	447	650	285	488	813	0	447	244	1.14e+03	285	366	0	1.38e+03	203	1.18e+03	1.38e+03	0	854	691	1.71e+03	0	40.7	40.7	1.02e+03	1.38e+03	40.7	0	1.14e+03	1.22e+03	325	1.02e+03	0	1.06e+03	0	447	894	366	732	122	488	0	163	1.54e+03	2.89e+03	772	1.22e+03	1.67e+03	1.71e+03	610	935	1.63e+03	894	0	447	854	1.26e+03	407	1.14e+03	40.7	325	325	0	40.7	0	0	203	1.83e+03	0	0	529	163	285	813	1.42e+03	529	691	772	935	447	122	325	0	1.38e+03	1.67e+03	935	447	569	2.36e+03	40.7	488	1.54e+03	569	1.02e+03	407	488	813	894	122	1.1e+03	1.54e+03	0	610	1.95e+03	81.3	1.26e+03	1.3e+03	40.7	1.34e+03	81.3	366	122	1.14e+03	0	610	1.99e+03	0	1.3e+03	122	772	203	2.28e+03	1.14e+03	0	0	813	407	894	0	650	488	2.2e+03	0	0	854	1.42e+03	407	529	813	610	691	0	1.5e+03	0	0	40.7	40.7	529	0	691	1.02e+03	1.22e+03	610	488	1.79e+03	935	0	1.46e+03	1.95e+03	285	1.83e+03	81.3	854	0	569	1.02e+03	610	0	447	0	1.22e+03	1.38e+03	1.22e+03	1.02e+03	1.54e+03	122	407	894	40.7	0	935	366	0	1.34e+03	1.02e+03	1.38e+03	813	407	1.1e+03	0	1.06e+03	203	1.79e+03	650	0	122	894	1.18e+03	285	366	1.42e+03	122	1.91e+03	1.63e+03	0	0	1.26e+03	650	1.1e+03	569	935	40.7	0	569	0	1.1e+03	772	0	813	122	569	569	569	732	0	691	81.3	122	2.81e+03	163	122	1.46e+03	0	407	529	447	1.46e+03	1.18e+03	0	407	569	0	0	203	1.54e+03	122	1.06e+03	691	1.14e+03	1.67e+03	0	610	1.26e+03	772	81.3	40.7	1.18e+03	0	650	0	488	1.22e+03	325	40.7	1.22e+03	285	488	366	691	854	366	407	1.63e+03	1.54e+03	691	0	610	1.06e+03	732	1.59e+03	0	40.7	0	813	0	0	772	40.7	0	0	1.54e+03	976	325	1.34e+03	40.7	0	1.67e+03	529	1.54e+03	1.67e+03	163	1.26e+03	40.7	325	1.06e+03	0	1.54e+03	325	81.3	0	366	1.1e+03	81.3	1.14e+03	0	0	529	0	0	650	81.3	0	1.63e+03	0	447	40.7	1.34e+03	366	0	2.07e+03	366	0	529	1.63e+03	0	407	1.26e+03	0	1.06e+03	203	935	203	0	935	0	122	325	3.5e+03	1.59e+03	0	122	894	732	447	0	163	732	650	1.38e+03	1.14e+03	0	813	163	407	854	1.54e+03	2.76e+03	691	894	1.59e+03	244	1.3e+03	0	1.38e+03	122	691	163	732	1.67e+03	610	772	1.22e+03	1.06e+03	0	366	1.46e+03	732	854	2.15e+03	1.54e+03	529	366	1.67e+03	935	1.06e+03	813	488	447	1.5e+03	325	0	1.54e+03	325	1.34e+03	0	0	1.63e+03	1.87e+03	0	40.7	2.32e+03	1.99e+03	0	407	122	854	529	1.1e+03	81.3	569	285	203	40.7	1.91e+03	244	81.3	976	1.83e+03	772	0	1.5e+03	2.76e+03	1.83e+03	40.7	1.18e+03	0	772	0	813	529	81.3	610	732	0	122	325	691	1.42e+03	203	81.3	1.59e+03	529	1.79e+03	732	0	935	0	1.34e+03	1.3e+03	0	813	1.42e+03	894	0	569	2.03e+03	732	569	40.7	0	1.54e+03	650	0	1.67e+03	0	0	529	935	1.75e+03	488	0	0	976	488	976	1.42e+03	325	1.22e+03	285	0	407	0	1.75e+03	1.63e+03	0	1.02e+03	447	1.1e+03	813	650	447	1.22e+03	40.7	285	1.87e+03	285	0	1.79e+03	0	1.5e+03	0	529	1.42e+03	0	203	610	1.59e+03	488	772	1.26e+03	1.71e+03	407	163	976	1.38e+03	40.7	610	325	1.46e+03	772	81.3	569	691	1.67e+03	0	0	1.3e+03	0	1.1e+03	772	772	0	40.7	1.91e+03	203	0	244	0	1.38e+03	976	1.63e+03	407	40.7	610	1.59e+03	1.42e+03	813	1.71e+03	1.22e+03	1.87e+03	0	691	1.06e+03	0	650	0	81.3	0	935	854	1.46e+03	488	81.3	40.7	894	285	81.3	1.54e+03	0	81.3	1.22e+03	1.54e+03	691	1.91e+03	488	1.18e+03	0	1.18e+03	0	1.22e+03	203	447	40.7	1.54e+03	488	691	854	772	163	1.75e+03	40.7	0	0	935	0	772	40.7	1.54e+03	122	366	0	1.5e+03	407	0	691	1.06e+03	0	0	163	325	447	1.1e+03	325	1.14e+03	0	163	0	650	0	1.38e+03	569	529	81.3	0	935	2.15e+03	0	1.34e+03	772	732	0	1.87e+03	0	610	1.34e+03	325	0	2.4e+03	1.87e+03	1.02e+03	0	732	1.67e+03	0	610	1.1e+03	1.95e+03	1.42e+03	163	0	569	0	1.67e+03	772	0	2.07e+03	1.63e+03	407	1.5e+03	772	1.02e+03	772	163	1.42e+03	0	0	1.42e+03	407	0	0	1.71e+03	1.14e+03	854	366	285	0	488	244	0	2.81e+03	40.7	650	325	1.22e+03	0	732	691	488	1.34e+03	610	894	81.3	1.34e+03	244	163	0	813	122	691	569	81.3	813	488	610	976	488	40.7	488	0	772	935	1.18e+03	40.7	1.95e+03	81.3	81.3	1.14e+03	529	0	1.02e+03	0	732	732	0	1.02e+03	1.06e+03	1.18e+03	203	1.22e+03	1.1e+03	40.7	691	0	488	122	0	894	650	1.22e+03	122	650	569	0	0	0	1.06e+03	610	81.3	772	569	610	569	1.79e+03	0	569	1.06e+03	0	325	0	854	854	650	0	1.83e+03	0	854	0	285	0	0	1.22e+03	1.71e+03	81.3	1.42e+03	854	1.63e+03	650	1.22e+03	0	1.79e+03	610	122	366	0	1.3e+03	81.3	0	488	122	650	2.56e+03	1.18e+03	0	529	610	0	1.34e+03	0	1.14e+03	529	40.7	2.07e+03	1.71e+03	163	1.63e+03	1.06e+03	366	122	1.18e+03	1.46e+03	0	2.24e+03	203	2.15e+03	0	1.83e+03	0	1.54e+03	1.02e+03	529	1.79e+03	40.7	1.38e+03	1.22e+03	0	2.15e+03	203	610	935	447	650	772	1.83e+03	1.71e+03	0	81.3	81.3	732	650	935	40.7	569	163	935	935	1.3e+03	813	163	732	0	0	650	0	1.42e+03	0	447	2.72e+03	610	2.44e+03	813	2.44e+03	0	2.15e+03	407	2.36e+03	935	772	0	1.22e+03	285	0	1.22e+03	0	163	1.34e+03	0	894	407	1.14e+03	203	447	0	732	0	1.83e+03	0	772	772	1.34e+03	0	1.59e+03	0	1.02e+03	0	81.3	1.02e+03	40.7	0	81.3	81.3	813	1.71e+03	407	854	894	163	1.06e+03	0	691	3.05e+03	935	366	1.99e+03	854	122	1.63e+03	0	650	488	0	203	1.42e+03	650	529	1.71e+03	813	122	894	529	610	691	1.71e+03	488	1.75e+03	691	163	935	81.3	1.91e+03	244	1.75e+03	0	732	1.14e+03	1.42e+03	894	0	2.07e+03	650	0	691	1.14e+03	976	163	1.06e+03	854	203	1.42e+03	40.7	691	1.18e+03	0	854	813	1.67e+03	854	325	325	1.5e+03	0	0	529	122	650	772	203	894	1.63e+03	163	203	122	81.3	1.42e+03	122	0	0	1.63e+03	854	1.5e+03	1.3e+03	0	691	244	691	81.3	366	366	976	81.3	0	1.91e+03	244	325	81.3	163	407	0	610	529	40.7	325	772	244	0	1.63e+03	1.59e+03	285	1.59e+03	407	407	244	163	1.1e+03	122	163	529	894	1.59e+03	529	894	0	1.59e+03	610	610	488	772	1.46e+03	1.63e+03	1.06e+03	203	1.06e+03	488	894	569	325	1.79e+03	610	0	772	488	0	0	569	935	488	0	529	0	772	0	0	569	488	0	1.06e+03	366	0	163	0	0	40.7	0	0	935	122	1.26e+03	935	1.14e+03	0	163	1.75e+03	488	0	488	40.7	732	285	813	325	488	1.1e+03	407	366	285	976	447	854	976	1.46e+03	203	1.14e+03	0	569	1.54e+03	650	1.14e+03	40.7	285	1.5e+03	1.3e+03	1.42e+03	813	1.42e+03	772	122	691	203	0	1.1e+03	1.91e+03	163	163	488	529	40.7	0	1.67e+03	163	0	325	529	691	529	1.46e+03	1.59e+03	0	488	0	1.59e+03	366	0	1.46e+03	1.26e+03	0	447	366	0	610	772	854	0	1.54e+03	0	813	0	366	163	163	1.87e+03	325	325	122	447	0	0	0	1.26e+03	732	40.7	1.83e+03	2.11e+03	0	650	1.63e+03	40.7	1.34e+03	569	122	1.67e+03	0	40.7	325	0	0	325	894	0	40.7	81.3	81.3	81.3	0	122	691	122	0	1.79e+03	529	1.46e+03	407	1.5e+03	0	650	529	0	1.46e+03	1.91e+03	40.7	854	2.03e+03	569	0	813	1.34e+03	0	529	488	0	244	0	163	0	0	203	244	0	0	976	1.54e+03	40.7	0	1.3e+03	732	1.38e+03	1.3e+03	1.59e+03	122	0	40.7	1.22e+03	610	0	0	285	1.54e+03	1.91e+03	1.67e+03	0	0	0	407	813	529	0	976	0	40.7	1.3e+03	1.14e+03	1.26e+03	691	488	81.3	1.34e+03	488	2.07e+03	1.1e+03	0	529	772	0	0	1.42e+03	1.42e+03	1.1e+03	0	366	203	0	163	488	1.34e+03	285	0	894	772	407	0	325	1.26e+03	0	1.59e+03	1.59e+03	0	0	813	732	650	366	81.3	244	325	976	0	772	691	1.34e+03	0	1.34e+03	0	0	650	772	0	0	935	854	0	732	488	650	0	1.22e+03	0	325	1.46e+03	0	488	244	488	0	325	366	122	529	366	0	569	0	569	122	1.63e+03	935	0	407	691	285	1.38e+03	854	854	122	81.3	1.06e+03	1.22e+03	1.06e+03	0	1.3e+03	894	0	569	610	0	772	81.3	1.5e+03	81.3	1.46e+03	772	732	81.3	1.26e+03	0	1.06e+03	0	772	0	0	1.67e+03	366	1.34e+03	732	244	244	1.59e+03	203	0	2.36e+03	650	691	0	447	0	2.2e+03	732	1.06e+03	691	732	732	1.22e+03	244	732	1.83e+03	0	1.63e+03	0	976	0	366	285	203	2.07e+03	2.03e+03	0	1.99e+03	203	1.1e+03	3.01e+03	122	610	1.42e+03	529	81.3	81.3	81.3	2.32e+03	2.44e+03	244	244	1.06e+03	0	2.2e+03	40.7	1.71e+03	2.24e+03	772	0	81.3	0	2.72e+03	0	1.06e+03	0	854	1.18e+03	2.15e+03	1.83e+03	0	1.1e+03	2.36e+03	0	732	1.06e+03	40.7	1.42e+03	325	1.38e+03	0	447	0	894	0	935	610	1.18e+03	529	163	691	3.21e+03	772	1.54e+03	1.02e+03	1.5e+03	40.7	1.75e+03	0	1.02e+03	0	325	407	2.07e+03	0	1.71e+03	1.5e+03	163	3.13e+03	1.18e+03	0	325	40.7	1.99e+03	0	0	569	0	163	3.01e+03	122	0	569	447	2.2e+03	0	1.83e+03	2.24e+03	610	0	0	854	40.7	488	1.22e+03	1.5e+03	122	122	0	407	2.03e+03	1.75e+03	325	1.59e+03	2.24e+03	0	0	1.59e+03	2.32e+03	203	81.3	1.59e+03	1.75e+03	0	285	610	569	1.54e+03	1.79e+03	366	529	1.3e+03	610	407	894	40.7	1.79e+03	1.06e+03	894	285	81.3	325	1.14e+03	447	854	1.91e+03	529	569	1.3e+03	1.14e+03	447	0	1.02e+03	1.14e+03	569	122	244	691	1.1e+03	0	407	1.14e+03	0	2.03e+03	569	1.14e+03	163	0	0	0	0	691	40.7	732	40.7	203	40.7	285	2.68e+03	1.14e+03	122	854	732	691	122	1.26e+03	203	1.83e+03	1.83e+03	366	0	1.42e+03	691	0	610	0	732	0	447	366	1.02e+03	813	0	529	0	2.36e+03	407	1.79e+03	1.46e+03	854	1.34e+03	650	1.59e+03	203	772	813	935	0	366	285	1.63e+03	1.79e+03	813	488	1.38e+03	1.38e+03	976	1.95e+03	0	772	529	2.15e+03	40.7	2.32e+03	2.24e+03	1.06e+03	1.22e+03	0	0	1.83e+03	1.34e+03	81.3	1.3e+03	163	0	285	1.67e+03	488	0	529	203	488	366	569	935	529	1.99e+03	2.85e+03	813	0	2.03e+03	691	203	732	976	0	529	0	0	285	1.38e+03	81.3	0	447	976	1.02e+03	285	529	691	1.26e+03	285	2.4e+03	1.38e+03	244	1.26e+03	0	1.87e+03	122	1.59e+03	447	488	447	1.83e+03	0	447	1.3e+03	732	40.7	1.14e+03	244	285	366	1.38e+03	894	1.59e+03	772	1.63e+03	1.26e+03	1.02e+03	488	0	163	1.18e+03	1.06e+03	447	610	407	163	732	2.32e+03	0	1.75e+03	732	1.42e+03	610	1.18e+03	285	407	488	40.7	0	0	325	1.91e+03	1.79e+03	772	2.15e+03	0	203	1.34e+03	203	447	650	0	1.02e+03	0	976	894	0	285	0	0	1.1e+03	976	0	407	1.38e+03	122	285	650	285	935	325	772	976	1.3e+03	244	325	610	0	569	0	1.67e+03	1.71e+03	1.38e+03	366	650	650	122	1.18e+03	0	122	1.1e+03	529	0	163	1.06e+03	691	1.67e+03	203	122	203	1.1e+03	40.7	1.14e+03	610	732	1.14e+03	285	569	569	0	610	0	122	1.91e+03	488	40.7	650	244	325	163	0	325	691	0	569	1.38e+03	1.02e+03	163	1.67e+03	1.18e+03	40.7	854	122	407	285	569	447	529	1.34e+03	81.3	0	1.22e+03	854	1.1e+03	0	1.06e+03	285	569	122	569	1.3e+03	691	1.38e+03	40.7	935	0	0	610	1.99e+03	1.1e+03	1.18e+03	0	325	0	1.95e+03	325	40.7	1.91e+03	772	81.3	569	122	1.42e+03	203	650	488	1.38e+03	122	1.42e+03	1.87e+03	0	40.7	894	772	0	813	1.67e+03	1.95e+03	1.63e+03	0	0	244	1.71e+03	0	244	1.75e+03	529	122	81.3	488	1.14e+03	732	0	1.87e+03	1.59e+03	0	0	0	325	40.7	122	0	366	691	0	1.42e+03	732	40.7	40.7	1.95e+03	163	935	732	1.14e+03	0	1.46e+03	447	366	122	1.3e+03	0	732	2.48e+03	366	285	1.34e+03	407	40.7	894	0	1.06e+03	1.42e+03	407	0	691	285	976	0	894	854	40.7	0	1.02e+03	203	1.1e+03	0	325	1.1e+03	976	1.79e+03	894	1.22e+03	0	0	529	976	1.02e+03	650	569	1.87e+03	81.3	935	1.26e+03	650	325	0	976	0	1.1e+03	1.1e+03	1.14e+03	0	1.71e+03	0	203	894	691	40.7	1.54e+03	40.7	854	163	1.26e+03	81.3	1.02e+03	325	244	1.14e+03	1.71e+03	650	488	40.7	1.18e+03	163	854	1.06e+03	40.7	2.07e+03	81.3	691	772	1.22e+03	0	163	0	407	285	1.06e+03	81.3	40.7	1.3e+03	122	1.02e+03	0	0	529	1.06e+03	1.83e+03	0	976	813	1.87e+03	691	0	325	0	0	203	1.38e+03	163	1.54e+03	81.3	935	529	0	488	0	1.46e+03	488	488	976	569	894	1.38e+03	488	163	407	1.95e+03	0	0	854	407	0	0	0	0	0	0	0	732	407	976	529	122	1.34e+03	0	650	0	1.14e+03	0	122	40.7	569	772	0	285	569	1.26e+03	732	0	650	529	122	203	366	1.46e+03	122	0	894	285	1.5e+03	772	122	0	1.83e+03	163	0	1.18e+03	0	1.95e+03	935	569	407	40.7	0	976	163	529	0	691	935	407	0	813	163	2.64e+03	0	1.54e+03	244	203	529	0	529	0	0	0	0	203	203	1.34e+03	163	0	0	772	529	650	976	1.46e+03	650	610	894	1.63e+03	610	1.3e+03	1.46e+03	40.7	0	488	0	407	2.11e+03	488	407	1.46e+03	325	0	325	732	1.34e+03	0	732	1.02e+03	0	569	1.02e+03	40.7	1.46e+03	0	366	1.91e+03	203	1.22e+03	0	366	0	81.3	163	163	894	325	813	1.34e+03	732	1.22e+03	0	447	0	488	40.7	366	1.59e+03	2.07e+03	447	407	203	813	122	0	366	40.7	610	0	854	1.06e+03	0	1.18e+03	122	610	894	0	894	650	0	40.7	40.7	407	1.46e+03	529	1.3e+03	2.03e+03	691	203	854	81.3	1.26e+03	407	1.26e+03	163	1.87e+03	854	691	407	691	854	0	0	1.91e+03	976	0	1.18e+03	1.79e+03	0	0	1.38e+03	244	40.7	854	529	1.3e+03	1.91e+03	529	0	1.34e+03	0	285	325	2.03e+03	691	447	447	976	2.03e+03	488	0	854	691	691	1.1e+03	1.14e+03	0	1.63e+03	772	1.34e+03	0	285	163	0	2.15e+03	0	2.56e+03	447	935	2.03e+03	40.7	569	2.97e+03	122	1.5e+03	0	935	0	0	325	81.3	1.18e+03	976	529	1.42e+03	610	650	976	650	1.5e+03	1.1e+03	122	81.3	0	0	1.1e+03	772	1.54e+03	0	1.91e+03	1.67e+03	1.46e+03	854	488	2.2e+03	285	650	1.14e+03	813	122	1.63e+03	0	1.26e+03	569	1.3e+03	1.22e+03	447	488	650	488	650	1.99e+03	447	0	163	0	1.18e+03	81.3	40.7	813	691	81.3	1.67e+03	407	447	325	610	285	0	813	732	0	0	2.4e+03	1.42e+03	0	325	40.7	1.87e+03	1.26e+03	529	2.07e+03	81.3	0	407	935	0	244	772	0	691	650	1.26e+03	81.3	0	772	2.36e+03	285	0	203	529	325	0	0	854	1.02e+03	1.22e+03	0	81.3	0	0	244	0	2.36e+03	610	1.02e+03	1.34e+03	1.99e+03	1.54e+03	1.79e+03	1.54e+03	1.79e+03	2.56e+03	203	1.42e+03	163	40.7	1.42e+03	1.42e+03	1.54e+03	0	3.37e+03	122	1.14e+03	2.15e+03	1.26e+03	854	1.91e+03	1.46e+03	488	1.1e+03	1.63e+03	0	0	0	1.34e+03	2.52e+03	0	650	1.22e+03	0	0	203	447	0	81.3	81.3	1.63e+03	1.14e+03	0	366	0	2.15e+03	285	1.79e+03	610	529	1.87e+03	610	40.7	163	2.24e+03	1.42e+03	81.3	0	488	0	1.38e+03	0	244	40.7	2.2e+03	325	1.02e+03	569	1.99e+03	1.83e+03	976	40.7	1.34e+03	0	0	2.28e+03	203	2.15e+03	407	1.42e+03	285	1.14e+03	0	772	0	1.59e+03	285	40.7	1.14e+03	122	407	325	0	0	0	2.03e+03	203	0	935	1.3e+03	1.26e+03	203	1.26e+03	854	1.26e+03	610	366	122	0	244	529	1.18e+03	0	1.18e+03	854	163	0	81.3	366	0	894	0	0	81.3	325	81.3	1.95e+03	1.79e+03	40.7	488	1.18e+03	0	894	163	122	1.02e+03	0	569	0	122	976	81.3	244	569	0	40.7	691	935	0	1.67e+03	0	772	1.59e+03	0	0	325	447	407	1.22e+03	610	2.11e+03	0	610	1.91e+03	488	650	0	0	935	40.7	1.22e+03	163	650	325	325	0	285	122	1.26e+03	976	1.34e+03	0	244	0	366	894	244	1.3e+03	1.99e+03	40.7	1.75e+03	325	732	854	325	529	244	366	1.06e+03	1.67e+03	1.63e+03	0	1.91e+03	2.07e+03	0	1.5e+03	1.22e+03	163	732	1.18e+03	0	732	1.02e+03	813	0	285	488	0	650	0	569	2.07e+03	447	163	81.3	2.07e+03	772	366	0	691	163	81.3	366	1.63e+03	772	569	894	2.32e+03	0	0	1.95e+03	4.27e+03	0	1.71e+03	650	163	2.52e+03	976	1.46e+03	610	122	1.83e+03	0	1.34e+03	691	0	1.46e+03	81.3	81.3	854	447	1.22e+03	610	732	732	40.7	569	1.1e+03	650	0	1.22e+03	1.83e+03	0	1.5e+03	40.7	203	1.87e+03	0	0	244	1.79e+03	0	976	1.06e+03	610	122	691	1.06e+03	1.3e+03	0	1.38e+03	488	0	244	1.46e+03	447	610	0	529	407	529	81.3	40.7	0	691	1.59e+03	1.26e+03	244	285	813	569	244	0	244	0	1.22e+03	1.54e+03	122	650	732	0	1.63e+03	650	325	732	1.67e+03	0	2.03e+03	407	203	529	163	650	854	976	1.06e+03	1.54e+03	1.63e+03	407	854	122	1.14e+03	1.46e+03	0	1.14e+03	2.03e+03	0	1.46e+03	0	0	1.14e+03	407	0	407	203	0	772	1.14e+03	203	813	244	1.54e+03	0	772	407	0	1.46e+03	1.91e+03	1.99e+03	0	935	1.38e+03	203	1.18e+03	0	488	1.34e+03	813	529	0	1.14e+03	976	1.38e+03	81.3	1.46e+03	366	447	0	0	1.14e+03	691	488	325	488	894	1.38e+03	447	0	1.79e+03	285	610	81.3	1.06e+03	1.1e+03	40.7	2.28e+03	0	163	366	529	935	976	0	772	366	1.1e+03	650	894	569	0	1.42e+03	244	1.06e+03	0	732	1.46e+03	529	325	0	447	40.7	1.06e+03	325	40.7	40.7	894	203	2.36e+03	1.59e+03	40.7	569	854	813	0	0	1.99e+03	0	122	1.46e+03	529	854	1.46e+03	732	894	122	2.2e+03	1.42e+03	529	1.54e+03	0	0	610	366	1.18e+03	529	691	1.38e+03	0	0	0	0	1.18e+03	366	122	1.06e+03	488	325	691	854	0	935	1.46e+03	0	488	0	0	447	0	40.7	529	569	2.03e+03	1.18e+03	325	81.3	529	40.7	407	1.63e+03	935	1.42e+03	0	0	0	163	488	81.3	0	1.46e+03	366	244	325	0	1.18e+03	0	1.83e+03	610	122	407	1.99e+03	0	813	285	0	1.79e+03	529	1.99e+03	40.7	732	732	40.7	0	488	529	2.2e+03	0	0	0	772	894	1.14e+03	40.7	407	1.22e+03	1.3e+03	203	650	1.5e+03	0	691	529	0	325	325	40.7	407	569	0	1.63e+03	122	0	569	1.46e+03	81.3	0	1.14e+03	1.1e+03	0	1.18e+03	529	0	325	0	976	244	0	163	1.59e+03	772	81.3	1.18e+03	0	447	0	40.7	0	488	0	2.68e+03	1.3e+03	163	732	81.3	203	0	203	366	650	325	0	569	366	935	0	1.42e+03	1.59e+03	0	691	772	569	0	1.18e+03	0	2.15e+03	325	0	122	0	935	1.3e+03	325	732	650	1.34e+03	569	1.54e+03	407	325	0	813	163	1.22e+03	366	203	1.18e+03	0	1.02e+03	1.22e+03	1.26e+03	1.1e+03	650	1.75e+03	488	285	1.75e+03	244	122	0	447	1.54e+03	732	1.38e+03	854	1.54e+03	488	40.7	163	1.63e+03	0	1.06e+03	894	285	0	447	650	0	447	732	447	1.67e+03	732	0	1.02e+03	0	1.26e+03	1.42e+03	325	935	1.87e+03	40.7	244	1.22e+03	488	40.7	732	894	1.46e+03	1.83e+03	81.3	691	0	732	0	1.38e+03	285	0	813	1.83e+03	1.26e+03	0	732	0	610	1.22e+03	0	1.75e+03	0	976	1.54e+03	285	0	854	813	732	1.14e+03	81.3	854	0	1.34e+03	407	0	1.1e+03	0	40.7	569	1.38e+03	0	81.3	0	569	203	976	854	163	1.75e+03	40.7	0	1.02e+03	81.3	0	1.26e+03	0	610	488	0	1.71e+03	691	691	81.3	1.18e+03	81.3	447	772	81.3	569	1.54e+03	1.5e+03	691	0	0	203	366	325	0	935	488	894	772	0	40.7	1.1e+03	0	0	0	1.79e+03	0	0	285	1.1e+03	691	325	0	407	0	1.5e+03	447	447	650	529	1.54e+03	691	732	1.3e+03	1.59e+03	0	285	407	40.7	732	0	40.7	1.06e+03	285	1.59e+03	285	366	2.48e+03	1.14e+03	1.42e+03	203	610	1.59e+03	1.95e+03	203	366	1.14e+03	0	122	488	1.06e+03	0	1.18e+03	407	244	1.1e+03	610	81.3	488	935	813	2.11e+03	2.07e+03	894	2.2e+03	935	1.18e+03	0	447	650	122	1.79e+03	0	1.54e+03	1.91e+03	447	285	1.02e+03	0	366	569	691	1.3e+03	529	325	732	285	569	488	610	0	1.42e+03	1.63e+03	529	0	0	366	0	529	650	285	407	610	2.56e+03	40.7	244	285	1.02e+03	1.38e+03	407	1.06e+03	976	0	1.18e+03	1.06e+03	894	854	2.2e+03	163	650	447	1.71e+03	772	285	2.24e+03	1.5e+03	0	976	1.63e+03	81.3	1.06e+03	772	610	122	203	529	1.54e+03	325	1.06e+03	0	1.02e+03	81.3	650	1.3e+03	488	935	1.1e+03	529	0	488	854	285	366	1.38e+03	935	529	1.3e+03	40.7	650	407	1.06e+03	529	2.07e+03	1.83e+03	0	0	1.79e+03	325	0	325	1.02e+03	935	1.22e+03	325	529	569	447	40.7	203	122	488	163	1.06e+03	0	1.06e+03	0	1.1e+03	0	854	1.14e+03	569	0	935	0	163	81.3	1.54e+03	1.38e+03	529	0	650	1.06e+03	650	2.07e+03	1.22e+03	0	122	1.22e+03	285	650	0	1.1e+03	488	0	1.26e+03	0	1.67e+03	1.22e+03	0	1.42e+03	1.22e+03	0	529	976	244	0	0	244	0	122	1.59e+03	0	163	81.3	40.7	529	976	1.34e+03	1.26e+03	407	894	1.75e+03	325	1.22e+03	1.71e+03	854	488	732	325	1.59e+03	650	203	1.06e+03	1.1e+03	81.3	569	1.06e+03	1.34e+03	976	122	1.38e+03	81.3	0	325	407	81.3	407	569	813	0	488	0	691	650	976	1.26e+03	0	1.54e+03	0	1.06e+03	569	0	40.7	1.34e+03	1.14e+03	0	1.18e+03	894	407	163	772	610	1.5e+03	0	244	0	0	488	366	1.1e+03	650	81.3	1.3e+03	2.03e+03	854	569	2.07e+03	1.42e+03	0	1.91e+03	2.32e+03	163	894	447	2.64e+03	366	2.15e+03	40.7	691	203	2.07e+03	488	1.3e+03	1.54e+03	610	976	1.18e+03	650	1.02e+03	325	0	1.38e+03	569	40.7	0	122	732	203	447	0	366	203	40.7	285	732	325	0	569	894	407	1.75e+03	122	0	2.52e+03	0	1.26e+03	0	2.07e+03	203	569	366	1.42e+03	732	813	772	122	1.26e+03	0	40.7	81.3	2.03e+03	2.52e+03	285	0	203	813	0	0	1.67e+03	0	894	0	0	1.22e+03	1.02e+03	0	1.1e+03	0	244	894	407	325	1.59e+03	447	0	40.7	935	1.38e+03	0	285	122	0	244	813	854	976	1.87e+03	40.7	772	772	732	854	40.7	407	488	447	1.18e+03	325	529	81.3	488	854	40.7	407	1.06e+03	40.7	407	325	1.71e+03	0	122	1.42e+03	407	0	1.14e+03	285	488	1.54e+03	1.63e+03	0	0	366	529	1.38e+03	1.79e+03	610	285	447	163	610	1.83e+03	732	285	407	366	1.26e+03	122	813	366	1.02e+03	0	325	0	244	935	40.7	0	0	2.11e+03	122	529	0	1.1e+03	854	691	1.26e+03	40.7	691	40.7	1.34e+03	488	610	0	813	244	0	1.83e+03	1.67e+03	40.7	1.34e+03	0	1.02e+03	610	40.7	285	1.38e+03	0	1.46e+03	1.5e+03	163	1.5e+03	0	813	1.79e+03	0	0	2.24e+03	203	0	610	1.14e+03	0	1.18e+03	0	813	1.75e+03	691	0	1.14e+03	366	0	529	0	285	854	285	40.7	1.18e+03	0	813	447	81.3	366	0	285	894	163	447	2.11e+03	0	691	894	0	1.14e+03	0	610	569	1.5e+03	0	1.46e+03	0	854	650	732	2.03e+03	813	366	325	40.7	0	0	203	366	0	1.26e+03	1.67e+03	40.7	2.24e+03	1.14e+03	529	569	650	122	0	1.42e+03	122	447	1.26e+03	0	244	488	0	488	0	976	0	1.83e+03	650	163	447	285	1.42e+03	0	40.7	1.79e+03	1.26e+03	0	40.7	1.06e+03	0	0	529	1.79e+03	2.07e+03	325	1.1e+03	1.14e+03	40.7	285	1.79e+03	447	366	1.14e+03	1.75e+03	488	0	1.59e+03	569	1.87e+03	1.83e+03	854	0	1.75e+03	163	1.42e+03	0	691	2.11e+03	691	285	0	1.14e+03	691	0	244	244	244	1.14e+03	1.75e+03	1.14e+03	854	407	529	0	610	1.67e+03	1.42e+03	0	691	447	0	1.79e+03	163	163	1.06e+03	610	40.7	40.7	772	894	122	1.26e+03	0	1.26e+03	163	163	366	0	1.95e+03	529	40.7	285	1.63e+03	40.7	81.3	0	366	0	569	81.3	935	772	244	203	488	0	813	0	0	244	1.22e+03	407	0	0	488	0	854	894	1.75e+03	0	0	610	244	1.87e+03	813	488	1.26e+03	2.28e+03	81.3	0	81.3	1.06e+03	691	488	0	1.42e+03	0	488	854	0	1.22e+03	0	1.14e+03	529	407	1.5e+03	122	40.7	81.3	0	0	0	1.63e+03	1.99e+03	0	854	447	0	2.11e+03	163	40.7	1.79e+03	40.7	81.3	2.03e+03	81.3	0	122	407	0	203	1.42e+03	122	81.3	1.75e+03	610	0	854	1.26e+03	935	529	1.06e+03	163	2.85e+03	0	529	2.07e+03	81.3	40.7	1.46e+03	407	203	1.38e+03	976	1.42e+03	732	40.7	244	1.1e+03	0	81.3	2.15e+03	40.7	1.75e+03	122	854	610	0	1.22e+03	407	2.07e+03	1.3e+03	0	0	1.5e+03	325	935	1.02e+03	0	2.07e+03	0	0	854	163	1.87e+03	3.17e+03	2.32e+03	2.36e+03	0	650	40.7	488	488	366	203	1.42e+03	407	772	0	244	2.11e+03	0	854	0	1.18e+03	976	325	81.3	1.26e+03	0	0	569	0	0	0	610	0	1.34e+03	772	1.95e+03	447	366	2.56e+03	0	976	40.7	1.26e+03	1.3e+03	732	0	488	1.3e+03	40.7	1.67e+03	81.3	732	0	447	650	285	569	122	163	2.6e+03	0	0	813	2.52e+03	325	244	488	0	447	2.03e+03	813	0	2.64e+03	244	1.91e+03	650	1.67e+03	2.2e+03	1.42e+03	81.3	2.6e+03	447	2.44e+03	2.24e+03	1.99e+03	854	0	1.46e+03	325	81.3	366	691	1.46e+03	976	529	1.63e+03	0	1.22e+03	569	0	244	1.38e+03	935	569	40.7	691	285	1.79e+03	0	569	1.67e+03	0	0	0	569	1.5e+03	2.76e+03	244	325	447	2.52e+03	732	447	0	1.91e+03	366	0	691	813	0	325	0	732	0	2.56e+03	0	772	2.76e+03	1.14e+03	650	0	4.11e+03	1.02e+03	569	40.7	2.48e+03	1.22e+03	122	1.02e+03	447	447	854	1.02e+03	569	1.3e+03	285	1.63e+03	2.11e+03	1.42e+03	650	1.1e+03	0	1.5e+03	0	407	0	1.1e+03	1.18e+03	0	40.7	1.71e+03	691	244	1.42e+03	122	732	1.63e+03	81.3	1.87e+03	976	1.71e+03	1.95e+03	1.5e+03	3.01e+03	1.3e+03	1.71e+03	1.02e+03	691	1.14e+03	1.91e+03	325	0	407	2.32e+03	0	0	40.7	1.54e+03	285	2.07e+03	1.42e+03	1.18e+03	0	1.71e+03	407	40.7	3.05e+03	610	650	1.26e+03	40.7	1.1e+03	1.22e+03	244	0	529	529	163	40.7	0	1.54e+03	0	1.14e+03	976	285	529	0	407	0	0	0	0	0	854	1.18e+03	0	325	1.63e+03	0	203	2.2e+03	529	366	0	1.38e+03	1.3e+03	772	1.26e+03	691	488	1.22e+03	1.67e+03	1.38e+03	285	81.3	1.18e+03	0	1.67e+03	1.14e+03	203	0	1.38e+03	40.7	203	1.3e+03	1.06e+03	244	285	1.34e+03	407	0	1.87e+03	407	0	244	1.54e+03	325	976	0	0	366	1.63e+03	650	1.14e+03	1.99e+03	1.22e+03	1.46e+03	163	0	772	0	40.7	569	1.3e+03	0	610	407	122	40.7	1.22e+03	650	610	935	569	0	40.7	447	1.02e+03	163	1.87e+03	854	488	732	569	122	1.34e+03	366	691	285	1.75e+03	569	1.54e+03	1.02e+03	0	1.34e+03	1.46e+03	813	0	285	447	1.34e+03	285	244	1.83e+03	976	1.34e+03	529	1.38e+03	610	203	1.42e+03	0	1.99e+03	163	854	122	40.7	569	0	122	407	1.06e+03	1.59e+03	610	1.34e+03	488	163	1.79e+03	0	407	1.95e+03	285	0	407	81.3	1.18e+03	1.34e+03	81.3	1.83e+03	203	366	691	0	0	203	1.5e+03	122	2.15e+03	732	0	1.22e+03	0	40.7	407	569	407	1.42e+03	40.7	81.3	0	691	894	447	0	1.14e+03	1.14e+03	285	772	1.54e+03	0	40.7	0	1.3e+03	488	122	366	285	203	772	569	691	1.06e+03	285	935	1.54e+03	569	325	1.18e+03	0	244	0	2.28e+03	976	163	1.71e+03	1.14e+03	894	1.63e+03	0	0	1.02e+03	0	650	1.18e+03	0	1.3e+03	650	0	0	1.5e+03	935	244	0	0	244	0	325	813	2.2e+03	488	1.59e+03	1.87e+03	488	1.79e+03	325	81.3	691	1.1e+03	1.38e+03	772	0	1.26e+03	1.02e+03	40.7	0	1.59e+03	1.26e+03	0	81.3	894	569	1.91e+03	366	1.06e+03	81.3	1.54e+03	81.3	610	772	732	40.7	40.7	1.38e+03	0	691	0	366	732	0	691	0	1.42e+03	976	772	488	40.7	0	894	0	854	0	0	732	1.38e+03	1.14e+03	2.03e+03	976	854	1.79e+03	81.3	0	1.26e+03	1.18e+03	569	1.02e+03	0	1.54e+03	1.67e+03	1.1e+03	1.06e+03	325	894	0	1.79e+03	1.75e+03	203	40.7	40.7	285	203	1.71e+03	2.28e+03	650	325	1.34e+03	1.59e+03	81.3	894	1.46e+03	163	163	732	285	0	285	325	0	772	0	40.7	0	0	0	0	1.02e+03	0	1.02e+03	285	1.75e+03	0	1.14e+03	529	325	0	407	1.18e+03	0	1.54e+03	0	1.67e+03	0	1.95e+03	732	610	0	0	285	0	244	772	40.7	732	0	691	0	447	854	0	40.7	366	650	0	854	813	0	325	650	122	81.3	1.83e+03	0	1.14e+03	1.75e+03	0	569	2.11e+03	203	1.18e+03	935	0	0	40.7	40.7	81.3	650	1.02e+03	40.7	1.14e+03	366	40.7	1.34e+03	40.7	529	40.7	488	529	2.07e+03	650	366	0	0	691	366	488	691	610	81.3	203	529	1.54e+03	1.38e+03	772	285	0	366	244	1.42e+03	122	1.06e+03	488	1.14e+03	163	0	0	732	569	691	732	732	366	447	0	1.18e+03	1.91e+03	40.7	894	366	894	0	1.87e+03	813	0	285	244	0	366	1.63e+03	0	203	0	529	0	1.83e+03	447	0	569	976	0	447	0	81.3	325	935	366	40.7	691	285	732	1.79e+03	0	0	122	732	447	732	610	1.18e+03	122	772	325	2.2e+03	203	691	0	650	163	569	447	529	40.7	976	244	854	0	569	529	976	0	0	81.3	203	772	529	40.7	325	325	407	163	122	1.26e+03	407	366	285	244	488	0	163	894	0	366	1.34e+03	81.3	1.59e+03	529	1.54e+03	0	1.34e+03	40.7	0	1.02e+03	1.02e+03	1.26e+03	1.83e+03	40.7	0	163	569	0	1.14e+03	1.22e+03	0	529	1.14e+03	1.34e+03	529	0	691	1.22e+03	1.42e+03	0	285	0	894	407	1.3e+03	1.54e+03	447	407	0	732	0	772	366	569	122	1.22e+03	1.5e+03	1.3e+03	81.3	1.46e+03	569	1.26e+03	976	40.7	732	40.7	1.5e+03	1.06e+03	203	1.1e+03	407	0	0	1.95e+03	1.5e+03	0	488	1.02e+03	40.7	203	366	1.26e+03	0	366	122	0	325	0	0	935	1.14e+03	0	0	40.7	569	1.42e+03	1.38e+03	488	0	1.1e+03	894	0	447	894	854	569	1.5e+03	1.26e+03	3.05e+03	1.38e+03	2.03e+03	1.22e+03	0	2.52e+03	2.44e+03	366	447	1.3e+03	1.34e+03	3.54e+03	1.06e+03	854	81.3	1.54e+03	0	2.24e+03	1.79e+03	1.18e+03	2.93e+03	0	2.03e+03	244	0	325	2.2e+03	366	854	0	244	1.02e+03	976	2.11e+03	1.38e+03	569	569	935	1.79e+03	244	122	1.67e+03	691	0	203	1.34e+03	650	325	1.34e+03	40.7	976	0	935	81.3	163	772	285	447	1.46e+03	81.3	2.2e+03	366	2.81e+03	488	0	1.67e+03	1.5e+03	0	2.28e+03	407	203	2.52e+03	1.63e+03	81.3	1.02e+03	813	0	244	1.1e+03	0	1.22e+03	0	1.02e+03	2.76e+03	0	1.54e+03	1.38e+03	0	610	81.3	244	0	1.75e+03	447	1.3e+03	1.02e+03	691	772	772	0	122	935	732	0	1.87e+03	2.36e+03	1.22e+03	529	569	691	1.71e+03	2.48e+03	0	1.91e+03	0	163	0	569	407	1.14e+03	1.22e+03	0	407	854	772	691	0	691	285	1.1e+03	0	1.34e+03	610	0	325	447	0	976	732	0	0	650	488	854	366	0	691	854	0	0	285	488	935	0	0	325	0	1.46e+03	81.3	691	0	0	40.7	1.3e+03	122	813	325	0	0	1.63e+03	1.26e+03	1.02e+03	122	1.63e+03	1.5e+03	0	203	40.7	854	163	0	976	650	0	122	163	1.1e+03	40.7	732	0	0	325	0	1.71e+03	203	163	650	1.75e+03	1.59e+03	122	122	1.02e+03	0	1.87e+03	122	1.46e+03	0	447	366	81.3	366	732	285	772	0	203	935	1.02e+03	0	610	203	163	1.02e+03	1.18e+03	976	610	0	0	691	203	650	1.06e+03	1.26e+03	0	203	0	0	813	40.7	2.48e+03	163	122	0	529	0	447	610	813	285	1.63e+03	813	203	529	1.91e+03	1.34e+03	163	0	569	935	40.7	0	976	488	40.7	1.1e+03	1.42e+03	407	894	0	2.11e+03	0	0	610	569	366	1.22e+03	122	1.95e+03	0	0	285	122	1.59e+03	325	163	1.06e+03	203	732	203	772	1.38e+03	2.4e+03	40.7	610	203	1.02e+03	40.7	0	244	772	732	1.06e+03	1.14e+03	0	488	1.26e+03	650	244	0	529	0	122	1.1e+03	0	1.42e+03	325	0	0	407	1.38e+03	40.7	0	1.22e+03	0	772	2.2e+03	772	285	1.22e+03	366	610	935	732	81.3	0	488	732	1.14e+03	0	122	447	0	203	407	691	163	2.03e+03	1.34e+03	81.3	488	81.3	0	122	732	650	1.38e+03	163	691	40.7	1.42e+03	813	854	285	488	1.34e+03	0	0	1.67e+03	244	0	203	40.7	0	894	1.18e+03	244	81.3	325	285	0	1.14e+03	569	0	40.7	122	1.1e+03	0	935	935	650	488	772	447	1.67e+03	488	0	772	81.3	529	569	0	1.75e+03	1.99e+03	0	0	813	81.3	81.3	0	0	569	0	650	772	40.7	1.87e+03	0	772	0	407	1.95e+03	285	894	813	488	1.38e+03	1.06e+03	0	244	1.54e+03	772	0	122	0	569	610	1.63e+03	976	244	813	813	0	529	122	1.67e+03	407	325	0	854	244	1.54e+03	894	447	1.3e+03	1.38e+03	40.7	1.91e+03	610	935	366	0	650	813	40.7	732	203	1.14e+03	935	1.1e+03	1.1e+03	244	1.06e+03	325	650	2.07e+03	0	447	325	0	285	81.3	447	0	0	122	1.18e+03	0	163	1.14e+03	122	122	122	40.7	1.71e+03	1.42e+03	122	40.7	1.67e+03	0	610	1.18e+03	0	447	2.2e+03	163	0	366	163	650	81.3	610	407	1.1e+03	40.7	0	529	122	285	366	854	650	2.6e+03	1.1e+03	40.7	569	1.18e+03	732	935	935	1.26e+03	325	0	0	1.06e+03	366	1.54e+03	650	40.7	1.34e+03	1.18e+03	0	163	529	122	1.34e+03	1.1e+03	40.7	813	569	529	0	1.3e+03	407	325	1.42e+03	1.22e+03	0	0	366	0	40.7	976	0	0	1.54e+03	0	0	772	1.14e+03	1.22e+03	732	2.24e+03	447	407	244	0	0	813	0	366	854	2.44e+03	488	610	1.18e+03	0	81.3	610	40.7	650	0	0	1.42e+03	81.3	40.7	1.67e+03	1.1e+03	285	1.38e+03	40.7	40.7	1.38e+03	40.7	447	650	366	40.7	772	285	81.3	244	610	488	488	40.7	1.63e+03	1.02e+03	203	529	650	1.18e+03	1.06e+03	650	407	1.06e+03	976	1.02e+03	0	488	40.7	122	40.7	0	40.7	610	1.1e+03	0	163	366	935	1.46e+03	2.07e+03	610	0	1.1e+03	244	1.18e+03	854	691	0	1.02e+03	1.87e+03	163	0	1.34e+03	122	1.26e+03	488	1.22e+03	40.7	813	0	1.3e+03	894	1.26e+03	0	1.83e+03	0	772	0	650	1.5e+03	1.02e+03	610	0	40.7	325	81.3	244	1.38e+03	813	529	40.7	285	81.3	1.02e+03	447	40.7	1.06e+03	285	244	40.7	569	407	81.3	650	1.59e+03	650	203	0	285	1.1e+03	40.7	285	0	610	0	325	1.67e+03	1.46e+03	0	732	163	0	1.46e+03	894	0	2.03e+03	163	894	0	0	1.02e+03	407	0	650	1.18e+03	325	447	0	569	1.38e+03	0	1.14e+03	40.7	1.42e+03	976	0	529	325	0	935	0	935	0	1.1e+03	1.63e+03	0	447	0	163	0	0	122	163	203	244	976	529	732	691	894	610	0	122	203	40.7	732	0	285	650	0	0	244	285	1.63e+03	529	0	0	0	691	1.46e+03	1.79e+03	1.3e+03	0	935	488	40.7	407	0	81.3	1.38e+03	732	1.02e+03	610	1.79e+03	0	81.3	488	81.3	447	1.14e+03	0	0	0	0	0	0	0	0	0	285	1.1e+03	0	0	0	244	0	1.63e+03	1.26e+03	529	0	0	488	447	1.87e+03	1.46e+03	0	1.22e+03	1.38e+03	1.02e+03	0	407	407	366	529	610	244	1.3e+03	0	0	1.3e+03	2.2e+03	569	81.3	1.46e+03	1.1e+03	1.1e+03	569	1.54e+03	569	447	1.18e+03	650	813	447	732	163	1.34e+03	0	0	447	325	569	366	610	854	569	1.5e+03	1.02e+03	894	407	1.26e+03	1.02e+03	1.1e+03	0	285	488	2.15e+03	1.83e+03	529	40.7	976	1.63e+03	285	40.7	0	1.06e+03	1.38e+03	0	40.7	529	1.38e+03	163	163	122	244	81.3	325	813	40.7	203	529	0	772	813	366	2.11e+03	325	569	122	447	0	122	163	40.7	569	732	1.18e+03	285	40.7	1.83e+03	163	40.7	1.83e+03	325	1.71e+03	894	0	0	488	1.87e+03	203	1.59e+03	0	0	650	610	691	0	366	1.34e+03	366	0	1.67e+03	488	1.71e+03	732	0	0	366	1.83e+03	569	203	976	3.01e+03	81.3	1.87e+03	407	0	407	40.7	40.7	854	407	163	569	813	40.7	0	122	407	772	244	122	0	0	976	122	813	447	854	0	691	1.22e+03	0	0	325	1.91e+03	1.1e+03	122	1.38e+03	894	0	0	691	285	163	935	285	447	529	650	1.71e+03	732	0	40.7	81.3	976	40.7	1.26e+03	0	935	935	163	1.26e+03	691	407	203	691	0	854	122	0	81.3	407	81.3	1.5e+03	1.42e+03	691	407	285	529	2.97e+03	1.54e+03	0	366	122	3.01e+03	0	772	0	203	2.64e+03	407	772	163	407	203	2.68e+03	650	854	569	122	122	1.79e+03	81.3	2.07e+03	407	40.7	1.38e+03	1.14e+03	650	610	203	0	325	732	1.34e+03	691	1.63e+03	407	569	122	1.54e+03	1.18e+03	163	1.63e+03	610	40.7	40.7	935	0	732	81.3	407	0	691	2.52e+03	1.34e+03	0	1.02e+03	40.7	2.6e+03	772	81.3	0	935	203	325	1.3e+03	203	529	0	1.22e+03	0	650	1.14e+03	1.1e+03	203	1.67e+03	203	2.4e+03	203	81.3	488	1.91e+03	244	488	1.02e+03	244	0	1.79e+03	650	0	2.11e+03	1.06e+03	163	81.3	407	244	244	854	1.3e+03	1.5e+03	163	610	81.3	0	0	772	772	203	529	366	610	447	610	0	325	1.5e+03	1.02e+03	0	610	0	2.07e+03	0	122	40.7	854	772	1.87e+03	407	1.83e+03	203	203	1.34e+03	81.3	447	1.02e+03	285	0	2.52e+03	0	1.06e+03	285	40.7	569	40.7	1.18e+03	40.7	610	0	2.24e+03	40.7	1.63e+03	0	2.32e+03	976	0	813	40.7	0	854	122	1.95e+03	569	1.46e+03	163	0	813	0	1.59e+03	0	2.81e+03	1.06e+03	772	691	488	2.07e+03	488	0	40.7	1.02e+03	40.7	244	366	0	976	1.71e+03	366	0	813	0	0	0	772	529	569	244	0	2.11e+03	447	122	244	0	3.42e+03	447	2.2e+03	122	1.59e+03	0	244	488	1.42e+03	1.63e+03	0	244	488	0	1.02e+03	1.22e+03	0	1.95e+03	569	1.22e+03	0	894	285	935	1.59e+03	0	0	488	813	285	610	0	163	447	163	447	610	1.14e+03	894	244	610	1.75e+03	650	1.02e+03	0	976	0	0	935	0	0	40.7	1.67e+03	1.1e+03	40.7	0	1.54e+03	2.44e+03	0	81.3	203	1.54e+03	407	163	569	894	366	0	1.46e+03	285	0	691	0	1.79e+03	366	285	81.3	529	163	407	772	1.1e+03	0	81.3	0	894	244	569	0	529	1.22e+03	1.18e+03	0	1.1e+03	488	894	0	325	1.38e+03	0	285	2.48e+03	650	1.3e+03	935	1.22e+03	894	203	1.99e+03	935	366	285	1.3e+03	203	1.75e+03	772	163	0	0	0	854	569	0	2.28e+03	0	81.3	81.3	854	1.3e+03	1.22e+03	854	0	366	2.15e+03	894	569	40.7	0	447	0	1.75e+03	0	732	0	772	0	1.87e+03	0	0	203	529	0	1.95e+03	244	0	772	122	488	1.22e+03	0	772	0	732	0	81.3	732	2.32e+03	1.22e+03	0	0	529	81.3	40.7	569	1.63e+03	1.87e+03	1.26e+03	0	772	610	0	122	1.95e+03	0	1.75e+03	366	772	244	0	488	122	0	0	163	325	1.59e+03	0	529	0	122	1.83e+03	0	2.32e+03	0	610	488	1.14e+03	813	1.14e+03	285	854	325	203	1.99e+03	2.2e+03	732	0	325	1.67e+03	0	772	0	1.14e+03	732	854	163	0	407	0	2.32e+03	122	285	40.7	40.7	0	0	569	0	0	0	1.67e+03	2.24e+03	1.5e+03	407	1.26e+03	1.87e+03	854	0	650	935	1.06e+03	1.06e+03	488	0	1.26e+03	40.7	813	732	772	813	122	1.22e+03	1.87e+03	610	1.22e+03	122	0	1.54e+03	569	447	447	1.22e+03	0	894	1.3e+03	1.38e+03	407	772	163	529	244	0	1.5e+03	732	854	81.3	1.42e+03	0	2.76e+03	1.18e+03	854	0	1.5e+03	1.3e+03	0	163	407	813	0	285	1.3e+03	488	40.7	366	407	0	1.06e+03	1.1e+03	0	691	163	488	1.34e+03	529	447	447	529	244	0	325	0	1.54e+03	0	650	894	0	0	772	488	1.02e+03	1.26e+03	203	2.11e+03	244	407	854	488	854	285	203	1.5e+03	0	122	854	1.26e+03	0	0	0	1.3e+03	894	163	0	1.1e+03	0	447	935	650	203	610	610	488	0	244	1.38e+03	2.28e+03	40.7	650	244	488	244	1.71e+03	325	0	1.1e+03	81.3	0	935	244	0	1.18e+03	813	0	1.54e+03	569	1.54e+03	650	1.22e+03	772	0	1.54e+03	366	935	325	1.59e+03	1.3e+03	0	1.59e+03	732	40.7	40.7	1.3e+03	40.7	935	1.02e+03	1.34e+03	854	569	1.42e+03	0	244	569	813	772	894	2.4e+03	813	529	40.7	1.02e+03	529	610	529	854	0	0	1.38e+03	244	1.18e+03	569	0	1.18e+03	610	1.22e+03	447	569	81.3	0	0	854	40.7	1.59e+03	244	0	1.71e+03	1.42e+03	1.3e+03	0	203	2.24e+03	610	1.38e+03	488	976	0	691	0	40.7	1.71e+03	529	650	407	244	40.7	650	0	447	1.3e+03	163	0	447	1.34e+03	81.3	1.42e+03	0	203	0	610	650	0	488	1.02e+03	0	0	488	0	244	203	691	40.7	1.46e+03	244	0	0	244	285	203	1.46e+03	1.71e+03	325	691	1.06e+03	0	244	163	0	325	407	1.18e+03	0	0	1.5e+03	203	529	0	0	447	2.48e+03	0	0	122	40.7	935	163	772	40.7	1.14e+03	610	1.3e+03	81.3	772	1.02e+03	529	447	122	0	488	407	0	488	1.02e+03	285	1.38e+03	1.3e+03	40.7	854	447	1.99e+03	285	2.44e+03	0	366	1.71e+03	0	1.34e+03	529	203	894	1.22e+03	0	1.63e+03	40.7	0	894	894	325	772	0	650	40.7	325	488	203	0	1.06e+03	0	1.79e+03	0	529	40.7	529	447	163	0	691	1.06e+03	0	772	1.54e+03	0	1.42e+03	0	854	894	122	2.24e+03	1.5e+03	0	2.76e+03	0	2.15e+03	691	366	122	1.06e+03	0	1.1e+03	244	203	976	122	366	691	285	569	732	1.1e+03	691	1.14e+03	0	610	1.42e+03	0	529	691	0	1.22e+03	610	244	1.67e+03	1.5e+03	772	1.22e+03	40.7	1.75e+03	1.02e+03	488	40.7	0	0	1.75e+03	1.26e+03	529	325	1.14e+03	366	1.54e+03	1.26e+03	1.02e+03	0	285	447	447	2.03e+03	1.34e+03	40.7	1.46e+03	569	40.7	732	0	1.59e+03	691	1.06e+03	0	569	935	40.7	447	0	1.1e+03	122	163	813	1.34e+03	0	0	488	285	0	1.38e+03	81.3	650	650	1.42e+03	772	81.3	691	81.3	447	163	407	894	122	854	1.1e+03	1.06e+03	1.83e+03	854	488	1.54e+03	366	650	569	81.3	244	569	1.38e+03	81.3	122	772	40.7	650	325	854	0	691	529	122	1.67e+03	1.71e+03	1.5e+03	569	732	366	650	366	650	691	2.6e+03	1.67e+03	447	1.75e+03	0	81.3	163	1.63e+03	0	610	0	244	529	1.34e+03	976	0	1.06e+03	447	488	1.14e+03	1.71e+03	1.46e+03	894	0	447	366	732	325	285	203	894	0	81.3	1.95e+03	1.06e+03	650	366	366	81.3	0	1.5e+03	0	325	244	1.22e+03	1.38e+03	0	81.3	1.1e+03	203	1.06e+03	366	732	0	81.3	0	0	610	0	2.15e+03	244	1.42e+03	1.22e+03	325	610	203	0	325	488	0	1.1e+03	285	1.02e+03	976	691	1.79e+03	0	854	81.3	650	203	285	1.87e+03	1.38e+03	122	1.75e+03	1.02e+03	244	1.14e+03	0	163	1.59e+03	81.3	40.7	854	40.7	732	163	447	81.3	447	569	1.67e+03	0	325	1.26e+03	976	122	407	0	81.3	447	0	813	1.91e+03	40.7	447	0	81.3	1.54e+03	285	447	203	0	976	0	1.22e+03	569	1.91e+03	203	81.3	0	691	285	0	0	0	244	732	447	447	0	488	1.06e+03	81.3	1.14e+03	1.1e+03	122	0	0	1.63e+03	1.91e+03	0	81.3	650	1.1e+03	1.42e+03	529	935	325	488	325	0	203	407	529	1.42e+03	854	447	976	0	610	0	732	203	894	650	732	1.34e+03	1.22e+03	325	650	81.3	366	81.3	40.7	1.59e+03	40.7	0	610	366	1.22e+03	1.26e+03	1.22e+03	0	976	1.1e+03	610	81.3	1.79e+03	122	1.95e+03	122	0	203	813	1.02e+03	813	772	569	1.1e+03	244	325	0	1.46e+03	529	1.54e+03	203	854	854	122	325	163	813	40.7	40.7	0	0	1.87e+03	40.7	1.71e+03	1.38e+03	40.7	1.18e+03	1.59e+03	0	569	163	40.7	1.54e+03	935	0	610	0	529	203	976	610	488	447	569	0	163	976	1.5e+03	366	0	0	569	0	610	772	81.3	1.87e+03	650	447	1.67e+03	1.06e+03	0	122	285	529	163	366	1.02e+03	0	2.24e+03	122	0	447	691	366	0	325	40.7	772	325	285	447	40.7	0	772	772	854	203	1.06e+03	935	407	1.5e+03	122	244	0	569	0	407	203	0	813	122	366	529	122	1.5e+03	0	1.18e+03	569	122	1.59e+03	1.42e+03	1.67e+03	40.7	1.46e+03	1.26e+03	285	447	40.7	772	0	0	1.71e+03	40.7	1.83e+03	488	285	569	1.14e+03	0	1.3e+03	447	529	732	0	569	285	203	488	0	569	0	163	1.46e+03	1.18e+03	732	244	813	366	0	1.42e+03	366	1.46e+03	1.5e+03	81.3	0	81.3	0	1.54e+03	0	1.3e+03	1.26e+03	569	0	1.02e+03	40.7	285	1.1e+03	40.7	650	732	447	285	1.59e+03	529	203	610	0	0	1.34e+03	0	407	1.18e+03	0	0	894	732	813	40.7	0	163	40.7	325	1.54e+03	447	244	244	285	1.22e+03	1.79e+03	1.06e+03	691	610	1.91e+03	447	1.18e+03	691	0	244	285	854	610	772	0	203	325	1.3e+03	935	203	407	163	1.34e+03	976	244	1.59e+03	40.7	569	40.7	813	244	1.02e+03	2.85e+03	366	40.7	285	1.79e+03	0	0	366	163	0	122	285	1.63e+03	407	0	529	285	407	1.79e+03	0	0	732	81.3	650	650	650	2.15e+03	650	935	1.59e+03	285	1.26e+03	854	772	0	650	1.26e+03	325	813	610	935	0	1.26e+03	0	691	0	732	407	366	163	2.89e+03	0	0	0	40.7	772	325	691	0	813	1.38e+03	1.71e+03	40.7	894	366	854	1.5e+03	0	488	81.3	122	569	0	0	1.22e+03	0	0	529	0	81.3	163	1.5e+03	650	163	407	0	1.02e+03	244	1.22e+03	0	203	325	0	366	40.7	529	732	976	0	894	40.7	1.02e+03	1.95e+03	325	529	2.56e+03	0	0	1.18e+03	203	0	488	244	0	813	1.34e+03	813	1.46e+03	1.1e+03	40.7	0	691	447	407	732	1.22e+03	2.32e+03	366	40.7	529	529	325	2.6e+03	203	1.14e+03	244	0	0	122	1.3e+03	203	1.1e+03	650	0	0	81.3	772	447	488	366	81.3	488	691	0	529	691	1.3e+03	1.71e+03	325	488	691	0	1.3e+03	1.59e+03	325	772	894	0	0	650	1.18e+03	1.18e+03	1.02e+03	529	325	0	569	325	163	40.7	0	0	1.5e+03	0	366	976	0	1.26e+03	1.02e+03	0	813	1.91e+03	407	0	81.3	0	1.06e+03	0	0	854	407	650	1.54e+03	1.22e+03	244	2.2e+03	529	772	569	325	122	2.03e+03	285	1.42e+03	650	0	610	976	0	569	2.89e+03	122	935	163	569	40.7	935	203	1.18e+03	0	569	0	366	650	81.3	0	691	447	81.3	0	285	40.7	203	650	569	0	163	650	0	40.7	0	569	0	772	610	0	40.7	813	610	0	529	0	1.26e+03	935	0	650	203	894	0	81.3	366	0	81.3	0	1.34e+03	0	0	1.18e+03	488	366	0	1.3e+03	244	2.44e+03	1.02e+03	0	325	163	40.7	1.79e+03	1.06e+03	40.7	244	447	0	366	1.42e+03	0	325	610	1.38e+03	610	610	1.71e+03	1.38e+03	1.02e+03	163	0	1.3e+03	0	0	1.87e+03	1.02e+03	40.7	894	122	0	772	0	1.1e+03	325	772	0	325	0	1.3e+03	407	0	366	976	0	0	1.54e+03	122	732	1.34e+03	1.02e+03	854	40.7	0	0	772	325	325	366	935	569	447	1.22e+03	122	894	81.3	0	1.02e+03	0	1.14e+03	325	0	122	203	40.7	285	488	1.34e+03	691	529	2.28e+03	650	285	122	1.63e+03	0	0	732	1.87e+03	772	529	935	1.18e+03	0	488	894	0	488	0	81.3	488	0	244	569	0	0	1.1e+03	407	976	325	325	1.02e+03	732	1.87e+03	122	1.63e+03	0	569	1.34e+03	1.46e+03	1.38e+03	0	1.91e+03	772	244	529	1.22e+03	854	325	0	854	1.06e+03	122	732	0	447	1.06e+03	0	163	610	285	610	2.15e+03	1.02e+03	1.75e+03	772	772	976	0	1.5e+03	0	691	0	1.02e+03	285	203	0	3.29e+03	1.63e+03	366	0	203	732	0	1.3e+03	0	813	772	1.38e+03	732	854	163	203	569	772	732	0	366	1.18e+03	285	529	691	203	1.79e+03	610	40.7	650	203	1.87e+03	325	447	1.95e+03	1.83e+03	1.63e+03	0	1.38e+03	203	0	2.6e+03	0	1.22e+03	0	1.02e+03	0	0	650	1.1e+03	935	244	2.15e+03	529	1.59e+03	610	81.3	40.7	1.18e+03	0	650	0	40.7	81.3	285	0	894	1.02e+03	122	0	529	0	1.02e+03	0	529	0	1.79e+03	0	569	569	40.7	976	894	0	1.02e+03	691	0	650	81.3	1.1e+03	1.38e+03	976	732	203	244	81.3	1.1e+03	1.38e+03	203	1.26e+03	203	1.59e+03	1.14e+03	1.79e+03	40.7	40.7	163	1.91e+03	122	0	1.3e+03	1.3e+03	0	1.34e+03	488	285	935	163	0	1.3e+03	894	1.63e+03	1.34e+03	1.34e+03	0	813	122	854	366	163	854	813	40.7	1.02e+03	691	1.54e+03	813	81.3	1.71e+03	732	0	366	1.54e+03	1.95e+03	569	2.07e+03	366	691	40.7	1.46e+03	1.18e+03	0	1.02e+03	0	2.32e+03	691	244	0	772	81.3	894	488	3.05e+03	0	1.38e+03	650	163	1.59e+03	285	1.71e+03	81.3	285	772	529	244	610	325	0	366	935	122	1.42e+03	244	488	1.02e+03	0	163	325	1.02e+03	1.1e+03	2.11e+03	0	854	1.1e+03	163	1.75e+03	407	1.18e+03	1.3e+03	1.91e+03	203	976	40.7	894	40.7	1.83e+03	0	0	1.42e+03	0	772	0	1.67e+03	976	0	0	1.63e+03	0	244	1.79e+03	40.7	81.3	0	0	1.1e+03	447	1.71e+03	407	488	732	81.3	163	1.67e+03	0	203	1.02e+03	40.7	0	0	2.07e+03	0	0	122	1.3e+03	1.14e+03	285	691	40.7	0	0	1.63e+03	1.42e+03	40.7	0	894	0	40.7	2.28e+03	1.1e+03	163	1.42e+03	366	366	813	0	2.24e+03	732	447	1.26e+03	203	122	650	1.26e+03	1.46e+03	0	0	2.44e+03	1.1e+03	691	40.7	2.36e+03	203	163	854	1.38e+03	40.7	691	0	1.1e+03	772	81.3	1.34e+03	2.11e+03	610	0	0	0	122	691	1.46e+03	894	285	366	772	40.7	40.7	1.18e+03	1.3e+03	1.59e+03	732	447	2.89e+03	203	0	0	1.38e+03	2.4e+03	2.56e+03	1.59e+03	488	325	447	610	0	122	1.42e+03	1.14e+03	772	1.1e+03	1.26e+03	732	0	1.1e+03	1.14e+03	0	0	2.07e+03	854	2.81e+03	0	1.14e+03	935	935	447	2.07e+03	569	0	40.7	163	772	0	122	122	0	0	732	732	244	813	1.1e+03	1.75e+03	40.7	610	732	0	163	81.3	1.42e+03	447	1.63e+03	1.91e+03	122	0	2.11e+03	488	244	1.14e+03	285	0	0	407	1.87e+03	0	1.95e+03	81.3	935	0	1.59e+03	0	285	122	691	285	813	0	122	610	732	1.06e+03	1.5e+03	1.71e+03	1.5e+03	163	1.14e+03	0	0	203	0	1.63e+03	407	1.83e+03	1.87e+03	1.99e+03	81.3	1.02e+03	610	407	0	325	203	122	0	163	0	650	1.02e+03	0	1.71e+03	0	407	40.7	1.63e+03	0	325	772	407	1.67e+03	81.3	81.3	1.59e+03	447	0	447	1.22e+03	122	0	854	0	0	1.18e+03	569	1.83e+03	1.5e+03	1.67e+03	1.63e+03	529	0	244	1.83e+03	935	854	163	1.67e+03	1.71e+03	0	1.26e+03	0	1.1e+03	447	285	1.1e+03	1.34e+03	854	772	122	244	0	1.75e+03	447	650	0	488	1.3e+03	0	0	0	1.5e+03	285	610	1.5e+03	163	203	325	244	366	2.15e+03	0	0	813	40.7	1.63e+03	407	2.32e+03	854	976	325	0	122	325	1.5e+03	285	1.34e+03	894	976	325	854	610	203	0	325	691	325	732	1.22e+03	650	1.54e+03	407	447	691	1.06e+03	40.7	447	1.14e+03	0	610	569	1.26e+03	488	1.1e+03	203	772	0	1.91e+03	40.7	1.95e+03	732	1.02e+03	0	0	163	1.75e+03	0	0	0	203	0	2.03e+03	0	447	0	244	1.46e+03	0	650	203	0	488	40.7	1.63e+03	894	40.7	691	1.14e+03	0	1.26e+03	1.38e+03	40.7	0	691	1.02e+03	244	0	407	529	813	569	0	0	935	1.54e+03	325	894	1.87e+03	325	1.1e+03	325	163	0	488	691	81.3	163	325	122	1.42e+03	0	0	0	325	81.3	366	2.52e+03	244	529	854	1.14e+03	40.7	1.3e+03	650	2.15e+03	407	447	732	569	1.75e+03	650	732	813	894	650	366	407	691	488	244	285	2.32e+03	650	610	447	854	81.3	854	1.34e+03	854	1.46e+03	691	569	1.54e+03	325	163	0	1.26e+03	122	0	813	40.7	366	40.7	0	407	976	407	447	81.3	81.3	1.59e+03	1.02e+03	1.14e+03	163	407	1.54e+03	0	0	569	0	488	0	0	650	650	1.67e+03	0	203	122	163	81.3	81.3	285	650	732	569	40.7	569	0	122	285	1.87e+03	650	488	1.22e+03	1.59e+03	650	1.02e+03	0	0	1.26e+03	0	529	244	610	0	1.79e+03	40.7	488	122	772	447	854	610	0	488	488	935	0	0	1.3e+03	1.99e+03	0	691	569	1.3e+03	1.02e+03	0	0	610	407	81.3	650	244	0	1.18e+03	1.02e+03	0	0	569	0	163	1.91e+03	0	1.63e+03	244	1.59e+03	610	40.7	0	1.42e+03	1.18e+03	0	0	813	1.79e+03	0	0	0	1.54e+03	894	40.7	1.59e+03	0	447	40.7	1.59e+03	163	407	1.06e+03	447	529	0	1.46e+03	447	2.07e+03	0	285	854	122	854	0	1.14e+03	81.3	81.3	1.3e+03	1.26e+03	0	0	0	325	447	285	0	81.3	650	0	0	1.79e+03	569	1.34e+03	2.15e+03	447	0	163	244	0	81.3	488	447	285	447	650	772	1.75e+03	1.02e+03	691	0	366	0	40.7	1.3e+03	1.34e+03	691	529	1.71e+03	1.06e+03	3.01e+03	244	447	366	447	81.3	0	407	1.18e+03	0	1.99e+03	0	81.3	325	325	122	447	122	488	1.46e+03	894	0	0	1.46e+03	0	366	1.22e+03	122	40.7	203	325	976	0	1.14e+03	488	1.34e+03	1.46e+03	285	0	0	325	0	569	1.59e+03	81.3	1.42e+03	40.7	203	0	1.87e+03	325	0	285	529	81.3	569	40.7	488	0	1.26e+03	1.18e+03	366	1.42e+03	1.1e+03	285	366	203	488	732	529	366	0	976	0	366	610	0	935	1.3e+03	691	488	813	976	0	0	772	447	81.3	285	285	935	122	529	569	691	894	1.34e+03	407	1.06e+03	0	1.34e+03	1.3e+03	203	650	854	203	1.18e+03	650	0	163	1.46e+03	366	2.24e+03	203	163	1.02e+03	854	935	894	1.06e+03	0	447	0	1.79e+03	1.18e+03	40.7	691	0	813	691	1.99e+03	366	976	40.7	894	569	122	0	40.7	0	1.67e+03	1.54e+03	0	447	40.7	244	1.18e+03	407	488	2.36e+03	1.34e+03	0	0	285	0	1.02e+03	691	122	650	163	935	650	285	1.02e+03	122	0	40.7	1.1e+03	569	894	407	569	0	1.5e+03	122	447	122	1.02e+03	0	569	1.46e+03	1.99e+03	163	569	1.5e+03	1.63e+03	366	569	1.59e+03	1.1e+03	163	1.06e+03	732	0	1.34e+03	650	569	610	0	285	854	569	854	203	325	1.46e+03	122	0	0	1.87e+03	0	0	854	1.14e+03	0	2.11e+03	244	40.7	0	407	1.38e+03	325	285	122	81.3	610	0	1.02e+03	81.3	1.67e+03	0	650	1.3e+03	488	1.59e+03	203	1.22e+03	569	447	366	854	0	854	488	0	244	0	366	81.3	691	1.5e+03	81.3	0	529	447	1.02e+03	1.22e+03	244	122	122	40.7	122	650	40.7	1.06e+03	0	0	0	0	122	0	40.7	0	0	772	40.7	650	1.63e+03	813	0	488	40.7	569	0	1.02e+03	163	691	488	1.83e+03	1.38e+03	0	854	285	163	1.14e+03	1.5e+03	163	81.3	244	854	81.3	0	366	244	40.7	1.26e+03	1.1e+03	1.38e+03	1.71e+03	285	40.7	1.26e+03	732	163	935	0	1.1e+03	163	1.18e+03	1.14e+03	81.3	1.14e+03	772	0	732	1.38e+03	0	81.3	0	0	1.42e+03	122	0	1.06e+03	122	1.26e+03	1.18e+03	1.42e+03	935	732	325	0	1.91e+03	163	732	0	691	732	0	1.46e+03	407	1.22e+03	0	1.87e+03	0	488	529	0	244	81.3	1.71e+03	244	650	1.1e+03	0	1.59e+03	529	1.06e+03	976	1.34e+03	366	691	0	813	610	529	447	529	0	447	325	0	0	691	285	610	81.3	1.38e+03	0	0	244	488	0	203	813	325	1.14e+03	0	0	813	610	610	40.7	0	569	366	2.4e+03	1.87e+03	203	1.26e+03	1.3e+03	976	325	691	0	1.38e+03	325	447	1.22e+03	0	0	1.42e+03	569	0	2.11e+03	40.7	935	447	0	2.76e+03	203	1.87e+03	1.02e+03	2.15e+03	0	488	529	0	1.71e+03	691	1.91e+03	366	1.83e+03	0	1.87e+03	1.3e+03	0	0	2.03e+03	1.34e+03	1.54e+03	1.59e+03	1.02e+03	894	1.5e+03	732	203	285	610	325	0	1.5e+03	40.7	285	610	1.26e+03	2.4e+03	407	40.7	1.63e+03	610	1.38e+03	1.42e+03	2.4e+03	691	854	0	1.75e+03	40.7	81.3	1.79e+03	366	1.26e+03	407	2.64e+03	407	1.26e+03	1.67e+03	0	1.99e+03	1.5e+03	650	0	610	1.95e+03	529	81.3	772	488	325	1.59e+03	1.06e+03	407	650	772	1.02e+03	3.74e+03	122	1.02e+03	1.42e+03	3.25e+03	0	244	0	163	81.3	569	0	0	244	1.91e+03	1.5e+03	0	1.06e+03	894	40.7	2.11e+03	0	0	2.07e+03	1.02e+03	447	203	813	854	40.7	0	569	0	2.15e+03	325	1.1e+03	691	285	1.18e+03	366	1.26e+03	894	0	1.26e+03	1.02e+03	0	407	447	0	691	691	2.15e+03	40.7	285	0	1.14e+03	935	122	772	203	447	285	244	813	40.7	285	1.06e+03	0	203	122	40.7	1.02e+03	325	529	0	1.59e+03	976	1.06e+03	1.18e+03	1.67e+03	122	163	1.22e+03	447	40.7	0	1.02e+03	285	0	1.26e+03	935	366	0	894	81.3	1.1e+03	1.59e+03	203	1.59e+03	0	163	488	0	203	2.36e+03	1.42e+03	0	1.18e+03	122	40.7	163	0	894	529	772	0	732	0	650	0	40.7	1.02e+03	407	732	163	81.3	1.1e+03	81.3	732	81.3	935	813	1.1e+03	122	1.02e+03	40.7	1.14e+03	0	0	1.18e+03	122	569	529	447	40.7	772	40.7	244	366	407	244	0	488	40.7	772	1.26e+03	650	0	610	0	0	285	569	407	0	1.18e+03	894	203	691	0	122	203	40.7	0	203	1.75e+03	0	40.7	813	610	0	529	569	1.54e+03	1.71e+03	81.3	1.1e+03	40.7	447	1.95e+03	244	40.7	0	0	935	244	0	0	772	610	569	40.7	1.1e+03	0	1.26e+03	529	40.7	203	81.3	203	325	0	691	0	1.26e+03	0	935	650	40.7	1.06e+03	854	529	163	1.14e+03	0	285	1.63e+03	1.67e+03	732	1.02e+03	0	81.3	0	0	1.02e+03	1.26e+03	1.75e+03	244	163	325	0	976	1.63e+03	1.42e+03	203	935	2.36e+03	1.59e+03	81.3	569	0	0	366	325	0	122	163	244	732	732	407	1.54e+03	1.54e+03	285	447	569	488	650	569	1.06e+03	1.42e+03	529	569	1.18e+03	0	447	81.3	813	854	244	40.7	894	529	0	1.14e+03	529	40.7	122	0	0	0	0	325	40.7	976	203	0	366	81.3	407	203	447	285	0	1.14e+03	610	122	1.3e+03	0	1.26e+03	0	0	1.59e+03	935	203	40.7	1.26e+03	0	40.7	732	650	0	1.26e+03	772	854	163	0	894	1.18e+03	0	610	203	1.1e+03	610	0	650	122	1.1e+03	488	163	1.42e+03	1.22e+03	1.18e+03	40.7	1.22e+03	285	122	569	163	407	81.3	1.14e+03	610	0	447	610	772	122	1.87e+03	1.46e+03	1.1e+03	1.34e+03	529	0	529	40.7	40.7	0	610	0	366	1.34e+03	285	81.3	488	0	691	1.18e+03	0	0	0	81.3	0	325	0	488	81.3	81.3	366	163	325	366	772	244	203	325	732	488	650	0	285	1.22e+03	0	325	40.7	285	529	285	1.99e+03	569	0	569	1.75e+03	0	0	0	0	732	1.1e+03	407	610	1.5e+03	0	244	0	244	935	0	325	0	0	407	163	4.07e+03	0	0	244	488	529	0	894	0	407	1.46e+03	40.7	325	1.79e+03	976	1.06e+03	529	732	81.3	203	732	610	691	0	0	894	163	854	529	244	0	1.67e+03	407	1.02e+03	1.34e+03	1.59e+03	81.3	407	163	81.3	244	0	1.26e+03	610	0	0	1.83e+03	1.26e+03	40.7	569	529	732	772	610	40.7	0	529	2.64e+03	81.3	976	0	1.18e+03	0	1.59e+03	0	894	0	1.3e+03	244	650	325	569	1.34e+03	732	1.5e+03	1.18e+03	122	407	894	0	732	122	40.7	813	935	0	1.02e+03	0	2.2e+03	0	447	3.37e+03	732	529	610	0	732	0	732	122	1.26e+03	244	40.7	1.1e+03	935	1.63e+03	854	1.38e+03	1.38e+03	40.7	529	0	488	650	732	894	0	1.54e+03	488	81.3	203	610	447	0	732	40.7	610	976	0	813	0	203	81.3	0	40.7	854	0	81.3	1.54e+03	0	976	203	650	854	0	1.18e+03	40.7	40.7	1.54e+03	1.38e+03	0	447	0	40.7	325	1.18e+03	203	163	1.3e+03	894	447	0	0	1.87e+03	0	569	1.42e+03	0	285	1.1e+03	0	1.1e+03	366	1.34e+03	691	732	935	1.34e+03	732	0	732	1.79e+03	0	854	935	1.26e+03	488	1.99e+03	1.1e+03	285	691	447	40.7	0	650	1.18e+03	325	650	2.2e+03	40.7	1.83e+03	122	1.34e+03	285	285	325	0	935	163	0	407	81.3	1.59e+03	325	0	650	1.18e+03	1.5e+03	0	488	0	772	488	0	203	0	366	122	244	1.5e+03	1.1e+03	1.06e+03	244	1.5e+03	40.7	122	1.22e+03	81.3	81.3	529	285	935	1.1e+03	1.42e+03	0	325	813	81.3	1.1e+03	1.63e+03	1.42e+03	976	244	1.14e+03	935	1.22e+03	1.22e+03	244	203	244	1.02e+03	285	0	0	0	894	81.3	325	285	40.7	40.7	772	285	285	0	650	81.3	325	488	244	0	650	0	2.44e+03	122	325	935	40.7	1.59e+03	1.22e+03	1.02e+03	163	285	1.02e+03	366	610	1.67e+03	1.3e+03	854	569	447	285	40.7	529	610	122	2.4e+03	1.91e+03	1.67e+03	325	1.1e+03	81.3	1.5e+03	1.1e+03	40.7	0	1.14e+03	1.1e+03	0	488	447	81.3	1.3e+03	691	569	1.99e+03	163	1.3e+03	894	529	691	691	0	1.1e+03	1.46e+03	0	650	1.67e+03	1.1e+03	40.7	366	772	935	40.7	0	40.7	894	122	894	0	0	0	325	1.14e+03	1.71e+03	0	0	447	0	0	1.06e+03	569	610	0	2.56e+03	366	935	0	203	1.38e+03	366	0	1.1e+03	772	1.34e+03	813	0	732	0	40.7	1.02e+03	2.32e+03	894	40.7	2.15e+03	0	0	732	0	976	1.42e+03	0	894	569	976	0	1.34e+03	0	0	1.91e+03	691	1.5e+03	0	203	772	1.83e+03	366	976	529	40.7	529	1.18e+03	366	894	772	407	1.3e+03	0	0	813	0	285	1.3e+03	244	163	447	203	163	650	447	0	772	1.91e+03	1.83e+03	0	366	0	0	691	0	447	650	40.7	529	1.26e+03	244	325	0	122	163	40.7	691	1.02e+03	1.26e+03	0	81.3	854	407	0	772	1.3e+03	366	1.22e+03	610	285	1.22e+03	40.7	40.7	244	935	81.3	325	1.22e+03	163	203	772	40.7	81.3	0	0	81.3	0	0	529	691	81.3	1.06e+03	1.71e+03	40.7	772	0	447	0	325	1.42e+03	0	0	732	529	244	0	407	81.3	81.3	0	1.38e+03	1.59e+03	488	203	569	0	0	0	610	0	0	407	569	0	569	0	0	488	610	0	488	0	122	122	407	894	163	610	285	203	854	813	0	0	935	2.2e+03	81.3	0	0	1.63e+03	0	244	0	732	1.38e+03	0	1.46e+03	1.67e+03	0	732	244	0	1.5e+03	0	0	1.79e+03	407	203	650	0	488	1.02e+03	854	488	1.06e+03	894	203	610	772	366	488	285	1.34e+03	813	0	122	1.54e+03	366	81.3	40.7	1.26e+03	0	0	447	81.3	122	488	1.3e+03	0	529	1.38e+03	1.06e+03	0	122	122	569	0	813	0	2.28e+03	407	1.38e+03	163	0	650	0	529	772	1.22e+03	813	2.11e+03	203	732	40.7	447	1.18e+03	0	0	854	610	203	447	0	1.26e+03	0	1.26e+03	1.83e+03	407	366	0	1.26e+03	0	1.71e+03	976	81.3	244	610	0	1.71e+03	976	894	854	1.34e+03	244	813	1.18e+03	0	447	285	407	366	650	0	0	1.34e+03	0	2.32e+03	1.18e+03	0	0	1.22e+03	0	1.3e+03	1.63e+03	244	610	2.11e+03	1.67e+03	529	1.75e+03	0	81.3	935	1.18e+03	81.3	610	0	1.02e+03	81.3	1.22e+03	1.34e+03	244	894	0	163	0	1.46e+03	1.87e+03	1.59e+03	732	488	569	1.1e+03	163	529	0	0	325	610	40.7	0	1.3e+03	1.26e+03	488	2.03e+03	122	0	813	163	732	40.7	1.63e+03	1.38e+03	1.1e+03	488	0	40.7	0	529	366	2.52e+03	610	1.22e+03	2.6e+03	0	976	1.22e+03	0	1.99e+03	163	2.11e+03	894	203	1.26e+03	0	0	366	81.3	813	40.7	1.87e+03	2.07e+03	81.3	610	244	0	2.4e+03	0	732	935	691	1.54e+03	0	0	610	1.95e+03	854	203	1.75e+03	610	325	244	529	1.79e+03	0	1.38e+03	325	81.3	1.67e+03	1.02e+03	285	1.46e+03	325	0	2.07e+03	894	1.46e+03	447	2.44e+03	0	203	2.11e+03	0	1.63e+03	0	0	1.63e+03	163	1.18e+03	0	1.67e+03	285	772	1.5e+03	0	1.06e+03	1.95e+03	0	0	366	0	1.67e+03	407	894	1.67e+03	935	976	0	0	2.07e+03	0	0	0	447	40.7	1.34e+03	366	81.3	40.7	244	0	0	0	1.91e+03	1.02e+03	203	285	40.7	122	1.91e+03	488	1.06e+03	1.54e+03	40.7	40.7	976	0	122	447	0	0	203	1.95e+03	0	1.87e+03	529	1.34e+03	0	366	122	1.1e+03	2.24e+03	1.67e+03	1.18e+03	1.3e+03	1.3e+03	0	2.36e+03	366	1.06e+03	40.7	163	1.87e+03	610	1.42e+03	122	976	447	2.07e+03	1.34e+03	122	1.02e+03	1.87e+03	1.18e+03	1.59e+03	610	122	650	935	122	0	81.3	1.54e+03	244	1.34e+03	407	325	407	285	569	0	0	976	0	0	244	529	40.7	1.54e+03	40.7	122	1.67e+03	0	732	447	244	976	0	0	691	1.26e+03	529	122	1.22e+03	0	2.68e+03	0	2.97e+03	1.3e+03	0	610	0	0	894	0	244	1.71e+03	0	0	122	529	40.7	0	488	0	691	122	0	1.22e+03	1.67e+03	203	1.83e+03	1.22e+03	1.14e+03	203	407	488	2.28e+03	0	285	488	163	325	447	1.1e+03	366	0	203	244	0	0	203	0	447	40.7	976	854	0	81.3	0	0	0	285	81.3	81.3	1.71e+03	529	203	732	122	244	325	1.46e+03	732	2.6e+03	1.79e+03	569	366	2.56e+03	488	285	976	569	732	285	366	2.15e+03	0	0	650	81.3	1.91e+03	40.7	2.68e+03	122	894	81.3	407	1.26e+03	325	488	529	529	0	40.7	854	1.46e+03	772	0	1.38e+03	1.42e+03	447	1.02e+03	529	40.7	529	976	447	610	650	1.18e+03	203	81.3	610	610	772	0	163	691	1.06e+03	285	163	366	1.87e+03	285	1.1e+03	813	0	0	1.59e+03	772	163	488	1.18e+03	1.46e+03	1.1e+03	894	163	772	0	854	203	935	650	732	2.2e+03	1.54e+03	366	935	122	529	244	569	1.34e+03	772	447	163	244	2.15e+03	1.91e+03	40.7	529	935	935	0	976	772	325	40.7	488	772	691	488	488	244	0	81.3	244	569	1.3e+03	1.1e+03	81.3	40.7	366	325	163	0	529	1.3e+03	569	163	1.42e+03	2.32e+03	772	1.14e+03	0	854	1.06e+03	1.38e+03	40.7	569	244	813	0	935	407	0	1.91e+03	650	529	1.42e+03	122	447	0	1.5e+03	366	1.42e+03	569	529	0	407	122	488	122	0	163	244	122	650	366	40.7	0	691	732	0	40.7	813	0	1.14e+03	732	285	650	0	650	2.32e+03	1.42e+03	163	0	1.54e+03	894	0	1.06e+03	325	0	1.46e+03	407	854	0	2.64e+03	0	976	1.02e+03	1.59e+03	447	122	610	407	1.26e+03	0	285	1.06e+03	81.3	650	0	1.54e+03	447	0	569	163	366	40.7	2.11e+03	81.3	894	407	0	772	0	1.26e+03	813	1.02e+03	732	0	1.3e+03	0	1.14e+03	935	2.32e+03	1.75e+03	0	0	772	610	0	1.1e+03	285	0	1.79e+03	732	1.02e+03	0	935	203	1.26e+03	244	1.34e+03	813	488	976	0	650	0	0	203	244	81.3	325	1.34e+03	244	1.79e+03	854	40.7	1.63e+03	488	0	40.7	0	1.22e+03	0	935	0	0	894	0	610	0	569	0	1.95e+03	813	0	0	0	1.5e+03	569	772	2.24e+03	0	1.3e+03	0	1.5e+03	813	0	1.22e+03	1.02e+03	772	40.7	407	0	854	81.3	772	854	0	81.3	1.22e+03	81.3	854	1.46e+03	407	81.3	1.83e+03	1.67e+03	0	0	1.79e+03	772	610	1.26e+03	1.34e+03	1.46e+03	0	203	1.3e+03	1.02e+03	610	244	366	610	1.1e+03	0	976	163	163	0	407	0	529	1.14e+03	1.54e+03	0	1.99e+03	894	0	0	0	1.3e+03	0	244	854	1.3e+03	0	1.14e+03	1.26e+03	610	610	1.46e+03	732	1.06e+03	1.59e+03	1.26e+03	447	1.3e+03	569	1.1e+03	0	1.3e+03	0	1.59e+03	935	0	0	81.3	976	1.14e+03	0	813	1.83e+03	854	40.7	2.36e+03	1.34e+03	894	0	285	1.5e+03	40.7	1.54e+03	40.7	650	0	976	0	244	407	1.18e+03	1.3e+03	935	854	1.42e+03	163	488	81.3	0	163	81.3	1.83e+03	407	0	407	691	488	325	569	40.7	569	163	1.67e+03	447	285	813	163	2.24e+03	691	1.42e+03	488	244	1.1e+03	488	244	1.46e+03	1.38e+03	1.95e+03	0	610	854	203	1.38e+03	0	0	0	0	732	732	1.75e+03	976	122	0	1.34e+03	2.15e+03	1.02e+03	1.67e+03	894	569	81.3	610	976	732	1.34e+03	1.22e+03	122	650	122	0	366	1.22e+03	569	325	569	1.18e+03	81.3	203	447	691	854	81.3	1.02e+03	0	854	122	0	1.34e+03	81.3	650	40.7	0	813	40.7	0	732	610	244	366	691	732	40.7	366	732	81.3	285	447	0	0	0	772	285	244	488	81.3	447	813	976	40.7	529	0	81.3	447	1.26e+03	81.3	1.14e+03	1.67e+03	1.02e+03	529	1.22e+03	1.54e+03	1.34e+03	203	244	0	0	0	366	407	40.7	163	203	0	894	0	407	40.7	163	1.26e+03	203	366	1.5e+03	1.02e+03	894	40.7	732	691	732	1.3e+03	366	122	1.83e+03	1.54e+03	610	691	1.18e+03	81.3	854	691	366	691	650	0	81.3	0	1.26e+03	0	1.1e+03	894	203	2.36e+03	244	0	407	0	0	244	81.3	732	40.7	0	569	488	0	1.1e+03	285	935	1.06e+03	447	1.79e+03	0	610	0	1.63e+03	854	163	569	407	0	1.87e+03	1.79e+03	285	1.34e+03	1.34e+03	1.26e+03	1.26e+03	0	81.3	244	1.1e+03	894	1.54e+03	285	1.26e+03	1.54e+03	691	203	1.46e+03	529	894	0	569	488	732	40.7	0	122	0	447	163	244	40.7	325	285	0	0	1.54e+03	0	40.7	203	447	1.02e+03	122	0	2.15e+03	569	650	569	0	1.63e+03	1.59e+03	569	854	325	691	40.7	529	2.36e+03	122	1.02e+03	650	40.7	0	976	447	488	285	488	1.14e+03	407	732	285	1.06e+03	1.02e+03	691	447	0	285	1.59e+03	244	1.18e+03	407	2.03e+03	366	447	0	1.18e+03	935	1.1e+03	366	569	691	488	285	203	529	407	1.3e+03	447	0	650	772	122	2.6e+03	0	894	407	40.7	813	569	894	407	0	0	1.14e+03	2.11e+03	1.1e+03	1.38e+03	0	1.22e+03	0	1.54e+03	366	0	285	894	0	935	0	0	40.7	40.7	732	1.34e+03	0	81.3	285	0	772	40.7	691	407	81.3	1.02e+03	0	285	1.02e+03	81.3	366	529	40.7	325	813	366	1.5e+03	285	1.79e+03	0	447	2.07e+03	1.22e+03	285	40.7	407	122	40.7	1.22e+03	1.06e+03	285	1.79e+03	163	1.38e+03	0	163	285	1.75e+03	732	854	2.24e+03	1.1e+03	407	894	650	0	610	122	1.46e+03	813	1.18e+03	529	1.75e+03	0	0	81.3	0	40.7	447	1.71e+03	0	0	529	0	285	244	1.34e+03	40.7	244	447	650	447	976	325	366	203	40.7	813	0	0	1.1e+03	0	529	935	569	1.91e+03	610	691	122	447	1.3e+03	244	244	0	1.95e+03	1.59e+03	0	40.7	610	122	0	244	0	407	244	366	122	366	366	1.5e+03	1.79e+03	2.03e+03	0	1.95e+03	447	935	1.06e+03	81.3	976	0	529	0	447	732	0	407	0	447	0	610	1.79e+03	203	40.7	325	0	0	1.02e+03	0	122	0	407	0	40.7	732	285	2.07e+03	163	529	0	163	366	0	0	0	203	203	1.14e+03	1.87e+03	0	0	244	650	1.06e+03	325	1.1e+03	122	1.79e+03	894	122	1.02e+03	1.67e+03	1.99e+03	488	691	203	122	772	1.54e+03	0	40.7	1.22e+03	1.3e+03	1.3e+03	935	1.06e+03	1.06e+03	163	0	244	894	529	285	2.03e+03	407	732	1.54e+03	854	203	813	163	1.54e+03	407	163	40.7	122	1.06e+03	0	366	894	163	244	854	366	854	1.14e+03	81.3	122	0	1.14e+03	407	0	935	813	0	650	772	488	1.75e+03	1.18e+03	325	1.1e+03	447	569	163	0	407	854	407	1.5e+03	691	0	1.3e+03	1.06e+03	1.22e+03	81.3	203	1.18e+03	0	488	407	610	81.3	81.3	1.87e+03	1.59e+03	0	935	610	40.7	0	894	0	1.38e+03	1.02e+03	1.91e+03	0	0	2.56e+03	407	650	0	122	1.59e+03	163	203	0	40.7	122	854	407	935	325	1.79e+03	40.7	163	1.18e+03	0	732	894	447	325	285	1.46e+03	1.71e+03	1.63e+03	40.7	813	325	0	1.63e+03	0	122	529	0	1.14e+03	529	529	81.3	772	0	1.63e+03	0	1.38e+03	488	163	122	366	40.7	1.06e+03	650	0	203	1.38e+03	2.2e+03	1.71e+03	813	1.34e+03	0	732	122	81.3	1.1e+03	1.38e+03	0	1.22e+03	732	569	772	1.71e+03	610	163	0	0	650	325	529	1.34e+03	163	976	0	366	203	1.34e+03	650	894	40.7	122	610	894	447	447	488	40.7	569	813	122	1.83e+03	0	732	976	244	407	244	0	325	81.3	1.34e+03	1.34e+03	0	285	122	244	1.42e+03	0	0	1.87e+03	40.7	285	81.3	2.11e+03	0	0	1.06e+03	0	610	203	81.3	163	0	0	1.46e+03	772	81.3	1.95e+03	772	1.42e+03	1.22e+03	732	569	610	1.79e+03	1.71e+03	569	772	325	1.02e+03	529	244	285	81.3	407	40.7	610	935	407	122	732	407	40.7	447	0	1.91e+03	0	691	1.5e+03	81.3	447	0	366	40.7	40.7	1.54e+03	1.06e+03	732	610	1.79e+03	935	40.7	1.14e+03	772	488	0	0	650	407	40.7	976	81.3	122	610	691	81.3	488	407	691	407	0	244	0	0	0	0	285	1.02e+03	0	894	203	1.18e+03	244	894	1.1e+03	1.42e+03	163	285	1.06e+03	0	285	650	40.7	0	0	325	1.18e+03	0	1.3e+03	569	1.34e+03	2.07e+03	488	0	1.91e+03	1.5e+03	0	0	366	0	0	407	407	0	732	203	610	447	366	691	1.75e+03	1.38e+03	0	0	0	0	2.44e+03	81.3	0	122	1.14e+03	0	1.1e+03	0	1.3e+03	122	691	0	0	325	1.26e+03	569	0	0	163	1.14e+03	650	488	40.7	0	0	2.07e+03	325	0	935	1.18e+03	81.3	569	1.54e+03	0	976	81.3	1.26e+03	1.95e+03	529	40.7	935	854	1.34e+03	325	1.75e+03	0	1.34e+03	935	0	0	772	1.02e+03	813	285	325	244	0	569	244	163	203	163	0	285	1.38e+03	366	0	2.03e+03	976	40.7	1.1e+03	0	1.22e+03	0	285	772	203	244	325	81.3	1.42e+03	0	488	1.34e+03	0	1.26e+03	0	1.59e+03	1.26e+03	122	1.46e+03	203	854	0	163	81.3	894	40.7	325	285	488	0	2.6e+03	2.03e+03	163	0	447	1.95e+03	1.54e+03	0	610	0	0	732	1.71e+03	244	285	1.1e+03	691	772	81.3	1.42e+03	40.7	772	0	0	569	1.22e+03	894	40.7	2.68e+03	0	1.63e+03	1.22e+03	610	691	650	0	0	813	650	529	529	650	976	732	325	772	0	0	0	732	854	2.07e+03	163	0	894	772	0	2.15e+03	650	0	1.1e+03	0	203	0	1.71e+03	0	0	0	244	0	1.71e+03	976	0	0	0	1.06e+03	285	81.3	325	81.3	0	691	244	0	285	894	0	0	610	325	0	244	0	40.7	0	1.34e+03	1.38e+03	81.3	1.18e+03	772	772	325	610	366	2.2e+03	0	1.34e+03	0	935	0	1.18e+03	0	0	1.59e+03	1.91e+03	772	0	285	1.38e+03	244	1.42e+03	0	569	0	244	40.7	40.7	488	40.7	203	0	732	0	569	894	244	1.71e+03	0	1.18e+03	0	569	1.38e+03	1.02e+03	0	1.63e+03	81.3	1.79e+03	0	1.83e+03	0	0	0	40.7	0	285	325	0	772	894	732	1.02e+03	1.34e+03	894	0	610	0	122	285	0	163	285	325	0	1.06e+03	976	1.22e+03	894	1.46e+03	1.34e+03	610	163	0	0	610	0	976	0	0	0	81.3	0	1.75e+03	1.3e+03	1.3e+03	203	447	40.7	935	0	1.42e+03	488	976	772	0	1.18e+03	772	529	0	772	0	1.18e+03	0	691	569	285	1.06e+03	122	40.7	1.02e+03	529	0	447	0	488	0	366	0	1.87e+03	81.3	1.1e+03	244	935	447	40.7	1.3e+03	203	163	407	650	1.71e+03	40.7	203	0	0	0	0	1.1e+03	1.3e+03	691	1.79e+03	40.7	0	1.22e+03	244	1.46e+03	1.02e+03	0	772	0	2.4e+03	203	0	488	244	0	244	0	691	1.54e+03	813	976	325	1.34e+03	244	244	0	0	1.95e+03	203	1.02e+03	1.1e+03	0	650	81.3	0	40.7	1.02e+03	0	1.14e+03	0	813	1.42e+03	691	935	40.7	488	1.5e+03	0	1.42e+03	40.7	1.5e+03	610	488	1.75e+03	1.02e+03	1.3e+03	488	1.54e+03	1.3e+03	732	203	610	447	569	325	1.71e+03	691	40.7	244	2.36e+03	1.91e+03	0	40.7	569	1.75e+03	0	772	244	894	813	81.3	569	1.3e+03	163	0	772	772	0	610	0	772	0	244	447	366	0	2.03e+03	650	81.3	1.75e+03	81.3	1.42e+03	0	0	854	1.34e+03	2.2e+03	0	0	122	0	40.7	1.63e+03	325	447	122	732	40.7	81.3	732	122	40.7	122	1.5e+03	81.3	0	122	0	813	163	285	40.7	0	935	854	40.7	366	0	0	529	1.99e+03	40.7	0	1.3e+03	163	0	325	122	1.02e+03	1.75e+03	163	772	772	691	366	0	1.87e+03	894	285	1.71e+03	0	0	244	0	813	0	732	122	1.1e+03	1.1e+03	1.14e+03	772	40.7	529	40.7	285	0	1.14e+03	0	81.3	407	1.91e+03	691	0	40.7	1.18e+03	40.7	1.38e+03	203	203	1.83e+03	0	1.59e+03	691	772	0	772	0	163	1.63e+03	813	203	244	854	0	1.14e+03	0	1.18e+03	407	244	244	1.67e+03	894	529	40.7	285	488	732	285	1.54e+03	732	407	447	0	122	610	163	0	1.18e+03	1.46e+03	122	244	2.28e+03	691	2.28e+03	1.1e+03	569	691	529	0	1.38e+03	0	569	0	0	813	0	2.28e+03	1.75e+03	488	650	407	203	0	122	732	1.79e+03	813	691	122	1.06e+03	610	0	40.7	40.7	1.63e+03	325	1.46e+03	529	81.3	772	813	894	1.1e+03	529	0	285	2.32e+03	2.48e+03	325	2.11e+03	407	610	894	40.7	0	976	0	447	285	0	0	0	285	0	0	1.71e+03	0	81.3	1.71e+03	2.11e+03	325	1.79e+03	0	488	1.79e+03	0	81.3	1.1e+03	691	407	813	529	0	0	407	1.71e+03	1.63e+03	0	772	2.4e+03	0	772	40.7	81.3	244	366	1.14e+03	0	0	0	488	1.67e+03	0	569	81.3	0	610	3.13e+03	1.26e+03	122	0	0	0	1.1e+03	0	325	0	1.99e+03	122	1.18e+03	0	203	407	407	407	813	0	122	1.34e+03	203	2.11e+03	447	772	447	1.42e+03	1.1e+03	488	1.54e+03	244	894	1.26e+03	610	122	0	1.34e+03	488	0	1.26e+03	0	1.5e+03	1.34e+03	407	488	285	1.54e+03	772	0	1.22e+03	650	569	1.02e+03	0	2.11e+03	0	691	163	407	488	285	529	163	366	610	976	610	163	1.59e+03	732	0	2.4e+03	2.2e+03	1.1e+03	81.3	0	0	0	1.02e+03	0	1.75e+03	0	0	0	122	285	0	610	650	0	610	610	0	1.95e+03	325	0	81.3	0	1.87e+03	40.7	81.3	610	325	81.3	81.3	366	0	3.09e+03	244	40.7	732	325	366	2.85e+03	976	244	691	163	1.63e+03	122	0	1.02e+03	732	122	1.46e+03	0	488	2.68e+03	1.1e+03	81.3	447	0	1.75e+03	0	0	0	1.02e+03	529	203	325	0	0	0	366	2.97e+03	1.02e+03	813	1.02e+03	1.5e+03	691	1.14e+03	0	488	1.63e+03	0	854	1.38e+03	894	529	0	691	0	813	163	81.3	1.63e+03	610	0	813	0	813	81.3	163	0	1.71e+03	488	1.3e+03	610	610	122	1.18e+03	569	1.3e+03	1.02e+03	447	813	732	1.34e+03	1.06e+03	0	935	1.14e+03	285	81.3	447	163	0	1.59e+03	650	0	1.1e+03	40.7	366	203	1.14e+03	366	1.91e+03	610	488	203	854	0	447	285	813	1.1e+03	935	529	1.67e+03	854	1.75e+03	691	1.06e+03	1.83e+03	244	650	813	81.3	366	325	1.63e+03	163	122	40.7	366	772	203	1.54e+03	1.14e+03	122	285	203	122	529	40.7	407	122	650	813	81.3	0	0	894	81.3	0	0	285	1.75e+03	732	1.54e+03	0	40.7	366	2.03e+03	529	691	650	610	1.26e+03	0	1.3e+03	366	0	447	244	40.7	1.26e+03	40.7	1.71e+03	976	1.46e+03	244	407	732	122	1.14e+03	163	40.7	610	81.3	0	894	0	163	772	244	1.22e+03	407	407	935	447	813	285	1.06e+03	1.02e+03	569	0	1.06e+03	569	772	0	366	407	0	447	1.38e+03	529	650	0	325	650	203	1.91e+03	0	1.34e+03	894	40.7	732	0	40.7	366	0	1.1e+03	813	610	488	569	0	772	488	163	285	1.67e+03	0	0	122	407	0	854	813	488	0	1.38e+03	447	813	610	40.7	813	650	0	691	0	285	529	325	366	0	163	1.22e+03	122	366	1.14e+03	1.26e+03	732	0	1.54e+03	0	976	569	325	163	244	1.22e+03	1.67e+03	0	650	488	488	0	0	691	325	2.07e+03	203	976	285	0	569	0	610	203	650	0	40.7	0	122	1.22e+03	1.14e+03	1.1e+03	1.99e+03	244	447	1.22e+03	366	1.54e+03	732	610	203	366	691	0	1.67e+03	203	854	325	40.7	0	0	1.02e+03	610	40.7	1.3e+03	569	1.42e+03	0	1.34e+03	488	0	2.2e+03	1.06e+03	285	488	1.75e+03	1.5e+03	0	0	407	81.3	1.75e+03	0	0	772	894	40.7	976	407	366	732	0	366	1.26e+03	0	366	1.02e+03	163	0	1.59e+03	0	1.38e+03	650	40.7	1.67e+03	1.99e+03	0	488	488	854	325	1.1e+03	854	488	447	0	244	447	488	1.59e+03	732	203	650	976	40.7	0	81.3	0	1.14e+03	366	0	976	0	2.52e+03	813	529	325	407	163	569	0	81.3	2.11e+03	0	650	1.46e+03	0	529	447	285	1.18e+03	447	407	732	1.3e+03	1.3e+03	81.3	813	1.59e+03	0	0	894	1.06e+03	854	40.7	407	325	0	1.02e+03	1.59e+03	0	1.02e+03	203	935	366	366	447	1.42e+03	40.7	203	650	1.3e+03	203	407	650	366	447	610	1.83e+03	163	1.38e+03	1.3e+03	0	81.3	122	0	203	122	935	894	244	81.3	772	1.38e+03	163	569	772	203	854	935	976	813	325	650	1.42e+03	488	122	813	1.38e+03	529	1.71e+03	1.02e+03	610	40.7	1.54e+03	0	366	610	772	1.38e+03	1.5e+03	772	772	203	0	203	285	569	366	976	1.54e+03	1.83e+03	0	894	0	610	610	325	1.5e+03	894	691	0	1.87e+03	366	1.5e+03	1.38e+03	285	0	40.7	488	894	203	0	285	1.46e+03	488	529	325	976	81.3	325	772	0	122	976	447	40.7	366	203	650	691	894	122	285	81.3	0	122	1.91e+03	122	935	1.46e+03	935	0	1.34e+03	1.42e+03	0	0	407	1.14e+03	1.46e+03	0	1.22e+03	691	0	1.18e+03	610	894	40.7	122	0	691	650	0	122	854	0	203	1.26e+03	0	0	325	447	81.3	732	244	0	325	0	772	0	40.7	0	772	81.3	0	610	2.07e+03	81.3	163	732	447	203	1.26e+03	203	732	122	0	854	81.3	854	0	447	1.79e+03	529	976	0	447	1.42e+03	935	0	203	0	976	163	935	40.7	407	0	1.38e+03	0	0	447	569	772	81.3	488	894	976	691	244	285	0	40.7	610	772	1.42e+03	529	854	0	1.42e+03	2.11e+03	40.7	40.7	0	1.1e+03	0	203	1.18e+03	366	40.7	122	163	691	1.5e+03	650	1.54e+03	0	366	772	0	81.3	813	2.07e+03	366	732	122	772	1.42e+03	569	40.7	529	0	203	1.63e+03	935	122	1.1e+03	569	1.46e+03	1.59e+03	203	0	1.18e+03	244	529	935	854	285	1.99e+03	0	488	488	0	244	0	163	610	0	40.7	854	81.3	81.3	0	366	0	772	0	529	1.46e+03	1.54e+03	732	407	203	1.38e+03	569	650	0	0	81.3	0	122	894	0	813	0	407	0	1.79e+03	122	81.3	1.42e+03	366	1.02e+03	854	813	203	285	650	366	122	0	813	81.3	1.22e+03	1.59e+03	569	529	976	1.59e+03	325	122	488	0	0	1.38e+03	732	1.91e+03	81.3	569	325	0	447	854	1.38e+03	1.1e+03	529	81.3	40.7	0	325	569	122	1.14e+03	1.06e+03	1.63e+03	366	0	122	1.14e+03	1.54e+03	1.06e+03	1.71e+03	569	1.14e+03	40.7	0	732	894	894	0	0	244	0	813	0	163	1.75e+03	366	325	0	0	976	1.18e+03	366	122	0	854	81.3	122	1.3e+03	529	1.06e+03	935	407	854	1.06e+03	163	610	0	1.26e+03	976	1.34e+03	976	163	0	488	407	244	691	203	0	976	1.3e+03	40.7	1.46e+03	569	569	650	244	0	122	0	488	691	0	40.7	1.54e+03	0	244	1.5e+03	0	650	1.18e+03	0	1.71e+03	122	244	40.7	244	122	1.3e+03	854	40.7	40.7	0	366	610	122	163	203	407	0	976	488	203	0	0	407	40.7	0	447	40.7	0	1.71e+03	691	1.42e+03	529	285	854	40.7	1.3e+03	0	0	976	1.14e+03	407	1.42e+03	1.38e+03	0	1.91e+03	0	772	40.7	366	81.3	0	0	285	407	0	0	1.67e+03	0	0	0	203	0	366	650	894	447	203	203	0	325	203	854	0	1.3e+03	447	0	610	854	1.67e+03	610	0	40.7	1.67e+03	488	40.7	203	935	0	203	1.06e+03	1.83e+03	1.26e+03	0	1.59e+03	163	285	772	285	1.99e+03	691	0	447	691	244	813	1.14e+03	813	40.7	610	0	81.3	1.38e+03	976	0	0	0	1.3e+03	650	0	122	0	1.83e+03	285	894	691	1.26e+03	488	0	1.54e+03	244	1.06e+03	732	1.63e+03	1.18e+03	40.7	0	163	935	0	244	163	0	0	366	1.67e+03	0	285	1.02e+03	1.71e+03	0	691	1.54e+03	0	447	0	366	1.83e+03	1.26e+03	0	1.42e+03	40.7	1.87e+03	285	569	447	203	0	447	2.32e+03	81.3	447	163	0	325	0	0	1.1e+03	772	935	1.71e+03	0	0	488	2.52e+03	1.99e+03	488	772	0	691	1.18e+03	569	3.09e+03	203	1.79e+03	0	0	1.63e+03	529	203	1.91e+03	40.7	2.15e+03	1.42e+03	122	1.63e+03	0	0	732	366	772	0	2.64e+03	0	40.7	163	407	1.02e+03	529	407	732	1.87e+03	1.18e+03	40.7	2.68e+03	2.36e+03	2.11e+03	488	0	813	1.34e+03	1.83e+03	40.7	163	81.3	894	2.07e+03	1.26e+03	244	81.3	40.7	1.99e+03	691	0	650	2.28e+03	488	3.82e+03	650	447	203	1.14e+03	610	40.7	325	3.05e+03	2.28e+03	81.3	813	0	935	1.1e+03	1.22e+03	2.72e+03	0	529	1.22e+03	1.26e+03	285	122	40.7	854	1.26e+03	0	366	1.87e+03	0	976	1.5e+03	610	772	772	1.59e+03	1.14e+03	407	2.03e+03	40.7	732	894	691	894	0	1.34e+03	285	0	285	407	0	650	610	1.02e+03	0	0	325	40.7	1.95e+03	285	0	610	529	0	488	935	894	0	0	1.18e+03	40.7	447	1.3e+03	325	0	813	203	0	163	976	529	122	569	0	1.38e+03	1.75e+03	0	1.06e+03	1.3e+03	122	244	325	894	325	0	1.5e+03	244	40.7	1.3e+03	488	610	610	1.34e+03	163	81.3	529	1.54e+03	569	488	244	1.34e+03	0	1.59e+03	488	1.42e+03	81.3	0	1.22e+03	1.18e+03	0	122	407	894	894	1.06e+03	40.7	813	0	772	1.14e+03	366	813	244	407	1.06e+03	529	935	325	0	610	2.03e+03	407	1.22e+03	0	285	244	1.75e+03	610	0	691	691	81.3	0	650	163	732	0	1.42e+03	0	935	0	1.22e+03	1.14e+03	1.5e+03	0	163	203	40.7	0	488	0	366	1.87e+03	122	772	325	0	1.26e+03	569	1.3e+03	1.22e+03	813	0	529	650	529	1.26e+03	894	325	244	0	0	244	488	325	1.06e+03	81.3	447	122	732	935	325	244	0	0	3.33e+03	569	976	407	1.14e+03	325	81.3	2.44e+03	244	407	529	1.18e+03	163	366	1.18e+03	2.2e+03	610	81.3	325	1.34e+03	0	813	244	81.3	1.18e+03	488	0	854	163	0	1.3e+03	1.02e+03	285	650	0	163	40.7	1.1e+03	366	0	529	935	0	122	1.06e+03	407	407	488	1.38e+03	81.3	610	325	1.59e+03	122	691	529	894	203	1.54e+03	285	203	407	40.7	650	1.83e+03	2.15e+03	1.91e+03	732	81.3	935	40.7	0	325	407	691	0	1.3e+03	976	122	40.7	569	285	1.18e+03	691	40.7	1.63e+03	1.67e+03	203	1.3e+03	650	610	203	40.7	732	0	40.7	0	610	610	81.3	0	203	447	1.02e+03	325	122	0	0	772	0	325	163	0	0	244	610	0	366	0	244	650	1.46e+03	1.3e+03	0	1.59e+03	1.1e+03	40.7	366	0	447	732	325	40.7	1.02e+03	163	122	0	122	40.7	0	407	1.3e+03	447	0	0	1.02e+03	0	650	569	285	894	203	407	0	244	529	0	0	81.3	0	0	447	122	0	325	447	854	772	0	0	1.99e+03	772	81.3	0	285	122	81.3	1.34e+03	447	1.14e+03	407	1.26e+03	407	244	488	203	366	0	0	0	813	1.02e+03	0	1.38e+03	854	285	40.7	0	610	935	325	1.54e+03	0	285	691	40.7	40.7	0	447	976	691	244	0	0	203	1.26e+03	1.63e+03	0	772	203	1.87e+03	691	691	325	1.34e+03	1.18e+03	447	854	81.3	40.7	1.34e+03	772	122	0	285	325	1.63e+03	0	1.06e+03	0	569	1.75e+03	1.54e+03	0	1.46e+03	1.06e+03	81.3	0	935	203	854	732	0	1.42e+03	529	529	366	81.3	1.38e+03	894	1.34e+03	0	2.2e+03	529	0	81.3	244	447	1.83e+03	1.02e+03	407	772	447	529	40.7	1.42e+03	40.7	0	1.75e+03	1.54e+03	0	40.7	854	569	610	1.14e+03	0	1.06e+03	1.79e+03	0	1.02e+03	976	0	691	488	407	0	1.14e+03	122	529	894	0	1.71e+03	244	0	894	650	285	366	244	894	650	163	0	1.26e+03	1.26e+03	325	366	529	610	447	0	488	772	488	0	1.67e+03	569	0	0	0	1.79e+03	40.7	163	2.11e+03	0	0	1.22e+03	1.06e+03	203	1.22e+03	1.54e+03	691	1.1e+03	81.3	1.38e+03	325	650	81.3	1.18e+03	203	0	1.1e+03	1.26e+03	325	1.42e+03	1.83e+03	0	325	244	244	447	81.3	854	447	0	203	1.5e+03	0	1.26e+03	691	0	894	325	1.26e+03	0	0	976	1.22e+03	0	244	0	1.06e+03	407	1.5e+03	1.18e+03	203	0	610	163	81.3	122	1.42e+03	122	0	81.3	894	854	81.3	854	1.54e+03	0	1.02e+03	772	0	2.2e+03	976	0	366	1.18e+03	0	407	81.3	610	610	854	81.3	854	81.3	0	244	0	732	0	732	122	285	0	1.02e+03	0	488	1.1e+03	0	0	488	0	1.67e+03	0	0	1.63e+03	0	935	447	1.75e+03	0	0	1.02e+03	244	772	244	81.3	285	1.38e+03	1.06e+03	325	81.3	1.18e+03	0	0	1.99e+03	610	0	122	569	569	40.7	1.79e+03	1.34e+03	1.63e+03	0	1.3e+03	529	40.7	407	0	976	285	1.67e+03	244	1.02e+03	0	854	81.3	325	0	610	0	40.7	935	0	529	163	0	0	0	772	122	854	244	1.54e+03	0	569	1.59e+03	122	935	1.3e+03	0	163	0	122	40.7	163	163	1.38e+03	0	1.34e+03	366	40.7	1.02e+03	488	122	854	650	772	529	1.06e+03	610	569	285	0	325	122	0	854	1.26e+03	1.06e+03	0	488	0	732	81.3	569	40.7	1.79e+03	81.3	488	1.1e+03	366	732	1.06e+03	569	203	1.06e+03	122	40.7	0	0	935	976	366	163	1.34e+03	691	0	0	772	1.75e+03	40.7	325	1.18e+03	610	529	894	0	203	1.26e+03	732	81.3	488	0	529	0	366	0	854	0	1.26e+03	1.42e+03	163	0	122	894	122	569	1.34e+03	325	0	1.67e+03	0	0	1.06e+03	40.7	325	0	0	0	407	285	0	0	894	407	569	1.87e+03	0	244	488	407	1.22e+03	732	813	244	854	0	813	610	691	1.71e+03	691	529	81.3	488	366	244	772	2.52e+03	569	1.83e+03	0	1.79e+03	1.02e+03	488	0	935	488	244	1.59e+03	0	0	610	488	1.22e+03	163	854	81.3	0	122	40.7	1.3e+03	610	529	1.06e+03	1.83e+03	285	0	1.38e+03	0	0	935	366	813	122	0	0	1.06e+03	81.3	1.02e+03	0	1.38e+03	1.5e+03	0	40.7	1.38e+03	569	610	772	0	569	1.67e+03	0	447	0	529	0	854	976	1.34e+03	2.11e+03	772	691	650	1.91e+03	0	0	1.38e+03	0	813	203	0	0	3.33e+03	894	81.3	976	40.7	1.34e+03	1.18e+03	772	1.5e+03	1.91e+03	325	244	40.7	610	447	366	285	447	1.14e+03	1.02e+03	122	1.06e+03	122	0	1.06e+03	81.3	610	0	1.1e+03	122	1.26e+03	244	529	122	285	0	407	2.07e+03	488	0	40.7	0	1.26e+03	569	1.26e+03	0	0	488	1.18e+03	1.3e+03	2.32e+03	1.42e+03	610	610	1.14e+03	1.3e+03	366	40.7	40.7	285	122	366	0	935	244	122	1.22e+03	0	1.34e+03	772	122	813	772	935	1.38e+03	366	81.3	0	407	366	0	569	1.67e+03	40.7	0	529	0	772	407	529	1.54e+03	0	0	0	0	81.3	813	0	0	529	569	529	407	691	732	0	325	0	0	0	163	244	40.7	0	1.1e+03	0	854	1.54e+03	0	0	0	610	935	244	0	1.42e+03	0	0	1.54e+03	0	40.7	366	0	81.3	813	650	0	81.3	0	1.5e+03	40.7	1.14e+03	1.1e+03	40.7	0	40.7	244	0	0	122	0	894	0	894	610	0	610	163	285	203	569	203	0	40.7	244	1.42e+03	0	163	1.99e+03	0	0	1.06e+03	0	122	325	81.3	1.26e+03	0	0	244	325	0	203	0	854	81.3	40.7	610	285	244	40.7	0	1.34e+03	0	488	203	1.14e+03	1.34e+03	163	122	813	772	447	0	691	285	0	1.14e+03	40.7	854	40.7	732	1.46e+03	40.7	772	1.38e+03	0	610	691	1.14e+03	488	81.3	244	569	569	0	40.7	0	935	569	0	488	122	813	366	1.26e+03	935	407	244	529	285	488	935	0	569	0	0	1.3e+03	122	488	935	366	691	163	203	40.7	244	854	650	40.7	447	488	0	488	0	0	1.91e+03	0	0	40.7	163	0	81.3	40.7	0	40.7	40.7	0	529	0	935	1.26e+03	1.46e+03	0	2.15e+03	0	81.3	1.75e+03	447	1.87e+03	691	935	1.06e+03	976	447	610	0	569	203	610	407	407	1.06e+03	772	1.1e+03	772	447	691	691	1.46e+03	935	203	285	1.38e+03	2.11e+03	244	1.3e+03	1.71e+03	732	244	1.38e+03	0	1.22e+03	40.7	1.34e+03	1.34e+03	854	0	0	163	163	1.46e+03	569	122	407	1.3e+03	569	366	122	1.18e+03	1.42e+03	894	81.3	1.18e+03	650	325	488	447	325	0	1.34e+03	1.46e+03	122	813	40.7	285	122	0	0	1.34e+03	772	203	1.5e+03	610	0	569	203	1.83e+03	691	81.3	81.3	2.07e+03	0	0	0	1.22e+03	407	0	1.18e+03	0	0	0	2.32e+03	81.3	0	529	40.7	81.3	0	122	122	0	203	40.7	691	488	1.75e+03	813	610	366	2.28e+03	0	407	1.5e+03	732	935	650	610	285	1.02e+03	81.3	447	0	2.03e+03	691	366	0	854	1.79e+03	732	81.3	1.18e+03	935	0	366	2.07e+03	650	325	650	1.14e+03	569	0	1.14e+03	813	2.03e+03	569	244	2.2e+03	488	0	2.07e+03	447	0	488	0	0	1.71e+03	407	1.95e+03	1.87e+03	691	1.06e+03	122	285	366	732	0	488	0	1.63e+03	2.44e+03	2.03e+03	1.3e+03	0	366	0	1.14e+03	1.59e+03	0	1.22e+03	0	1.63e+03	447	854	1.02e+03	0	691	0	488	1.02e+03	732	569	1.02e+03	813	366	1.14e+03	0	1.59e+03	40.7	976	650	0	366	488	1.63e+03	0	163	772	1.59e+03	1.26e+03	488	2.28e+03	1.14e+03	732	0	447	0	529	1.02e+03	0	285	1.91e+03	813	1.71e+03	529	1.3e+03	1.1e+03	0	407	81.3	1.18e+03	0	1.67e+03	976	772	0	325	732	1.18e+03	0	1.87e+03	0	935	40.7	2.32e+03	122	163	650	1.34e+03	0	203	935	0	1.63e+03	2.07e+03	244	0	1.95e+03	122	0	976	1.14e+03	2.32e+03	650	976	3.5e+03	529	40.7	40.7	529	1.06e+03	0	650	0	244	447	1.14e+03	0	854	0	2.11e+03	163	1.67e+03	0	0	1.3e+03	81.3	0	407	40.7	285	813	569	81.3	325	40.7	1.14e+03	0	244	122	569	40.7	407	1.87e+03	285	203	732	1.63e+03	1.42e+03	244	0	325	366	325	0	650	1.06e+03	0	610	0	244	0	122	1.3e+03	610	244	0	732	81.3	488	569	772	0	325	488	0	40.7	0	1.3e+03	1.06e+03	40.7	0	1.06e+03	325	813	732	0	854	0	285	1.18e+03	366	81.3	407	976	1.06e+03	1.87e+03	1.42e+03	40.7	1.14e+03	2.07e+03	244	0	81.3	935	488	1.34e+03	366	0	854	1.38e+03	0	285	163	1.3e+03	691	244	1.83e+03	529	1.1e+03	244	0	1.26e+03	1.02e+03	1.3e+03	1.34e+03	0	0	0	0	1.75e+03	1.71e+03	244	203	447	366	244	203	854	122	610	122	1.14e+03	0	244	81.3	1.71e+03	244	0	325	894	163	813	488	569	1.46e+03	1.3e+03	0	650	772	163	610	732	325	0	122	244	1.63e+03	2.72e+03	0	1.63e+03	81.3	488	0	81.3	732	163	1.59e+03	40.7	0	81.3	81.3	1.3e+03	122	529	1.02e+03	569	0	40.7	1.02e+03	1.59e+03	894	935	1.46e+03	366	935	0	772	325	122	1.67e+03	0	0	40.7	894	976	0	0	1.14e+03	1.02e+03	0	1.91e+03	203	40.7	0	813	0	447	650	0	203	0	366	1.46e+03	1.22e+03	813	0	2.48e+03	0	285	650	935	244	0	1.14e+03	325	0	650	0	1.42e+03	122	0	325	285	854	0	203	854	40.7	163	40.7	447	325	0	0	529	1.22e+03	0	0	0	650	894	40.7	0	81.3	1.46e+03	0	366	0	1.63e+03	1.46e+03	1.18e+03	1.06e+03	732	1.1e+03	488	0	122	610	40.7	0	325	122	366	1.18e+03	0	122	1.67e+03	1.06e+03	0	0	0	81.3	976	732	0	1.67e+03	0	122	1.3e+03	650	1.18e+03	772	0	1.87e+03	203	0	894	650	1.22e+03	163	0	407	122	244	366	0	40.7	1.63e+03	122	1.14e+03	894	1.95e+03	691	1.26e+03	691	244	691	1.14e+03	488	163	407	0	569	0	122	40.7	1.18e+03	0	0	447	40.7	0	1.18e+03	0	0	40.7	0	935	854	203	0	1.3e+03	0	0	732	1.42e+03	0	1.59e+03	1.83e+03	203	0	244	1.14e+03	81.3	40.7	1.34e+03	0	366	488	0	488	325	854	0	1.1e+03	894	447	0	122	529	122	325	40.7	447	1.71e+03	203	1.02e+03	894	244	81.3	407	203	732	569	854	1.14e+03	0	447	325	976	285	81.3	0	1.75e+03	894	1.02e+03	732	488	1.71e+03	163	244	0	691	976	894	122	1.95e+03	1.34e+03	1.83e+03	0	1.67e+03	285	244	854	0	854	122	285	366	935	0	447	81.3	650	325	854	569	0	650	447	854	1.42e+03	610	325	1.95e+03	81.3	1.91e+03	407	81.3	203	976	0	0	1.14e+03	203	772	1.22e+03	122	325	610	691	407	0	1.46e+03	407	610	1.3e+03	1.1e+03	407	935	122	40.7	325	325	0	0	325	1.18e+03	1.02e+03	0	40.7	1.1e+03	529	2.36e+03	529	0	1.91e+03	0	244	285	0	0	122	1.06e+03	447	1.38e+03	732	203	1.22e+03	1.5e+03	569	1.5e+03	0	0	894	0	0	610	1.5e+03	1.46e+03	0	0	285	0	244	1.18e+03	81.3	0	1.38e+03	244	650	529	854	122	650	81.3	1.46e+03	488	529	0	569	285	447	447	0	1.42e+03	0	244	813	854	2.2e+03	1.79e+03	0	0	854	81.3	0	1.1e+03	854	0	366	935	691	163	325	325	0	81.3	407	529	1.06e+03	0	1.06e+03	1.63e+03	122	813	1.3e+03	1.1e+03	40.7	0	203	0	894	0	691	81.3	325	976	0	488	1.14e+03	366	244	1.02e+03	0	1.06e+03	325	0	894	1.26e+03	447	976	407	40.7	691	0	0	1.95e+03	0	366	0	366	0	407	854	488	40.7	203	244	1.1e+03	407	122	650	894	0	529	122	0	203	488	244	569	40.7	772	488	0	1.63e+03	2.11e+03	244	488	203	244	1.99e+03	203	0	1.95e+03	447	0	163	244	610	1.34e+03	772	1.3e+03	0	894	40.7	40.7	569	244	1.34e+03	163	122	0	1.02e+03	691	0	0	772	935	488	0	569	81.3	0	122	1.18e+03	1.71e+03	813	0	447	976	1.91e+03	0	569	244	976	0	40.7	813	691	1.18e+03	1.1e+03	0	1.75e+03	1.46e+03	1.5e+03	0	1.38e+03	1.02e+03	0	1.79e+03	325	0	1.14e+03	650	122	0	0	935	285	1.06e+03	285	1.46e+03	0	976	40.7	0	0	0	529	285	0	854	285	325	366	81.3	1.75e+03	529	0	1.22e+03	0	569	813	244	935	529	163	732	0	0	1.54e+03	40.7	854	81.3	610	366	1.87e+03	122	407	691	610	163	0	0	610	40.7	488	40.7	325	447	0	1.02e+03	407	1.22e+03	81.3	1.1e+03	3.86e+03	0	529	2.28e+03	0	1.34e+03	1.46e+03	407	569	0	935	366	0	366	0	163	0	0	0	122	1.22e+03	203	244	1.1e+03	854	407	691	366	285	2.4e+03	0	0	894	40.7	488	1.91e+03	0	285	285	610	650	1.83e+03	1.06e+03	2.81e+03	40.7	1.06e+03	0	529	163	2.03e+03	1.18e+03	81.3	935	81.3	244	0	1.02e+03	976	610	650	285	447	325	1.26e+03	529	650	1.63e+03	447	366	650	1.02e+03	325	122	0	447	772	0	1.02e+03	1.71e+03	325	285	569	0	0	81.3	650	610	81.3	0	0	610	813	1.18e+03	0	772	0	81.3	529	488	0	163	0	1.63e+03	0	732	203	203	0	0	1.59e+03	0	407	407	1.46e+03	935	163	122	569	569	732	0	0	0	0	40.7	366	163	325	976	40.7	0	1.02e+03	650	285	1.1e+03	610	0	325	81.3	0	285	976	244	366	569	894	366	1.1e+03	813	0	244	813	0	854	1.83e+03	0	976	244	610	1.46e+03	244	244	40.7	40.7	1.5e+03	122	285	40.7	0	122	163	285	122	529	894	0	244	772	0	1.46e+03	122	1.42e+03	122	0	813	122	488	935	40.7	0	935	1.18e+03	1.42e+03	0	813	691	366	1.54e+03	1.26e+03	0	40.7	1.38e+03	488	285	813	650	854	203	81.3	691	691	0	976	0	935	1.1e+03	0	0	0	1.14e+03	0	1.06e+03	0	203	1.95e+03	447	0	1.5e+03	1.87e+03	1.14e+03	732	203	894	81.3	488	610	163	407	447	0	122	1.26e+03	1.42e+03	488	732	0	0	976	244	976	732	0	1.02e+03	244	772	1.1e+03	610	1.1e+03	772	488	285	1.63e+03	0	1.02e+03	366	407	813	1.63e+03	0	610	935	122	2.2e+03	1.95e+03	1.79e+03	1.67e+03	81.3	0	1.02e+03	163	163	0	772	1.38e+03	0	40.7	0	407	1.06e+03	1.02e+03	407	1.3e+03	81.3	691	529	1.18e+03	1.54e+03	81.3	0	40.7	285	813	1.02e+03	366	40.7	40.7	1.63e+03	447	122	732	244	366	610	0	0	1.79e+03	935	0	691	732	0	407	81.3	0	81.3	0	732	0	407	1.22e+03	122	1.18e+03	81.3	610	285	488	163	0	529	0	1.79e+03	0	691	610	81.3	407	529	732	529	1.71e+03	569	325	1.71e+03	325	1.02e+03	163	976	244	1.87e+03	650	40.7	0	0	732	0	244	0	1.26e+03	529	0	0	285	894	122	1.22e+03	732	935	1.54e+03	0	1.18e+03	0	447	0	691	122	488	0	40.7	1.59e+03	1.1e+03	447	488	0	732	366	732	1.26e+03	366	0	0	610	447	163	1.34e+03	691	0	2.2e+03	1.54e+03	447	447	447	407	40.7	1.46e+03	366	1.06e+03	0	0	1.34e+03	1.06e+03	488	244	40.7	610	0	0	407	569	976	81.3	0	203	0	0	366	285	244	407	691	203	0	1.59e+03	854	0	81.3	935	529	935	1.59e+03	1.54e+03	203	1.1e+03	0	0	244	203	1.14e+03	40.7	203	1.06e+03	40.7	81.3	488	0	40.7	1.42e+03	1.42e+03	203	244	407	244	0	569	691	0	772	0	0	1.42e+03	894	0	0	366	366	366	0	610	285	569	0	2.03e+03	569	407	650	854	163	0	40.7	813	732	1.14e+03	691	203	81.3	0	1.38e+03	1.02e+03	1.1e+03	244	407	569	40.7	650	244	813	285	1.02e+03	0	610	366	407	0	976	0	732	244	244	1.1e+03	40.7	1.63e+03	325	1.54e+03	325	650	1.63e+03	163	1.02e+03	0	610	0	1.18e+03	285	244	81.3	488	163	488	366	163	40.7	366	813	244	732	285	325	163	772	569	1.67e+03	407	0	407	772	0	0	1.63e+03	0	40.7	1.95e+03	122	285	772	81.3	244	569	0	366	610	813	1.34e+03	163	0	203	244	569	691	40.7	1.87e+03	325	1.26e+03	0	81.3	122	1.18e+03	1.26e+03	163	610	81.3	1.02e+03	1.59e+03	203	488	1.1e+03	1.63e+03	1.26e+03	0	1.5e+03	163	0	772	0	0	0	691	122	0	976	1.59e+03	0	1.1e+03	0	163	0	732	407	0	1.22e+03	976	40.7	203	366	325	610	1.22e+03	0	854	285	0	81.3	0	0	0	122	935	0	488	0	813	122	894	0	488	1.5e+03	1.22e+03	285	1.34e+03	122	650	81.3	1.1e+03	569	325	1.02e+03	976	1.3e+03	1.18e+03	650	81.3	569	407	447	1.14e+03	1.87e+03	488	0	1.26e+03	650	0	203	407	529	610	203	650	1.87e+03	447	691	1.1e+03	1.42e+03	122	1.46e+03	1.42e+03	122	976	894	0	1.26e+03	1.5e+03	0	732	285	691	285	0	0	650	691	0	0	0	244	1.42e+03	0	529	1.54e+03	325	650	0	488	325	0	0	203	0	122	0	1.22e+03	650	203	813	203	447	650	325	1.02e+03	813	0	40.7	81.3	0	976	2.03e+03	1.46e+03	0	935	650	0	0	0	1.34e+03	0	1.42e+03	0	1.42e+03	0	285	854	935	1.02e+03	203	1.34e+03	285	1.34e+03	529	976	163	40.7	40.7	0	1.3e+03	569	0	0	488	122	325	610	285	163	366	122	1.63e+03	0	610	122	0	285	407	894	935	1.38e+03	40.7	81.3	163	0	447	1.46e+03	854	1.34e+03	407	0	0	447	407	447	285	732	122	0	976	40.7	1.34e+03	203	0	0	569	650	1.22e+03	81.3	569	203	0	691	81.3	0	1.1e+03	0	325	0	1.75e+03	650	244	569	122	691	0	1.38e+03	772	1.79e+03	407	1.46e+03	813	732	1.87e+03	1.34e+03	691	1.5e+03	285	0	407	2.11e+03	285	0	1.14e+03	325	894	366	1.06e+03	244	650	1.46e+03	650	40.7	1.83e+03	0	0	1.67e+03	1.83e+03	650	813	407	122	610	1.83e+03	610	894	285	1.1e+03	366	0	122	854	529	0	81.3	0	325	813	1.91e+03	0	0	407	203	1.14e+03	732	40.7	0	732	650	0	894	163	772	650	529	1.34e+03	203	1.02e+03	244	1.14e+03	610	1.14e+03	285	163	0	163	122	325	1.06e+03	1.3e+03	691	407	1.1e+03	163	894	163	1.38e+03	1.06e+03	1.46e+03	691	1.26e+03	40.7	488	1.22e+03	244	0	1.75e+03	244	1.46e+03	0	407	2.6e+03	1.1e+03	203	203	1.06e+03	1.22e+03	1.26e+03	1.14e+03	935	40.7	1.1e+03	650	2.07e+03	1.38e+03	0	244	772	325	691	447	935	0	610	2.52e+03	40.7	732	1.22e+03	569	1.02e+03	122	488	1.83e+03	569	1.63e+03	1.38e+03	732	1.06e+03	40.7	1.91e+03	488	732	529	2.2e+03	1.26e+03	325	772	285	0	40.7	0	285	935	976	976	122	1.42e+03	894	813	854	0	0	732	0	407	1.63e+03	650	122	0	0	1.63e+03	1.26e+03	0	0	894	1.14e+03	203	529	244	610	1.91e+03	1.22e+03	0	2.03e+03	407	0	0	1.5e+03	0	813	40.7	81.3	122	0	40.7	1.99e+03	163	325	488	0	569	1.26e+03	0	1.42e+03	0	813	691	0	407	122	2.6e+03	407	40.7	0	732	1.1e+03	854	650	366	447	691	0	2.56e+03	81.3	1.34e+03	122	81.3	650	244	569	1.22e+03	894	1.91e+03	1.18e+03	163	447	0	203	244	529	1.02e+03	650	0	569	772	610	1.42e+03	81.3	0	0	0	488	1.46e+03	691	691	0	325	0	529	40.7	122	0	0	244	325	0	0	1.3e+03	0	366	0	1.26e+03	122	1.5e+03	407	40.7	203	691	1.34e+03	976	122	0	0	1.26e+03	0	0	366	610	0	0	81.3	0	0	772	0	0	0	0	1.02e+03	0	935	447	407	244	285	1.1e+03	366	691	163	650	81.3	0	0	1.26e+03	529	163	1.34e+03	854	1.26e+03	813	610	2.15e+03	285	1.06e+03	285	1.54e+03	650	0	732	1.02e+03	529	610	935	163	0	732	81.3	0	203	1.71e+03	1.18e+03	0	1.14e+03	0	976	813	1.22e+03	691	1.87e+03	691	0	1.1e+03	1.3e+03	1.46e+03	772	813	1.91e+03	1.34e+03	1.06e+03	0	1.38e+03	0	1.91e+03	2.11e+03	407	40.7	854	1.38e+03	81.3	569	1.63e+03	81.3	732	2.36e+03	447	163	325	569	2.07e+03	81.3	0	0	244	569	976	0	1.46e+03	1.91e+03	285	1.59e+03	569	1.02e+03	854	122	203	366	610	40.7	610	0	1.59e+03	1.59e+03	203	691	650	1.38e+03	1.3e+03	0	40.7	0	1.75e+03	0	1.42e+03	1.02e+03	0	285	447	325	2.68e+03	407	610	285	691	1.79e+03	1.5e+03	650	1.34e+03	488	325	0	407	1.42e+03	0	1.71e+03	2.03e+03	366	488	732	366	2.03e+03	1.1e+03	407	1.5e+03	0	0	529	813	1.59e+03	935	488	40.7	1.26e+03	244	813	40.7	244	0	81.3	1.3e+03	1.22e+03	0	203	407	1.67e+03	488	122	122	81.3	2.24e+03	488	529	325	0	0	0	447	529	325	407	1.22e+03	488	0	0	1.87e+03	691	1.46e+03	529	407	0	1.3e+03	40.7	366	0	813	0	935	1.26e+03	1.34e+03	0	325	163	813	0	610	1.14e+03	81.3	81.3	0	40.7	610	1.22e+03	40.7	650	40.7	1.42e+03	1.14e+03	772	894	1.18e+03	569	488	1.3e+03	0	0	2.07e+03	0	1.18e+03	610	0	1.3e+03	0	1.38e+03	0	610	244	122	2.24e+03	325	285	407	244	691	0	1.42e+03	0	0	610	0	569	0	1.1e+03	122	2.64e+03	0	40.7	0	772	0	1.02e+03	813	1.18e+03	285	0	0	0	1.87e+03	0	488	1.1e+03	40.7	244	0	691	203	488	81.3	325	1.34e+03	650	650	0	0	488	610	935	0	529	976	366	1.59e+03	1.59e+03	854	285	0	610	40.7	0	81.3	122	0	1.91e+03	163	1.02e+03	40.7	1.02e+03	0	407	244	1.34e+03	0	1.87e+03	610	1.79e+03	488	0	0	447	1.91e+03	203	0	772	163	203	203	0	1.3e+03	1.1e+03	1.38e+03	0	285	854	854	0	935	203	854	1.91e+03	813	203	285	0	529	1.79e+03	447	650	1.46e+03	0	488	0	366	732	0	407	0	203	1.54e+03	1.1e+03	0	1.99e+03	0	0	976	81.3	0	366	407	650	813	610	1.3e+03	81.3	0	40.7	650	1.02e+03	894	935	0	285	325	772	0	854	1.71e+03	2.11e+03	40.7	0	1.14e+03	0	650	1.3e+03	1.14e+03	203	569	40.7	1.63e+03	894	0	447	0	0	1.14e+03	244	0	569	447	0	1.79e+03	325	0	650	0	691	407	40.7	1.83e+03	0	1.26e+03	325	244	0	691	0	81.3	1.59e+03	691	0	772	1.06e+03	0	1.42e+03	854	1.02e+03	1.06e+03	1.46e+03	0	650	40.7	1.75e+03	366	447	407	650	0	163	1.67e+03	935	1.54e+03	2.07e+03	40.7	0	244	0	203	366	0	1.18e+03	1.3e+03	40.7	0	366	0	650	0	366	569	1.54e+03	1.26e+03	0	244	1.1e+03	1.14e+03	529	1.54e+03	325	1.1e+03	366	1.06e+03	0	650	0	40.7	1.1e+03	650	691	0	732	1.38e+03	0	366	610	407	3.17e+03	40.7	854	772	244	407	366	0	0	1.02e+03	488	0	122	0	1.02e+03	1.3e+03	40.7	366	488	244	407	2.24e+03	244	529	772	1.54e+03	203	325	285	732	732	1.34e+03	1.67e+03	1.38e+03	122	325	1.14e+03	610	1.3e+03	1.22e+03	244	40.7	1.38e+03	122	81.3	244	163	569	0	1.42e+03	0	976	203	0	691	569	1.26e+03	163	447	0	447	0	1.54e+03	122	0	0	1.1e+03	1.95e+03	650	1.54e+03	0	529	935	40.7	0	610	894	813	325	0	407	40.7	0	772	40.7	203	163	0	40.7	813	40.7	3.21e+03	813	81.3	244	813	1.1e+03	894	40.7	488	488	0	1.67e+03	1.46e+03	1.38e+03	0	366	813	0	244	894	203	1.5e+03	1.42e+03	1.1e+03	163	1.38e+03	203	163	1.06e+03	1.1e+03	81.3	691	0	122	1.99e+03	81.3	610	0	407	2.11e+03	1.22e+03	122	610	772	610	0	366	650	40.7	81.3	1.63e+03	691	0	1.79e+03	488	325	1.3e+03	0	203	732	2.15e+03	407	0	2.28e+03	0	0	285	529	0	0	691	0	732	854	0	488	1.1e+03	366	0	0	40.7	203	1.3e+03	0	1.54e+03	163	0	935	325	0	1.63e+03	650	0	1.38e+03	163	0	447	1.1e+03	203	1.46e+03	447	163	529	0	325	650	0	81.3	0	1.79e+03	325	488	1.59e+03	0	81.3	163	0	285	772	1.06e+03	1.91e+03	40.7	1.79e+03	894	244	122	203	488	1.54e+03	0	244	244	0	2.32e+03	2.36e+03	0	1.63e+03	244	0	1.3e+03	0	1.02e+03	0	1.02e+03	2.24e+03	163	285	0	610	447	325	1.42e+03	0	0	244	772	732	163	1.14e+03	366	2.36e+03	203	691	325	1.18e+03	163	163	935	1.95e+03	488	285	0	1.71e+03	0	447	0	1.3e+03	0	894	1.59e+03	1.38e+03	1.87e+03	163	0	0	244	447	122	691	40.7	529	1.1e+03	81.3	0	203	1.26e+03	0	772	40.7	1.22e+03	813	122	244	1.5e+03	569	976	0	0	1.06e+03	203	0	40.7	569	81.3	813	0	732	366	122	0	366	163	244	122	569	1.59e+03	529	1.26e+03	163	325	1.18e+03	0	40.7	0	1.1e+03	569	1.14e+03	40.7	203	40.7	0	0	650	529	244	1.42e+03	0	0	1.75e+03	244	122	0	0	976	244	0	1.02e+03	1.5e+03	0	488	203	0	325	1.42e+03	203	1.34e+03	0	447	0	0	1.42e+03	447	244	0	1.02e+03	244	691	40.7	447	610	0	122	81.3	488	1.83e+03	0	1.26e+03	40.7	0	1.26e+03	407	40.7	40.7	1.46e+03	0	732	0	163	1.14e+03	1.22e+03	0	447	1.18e+03	0	610	244	732	1.02e+03	40.7	122	407	0	935	0	1.34e+03	81.3	1.22e+03	244	0	935	1.87e+03	325	529	650	1.67e+03	1.5e+03	285	0	529	813	81.3	0	610	529	81.3	1.91e+03	0	0	0	0	0	285	0	285	732	366	1.34e+03	529	0	1.26e+03	1.67e+03	0	650	1.06e+03	244	854	285	854	285	935	691	2.03e+03	1.34e+03	1.67e+03	732	122	203	163	40.7	732	610	0	1.54e+03	610	650	0	1.38e+03	244	935	813	0	1.42e+03	163	1.95e+03	854	1.26e+03	163	0	122	1.18e+03	81.3	0	0	854	813	1.34e+03	0	40.7	0	1.46e+03	0	1.06e+03	1.3e+03	0	0	976	0	122	0	81.3	1.02e+03	1.02e+03	447	407	650	1.1e+03	813	0	81.3	1.14e+03	691	529	813	691	366	40.7	0	854	529	0	0	1.71e+03	1.26e+03	122	285	447	163	407	691	894	325	0	0	122	40.7	1.59e+03	203	0	366	0	40.7	0	40.7	813	163	1.02e+03	407	203	1.79e+03	976	447	1.06e+03	0	447	325	0	772	0	976	325	1.26e+03	569	40.7	163	1.42e+03	1.5e+03	0	366	1.02e+03	244	203	366	813	1.79e+03	488	2.03e+03	285	0	366	1.42e+03	935	40.7	529	0	0	691	732	0	40.7	325	1.02e+03	285	976	1.42e+03	2.24e+03	447	447	650	203	203	244	325	163	407	1.1e+03	0	935	0	1.22e+03	203	0	488	1.83e+03	0	1.38e+03	1.14e+03	203	1.14e+03	0	285	0	163	0	2.4e+03	0	407	1.14e+03	203	691	813	1.63e+03	407	650	0	1.83e+03	1.02e+03	244	0	366	366	0	854	732	81.3	650	1.22e+03	366	163	407	40.7	0	366	1.59e+03	0	1.06e+03	163	163	0	407	40.7	813	650	40.7	650	0	81.3	650	1.63e+03	1.18e+03	1.26e+03	407	1.79e+03	0	569	122	285	244	407	0	40.7	1.63e+03	244	122	203	1.71e+03	40.7	0	122	366	2.15e+03	447	81.3	976	0	285	1.3e+03	1.46e+03	610	813	1.95e+03	529	0	0	935	122	407	40.7	203	0	2.28e+03	407	610	569	0	0	1.26e+03	163	0	40.7	0	1.22e+03	407	0	0	0	0	40.7	732	81.3	1.42e+03	529	0	0	610	1.06e+03	81.3	691	1.22e+03	0	0	325	488	529	285	1.34e+03	854	772	976	122	325	610	894	163	1.63e+03	0	1.18e+03	1.42e+03	122	0	1.3e+03	0	40.7	325	0	285	1.59e+03	569	732	935	81.3	366	1.26e+03	0	569	122	1.63e+03	976	40.7	163	610	0	1.34e+03	1.75e+03	0	325	203	0	1.63e+03	976	40.7	1.3e+03	163	691	1.79e+03	0	1.38e+03	0	0	691	285	976	0	325	0	122	569	0	81.3	1.02e+03	366	854	122	976	407	0	325	0	325	610	244	81.3	1.67e+03	122	1.1e+03	122	81.3	244	1.42e+03	122	976	244	122	40.7	40.7	813	163	529	610	0	40.7	407	122	894	610	1.38e+03	1.63e+03	0	610	244	935	325	894	691	488	894	1.06e+03	366	813	894	1.46e+03	1.87e+03	81.3	0	325	40.7	935	0	285	0	285	244	366	40.7	0	732	122	40.7	854	0	366	163	447	122	0	813	0	732	203	610	0	0	1.75e+03	285	40.7	325	488	0	244	81.3	407	122	1.26e+03	1.1e+03	0	488	0	1.71e+03	0	163	325	772	325	122	935	732	1.22e+03	732	2.24e+03	488	81.3	81.3	0	650	1.5e+03	0	0	2.28e+03	0	0	2.15e+03	407	1.54e+03	325	81.3	1.46e+03	40.7	285	691	285	1.79e+03	488	122	488	203	407	203	1.14e+03	1.22e+03	40.7	772	1.1e+03	0	1.95e+03	1.42e+03	0	569	488	0	244	1.5e+03	203	0	1.46e+03	0	1.38e+03	285	0	1.67e+03	0	529	285	447	772	0	854	366	854	976	81.3	163	325	0	203	407	1.3e+03	1.42e+03	285	935	285	813	488	894	1.26e+03	163	1.06e+03	0	976	0	0	691	0	0	691	1.75e+03	1.59e+03	0	0	203	407	0	325	691	529	732	366	1.83e+03	1.06e+03	650	894	976	325	894	163	1.14e+03	569	650	488	691	0	163	40.7	691	40.7	1.3e+03	0	122	0	650	81.3	407	163	203	0	285	0	0	691	529	0	1.1e+03	0	0	1.02e+03	1.22e+03	894	0	407	40.7	569	203	2.24e+03	0	1.59e+03	1.06e+03	0	122	650	1.42e+03	0	813	0	1.71e+03	569	1.1e+03	569	529	122	163	0	366	366	1.91e+03	0	1.63e+03	1.14e+03	325	163	488	1.83e+03	1.42e+03	1.02e+03	122	1.54e+03	0	0	0	813	2.32e+03	1.67e+03	0	1.18e+03	0	325	1.67e+03	203	1.02e+03	691	285	0	0	1.06e+03	1.02e+03	40.7	1.3e+03	122	325	203	325	407	285	447	854	1.02e+03	244	935	0	650	0	1.59e+03	407	732	203	0	0	203	650	1.18e+03	366	610	203	0	325	163	40.7	0	650	40.7	325	81.3	0	366	976	407	0	244	0	1.18e+03	854	691	813	1.22e+03	1.34e+03	0	407	0	447	163	488	0	772	285	488	163	0	1.3e+03	0	1.91e+03	0	0	0	40.7	163	0	1.42e+03	691	1.79e+03	40.7	40.7	0	0	2.07e+03	691	81.3	0	976	0	732	488	813	691	244	163	0	610	529	1.14e+03	772	2.07e+03	0	813	407	0	569	203	40.7	1.54e+03	366	0	976	1.54e+03	610	163	894	0	0	447	1.06e+03	569	203	1.63e+03	732	163	1.26e+03	935	1.75e+03	0	488	40.7	0	325	447	0	0	813	407	163	1.26e+03	81.3	488	1.83e+03	122	244	285	0	772	854	1.75e+03	813	1.3e+03	691	285	772	285	1.38e+03	894	203	1.3e+03	244	935	1.18e+03	285	0	1.42e+03	488	772	285	285	610	894	40.7	1.1e+03	488	610	244	569	529	0	610	854	0	0	244	1.91e+03	488	0	1.1e+03	976	1.71e+03	0	407	1.5e+03	1.38e+03	976	244	1.14e+03	40.7	1.26e+03	1.02e+03	0	0	1.06e+03	203	569	488	1.75e+03	854	0	0	0	1.42e+03	1.67e+03	0	203	1.99e+03	40.7	529	976	0	447	0	325	40.7	366	40.7	1.38e+03	488	610	1.38e+03	650	1.79e+03	40.7	488	691	610	244	0	366	0	2.48e+03	0	0	1.59e+03	407	0	122	2.15e+03	772	1.46e+03	732	81.3	2.64e+03	1.59e+03	40.7	2.56e+03	0	40.7	407	0	569	1.42e+03	81.3	407	1.42e+03	244	0	1.26e+03	1.87e+03	0	81.3	854	244	40.7	447	122	1.06e+03	894	366	163	366	976	40.7	854	1.46e+03	529	1.79e+03	122	610	285	0	1.26e+03	122	203	203	772	0	0	2.89e+03	81.3	163	1.22e+03	40.7	976	0	285	203	691	1.75e+03	163	935	813	203	610	203	1.14e+03	0	81.3	2.81e+03	772	0	0	1.02e+03	0	0	650	1.18e+03	40.7	366	122	0	488	0	0	1.1e+03	935	1.63e+03	40.7	1.63e+03	325	813	529	0	447	488	0	854	447	447	2.2e+03	1.87e+03	40.7	447	935	1.87e+03	813	244	772	40.7	0	1.5e+03	772	1.95e+03	0	610	610	2.15e+03	1.63e+03	244	0	1.87e+03	81.3	854	2.28e+03	0	163	1.02e+03	2.03e+03	244	1.14e+03	1.87e+03	407	1.22e+03	40.7	2.07e+03	40.7	40.7	40.7	569	0	2.76e+03	610	1.46e+03	244	366	0	0	894	529	0	732	0	0	0	244	325	732	122	691	0	732	285	122	529	407	40.7	854	1.06e+03	0	732	285	407	203	163	163	81.3	1.3e+03	407	81.3	854	935	40.7	976	0	935	1.18e+03	529	0	854	325	894	772	1.02e+03	40.7	203	203	0	569	569	1.06e+03	285	203	203	1.02e+03	1.06e+03	650	529	1.18e+03	1.91e+03	1.1e+03	0	0	2.03e+03	122	1.06e+03	244	40.7	1.42e+03	366	1.67e+03	2.07e+03	163	325	0	81.3	1.14e+03	772	285	772	122	122	1.3e+03	163	772	529	40.7	1.38e+03	366	1.83e+03	81.3	366	1.71e+03	163	1.5e+03	407	732	1.02e+03	0	569	1.18e+03	691	1.38e+03	2.15e+03	1.75e+03	0	447	610	1.3e+03	81.3	935	0	447	0	366	407	732	1.46e+03	81.3	0	81.3	0	1.06e+03	0	0	488	366	0	0	1.46e+03	407	40.7	366	691	0	0	163	366	0	1.3e+03	0	894	0	1.14e+03	0	0	894	366	40.7	529	0	40.7	122	40.7	0	244	1.5e+03	650	366	650	0	1.59e+03	772	122	1.06e+03	1.71e+03	1.34e+03	610	772	772	0	488	488	1.54e+03	40.7	1.02e+03	0	325	0	122	691	1.22e+03	0	650	0	1.18e+03	163	691	0	1.5e+03	447	203	569	163	1.14e+03	976	0	1.5e+03	1.5e+03	1.26e+03	0	854	0	122	1.1e+03	854	0	854	813	1.91e+03	1.46e+03	529	244	81.3	1.83e+03	1.18e+03	813	122	0	488	1.1e+03	0	813	244	0	1.02e+03	40.7	366	0	569	488	81.3	325	650	366	366	163	0	1.91e+03	244	0	488	285	244	40.7	1.75e+03	0	81.3	40.7	569	407	813	122	203	40.7	407	122	1.14e+03	163
[truncated: 23,253,802 more chars]
