# Supplementary material for: Cost-effective methylome sequencing of cell-free DNA for accurately detecting and locating cancer
Source: Nat Commun. 2022 Sep 29;13:5566. doi: 10.1038/s41467-022-32995-6 (PMC9522828; doi:10.1038/s41467-022-32995-6)
Supplement: Supplementary file 17 — Source Data [file 41467_2022_32995_MOESM17_ESM.zip › Source_data/Suppl.Fig.S4.b.txt]

noncancer_plasma	0	154	0	309	0	0	0	154	0	0	0	0	0	0	154	0	0	0	0	154	0	0	0	0	0	0	0	0	0	0	0	0	0	154	309	0	0	0	309	0	154	0	154	0	0	154	0	0	0	0	0	0	0	0	0	0	154	0	0	0	0	154	0	0	0	0	0	0	0	0	0	0	0	309	0	154	0	154	309	0	0	0	0	0	0	0	0	0	154	154	0	154	0	0	154	0	0	154	0	0	154	154	154	154	0	0	0	0	0	154	154	154	154	154	0	0	154	154	0	0	154	0	0	0	154	0	0	0	0	0	154	0	618	0	0	0	0	309	0	0	154	0	0	0	0	0	0	0	463	0	0	0	154	0	0	154	309	0	0	154	0	0	154	0	0	0	0	0	0	309	0	0	0	0	154	0	154	0	0	0	154	0	0	0	0	154	0	154	0	0	154	0	0	154	0	0	0	0	0	0	0	154	154	154	0	0	0	0	0	154	0	0	0	0	154	0	0	0	0	154	463	0	0	0	309	0	0	0	0	0	154	0	0	154	0	154	0	0	0	0	0	0	0	0	0	0	0	0	154	0	0	0	154	0	0	0	0	0	0	154	154	309	0	0	154	0	0	0	0	1.08e+03	0	0	0	154	0	154	0	0	154	0	154	0	0	154	0	0	0	0	463	154	0	0	772	0	154	0	0	0	463	0	0	0	309	154	0	154	0	0	0	0	0	0	772	0	0	0	0	0	0	0	154	154	0	0	0	154	0	0	0	0	0	0	0	309	0	0	0	0	0	0	154	0	0	154	0	0	0	154	154	0	154	0	0	0	0	0	0	154	154	0	0	0	0	0	0	0	0	0	309	0	309	0	309	0	0	154	0	0	618	154	0	0	0	0	154	0	0	0	0	154	0	0	309	0	0	0	0	0	0	154	0	0	0	309	0	154	154	0	154	0	0	0	0	0	0	0	0	0	0	0	0	154	618	0	154	0	0	0	154	0	0	0	154	0	0	0	0	0	309	0	154	0	0	154	0	309	0	0	0	0	0	309	0	0	0	0	154	309	0	154	0	309	0	0	154	0	0	0	154	0	0	0	0	0	0	0	0	0	154	0	0	0	0	0	0	0	0	0	0	0	0	0	309	309	0	0	0	0	154	154	154	0	0	154	0	0	154	0	0	0	0	0	0	0	0	0	0	0	154	154	154	154	154	0	154	0	0	154	0	0	0	0	463	154	0	154	0	0	0	0	463	0	154	0	0	154	0	0	0	0	0	0	0	154	154	154	0	0	154	154	309	0	0	0	0	0	0	0	309	309	0	154	309	309	0	154	0	0	0	0	154	0	463	0	0	0	0	0	0	463	0	0	0	463	0	154	0	154	0	154	154	0	0	0	0	0	154	0	154	0	463	0	0	0	0	0	0	0	0	0	0	154	0	0	0	0	0	309	0	0	0	0	154	0	618	309	0	0	0	0	0	0	0	0	0	309	0	0	0	0	0	309	154	0	0	0	0	0	154	463	0	0	0	0	0	0	0	0	0	0	309	0	0	0	0	0	0	0	0	309	0	0	0	154	0	154	309	0	309	154	154	0	154	154	618	0	0	154	0	154	0	154	0	0	0	0	0	154	0	0	0	0	0	154	0	309	463	0	0	154	0	0	0	0	0	0	154	0	154	154	0	0	154	618	0	0	0	154	0	154	0	0	0	0	0	0	0	0	0	0	0	0	154	309	0	0	154	0	463	0	0	154	0	463	0	154	0	0	154	0	154	0	154	0	0	0	0	0	0	0	0	0	0	154	0	309	0	309	0	0	0	463	0	154	0	0	0	0	0	0	309	0	154	0	154	0	154	0	0	618	154	154	927	154	0	0	0	154	0	0	309	0	309	0	0	0	0	154	154	0	309	0	0	0	0	0	0	0	0	0	0	0	154	0	0	0	0	0	309	0	0	309	0	0	0	0	0	0	0	154	0	0	0	154	0	0	0	0	0	0	0	154	0	0	154	0	0	0	0	0	154	154	0	0	154	0	0	0	154	0	0	0	0	0	0	0	0	0	0	154	0	0	309	0	0	0	0	0	309	154	154	927	154	154	0	0	0	0	154	0	0	154	0	0	0	309	309	0	154	154	0	0	0	0	0	0	0	154	463	0	0	0	0	0	0	154	0	0	0	0	309	309	0	0	154	0	154	0	154	0	309	0	0	154	0	0	154	0	0	0	154	0	0	0	154	0	0	0	154	0	0	0	0	0	0	309	0	0	0	309	154	0	0	0	309	0	0	0	0	154	0	309	0	0	0	0	0	0	0	154	154	0	0	0	154	309	154	0	0	0	309	0	154	0	0	0	154	0	0	0	154	0	772	0	154	309	0	0	154	0	0	0	618	154	0	0	0	0	0	0	0	0	154	154	0	309	0	0	0	0	309	0	0	0	0	0	0	154	154	0	0	0	0	0	154	0	0	154	0	154	0	0	0	0	0	0	0	0	154	0	0	0	0	154	0	0	0	0	0	0	154	0	0	463	0	0	154	154	0	0	0	0	154	309	0	0	0	0	0	0	309	0	0	0	0	309	0	0	0	154	772	0	0	154	0	0	309	154	0	0	0	154	0	0	0	309	154	0	0	463	154	0	0	0	0	0	0	309	154	0	0	0	0	0	0	0	0	0	0	154	0	154	154	0	0	0	0	0	0	0	618	309	0	0	0	0	0	0	0	0	0	0	0	154	154	154	0	0	0	0	309	154	0	0	0	0	0	154	154	0	0	0	0	154	0	0	0	0	154	0	0	0	0	0	0	0	463	0	0	0	0	0	309	309	154	154	0	0	0	0	0	0	0	0	0	0	154	0	0	0	154	0	0	0	0	0	0	309	0	309	463	463	0	618	0	0	154	0	0	309	0	0	0	0	0	0	0	154	0	154	463	0	309	154	0	0	0	154	154	0	0	0	0	0	0	0	0	0	0	154	154	0	0	0	0	463	0	154	0	0	0	0	0	0	154	309	0	0	154	154	0	309	0	0	154	0	0	0	309	154	154	0	0	0	0	0	0	0	0	0	0	0	154	0	463	154	0	0	154	154	0	0	154	0	0	0	0	0	154	0	0	0	154	309	0	309	154	0	0	0	154	0	0	0	0	309	154	0	0	0	309	0	0	0	0	309	0	0	0	463	0	154	0	0	309	0	0	154	0	154	0	0	154	0	0	0	154	0	0	154	0	0	154	0	0	0	0	0	0	0	309	0	154	309	0	0	0	0	0	154	0	154	463	0	154	154	154	0	0	0	154	463	154	0	463	0	154	154	0	463	0	154	0	309	0	154	0	0	0	0	0	0	0	0	0	463	0	0	0	0	154	0	0	154	154	154	309	0	154	0	309	0	309	154	0	0	154	0	154	309	0	0	0	0	0	154	0	154	0	0	618	0	0	0	0	0	0	0	0	0	0	154	154	0	0	0	154	0	154	154	0	154	154	463	618	0	0	0	0	0	0	0	0	309	154	0	0	154	0	0	0	309	0	154	0	0	154	309	0	0	309	0	0	0	463	0	0	154	0	0	0	0	0	0	0	0	0	309	0	0	0	0	154	0	0	0	0	0	0	0	0	0	0	0	0	0	0	154	0	0	0	0	0	154	309	0	0	0	0	0	0	154	0	0	0	154	0	0	0	154	0	154	0	0	0	154	0	0	0	154	154	154	154	0	0	0	0	0	0	154	0	154	0	0	0	0	0	0	0	0	0	0	0	0	0	0	0	0	309	0	0	0	0	154	0	0	154	0	0	0	309	0	0	309	0	309	154	154	0	0	0	0	309	0	0	0	0	0	0	0	0	0	0	0	154	0	0	0	0	154	0	0	0	463	618	0	154	0	0	0	0	154	0	0	0	0	0	0	0	0	0	0	154	0	0	0	0	0	154	0	0	0	0	0	0	0	0	154	618	154	0	0	0	154	0	0	0	0	154	0	0	0	0	0	0	0	0	0	154	0	309	0	0	309	0	0	0	0	0	0	0	154	0	0	0	0	154	154	0	0	0	154	0	0	0	0	0	463	154	0	0	154	154	154	154	309	0	0	154	0	0	0	154	0	0	0	309	0	0	0	154	0	0	0	772	0	0	0	0	0	0	0	154	309	154	0	0	0	0	154	0	0	309	0	463	0	154	0	154	0	309	154	154	0	0	0	0	0	154	0	0	154	0	309	0	154	154	0	0	0	0	0	0	309	154	309	0	0	0	154	0	0	0	0	0	0	0	0	0	0	0	772	0	0	0	0	0	0	0	0	0	0	0	0	0	0	0	154	0	154	154	0	0	0	309	0	0	0	0	0	0	0	154	0	0	0	0	0	0	154	0	154	309	154	154	0	0	154	0	0	309	0	154	154	0	0	0	0	154	0	154	0	0	0	0	0	0	309	0	0	309	0	0	0	0	0	154	154	154	0	0	0	0	0	154	154	0	0	0	154	0	0	0	0	0	0	154	0	0	154	0	0	309	0	0	463	0	0	0	154	0	0	0	154	154	0	0	0	0	309	0	0	1.39e+03	0	0	0	0	0	0	154	0	0	0	154	0	0	0	0	0	0	0	309	0	0	0	0	0	0	0	463	0	154	0	0	0	0	154	0	0	0	0	0	0	0	154	0	0	0	309	0	0	0	0	0	0	154	0	0	0	0	0	0	0	0	309	0	0	0	154	154	0	0	0	154	0	154	0	0	618	0	0	0	154	0	0	0	463	0	0	0	0	0	0	0	0	0	0	0	0	0	0	0	0	0	0	0	0	0	154	0	154	309	0	0	154	0	0	0	0	0	154	0	0	0	0	309	0	154	154	154	0	0	0	618	0	154	154	0	0	154	154	463	154	309	0	0	0	0	0	0	0	0	0	154	0	154	0	0	0	0	0	0	0	0	154	0	0	309	154	0	0	0	0	154	0	0	0	154	154	0	0	309	0	0	0	0	0	154	0	309	0	0	0	0	0	0	0	0	0	0	0	154	0	154	0	0	154	0	0	154	0	0	0	0	0	154	0	154	0	618	0	0	0	0	154	0	0	0	0	154	309	0	154	0	0	0	618	0	0	0	154	0	0	0	154	0	0	154	0	0	0	309	0	309	154	0	463	0	0	0	0	0	0	0	154	0	0	0	0	154	0	154	154	0	0	154	154	0	0	0	0	0	0	0	0	0	0	0	309	0	0	0	0	0	0	0	0	0	154	0	154	0	0	0	154	0	0	0	0	154	0	0	0	0	0	309	0	0	0	0	0	0	0	0	0	0	154	0	0	0	0	0	0	0	154	0	154	0	0	0	0	0	0	772	0	0	0	154	154	0	0	309	154	0	154	0	0	154	154	154	0	154	309	0	0	309	463	0	0	154	309	154	0	0	154	0	0	0	309	0	154	0	0	0	154	154	309	0	154	463	0	309	0	154	0	154	0	0	154	154	0	0	0	154	154	309	154	0	309	0	154	0	0	0	0	0	772	0	154	0	0	0	154	0	0	154	0	0	154	0	0	154	0	0	154	154	154	0	0	154	0	0	0	154	0	0	0	0	309	0	309	0	0	0	154	0	0	0	0	0	0	309	0	0	0	154	154	0	0	0	0	0	0	154	0	154	0	154	0	154	0	0	0	309	0	0	309	0	0	0	0	618	0	154	154	0	154	0	0	154	0	154	0	463	154	154	0	0	154	0	154	0	0	0	154	154	154	0	0	0	0	0	0	0	0	0	0	0	0	154	0	0	309	463	0	154	0	154	0	309	0	0	0	0	0	0	0	0	0	0	0	0	154	463	0	0	0	154	154	0	0	154	0	0	0	0	0	463	154	154	154	309	0	0	0	309	0	0	0	0	0	0	0	0	309	0	154	0	618	0	154	0	0	0	0	0	0	0	0	0	0	0	154	0	0	0	0	0	0	154	0	0	0	772	0	463	0	0	309	0	0	0	0	309	154	0	309	309	0	0	0	154	0	0	0	154	463	309	0	0	0	0	0	0	0	0	154	0	0	0	0	0	154	0	154	0	0	154	0	154	0	154	0	154	154	0	154	154	309	0	0	0	154	463	154	154	0	0	0	0	0	154	0	0	154	618	0	0	154	154	154	0	0	0	0	0	154	0	154	0	0	0	0	309	0	154	0	0	0	0	0	0	154	154	0	0	0	0	0	0	309	0	0	618	0	463	0	0	0	0	0	154	0	0	0	154	0	0	154	0	0	0	154	0	0	309	0	154	0	0	0	0	0	0	309	154	0	0	0	0	0	0	0	0	0	0	0	154	0	0	154	0	0	0	0	463	0	0	0	0	154	0	0	0	0	0	0	0	0	0	0	0	0	0	0	0	0	0	0	0	0	0	0	0	309	0	154	0	0	0	0	154	309	0	772	154	0	154	154	0	0	154	0	309	0	154	0	0	0	0	154	0	618	0	0	0	309	0	0	0	0	0	0	0	0	309	618	0	154	154	0	0	154	0	154	0	0	0	0	0	0	309	154	0	0	618	154	0	154	0	0	0	0	0	309	0	0	154	0	0	154	0	0	0	0	154	0	154	0	0	0	0	154	154	0	0	0	0	0	0	154	618	0	0	0	0	0	0	154	0	0	0	154	154	0	0	0	463	0	0	154	154	0	0	154	154	0	0	0	154	0	154	0	154	0	0	0	0	0	0	0	154	154	0	154	0	0	0	154	154	0	154	0	0	0	154	0	0	0	0	154	0	154	0	0	309	309	0	0	0	309	0	463	0	0	154	154	0	0	618	0	154	0	463	0	0	154	0	0	0	0	0	0	463	0	0	0	0	0	0	0	0	0	154	0	154	154	154	0	0	0	0	0	0	154	154	0	154	772	463	0	154	0	0	0	0	0	0	0	0	0	0	0	154	154	0	154	0	0	0	154	0	154	0	309	0	154	0	0	309	0	0	0	0	0	0	0	0	0	0	0	0	309	0	309	0	154	0	0	0	0	463	0	0	0	0	0	0	154	0	154	0	154	0	0	0	154	0	0	0	0	0	0	618	154	0	0	0	309	0	0	0	0	0	0	0	154	0	0	0	0	0	309	0	0	0	154	0	0	0	0	0	0	0	154	0	0	0	309	0	0	0	0	154	0	0	154	0	309	0	0	0	0	0	154	0	0	0	154	154	0	0	154	0	0	0	0	0	0	0	0	154	0	0	154	0	0	309	309	309	154	0	309	154	0	0	0	0	0	0	0	463	0	154	0	0	309	0	154	309	0	0	772	0	463	0	0	0	0	0	0	0	0	154	154	0	154	0	0	154	0	0	0	0	0	0	0	309	0	0	0	0	0	0	0	154	154	0	0	0	154	0	0	0	0	0	0	0	0	309	0	0	309	0	154	0	0	154	0	154	463	0	0	0	0	0	0	154	0	0	0	0	0	0	154	154	0	0	0	0	0	0	154	0	0	0	0	0	0	154	154	772	463	154	0	0	927	0	0	0	0	0	618	309	154	0	154	0	154	0	0	0	0	0	0	0	618	0	0	0	0	0	0	0	0	0	154	0	154	154	0	0	154	0	0	0	154	154	0	0	0	0	154	0	0	0	0	0	309	0	0	0	154	154	309	772	0	309	154	0	154	0	0	463	154	0	0	154	154	0	0	154	154	0	0	154	618	0	0	309	0	154	154	0	0	0	154	0	0	0	154	309	0	0	0	154	309	0	309	0	0	0	154	0	0	0	0	154	0	0	0	154	0	0	0	0	0	154	0	0	0	309	0	154	0	0	772	0	154	0	0	0	0	0	154	463	0	0	0	0	0	154	0	0	309	0	154	0	0	0	0	0	0	0	0	154	154	309	0	0	0	154	0	0	0	309	154	0	0	0	0	0	0	0	0	0	0	0	0	154	0	0	0	0	154	618	309	154	0	0	772	0	0	0	0	154	0	0	0	0	0	154	0	0	0	309	0	0	0	0	0	154	0	154	0	0	309	0	0	0	0	0	0	154	0	154	0	0	0	0	154	309	0	154	0	0	0	0	0	0	0	0	309	0	154	0	0	154	0	0	154	0	0	0	0	0	0	463	0	0	0	0	0	154	0	0	0	0	0	0	154	309	0	154	463	0	0	154	0	0	0	0	309	0	0	309	0	0	0	0	0	0	0	0	0	309	154	0	0	0	154	0	0	0	0	0	154	0	0	0	154	154	0	154	154	0	154	618	0	0	0	309	0	0	0	309	0	0	0	0	309	154	0	154	0	154	154	0	0	0	0	309	0	0	309	0	0	0	0	0	0	0	0	309	154	309	0	0	0	154	0	0	309	154	0	0	0	0	154	0	154	309	0	154	0	0	0	0	0	0	0	0	309	0	154	0	0	0	0	0	0	0	0	154	0	0	0	0	0	0	0	0	154	0	154	0	154	154	154	0	154	0	0	154	154	0	0	0	0	0	0	0	0	463	0	0	0	309	154	0	618	0	0	0	154	154	309	0	0	154	0	0	0	0	0	0	0	0	0	0	0	0	0	0	0	0	0	154	154	0	154	0	154	0	0	154	0	772	0	0	0	0	0	0	0	0	154	0	154	154	0	154	0	0	0	0	0	0	154	154	0	154	0	0	0	0	0	0	154	154	154	309	154	0	0	0	154	0	154	154	0	0	0	0	309	0	154	0	0	0	154	154	154	0	309	154	154	154	0	0	772	0	0	0	309	0	0	0	0	0	154	154	154	0	0	309	0	0	309	0	618	154	0	0	0	154	0	154	0	0	0	0	0	0	0	0	309	0	0	0	0	0	0	0	0	0	154	154	0	0	0	0	0	0	0	0	0	154	154	0	0	0	0	0	0	0	0	0	0	0	154	154	154	154	0	772	309	154	154	0	0	309	154	618	0	0	0	154	0	0	154	154	154	0	0	0	0	154	0	154	618	0	0	0	0	0	0	154	0	154	154	0	0	0	0	154	0	0	0	0	0	0	154	0	0	0	154	0	0	618	0	154	0	0	0	154	154	0	0	0	0	0	772	309	0	0	0	0	0	0	0	154	0	154	154	0	0	0	0	0	154	154	0	0	0	154	0	0	463	154	154	154	0	309	309	0	154	0	0	0	0	309	0	0	0	0	0	0	0	0	0	0	0	0	0	0	0	0	154	154	309	0	0	0	309	0	0	154	0	154	0	154	0	0	0	154	0	154	0	0	0	309	0	0	0	0	0	154	0	0	0	0	0	0	0	154	0	309	0	309	0	0	154	463	0	0	0	0	154	154	0	154	0	154	154	0	0	0	0	0	0	0	0	0	309	154	154	0	154	0	154	0	309	0	154	154	0	0	0	309	0	0	154	0	154	0	0	0	0	309	0	154	0	154	154	0	0	0	0	154	0	0	0	0	0	154	0	463	154	0	154	154	154	309	309	0	154	0	0	154	0	0	0	1.08e+03	0	0	154	0	0	309	0	154	154	154	154	0	0	0	0	0	154	0	0	0	0	0	0	0	0	0	0	154	0	463	0	0	0	0	0	0	309	0	154	154	0	0	0	154	0	309	309	0	154	0	0	0	309	0	0	154	0	0	0	927	463	154	0	0	0	309	0	0	0	0	0	154	0	154	154	0	154	0	0	618	154	154	154	0	0	0	0	0	154	0	154	154	0	0	309	0	0	0	0	309	0	0	0	0	154	0	0	154	0	154	0	0	0	154	154	0	0	0	0	0	309	0	0	154	0	0	154	0	0	0	0	0	0	0	0	0	0	0	0	0	154	154	0	463	0	0	0	0	0	0	0	154	0	0	154	0	0	0	154	0	154	309	0	0	0	0	0	0	0	154	0	154	0	309	154	0	0	0	0	0	0	309	0	0	0	0	0	0	0	0	0	154	0	0	309	0	0	0	154	154	0	0	0	154	618	0	0	0	0	0	154	0	0	0	0	0	154	0	154	0	154	0	0	154	0	0	0	0	154	154	0	0	0	0	0	154	154	0	0	154	0	0	0	0	154	0	0	0	1.85e+03	0	0	0	0	0	309	0	463	0	154	0	0	154	0	0	154	154	0	309	0	0	0	0	0	0	0	0	0	0	154	154	0	0	463	0	0	0	0	0	0	618	0	0	0	0	463	0	0	0	0	154	0	0	0	0	0	0	0	0	0	0	0	0	0	0	0	154	0	154	0	0	0	0	0	0	0	0	0	0	154	0	154	154	154	0	0	0	0	0	0	0	0	0	0	154	154	309	154	0	0	0	0	0	154	0	0	0	309	0	154	772	0	154	0	0	154	309	0	0	0	0	0	154	0	0	0	154	154	0	154	0	0	0	154	154	0	154	0	0	0	309	0	0	0	154	0	0	154	0	0	154	0	0	0	0	0	154	0	0	0	154	0	0	0	0	0	0	0	0	0	0	0	0	0	0	0	0	0	0	0	0	0	154	154	0	0	0	0	309	0	0	0	0	0	154	463	154	0	154	0	0	309	0	154	154	0	309	0	154	0	0	0	154	0	0	0	0	0	0	0	0	0	0	0	154	463	154	0	154	309	0	309	0	0	154	154	0	0	0	0	0	309	309	0	463	0	0	154	0	0	0	0	0	0	154	154	0	0	0	0	0	154	0	0	0	0	0	0	0	0	0	154	0	0	0	0	0	0	154	0	0	154	154	0	0	0	154	0	309	0	0	154	0	309	154	0	154	0	0	0	0	0	154	0	0	309	0	154	0	0	0	0	0	154	154	154	0	0	0	0	0	0	0	463	309	0	0	0	0	0	463	0	0	0	154	0	0	154	154	154	0	309	309	154	154	154	0	154	0	0	0	309	154	0	0	0	618	0	0	0	154	309	0	0	154	0	154	0	0	463	309	154	0	154	0	0	0	0	0	0	0	0	0	154	154	0	0	0	0	154	154	0	0	0	0	0	0	154	154	0	0	0	0	463	0	0	0	0	0	154	0	0	154	0	0	0	154	0	0	0	154	154	154	0	0	154	0	0	0	309	0	0	309	0	154	0	0	0	0	154	0	0	0	0	0	0	0	0	0	0	154	309	0	0	0	0	0	154	0	154	309	0	0	0	0	0	0	0	0	0	618	154	0	0	0	0	0	154	309	0	154	0	309	0	463	0	154	0	0	0	0	309	0	0	154	0	0	0	0	0	0	0	309	0	0	154	0	309	0	154	0	309	154	618	0	0	0	0	0	0	0	309	154	309	0	0	463	463	0	154	0	154	309	0	154	0	0	0	0	154	0	0	0	154	463	154	0	0	0	0	0	0	0	0	0	0	0	0	0	309	0	154	154	0	0	154	463	0	0	0	0	0	0	0	0	463	154	309	0	154	463	0	0	0	0	0	463	0	154	309	0	0	0	0	0	0	618	154	0	0	154	0	0	0	0	0	0	0	0	0	0	0	0	0	309	0	154	0	154	309	0	0	772	0	0	309	0	463	0	154	154	0	0	154	309	0	0	154	0	0	0	309	154	154	154	0	0	154	154	154	309	618	309	0	0	0	0	0	0	0	0	0	309	0	0	0	0	154	0	154	0	0	309	0	0	0	463	0	0	154	0	0	0	0	0	0	0	0	0	154	0	0	0	154	154	0	0	0	0	0	0	0	0	0	463	0	309	154	154	154	0	154	0	0	0	0	0	154	154	0	0	0	0	154	0	0	0	0	0	0	0	0	0	0	0	154	154	0	154	309	0	154	309	0	154	154	154	0	0	0	154	0	0	0	0	0	0	154	0	0	0	0	0	0	154	0	154	0	0	0	0	0	0	0	0	0	0	0	0	0	0	0	0	154	0	927	309	0	154	0	154	0	154	154	0	0	0	0	0	0	0	0	0	0	0	0	0	772	0	154	0	0	0	0	154	0	154	154	0	0	309	154	0	0	0	0	0	154	0	0	0	0	154	0	0	154	154	0	0	0	0	0	154	154	154	154	0	0	0	0	0	309	154	0	154	309	0	0	0	309	0	0	0	0	0	0	0	154	0	0	309	0	0	0	0	0	0	0	154	0	0	154	0	154	463	0	154	0	0	0	154	0	463	0	0	0	0	0	309	463	0	154	154	0	309	0	0	0	0	0	154	0	154	0	0	154	0	0	0	154	0	0	154	463	309	0	154	0	0	0	0	0	0	0	0	309	0	154	0	0	0	0	0	154	0	0	0	0	154	0	0	309	154	0	0	0	0	154	154	0	154	618	0	0	0	154	0	0	0	154	154	0	0	0	0	0	0	0	0	154	0	0	0	0	0	154	309	0	0	0	154	154	0	0	154	0	0	0	0	154	0	309	154	0	154	0	0	0	0	0	154	0	0	0	0	154	0	0	154	309	154	0	154	309	0	0	0	0	0	154	0	154	0	154	0	0	0	154	0	0	309	0	0	0	309	463	0	0	0	309	154	0	309	0	0	309	0	154	0	0	463	0	0	0	0	0	0	0	0	0	0	154	0	0	154	309	0	0	154	0	0	0	154	154	0	0	309	0	0	0	154	154	0	309	309	0	0	154	0	0	154	0	0	927	463	309	0	0	0	0	0	0	0	0	0	154	0	154	154	0	0	0	0	0	0	0	154	0	0	0	154	0	0	154	154	154	154	0	0	0	309	0	0	0	154	154	154	0	0	0	0	0	0	0	0	463	0	309	0	154	0	0	309	0	0	463	0	0	0	0	0	0	0	0	0	0	0	0	0	154	0	154	0	0	0	0	0	463	0	309	0	309	463	154	463	309	154	0	0	154	154	309	154	309	154	0	154	309	0	0	0	309	0	0	0	154	0	0	154	154	154	0	0	0	154	154	309	0	0	154	154	0	0	0	0	154	0	0	309	154	0	309	0	0	0	0	0	0	154	0	154	0	0	154	154	154	0	0	0	0	154	0	0	154	154	0	309	0	0	154	0	154	0	0	0	0	0	154	0	0	154	0	0	154	0	154	0	0	0	0	0	0	0	154	309	0	0	0	0	309	309	309	154	0	0	0	463	0	309	309	0	0	0	0	0	0	0	309	154	0	0	0	0	0	0	0	154	154	0	0	0	0	154	0	0	0	154	0	0	154	0	0	0	0	154	0	154	0	0	154	154	154	0	0	154	0	154	0	0	154	0	0	0	0	154	0	0	0	0	309	0	154	463	154	0	309	0	0	0	154	0	154	0	0	0	0	0	0	0	0	154	0	0	0	0	309	0	154	463	154	154	0	309	309	0	0	0	0	0	0	0	0	0	154	154	0	0	0	0	0	154	0	154	0	0	0	0	154	0	0	154	0	0	309	0	154	154	0	0	0	0	463	154	0	0	154	0	0	154	154	154	154	154	0	0	0	309	0	0	0	0	0	0	0	0	0	0	0	0	0	154	154	154	0	0	0	0	154	0	0	154	0	0	0	0	0	309	0	0	0	0	154	154	0	0	0	0	154	0	309	0	309	0	0	0	154	154	0	0	0	0	0	0	154	0	0	154	0	154	0	154	0	0	0	0	0	154	0	0	0	0	0	154	154	0	0	154	0	154	0	0	0	0	0	0	0	0	154	0	154	154	0	0	154	154	0	0	154	0	0	154	0	0	0	0	154	0	0	0	309	0	154	0	154	0	0	0	0	0	0	0	0	463	0	0	0	154	0	0	0	154	463	154	154	0	0	154	0	0	309	0	0	0	0	0	0	0	154	0	0	0	0	0	0	0	0	154	0	463	0	154	0	0	309	0	0	0	0	154	0	309	0	618	0	0	0	309	0	0	154	309	154	0	154	0	154	0	0	0	0	0	0	154	463	0	0	927	618	0	309	154	154	154	0	154	0	0	0	154	309	0	0	0	0	154	0	0	0	0	0	0	0	0	154	0	154	0	463	309	0	0	0	309	618	0	0	0	0	463	0	0	0	0	0	154	0	309	0	154	0	154	0	309	0	0	154	618	463	0	0	154	0	0	0	154	0	154	0	463	618	0	0	0	0	0	0	0	309	154	0	0	0	0	0	0	0	0	0	154	0	0	0	0	0	154	154	154	0	0	154	0	0	0	0	0	154	154	0	0	154	0	0	0	0	0	0	154	0	0	154	0	0	154	154	0	0	463	0	0	154	0	0	0	0	0	154	0	0	0	0	0	0	0	0	0	154	0	0	0	0	0	309	618	0	0	154	0	0	0	0	0	0	154	154	0	0	154	154	0	0	0	0	0	0	309	0	0	154	0	0	0	0	0	0	2.32e+03	154	0	0	154	309	0	309	0	0	154	154	154	0	154	0	0	309	0	0	0	0	463	309	0	154	154	0	0	154	0	0	0	0	0	0	0	309	0	0	0	0	0	0	0	154	0	154	0	0	463	0	0	0	154	0	0	0	154	154	0	0	0	0	0	0	0	309	154	0	0	0	0	154	154	0	0	0	0	0	0	618	154	0	0	0	0	0	154	0	0	0	0	309	0	154	0	154	309	0	0	0	0	0	0	0	154	309	0	0	0	154	309	0	154	0	0	0	0	0	0	0	0	0	0	154	0	154	0	0	0	0	309	0	0	0	154	0	0	154	0	154	154	154	0	0	154	0	154	0	0	154	0	0	0	154	0	154	618	0	0	0	154	154	154	154	309	0	154	0	0	0	154	0	309	0	0	0	154	0	154	0	0	463	154	463	0	0	0	0	0	0	154	0	0	0	154	0	0	0	309	0	154	0	154	0	0	0	0	0	0	0	0	0	0	154	0	0	0	0	0	0	0	154	0	154	154	309	154	0	0	0	0	154	154	0	0	309	0	0	0	0	0	0	0	309	0	0	309	0	0	0	0	154	0	309	0	0	0	0	0	1.08e+03	0	0	0	0	0	0	0	154	0	0	154	154	0	154	0	0	0	154	0	0	154	0	0	0	0	154	0	0	0	309	0	0	154	0	0	154	0	0	0	0	154	0	0	0	0	0	0	0	463	0	0	0	154	0	0	0	0	0	0	0	0	0	0	0	0	0	0	0	0	0	0	0	154	0	0	0	0	0	0	0	0	154	0	154	154	0	154	0	0	0	309	154	0	309	0	0	154	0	0	0	0	463	0	0	0	0	0	0	0	309	0	0	0	0	309	0	154	154	0	0	0	309	0	0	154	154	0	0	154	0	154	154	154	0	0	0	0	0	154	0	309	0	154	154	0	0	0	0	154	309	0	0	154	0	0	0	154	0	463	0	0	0	0	0	772	0	309	0	154	154	772	463	0	0	0	0	309	0	0	0	0	0	0	0	0	0	0	463	154	154	0	154	0	0	0	309	0	154	154	0	0	0	309	0	309	0	0	0	0	0	0	309	154	309	0	0	154	0	309	0	0	0	0	0	0	0	0	154	309	0	0	0	463	0	154	154	0	154	309	0	618	0	0	154	309	154	0	0	0	309	154	0	0	154	0	0	154	309	154	0	0	154	154	0	0	0	0	0	154	154	0	0	0	309	0	0	0	0	0	0	154	0	154	0	0	154	0	0	463	0	0	0	0	0	154	0	0	0	0	0	309	309	0	0	0	0	0	0	154	0	154	0	154	0	0	0	0	0	0	0	0	309	154	154	0	0	154	309	0	0	154	0	463	0	0	0	0	0	0	154	0	0	0	0	0	0	0	309	154	0	0	154	154	0	154	154	0	154	463	154	0	0	0	154	154	0	0	0	154	0	0	0	0	0	0	0	0	309	618	309	154	309	0	154	0	154	0	0	0	154	154	463	0	0	0	772	0	0	0	0	0	0	0	0	154	0	309	0	0	309	0	0	309	154	0	154	0	154	154	0	0	0	309	0	0	0	0	154	0	0	0	0	0	0	154	0	0	154	0	0	0	154	154	0	0	0	0	0	154	154	0	0	0	154	0	0	0	0	0	0	154	0	0	0	0	0	0	0	154	154	0	0	0	0	0	0	154	0	309	0	154	0	154	154	0	154	0	0	0	0	0	154	0	0	0	0	0	0	154	0	0	154	0	154	0	0	0	0	0	154	0	0	0	0	0	154	0	154	0	154	154	154	0	0	0	0	0	0	0	0	0	0	0	309	0	0	0	154	463	0	0	0	0	0	0	0	0	0	154	0	154	309	0	309	154	0	309	0	0	0	618	0	0	0	154	154	0	154	154	0	0	0	0	0	0	309	0	0	0	0	0	0	0	0	0	0	0	0	154	0	154	154	0	0	154	154	154	0	0	0	309	0	0	0	154	154	154	154	154	0	309	154	154	0	0	0	0	0	0	0	0	0	0	154	0	0	309	0	154	463	0	0	154	0	0	0	0	0	0	0	0	154	0	154	309	154	309	0	309	0	0	0	0	0	0	0	0	0	0	0	0	0	0	154	0	0	0	0	0	0	154	0	154	0	463	0	463	0	0	0	0	0	0	0	0	0	309	0	0	0	309	0	0	154	154	463	0	0	154	154	618	0	0	154	0	0	0	463	0	154	772	0	0	0	0	0	309	0	154	463	154	0	154	0	154	0	0	0	0	1.24e+03	309	154	0	154	0	0	0	0	154	0	0	0	154	618	0	0	0	0	0	0	154	0	154	0	0	0	0	154	0	154	154	0	0	0	0	0	0	0	0	309	309	0	154	0	154	0	0	772	154	0	0	463	0	0	154	0	0	0	463	0	0	0	0	0	618	0	0	0	0	0	0	154	0	0	0	0	0	0	0	0	0	154	0	0	0	0	154	0	463	0	0	0	0	0	0	0	0	0	154	772	0	309	0	0	0	0	618	0	0	0	0	154	0	309	0	0	309	309	618	309	309	0	0	0	0	0	154	0	0	154	0	309	0	0	0	0	0	154	0	0	0	154	0	0	0	154	463	0	154	154	0	154	0	463	154	154	0	0	0	0	0	0	0	0	0	0	154	0	154	0	0	0	0	154	0	309	0	0	154	0	0	0	0	0	154	309	309	0	0	0	0	154	154	0	618	0	154	154	0	0	0	0	0	1.39e+03	463	154	0	0	154	154	0	309	309	0	0	0	772	0	772	0	154	154	0	0	0	0	154	0	0	0	0	0	0	0	154	0	0	0	0	0	0	0	154	0	309	0	154	0	0	0	0	0	154	0	0	0	0	0	0	154	154	0	0	0	0	0	0	0	154	0	154	0	0	0	0	154	154	0	0	309	0	309	154	0	0	0	0	0	0	0	0	0	154	0	0	0	0	0	0	0	0	0	0	0	154	0	309	0	154	154	0	154	0	0	309	0	0	154	0	0	0	0	0	0	0	0	0	154	0	0	154	309	0	0	0	0	154	0	0	0	154	0	0	0	0	0	0	0	0	0	0	0	0	0	154	0	309	0	154	0	0	0	0	0	0	154	154	0	0	0	154	0	0	154	0	0	309	154	154	0	618	0	0	154	154	309	0	0	0	0	0	0	0	0	0	0	0	0	0	0	154	154	0	0	0	0	154	154	0	0	0	0	154	0	0	0	0	463	0	463	0	0	0	0	0	0	0	0	154	0	0	0	0	0	0	154	0	0	0	154	154	154	154	0	0	0	154	0	0	0	772	154	154	309	154	0	0	0	463	154	0	0	0	0	154	309	154	0	154	0	772	0	0	0	154	154	0	0	0	154	772	0	0	0	0	0	0	0	0	0	0	0	154	154	154	0	0	0	154	0	0	154	0	0	154	0	309	0	0	0	0	309	154	0	309	309	0	0	309	0	0	309	0	0	0	0	0	0	154	154	0	154	0	0	0	154	0	0	0	0	0	0	0	0	0	154	309	154	154	0	0	0	0	0	0	309	154	0	0	0	0	0	154	0	154	0	0	0	0	0	0	0	0	154	0	154	0	0	0	154	0	154	0	309	0	0	0	463	0	0	309	0	309	154	0	309	0	0	309	0	0	309	154	0	0	0	154	154	0	0	0	154	0	0	0	0	0	0	154	0	0	0	0	154	0	309	0	309	0	154	0	0	0	0	0	0	309	0	0	0	0	154	0	309	0	0	0	0	0	154	0	0	154	0	0	0	0	0	0	154	0	0	154	0	0	0	0	0	0	0	0	0	0	0	0	0	0	0	0	0	0	0	0	0	0	0	154	0	0	0	0	0	0	0	0	154	154	154	0	0	0	154	0	309	0	154	0	154	0	0	0	0	154	154	0	0	154	0	0	0	0	0	309	0	0	154	0	309	0	0	0	0	0	154	463	0	309	309	154	0	0	0	0	0	154	154	0	0	0	0	0	0	0	0	0	154	0	0	0	0	0	463	0	154	0	0	154	0	463	0	0	0	0	154	463	154	0	0	0	309	154	0	0	154	0	618	154	0	0	0	0	0	0	0	0	0	0	0	0	154	0	0	0	0	0	463	154	0	0	927	154	154	0	0	463	0	772	154	0	0	0	0	154	309	0	309	463	154	0	0	0	154	0	0	0	0	154	0	0	154	0	0	0	0	154	0	0	0	154	0	0	0	0	0	0	0	0	0	154	0	0	0	154	154	0	154	0	0	154	0	0	0	0	154	0	309	0	463	0	0	0	154	154	0	154	0	0	0	0	0	154	0	154	0	0	0	0	309	0	154	0	0	0	0	463	154	0	154	154	0	0	0	0	309	154	0	154	0	0	309	0	154	0	0	0	0	0	154	154	0	154	154	618	0	154	154	0	0	309	0	0	0	154	154	0	463	0	309	0	0	0	0	0	0	0	0	0	154	154	0	463	0	0	0	154	154	0	154	0	0	309	0	0	0	0	0	0	0	0	0	0	0	0	0	0	0	0	154	154	0	0	0	0	0	0	0	0	0	0	0	0	0	0	0	154	0	154	154	0	0	154	154	0	0	0	0	0	0	154	0	154	0	154	0	0	0	0	0	0	618	309	463	0	0	0	0	0	0	0	0	0	0	0	154	0	0	0	0	154	154	0	0	309	154	0	0	154	154	0	0	0	309	154	309	0	0	154	154	154	0	154	154	309	0	0	0	154	0	309	0	0	0	618	0	0	0	0	0	154	0	0	618	0	0	0	154	0	0	154	0	154	0	0	0	0	154	0	0	154	0	154	0	154	154	0	154	0	0	0	154	154	0	0	154	0	154	0	0	154	154	0	0	0	0	0	463	0	0	309	309	154	0	0	154	309	309	0	0	154	0	0	0	154	0	309	0	0	0	0	0	0	309	0	0	0	0	154	154	154	0	0	0	154	0	0	0	0	0	0	154	0	0	0	0	154	0	154	154	0	154	0	154	0	0	0	154	0	0	0	0	0	0	0	0	154	618	0	463	0	0	463	0	154	309	0	0	0	154	0	309	0	0	0	154	0	0	154	0	0	463	154	0	0	0	463	0	0	0	154	0	0	0	463	0	0	0	0	0	0	0	0	0	0	0	0	0	154	154	0	0	0	0	0	0	154	0	0	154	0	0	309	0	0	0	0	154	463	154	154	0	0	0	0	0	0	0	0	463	0	154	0	154	0	154	154	154	0	154	154	309	772	0	154	0	154	309	0	154	0	0	0	0	0	0	0	0	0	154	154	154	0	0	0	0	154	0	0	0	0	0	309	0	0	0	309	0	0	0	0	0	0	309	0	0	0	309	0	154	0	0	154	0	154	0	463	0	1.08e+03	0	0	0	0	0	0	154	0	0	0	0	154	154	0	154	0	0	0	154	0	0	0	0	309	0	463	0	0	0	154	0	0	0	154	0	0	0	0	0	0	0	0	0	0	154	0	0	309	0	0	154	154	0	0	0	154	154	309	154	618	154	463	0	0	309	0	0	0	154	0	309	463	0	154	0	0	0	0	154	0	154	0	309	0	0	0	0	0	0	0	0	309	0	154	0	463	0	463	0	0	0	309	0	0	0	0	0	0	772	0	0	0	0	154	0	0	154	463	0	0	154	0	0	309	154	0	0	154	0	154	0	309	0	154	0	154	0	309	0	0	0	0	0	0	0	0	0	0	0	0	0	309	0	0	309	0	0	0	0	0	0	618	0	0	0	0	0	154	0	0	0	0	0	154	0	0	154	0	309	0	154	0	0	0	0	0	0	0	0	618	0	0	0	0	0	0	0	0	0	0	0	0	154	0	0	0	154	0	0	0	0	0	154	0	463	618	154	0	154	0	0	154	0	0	0	0	154	154	0	0	0	0	0	309	154	0	154	154	0	154	0	0	0	309	0	0	0	0	0	0	0	0	0	0	0	0	0	154	0	0	0	0	154	0	0	0	0	0	154	0	0	0	154	0	0	0	154	309	1.08e+03	0	154	0	0	0	0	0	0	0	618	0	0	0	154	0	0	154	0	309	0	0	0	154	0	0	0	154	0	0	0	0	0	0	0	154	0	0	0	0	154	0	154	0	154	0	0	0	0	0	0	0	0	154	154	0	0	618	0	463	0	154	0	154	0	0	0	0	0	0	0	0	0	0	0	0	0	0	154	0	154	463	0	0	0	0	0	0	0	0	0	154	0	154	463	0	0	154	154	0	0	0	154	0	154	154	0	463	0	0	0	0	0	0	0	0	0	154	0	154	0	0	0	154	309	0	0	154	154	309	0	154	0	0	0	0	0	0	0	0	0	154	154	309	0	154	154	0	154	0	0	0	0	618	154	0	0	0	309	154	154	0	0	154	927	0	0	0	154	0	309	0	0	0	0	0	0	0	154	0	154	0	154	154	0	0	0	0	154	0	154	0	0	0	463	154	154	0	0	0	0	0	0	0	0	0	0	154	0	309	0	0	154	0	0	0	0	0	154	154	154	154	0	154	0	0	0	154	0	309	0	154	0	0	0	0	0	0	0	309	0	0	0	309	0	0	0	0	0	309	0	154	0	0	0	154	0	0	0	0	0	0	154	0	154	0	0	154	154	309	0	463	309	0	0	0	0	0	0	154	0	0	0	154	927	0	0	0	154	0	0	0	0	0	309	0	0	154	154	0	0	309	0	0	154	154	0	154	0	0	0	0	0	0	0	154	154	0	0	0	0	0	0	0	0	0	0	0	154	154	0	154	0	154	0	0	0	0	0	0	0	309	0	154	154	0	0	0	309	0	0	0	463	0	0	0	463	1.08e+03	0	0	0	0	154	0	154	0	0	309	0	154	0	0	309	0	0	154	309	309	0	0	154	0	0	0	0	0	154	0	0	154	0	0	154	463	0	154	154	0	0	0	0	0	0	154	0	0	309	772	0	0	0	154	0	309	154	463	0	0	154	0	0	0	0	154	0	0	0	0	0	0	0	0	154	0	0	0	0	0	0	0	463	618	154	0	154	154	0	0	154	0	0	154	0	154	0	154	154	154	154	0	0	154	0	0	0	0	0	0	463	154	0	0	0	0	1.24e+03	0	154	0	927	154	0	154	154	154	0	0	0	154	0	154	154	309	0	154	463	0	463	154	0	0	0	154	154	0	309	0	0	154	154	0	0	0	154	0	0	0	0	0	0	0	154	0	0	0	0	0	154	309	0	0	0	0	0	0	0	154	0	463	0	0	0	154	0	0	0	154	0	0	0	0	0	0	0	154	0	0	0	154	309	0	0	154	154	0	0	309	154	0	0	0	0	0	0	0	0	0	0	0	154	0	0	0	0	0	0	0	154	0	154	154	154	154	0	0	0	0	0	0	309	0	0	0	154	0	154	0	154	154	154	0	0	0	0	154	0	0	0	0	0	0	154	154	0	154	0	154	0	154	309	0	0	154	0	0	154	0	0	0	154	154	0	154	0	0	0	154	309	0	154	0	0	0	0	463	0	309	0	0	0	0	154	0	0	0	0	0	154	154	154	0	309	0	0	463	0	154	154	154	0	154	0	0	0	0	0	0	0	154	0	0	154	0	154	0	0	154	0	0	154	0	463	463	0	0	0	0	0	0	309	0	0	309	154	154	0	154	463	0	154	154	154	309	154	0	772	154	154	0	0	154	0	0	154	154	0	0	0	0	0	0	463	0	0	0	0	154	0	0	0	0	0	0	618	0	0	0	0	0	0	0	0	0	0	0	0	0	0	0	309	309	154	463	154	309	154	0	0	0	154	0	154	0	0	0	154	0	0	0	0	0	0	0	154	0	309	0	0	154	0	154	0	0	0	0	154	0	0	0	0	0	0	0	154	0	309	0	154	0	463	0	0	154	0	0	309	0	0	0	0	154	0	0	0	154	154	0	154	0	0	309	0	154	309	0	154	0	309	154	0	0	0	0	0	0	0	154	463	0	463	309	0	154	0	0	154	154	154	0	0	463	0	0	0	0	0	0	0	0	309	0	0	154	0	154	0	0	0	0	0	0	0	0	0	0	154	0	154	0	0	309	154	0	0	154	0	0	0	154	0	154	0	0	0	0	0	0	618	0	0	0	0	0	0	927	0	0	0	154	0	309	463	0	0	154	0	0	0	0	154	0	0	0	0	0	154	772	0	0	0	0	0	309	0	0	0	0	0	463	0	0	0	154	154	0	0	0	154	0	0	0	0	0	0	154	0	154	154	0	0	0	0	0	0	0	0	0	0	0	927	0	0	0	0	0	0	0	0	0	154	0	154	0	0	0	0	0	0	0	0	0	463	0	154	0	154	0	0	0	0	309	154	154	0	154	154	0	0	0	0	0	0	154	0	0	0	0	0	0	309	0	0	0	0	154	154	0	0	463	0	0	618	0	0	0	0	0	0	0	0	0	309	0	309	0	0	0	0	0	0	0	0	0	0	0	154	0	0	0	0	0	0	0	0	0	154	0	154	0	0	0	0	0	0	154	618	0	0	154	0	0	0	0	0	0	0	0	154	154	463	0	0	0	154	0	154	309	0	0	0	0	0	0	0	309	0	0	0	0	0	0	154	0	0	0	0	0	0	0	0	0	0	0	0	154	0	0	154	154	309	0	309	0	0	618	0	0	0	0	0	0	0	0	0	0	0	0	0	154	154	0	0	0	0	154	0	0	0	154	154	0	0	0	0	0	0	0	309	0	0	154	0	154	154	0	154	0	154	0	0	0	0	154	0	154	0	0	309	0	154	0	0	309	154	0	0	154	0	0	0	0	0	154	0	0	0	154	0	154	0	0	154	0	0	0	0	0	0	154	154	0	0	0	0	154	0	463	154	0	0	0	154	154	154	154	0	0	309	0	309	0	0	0	154	0	0	0	0	463	0	463	0	0	0	0	0	0	0	154	154	0	0	0	154	154	154	0	154	0	463	0	0	0	309	0	0	0	0	154	0	0	0	154	772	0	0	154	0	309	618	0	0	154	154	154	772	0	0	154	0	0	0	0	0	0	0	0	463	0	154	0	0	154	0	0	0	154	0	0	154	309	0	0	0	0	309	309	0	154	309	0	0	0	0	154	0	0	154	154	0	154	0	0	0	0	0	0	0	309	0	309	0	154	154	154	154	309	0	0	0	0	0	0	309	0	618	0	0	154	0	0	154	0	0	0	0	154	154	154	0	154	154	0	0	0	154	0	0	154	0	154	0	0	0	154	0	0	0	0	0	154	0	154	0	0	0	154	0	0	0	0	0	0	0	463	154	154	0	0	0	154	0	0	0	154	0	463	0	0	154	0	0	0	0	0	0	154	0	0	154	0	154	0	0	0	0	154	0	0	0	154	0	154	0	0	0	0	0	0	309	0	0	0	0	0	0	0	0	0	0	0	0	0	154	0	0	0	0	154	154	0	0	0	0	309	0	0	0	0	0	0	0	0	154	154	0	0	0	0	154	154	154	0	0	0	0	154	309	0	0	0	0	463	0	0	154	0	0	0	0	0	463	463	463	0	154	0	0	0	309	0	154	0	0	309	0	0	0	154	154	0	463	154	0	154	154	0	0	0	0	0	154	154	154	0	0	0	154	1.24e+03	154	927	0	0	154	309	0	0	309	0	309	0	0	0	0	0	154	0	0	0	154	0	0	0	0	0	0	0	0	0	309	0	154	0	0	0	0	463	0	0	0	0	0	154	0	0	0	0	0	0	0	154	0	0	0	0	154	0	0	0	0	0	0	618	0	0	0	0	463	0	154	0	0	154	0	0	309	0	154	309	154	0	0	0	154	154	0	0	0	0	1.39e+03	0	0	154	309	618	0	0	0	0	0	0	309	0	0	0	0	154	0	0	0	0	0	0	0	0	0	0	309	0	154	0	0	0	0	0	154	0	0	0	154	0	154	0	0	0	0	0	0	0	309	0	154	0	0	0	0	154	0	154	0	154	154	0	154	154	0	0	0	0	0	0	0	0	0	154	0	0	154	0	0	0	0	0	0	0	0	0	154	154	0	0	0	0	154	0	0	0	0	0	0	0	0	0	0	0	0	0	0	0	309	0	309	0	0	309	0	0	309	0	154	0	0	154	154	0	0	0	0	0	0	154	0	0	0	154	0	154	0	0	154	0	309	0	0	309	0	0	0	0	0	0	0	0	0	154	154	0	0	0	0	0	0	0	309	154	0	154	154	0	0	0	0	0	0	0	0	0	0	0	0	0	0	0	0	0	0	0	309	0	0	0	309	0	309	0	0	0	0	0	0	463	0	0	0	309	309	309	154	154	0	0	0	0	0	0	0	0	0	309	0	0	0	0	0	0	0	0	0	0	0	0	154	154	0	0	0	0	0	0	0	0	154	0	154	0	0	0	0	154	154	309	154	0	154	0	0	0	0	0	0	0	0	0	0	309	0	0	0	154	0	0	0	309	0	309	0	0	0	0	0	0	0	154	0	0	154	0	154	154	0	154	154	0	0	0	0	0	0	0	154	0	154	0	0	0	0	154	0	0	0	154	0	0	0	0	0	618	309	0	154	154	0	0	0	0	154	0	0	0	463	0	0	0	0	0	0	0	0	309	0	0	154	0	0	0	0	0	0	0	0	0	0	0	0	0	0	0	0	154	154	154	0	0	309	0	0	309	0	0	0	309	154	154	0	0	463	0	0	0	0	154	0	0	154	0	0	0	0	0	154	309	154	0	154	0	0	154	154	0	0	0	0	0	0	0	0	0	154	0	0	309	0	0	0	0	0	309	0	0	0	0	0	0	0	154	154	0	0	0	0	0	154	0	309	154	463	309	0	0	309	154	0	463	0	0	0	0	0	154	0	0	0	927	0	0	0	154	0	0	0	154	0	154	0	0	0	154	154	0	309	0	0	0	0	0	154	0	309	0	0	154	0	0	0	154	154	0	0	0	154	0	0	0	0	0	309	0	0	0	154	0	154	154	154	0	0	0	0	0	0	0	0	0	0	463	154	0	0	0	0	0	154	0	0	0	0	154	0	154	0	0	927	154	154	154	154	0	0	0	0	0	309	0	154	0	0	0	0	309	0	0	618	0	0	0	463	154	0	154	0	0	0	0	0	0	0	0	0	154	154	154	0	0	0	309	154	618	0	0	618	0	0	772	309	463	0	0	0	154	0	0	0	0	154	154	309	618	0	0	0	0	0	0	154	154	154	0	154	0	0	0	0	309	0	154	0	0	0	618	0	0	0	0	309	154	0	0	0	0	0	0	0	154	0	0	0	0	0	0	0	0	309	0	154	463	0	154	0	0	309	0	0	0	0	0	0	309	0	154	154	0	154	0	0	0	154	0	0	154	0	154	154	0	0	0	0	0	0	0	0	0	0	0	0	618	154	0	0	0	0	154	154	0	154	0	0	0	0	154	0	0	0	0	309	0	0	0	0	0	154	0	154	154	0	0	0	0	0	154	0	0	0	0	0	618	0	0	618	0	0	1.24e+03	0	154	309	154	0	0	154	0	0	0	0	0	0	0	0	0	0	0	309	309	0	0	154	154	0	0	154	309	0	0	0	0	0	0	0	154	0	0	0	0	0	0	154	0	0	154	0	0	154	618	0	309	309	463	0	0	0	154	154	154	309	154	0	0	0	0	154	0	154	0	0	154	309	0	0	0	154	0	0	0	309	0	154	0	0	0	0	0	0	0	309	0	772	463	0	0	0	0	0	0	0	309	0	0	0	0	0	0	0	0	154	0	0	0	154	154	0	154	0	154	0	0	0	0	154	309	0	0	772	0	0	154	0	154	0	0	154	0	0	0	154	0	309	463	0	0	0	154	0	0	0	0	0	154	0	0	0	309	0	154	0	0	154	309	154	0	154	0	154	0	0	0	0	0	154	0	0	0	309	154	0	0	0	154	0	0	0	0	0	0	0	154	0	0	0	0	0	0	0	0	0	463	154	0	0	154	463	0	0	309	0	154	0	0	0	0	0	0	154	0	463	0	154	0	0	0	0	0	0	0	618	309	0	0	0	0	0	0	0	0	0	0	0	0	154	0	0	0	0	0	154	0	0	0	0	0	0	0	0	0	0	309	0	0	154	0	309	0	154	0	309	0	154	0	0	463	154	0	0	0	0	0	0	0	0	154	0	309	309	154	0	463	0	0	463	154	0	0	618	0	0	0	0	0	154	0	154	309	0	0	0	154	309	0	0	0	0	0	0	154	0	0	463	154	0	0	0	0	0	0	0	0	154	0	0	0	154	309	309	0	309	0	0	154	0	0	309	0	154	154	0	309	0	0	0	0	0	0	154	0	154	0	309	0	463	0	0	154	0	0	0	0	154	0	154	0	0	0	0	0	154	0	0	0	0	0	0	0	0	154	0	0	0	0	0	0	154	309	0	154	0	0	154	309	0	0	0	0	154	309	0	0	0	0	0	0	0	154	0	0	0	463	0	154	0	0	0	154	0	0	0	154	309	0	0	0	463	0	0	154	0	0	0	154	154	154	463	154	0	309	0	0	0	154	0	0	0	154	0	0	0	0	0	154	0	0	927	0	309	154	0	0	618	0	0	0	0	0	0	0	0	0	0	0	0	154	0	0	0	0	309	0	0	0	0	154	0	0	0	0	0	154	309	309	0	309	0	0	309	0	0	0	0	0	618	0	463	0	154	0	0	0	154	309	0	309	154	463	0	0	618	154	0	0	154	0	0	618	0	0	463	618	0	0	309	0	0	0	0	0	154	0	309	0	0	0	154	0	0	0	0	309	154	0	0	0	0	0	0	0	0	154	0	0	154	0	463	0	154	0	309	0	0	154	0	0	0	0	154	0	0	0	463	154	0	0	0	154	0	0	0	0	0	0	0	0	0	463	154	0	0	154	154	0	0	0	463	0	0	0	0	154	0	0	0	154	0	0	0	0	0	0	0	0	0	0	0	154	0	154	309	0	0	0	0	0	154	0	154	154	154	309	0	154	0	0	0	0	154	309	0	0	618	154	0	0	0	0	0	0	309	0	772	0	0	0	309	0	0	309	0	0	463	309	0	154	0	0	309	0	0	0	0	0	0	0	0	0	0	154	0	154	154	463	0	0	0	0	0	0	0	0	154	154	0	154	154	0	0	0	618	0	0	154	154	0	0	0	309	154	0	309	0	0	0	0	0	0	463	0	154	0	463	154	0	0	0	0	154	0	0	0	0	0	0	0	0	0	1.08e+03	0	309	0	0	0	0	0	309	0	0	0	0	0	0	0	0	0	0	0	0	0	0	0	0	0	154	0	0	0	0	154	0	154	0	0	0	0	0	309	0	772	154	309	0	154	0	0	0	154	0	0	309	309	0	0	0	0	0	154	154	0	0	0	0	0	309	0	0	0	0	0	0	0	0	0	0	0	0	0	0	154	0	154	154	0	0	154	772	154	463	154	154	0	0	0	0	0	0	0	0	0	0	309	0	0	309	0	0	0	0	154	0	0	0	154	0	0	154	0	0	0	0	0	309	0	0	0	0	0	154	154	0	0	618	0	0	1.08e+03	0	0	618	0	309	0	0	309	0	0	154	154	0	0	463	0	0	0	0	154	0	154	0	0	154	0	0	0	0	0	618	0	154	0	154	0	0	0	0	0	0	0	0	309	0	0	154	0	154	0	0	0	463	0	309	0	0	0	0	154	154	0	0	0	0	154	154	0	154	154	0	0	0	0	0	0	154	0	154	309	0	154	0	0	0	0	0	0	0	0	0	154	0	154	0	0	0	0	0	154	0	0	463	0	0	0	0	309	0	0	0	0	309	154	0	0	0	154	0	154	0	309	0	0	772	0	618	0	0	0	0	309	0	0	0	154	0	154	0	0	463	0	0	0	0	309	0	0	154	0	154	0	0	309	0	463	309	0	0	0	0	154	0	154	0	154	463	154	0	0	154	154	154	0	0	154	0	0	0	0	154	0	0	154	0	0	0	309	0	0	0	0	309	154	154	0	0	0	154	0	0	154	0	0	0	0	0	0	0	0	0	0	0	0	0	0	0	0	0	0	154	0	154	0	463	0	0	154	0	0	0	154	0	154	309	0	0	0	0	0	0	154	0	154	0	0	0	154	154	154	0	0	154	0	0	309	0	0	0	0	0	0	0	0	0	154	0	0	0	0	309	0	0	0	0	0	0	0	0	0	309	0	0	154	0	0	463	0	0	0	0	0	0	0	309	0	0	0	0	0	0	463	0	154	0	0	0	0	0	154	0	0	154	0	0	463	0	0	0	0	309	0	0	0	0	154	154	154	0	154	154	463	154	154	154	0	0	0	0	0	0	0	154	0	0	0	309	0	0	0	0	0	0	0	463	154	0	154	0	0	0	154	0	772	0	0	154	0	154	0	309	309	0	0	154	0	0	0	0	0	0	0	0	154	0	0	309	0	309	0	0	0	0	0	0	0	0	0	463	0	309	0	0	0	154	0	154	0	0	0	0	0	154	0	154	0	0	309	0	0	0	0	0	0	0	0	0	0	0	0	309	0	0	0	0	0	0	0	0	154	309	0	0	309	154	463	0	154	154	0	0	309	0	154	154	463	154	0	154	0	0	154	0	154	154	0	0	0	309	0	309	154	154	0	0	0	0	0	154	0	309	154	154	0	309	0	772	154	0	0	154	154	0	154	309	0	0	154	463	0	154	0	0	0	0	154	0	0	154	0	0	154	0	309	0	0	0	0	0	0	154	0	0	309	0	309	0	0	0	0	0	0	154	154	154	0	0	0	154	0	0	154	0	154	154	0	0	0	154	0	154	0	0	0	0	309	0	309	154	0	0	0	0	0	154	0	0	154	0	0	154	154	0	0	0	618	154	154	154	154	0	0	154	309	0	0	0	0	0	0	0	0	0	0	0	0	0	0	0	0	0	0	463	0	0	0	0	0	0	154	154	154	0	0	154	0	0	154	0	309	154	154	154	0	0	463	154	0	618	154	154	154	0	0	0	0	309	154	0	0	0	0	0	154	0	154	0	0	0	0	154	0	0	0	0	154	0	0	0	309	309	0	0	309	0	0	154	154	154	0	463	0	154	0	0	0	154	0	0	0	0	0	0	0	154	0	0	0	0	0	309	0	618	463	0	154	0	309	0	309	0	463	0	309	0	309	154	0	154	463	0	0	0	154	0	0	309	0	154	0	154	0	0	0	0	0	154	0	0	463	154	0	0	0	0	154	0	154	0	0	0	0	0	154	0	154	154	0	0	154	154	0	0	0	0	309	154	0	0	0	0	0	0	0	154	0	0	309	463	0	154	0	0	154	154	0	154	0	0	154	0	0	0	309	154	0	0	154	0	0	0	0	0	0	0	0	154	0	0	0	0	154	0	0	0	0	0	0	0	154	0	0	0	0	0	154	154	0	0	0	0	0	154	154	0	0	0	0	0	0	0	0	154	154	0	0	0	0	154	309	0	154	0	309	309	0	0	0	0	154	0	0	309	0	0	0	0	154	0	0	309	0	0	0	0	309	772	0	0	309	0	0	154	154	154	0	309	154	0	0	0	154	154	0	309	309	0	0	0	0	154	0	0	309	154	0	1.08e+03	0	0	0	0	154	618	154	0	154	0	0	154	0	0	463	0	154	0	154	154	154	0	0	0	154	309	0	154	0	0	0	0	463	0	0	0	0	0	0	0	309	0	0	0	0	0	0	0	0	772	0	0	309	0	0	154	0	154	0	0	154	0	0	0	154	463	154	309	0	0	0	154	0	0	0	0	154	0	0	0	0	0	154	0	0	154	0	0	0	0	0	0	463	0	0	0	0	463	0	0	154	0	154	0	0	0	0	0	0	154	0	154	0	0	0	463	0	0	463	0	309	0	0	0	154	0	309	0	0	309	0	0	0	0	0	0	0	154	0	0	0	463	309	0	0	0	154	0	0	0	0	154	618	0	0	309	0	0	0	154	0	0	0	0	463	0	309	0	154	0	0	0	0	154	0	0	0	0	154	0	0	154	309	0	0	154	0	154	0	154	0	154	0	0	309	0	0	0	309	0	0	0	0	0	0	0	0	0	154	154	309	0	0	0	0	0	309	0	309	154	154	309	309	0	309	0	0	0	154	0	309	618	0	0	154	0	463	154	0	463	0	0	0	0	0	0	0	0	0	154	0	0	0	0	0	0	154	0	0	154	0	154	0	0	0	0	0	0	0	0	0	0	154	154	154	0	0	0	0	0	0	0	0	0	0	309	0	0	0	0	0	0	0	154	154	0	0	0	0	0	309	0	0	0	0	0	0	0	0	0	0	618	0	0	154	154	0	0	0	154	0	154	0	0	0	309	0	154	0	0	0	0	463	0	0	0	0	0	0	0	0	154	0	154	0	154	0	0	0	463	0	0	154	154	0	0	0	0	0	154	0	0	0	0	154	0	154	0	154	0	0	0	0	0	0	154	309	0	309	0	309	0	0	0	154	0	154	618	0	0	154	0	0	0	0	309	0	0	154	154	154	309	0	0	0	0	0	0	0	0	0	0	309	0	309	0	0	309	154	0	0	0	0	154	0	0	0	154	0	154	0	0	309	154	0	0	0	0	0	0	0	0	0	154	154	927	154	0	154	0	0	0	154	154	0	0	1.39e+03	154	0	0	0	0	0	154	0	0	0	463	0	0	154	0	0	0	309	0	0	0	0	0	154	0	0	463	0	0	154	154	0	0	0	0	154	0	154	0	154	154	0	0	0	0	0	0	154	0	0	154	154	0	0	0	0	0	154	154	154	0	0	154	0	0	309	309	0	0	154	154	0	0	0	0	0	309	309	0	0	154	0	154	154	0	309	0	309	0	0	0	0	154	154	0	0	154	0	0	0	0	0	154	0	0	0	0	309	0	0	0	0	154	154	309	0	0	0	154	0	154	0	0	0	0	0	0	0	0	154	0	154	0	309	0	154	0	0	0	0	309	0	0	154	0	0	0	463	0	0	0	154	154	0	0	0	0	0	0	154	0	0	0	0	0	0	154	0	0	154	0	0	0	309	0	154	0	0	0	0	154	0	309	0	154	0	154	0	0	0	0	0	0	0	154	0	0	0	0	0	154	154	154	0	154	463	0	154	0	0	154	0	0	0	0	154	0	0	0	0	154	309	0	0	0	0	154	309	0	0	154	0	0	0	154	154	0	0	309	154	0	0	0	154	0	0	154	463	154	154	154	154	0	0	0	154	309	0	309	0	0	0	0	0	154	0	0	0	0	154	0	0	0	0	0	0	0	309	618	0	0	154	0	463	0	154	0	0	0	0	0	0	154	0	0	154	0	0	154	0	0	0	463	154	0	0	0	154	0	0	0	154	0	0	0	309	0	154	154	0	0	0	0	0	154	0	463	0	0	0	154	0	0	154	0	154	154	0	0	0	0	0	154	0	154	154	0	0	154	0	0	154	0	0	0	0	0	0	0	0	0	154	0	0	154	154	0	0	0	154	0	0	0	154	309	0	0	0	0	0	0	309	154	154	309	0	0	0	0	0	0	154	309	0	154	0	154	154	0	0	0	0	0	0	0	0	0	0	0	618	154	154	0	154	0	0	0	309	0	0	309	0	0	0	154	0	154	0	0	0	154	0	0	154	0	0	309	154	0	0	0	0	0	0	0	0	309	0	0	0	154	0	0	0	0	0	0	0	0	154	154	0	0	154	0	154	0	0	0	0	0	0	154	0	0	154	0	0	154	0	154	0	0	309	0	0	0	0	0	463	0	0	0	0	154	0	154	0	309	154	154	0	154	0	309	154	0	0	0	0	309	0	0	0	0	154	154	0	463	0	0	309	0	0	309	309	309	0	0	0	154	0	0	0	0	154	154	0	0	0	0	0	154	0	0	154	0	0	0	0	154	0	0	0	0	0	0	0	0	0	0	154	0	0	0	0	154	154	0	0	0	0	0	0	0	0	154	0	0	0	0	0	0	0	0	0	154	0	463	0	0	0	0	154	154	0	154	154	0	0	154	463	0	0	0	0	0	0	0	154	0	0	0	0	154	0	154	0	154	0	154	0	154	0	0	309	0	154	154	463	0	154	0	154	154	0	0	0	0	0	0	0	0	618	0	0	0	154	0	0	154	0	309	0	0	309	0	0	154	154	0	0	154	0	154	309	154	0	154	0	463	0	154	309	0	0	0	0	154	0	0	154	0	154	309	309	0	154	0	0	0	309	154	154	309	154	0	0	309	0	0	0	0	154	309	154	0	0	0	0	0	0	0	0	0	154	0	0	154	0	0	0	0	0	0	0	0	0	0	154	154	0	0	0	154	0	463	0	0	0	0	0	154	154	0	154	0	0	154	0	0	0	0	0	0	154	0	0	309	0	0	463	0	0	0	0	154	0	0	309	0	154	0	0	0	0	0	154	0	0	0	0	154	463	0	463	0	0	0	0	154	154	0	0	0	0	0	0	0	0	154	0	0	154	154	0	0	0	0	0	0	0	0	0	0	0	0	0	0	154	0	0	154	0	154	0	154	0	0	0	154	154	0	0	154	154	0	0	309	0	154	0	0	0	0	154	0	0	0	309	154	0	154	0	0	0	0	154	0	154	154	0	0	0	154	154	0	0	154	0	154	0	0	0	0	309	463	0	154	618	463	0	0	154	0	0	0	0	0	154	0	0	0	0	0	154	154	0	0	154	0	0	0	618	0	0	0	0	154	154	0	0	0	0	0	0	0	0	154	0	154	0	0	0	0	154	154	154	154	309	0	154	0	0	0	154	0	0	0	0	0	154	0	0	154	0	0	0	0	0	0	154	0	0	309	0	154	0	0	154	0	0	0	154	154	0	154	0	154	0	927	309	0	309	0	0	0	0	0	0	154	0	154	0	0	0	0	0	0	154	0	0	0	0	0	618	0	154	463	0	154	0	154	0	0	0	0	0	0	0	0	154	0	0	0	0	0	0	0	0	0	0	154	0	0	309	0	0	0	0	0	463	0	0	0	154	154	0	154	154	154	0	0	154	0	0	0	309	154	0	0	0	309	154	154	0	0	0	463	0	0	463	309	0	0	0	154	0	154	309	0	154	0	0	0	309	154	463	309	154	309	0	0	154	154	0	0	0	154	772	0	0	0	0	154	0	154	0	0	0	0	0	0	154	154	0	0	0	309	0	0	0	0	0	154	0	0	0	0	154	154	0	154	154	309	0	0	0	0	0	0	0	0	0	0	154	463	463	0	154	0	0	309	0	0	0	0	154	0	309	154	463	0	0	0	154	154	772	154	0	0	0	0	0	0	0	0	0	154	0	0	0	0	0	0	154	0	0	0	0	0	0	0	0	0	0	0	0	618	0	154	0	0	154	0	0	0	0	0	309	154	463	154	0	0	0	0	0	0	0	154	0	154	0	0	154	0	0	0	309	0	0	0	0	0	154	0	154	0	0	154	0	0	0	0	154	0	154	0	0	154	154	154	0	0	0	309	154	0	0	0	0	154	0	0	154	0	154	154	309	154	0	0	309	154	0	0	0	0	0	0	309	0	463	0	0	0	0	0	0	0	0	0	0	0	0	0	0	0	0	0	0	0	0	0	154	154	0	0	0	0	154	0	0	0	309	0	0	0	0	0	309	0	309	154	0	0	0	309	0	0	0	0	0	0	0	0	309	154	0	154	0	154	0	0	0	0	0	0	0	0	154	0	0	309	0	0	154	0	154	0	0	0	309	0	0	309	0	0	0	154	0	0	154	0	154	309	0	0	0	0	0	309	0	0	154	0	0	0	154	154	154	0	0	0	154	0	154	0	309	0	0	0	0	154	0	309	463	0	0	0	154	0	0	0	0	0	0	0	618	0	0	0	0	154	154	0	154	0	0	0	309	154	0	0	154	0	0	154	0	0	154	0	0	0	154	0	0	0	0	0	0	0	0	0	0	0	0	309	0	0	154	309	0	154	0	0	154	0	0	0	0	154	0	1.08e+03	0	0	0	154	0	0	463	0	0	0	0	0	0	154	0	309	0	0	154	0	0	0	0	0	0	0	309	154	0	154	154	309	0	0	0	0	0	0	0	309	154	0	0	309	0	309	0	0	0	0	0	309	0	0	0	0	0	0	154	772	0	0	0	0	0	0	0	0	0	309	154	154	0	0	0	0	0	0	0	0	154	0	0	309	154	0	154	772	0	0	0	0	0	0	0	0	0	154	154	0	0	0	0	772	0	0	0	0	0	0	0	154	0	463	309	0	0	463	0	0	0	0	309	0	0	0	309	0	0	0	0	0	0	0	0	0	0	0	0	154	0	463	0	463	0	463	0	0	154	309	0	154	0	0	0	0	154	0	0	0	0	0	0	0	0	463	0	0	0	309	0	154	0	154	0	0	463	0	0	0	0	309	0	0	0	0	309	0	309	0	0	0	0	0	0	0	0	154	0	154	154	0	309	309	309	0	154	0	0	463	0	0	0	0	0	0	0	0	0	0	618	154	154	0	0	0	0	0	309	0	0	0	0	0	309	0	0	154	0	0	154	309	0	154	0	0	463	0	463	0	0	0	0	0	0	0	0	0	0	0	0	0	0	0	154	0	0	309	0	154	0	0	309	0	154	0	0	0	0	309	0	154	0	0	309	0	0	0	0	309	0	0	0	0	154	0	0	0	0	154	0	0	463	0	0	463	0	309	309	309	0	309	0	154	0	309	154	0	0	154	0	0	309	463	0	463	0	0	0	0	0	0	309	0	154	154	0	0	0	618	0	0	0	0	154	0	154	154	154	0	309	0	309	0	0	154	0	0	154	154	0	309	0	463	154	154	0	463	154	0	0	0	309	0	309	463	0	0	0	0	0	0	154	0	0	0	0	0	0	0	0	0	0	154	0	309	0	0	0	0	154	0	0	0	0	0	154	154	0	0	0	154	154	154	154	154	0	0	0	1.08e+03	0	154	0	0	0	154	0	154	0	0	0	0	0	0	154	154	0	0	0	0	0	0	0	0	0	0	154	0	0	0	309	154	0	154	309	309	0	309	0	618	0	0	0	0	154	0	309	463	772	0	0	0	0	0	309	0	0	0	309	0	0	154	0	0	0	0	0	154	0	0	0	154	154	0	0	0	0	309	154	463	0	0	154	0	0	154	0	463	309	309	0	0	154	0	0	0	0	0	154	0	309	0	0	154	0	0	309	0	0	154	463	309	309	0	0	0	0	0	0	0	154	0	309	0	309	309	0	0	154	463	0	0	0	0	0	0	154	0	0	0	0	0	0	0	0	154	154	0	0	0	0	0	0	0	154	0	0	0	0	0	0	154	0	154	0	154	0	154	154	154	0	0	0	0	0	0	0	0	772	0	0	772	0	154	0	0	0	154	0	0	0	154	0	0	0	0	0	0	0	0	0	0	0	0	0	0	0	154	0	0	0	0	463	0	0	309	154	463	0	154	154	154	0	0	0	0	0	309	618	0	0	0	154	0	309	0	0	0	0	154	309	0	0	0	0	772	0	154	154	0	154	0	0	154	0	309	0	0	0	0	154	0	0	0	463	0	154	0	0	309	154	0	0	0	0	0	0	154	154	0	0	0	154	154	0	0	0	0	0	154	0	0	154	0	0	0	154	0	0	0	0	0	0	0	0	463	154	0	0	0	0	0	0	463	0	463	463	0	0	0	0	0	0	154	0	0	0	0	0	0	309	0	0	0	154	0	0	0	0	0	0	0	0	0	0	0	0	154	0	0	154	0	0	154	0	0	0	0	0	0	0	154	0	0	0	0	0	0	0	0	0	0	309	0	0	0	154	0	0	154	0	0	154	0	309	0	154	0	0	0	154	0	0	0	154	0	154	309	309	154	154	0	309	309	0	0	0	0	309	0	154	309	0	0	0	0	0	0	0	154	463	0	0	154	154	0	154	0	0	154	0	154	309	154	0	0	0	0	0	154	0	0	0	154	0	154	154	0	154	0	0	154	0	0	0	154	0	0	0	309	0	154	0	0	0	0	0	0	154	0	0	154	0	154	0	0	0	0	0	154	0	0	0	0	0	154	154	0	154	0	309	154	0	0	0	0	309	0	0	309	0	0	463	0	0	0	154	0	154	309	154	0	0	154	154	0	0	154	0	0	154	0	154	1.39e+03	0	0	618	0	309	0	463	0	0	0	154	0	309	0	0	0	0	309	154	309	0	0	0	0	0	154	0	0	0	0	0	154	0	0	154	154	0	154	0	154	0	0	0	0	154	0	0	154	309	154	154	154	463	0	0	0	0	0	463	0	0	154	154	0	0	0	0	0	154	0	0	0	0	0	0	0	0	0	463	0	0	154	0	0	309	0	0	0	0	154	154	0	0	0	0	0	309	0	0	0	0	0	0	154	0	0	0	309	0	0	0	0	618	154	0	0	0	0	154	309	0	154	0	0	154	0	0	0	0	0	154	154	0	0	463	0	0	0	772	0	309	0	0	0	154	0	154	0	0	154	0	0	0	154	0	0	0	309	154	154	0	0	154	0	0	309	0	0	0	154	0	0	463	0	0	0	0	0	0	0	0	0	0	0	0	0	0	0	0	0	0	0	309	154	463	154	0	0	0	309	0	309	0	0	0	0	0	0	154	154	154	0	0	0	0	1.08e+03	309	0	154	0	154	0	0	0	0	154	0	309	0	0	0	0	0	309	0	309	0	154	0	0	154	0	0	0	0	309	0	154	0	0	0	0	0	0	0	309	154	0	0	0	0	154	0	0	463	0	0	0	154	0	0	0	0	154	154	154	154	0	0	0	0	0	154	154	0	0	618	0	154	0	154	0	0	0	463	0	0	154	154	0	309	309	0	0	0	0	0	0	0	0	463	618	0	0	0	154	0	0	154	0	463	154	0	0	0	154	0	0	0	0	0	0	0	0	0	154	0	0	0	0	0	154	154	154	0	0	463	0	0	0	309	154	0	0	0	154	0	0	0	0	0	154	0	0	0	0	0	0	0	0	0	0	0	0	154	0	0	0	463	0	0	0	0	0	154	0	0	154	0	0	0	309	154	0	154	0	0	154	0	309	0	0	0	0	0	0	154	0	0	154	0	154	154	0	0	0	463	154	0	0	0	463	0	0	0	154	0	154	0	0	0	309	0	0	0	0	0	0	0	0	0	154	0	154	309	0	154	0	0	0	0	0	0	309	309	154	154	0	154	309	0	0	0	0	154	0	154	154	0	0	0	0	154	0	0	309	309	154	0	154	309	0	154	0	0	0	0	0	0	0	0	0	0	0	463	154	0	309	0	0	0	0	0	0	0	0	0	0	0	154	0	309	0	0	309	0	0	0	154	0	154	154	0	0	154	0	0	0	0	0	0	0	154	0	0	0	154	0	0	0	154	0	0	0	154	0	0	0	463	0	0	0	0	0	0	309	0	463	154	0	154	0	0	0	0	0	0	0	0	0	0	309	0	0	154	0	154	0	154	0	0	0	0	0	0	154	0	154	0	0	0	0	0	0	0	0	0	154	0	309	0	154	0	0	154	0	0	0	0	0	0	154	0	0	0	154	154	0	0	0	0	463	0	154	0	0	0	154	154	0	0	0	0	0	0	0	0	0	0	309	154	0	0	154	0	927	0	0	309	0	0	0	154	463	0	0	0	0	0	0	154	154	0	154	0	0	463	0	0	0	154	0	0	0	0	0	309	0	0	154	0	0	0	0	154	154	0	0	154	0	0	309	0	0	154	0	0	0	0	0	0	463	0	0	0	0	154	154	0	154	154	154	0	0	154	0	0	0	0	154	154	0	154	772	0	0	154	154	0	0	0	0	0	463	154	0	0	0	0	309	154	154	0	0	0	0	0	0	0	154	0	154	0	154	0	0	463	0	0	0	0	0	0	0	0	0	0	0	0	309	154	309	154	0	0	154	0	0	0	0	154	154	0	0	0	0	0	0	0	0	0	0	0	0	0	0	309	0	154	0	154	0	309	0	463	0	0	0	0	0	0	0	0	0	0	0	0	0	0	154	463	0	618	0	309	0	0	154	154	0	0	0	154	154	0	0	0	0	0	0	309	154	0	0	0	309	0	154	463	0	309	154	0	0	0	0	0	154	0	0	154	0	0	154	0	0	0	0	154	154	154	0	0	154	154	309	0	0	0	0	0	0	0	0	309	0	154	0	0	154	0	0	0	463	0	154	0	0	0	0	309	0	154	0	0	0	0	0	0	309	154	0	309	154	0	154	0	0	0	0	154	0	0	0	0	0	0	154	0	0	0	0	0	154	0	0	0	0	0	0	0	0	0	154	0	0	0	0	154	154	0	0	0	0	154	0	0	0	0	154	0	309	0	0	0	154	0	0	0	0	0	463	154	0	0	309	0	0	0	0	0	0	0	0	0	0	0	0	154	463	0	0	154	0	0	154	0	0	0	0	0	0	154	0	0	154	154	0	0	309	309	0	0	0	154	154	0	0	0	0	0	0	0	309	0	0	0	0	0	0	0	0	0	0	0	0	0	0	0	0	0	0	0	0	0	0	0	0	0	0	0	0	0	0	0	309	0	0	0	0	0	0	309	0	0	0	618	0	0	154	0	154	154	309	154	0	0	154	0	0	0	0	0	309	0	0	463	0	154	154	0	0	0	154	0	0	0	0	0	309	0	0	309	618	0	154	0	0	0	0	0	154	0	154	0	0	0	0	309	0	0	154	0	0	0	0	772	0	0	0	0	0	0	0	0	0	154	0	154	309	0	0	0	0	0	0	0	463	0	0	0	0	0	0	154	0	0	0	0	154	0	618	0	0	0	463	0	154	0	0	0	0	463	0	0	0	154	0	0	154	0	0	0	154	154	0	309	0	0	0	309	0	154	309	0	0	0	154	0	0	0	0	0	0	0	0	0	0	0	0	0	0	309	0	0	0	0	309	154	0	0	154	0	0	0	0	0	154	0	0	0	0	0	0	0	0	154	0	0	0	154	309	463	0	0	0	0	0	154	0	0	154	0	154	0	0	0	0	0	154	0	0	0	0	0	0	0	0	154	0	0	0	154	0	0	154	0	0	0	0	154	0	0	0	0	0	309	0	309	0	154	0	0	154	0	0	0	0	0	0	0	0	154	0	154	154	0	309	154	0	0	0	0	0	0	0	0	0	154	0	0	0	154	0	309	309	0	154	0	0	0	0	309	0	0	154	154	463	0	0	154	154	0	0	154	154	0	0	0	0	0	154	0	154	309	0	154	0	0	0	463	154	0	154	0	0	0	154	0	154	0	154	0	0	309	0	0	0	154	0	0	309	0	0	0	0	154	0	0	0	309	154	0	0	0	0	0	154	154	0	0	0	0	154	0	0	0	154	154	154	0	0	0	0	154	0	154	0	0	154	0	0	0	0	0	0	0	0	0	0	0	0	0	0	0	0	0	0	154	154	0	0	0	0	0	0	0	0	154	0	0	0	0	154	0	0	0	0	0	0	463	154	154	0	0	0	0	0	154	463	0	0	0	0	0	0	0	0	0	154	0	463	0	0	154	309	0	309	154	0	0	0	0	154	0	0	0	0	0	0	0	0	0	0	0	0	154	0	0	0	0	0	0	309	0	618	0	0	0	154	154	0	154	154	0	154	0	0	0	0	0	463	618	154	0	0	0	0	0	0	0	0	0	0	0	0	0	0	0	0	0	0	0	0	0	0	0	0	0	0	0	309	0	0	309	0	0	0	0	0	154	0	0	0	0	0	0	0	0	154	0	0	0	0	154	0	618	0	0	0	0	0	0	154	154	0	0	0	0	154	0	309	309	0	0	0	0	0	0	154	0	0	0	0	0	463	0	0	0	0	0	0	0	0	0	0	309	0	0	0	0	154	0	0	0	154	0	0	0	0	154	0	0	0	309	0	154	309	0	309	0	0	0	154	0	463	0	0	0	0	0	0	0	0	0	154	154	0	618	0	0	0	0	0	154	0	618	154	0	0	0	0	154	154	0	309	309	0	0	309	0	309	0	0	0	154	309	0	154	0	154	0	309	0	0	0	154	154	154	0	0	0	0	0	0	0	0	0	0	154	309	0	0	0	0	0	463	154	154	309	0	463	0	0	0	0	0	0	0	0	0	0	154	0	0	0	154	0	0	0	0	0	154	309	0	154	0	154	0	154	0	154	0	0	0	0	618	154	0	0	0	0	0	0	0	309	0	0	154	0	463	463	463	154	0	154	0	0	0	0	0	0	154	0	0	154	154	0	0	0	0	0	0	0	0	0	0	0	309	0	0	0	0	0	0	0	309	0	0	154	0	0	154	0	0	154	154	0	0	0	154	0	0	0	0	0	154	0	0	0	0	0	0	0	0	0	0	0	0	0	0	154	0	0	618	0	154	0	0	154	0	0	0	0	0	154	0	0	154	0	154	0	154	154	0	0	0	309	0	0	0	154	0	463	309	0	0	0	154	154	0	0	618	0	154	0	309	0	0	0	0	0	0	154	0	0	154	154	0	0	463	0	0	154	0	0	0	0	0	154	0	154	154	0	0	0	154	0	154	154	0	0	154	0	154	0	154	154	618	309	0	154	0	0	0	309	154	154	154	309	154	309	0	0	0	0	154	0	0	154	0	0	0	0	0	0	154	154	154	0	0	0	0	0	463	309	0	154	0	0	154	0	0	0	154	154	0	154	0	0	0	154	0	154	0	0	0	0	0	0	0	0	0	0	309	0	0	0	0	0	0	0	154	0	0	0	309	0	154	154	0	309	0	154	618	154	0	0	0	0	154	0	0	0	154	0	0	309	154	154	0	0	154	0	0	154	0	0	0	154	0	0	309	0	0	309	0	0	0	0	0	0	0	0	0	0	154	0	154	154	154	309	154	0	1.24e+03	0	0	0	0	0	154	0	0	0	154	0	0	0	463	154	0	0	0	0	0	0	0	0	0	0	0	0	154	0	0	463	154	0	0	154	0	309	0	309	0	0	0	618	0	0	0	0	0	154	154	0	154	0	154	0	0	0	0	154	0	0	0	0	0	0	0	0	618	154	0	0	0	154	0	309	0	0	154	0	0	0	154	0	154	154	0	0	463	0	154	0	154	0	0	0	0	0	309	154	0	0	309	0	0	309	0	0	0	0	0	0	0	0	463	154	0	0	0	154	309	463	463	309	0	0	0	0	0	154	154	154	154	0	309	154	154	463	0	154	0	0	0	154	154	0	0	0	0	0	0	0	0	0	0	0	154	0	0	0	0	154	0	154	0	0	154	0	0	0	618	0	0	0	0	0	0	0	0	0	463	0	0	154	0	309	0	0	0	0	0	154	0	0	0	0	0	0	154	0	463	154	0	0	154	0	0	618	0	0	154	154	0	154	0	154	0	154	0	154	0	154	0	154	0	0	0	154	154	154	0	0	463	154	154	0	0	0	0	0	0	0	154	463	154	309	0	927	0	154	0	154	0	154	309	0	0	0	0	0	0	0	0	0	0	154	0	0	0	0	0	309	0	0	154	0	0	0	0	0	0	0	0	309	0	0	0	0	309	0	154	0	0	0	0	154	154	0	0	309	0	0	0	0	0	154	0	0	154	0	0	0	0	0	154	0	0	463	154	0	0	154	154	154	0	0	0	309	0	0	0	0	0	309	0	154	0	0	0	309	154	154	0	0	0	0	0	0	0	0	0	0	154	0	309	154	0	0	0	0	0	154	0	154	0	0	618	0	154	154	154	309	154	0	0	0	0	0	0	154	0	0	463	0	0	0	154	0	154	0	0	0	0	0	0	154	463	0	0	0	0	0	309	0	309	0	154	0	309	0	0	0	0	0	0	309	0	0	154	0	0	309	309	0	0	0	154	309	0	154	154	0	0	0	0	0	154	0	0	0	0	154	154	0	0	309	0	0	154	0	0	309	0	0	154	0	0	0	0	0	154	309	463	463	309	0	1.08e+03	0	0	0	309	0	154	154	0	0	0	0	154	154	0	0	154	0	0	309	154	463	1.08e+03	154	154	0	0	0	0	309	0	0	154	0	154	0	0	154	0	0	0	0	0	0	154	154	0	0	0	0	0	0	0	0	154	0	0	154	0	0	0	0	154	0	309	0	0	154	0	0	0	154	0	0	0	0	0	0	0	0	0	0	0	0	154	0	0	0	0	0	463	0	309	0	0	309	154	0	0	0	0	154	0	0	309	154	154	0	0	154	0	0	463	309	0	463	0	0	0	0	154	0	0	0	309	154	0	154	309	154	0	309	0	0	154	309	309	0	154	154	0	0	0	309	0	309	0	0	0	927	0	0	0	154	0	0	463	0	309	0	463	618	309	0	309	0	154	0	463	0	0	0	154	0	0	0	0	0	309	0	154	0	154	154	0	309	0	154	154	0	0	154	154	0	0	154	154	309	0	154	0	0	0	0	0	309	0	0	0	154	0	0	0	0	0	0	309	0	0	0	154	0	0	0	0	0	0	309	0	0	154	0	0	0	0	154	0	0	154	0	0	0	154	0	0	0	0	463	154	0	0	0	0	0	0	0	0	154	0	0	463	0	0	0	154	309	0	0	0	0	0	0	0	154	0	154	0	0	154	309	0	0	154	0	0	0	0	0	0	154	0	0	154	0	0	0	0	0	0	0	154	309	0	154	0	154	0	0	0	0	0	0	0	154	0	0	0	309	0	0	154	0	0	0	0	0	0	0	463	0	0	0	0	0	154	0	0	154	0	154	0	309	309	0	0	309	0	154	0	0	0	0	154	309	0	0	0	0	154	154	0	309	154	154	0	0	0	0	0	463	154	927	0	0	0	154	0	154	0	0	0	154	0	0	0	309	309	0	0	0	309	154	0	154	0	463	0	309	0	154	0	0	0	0	0	0	0	0	0	0	154	0	309	0	0	0	0	0	154	154	0	0	154	154	0	0	0	463	0	0	0	0	154	0	0	309	154	618	154	0	0	0	0	154	309	154	0	0	0	0	0	0	0	309	309	0	0	0	0	309	154	154	0	0	0	0	0	0	0	0	0	0	0	0	0	0	0	0	0	154	154	0	0	154	0	0	0	154	309	154	0	463	0	0	154	309	154	0	0	0	154	0	154	0	0	0	154	154	0	154	0	0	0	772	0	618	0	309	0	0	154	0	154	0	0	154	0	309	0	463	0	0	154	0	0	154	0	0	0	0	0	0	154	0	0	0	0	0	0	0	154	154	0	0	0	309	0	0	154	309	0	0	154	0	0	0	309	0	0	0	0	0	0	0	154	154	0	772	0	309	0	0	0	0	309	154	0	0	154	0	0	309	0	0	0	0	154	463	0	309	463	154	0	0	0	154	0	309	0	0	0	0	0	0	0	0	0	463	0	0	0	0	154	0	0	309	0	0	0	0	0	0	0	0	309	0	0	0	0	0	0	0	0	0	0	0	0	0	0	309	0	0	154	0	0	0	154	0	0	0	0	0	0	154	0	0	0	0	0	0	154	0	0	0	154	154	0	0	0	0	154	0	0	0	0	0	0	0	0	0	0	154	0	0	154	154	309	154	0	0	0	154	0	0	0	154	0	0	309	0	0	309	154	0	154	0	0	309	0	0	0	154	0	154	618	0	0	0	0	0	0	0	0	154	0	0	0	309	0	0	154	0	309	0	0	154	0	0	154	0	0	154	0	154	0	154	0	309	0	309	0	0	0	0	0	0	463	0	154	0	0	154	0	0	0	154	0	0	0	154	0	309	154	0	154	0	154	0	0	154	0	0	309	0	0	0	0	0	0	154	154	0	0	0	0	0	0	0	0	0	309	154	154	463	154	309	154	154	154	309	0	0	154	0	0	0	309	309	0	0	0	154	0	0	154	0	0	0	0	0	0	0	0	0	0	0	0	0	154	0	0	154	0	0	154	0	0	309	154	0	0	0	0	309	0	0	0	154	154	0	0	618	0	0	0	0	0	0	154	0	0	0	0	0	0	0	0	0	0	0	0	0	0	0	0	154	309	154	0	0	0	0	154	0	0	0	0	0	0	0	154	0	0	0	0	154	154	0	0	0	0	154	0	0	0	0	154	0	0	0	0	0	0	154	154	0	0	0	0	154	154	0	154	0	0	0	0	0	309	154	0	0	154	0	0	0	0	0	154	0	0	0	154	154	154	154	0	154	0	0	0	0	0	0	0	0	154	463	0	0	0	0	0	463	0	0	0	154	0	0	154	0	154	0	0	0	0	0	0	0	0	0	154	0	154	0	0	0	0	0	0	154	309	154	0	154	0	0	0	154	0	154	154	309	0	0	0	772	0	309	0	154	0	0	0	154	0	154	0	0	309	0	0	0	0	0	154	154	0	0	0	0	0	154	0	0	0	154	0	309	154	154	154	0	0	0	0	154	154	0	0	0	0	0	154	0	0	0	309	0	0	0	154	0	309	309	0	0	0	0	0	0	0	0	0	0	0	0	0	154	0	154	0	0	0	0	154	154	154	0	0	154	154	309	0	0	0	0	154	154	0	0	154	0	0	0	0	154	154	0	0	0	0	154	0	0	0	0	0	0	0	0	154	0	0	0	0	0	154	0	0	0	0	154	0	0	154	154	0	0	0	0	0	0	0	0	0	0	0	0	0	0	772	0	0	0	0	463	0	463	0	618	772	0	0	0	0	0	0	154	0	309	0	0	154	0	0	0	0	0	154	154	0	0	154	0	0	0	154	154	0	0	772	0	154	0	463	154	309	309	154	0	309	154	0	0	154	0	309	0	309	0	0	0	0	0	0	154	154	0	0	0	0	0	0	0	0	0	0	154	0	0	0	0	0	463	0	0	154	154	0	0	154	0	154	0	154	0	0	0	0	0	0	0	0	154	772	0	0	154	0	154	0	0	0	309	0	0	0	154	0	0	463	0	0	309	0	0	0	0	0	0	0	0	0	154	0	154	0	0	618	0	0	0	0	0	309	0	154	309	618	0	0	0	0	927	0	0	0	0	0	154	0	309	0	0	0	154	0	0	154	0	0	309	309	0	0	0	0	309	154	0	0	154	0	154	309	0	0	463	0	0	0	0	154	154	0	309	0	0	0	309	0	154	0	154	0	0	0	0	0	309	309	0	0	154	0	0	154	309	0	0	0	0	154	463	0	0	0	154	154	618	0	0	0	0	0	0	0	0	0	0	0	0	0	154	0	0	0	0	0	154	0	154	154	0	0	0	0	154	0	0	0	463	0	0	0	0	154	154	0	0	154	154	0	463	0	0	0	0	0	0	0	0	0	0	0	0	0	154	0	0	0	0	0	0	0	0	0	154	0	0	154	0	0	0	154	0	618	154	0	154	0	0	0	0	0	0	0	0	0	0	0	0	0	0	0	154	0	0	0	0	0	0	0	0	0	0	0	0	0	0	0	0	0	0	154	0	309	0	154	0	0	0	0	0	0	154	0	0	0	0	154	0	154	0	0	0	0	154	0	0	154	0	0	0	0	0	309	154	0	309	0	0	0	0	154	0	0	154	309	0	0	154	0	0	0	0	0	0	0	154	154	0	0	0	772	154	0	772	0	0	0	0	0	154	0	154	154	154	154	0	0	154	0	0	309	0	154	0	0	154	0	154	309	0	0	0	0	0	0	0	154	154	0	154	154	0	0	154	0	0	0	0	0	0	0	0	0	0	154	0	0	0	0	0	0	0	154	0	0	463	0	154	154	0	0	0	0	154	0	309	309	0	0	154	0	0	0	0	0	154	0	0	309	309	0	0	154	0	0	463	0	0	0	154	0	0	0	0	0	0	0	0	0	154	0	0	0	154	154	0	154	0	154	154	618	0	0	154	0	0	0	154	154	772	0	0	0	154	154	618	154	154	0	0	0	0	0	0	0	0	0	154	0	0	0	0	0	0	0	0	154	154	0	309	0	0	154	154	0	0	0	309	0	0	0	0	0	0	0	309	154	0	154	154	0	0	154	0	154	0	0	0	0	154	154	309	0	618	154	0	0	0	0	154	309	0	0	0	154	0	154	154	0	0	154	154	0	154	0	309	154	0	154	0	154	463	0	463	0	0	0	0	0	0	0	0	309	0	0	0	154	0	154	0	0	154	154	0	0	618	0	0	154	0	0	154	772	0	0	154	0	0	309	0	0	0	0	0	0	0	154	1.24e+03	0	154	0	154	0	0	0	0	0	154	0	154	0	154	0	154	0	0	463	154	154	0	0	0	0	154	0	0	0	0	0	154	154	0	154	0	0	0	0	154	0	0	0	154	618	0	0	0	309	0	154	154	0	0	0	0	0	154	0	618	0	0	309	0	309	0	0	0	154	0	0	0	0	154	0	0	0	0	0	154	0	0	154	154	0	0	463	0	0	0	0	0	0	0	154	154	0	0	154	0	154	154	0	0	0	0	0	0	0	0	154	0	0	0	0	0	0	0	154	0	0	0	0	0	618	0	0	309	0	0	0	0	154	0	0	154	154	0	0	0	154	0	154	618	0	463	0	0	154	0	0	0	0	154	0	154	0	0	0	0	0	0	0	0	0	0	309	0	0	0	154	0	0	154	0	0	0	0	0	0	0	0	0	0	0	618	0	0	0	154	0	154	0	0	0	154	0	0	0	0	927	0	309	0	309	0	0	0	0	154	154	0	0	0	0	0	154	0	0	0	0	154	154	0	154	0	0	0	1.24e+03	154	618	0	0	0	0	0	154	0	309	0	0	0	0	154	0	154	0	154	0	0	0	0	0	309	927	0	0	0	0	0	0	154	0	0	154	463	0	154	154	309	0	463	154	0	0	0	0	0	154	0	154	154	0	0	0	154	0	0	309	0	0	0	0	154	154	0	0	0	154	0	154	0	154	154	0	0	0	309	154	0	0	0	154	0	618	309	154	0	154	0	309	463	0	618	0	154	0	0	154	309	0	0	0	0	0	0	0	0	0	0	154	0	0	0	0	154	154	154	0	154	0	0	309	618	154	463	0	0	0	0	154	0	154	154	0	0	0	154	0	0	0	0	0	0	463	0	154	0	0	0	0	0	0	154	0	154	0	0	0	154	0	0	154	0	0	0	0	309	309	0	618	0	0	0	0	0	0	0	463	154	309	0	0	154	0	0	0	0	0	154	154	0	0	154	309	0	0	0	309	154	0	0	0	0	0	154	0	309	0	154	309	154	0	154	309	154	154	0	154	0	0	0	0	0	154	154	0	463	0	0	154	154	0	0	154	0	0	0	0	0	0	0	0	309	463	0	0	154	0	0	309	0	0	0	154	154	154	309	0	309	154	0	0	0	154	0	0	0	0	0	0	154	0	309	0	309	0	0	154	154	0	0	0	0	0	0	0	0	0	154	154	154	0	0	618	0	618	0	154	0	154	154	0	0	0	0	0	154	0	0	0	0	463	0	463	0	0	0	0	0	0	0	0	463	0	0	309	154	0	309	0	154	0	0	0	0	0	154	0	154	0	0	309	0	0	0	0	154	309	0	0	0	154	154	0	0	0	154	0	0	0	0	0	0	0	0	0	0	0	0	0	154	154	0	154	0	154	154	0	154	309	154	154	0	154	0	0	0	0	0	618	0	0	0	0	0	0	0	0	154	154	0	154	0	154	0	0	0	0	0	154	0	154	0	154	0	0	154	0	0	154	154	618	0	154	0	0	0	0	309	0	0	154	0	154	0	0	0	154	154	0	0	154	0	0	0	0	154	154	154	0	0	0	0	0	154	154	0	154	0	154	0	0	154	0	0	0	0	0	463	0	0	0	0	0	0	0	0	0	0	0	154	0	309	0	0	0	0	309	0	0	154	0	154	0	0	154	0	154	0	0	0	0	0	0	0	154	0	154	0	154	0	0	0	154	0	0	0	0	0	0	0	0	0	154	0	0	0	0	0	0	0	154	0	309	0	154	0	0	463	0	0	0	0	0	154	154	0	154	0	0	0	154	154	0	0	154	0	0	154	0	463	154	0	0	0	0	0	0	0	0	0	0	0	0	0	0	154	0	0	0	309	0	0	0	0	0	154	0	0	0	0	0	0	0	0	463	0	0	154	154	0	0	0	0	154	0	0	0	154	0	154	0	154	0	0	0	0	0	0	0	0	0	0	0	154	0	0	0	309	154	0	0	0	0	154	0	0	772	0	0	154	0	463	154	0	0	0	154	0	0	0	0	154	0	0	154	154	0	0	0	154	309	154	0	0	0	0	0	0	0	0	154	0	154	0	0	0	309	0	0	0	0	0	309	0	0	0	154	0	0	0	0	309	0	0	154	0	0	0	154	0	0	618	0	0	154	0	0	154	0	772	0	154	154	0	0	154	309	0	0	0	0	154	0	154	0	0	154	0	154	0	0	463	0	463	154	0	463	0	0	0	0	0	0	0	0	0	0	0	463	0	154	0	154	927	0	0	309	0	0	154	0	154	0	0	154	0	463	154	0	0	463	0	0	0	309	0	154	0	0	154	0	0	154	154	0	154	154	0	309	309	0	0	0	0	309	0	0	0	0	0	0	0	154	154	0	0	0	0	0	0	0	0	0	309	154	154	309	154	0	0	0	0	0	0	772	0	0	0	0	0	0	154	154	0	0	0	0	0	0	0	0	0	0	154	0	154	154	0	0	0	0	154	0	0	463	0	0	0	0	463	154	0	0	0	154	0	0	0	0	0	0	0	0	0	154	0	309	0	0	0	0	0	0	154	0	0	0	0	0	0	0	0	154	154	0	309	154	0	154	0	0	0	0	154	309	0	927	0	0	154	0	0	0	0	0	154	0	0	0	0	0	0	0	0	0	0	0	0	154	0	0	154	0	154	463	0	0	0	309	0	154	0	0	0	0	0	309	463	0	0	0	0	0	0	0	0	0	154	154	0	154	154	0	0	0	154	154	0	154	309	0	309	0	154	0	0	0	0	0	0	0	0	0	309	0	309	309	0	309	154	154	0	154	0	0	0	0	154	154	0	309	154	154	0	0	154	0	0	0	0	154	0	0	154	0	0	0	0	0	0	0	0	154	0	154	0	0	0	0	0	309	0	154	154	0	309	0	0	0	0	154	0	154	0	0	0	0	0	0	0	0	309	154	0	0	0	618	0	154	154	0	0	309	0	0	0	0	0	0	0	0	0	154	154	463	0	0	0	0	0	154	0	154	0	154	154	0	0	0	154	0	154	0	0	0	0	0	0	463	154	0	0	0	0	0	0	309	0	0	154	0	154	154	0	0	0	0	154	0	0	0	463	309	0	309	0	309	154	0	0	0	154	309	0	0	0	154	309	309	463	0	0	0	0	0	154	0	0	154	0	309	0	154	0	154	0	0	0	0	0	0	0	154	0	0	0	618	0	463	154	0	0	463	0	0	154	154	0	0	0	309	0	0	309	0	0	0	154	0	0	0	0	0	0	0	0	0	0	154	0	154	0	154	154	309	0	154	0	0	0	0	0	154	309	0	0	0	0	154	927	0	0	0	0	154	154	0	0	0	0	154	0	0	0	309	309	154	0	0	0	154	154	0	0	0	154	0	154	0	0	0	0	0	0	154	0	309	0	0	927	0	0	154	0	0	0	309	0	154	0	0	463	0	0	0	154	0	618	0	154	0	0	0	463	309	0	154	0	0	154	0	0	0	309	154	154	0	0	0	0	0	0	0	154	0	0	0	0	463	309	0	0	0	154	0	0	154	618	0	0	154	0	0	154	0	154	154	154	0	154	309	154	0	0	154	0	0	154	0	0	0	154	0	0	0	0	0	0	0	0	0	0	154	0	0	0	0	0	0	154	0	0	0	0	154	0	0	0	0	0	0	0	0	0	154	154	154	0	0	154	0	154	0	0	0	154	463	0	0	0	0	0	154	0	309	0	0	0	0	0	0	0	0	154	154	154	0	0	0	0	0	0	0	0	0	463	0	154	0	309	154	154	154	0	154	0	0	0	0	0	0	0	618	0	0	0	0	0	0	0	154	154	0	154	0	772	0	0	0	0	0	0	0	463	309	309	0	0	309	0	154	0	0	0	154	0	0	154	154	309	0	0	0	0	154	0	0	154	0	0	0	0	309	0	309	0	154	0	0	0	154	0	0	0	0	154	0	154	0	154	0	0	463	0	154	154	0	154	463	309	309	0	0	0	0	0	0	0	154	309	309	0	154	0	0	0	0	463	154	309	0	0	154	0	0	0	772	309	154	0	0	0	154	0	0	154	0	154	0	309	154	154	0	0	154	154	0	0	154	309	0	0	0	0	0	0	309	154	309	0	154	0	0	154	0	0	154	0	463	0	0	0	0	0	0	0	0	0	0	309	463	0	154	463	0	154	0	0	0	0	0	0	0	0	154	0	0	154	154	154	0	463	0	0	0	0	0	0	0	0	154	0	154	309	0	927	0	154	154	154	463	0	0	0	0	0	154	0	0	154	0	0	154	154	0	154	0	0	154	0	0	0	154	0	0	154	0	0	0	0	0	0	0	0	0	0	0	0	0	154	0	154	309	0	154	0	0	154	309	0	154	0	0	0	309	0	0	0	0	0	309	0	0	0	0	0	0	154	0	0	0	0	0	0	154	0	0	154	0	0	0	0	0	0	0	0	154	0	0	0	0	0	309	154	154	0	154	0	463	309	0	0	0	0	0	154	0	0	0	0	154	0	309	0	154	0	0	154	0	0	0	154	1.08e+03	0	0	0	0	309	0	0	0	0	0	154	154	0	154	0	0	0	0	0	154	0	309	0	0	154	0	0	309	0	0	0	0	0	154	309	0	154	0	154	154	0	154	0	154	0	0	154	0	0	0	0	0	0	0	309	0	0	618	0	0	0	309	154	0	154	154	0	154	0	0	0	0	309	0	0	0	0	0	0	154	463	154	0	0	0	154	154	0	0	309	0	154	154	0	154	0	0	154	0	0	0	0	154	0	0	0	0	154	154	463	0	0	154	0	0	154	309	0	0	154	0	154	154	0	0	0	0	0	0	0	0	154	0	0	0	0	0	463	0	0	0	0	154	0	154	0	154	0	0	0	0	0	0	0	0	0	0	0	309	309	154	0	0	309	0	0	154	0	154	0	154	0	0	154	0	0	154	0	0	772	0	309	0	0	0	0	154	0	0	0	0	0	0	0	0	0	0	0	0	0	618	0	0	0	154	154	309	0	0	0	154	154	0	0	0	618	0	0	309	0	0	0	154	0	0	0	154	0	0	0	0	0	154	0	0	309	154	0	309	0	0	0	0	0	0	0	154	0	309	309	0	0	0	0	154	154	0	0	154	0	309	0	154	0	154	0	0	0	0	0	154	0	0	0	0	0	0	463	154	463	0	0	0	0	0	0	0	0	0	0	0	0	154	0	0	154	0	154	0	0	0	154	154	0	0	0	0	0	154	154	154	0	0	0	0	0	0	154	0	0	0	0	0	0	0	0	0	154	0	0	154	0	0	0	0	0	309	0	0	309	0	154	1.54e+03	154	0	0	0	0	154	154	463	0	0	309	0	0	0	154	0	154	154	0	0	772	0	0	0	154	0	154	154	154	0	0	0	0	463	0	0	463	309	0	0	0	0	0	0	0	0	309	0	0	0	154	309	0	154	0	0	0	154	0	0	0	154	0	0	0	0	0	0	0	0	0	0	0	154	0	0	154	0	0	0	154	1.24e+03	154	0	463	0	0	0	154	0	154	0	154	0	0	0	154	0	154	0	0	0	0	0	0	154	154	0	154	309	0	154	0	0	154	0	0	0	154	0	0	0	0	0	0	154	0	463	309	0	0	0	309	0	0	0	0	0	0	0	0	0	0	0	0	309	154	0	0	0	0	0	618	0	0	0	0	154	0	0	154	309	0	618	154	0	0	154	0	154	0	0	0	0	0	0	0	0	0	0	0	0	309	0	0	154	0	0	0	0	0	0	0	0	0	0	0	0	0	154	154	0	154	0	0	154	309	0	154	309	0	154	463	0	0	309	309	0	309	0	0	0	0	0	0	0	0	0	0	0	309	0	0	1.24e+03	0	0	154	0	154	154	0	0	0	0	0	154	154	0	0	0	0	0	154	0	0	0	0	0	0	154	0	154	0	154	0	0	154	0	0	309	309	0	0	0	154	0	0	0	0	0	0	154	0	0	154	154	0	0	154	0	0	154	0	0	0	0	0	154	0	0	0	0	309	0	0	0	154	0	0	0	154	0	0	154	0	0	0	154	0	154	154	154	0	154	0	0	154	0	0	154	0	154	0	0	0	0	0	309	0	0	0	154	309	0	0	154	0	0	309	0	0	154	0	0	0	0	0	463	154	154	0	463	0	0	0	618	154	0	154	0	0	0	0	154	154	154	0	0	309	0	0	0	0	154	0	0	309	0	0	0	0	0	0	154	0	0	0	0	0	309	154	154	0	0	0	309	0	0	309	154	0	463	0	0	0	0	0	154	0	0	154	0	0	0	154	0	0	0	0	0	154	0	0	0	0	0	0	154	463	0	154	0	309	154	0	0	0	0	463	0	309	0	0	0	0	0	154	0	154	0	0	0	154	0	154	0	0	0	154	463	0	0	0	154	0	309	154	309	0	0	0	0	0	154	0	0	309	0	0	0	154	309	0	0	0	772	0	0	0	0	0	154	154	0	154	309	309	0	154	0	0	0	0	463	0	154	0	154	154	154	0	0	0	154	0	154	0	0	0	154	0	0	154	0	0	154	0	0	154	0	0	0	0	0	0	0	0	0	0	0	0	0	0	0	309	0	0	154	0	0	0	154	0	0	0	309	0	0	0	0	0	0	154	154	0	309	0	0	0	0	0	154	0	0	0	0	0	0	0	0	309	154	0	0	0	0	0	154	0	0	772	618	154	154	0	0	0	154	0	0	0	0	0	154	154	0	0	0	0	0	0	0	154	309	309	0	772	0	309	154	0	154	0	154	0	0	154	0	0	0	0	0	0	0	0	0	0	309	0	0	0	0	0	0	0	0	0	309	154	309	154	309	0	0	0	0	0	0	0	309	154	0	0	154	154	0	309	0	0	154	0	0	0	0	154	0	0	0	0	154	463	154	0	0	618	0	154	0	154	0	0	0	0	0	0	0	0	154	0	0	0	0	0	0	154	463	154	0	0	0	154	0	154	0	0	309	0	0	0	0	0	154	154	0	0	0	0	154	0	154	0	0	0	0	0	154	309	309	0	0	0	154	0	0	0	0	0	0	618	0	0	0	0	309	0	0	0	154	0	154	0	0	0	0	0	0	0	0	154	0	0	0	0	618	154	0	0	154	154	0	0	0	0	0	154	463	0	463	0	309	0	0	0	0	0	154	0	154	0	0	0	309	0	0	0	154	0	0	0	0	0	0	0	0	154	0	0	0	0	154	0	0	0	154	0	154	0	154	0	0	0	0	154	0	0	0	0	618	0	0	0	154	154	0	0	0	154	154	0	154	309	154	0	0	154	0	0	0	0	0	0	0	618	0	0	0	0	463	0	0	154	0	0	0	309	0	154	0	0	0	0	0	154	0	0	0	0	154	0	154	0	0	0	0	0	154	0	0	0	0	0	154	0	0	0	154	0	0	618	309	0	154	0	0	463	0	154	0	0	0	0	0	0	0	0	0	154	0	0	309	154	0	0	0	0	0	0	0	309	154	0	0	154	0	0	0	0	154	154	0	0	0	0	0	309	154	0	0	0	0	0	309	0	0	154	0	154	154	0	0	0	0	0	0	0	154	154	0	0	0	0	0	0	0	0	0	0	154	0	0	0	0	154	0	0	154	0	0	154	0	0	0	0	0	0	0	0	0	0	0	154	0	0	0	154	0	154	0	0	0	0	154	0	0	0	0	154	0	0	0	0	0	0	0	0	0	0	0	0	154	154	154	0	154	0	0	0	0	154	0	0	0	0	154	0	463	309	463	309	154	0	0	0	0	309	0	0	154	154	0	154	154	0	154	0	0	0	0	154	0	154	0	0	0	309	154	0	0	0	0	0	0	0	0	0	0	0	0	0	0	0	0	0	0	0	154	154	0	0	0	0	0	0	0	0	0	0	0	0	0	0	154	0	0	0	0	0	0	0	154	0	0	0	154	309	0	0	0	154	0	0	0	0	463	0	309	0	0	0	0	154	154	0	0	0	0	154	0	0	0	309	0	154	0	0	309	0	0	154	463	0	0	0	309	0	0	154	0	0	309	0	463	0	154	309	154	0	0	927	0	0	0	0	0	0	0	0	154	0	0	309	0	0	0	0	154	154	0	0	0	309	0	0	154	0	0	772	0	0	309	0	154	0	309	154	0	0	618	0	0	0	0	0	0	154	0	0	0	0	309	0	0	154	0	0	0	0	0	0	0	154	0	154	0	0	154	0	0	154	0	0	154	0	154	0	0	0	154	154	0	0	0	154	0	0	0	154	0	927	0	154	0	309	154	154	463	0	154	154	0	0	0	154	0	0	463	0	0	0	154	154	154	0	0	309	0	0	0	154	0	0	463	154	0	0	154	0	0	0	154	618	154	0	0	0	0	0	0	154	154	0	0	0	927	0	0	0	0	154	0	0	0	154	154	0	154	0	154	0	0	0	0	0	0	0	154	0	0	0	154	154	0	0	0	0	309	309	0	0	154	154	0	0	0	309	0	0	0	0	309	0	0	0	154	154	0	309	0	154	154	154	0	154	0	309	0	309	0	309	0	0	0	0	0	0	0	0	0	154	154	0	0	154	0	0	0	0	154	0	0	0	0	154	309	0	0	0	463	154	618	0	0	154	0	0	0	0	0	0	0	0	154	0	0	0	154	0	0	154	154	0	0	154	0	0	0	0	0	0	154	154	0	0	0	0	0	0	0	0	0	463	0	154	0	0	0	0	154	0	0	0	0	0	0	0	0	154	0	0	0	0	154	0	0	0	0	154	0	154	0	0	0	0	0	0	0	618	0	0	0	0	0	154	0	0	0	0	0	309	0	0	154	309	0	0	0	463	0	0	0	0	0	0	0	309	0	0	0	0	0	154	0	0	0	0	0	0	0	154	309	0	0	0	0	0	154	154	0	772	0	0	0	0	154	618	0	154	154	0	154	0	0	0	309	0	0	0	154	463	154	0	154	0	0	154	0	0	0	0	0	0	309	0	0	0	0	0	0	0	0	463	154	0	0	0	0	309	0	463	0	0	0	0	154	309	154	0	0	0	154	154	0	0	0	0	154	154	0	0	154	154	0	0	0	0	0	0	0	0	154	0	0	0	0	0	309	154	0	0	0	0	154	154	0	0	154	0	0	0	154	0	0	0	154	0	154	0	0	463	0	154	0	154	0	618	0	463	0	0	0	309	0	0	0	309	154	0	154	154	0	0	0	154	154	0	0	154	0	154	154	154	0	463	0	0	0	0	0	0	0	0	0	0	0	0	154	0	154	0	0	0	0	0	0	0	154	0	154	0	154	154	0	154	0	0	0	154	0	309	0	0	154	0	0	154	0	0	0	0	0	154	154	0	463	618	154	0	0	463	0	0	0	0	0	0	309	0	0	154	154	154	154	0	154	0	154	309	0	0	0	0	0	0	0	0	0	0	0	0	0	0	154	154	463	0	0	0	0	0	0	309	0	0	0	0	0	154	0	0	0	154	0	0	0	0	0	0	0	0	154	0	0	154	0	927	154	0	0	154	0	0	154	0	0	0	0	0	154	0	309	0	0	0	154	0	0	0	0	0	0	0	463	154	0	0	0	0	927	154	154	0	463	154	0	154	0	0	0	0	0	154	154	0	309	0	0	0	0	0	0	463	0	154	0	309	0	0	0	0	0	0	0	0	0	0	0	0	0	0	154	0	0	0	0	0	309	0	0	154	0	154	0	0	0	0	0	154	154	0	0	0	463	0	0	0	309	0	154	0	0	154	0	0	0	0	0	0	0	0	0	154	154	0	0	0	0	0	0	0	154	154	154	0	154	0	309	0	0	309	0	0	0	0	154	154	309	154	0	0	0	0	0	309	0	0	0	0	0	0	0	0	0	0	0	0	154	0	0	0	154	0	154	0	0	309	0	0	0	0	0	154	0	0	0	463	0	0	0	0	0	0	0	0	0	772	0	0	0	0	463	0	309	0	0	0	0	0	154	154	0	154	0	154	0	309	0	309	0	0	0	0	0	0	154	0	0	0	0	463	0	0	0	154	0	0	0	0	0	0	0	154	0	463	0	0	0	0	0	154	0	309	154	0	0	309	0	154	154	0	0	0	0	309	0	0	0	0	0	0	0	0	0	0	0	0	0	0	0	0	0	0	0	309	0	0	0	0	0	0	0	154	0	0	0	0	0	463	0	154	0	0	0	154	0	0	0	154	154	0	0	0	0	0	154	0	0	0	0	0	927	0	0	0	0	0	154	0	0	0	154	0	0	0	0	0	0	0	0	0	0	0	0	0	154	0	618	0	0	154	0	0	0	0	154	309	154	309	0	0	0	0	0	0	309	154	0	0	154	0	0	154	0	0	0	154	0	0	0	0	154	309	0	0	0	309	154	0	0	0	463	0	309	0	0	0	772	0	0	618	309	154	0	0	0	0	0	0	154	0	0	0	0	0	0	463	154	0	0	0	0	0	0	0	0	0	463	0	309	0	154	154	0	154	0	154	154	154	154	0	0	0	154	0	309	0	0	0	0	154	0	154	0	0	0	0	0	154	154	154	0	309	0	0	0	0	154	0	0	0	0	309	0	0	0	154	0	463	463	154	154	772	0	0	154	154	0	309	0	0	463	0	0	0	0	0	0	0	0	0	309	0	772	154	0	0	0	154	0	154	0	154	154	154	309	154	0	0	154	0	0	0	0	463	0	0	0	309	154	0	0	0	0	0	154	0	0	0	1.08e+03	0	0	0	0	0	0	0	0	0	0	463	0	0	0	0	0	0	618	0	154	0	772	154	0	0	154	154	0	0	0	0	0	0	0	0	0	154	0	0	0	154	0	0	309	154	0	309	309	0	0	0	0	0	309	0	0	0	0	0	0	154	0	154	0	0	0	0	0	0	0	0	0	0	154	0	0	0	0	463	154	0	154	0	0	0	309	0	0	154	0	0	0	309	0	154	618	0	1.08e+03	0	0	618	154	0	0	0	0	0	154	0	0	0	0	0	0	0	0	0	0	309	0	154	0	309	0	0	0	0	0	463	0	0	0	0	0	154	154	0	618	0	0	154	0	154	0	154	0	0	0	0	154	0	0	0	309	0	463	463	0	0	154	0	0	0	0	0	0	0	0	0	154	0	0	0	0	0	0	154	0	154	0	0	0	154	0	0	0	154	0	0	0	0	0	0	0	0	0	154	0	0	0	0	0	154	0	0	154	0	0	0	463	154	309	0	154	0	0	309	0	0	309	0	0	0	0	154	0	154	0	0	0	0	0	154	154	0	0	309	309	0	0	154	0	0	154	0	0	0	154	0	154	154	154	0	154	154	0	0	0	0	154	0	0	154	0	309	0	0	0	0	154	309	309	0	463	154	0	309	154	463	309	0	0	0	0	154	0	309	0	0	0	0	0	309	154	0	0	0	154	0	0	0	154	0	309	0	0	0	0	0	0	0	0	0	154	0	0	0	0	0	0	0	309	0	618	309	154	309	0	154	154	0	0	154	0	0	0	0	0	0	0	0	0	154	0	0	0	0	154	154	0	154	0	154	0	0	154	0	154	0	0	154	154	0	0	154	154	0	154	0	0	0	0	0	154	0	463	0	0	0	309	463	0	0	0	309	154	154	0	154	0	0	0	0	0	0	0	0	0	154	0	154	0	0	927	154	0	154	618	0	154	0	0	154	0	154	154	0	0	0	0	0	0	0	0	0	0	0	0	154	0	154	0	0	154	0	772	0	0	154	154	0	0	0	154	0	0	0	0	0	0	0	0	154	0	309	154	0	0	154	154	927	154	0	0	154	463	0	0	154	154	154	0	0	463	0	154	0	0	154	0	154	154	0	0	309	0	0	0	0	0	0	154	0	618	0	0	0	463	0	154	0	154	0	0	0	0	154	0	0	0	309	0	154	0	154	0	154	154	0	0	0	0	0	0	154	0	0	0	0	0	154	0	0	0	309	463	0	0	0	0	0	0	0	154	154	0	0	309	0	0	0	154	0	0	309	0	154	154	0	0	154	0	154	0	0	0	154	0	0	154	0	0	154	0	154	0	0	0	0	0	0	0	154	0	0	0	0	0	0	0	0	463	0	0	154	0	0	0	0	154	0	0	154	0	0	0	0	0	0	154	0	0	154	0	0	0	0	154	0	0	0	0	0	0	0	154	0	0	0	0	0	0	154	0	0	463	0	0	0	154	154	463	0	0	0	154	0	154	309	0	0	309	0	0	309	0	0	618	0	154	0	0	0	154	0	618	154	0	0	154	0	618	0	0	0	0	154	0	0	154	0	0	0	0	0	309	772	0	0	154	154	154	0	154	0	154	309	0	0	463	0	154	0	0	0	0	0	154	0	0	0	0	154	154	0	0	309	0	309	309	0	0	463	309	154	309	0	0	0	0	0	309	0	154	463	0	0	0	154	154	154	309	154	0	0	309	0	0	0	0	0	309	0	154	0	0	309	0	0	0	0	0	0	463	0	154	0	154	0	154	154	0	154	0	0	154	0	154	0	0	0	0	154	0	154	463	154	0	154	0	309	309	154	0	154	0	0	0	0	0	0	0	0	0	154	0	0	0	154	0	0	0	0	0	0	0	463	0	154	309	463	154	0	0	0	0	0	0	0	0	0	0	0	0	0	0	0	0	0	154	0	0	0	0	0	154	0	0	463	0	154	154	154	0	0	772	154	154	309	463	154	0	0	0	0	154	0	154	0	0	154	0	0	0	0	0	0	0	0	0	0	154	0	0	309	0	0	0	0	309	0	0	0	0	154	0	0	0	154	0	0	0	0	0	154	0	0	0	0	154	154	0	0	0	309	0	0	0	0	0	0	0	0	0	0	309	0	0	0	0	0	154	0	0	309	0	0	154	0	0	0	0	0	0	0	0	0	0	0	154	0	0	463	154	0	0	0	0	0	0	618	0	0	0	0	154	0	154	309	0	0	0	154	154	0	0	0	154	0	2.16e+03	0	0	154	0	0	0	0	0	0	0	154	0	309	463	0	154	0	154	463	0	0	0	0	0	154	0	154	0	0	154	0	0	0	0	0	0	0	154	0	0	154	154	0	309	0	154	0	0	0	309	0	154	0	0	0	0	0	154	309	0	154	0	309	154	309	0	154	0	0	0	0	154	309	154	154	0	154	0	0	154	0	0	154	0	0	0	0	0	0	0	0	0	0	154	0	0	0	0	154	0	309	0	0	0	0	154	0	0	0	0	0	0	0	0	154	0	154	0	0	0	0	154	0	309	0	0	0	0	0	309	0	0	154	618	0	0	0	154	0	0	0	0	0	0	0	0	154	0	0	0	0	0	0	0	0	154	0	0	0	0	154	0	0	154	0	0	0	0	0	0	0	0	0	0	154	0	0	0	0	154	0	0	154	0	154	0	0	154	0	0	154	0	0	0	154	0	0	154	0	0	309	309	0	0	0	0	463	0	0	0	0	0	0	772	154	0	0	1.08e+03	0	0	0	309	0	0	154	309	0	154	0	0	0	0	154	0	154	0	0	154	0	0	0	0	309	0	463	0	0	0	0	154	0	154	0	0	0	0	0	309	154	154	0	154	0	0	0	0	154	0	309	0	0	0	0	0	0	0	309	0	0	463	0	0	0	0	0	0	0	0	0	0	0	0	0	309	0	0	0	0	309	154	0	154	927	154	0	0	0	154	154	0	154	309	0	0	0	0	0	0	772	0	0	0	0	154	154	0	154	0	0	154	154	0	154	772	0	0	0	0	0	0	0	0	0	463	0	0	0	154	0	0	309	0	0	0	0	0	618	0	0	0	0	0	154	0	0	0	309	0	0	0	154	0	0	0	154	309	0	0	0	0	0	0	0	463	154	0	0	0	0	309	154	0	0	0	154	0	0	154	0	0	0	0	0	0	0	154	0	309	0	0	0	154	0	309	154	0	0	309	154	0	154	0	154	0	0	0	0	154	0	0	154	0	463	154	0	309	0	0	0	309	0	154	0	0	0	0	154	0	154	0	154	0	0	154	154	0	0	0	0	0	0	0	0	0	0	0	0	0	0	0	309	154	0	0	154	0	1.24e+03	0	0	0	0	0	154	0	154	0	309	0	0	0	0	0	618	0	0	0	0	154	0	154	0	0	154	0	0	154	309	0	618	154	0	0	154	154	0	154	0	0	154	0	0	154	0	0	0	309	309	0	154	0	0	0	463	154	309	154	0	0	0	154	154	154	0	0	0	0	154	0	0	0	772	154	0	0	0	0	154	309	154	154	309	0	0	0	154	0	154	0	0	0	0	0	154	0	0	154	0	0	0	0	0	0	309	0	618	0	154	463	154	0	618	0	0	0	0	0	0	0	0	0	154	463	0	0	0	0	0	309	0	0	0	0	0	309	0	0	0	0	0	0	0	154	0	0	0	0	0	154	154	0	0	0	0	618	0	0	0	0	309	0	0	154	0	0	0	0	463	0	0	0	0	0	0	154	0	0	0	154	0	0	0	0	0	0	0	0	0	0	772	154	0	154	0	0	0	0	154	0	309	0	0	154	154	309	309	0	0	0	0	0	0	0	0	154	0	0	154	0	0	154	0	0	0	0	0	0	0	0	0	463	0	309	309	0	0	0	0	309	0	154	309	0	154	0	309	154	0	154	154	0	0	0	0	0	0	0	0	0	0	0	0	154	0	154	0	0	309	154	154	0	0	154	0	0	154	0	0	0	0	0	154	309	0	0	0	0	309	0	0	0	0	0	154	0	0	0	0	0	0	0	0	309	0	0	0	309	0	154	154	0	0	0	0	0	0	0	0	0	0	0	0	154	0	0	0	772	309	154	0	154	0	0	0	463	0	0	0	0	0	154	0	309	0	154	154	154	154	0	0	0	0	0	0	0	0	0	154	463	0	309	0	0	0	0	0	0	0	309	0	0	0	154	0	0	0	0	0	0	154	0	0	309	0	463	0	309	154	0	0	154	463	0	0	0	0	0	154	154	0	0	154	0	154	309	154	0	0	0	0	0	0	0	0	0	154	154	0	0	0	154	0	0	154	0	0	0	154	154	0	463	0	0	0	0	154	154	0	154	154	0	0	0	0	0	0	0	463	0	0	0	0	0	0	0	154	0	154	0	0	0	0	0	154	0	618	154	309	0	0	0	309	0	0	463	309	0	154	154	0	154	154	0	0	618	0	0	1.08e+03	0	0	0	0	0	309	0	154	463	0	0	0	154	154	154	0	154	0	309	0	309	0	154	0	0	0	0	0	0	0	0	0	0	0	154	0	0	0	0	154	927	0	0	0	0	0	0	0	0	309	0	0	0	309	0	309	0	0	309	0	0	0	0	0	618	0	0	463	0	0	0	309	0	0	0	0	309	0	0	0	0	463	0	0	154	0	154	463	0	463	0	0	0	154	309	0	154	154	154	618	154	154	0	0	154	0	0	154	0	0	154	0	0	0	0	0	154	309	0	0	463	0	0	154	154	0	0	772	0	154	0	0	0	154	0	0	309	154	0	0	0	0	0	0	154	0	0	0	154	154	0	0	0	0	0	0	0	0	0	0	309	0	0	0	0	0	772	0	0	154	154	154	0	0	0	0	0	154	309	463	0	0	618	0	0	0	0	0	0	0	0	0	0	0	0	154	0	0	154	0	0	154	154	0	309	0	463	0	0	0	309	0	463	0	154	0	0	0	0	0	0	0	772	0	0	0	0	0	0	0	0	154	0	154	0	0	0	0	154	0	463	0	154	0	154	0	154	0	0	0	0	154	0	0	0	0	0	0	0	0	0	0	0	154	154	463	0	154	0	0	309	0	0	0	0	154	0	309	154	154	0	0	0	0	154	0	463	0	154	0	154	0	154	309	154	154	154	0	309	0	0	154	0	0	0	0	0	0	0	0	0	0	0	309	0	154	0	0	0	154	0	154	0	0	154	0	154	0	0	0	0	309	154	0	154	0	0	0	0	0	0	0	0	0	0	154	154	0	0	0	0	0	0	309	0	0	0	0	309	0	0	0	154	0	154	154	0	0	154	154	154	0	0	0	0	0	0	0	0	0	154	0	154	154	309	0	0	154	0	309	154	463	772	772	618	154	0	0	0	0	0	154	0	154	309	0	0	0	309	0	0	154	0	463	0	154	463	0	0	0	772	0	309	0	0	0	0	0	0	0	0	0	0	0	0	0	0	0	154	0	0	0	154	0	0	772	0	154	0	0	0	0	927	0	0	0	0	309	0	0	463	0	0	0	0	1.08e+03	0	154	0	0	0	0	0	154	154	309	0	0	0	0	463	0	0	0	0	0	154	154	0	154	154	0	0	0	0	0	154	309	0	309	0	0	0	154	0	154	154	463	154	0	154	0	0	0	0	0	154	0	154	154	0	0	0	463	0	154	0	0	0	154	154	0	154	0	0	0	0	0	0	0	0	154	0	154	154	309	0	0	0	0	0	154	0	0	0	0	0	0	0	0	309	154	0	0	0	0	0	154	0	0	0	154	0	0	0	0	0	154	0	154	0	0	0	0	0	154	154	0	463	0	0	0	154	154	0	0	0	154	0	0	154	0	309	154	0	0	618	0	0	154	0	0	0	309	309	0	0	0	0	154	0	0	0	0	0	0	0	0	0	0	0	0	154	154	0	463	154	463	0	0	0	0	0	0	0	0	0	0	0	154	618	0	0	154	0	0	0	0	154	0	0	0	0	154	0	0	154	154	0	0	154	154	0	0	154	0	618	154	0	154	0	154	154	154	154	154	0	0	0	0	618	0	463	0	0	0	0	0	0	0	154	618	154	309	309	0	154	0	0	463	0	463	0	0	0	0	0	154	618	0	0	0	0	0	0	0	154	0	154	0	0	154	0	0	463	0	0	0	0	0	0	0	154	154	0	0	0	309	0	0	0	309	0	0	0	154	0	309	309	0	0	309	0	154	154	0	309	309	0	0	309	154	0	0	154	154	0	0	0	0	154	0	0	154	154	0	154	463	154	0	0	0	0	0	0	309	0	154	0	0	154	0	0	0	154	0	0	463	0	154	0	0	0	309	0	0	309	0	0	0	309	0	154	0	0	0	0	0	0	0	0	154	0	463	0	309	0	0	0	0	154	0	154	154	0	0	0	0	154	0	0	0	0	0	0	154	0	0	0	0	0	0	0	154	0	154	0	0	0	0	0	0	0	0	0	0	0	0	0	0	0	0	0	0	0	0	0	0	0	0	0	463	0	0	0	0	0	154	154	0	0	154	0	0	463	0	0	0	154	0	154	0	154	309	0	0	309	0	154	0	0	0	0	0	0	0	618	0	154	154	0	0	0	154	0	0	0	0	309	0	154	154	154	154	154	154	0	0	0	154	154	463	0	0	154	0	0	154	0	0	0	0	0	0	0	0	0	0	154	0	309	0	0	0	154	0	0	154	154	0	154	154	0	0	154	0	309	0	0	0	309	154	0	0	0	772	0	0	0	0	0	154	0	0	0	154	154	0	0	154	0	0	0	0	154	154	0	0	463	309	154	154	0	0	154	0	0	0	0	0	309	0	309	0	154	0	0	0	0	0	0	0	0	0	0	154	154	154	154	154	0	309	0	0	0	0	154	0	0	154	0	0	0	0	0	0	772	0	0	0	0	0	0	154	154	0	154	154	0	0	0	0	154	0	0	0	154	154	0	0	0	154	0	0	0	0	309	0	0	0	0	0	0	0	154	154	0	0	463	0	0	463	154	0	0	0	0	0	0	154	154	154	0	309	0	0	0	309	0	0	0	0	0	0	154	154	0	0	0	0	154	154	154	154	309	154	0	154	154	463	0	0	0	0	154	154	0	0	154	0	0	0	154	309	0	0	154	0	154	309	154	0	154	0	0	154	0	463	618	0	0	154	0	0	154	154	0	0	0	0	0	0	309	0	463	0	0	0	0	0	0	154	0	0	0	0	0	0	0	309	0	154	309
noncancer_plasma	0	180	0	0	0	360	0	0	0	0	0	0	0	0	0	0	0	0	0	180	0	0	0	0	0	0	0	0	0	0	0	0	0	0	180	0	0	0	180	0	180	180	0	180	0	0	0	180	0	0	0	0	180	360	0	180	0	0	180	0	0	180	180	0	0	180	0	180	0	0	0	0	0	180	0	180	0	0	180	0	180	0	180	0	0	0	0	0	0	0	180	360	0	180	0	0	0	180	0	180	180	180	0	0	0	0	0	0	0	180	180	0	180	0	0	180	0	0	180	0	0	0	0	360	0	0	180	0	180	540	0	0	0	0	0	0	0	0	180	0	0	360	0	0	0	0	180	0	360	0	180	360	360	0	360	0	0	0	0	180	0	360	0	0	0	0	0	0	0	0	180	0	0	0	0	0	180	0	180	0	360	0	0	0	0	360	0	360	180	0	0	0	0	360	180	0	0	0	0	0	360	0	0	180	0	0	0	0	0	0	0	0	0	0	180	0	180	0	0	0	180	0	180	180	0	0	0	0	180	360	0	360	180	0	0	0	0	0	0	0	180	0	0	0	180	0	0	0	0	0	0	0	180	0	0	0	0	0	180	0	0	0	0	0	0	0	0	0	0	360	0	0	0	540	0	180	180	0	0	180	360	0	0	180	0	180	0	0	0	0	180	0	360	0	0	0	0	0	0	0	0	0	0	180	0	0	180	0	0	0	0	0	0	0	0	0	540	0	0	0	0	360	0	180	180	180	0	0	0	0	0	0	0	540	0	0	360	0	0	0	0	0	0	0	0	0	0	0	0	180	0	0	0	0	0	0	0	180	0	180	180	0	0	180	0	180	0	0	0	0	0	180	0	0	0	180	0	0	0	180	0	0	0	180	0	0	0	0	180	0	0	0	0	0	0	0	0	360	180	180	0	180	0	720	0	0	0	0	0	0	180	0	0	0	180	180	0	180	0	0	0	180	540	0	0	0	0	0	180	0	360	0	0	0	0	0	0	0	0	180	0	0	0	0	0	180	0	360	0	0	0	180	0	0	0	0	0	360	0	0	0	360	0	0	0	0	180	0	0	0	0	0	0	180	0	0	0	0	180	0	0	0	0	540	0	0	0	0	0	0	0	180	0	0	0	0	0	0	180	0	0	0	0	0	0	0	0	180	180	0	0	0	0	0	0	0	0	0	0	0	180	0	180	0	180	180	0	0	0	0	0	180	540	180	180	0	0	0	0	0	180	180	180	360	0	0	0	0	0	0	0	0	0	0	180	180	180	0	540	0	0	180	0	0	180	0	0	0	360	0	0	0	180	180	0	180	0	0	180	0	360	0	540	180	540	0	0	180	0	0	0	0	180	720	180	0	0	0	0	0	0	0	0	0	180	180	0	0	0	0	0	0	0	360	0	0	0	0	0	180	0	0	0	0	180	0	0	0	180	0	0	0	0	0	0	180	0	0	0	0	0	180	0	0	0	540	0	0	0	0	0	0	0	0	0	0	0	0	0	180	0	0	0	180	0	0	0	0	0	0	180	0	0	180	360	0	180	0	0	0	180	0	0	0	0	0	180	0	0	0	180	0	180	0	360	0	180	180	0	0	0	180	0	0	180	0	0	0	0	540	0	0	180	180	0	0	540	0	180	0	0	0	0	0	0	0	0	0	0	0	180	0	0	540	0	0	0	180	0	180	0	0	0	0	0	0	180	0	0	0	0	0	360	0	180	0	0	180	0	0	0	0	0	0	0	0	0	0	0	0	0	0	0	0	0	0	0	0	0	0	0	180	180	0	0	0	0	0	0	0	0	540	0	0	0	180	180	180	0	0	180	0	0	0	0	0	540	0	180	360	360	0	900	720	180	0	0	0	720	0	180	0	360	0	0	0	0	0	0	360	360	0	180	0	0	180	180	0	0	180	0	0	180	0	0	0	0	0	0	0	0	540	0	0	0	180	180	0	0	0	180	0	0	0	0	0	180	0	0	0	0	0	0	0	0	0	0	0	0	0	0	0	0	0	0	0	0	0	0	180	180	0	360	0	0	0	0	0	0	0	0	180	180	0	0	0	0	0	0	0	0	360	0	0	0	180	0	180	180	0	0	0	0	0	0	180	360	0	0	180	0	0	180	0	0	0	0	0	0	360	0	0	0	0	0	180	0	0	0	0	180	180	0	0	0	180	0	360	180	0	360	0	0	180	0	0	0	0	0	0	180	0	0	0	0	0	180	0	0	360	0	180	0	0	0	0	0	0	0	720	180	540	0	0	180	0	0	0	0	0	0	0	0	0	0	180	0	0	180	0	180	0	0	0	180	0	180	180	0	0	360	0	180	360	0	0	180	540	0	0	0	0	180	0	0	180	0	0	0	0	0	0	180	360	0	0	0	0	0	0	0	0	180	180	0	360	0	0	0	0	0	0	180	0	0	720	180	0	0	0	0	0	0	0	0	0	180	0	0	0	180	0	0	0	0	180	0	180	0	0	0	0	180	0	0	0	0	0	0	0	540	0	0	0	0	0	0	540	0	0	0	0	0	0	0	0	180	360	360	0	180	0	0	0	0	0	0	0	180	0	720	0	0	0	0	0	180	180	0	0	0	0	0	0	0	0	0	0	0	180	0	0	0	0	0	0	0	360	360	0	180	0	0	0	180	0	0	0	0	180	0	0	0	0	0	0	0	0	0	180	720	360	0	0	0	0	0	180	180	0	0	0	0	360	180	0	0	0	180	180	360	0	0	0	0	180	0	180	180	0	180	0	0	180	0	0	0	0	0	0	0	180	0	0	0	0	0	0	0	0	180	0	0	0	180	0	0	0	0	0	0	0	0	0	0	0	180	0	0	360	0	0	0	360	0	0	0	180	0	0	0	180	0	180	0	180	0	0	0	0	0	0	0	0	180	0	0	0	0	180	540	180	180	180	180	0	0	720	180	0	0	0	0	0	180	0	180	0	0	0	180	0	0	0	0	360	0	0	0	0	0	0	180	0	0	0	0	0	0	0	0	180	0	0	0	0	180	0	180	0	180	0	0	0	0	0	0	0	0	0	0	0	0	180	0	0	0	0	180	0	0	180	0	0	0	0	0	0	0	0	180	180	0	180	0	0	0	180	0	0	0	0	0	180	0	180	360	180	0	0	0	0	0	180	0	360	0	0	0	360	0	360	0	540	0	0	0	360	0	0	0	0	0	180	0	0	180	0	0	0	0	360	0	180	0	0	0	0	0	0	0	0	180	180	180	180	180	0	0	0	0	0	0	0	180	180	0	180	0	360	0	0	0	0	180	0	180	0	0	360	0	180	180	180	180	0	0	0	0	0	180	180	0	0	0	0	180	0	0	0	0	0	0	360	0	0	180	0	0	0	180	180	360	360	360	0	0	0	0	0	0	0	0	0	0	0	180	180	0	0	360	0	180	0	0	180	0	180	0	0	0	0	0	0	360	0	0	180	0	180	0	0	0	0	360	180	0	0	0	180	0	0	0	180	180	0	0	0	0	180	0	0	180	0	0	0	0	0	0	0	0	0	0	180	540	0	180	180	0	180	0	0	0	0	0	0	180	1.26e+03	360	0	0	0	0	0	0	0	0	180	0	0	0	180	0	0	0	0	0	0	0	0	0	0	0	180	0	0	0	180	0	180	180	0	0	0	180	0	180	0	0	0	0	0	0	0	0	180	0	0	0	0	0	180	0	0	0	360	0	0	0	0	0	0	720	180	0	0	0	0	0	0	0	0	0	0	360	0	0	180	180	0	360	0	0	0	0	0	360	0	0	0	180	0	180	0	0	180	0	0	0	0	360	0	0	0	0	0	0	0	0	180	0	180	0	0	0	180	180	0	0	0	360	0	0	360	180	0	0	0	180	0	0	0	0	180	0	0	0	0	0	0	0	0	180	0	0	0	0	180	180	0	0	0	0	0	0	0	0	0	540	180	0	0	0	180	0	0	0	180	180	0	180	0	0	0	180	0	180	0	180	0	0	0	0	0	0	0	0	180	0	0	0	0	0	0	0	0	0	0	0	0	0	0	0	0	540	0	180	0	360	0	0	540	0	0	0	180	0	0	180	180	0	0	0	0	0	0	180	0	360	0	0	0	0	0	180	0	0	0	0	0	360	0	0	360	180	0	180	0	0	0	0	180	0	0	360	0	0	0	0	0	360	0	0	0	0	0	0	0	180	180	0	180	0	0	0	180	0	0	0	0	360	0	0	0	180	0	0	0	0	180	0	180	0	0	180	0	0	0	0	0	0	360	0	0	0	0	0	180	0	0	0	0	0	0	0	0	0	0	0	360	0	0	0	0	0	0	0	0	0	0	0	180	0	0	0	0	0	0	0	0	0	180	0	0	0	0	180	360	0	0	0	0	0	0	0	0	180	180	0	180	180	0	0	0	0	180	180	540	0	0	0	0	180	0	0	0	0	360	180	0	0	0	0	0	0	0	0	0	0	180	180	0	0	0	180	180	180	180	0	0	0	0	360	0	180	360	0	180	0	180	0	0	0	180	180	0	0	360	0	0	360	0	1.98e+03	0	0	0	0	180	180	0	0	0	0	180	0	180	0	0	0	0	180	0	0	0	0	180	0	0	0	180	0	0	0	0	0	0	180	0	180	0	0	0	0	0	180	0	0	0	0	0	0	0	0	0	0	0	0	0	0	0	0	180	0	0	180	0	0	0	0	0	0	0	180	0	0	0	180	0	0	360	0	0	180	0	0	0	0	0	0	0	0	0	0	0	0	360	0	0	0	0	0	0	540	0	0	0	720	0	360	0	0	180	0	0	0	0	0	180	0	0	0	0	0	0	0	0	0	360	180	180	0	0	0	360	0	0	360	0	0	0	180	180	0	180	0	180	180	0	0	0	0	0	180	0	0	0	0	0	0	0	0	0	0	0	0	0	0	0	0	0	0	0	0	0	0	0	0	180	360	0	0	180	180	180	0	0	180	0	0	0	0	0	0	0	0	0	180	0	0	0	0	0	0	0	0	180	180	0	0	0	0	0	0	180	0	0	0	180	0	360	180	0	180	0	180	0	180	0	0	0	180	0	0	0	180	0	360	0	0	0	0	0	0	0	180	0	0	0	180	0	180	0	180	180	180	180	180	0	0	180	0	0	0	0	0	0	0	0	0	0	180	0	360	0	0	0	360	0	0	0	360	0	0	180	0	360	0	0	0	0	0	0	0	0	0	0	360	180	0	0	180	0	360	0	0	360	0	0	0	180	0	0	0	0	0	360	0	0	0	0	0	0	180	0	0	0	0	0	0	0	360	0	0	0	180	0	0	0	0	0	0	0	180	360	180	0	180	0	0	0	0	720	0	0	0	180	0	360	0	0	0	0	180	0	180	360	540	0	0	0	0	0	180	0	180	0	0	0	180	0	0	0	180	180	0	0	180	0	0	540	0	540	180	0	0	0	0	0	180	0	0	0	0	0	180	0	180	0	0	0	720	0	180	180	0	0	180	0	0	180	0	0	360	0	0	180	180	180	360	180	0	0	0	0	0	180	0	0	0	0	0	0	0	180	180	0	0	0	180	180	360	0	0	180	0	0	180	180	0	0	0	0	0	0	180	0	0	0	180	0	0	0	0	0	0	0	0	180	0	0	180	0	0	180	0	0	0	180	0	0	0	360	0	180	180	0	0	0	0	720	0	0	0	180	180	0	180	0	180	0	0	0	0	0	180	180	180	0	0	180	0	0	0	0	0	0	360	180	0	0	0	0	360	360	0	0	0	540	180	0	180	0	0	180	0	180	180	0	0	0	0	0	0	360	0	0	0	0	540	0	0	180	0	0	0	0	0	540	0	360	0	0	180	0	0	180	0	540	180	0	0	0	0	0	180	0	0	0	900	0	180	180	0	0	0	0	0	0	180	0	0	180	0	180	0	0	0	0	0	180	0	0	360	180	0	0	0	0	180	0	0	0	360	0	0	0	180	180	180	180	0	0	0	180	180	0	0	180	360	180	0	0	0	0	0	0	0	0	180	0	0	0	0	360	0	0	0	180	0	0	0	180	0	0	0	0	360	0	0	0	0	0	0	360	0	0	0	0	0	0	0	0	180	0	180	180	0	0	0	0	360	0	0	0	0	0	0	0	720	0	0	0	180	180	0	0	0	180	180	360	180	0	180	0	180	0	0	0	0	0	540	0	180	0	0	540	180	0	0	0	540	180	180	0	180	0	0	0	0	360	0	0	0	0	0	180	0	0	0	180	0	0	0	0	0	0	0	0	180	180	0	0	0	0	0	0	180	0	180	0	0	0	0	0	0	1.08e+03	0	0	540	0	0	180	0	0	0	0	0	0	180	0	0	0	0	0	0	0	0	0	180	0	0	0	0	360	0	0	0	180	0	0	0	360	0	0	0	0	180	0	0	0	0	0	360	360	0	0	0	0	0	0	0	0	360	0	0	0	180	0	0	0	540	0	180	360	180	180	180	0	360	180	0	0	0	0	0	0	0	0	0	0	0	0	180	180	0	360	0	0	0	0	0	0	0	0	0	180	0	0	0	0	0	0	0	0	180	180	180	0	0	0	0	0	0	0	540	0	180	180	0	0	0	360	0	0	0	0	180	0	0	360	0	0	0	0	180	0	0	180	0	180	180	0	0	0	0	180	180	0	0	0	180	0	0	180	0	180	360	0	0	0	0	180	0	0	0	0	0	0	0	180	180	360	0	0	0	0	0	0	180	0	0	0	0	0	0	180	360	0	0	0	0	0	0	0	0	180	0	180	0	360	0	180	0	180	0	0	0	0	180	0	0	360	0	540	180	0	0	0	180	0	180	180	0	0	0	0	0	0	0	0	0	0	0	0	0	0	0	0	180	0	0	0	0	0	0	0	180	0	0	0	0	0	0	180	360	0	0	180	180	0	0	0	0	180	180	180	0	0	0	0	0	180	0	180	180	0	0	180	0	180	0	0	0	0	0	0	0	0	180	540	0	180	0	0	180	0	0	0	0	0	0	0	0	0	0	180	0	180	0	0	0	180	180	360	360	180	0	0	180	0	0	180	180	0	360	0	180	0	180	0	0	0	0	180	0	0	0	0	180	0	180	0	0	0	540	0	0	0	180	0	0	0	0	0	0	0	180	0	180	0	0	0	360	0	0	0	180	0	0	0	180	0	0	0	0	0	0	180	0	0	0	0	0	180	0	0	0	0	180	0	0	180	180	0	0	0	0	0	0	0	0	360	0	180	0	0	180	0	0	540	0	0	180	0	180	180	360	0	0	180	0	0	180	0	0	0	180	0	0	0	180	0	360	0	0	0	0	180	0	0	180	0	0	0	180	180	0	0	0	0	0	0	0	180	180	0	0	180	0	360	0	0	180	0	180	0	0	0	0	0	0	0	0	0	0	0	0	0	0	0	180	180	0	0	0	180	0	0	180	0	180	0	0	0	0	0	0	0	0	540	0	180	180	0	0	0	360	180	0	180	0	0	540	180	360	0	0	0	0	0	180	180	0	180	0	0	0	0	0	0	180	0	0	0	0	0	0	0	180	180	0	0	180	0	0	0	0	0	0	0	180	0	0	180	0	0	0	0	0	0	0	0	0	0	540	720	0	360	720	0	360	0	0	180	0	0	0	0	0	0	0	0	180	0	180	0	0	0	0	0	0	0	0	0	0	0	0	180	0	0	180	0	0	360	0	0	0	0	180	0	180	0	180	0	360	0	180	0	0	0	0	0	0	0	0	360	0	0	0	0	0	0	0	0	0	180	0	0	180	0	0	0	0	180	0	0	0	0	0	0	0	0	0	0	180	180	0	0	0	0	0	0	0	0	0	180	0	0	0	0	0	360	0	0	0	180	0	0	0	0	0	0	180	0	0	0	0	0	720	0	180	0	0	0	360	0	0	0	0	0	180	540	0	0	0	0	0	0	0	0	0	0	180	0	0	0	0	0	0	360	0	180	0	540	0	0	0	0	0	0	0	0	180	180	0	0	0	0	0	180	360	0	0	0	0	0	0	0	180	0	0	0	0	0	360	0	0	0	0	0	0	0	0	0	0	180	180	180	0	0	0	180	0	0	0	0	0	360	0	180	0	180	0	360	0	0	0	0	0	0	0	0	0	0	0	0	0	180	180	0	0	0	180	0	0	180	0	0	0	0	360	0	0	0	0	0	180	0	0	0	180	0	0	0	180	0	180	180	0	0	0	0	180	0	0	0	0	0	0	180	720	0	360	0	0	180	900	0	0	0	0	0	180	0	180	180	0	0	0	0	0	0	540	180	0	180	360	0	0	180	180	0	0	0	0	0	0	0	180	0	0	0	0	180	0	0	0	0	0	0	0	180	180	0	0	0	0	0	360	0	0	0	0	180	0	0	180	0	0	0	180	0	0	0	0	0	0	0	0	0	0	0	0	180	0	180	0	180	0	0	180	0	180	180	0	0	0	360	0	0	0	0	180	0	180	180	0	0	360	0	0	0	0	0	0	0	0	0	0	0	180	0	0	0	0	360	0	180	0	180	0	180	0	0	0	0	0	900	0	180	0	0	540	0	0	0	0	0	180	360	360	0	0	180	0	0	0	0	0	0	0	0	0	0	0	0	180	0	360	180	0	0	0	0	0	0	0	180	0	0	0	360	0	0	0	180	180	0	0	180	180	0	0	0	360	180	0	180	0	180	0	180	0	180	0	0	180	360	0	0	0	0	0	180	0	180	0	0	0	0	360	0	0	0	0	180	0	180	0	0	0	0	180	0	0	0	0	0	0	0	0	180	0	360	0	0	180	0	0	0	180	0	0	180	0	0	0	180	0	0	0	0	180	0	0	0	0	0	0	0	0	0	720	0	0	360	360	0	0	0	0	180	360	0	0	180	0	360	0	0	0	0	0	0	0	0	0	0	0	0	180	0	180	0	0	0	180	0	0	360	180	180	180	0	0	360	0	540	0	0	0	0	360	0	180	0	0	180	0	0	0	0	0	0	0	0	0	0	0	0	0	0	720	180	0	0	0	0	0	0	0	0	0	0	0	0	0	0	0	0	180	180	0	0	0	0	0	0	180	0	360	0	0	0	0	0	0	0	0	0	180	360	0	0	0	0	0	0	0	0	0	0	180	180	0	0	180	0	360	0	180	0	540	0	180	0	0	180	180	360	0	0	0	0	0	180	0	180	0	0	0	0	0	0	0	0	0	0	0	0	0	0	180	0	0	0	0	360	180	0	0	0	0	360	0	0	0	0	0	180	180	0	0	180	0	0	0	0	0	0	0	0	0	0	0	0	0	0	0	0	360	0	180	0	180	540	0	0	0	0	0	0	0	0	360	180	0	0	180	540	0	0	0	0	0	0	0	0	0	0	0	0	0	360	0	0	180	180	360	0	0	0	0	360	0	180	0	0	0	180	0	0	0	180	0	0	0	0	0	0	180	360	180	360	0	0	0	0	0	0	180	180	0	360	180	0	0	360	0	0	0	180	180	0	0	0	0	180	0	0	180	0	0	0	0	0	0	360	0	180	360	180	0	0	180	0	360	0	0	180	0	0	0	0	0	360	0	0	0	0	0	0	0	0	0	0	0	180	180	0	0	0	0	180	0	0	180	0	0	0	0	180	0	0	0	0	0	360	180	0	0	0	0	0	180	0	0	0	360	0	0	0	0	0	0	0	0	180	0	0	180	0	0	0	0	0	360	360	0	0	0	0	180	0	0	0	0	180	0	0	0	0	180	0	180	0	0	0	540	0	0	0	0	0	0	180	0	0	180	180	0	0	0	0	0	360	0	0	0	0	0	0	0	180	0	180	0	0	0	0	0	0	0	0	0	180	0	0	0	0	0	0	180	0	0	0	0	0	0	0	0	0	0	0	360	0	360	180	180	0	0	0	0	0	180	180	180	0	0	0	0	0	360	0	180	0	0	0	0	0	0	180	180	0	0	0	0	0	0	0	0	0	0	0	180	0	0	180	180	0	0	0	1.26e+03	180	180	0	0	0	360	0	0	0	0	0	0	0	0	180	0	0	0	0	0	0	0	0	0	0	0	0	0	0	180	0	0	360	0	0	180	0	180	0	0	180	0	0	0	0	540	0	0	180	0	0	360	0	360	0	0	0	180	0	360	180	1.26e+03	0	0	0	0	0	0	0	0	0	0	0	360	0	0	0	0	180	0	0	0	180	0	0	0	0	0	180	0	0	0	0	0	360	0	0	180	900	180	0	0	0	0	360	0	0	0	0	180	180	0	0	180	0	0	360	180	180	360	0	0	0	0	0	0	180	0	0	180	0	0	180	0	540	0	0	0	180	0	0	0	0	0	180	0	180	0	0	0	0	0	0	0	180	0	0	0	0	0	0	0	0	0	0	180	0	0	0	180	0	180	0	0	180	0	180	0	360	0	180	0	0	0	540	360	0	0	0	180	0	0	0	0	180	180	180	0	0	0	0	180	180	0	180	180	180	0	0	0	180	0	720	0	0	0	0	0	0	180	0	0	0	0	1.08e+03	0	0	0	0	0	180	0	180	180	0	0	0	0	0	0	0	0	180	0	0	0	0	0	0	0	0	0	0	180	0	0	0	0	0	0	0	0	0	0	0	180	540	0	0	0	180	180	0	0	0	360	0	0	0	0	360	0	0	0	0	0	0	0	360	180	0	180	0	180	540	0	0	0	0	180	0	0	180	0	0	540	0	0	0	0	0	0	0	0	180	0	0	0	0	0	0	0	0	180	0	180	0	180	0	0	0	0	0	0	180	0	0	180	0	0	0	0	360	0	0	0	0	0	0	0	0	0	0	0	0	360	180	0	0	0	0	0	0	0	0	360	0	180	180	180	360	0	0	0	0	0	0	0	0	0	180	180	0	0	0	0	180	0	0	0	180	180	0	0	0	0	0	180	180	0	0	180	0	900	0	180	0	0	0	0	0	0	0	0	0	180	360	0	0	0	0	0	180	0	0	0	180	0	0	0	0	180	0	0	180	180	0	0	0	180	180	0	540	0	0	0	0	0	180	180	0	0	0	0	0	0	0	0	180	0	0	0	0	0	0	0	0	0	0	0	720	0	0	0	360	180	0	0	0	0	0	0	0	0	0	0	0	0	180	360	0	0	0	180	0	0	180	180	0	0	0	0	0	0	0	180	0	180	0	0	0	0	0	720	180	180	0	0	0	360	0	180	180	0	0	0	0	0	0	0	180	0	0	0	0	180	180	180	0	0	0	0	0	540	180	0	0	0	180	0	0	0	0	0	0	0	0	0	0	360	0	0	0	180	0	0	0	180	0	0	0	360	0	0	0	180	180	0	0	180	0	180	180	0	0	0	180	360	0	0	0	0	0	0	0	0	180	0	0	0	0	0	0	0	0	0	0	0	360	0	0	0	0	0	360	0	0	0	360	360	180	180	360	0	0	180	180	0	360	0	0	0	180	0	360	0	0	180	360	0	0	0	180	0	0	0	0	0	0	0	0	540	360	0	0	0	0	0	0	0	0	180	180	0	0	0	0	0	0	180	0	0	0	0	180	0	360	0	0	0	0	0	180	0	0	0	180	0	0	0	180	0	0	0	0	180	0	0	0	0	0	0	0	0	0	0	180	0	0	0	0	0	0	0	0	0	0	360	360	180	0	0	0	0	0	0	0	0	0	0	180	0	0	0	0	360	180	0	0	0	0	0	180	0	0	360	180	0	0	0	0	0	180	0	0	0	0	180	360	720	0	180	0	180	0	0	0	180	0	180	0	0	0	180	0	0	0	0	180	0	0	0	0	0	0	0	180	360	0	0	0	0	0	0	180	180	180	0	180	0	0	0	0	0	0	360	0	360	0	180	180	180	0	360	180	360	360	0	180	180	180	180	180	180	0	180	0	0	0	0	0	0	180	0	0	0	0	0	0	0	0	0	360	360	0	540	0	0	180	0	0	0	0	0	0	180	0	0	0	540	0	0	0	0	0	0	180	0	0	0	0	180	0	0	0	360	0	0	0	0	0	0	0	180	360	0	0	180	180	0	360	0	180	0	0	0	0	0	180	0	0	180	0	0	720	0	0	0	0	0	0	180	0	0	0	180	0	0	180	360	360	0	180	180	900	0	180	0	0	0	0	0	0	0	0	180	0	0	180	0	180	0	0	0	0	0	0	0	0	180	0	360	0	0	0	0	0	0	0	180	0	0	360	0	0	0	0	360	0	0	0	180	180	0	0	0	180	180	0	0	0	0	360	0	0	0	180	0	180	0	0	0	0	0	540	0	0	0	0	180	0	0	0	0	0	0	0	0	0	180	0	0	0	0	360	180	0	0	0	0	180	0	0	360	0	0	0	0	0	0	0	0	180	0	0	180	0	0	0	180	180	0	0	0	180	360	0	360	0	0	360	0	360	0	0	0	360	0	180	0	1.44e+03	0	0	0	0	0	540	0	0	180	0	360	0	180	0	180	0	0	180	180	0	180	360	0	180	0	0	180	180	0	180	0	0	180	1.08e+03	0	180	0	0	0	0	0	0	0	540	0	0	0	180	180	0	0	0	180	0	0	0	0	0	0	180	0	0	0	0	0	360	0	0	180	0	0	0	0	0	360	0	0	0	0	0	0	180	0	180	360	0	0	0	0	180	0	0	0	0	0	180	0	0	0	720	0	540	0	0	0	0	0	0	0	0	0	0	0	0	0	0	0	0	0	0	180	0	180	0	0	0	180	0	0	0	180	900	0	0	0	0	0	0	0	360	180	0	540	0	180	0	0	0	0	0	360	0	180	360	180	0	0	0	180	0	0	360	0	0	0	720	180	0	0	0	0	0	0	0	180	180	180	0	360	0	540	0	180	0	0	0	0	0	0	0	0	0	180	0	0	180	180	0	0	0	0	0	0	0	0	0	0	0	0	180	0	0	0	180	0	180	0	0	0	0	0	0	0	0	180	0	0	0	0	180	0	0	180	180	0	0	0	0	0	360	180	720	0	0	0	360	0	0	0	0	0	0	180	0	0	360	360	360	0	0	0	0	0	0	0	0	0	0	0	0	0	0	0	0	0	180	180	0	0	0	0	0	0	540	0	360	0	0	0	360	0	0	0	180	0	0	0	180	0	360	0	0	0	360	0	180	180	0	0	0	0	720	0	0	360	0	0	0	0	0	180	0	0	0	0	0	0	0	0	0	0	0	360	0	0	0	360	0	0	0	0	0	360	180	0	0	180	180	0	0	0	180	180	0	0	0	0	180	180	0	0	0	180	0	0	0	0	0	0	0	0	0	900	0	0	0	180	0	0	0	540	180	0	0	180	180	0	360	0	180	0	180	0	0	0	360	0	0	0	0	0	0	0	180	0	180	180	0	0	360	180	180	0	0	0	180	180	180	0	360	0	0	0	0	0	0	0	0	0	0	180	0	0	0	360	0	180	0	360	0	0	0	180	0	0	180	0	0	180	0	180	180	360	0	0	0	0	540	180	0	0	0	0	0	0	0	180	0	180	0	0	0	0	0	0	0	0	0	0	180	0	0	0	0	0	0	0	0	0	0	0	0	0	0	180	0	0	0	0	0	0	180	0	0	180	0	0	0	360	0	0	0	0	0	180	0	0	0	0	0	0	0	0	180	0	360	0	0	0	0	0	180	180	0	0	0	180	0	0	0	0	0	0	0	0	0	180	0	0	180	0	0	360	0	0	0	0	360	0	0	0	0	0	180	0	0	0	180	180	0	180	360	0	0	0	900	0	0	180	360	0	0	360	0	360	180	0	0	0	0	0	0	0	0	180	360	0	0	0	0	180	0	0	0	0	180	180	180	540	0	0	0	180	180	360	0	0	360	0	180	0	540	0	0	540	180	0	180	0	0	0	0	180	360	0	180	0	180	0	0	0	180	180	0	0	180	0	0	0	360	0	0	0	0	0	1.44e+03	0	0	0	0	0	180	0	0	0	0	0	540	180	0	0	180	0	0	0	0	0	0	0	0	0	0	0	0	0	0	0	360	0	0	180	0	0	0	0	180	0	0	0	360	0	0	0	180	0	0	0	0	0	0	0	0	0	0	0	0	180	0	0	0	0	360	0	180	0	180	0	0	0	0	0	180	0	0	180	0	0	0	0	0	0	0	0	180	360	0	0	0	0	0	0	0	0	0	180	0	0	0	0	0	180	0	180	0	0	0	0	180	0	0	0	0	180	540	360	0	0	0	0	0	0	0	180	1.98e+03	180	0	0	180	0	0	0	360	0	0	0	0	0	0	0	360	540	0	0	0	0	360	360	180	0	720	0	0	180	0	0	0	0	0	0	0	360	180	0	0	0	0	360	0	360	0	0	0	0	0	0	0	0	0	360	0	0	180	0	0	0	0	0	0	0	0	0	0	180	0	180	180	360	0	0	0	0	0	0	0	0	0	0	0	0	0	0	0	0	0	0	0	0	180	0	0	0	180	0	0	0	0	0	0	0	360	180	0	0	0	180	180	180	0	0	0	0	0	0	0	0	0	360	0	0	180	180	0	0	0	180	0	0	0	180	180	0	0	0	180	0	180	180	0	360	0	0	0	0	180	0	0	0	180	0	0	180	0	0	0	180	0	540	180	720	0	180	180	360	0	0	180	0	180	0	0	0	0	0	0	180	0	540	0	180	0	0	0	0	0	0	0	0	180	540	0	180	0	540	0	0	0	0	0	0	0	0	0	0	0	360	0	0	0	0	180	0	0	0	0	0	540	0	0	0	0	0	180	0	0	180	0	180	180	180	0	0	180	180	0	0	180	720	0	0	0	180	540	0	0	0	0	0	0	0	0	0	0	0	0	1.08e+03	0	0	0	0	0	0	0	0	0	180	180	180	0	0	0	0	0	540	0	0	0	0	0	0	0	0	180	0	0	540	0	0	0	0	0	720	0	0	0	0	180	0	360	0	0	0	0	0	0	180	0	0	180	0	0	0	0	180	0	0	0	0	0	180	0	180	0	0	0	0	0	180	0	0	0	180	360	0	0	180	0	0	0	0	0	0	180	360	0	0	0	540	0	180	0	0	0	0	0	0	0	180	0	0	0	0	0	180	0	180	0	0	0	0	0	0	540	360	0	0	0	1.26e+03	0	0	180	0	0	180	180	0	0	0	360	0	0	0	0	0	0	0	540	180	360	0	0	0	0	0	180	0	0	0	180	0	180	0	0	0	0	0	0	0	0	0	360	0	0	0	0	0	360	540	0	180	0	0	0	180	180	180	0	0	0	0	180	0	0	360	0	0	0	180	0	0	0	360	0	180	360	0	0	0	720	0	180	180	0	0	0	0	180	360	0	360	0	0	0	0	0	0	0	180	0	0	0	0	0	180	180	180	0	0	180	180	0	360	0	0	360	0	180	0	0	360	0	0	0	0	180	0	360	0	0	0	0	0	360	0	0	0	0	0	180	0	0	0	0	0	0	0	180	0	0	0	0	0	0	0	0	0	180	0	180	0	0	0	0	0	0	0	0	180	0	0	180	180	0	0	0	0	0	180	0	0	0	0	360	0	0	180	180	0	0	0	0	0	0	180	0	0	0	0	0	180	0	0	0	0	0	0	0	180	360	0	0	540	0	0	0	360	0	0	180	0	360	0	0	0	0	0	0	0	0	0	0	0	180	180	360	540	0	0	0	360	0	0	0	0	540	0	180	0	0	0	0	0	0	720	180	540	0	180	180	0	0	0	0	0	0	180	0	180	0	0	0	360	0	0	180	0	0	0	0	0	0	180	180	0	0	0	0	0	0	540	0	0	0	0	0	0	0	0	180	0	180	0	0	360	0	0	0	180	0	180	0	0	0	0	0	180	180	0	0	0	0	0	180	0	0	0	180	0	0	0	0	180	0	0	0	0	0	0	0	0	0	0	0	180	180	0	180	0	0	0	180	180	0	0	540	360	0	0	0	0	0	180	360	0	180	0	0	180	180	0	0	0	360	0	0	0	0	0	0	0	0	0	0	0	0	180	0	180	0	0	0	180	0	0	0	0	0	0	0	0	0	180	0	180	0	0	0	0	0	0	0	0	0	0	180	180	0	0	0	0	0	0	0	0	0	0	180	0	0	0	0	0	180	0	0	0	900	0	0	0	0	0	0	180	180	180	0	0	0	0	0	0	0	0	0	0	0	0	0	0	0	0	0	0	0	180	0	0	180	0	180	0	0	0	0	0	0	0	0	0	0	0	0	0	0	0	540	0	180	0	0	180	180	0	0	0	360	0	180	0	0	0	0	0	0	0	0	180	0	0	180	0	0	0	0	0	0	0	180	0	0	180	0	0	0	0	0	0	180	0	0	0	0	180	0	0	0	0	0	180	0	360	0	0	0	0	0	0	0	0	360	0	180	0	180	180	0	0	0	0	0	0	360	0	0	0	360	180	0	360	0	360	0	0	360	180	0	0	0	360	360	0	180	180	0	0	360	0	0	0	0	0	180	0	0	180	360	0	0	0	0	0	180	0	360	180	0	0	0	0	0	360	0	0	0	0	0	0	0	360	0	0	180	180	0	0	360	0	180	0	0	0	180	180	180	0	0	0	0	0	0	360	0	180	540	180	180	0	0	0	0	0	180	360	0	0	0	360	180	0	180	0	0	360	0	0	0	0	360	0	540	0	180	180	0	0	0	0	0	0	0	0	0	0	180	0	0	0	0	0	0	0	180	0	180	0	0	0	0	0	0	0	0	0	0	540	0	180	0	0	0	0	180	180	0	0	0	180	0	180	0	0	0	180	0	180	360	0	0	0	0	0	180	0	180	180	0	0	0	180	0	0	0	180	0	180	0	180	180	360	0	0	540	0	180	180	0	180	0	180	0	0	0	180	0	180	0	180	0	0	0	0	0	0	180	0	0	180	0	0	0	180	0	0	0	0	0	0	0	0	0	180	0	0	0	0	0	0	0	0	0	0	0	180	0	0	0	0	0	900	360	0	0	0	0	0	0	0	180	180	0	0	180	180	540	0	0	180	360	0	0	0	540	0	0	0	0	0	180	0	0	0	0	0	0	180	180	0	0	180	180	0	0	0	0	0	0	0	360	0	0	0	0	0	0	0	180	0	0	0	0	0	0	0	0	0	0	0	0	0	0	0	0	180	0	0	180	180	0	0	0	0	0	0	180	0	0	180	0	0	0	0	0	0	0	0	180	180	0	0	0	0	180	180	0	180	0	0	0	0	360	0	180	0	0	0	0	180	0	0	0	0	0	0	180	0	0	180	0	0	0	0	0	0	0	0	360	0	0	0	0	0	0	180	0	0	0	0	0	0	0	0	540	0	0	0	0	0	0	0	180	180	0	0	0	0	0	0	180	180	180	0	0	720	0	0	0	180	0	0	0	0	0	0	180	0	0	0	0	0	0	180	0	0	0	0	540	180	0	0	0	0	720	0	0	0	0	0	0	0	0	0	0	0	0	0	0	0	180	360	0	180	0	0	0	0	0	0	0	0	0	0	0	0	0	0	180	0	0	0	0	0	180	180	0	0	1.08e+03	180	0	0	0	180	0	180	540	180	0	0	0	0	360	180	0	0	180	180	360	0	0	0	0	0	0	0	0	0	0	180	180	0	360	0	0	0	0	0	0	0	180	180	0	360	0	0	0	0	0	180	0	0	0	0	360	0	180	0	180	0	0	0	180	0	0	0	0	0	0	0	0	0	0	0	180	0	0	0	0	180	0	0	0	0	180	360	0	0	0	0	0	0	0	0	0	540	0	0	0	0	0	0	0	0	0	180	0	180	0	0	180	0	0	0	0	0	0	0	0	0	0	0	0	0	360	0	0	0	180	180	0	0	0	180	0	0	0	0	0	0	0	180	180	0	0	0	540	0	0	540	180	0	0	0	0	0	180	360	0	180	0	360	180	0	180	0	180	0	360	180	0	0	0	0	0	0	360	180	0	180	0	0	0	180	180	0	0	180	0	360	0	180	0	0	0	0	0	180	0	0	0	0	180	0	0	0	0	0	180	0	0	0	0	0	0	0	0	0	0	0	0	0	0	0	180	0	0	360	0	0	180	0	0	0	180	0	180	0	0	0	0	0	0	0	0	180	180	0	0	540	0	0	180	360	0	0	180	0	0	0	0	0	360	0	0	0	0	540	0	180	0	0	180	180	180	0	0	180	0	180	0	0	360	0	0	360	0	0	0	0	0	0	180	180	540	0	0	0	0	0	0	0	0	0	0	0	0	0	0	180	360	180	0	0	180	0	180	180	0	0	0	0	0	0	360	180	540	180	0	0	0	0	0	720	0	0	0	0	0	0	0	0	0	0	180	0	0	180	0	0	180	180	0	0	0	0	0	900	0	180	180	0	180	0	1.26e+03	540	180	0	0	0	180	360	180	180	0	0	0	0	0	0	0	0	0	0	180	0	0	0	0	180	0	180	0	0	0	0	0	180	180	0	0	0	0	0	0	0	360	0	0	0	0	0	0	0	0	180	0	0	0	180	0	0	180	0	0	180	0	0	0	180	0	0	0	0	0	0	360	0	0	0	180	0	0	180	0	0	0	0	360	0	0	720	0	0	0	180	0	0	0	360	360	0	0	0	0	360	180	180	0	180	0	0	0	0	0	180	0	0	180	180	360	0	0	180	0	0	540	0	0	0	180	180	0	360	0	180	0	180	0	0	0	0	0	540	0	0	180	0	0	360	180	0	360	180	180	540	0	0	0	180	0	0	0	0	0	0	0	0	0	0	0	0	0	0	0	0	0	0	0	0	0	0	0	0	180	180	0	0	360	0	0	0	360	0	0	360	0	0	0	0	180	0	0	180	0	0	0	0	180	0	0	0	0	0	0	0	180	360	180	540	0	180	0	0	180	180	0	0	0	0	180	180	180	0	0	0	0	180	0	0	180	180	0	0	0	360	0	0	180	0	0	0	0	0	0	180	180	0	0	0	0	0	0	0	0	180	0	0	0	0	0	0	180	360	0	0	0	180	0	0	180	0	0	180	0	0	0	0	0	0	0	0	0	0	360	0	900	0	0	360	0	0	0	0	0	0	0	0	0	360	0	360	0	0	180	0	0	0	0	0	0	0	0	720	0	0	360	180	0	0	180	180	0	0	0	0	0	0	0	0	0	0	180	0	180	0	0	0	0	180	0	0	0	0	180	180	0	0	0	0	0	0	0	0	0	0	0	180	0	0	0	0	0	0	180	360	0	0	0	540	0	180	0	0	0	0	0	0	0	180	0	0	180	180	0	180	0	0	180	0	540	180	0	0	0	180	0	0	0	0	180	180	0	0	0	0	0	180	180	0	180	0	180	0	0	180	180	0	0	0	0	0	0	0	180	0	0	180	0	0	0	360	0	180	180	0	180	0	180	0	0	0	0	0	360	180	180	0	0	0	360	0	0	180	180	720	0	360	0	0	0	0	0	0	0	180	0	0	0	360	0	180	0	180	0	0	0	0	1.26e+03	0	0	0	0	180	0	0	0	0	180	0	0	0	0	0	720	0	0	0	0	0	0	0	360	180	360	0	0	0	0	0	0	0	0	0	0	0	360	0	180	0	0	0	0	0	0	0	0	0	0	0	0	0	540	0	1.8e+03	0	0	0	0	0	0	0	0	180	0	0	0	180	0	360	0	0	180	180	180	180	0	0	0	180	0	0	0	0	0	0	0	0	180	0	180	0	0	0	0	180	0	0	180	360	0	0	0	0	0	0	0	0	0	180	0	180	0	0	0	180	0	0	180	180	180	0	0	180	180	0	0	180	0	180	0	180	180	0	0	0	0	360	0	0	0	360	0	0	0	0	0	0	360	0	0	0	180	0	180	0	180	0	0	0	180	0	0	0	0	0	0	0	180	0	0	180	180	180	0	180	0	0	0	0	0	180	0	0	0	0	0	180	180	0	0	0	360	0	0	0	0	0	180	0	0	0	0	180	0	0	180	0	0	180	0	0	0	180	0	0	0	180	0	0	0	180	0	0	0	0	0	0	0	0	0	180	180	180	180	0	180	0	180	0	0	0	0	0	0	180	0	0	180	0	0	0	0	0	0	0	0	180	0	180	0	0	0	0	0	180	0	180	0	180	540	180	0	0	0	360	0	0	0	180	0	0	0	0	0	0	0	0	180	0	0	180	0	0	540	0	0	0	720	0	0	0	0	180	0	0	0	0	0	0	0	0	360	0	180	0	0	180	0	0	0	0	0	0	180	0	360	0	0	0	180	180	0	180	0	0	180	180	0	0	0	0	360	0	0	0	0	540	0	0	180	0	180	0	0	0	540	0	0	0	0	0	0	180	180	0	180	0	0	0	0	0	180	0	0	0	0	180	0	0	0	0	180	0	0	180	0	0	180	180	180	0	0	0	0	0	0	0	0	0	0	0	0	0	0	0	180	0	0	0	0	360	0	180	900	0	0	0	0	0	0	0	0	0	0	0	0	540	0	180	360	0	0	0	0	180	180	180	0	180	0	0	180	0	0	0	180	0	0	0	180	0	0	0	0	0	0	720	0	0	0	0	0	180	180	360	540	0	0	180	0	0	0	0	0	180	0	0	180	0	180	0	0	0	0	180	180	0	360	0	0	0	180	0	0	0	0	540	180	0	0	180	0	0	0	180	0	0	0	0	0	0	0	0	0	180	0	0	0	0	0	180	0	0	0	0	360	0	0	180	0	0	0	0	0	0	0	180	0	0	0	0	180	0	0	0	180	0	0	180	0	540	0	0	180	360	360	0	0	0	180	0	0	180	180	0	0	0	0	0	0	0	180	180	0	0	180	0	0	0	0	180	0	0	0	0	0	180	0	0	0	0	0	0	360	360	0	0	0	0	180	360	180	0	360	180	0	0	0	0	0	0	0	0	0	0	0	0	0	0	360	0	0	180	180	0	180	0	0	0	540	0	360	0	0	0	180	180	0	0	0	180	0	0	180	0	0	180	0	360	0	540	0	0	0	0	180	0	0	0	0	0	0	0	0	0	180	180	180	180	0	0	0	0	0	0	360	180	0	0	0	0	0	0	0	0	0	0	180	0	360	360	0	0	0	0	0	0	0	0	0	0	180	0	180	180	0	0	0	0	540	180	0	0	180	0	180	0	0	0	0	0	360	0	0	0	360	0	180	180	0	0	0	0	0	0	360	0	180	360	720	0	0	0	0	0	0	180	0	0	0	0	0	180	0	0	0	0	0	0	0	0	0	180	900	180	180	0	0	0	0	0	180	180	360	0	0	180	0	180	0	180	0	0	0	0	0	0	180	0	0	0	0	180	0	0	0	0	0	0	0	540	0	0	0	0	0	540	0	540	0	0	0	0	0	0	0	0	0	180	180	0	720	180	0	0	180	0	0	360	0	0	180	0	180	0	0	0	0	0	180	0	180	0	0	0	0	180	0	180	180	0	0	540	0	0	180	0	0	0	0	0	0	180	0	0	0	0	0	0	360	0	180	0	0	0	0	0	0	0	360	360	0	0	0	0	360	0	0	0	180	0	0	180	0	180	0	0	360	0	0	180	0	0	0	0	0	0	0	0	0	180	0	0	0	0	0	0	0	0	0	0	0	0	0	0	180	0	0	0	540	180	0	180	180	0	0	0	180	0	180	180	0	0	0	0	180	180	0	0	0	360	0	0	0	0	180	360	180	0	0	0	180	0	0	0	0	180	0	0	0	0	180	0	540	0	0	180	180	180	0	0	0	0	0	0	180	0	180	0	180	0	0	0	0	180	0	0	0	360	0	0	0	360	180	0	0	0	0	180	0	180	360	0	0	0	0	0	0	0	0	0	0	0	0	360	0	0	540	0	0	180	0	0	720	0	0	0	180	0	0	0	0	0	360	180	0	0	0	180	180	180	180	0	180	180	0	720	0	0	0	0	540	180	0	0	0	0	0	0	0	180	0	0	0	0	0	0	180	180	180	0	180	0	0	900	0	0	360	0	0	0	0	0	0	180	0	0	0	0	0	0	0	0	0	0	180	180	180	0	0	0	0	0	0	0	0	0	0	0	360	0	0	0	0	0	0	0	180	0	180	360	0	0	0	0	0	180	0	180	0	0	0	180	0	720	0	0	540	0	0	0	180	0	360	0	0	180	0	180	0	0	0	0	180	180	0	0	0	360	0	0	0	0	0	180	180	540	0	180	180	0	0	0	0	0	0	180	0	0	0	360	0	0	0	0	0	0	720	0	0	0	0	0	0	0	0	0	0	0	0	180	0	0	180	0	0	180	0	0	0	0	0	180	0	0	0	0	0	0	0	0	0	360	180	0	180	0	360	0	0	0	0	180	180	180	180	0	180	180	180	180	0	0	0	0	180	0	0	0	0	360	0	180	0	180	360	0	0	0	0	0	540	0	0	0	0	0	540	180	0	0	0	0	180	0	0	0	0	0	0	0	0	0	0	180	180	180	0	0	0	0	0	180	0	180	180	0	0	360	180	0	0	0	0	0	0	0	0	0	0	180	0	0	0	0	0	0	0	0	0	180	0	0	0	0	0	0	0	0	0	540	0	180	0	540	0	0	0	360	0	180	0	180	360	0	0	0	0	0	180	0	0	180	0	0	0	180	0	0	0	0	0	0	0	0	0	180	0	0	720	0	360	360	0	0	0	0	180	180	180	0	180	540	0	360	0	0	360	0	0	0	0	0	180	0	180	180	0	0	0	0	0	0	180	180	0	180	0	0	180	0	0	180	0	0	0	1.08e+03	0	180	180	0	0	0	0	0	0	180	0	0	180	0	0	0	0	360	0	0	180	0	0	0	0	0	0	0	360	0	180	0	0	0	0	180	0	0	360	0	0	0	180	0	0	0	0	0	0	0	0	180	0	180	180	540	180	0	360	0	0	180	0	180	180	180	0	180	0	0	360	0	0	180	0	180	180	0	0	0	0	0	0	0	0	0	180	0	0	0	0	0	0	0	180	0	0	0	180	180	0	180	0	0	0	0	360	180	180	180	180	0	180	0	180	0	180	180	0	0	0	0	360	180	0	0	180	0	0	0	0	0	0	0	0	180	0	0	0	0	0	0	0	180	0	0	0	0	0	180	180	0	0	0	0	0	0	180	0	0	180	0	0	0	0	0	0	180	0	0	0	0	180	0	0	180	0	0	0	0	0	0	0	360	0	0	0	0	180	0	0	0	0	180	0	0	0	0	0	0	0	0	540	0	0	0	0	180	0	0	0	0	180	360	0	0	0	0	0	540	0	0	0	0	0	180	0	0	0	0	0	180	0	0	0	0	360	180	0	0	0	180	0	0	0	0	0	180	180	360	360	0	0	0	360	0	0	180	180	0	0	360	180	180	180	0	0	180	0	180	0	0	180	0	180	0	540	180	0	0	0	0	0	0	0	0	0	360	0	180	0	0	0	0	0	0	180	0	0	0	0	180	0	180	0	180	0	0	0	0	0	0	0	180	180	0	0	0	360	0	0	0	0	0	0	180	0	360	0	0	0	0	0	0	360	0	180	0	540	0	0	0	0	0	180	180	0	0	0	0	0	0	0	360	0	0	0	0	0	0	0	0	0	180	0	180	0	0	180	0	180	0	0	0	0	0	0	0	0	180	0	0	0	180	180	180	180	180	0	0	0	0	0	180	180	0	0	0	0	0	0	0	0	180	0	0	0	0	360	0	180	360	180	0	0	0	0	180	180	0	0	0	0	0	360	180	0	0	360	180	0	180	0	0	0	180	0	0	0	0	0	0	0	0	0	0	180	360	0	0	0	0	0	0	180	360	0	180	1.44e+03	0	0	720	360	0	360	0	0	0	180	0	0	0	180	0	0	0	180	0	0	0	0	540	1.26e+03	0	180	0	0	0	0	0	0	180	0	180	180	0	0	180	0	0	180	0	0	0	0	0	0	180	0	0	180	180	0	0	0	180	0	0	0	0	180	0	0	180	0	0	0	0	0	180	0	0	180	0	0	0	0	0	0	0	0	0	0	0	0	0	360	180	0	0	0	360	0	360	0	0	0	180	0	0	0	180	540	180	0	0	0	0	0	180	360	0	0	540	0	180	0	180	180	0	0	0	0	0	0	180	180	0	0	0	180	0	180	180	180	0	180	0	0	0	360	0	0	360	0	0	180	0	0	0	180	0	0	0	0	0	0	0	0	0	360	0	0	0	0	180	0	0	180	0	0	0	0	0	180	180	360	0	0	180	180	0	180	0	0	0	0	0	180	0	0	0	0	0	0	0	0	0	0	180	180	0	0	0	0	0	180	180	0	180	0	0	0	0	0	0	0	0	0	0	0	0	0	180	0	0	0	0	180	0	0	180	0	0	180	0	180	0	0	180	180	0	0	0	180	180	0	0	180	0	180	180	0	360	0	0	0	0	0	0	0	0	0	0	0	0	180	0	0	180	0	0	0	0	0	0	180	0	180	180	180	360	0	0	0	180	0	0	0	0	0	180	0	0	0	0	0	180	180	0	0	0	0	0	0	0	0	0	0	0	0	0	180	0	540	0	0	180	0	180	180	0	0	0	0	0	0	180	0	0	0	180	0	0	0	0	180	0	0	0	180	0	0	0	0	0	180	180	0	0	180	180	180	0	0	180	180	180	0	0	0	0	0	0	0	540	0	180	0	0	0	0	0	0	0	0	0	0	180	0	0	0	0	0	0	0	0	180	0	0	0	360	180	0	0	0	0	180	0	180	0	0	0	0	360	0	180	0	0	0	180	0	0	0	180	0	0	0	0	0	0	0	0	0	0	0	0	0	0	180	0	0	0	0	180	0	0	0	0	0	0	180	0	720	180	0	0	0	0	0	0	0	180	360	0	0	0	0	0	0	0	0	0	0	0	0	0	0	0	0	0	0	180	360	0	180	540	180	0	0	180	0	0	0	540	0	0	0	0	360	0	180	180	0	360	0	0	0	0	0	0	0	0	0	180	180	0	0	0	0	0	0	0	0	0	0	0	0	0	0	0	0	0	0	0	0	0	0	0	0	720	0	0	0	180	0	0	0	180	0	0	0	0	0	0	0	0	360	180	0	0	0	180	0	360	0	360	180	180	0	180	0	0	0	0	0	540	180	0	0	0	0	180	180	0	0	180	180	0	0	0	0	0	180	0	180	0	180	180	0	0	0	0	900	180	0	0	180	180	180	0	0	0	180	180	0	0	0	0	0	0	180	0	0	0	0	0	180	0	180	0	0	180	0	0	0	0	180	540	0	0	0	0	0	0	0	0	0	0	0	180	0	180	180	0	0	0	0	540	180	0	0	0	0	0	0	0	0	0	0	0	0	0	0	0	180	0	0	0	180	0	0	360	0	180	0	0	180	0	0	0	180	0	0	360	180	0	0	0	180	540	0	0	720	0	0	360	180	0	360	0	0	0	0	0	0	0	0	0	180	180	0	0	0	0	0	0	180	0	0	0	360	0	0	0	180	180	0	180	180	180	180	0	0	0	0	0	0	0	360	0	0	0	0	0	0	0	180	0	180	0	0	180	180	0	0	0	0	720	0	0	0	180	180	0	0	0	0	0	0	0	0	0	180	0	180	0	360	0	0	0	0	0	180	0	0	180	0	720	0	0	0	0	0	180	0	0	0	540	0	360	0	0	0	0	0	0	0	180	0	0	0	360	0	0	0	0	0	0	0	180	0	0	0	0	0	0	0	0	0	0	0	540	0	0	180	0	180	0	0	0	360	0	0	900	180	0	0	0	0	0	180	0	0	0	0	180	0	360	0	0	0	0	180	180	180	0	0	360	0	0	0	0	0	0	0	180	0	180	0	0	0	0	0	0	0	0	360	0	0	0	0	180	180	180	180	0	360	0	0	0	0	0	0	0	180	0	0	180	0	0	180	180	180	0	0	180	360	0	0	0	0	0	360	0	0	0	0	0	0	0	0	0	0	360	180	0	540	180	0	0	0	540	180	0	180	0	0	0	180	0	0	0	0	0	180	180	0	0	180	0	0	0	0	0	180	0	0	0	360	0	0	0	540	0	180	0	0	0	0	0	180	0	0	0	540	0	900	0	0	0	0	0	360	0	0	0	0	0	0	0	0	180	0	0	0	0	0	0	0	0	0	0	0	0	0	0	0	0	0	0	0	0	180	0	0	0	0	180	0	0	0	0	0	0	0	0	0	180	0	0	0	180	0	0	0	0	0	0	0	0	0	0	0	0	180	0	0	0	180	0	0	0	0	0	180	180	180	0	0	360	0	360	180	180	1.26e+03	360	0	0	0	0	0	0	0	0	180	0	0	180	360	360	0	0	0	180	0	180	180	180	180	180	0	180	0	0	0	0	0	0	0	0	0	0	180	0	0	0	360	0	0	0	0	0	0	0	0	0	0	0	0	0	0	360	180	0	0	360	0	0	0	0	0	0	0	0	0	0	0	0	0	0	180	0	0	0	0	360	0	0	0	0	0	0	0	180	0	0	360	0	0	720	0	0	0	0	180	0	180	0	180	0	720	0	180	0	540	0	0	180	0	0	180	0	0	180	0	180	0	0	0	0	0	0	0	0	0	0	180	0	180	0	180	0	0	0	360	180	0	180	0	180	0	0	0	0	0	0	180	180	0	0	180	180	0	360	0	0	180	0	0	0	180	0	0	0	0	0	0	180	0	0	0	180	360	0	0	0	0	0	0	0	0	0	360	0	0	0	0	0	0	180	0	180	0	0	0	0	360	0	0	0	0	0	180	360	0	0	180	0	180	0	180	0	0	540	180	0	0	0	0	0	180	180	180	0	0	180	0	0	0	0	180	0	540	360	0	180	360	360	0	0	0	0	180	0	0	0	180	180	0	0	360	0	0	180	0	0	0	0	180	540	0	0	0	0	0	0	540	0	0	180	0	0	180	0	0	0	0	0	0	0	0	180	360	0	0	0	180	180	0	0	0	180	0	180	360	0	0	0	0	180	0	180	0	0	360	0	360	0	0	0	180	0	0	0	180	0	360	180	0	0	360	0	0	0	0	720	0	0	0	0	0	0	180	0	0	0	540	180	0	0	360	0	180	360	360	0	180	0	0	180	540	0	0	180	0	180	0	180	180	180	0	0	0	180	0	0	0	180	0	0	0	180	180	0	0	180	180	0	0	0	0	0	0	540	0	0	0	0	0	0	0	180	0	0	0	0	180	0	180	180	0	180	0	360	0	0	0	0	0	180	0	0	0	180	180	0	0	180	0	180	0	180	0	0	0	0	540	0	0	180	360	0	0	0	0	0	540	0	0	0	180	180	0	360	0	0	180	180	180	0	180	0	0	0	0	0	0	0	360	0	0	0	0	540	0	0	0	540	180	0	180	0	180	0	0	180	180	0	0	0	180	0	0	0	540	0	0	180	0	0	0	540	540	0	180	0	0	0	0	0	180	0	180	0	0	0	540	0	0	180	0	0	0	180	0	0	0	0	0	0	180	0	720	0	180	0	0	180	0	540	180	0	0	0	0	0	180	0	0	0	180	0	180	180	0	0	0	0	180	0	180	0	180	0	0	540	0	180	0	0	180	720	0	360	0	360	0	360	0	180	0	180	0	0	0	0	0	0	0	0	0	180	0	0	0	0	0	0	180	0	0	0	0	0	0	0	0	180	0	0	360	0	0	0	0	0	180	0	0	0	0	0	180	0	180	180	180	0	0	0	0	0	0	0	0	360	180	0	0	0	0	0	0	0	0	0	0	180	0	180	0	0	0	0	0	180	900	0	0	0	0	0	0	180	180	0	540	0	0	540	0	0	0	0	0	0	0	0	360	0	0	0	0	180	540	360	0	0	0	180	0	0	180	0	0	0	0	0	0	180	180	0	180	0	0	0	0	0	0	0	0	0	360	0	0	0	180	0	0	0	180	0	180	0	180	0	360	0	0	180	360	0	0	0	180	0	360	0	180	0	0	180	0	0	0	0	0	0	0	180	0	0	0	0	0	0	180	0	0	360	0	0	0	180	0	0	0	0	0	540	180	0	180	0	0	0	0	180	0	0	0	180	180	0	0	0	0	180	360	180	0	0	0	0	360	0	180	540	0	0	0	360	0	0	0	0	0	0	180	0	180	180	0	0	0	720	0	0	360	180	0	0	180	180	0	540	0	180	0	0	0	0	180	0	180	360	0	540	0	0	0	360	180	180	0	0	0	0	0	0	0	0	0	0	180	0	0	180	360	0	0	0	180	0	0	0	180	0	0	0	0	0	0	0	0	0	0	0	0	180	360	0	0	180	0	0	180	0	180	0	360	180	360	180	0	0	0	0	0	0	180	0	0	0	900	0	180	0	180	0	0	720	0	180	0	0	360	0	0	0	0	0	0	0	360	0	0	180	0	0	0	0	0	0	0	0	0	0	0	0	180	0	180	180	0	0	0	0	0	0	0	180	0	360	0	0	180	0	0	0	0	180	0	180	360	0	0	180	180	0	0	180	0	0	180	0	0	0	0	360	360	0	180	0	0	360	0	0	0	0	0	0	180	0	0	0	180	180	0	0	360	0	0	720	0	0	0	360	0	0	180	0	180	0	0	360	180	0	0	0	180	0	0	0	180	0	0	0	0	0	0	180	0	0	0	0	0	0	0	0	0	360	0	0	0	0	0	0	0	0	180	0	0	360	0	0	0	0	540	0	0	0	180	180	0	0	0	180	180	180	0	0	0	0	0	0	0	0	0	0	180	0	0	0	0	360	0	720	0	0	0	0	0	0	0	180	180	0	0	360	0	0	0	180	180	0	0	0	0	360	360	0	180	0	180	0	0	0	0	0	0	0	0	180	0	0	0	0	0	0	0	180	180	180	0	0	0	0	0	0	360	180	0	0	0	0	0	0	0	0	0	0	0	720	720	0	180	0	180	180	0	180	180	180	0	0	0	540	360	0	180	0	360	0	180	0	0	0	720	0	0	0	0	360	0	0	0	0	0	180	360	0	0	180	0	180	180	0	0	0	0	0	0	0	180	540	0	0	360	0	0	0	0	0	0	0	180	360	0	0	0	0	0	180	180	180	0	0	0	0	0	180	0	0	0	540	0	0	0	0	0	0	180	0	360	0	0	0	0	180	180	0	0	360	0	0	0	180	180	0	0	180	0	0	0	0	0	0	0	0	0	0	180	0	0	0	0	0	0	0	180	0	0	0	180	0	180	0	0	0	0	540	0	360	0	0	360	0	0	180	180	180	0	0	0	0	0	0	0	0	180	180	180	360	0	0	0	0	0	180	0	0	360	0	0	0	0	0	0	540	540	0	0	0	0	0	0	180	0	180	1.08e+03	180	180	0	0	0	0	0	0	0	180	360	0	0	180	0	0	0	0	0	0	0	0	900	180	180	0	0	0	0	360	0	0	180	0	180	0	0	0	360	180	0	0	180	180	0	180	360	0	0	0	0	0	0	180	0	0	0	0	360	0	0	0	540	360	360	0	0	0	360	0	540	720	180	0	0	0	0	540	0	180	0	540	0	0	180	360	180	0	0	180	0	0	0	0	0	0	360	180	0	0	0	0	0	360	0	180	0	0	180	0	180	0	720	0	0	0	0	0	0	0	0	0	0	0	0	0	0	180	0	0	0	0	0	0	0	0	0	180	0	0	0	0	0	0	0	0	0	0	180	0	0	180	180	0	0	0	0	180	0	0	180	0	0	180	0	0	180	180	360	0	0	0	0	360	0	0	0	0	0	0	0	180	0	0	180	180	360	180	0	0	0	0	0	180	180	360	0	180	0	0	0	0	180	0	0	180	0	0	0	360	180	0	0	360	0	180	0	0	180	0	0	0	360	0	0	720	0	0	0	180	180	180	0	360	0	0	0	180	0	0	0	360	0	180	0	180	0	0	0	0	0	180	0	0	0	0	0	0	360	0	0	0	0	0	0	0	0	0	0	0	0	180	0	0	0	180	180	0	180	0	0	180	0	180	0	0	0	0	0	0	0	540	180	180	0	0	0	0	0	0	180	0	0	0	0	0	0	0	360	0	0	0	0	0	180	0	0	0	0	0	0	0	0	0	0	0	0	0	0	0	0	0	180	0	0	0	0	360	180	0	0	540	0	0	720	0	0	0	180	180	0	0	360	0	0	180	0	0	0	180	0	180	0	180	0	0	0	0	360	0	0	0	180	0	0	0	180	180	360	0	180	540	0	0	0	0	0	0	0	0	180	0	0	0	0	0	180	180	0	0	0	0	720	0	540	0	0	180	540	0	180	180	0	0	0	180	180	0	0	0	0	0	180	0	0	0	180	0	0	0	180	0	180	0	0	0	180	0	0	0	0	0	0	0	180	0	0	0	180	0	180	0	180	0	0	0	0	0	180	0	180	0	180	180	0	360	0	0	0	0	0	0	0	0	0	180	0	0	0	0	0	180	360	0	180	0	180	540	0	0	0	180	180	180	0	0	0	180	180	720	0	0	0	540	360	0	0	0	0	0	0	0	0	0	0	0	0	0	0	360	180	180	180	0	0	0	900	0	0	0	180	0	0	0	0	0	0	720	180	0	0	360	0	0	0	0	0	0	0	0	0	0	0	540	0	0	0	0	180	0	0	0	0	0	0	0	180	0	0	180	0	0	0	0	180	360	0	0	360	0	0	0	0	0	180	180	0	0	0	180	180	0	180	0	180	0	0	0	0	180	0	540	0	0	360	0	0	0	0	360	0	0	180	360	0	0	0	0	0	0	0	0	0	0	180	0	180	540	0	180	0	180	180	0	180	0	0	0	0	0	180	0	0	180	0	180	0	0	0	360	0	0	540	180	0	180	0	0	180	0	0	0	0	0	0	0	0	180	0	0	0	0	180	180	180	0	0	180	0	360	0	180	1.08e+03	0	0	0	0	0	0	0	0	0	0	180	0	0	360	0	0	0	0	0	0	360	360	0	0	180	180	180	0	0	0	0	0	0	0	0	0	0	360	0	180	0	180	180	0	0	0	180	180	0	0	0	0	180	0	0	180	0	0	360	0	0	0	540	360	0	360	0	360	180	540	0	180	180	0	0	0	0	0	180	0	0	0	0	0	0	180	360	0	360	0	0	0	0	360	0	180	360	0	0	0	0	0	180	180	0	0	0	0	0	0	0	0	180	180	0	0	0	0	180	0	180	0	360	0	0	0	0	0	0	0	0	0	0	180	0	0	0	0	0	0	0	0	0	0	180	360	0	360	0	0	180	180	180	180	0	0	0	0	0	0	0	0	0	0	180	0	180	0	0	180	0	0	0	0	0	0	180	0	180	0	180	0	0	0	180	180	540	0	0	0	0	180	0	0	0	0	0	0	0	0	360	0	180	0	180	180	0	180	180	0	0	0	0	0	720	0	0	0	0	0	0	0	360	0	0	0	180	360	0	180	180	0	0	0	0	0	0	0	0	180	180	0	0	0	0	0	0	0	0	360	180	0	0	0	0	0	180	180	0	0	0	180	180	180	0	0	180	0	180	180	0	0	0	0	0	0	360	1.08e+03	180	0	360	360	0	180	180	0	0	0	0	360	0	0	0	180	180	0	0	0	360	0	180	0	0	0	0	0	0	0	0	0	0	0	0	180	0	0	0	0	360	180	0	0	0	0	0	0	900	0	360	0	360	180	0	180	0	180	180	0	0	360	180	180	180	0	180	360	0	180	180	0	0	0	0	180	0	0	0	0	0	0	0	180	0	0	180	360	0	0	0	0	0	180	0	180	0	0	0	0	360	0	0	0	0	180	180	180	0	0	0	180	0	0	180	0	360	0	0	0	180	0	0	0	0	180	0	0	0	0	0	0	0	0	180	0	0	0	0	0	0	0	360	540	0	180	0	180	360	360	180	0	180	0	0	360	0	0	0	360	0	180	0	180	0	0	0	0	0	0	0	0	0	0	180	0	0	0	180	0	0	0	0	180	180	180	0	360	180	0	0	0	0	0	180	0	0	0	180	0	540	0	0	0	0	180	0	0	0	0	0	0	0	180	0	0	180	0	0	0	720	0	180	0	0	180	360	180	0	180	0	0	360	0	0	0	0	180	0	0	180	0	0	0	0	0	0	360	0	0	180	0	0	0	0	0	0	0	180	0	0	0	0	0	180	0	180	180	0	0	180	0	0	0	0	0	0	0	360	0	0	0	0	0	360	0	0	0	360	360	0	360	0	180	180	0	0	0	0	0	0	0	0	0	0	0	0	0	0	180	180	0	0	180	0	0	0	180	0	360	0	180	0	180	0	0	0	0	0	0	0	0	0	0	0	0	180	0	0	0	0	180	0	0	0	0	0	0	0	0	0	360	0	180	0	180	0	0	0	0	0	0	180	0	0	180	0	0	0	180	0	0	180	0	360	0	360	0	0	0	0	0	180	0	0	0	0	900	180	0	0	180	0	0	0	0	0	360	0	0	540	0	0	0	0	180	180	360	0	360	0	0	0	180	0	540	0	0	0	0	0	0	0	0	0	0	0	0	0	0	0	180	0	0	0	0	0	0	0	0	180	0	0	0	0	0	0	0	0	0	0	180	180	0	0	0	180	0	360	0	0	0	0	0	0	0	0	180	0	0	0	180	0	0	0	0	0	0	0	0	0	0	180	180	0	0	0	0	0	0	0	0	0	0	0	0	0	0	180	0	0	0	0	0	0	180	0	360	180	0	0	0	180	0	0	0	0	0	0	0	0	0	180	0	0	180	180	0	0	0	0	180	540	0	0	180	0	0	180	180	0	0	0	360	540	0	360	0	0	0	0	180	0	0	0	0	0	0	180	0	0	0	0	0	0	0	0	360	180	0	0	360	0	0	360	0	0	0	0	0	0	0	180	0	0	180	0	180	0	0	540	0	0	0	360	0	180	360	180	0	180	540	360	0	0	540	0	0	0	0	0	0	0	0	0	0	0	180	180	0	0	0	0	0	0	360	0	0	0	0	180	0	0	0	0	180	0	0	0	0	0	0	180	180	180	0	0	0	0	0	0	0	0	0	0	0	180	0	0	0	0	0	0	720	0	0	0	0	0	0	0	0	180	0	0	0	0	0	180	0	180	180	180	0	0	0	0	0	0	0	0	0	360	0	0	0	0	0	0	0	0	0	0	180	360	0	0	0	0	0	0	0	0	180	0	0	0	0	0	360	180	0	0	0	0	0	0	0	0	0	0	0	0	180	0	0	0	0	0	0	0	0	0	0	180	180	0	180	0	180	0	0	0	0	0	180	180	0	0	720	180	0	0	0	0	360	0	540	0	0	180	0	0	0	0	0	360	0	0	0	180	0	0	180	180	0	0	0	180	0	0	0	0	0	0	0	0	180	180	360	0	0	360	0	180	0	0	0	0	180	180	720	0	0	0	0	180	180	0	0	0	0	180	0	0	0	0	0	0	0	0	0	0	180	0	0	0	0	180	0	0	0	0	0	0	0	180	180	0	0	0	0	0	0	0	0	180	0	180	0	0	0	0	0	0	0	0	360	0	180	0	360	0	0	0	0	0	0	180	360	180	180	0	0	0	0	0	0	180	0	0	0	0	0	0	0	0	0	180	360	0	0	0	0	0	0	540	180	0	0	0	0	0	0	0	0	0	0	0	0	0	0	0	180	180	360	0	0	0	0	0	180	180	180	0	0	180	180	0	0	0	0	0	0	0	0	0	180	0	720	540	0	180	0	180	0	180	0	0	360	0	180	360	0	0	0	0	180	180	0	180	180	0	0	0	0	360	180	0	0	0	0	900	0	180	360	180	0	0	0	0	0	0	180	180	900	0	0	0	360	0	0	0	180	0	0	0	0	0	0	180	180	180	0	180	0	0	720	0	0	0	0	0	0	0	0	0	360	0	180	0	360	0	180	0	180	0	0	0	0	180	0	180	180	0	0	0	180	180	180	180	0	180	0	360	0	0	0	180	540	0	0	0	180	0	0	360	0	180	0	0	360	0	0	180	0	0	0	360	0	0	0	0	0	0	0	0	180	0	180	0	180	0	0	180	0	0	0	180	0	0	0	0	0	0	0	360	0	360	0	180	0	0	0	0	0	180	0	0	0	0	0	0	0	0	0	0	0	360	180	540	720	0	0	0	180	0	0	0	0	0	0	0	0	0	0	0	0	0	180	180	180	0	180	0	0	0	0	0	0	180	180	0	0	0	0	0	180	180	0	0	0	180	0	720	0	0	0	0	0	0	0	0	0	0	0	180	0	0	0	180	0	0	360	0	0	0	0	0	180	360	0	180	0	360	0	0	0	0	0	0	0	0	0	0	0	180	180	180	0	180	0	0	180	0	180	0	180	0	0	0	0	540	0	0	0	0	180	0	0	0	0	0	0	0	0	180	0	180	0	0	0	0	0	0	0	180	0	0	0	180	0	0	0	180	0	360	0	0	0	180	0	0	0	360	0	0	0	0	180	0	0	180	180	360	180	0	0	0	0	0	0	180	0	180	0	0	0	0	0	0	180	0	0	0	0	0	180	0	0	0	0	180	0	0	180	0	0	180	0	0	0	0	180	0	0	0	0	180	0	0	180	360	0	0	0	0	0	360	0	360	180	0	180	180	180	0	0	0	360	0	0	180	360	0	180	360	0	0	180	0	0	0	0	0	0	0	0	180	0	0	0	0	720	0	0	180	180	0	180	0	0	180	0	0	0	0	0	0	360	0	0	0	0	0	0	540	180	0	0	0	0	0	0	0	180	0	540	0	540	0	0	0	0	180	0	0	0	0	0	360	0	360	0	0	360	0	180	180	0	0	0	0	180	0	0	0	0	180	0	180	540	0	0	360	0	180	0	0	0	180	0	0	0	180	360	540	0	180	0	0	0	0	0	360	0	0	540	0	0	0	0	0	180	0	0	0	0	0	0	180	0	0	0	0	0	0	360	0	180	0	180	180	0	540	0	360	0	180	0	180	0	0	180	0	0	0	0	0	0	540	0	180	0	0	0	0	0	180	360	0	0	180	0	0	0	360	0	0	0	0	180	0	0	180	0	900	0	0	540	0	0	0	0	0	0	0	0	360	180	180	0	0	0	0	0	0	0	0	540	0	0	0	0	0	0	0	0	0	0	0	0	0	0	0	0	0	0	0	0	180	0	180	0	0	0	0	540	0	0	0	0	180	0	0	0	0	0	540	0	540	180	0	0	0	0	360	0	180	180	0	0	0	360	0	0	0	360	180	0	0	180	0	0	0	180	0	0	0	0	0	0	0	0	0	180	180	0	0	0	0	360	0	0	180	0	180	0	180	0	0	0	0	180	720	0	0	0	0	0	360	0	0	0	0	720	0	180	0	0	0	0	360	180	180	0	0	0	0	180	0	180	0	0	180	180	0	0	180	0	0	180	0	0	0	0	0	180	720	0	0	0	0	0	0	0	0	0	0	0	0	0	0	0	0	0	180	0	540	180	0	0	0	180	0	360	0	0	0	0	0	0	0	180	180	360	360	0	0	0	0	0	180	0	0	0	360	0	180	0	0	0	0	0	0	0	360	0	0	180	360	0	180	0	0	0	180	360	0	0	0	0	360	0	0	0	0	180	0	0	0	0	0	0	360	360	0	0	1.08e+03	0	540	0	360	0	0	0	0	0	0	180	0	0	0	0	0	0	0	0	0	0	360	180	0	0	0	0	180	0	180	0	0	0	180	0	0	0	0	0	0	0	180	180	0	0	180	180	0	0	0	180	0	0	0	180	0	0	180	0	0	0	0	0	180	0	180	180	0	360	180	0	180	0	180	180	0	0	0	0	0	180	0	360	0	180	0	0	0	0	0	0	0	0	0	0	0	0	0	180	0	0	0	0	180	0	0	180	0	0	0	0	0	0	0	180	0	0	0	180	180	0	180	180	0	180	0	0	360	0	0	0	540	0	360	180	0	180	0	0	0	180	180	0	0	0	0	0	0	180	0	0	0	540	0	0	0	900	0	0	0	0	0	0	0	0	0	0	180	0	0	0	0	180	0	180	0	0	180	0	0	180	0	0	540	0	0	0	0	0	0	180	0	0	0	0	0	0	0	0	0	0	0	180	180	360	0	0	0	180	360	0	0	0	0	0	180	360	360	0	0	0	0	0	0	0	0	0	0	0	0	180	0	0	0	0	0	0	180	0	0	0	540	0	360	0	0	0	0	0	0	180	0	0	0	360	0	0	0	0	0	0	540	0	720	180	180	0	0	0	0	0	0	180	0	0	0	0	900	540	0	0	0	0	0	0	180	0	0	0	0	0	0	180	0	0	0	0	180	0	0	0	360	0	0	0	360	0	180	360	0	180	0	0	0	0	0	0	180	0	0	360	0	0	0	180	0	0	0	0	180	0	180	0	0	0	0	0	180	720	180	0	0	180	180	180	0	0	0	180	0	0	0	0	0	0	0	0	0	0	0	0	180	0	0	0	180	0	0	0	0	0	0	180	180	180	180	0	0	0	0	0	0	0	0	0	0	0	0	180	0	0	0	0	0	360	0	0	360	0	360	0	0	0	0	180	0	180	0	0	0	0	0	0	180	0	0	0	180	0	0	0	0	0	0	0	0	0	180	0	180	0	540	360	0	0	0	0	540	180	0	0	0	0	180	0	360	0	0	180	180	0	0	360	0	900	180	0	0	180	0	180	180	360	0	180	0	180	0	0	0	0	180	180	0	0	180	0	360	0	0	360	0	0	0	0	0	0	0	0	0	0	0	0	0	0	180	0	0	0	0	180	180	0	0	0	0	0	180	0	0	0	0	0	0	720	0	0	0	0	180	0	180	0	0	0	180	0	0	0	0	0	0	0	180	0	0	0	360	0	0	0	0	180	0	0	360	180	0	0	0	0	180	180	0	0	0	0	900	360	0	0	0	0	180	0	0	0	0	0	360	0	0	0	0	0	0	0	0	0	0	0	0	0	0	0	180	0	0	0	0	0	180	0	180	180	180	360	540	0	0	0	0	0	0	0	0	180	0	0	0	0	0	0	0	0	0	540	0	0	0	0	0	0	0	0	180	360	0	900	0	0	0	0	0	0	0	360	0	0	0	180	0	0	0	0	0	180	0	0	0	0	0	180	900	180	0	0	0	0	0	0	0	0	0	0	0	0	0	0	0	0	0	0	0	0	180	0	0	0	0	0	0	0	180	0	0	0	0	0	0	0	0	0	0	180	0	0	180	0	540	180	0	180	0	0	0	180	0	0	0	0	0	0	0	0	0	0	0	0	0	0	0	180	180	0	0	0	0	0	0	0	0	0	180	0	0	0	360	0	0	180	0	0	0	0	0	180	0	0	180	0	180	0	0	360	180	0	0	360	0	0	0	180	360	0	0	0	0	180	0	0	0	0	180	0	180	0	0	0	0	0	180	0	180	0	180	360	180	0	0	0	0	0	0	0	180	180	360	0	0	0	0	0	180	0	0	720	0	0	180	180	0	0	0	0	180	0	0	360	0	0	0	0	0	0	180	0	0	0	0	0	0	0	180	0	180	0	0	0	0	0	0	0	0	0	0	0	360	180	0	0	0	0	360	0	0	180	0	0	0	0	0	180	0	0	0	0	0	0	0	180	0	0	0	180	0	0	180	180	0	0	0	0	360	0	0	180	0	0	0	180	0	0	180	0	0	0	0	0	180	180	0	180	0	0	0	0	0	0	0	0	0	0	0	180	0	0	0	0	0	0	0	180	0	0	0	0	540	0	0	0	0	0	0	540	180	0	180	0	0	0	0	0	0	0	0	0	0	0	0	0	0	0	360	180	180	0	180	180	0	0	0	180	0	0	0	180	0	0	0	0	0	0	0	0	0	0	0	0	0	0	360	360	0	0	360	0	180	180	0	180	0	0	0	180	180	0	0	0	0	0	0	0	0	0	540	0	0	360	0	0	0	180	0	180	180	0	360	360	0	0	0	0	0	0	0	0	360	180	0	0	0	0	180	0	0	0	0	0	0	0	0	0	540	0	0	0	0	0	0	0	0	180	0	0	0	180	0	0	0	0	360	180	0	0	0	180	0	0	0	180	180	0	0	0	180	0	0	180	180	0	0	540	0	0	360	180	180	180	0	360	0	180	180	180	0	0	0	180	180	0	0	0	0	0	0	0	0	360	0	180	360	0	360	0	0	0	720	0	0	180	0	180	0	0	0	0	0	360	0	0	180	0	0	0	0	0	0	0	0	180	180	180	0	0	0	180	0	0	0	0	0	180	0	180	0	0	0	0	0	0	180	360	180	180	0	0	0	0	180	0	0	0	0	0	0	0	0	0	0	0	180	180	0	0	0	180	360	360	360	0	0	0	0	0	0	0	0	0	0	360	0	0	0	0	0	0	0	0	0	0	180	0	0	0	0	540	0	540	180	0	0	0	0	0	0	0	0	180	0	0	180	0	180	0	540	180	0	0	0	0	180	180	0	0	0	0	540	0	0	0	0	180	0	180	360	0	0	0	0	0	0	0	0	0	0	180	0	0	180	180	0	0	180	0	540	0	0	0	0	0	0	0	0	360	0	180	0	0	0	0	540	0	0	0	180	180	0	0	0	0	180	0	0	0	0	0	180	0	180	0	0	180	360	0	0	0	0	0	180	180	180	180	0	180	180	0	0	180	0	180	360	0	0	360	180	0	0	0	0	0	0	0	180	180	0	0	0	360	0	0	0	180	0	0	0	180	0	0	0	360	180	180	0	0	360	180	0	0	0	0	0	0	0	0	0	180	0	0	0	180	0	0	0	0	0	0	0	0	0	0	0	180	360	180	0	0	900	0	0	360	0	180	0	180	0	180	0	360	0	180	180	0	0	0	0	0	0	0	0	540	180	0	0	0	180	0	0	0	0	0	0	0	0	0	0	0	0	0	0	180	180	0	0	360	360	0	0	180	0	0	180	180	0	0	0	180	180	0	0	0	0	0	180	0	0	0	180	0	0	360	0	0	0	180	180	180	0	0	0	0	360	0	180	180	0	0	0	180	0	0	0	180	0	0	0	0	0	0	0	0	0	0	180	0	0	180	180	0	0	0	0	0	0	0	0	540	0	180	0	0	180	0	0	0	0	0	0	180	0	0	0	0	0	0	0	180	0	0	0	0	0	0	0	0	0	0	0	180	0	0	0	0	0	0	0	0	0	0	540	0	0	0	0	0	0	0	0	0	180	0	0	0	0	0	0	0	0	0	0	0	0	0	180	180	0	360	0	0	0	180	0	0	180	0	0	0	180	180	0	180	0	360	180	0	0	0	0	0	0	0	0	0	0	180	0	0	180	0	0	180	0	0	180	0	0	0	0	360	0	180	0	0	0	0	180	0	0	180	0	0	0	0	0	180	180	360	0	0	0	0	0	0	0	0	0	180	0	0	0	180	0	0	180	0	0	180	0	0	0	0	360	0	0	540	0	0	0	0	0	0	0	0	180	0	0	0	0	540	0	0	180	180	0	0	180	0	180	540	0	0	0	180	0	0	0	0	0	180	0	180	0	0	180	0	0	180	0	0	0	0	180	0	0	0	0	0	0	180	0	0	0	360	0	0	0	180	0	180	180	0	0	0	0	0	360	0	0	180	0	360	0	0	0	0	0	0	0	0	0	0	0	0	0	0	0	180	0	0	0	180	0	0	0	0	0	180	0	0	0	180	0	0	0	0	0	0	0	180	0	180	180	0	0	0	0	0	180	0	0	0	360	720	0	0	0	0	0	0	0	360	0	0	180	0	0	0	0	0	0	0	180	0	540	0	180	0	720	0	180	360	180	0	0	0	0	0	0	0	0	180	0	0	0	0	0	0	0	0	0	0	0	0	0	0	180	0	360	0	180	0	0	360	0	0	0	0	0	360	0	0	0	0	360	540	360	0	0	0	180	0	0	0	0	0	0	0	0	0	0	0	0	0	0	180	0	180	0	0	0	0	360	0	0	0	0	180	180	0	0	0	0	360	0	0	0	0	0	0	0	0	0	0	360	0	180	180	0	360	180	0	0	0	180	0	0	0	0	0	0	0	0	0	0	540	360	0	0	0	0	0	0	0	0	0	0	0	0	0	0	180	0	180	180	0	180	0	0	0	0	0	0	0	180	360	0	0	0	0	0	0	0	0	0	0	180	0	0	0	0	0	180	0	0	0	0	0	0	0	0	0	0	0	0	0	0	0	0	0	0	0	0	0	0	0	180	180	180	0	180	180	180	0	180	0	0	0	180	0	0	180	0	0	0	0	180	0	0	360	0	360	180	180	0	360	0	0	360	180	180	180	0	180	0	0	0	0	0	0	0	0	180	180	180	0	0	180	0	180	0	0	180	0	180	0	0	180	0	0	0	180	180	180	360	180	0	0	360	540	0	0	0	360	0	180	180	0	180	0	180	0	0	0	0	0	0	0	0	0	360	0	0	0	0	0	0	0	360	180	0	360	180	0	0	0	0	0	0	0	0	0	0	0	360	0	0	540	0	0	0	0	0	0	0	0	0	0	0	180	0	180	0	0	0	0	0	0	0	360	0	0	0	180	360	0	0	0	0	360	180	0	0	0	0	0	0	180	0	0	0	0	180	0	0	0	0	180	0	0	0	0	0	0	0	0	0	180	0	180	0	0	180	180	180	0	0	0	0	0	180	180	180	180	180	180	0	0	0	0	0	180	0	0	0	0	540	360	0	180	0	0	180	0	0	180	0	0	0	0	0	0	180	0	0	0	180	0	0	0	0	0	0	180	0	0	0	180	0	0	0	0	180	0	180	0	180	0	0	0	0	0	0	180	0	0	0	0	180	0	0	180	180	0	180	0	0	0	0	0	0	360	180	180	0	180	0	0	0	0	0	0	180	0	180	0	360	0	0	180	180	0	0	0	0	180	0	0	0	360	0	0	0	0	0	0	0	0	0	0	180	0	0	0	0	180	0	0	0	360	0	360	0	180	0	0	0	0	0	0	0	0	0	0	180	360	0	0	0	180	0	0	360	0	360	0	180	720	180	0	0	180	180	0	0	0	180	0	0	180	360	0	180	0	0	180	0	0	0	180	0	360	0	0	0	180	360	0	180	0	0	360	0	180	180	0	0	0	180	0	0	0	360	0	360	0	0	540	0	180	0	0	0	0	0	0	0	180	0	0	0	0	0	0	0	0	0	0	180	0	0	0	0	0	0	360	0	0	0	540	0	0	0	0	360	0	0	0	0	0	360	0	0	0	0	360	0	0	180	0	0	0	0	0	0	0	540	360	180	180	0	0	0	0	0	540	0	0	0	180	180	0	0	0	0	0	0	0	0	0	0	0	0	0	0	360	180	0	0	0	0	0	0	0	0	360	0	0	0	0	180	180	180	360	0	0	0	360	180	0	0	180	0	360	0	0	0	360	360	0	180	0	0	0	360	0	0	540	180	360	0	0	360	0	1.08e+03	0	360	0	0	180	0	0	0	0	0	0	0	0	0	0	180	0	0	0	0	180	0	0	180	180	360	0	0	0	0	0	0	720	0	720	180	0	0	0	0	0	0	0	0	0	0	0	0	180	0	0	0	180	0	0	0	0	0	0	0	0	0	180	0	0	180	0	180	0	540	0	0	180	0	0	0	0	0	0	0	540	0	180	180	0	0	0	0	0	0	0	0	360	180	360	180	180	0	0	0	0	0	180	0	360	180	0	180	0	180	0	360	0	0	180	0	0	0	180	0	0	0	0	0	0	0	0	0	0	0	0	0	0	0	0	0	180	0	180	180	0	0	0	0	0	0	0	0	0	0	360	0	0	0	0	0	0	0	0	180	0	360	0	0	180	0	0	0	0	180	360	0	0	0	0	0	0	180	0	0	180	0	360	180	0	0	0	0	0	0	0	0	0	0	0	0	180	0	180	0	0	360	360	180	180	0	0	0	180	0	0	0	0	0	0	180	180	0	0	0	180	0	180	0	0	180	0	180	180	180	180	0	0	180	0	540	0	0	0	0	0	0	180	0	0	0	0	0	1.26e+03	0	180	0	360	0	0	360	0	540	180	180	0	0	360	0	180	180	0	0	0	0	360	0	0	0	180	0	0	360	0	0	0	0	180	180	0	0	540	0	0	180	0	180	180	0	0	0	0	0	180	0	0	0	0	0	180	0	0	900	0	0	180	0	180	180	0	180	180	0	0	180	0	0	180	360	180	0	180	180	1.08e+03	0	0	0	0	0	0	0	0	360	0	0	0	0	0	0	0	0	0	0	180	0	900	180	0	0	0	0	0	180	0	0	0	0	0	0	0	0	0	0	0	360	0	0	180	180	0	0	0	0	0	0	0	0	0	0	0	0	0	0	180	0	0	0	0	0	180	0	180	0	0	180	0	360	0	0	0	0	180	0	0	0	0	0	0	180	0	0	180	180	0	0	360	0	180	180	180	0	180	0	0	900	0	0	0	0	540	0	0	540	0	0	180	0	0	180	0	0	0	180	0	0	0	0	0	180	180	0	0	0	0	0	0	0	0	0	720	0	0	540	0	0	0	180	0	0	0	0	0	1.26e+03	360	0	0	180	0	0	0	0	180	0	360	360	540	0	180	0	0	180	180	0	180	0	0	0	0	0	360	0	180	0	540	0	0	180	0	180	360	180	0	0	0	180	180	0	0	360	0	0	0	180	180	0	0	0	0	0	0	0	0	0	180	0	0	0	0	0	180	0	0	0	0	180	0	180	0	0	0	180	0	360	0	0	0	0	0	0	180	0	360	0	0	180	0	0	0	0	0	360	180	0	0	0	0	0	0	180	0	0	0	0	720	0	0	0	180	360	0	0	0	0	0	0	0	0	0	0	0	0	0	0	0	180	360	180	0	0	180	0	0	0	180	180	0	0	0	0	0	0	0	0	0	360	0	0	0	180	0	0	0	0	0	0	0	0	0	180	180	0	180	0	0	0	0	0	180	0	360	180	180	0	180	0	0	0	0	0	0	0	540	180	180	0	0	0	180	0	0	0	0	0	0	0	0	180	0	0	0	0	180	0	0	0	180	180	0	0	0	180	180	360	0	180	0	0	0	0	0	0	180	0	0	0	0	0	180	0	180	0	180	180	180	0	0	360	0	540	0	180	0	180	0	0	0	180	0	0	0	0	0	0	0	0	540	0	0	0	180	0	540	360	0	180	0	0	0	0	0	0	0	0	180	0	0	0	0	0	0	0	180	0	180	180	180	180	0	540	0	0	0	0	0	180	0	180	0	0	180	0	0	0	0	0	180	0	180	0	180	360	0	0	180	360	0	0	0	180	0	0	0	0	0	0	0	0	180	0	0	0	0	0	0	180	0	0	180	180	0	0	0	0	0	0	180	0	0	0	0	0	180	0	0	180	0	720	180	360	0	180	0	0	0	0	0	180	0	0	0	180	0	540	0	0	0	0	0	180	0	0	360	0	180	0	0	540	180	0	0	0	0	0	360	180	0	0	0	0	0	0	0	0	180	0	0	0	0	0	0	0	0	0	0	180	0	0	0	180	0	540	0	0	180	0	0	0	0	0	0	0	0	0	180	0	0	0	0	0	0	360	0	0	180	180	0	0	180	180	0	180	0	0	0	0	0	0	180	180	0	180	0	0	180	180	0	0	0	360	0	0	0	0	180	0	0	0	0	0	180	360	0	0	0	0	0	360	0	0	0	0	0	0	180	0	0	0	0	0	0	0	0	0	180	180	180	0	0	0	0	0	0	0	0	0	0	180	0	0	0	180	0	0	0	0	0	180	0	0	0	0	0	0	360	0	0	0	0	0	0	0	0	180	0	0	180	0	0	0	0	0	0	0	0	0	180	0	0	180	0	360	0	180	0	0	0	0	360	180	0	0	0	180	0	0	0	0	0	0	0	0	0	0	0	0	0	0	0	0	0	0	180	180	0	360	0	0	0	0	0	0	0	0	0	0	180	0	180	0	360	0	180	0	180	0	180	0	0	180	0	0	0	0	0	0	0	0	0	0	0	0	540	0	0	0	180	0	0	180	0	180	0	0	360	180	0	0	0	0	0	360	0	0	540	0	0	0	0	720	0	0	180	360	180	0	180	0	0	0	360	0	0	0	0	0	0	0	0	0	0	0	0	360	0	0	0	0	0	0	0	0	0	0	0	360	0	0	0	0	180	0	360	0	0	0	0	0	0	0	0	0	0	0	0	0	0	0	0	0	0	0	180	0	0	0	180	0	0	0	180	0	0	0	0	360	0	0	0	360	0	180	0	180	0	0	180	0	0	0	0	0	0	0	0	0	0	0	0	0	0	0	0	0	180	0	0	360	0	0	180	0	0	0	0	0	0	180	180	0	0	180	0	0	360	0	360	0	0	0	0	0	0	0	0	0	0	0	0	0	0	0	0	0	0	180	180	180	360	180	180	360	0	0	0	0	0	0	0	0	0	360	0	0	180	0	0	360	180	180	180	900	0	0	360	0	0	180	0	0	0	0	0	0	0	0	0	0	0	180	0	0	0	0	180	0	0	0	0	0	0	0	0	180	180	180	0	180	180	0	180	1.62e+03	0	180	0	0	0	0	0	0	0	0	0	180	360	0	0	0	180	0	180	360	0	180	0	0	0	0	180	0	180	0	180	540	180	0	0	0	0	0	0	180	180	0	0	0	180	0	0	0	0	0	180	180	0	0	0	0	180	540	0	0	0	0	0	360	0	0	180	0	0	0	0	0	0	180	0	0	0	0	360	180	180	0	180	180	0	0	0	180	180	0	0	180	180	180	360	0	0	180	0	360	180	0	0	0	0	0	0	360	0	0	0	360	0	0	180	0	0	0	0	0	0	0	0	0	180	0	0	0	0	180	0	0	0	0	0	0	180	0	180	0	0	0	180	0	0	0	180	360	540	0	0	360	180	360	0	0	0	0	0	180	0	0	0	0	0	0	180	0	0	180	0	0	180	0	0	180	540	0	180	0	0	540	180	0	180	0	0	0	0	180	180	0	0	0	180	180	180	0	0	0	360	0	180	0	180	0	0	0	0	0	180	180	0	0	0	0	0	0	0	0	0	540	0	0	0	0	0	180	0	180	0	0	0	0	0	0	180	0	0	0	0	0	0	0	0	0	0	180	360	180	0	0	180	180	180	0	0	540	180	0	0	0	180	180	180	0	180	360	180	0	0	0	0	0	0	0	0	180	0	540	0	0	360	0	0	0	0	0	180	360	0	180	0	180	0	0	360	1.08e+03	0	0	0	0	0	180	0	540	540	0	0	0	0	0	0	0	0	0	720	0	180	0	0	0	360	0	0	180	0	0	180	0	0	180	0	0	0	0	180	180	0	0	0	360	0	0	360	0	0	180	180	0	180	0	180	0	180	0	180	180	0	0	180	360	0	360	0	0	0	360	0	0	0	0	0	360	0	360	0	0	360	0	0	180	0	0	0	180	0	0	180	0	180	0	0	180	0	0	0	0	0	0	0	0	0	0	0	360	0	0	0	0	0	180	0	360	0	0	0	360	0	0	0	360	360	0	180	0	0	180	0	0	0	0	0	0	0	0	0	0	0	0	0	0	0	180	360	180	0	0	360	180	0	180	0	0	0	0	0	0	180	0	0	180	0	180	0	0	180	0	0	180	0	0	0	180	0	0	0	360	180	0	0	0	0	0	0	360	0	0	180	0	0	0	0	180	0	0	0	0	0	0	0	360	0	180	0	0	0	0	180	0	0	0	0	0	360	0	0	180	0	180	0	0	0	720	0	0	0	0	0	0	0	180	0	0	0	0	0	180	0	0	0	0	0	180	0	0	180	0	360	0	0	900	0	0	0	180	0	360	0	0	0	0	180	180	180	0	360	0	180	0	180	0	0	0	0	360	540	0	0	0	0	0	0	0	0	0	0	360	180	0	0	0	0	0	0	180	360	0	0	180	540	0	0	0	0	0	360	180	180	0	180	0	180	0	0	0	0	0	0	0	0	0	0	180	0	0	0	0	0	0	0	0	0	0	0	0	0	180	180	0	180	0	0	900	0	0	0	0	0	0	0	0	0	180	0	0	0	0	0	0	0	0	0	0	0	0	0	180	360	180	0	0	0	0	0	0	180	1.26e+03	180	180	0	360	0	0	360	0	180	0	0	0	0	0	0	0	0	360	180	0	180	720	0	180	0	0	0	0	180	360	0	0	360	0	0	0	0	360	0	0	0	0	0	180	180	180	0	0	0	720	0	180	0	0	0	0	0	0	0	180	180	0	0	0	0	0	0	180	180	0	540	360	0	0	0	0	0	0	0	0	180	360	180	0	0	540	360	0	180	0	0	180	0	180	0	0	0	0	0	0	180	0	0	180	0	180	0	0	360	0	0	180	720	0	0	0	0	0	0	0	0	0	180	180	0	0	0	180	540	0	0	0	0	0	0	0	180	360	0	180	180	180	0	180	0	0	0	180	0	0	180	0	0	0	0	0	0	0	360	0	0	0	0	360	0	0	0	180	0	180	180	0	0	0	0	0	0	0	180	0	0	0	180	0	0	0	540	180	360	0	180	0	0	0	0	0	0	360	0	0	0	0	0	180	0	0	360	180	0	0	0	0	0	0	180	0	0	540	0	0	180	180	0	0	0	0	180	0	0	0	0	0	0	0	0	720	0	0	360	0	0	0	0	180	180	0	0	0	0	0	0	0	0	0	0	0	180	0	180	0	0	0	180	180	0	360	0	0	360	0	180	0	360	180	180	0	0	0	0	0	180	360	0	540	180	0	0	0	0	0	0	0	360	180	0	0	0	360	0	0	0	0	0	0	180	0	0	0	0	0	0	0	0	0	180	0	0	0	0	0	0	0	0	0	0	0	0	0	0	0	180	0	0	0	180	0	0	0	180	0	0	0	0	360	0	0	0	0	180	0	180	0	180	0	360	180	0	180	360	0	0	0	0	180	0	0	540	0	360	180	0	0	900	0	0	180	360	0	0	180	0	0	0	180	0	180	0	0	0	0	0	180	180	0	0	0	540	0	0	180	0	0	360	180	0	180	180	180	180	360	0	0	540	0	180	0	180	0	540	0	180	180	0	0	0	0	0	0	0	0	180	360	0	180	0	180	360	0	0	180	0	180	0	0	0	0	180	0	0	0	0	720	540	180	0	0	0	0	360	540	180	0	0	0	0	0	720	360	180	0	0	0	0	0	0	0	180	0	0	0	0	0	0	0	0	360	0	0	0	0	180	720	720	720	0	0	0	0	0	0	0	180	0	0	0	0	0	0	180	0	0	360	720	0	180	0	0	0	0	0	0	180	180	0	0	0	0	0	0	0	180	900	0	0	180	180	0	0	0	0	0	0	0	0	0	0	0	0	720	0	0	0	0	0	0	0	0	0	180	0	0	180	0	0	0	0	360	180	0	0	0	0	0	360	0	180	0	0	180	0	0	0	0	0	0	0	180	180	0	0	0	0	0	180	0	360	0	180	180	180	0	0	0	0	0	0	180	0	0	180	0	180	0	0	0	0	0	0	180	0	0	0	0	180	180	0	180	180	0	0	0	0	720	180	0	0	0	0	0	0	0	0	0	0	0	0	0	0	0	0	0	180	0	0	360	0	0	180	0	0	180	0	0	0	180	0	0	0	180	0	0	0	0	0	0	0	0	360	0	0	0	0	540	360	0	0	180	0	0	0	0	0	0	0	360	180	0	360	0	0	180	0	0	0	0	360	0	180	0	0	180	0	540	0	0	0	180	180	0	0	0	0	0	0	0	540	0	180	0	0	0	0	0	0	0	0	0	0	0	360	0	0	180	0	0	0	0	0	0	360	0	0	0	0	0	0	0	360	180	0	0	0	0	0	540	0	180	0	180	0	0	0	180	360	0	0	0	0	360	0	0	0	0	0	0	0	180	0	0	0	540	0	720	720	0	0	0	360	0	0	0	0	540	0	0	0	0	180	0	0	0	0	180	0	0	0	0	0	0	0	180	0	0	0	540	0	0	0	0	540	0	180	0	0	180	0	0	540	0	0	0	0	0	0	0	0	0	0	0	0	360	0	0	180	0	0	0	0	0	0	0	0	0	360	180	0	360	0	180	0	0	0	0	0	180	360	360	0	0	0	0	0	180	0	0	0	0	0	0	0	0	0	0	180	0	0	0	0	0	0	0	0	360	0	0	0	0	180	360	0	0	180	0	180	0	360	180	0	0	0	0	180	360	0	0	0	0	0	0	0	0	0	0	0	180	0	0	0	0	0	0	0	0	0	0	0	0	180	0	180	180	0	0	0	0	0	0	0	0	0	0	0	0	0	540	0	0	0	0	180	0	0	0	360	0	0	0	0	0	0	0	0	180	0	180	0	360	0	180	0	0	0	0	180	0	0	0	0	0	180	0	540	0	0	0	0	540	0	0	540	0	360	0	0	0	0	0	0	0	0	0	0	180	0	0	180	0	0	0	0	180	0	180	0	0	0	0	0	0	0	360	180	0	0	0	0	180	0	0	0	180	0	0	0	0	180	0	0	0	0	0	360	0	0	0	0	0	0	720	0	0	0	0	0	0	180	0	0	180	180	0	0	0	0	180	0	0	0	0	0	0	180	0	180	0	180	540	0	0	0	0	360	0	0	0	0	720	540	0	0	0	0	0	0	0	180	0	0	180	0	180	0	900	180	0	0	0	0	0	180	0	180	0	0	0	0	0	360	0	0	360	0	180	0	0	0	0	0	0	0	540	0	0	0	0	180	0	0	360	540	0	180	0	0	180	0	0	0	0	0	0	0	180	180	0	180	0	0	0	0	0	180	0	180	0	0	0	0	0	360	180	0	0	0	180	0	0	540	0	0	0	0	360	360	180	0	360	0	0	0	0	0	0	360	0	0	360	0	0	0	0	180	0	0	540	180	180	0	0	0	0	180	0	180	360	0	180	0	0	0	180	0	0	180	0	0	0	0	0	180	0	0	0	180	0	0	0	0	0	180	0	0	180	360	0	360	180	180	180	360	0	0	0	0	180	180	540	360	180	0	0	0	0	0	0	0	180	0	0	0	0	0	0	0	0	0	180	0	0	0	0	360	0	0	180	0	180	0	0	360	180	0	180	180	0	0	180	0	360	0	0	0	0	0	180	540	0	0	180	0	0	180	0	0	180	0	0	0	0	360	0	0	0	0	0	0	0	0	180	0	0	0	0	180	0	360	0	0	180	0	0	180	0	180	0	0	0	180	0	180	0	180	0	0	180	0	0	0	0	180	180	180	0	0	0	0	0	0	0	0	0	0	0	0	360	0	0	0	0	180	540	180	540	0	0	900	0	0	180	0	0	0	0	0	0	0	0	180	0	0	0	0	0	0	540	0	180	0	180	360	0	180	180	0	0	0	0	0	0	0	0	0	0	540	0	0	0	0	0	0	0	0	180	0	0	0	0	180	180	180	0	0	0	180	0	0	0	0	540	0	180	0	0	0	180	0	720	0	0	0	0	0	0	0	0	0	0	0	0	0	0	0	360	180	0	0	180	0	0	0	0	0	0	0	0	0	0	0	180	540	0	0	0	0	0	180	0	0	180	180	180	180	0	0	0	0	0	0	0	0	0	0	0	0	0	0	0	180	0	0	0	0	0	360	0	180	180	0	0	0	0	180	0	0	0	0	0	360	0	0	0	0	0	0	360	0	720	0	360	0	0	0	0	360	0	0	0	0	0	180	360	0	0	180	0	180	0	0	0	360	0	0	0	0	0	0	0	0	180	0	180	0	180	0	180	360	180	0	180	0	180	0	0	0	0	360	180	0	0	180	180	180	0	0	0	0	0	0	0	720	0	180	0	180	0	0	0	0	0	0	0	180	0	0	0	180	0	360	0	0	0	0	0	0	540	0	360	180	0	0	180	0	0	0	0	180	0	0	0	360	0	0	0	180	0	0	0	0	180	360	0	0	180	180	0	0	0	0	0	360	180	0	0	0	0	0	180	540	180	180	180	0	0	0	0	0	180	0	0	0	0	180	0	0	0	0	180	0	0	0	360	0	0	0	0	0	0	0	180	0	180	0	0	0	0	0	0	0	0	0	180	0	0	0	0	0	0	0	0	0	0	0	0	0	180	180	180	180	180	0	0	0	0	0	180	0	0	180	0	0	0	0	0	180	0	0	0	0	180	0	0	0	0	0	0	540	0	180	0	0	180	180	360	180	360	180	0	0	0	180	0	0	900	0	0	0	0	0	0	180	180	180	0	0	0	360	0	180	0	0	0	0	0	900	180	180	180	0	360	180	0	0	0	0	0	180	0	180	180	0	0	0	0	0	540	0	0	180	0	0	180	0	0	180	0	0	0	0	0	180	180	0	0	0	0	0	0	0	180	0	0	0	180	360	0	0	0	180	180	360	360	0	0	0	180	0	0	180	180	180	180	180	0	0	0	0	180	0	360	360	0	0	0	0	0	180	180	0	0	0	0	0	540	0	0	0	180	180	180	0	0	180	0	0	0	360	0	0	0	540	0	360	0	0	0	0	0	180	180	0	180	0	0	0	0	0	0	0	360	0	0	0	0	360	180	0	0	0	0	180	360	0	360	360	0	540	0	0	0	0	0	0	360	0	0	180	0	180	180	0	180	540	0	0	0	0	0	0	0	0	180	0	180	180	0	1.98e+03	180	0	180	0	180	0	0	0	0	0	180	0	0	180	0	0	0	0	0	0	0	0	0	0	0	0	0	180	0	0	0	0	0	0	0	0	360	0	0	180	0	180	0	0	0	180	180	0	180	0	0	0	540	0	0	0	0	0	360	360	0	0	0	0	360	0	0	0	0	0	0	0	0	0	0	0	180	0	540	0	0	0	0	0	0	0	0	180	0	0	0	0	180	0	0	0	0	0	180	0	0	180	360	180	540	0	0	0	0	360	0	0	0	0	0	180	0	0	0	0	0	180	360	0	0	0	1.44e+03	0	0	0	180	360	0	0	0	0	0	0	0	0	0	360	0	0	0	0	0	0	0	0	0	180	0	0	180	360	0	0	180	0	0	360	0	0	0	180	0	180	0	0	0	180	0	0	0	180	0	180	180	0	0	0	0	0	900	0	0	0	0	0	0	0	180	180	0	0	0	0	0	180	0	0	0	0	0	0	360	180	180	0	0	0	0	360	0	180	180	0	360	180	0	360	0	0	180	0	0	0	0	0	180	180	0	0	180	0	0	0	0	0	0	0	180	0	0	0	0	180	0	0	0	0	180	0	0	0	0	0	360	0	360	0	0	0	360	0	0	180	0	0	180	0	0	0	180	0	0	0	0	0	0	0	180	0	0	180	180	0	0	0	0	0	0	180	0	0	360	180	0	0	0	360	0	180	0	0	180	0	180	0	0	180	0	180	180	0	0	0	0	0	0	0	0	0	0	0	0	0	0	180	0	180	0	0	0	0	180	0	0	0	0	0	720	0	0	180	0	180	0	180	0	0	180	180	0	0	0	0	180	180	0	180	0	180	0	0	0	180	0	0	0	360	0	0	0	360	0	0	0	0	180	0	360	0	0	180	0	0	0	0	0	0	0	360	0	360	0	0	0	0	0	180	0	0	0	360	540	180	0	0	0	0	0	0	0	180	0	0	0	0	0	0	0	0	180	180	0	180	180	360	0	180	180	0	0	0	0	180	0	0	0	180	0	180	0	0	0	180	0	0	0	0	0	180	0	0	180	0	0	0	0	180	0	180	0	0	0	0	180	1.26e+03	0	180	0	180	360	180	0	180	900	0	0	0	540	180	0	0	180	0	0	0	180	0	0	0	0	0	180	180	540	0	0	0	0	540	0	360	180	0	0	0	0	0	0	0	0	0	0	0	360	0	0	0	0	180	0	180	0	0	0	0	0	360	0	0	0	180	0	0	0	0	180	0	0	0	180	360	0	0	0	0	0	360	0	0	180	0	0	0	0	180	360	0	180	0	180	0	540	0	0	180	0	0	0	0	0	180	0	0	0	180	0	0	0	0	0	0	0	0	0	0	180	0	0	0	0	180	0	360	180	180	0	0	180	180	0	0	0	0	0	0	0	0	0	0	0	180	180	0	0	0	0	180	360	0	0	0	0	540	0	0	0	180	0	180	0	0	0	0	0	0	0	0	0	0	180	0	0	0	0	0	0	0	0	0	0	0	0	0	0	0	0	0	0	0	180	0	0	180	0	0	0	0	0	0	0	0	180	0	360	0	0	0	0	0	0	180	0	0	180	180	0	0	0	180	0	0	0	0	180	0	0	0	180	0	0	180	0	0	0	0	0	180	0	180	0	180	180	0	0	0	0	0	0	360	180	180	180	360	0	0	0	180	0	0	0	0	0	0	180	180	180	0	0	0	180	0	360	180	0	0	0	180	540	0	0	180	0	0	0	0	0	0	0	0	0	0	0	180	0	180	180	0	180	0	0	720	180	180	0	0	0	0	180	180	0	0	0	0	0	180	180	0	0	0	180	0	0	0	0	0	0	0	0	0	0	180	0	0	0	0	180	0	180	0	0	180	0	0	180	0	0	0	180	0	0	0	0	180	0	0	0	360	0	0	0	360	180	180	180	180	0	360	0	0	0	0	180	0	360	0	0	360	0	0	180	180	0	0	180	0	0	0	0	0	180	0	0	1.08e+03	0	180	0	0	0	180	0	0	0	180	0	180	180	540	0	0	180	0	0	0	0	360	0	180	0	0	180	0	0	0	0	0	0	0	0	0	540	0	0	0	180	0	180	0	0	180	0	0	0	0	180	0	360	0	0	0	0	0	0	0	0	180	0	0	360	180	180	0	0	360	180	0	180	0	0	0	0	0	180	180	180	180	0	0	0	0	0	0	540	0	0	0	0	360	0	180	180	180	0	0	0	0	180	180	0	0	0	540	0	0	0	360	0	0	0	900	0	0	0	360	0	0	360	180	0	0	0	0	0	0	0	0	0	0	0	0	180	0	0	0	0	0	0	0	180	0	0	0	0	0	0	0	0	0	0	0	540	0	0	0	0	0	180	0	0	0	0	720	180	0	0	0	180	0	0	0	0	0	0	180	0	0	0	180	0	0	0	0	0	0	0	0	0	0	0	0	0	0	0	0	0	0	0	900	180	0	0	0	0	0	0	0	0	0	0	180	180	0	0	0	0	0	0	0	0	180	180	0	360	180	180	0	0	180	0	0	0	0	180	0	0	0	0	0	0	0	0	0	0	0	0	0	180	0	0	0	0	0	0	0	180	0	0	720	0	0	180	0	0	0	0	0	0	180	0	0	0	0	180	0	0	0	0	0	0	0	360	0	0	180	0	360	900	0	0	180	0	0	0	180	0	0	0	0	0	0	0	0	0	0	0	0	0	180	0	360	0	180	0	0	360	0	0	0	0	0	0	180	0	0	0	180	0	0	0	0	0	0	0	0	0	180	0	0	180	0	0	360	0	180	0	0	0	0	0	0	0	0	180	0	0	0	180	0	0	0	0	0	0	180	0	180	0	0	0	0	0	0	0	0	0	0	180	360	0	0	0	0	0	0	360	0	0	0	180	0	0	540	0	180	0	0	0	180	0	0	0	0	0	0	0	0	180	0	0	0	0	0	0	0	180	360	180	180	0	0	0	0	180	0	0	0	0	0	0	180	180	0	0	360	360	180	0	0	180	0	0	0	0	360	0	0	360	0	360	0	0	0	0	0	0	360	180	0	0	0	180	0	0	0	0	0	0	180	0	0	0	0	0	0	0	0	180	360	0	0	0	0	180	0	0	0	0	360	0	0	0	0	0	0	360	0	0	0	0	0	0	360	0	0	0	180	0	0	0	0	360	0	0	0	540	360	0	180	0	0	720	0	180	0	0	0	360	0	0	0	0	0	360	0	0	180	0	0	180	0	0	0	0	0	360	180	180	180	180	0	0	0	0	0	180	0	0	0	0	0	0	0	0	0	0	180	180	360	0	180	0	0	0	180	0	0	0	0	180	0	0	0	0	0	180	0	0	180	0	0	0	0	0	0	0	0	360	0	180	0	0	540	0	0	360	0	0	0	0	0	0	180	0	0	0	0	0	0	0	180	0	360	0	0	0	360	0	180	0	0	0	0	0	0	360	0	180	0	0	0	0	0	0	0	0	0	0	180	0	0	0	0	360	0	0	0	0	0	0	0	0	360	0	180	540	0	0	0	0	0	360	0	0	0	360	0	0	0	0	360	360	0	0	0	0	0	180	0	0	0	540	180	0	0	0	0	0	180	0	0	0	180	0	0	0	0	0	0	0	0	0	0	0	0	0	0	0	0	0	0	540	540	0	180	0	0	0	0	0	0	0	360	0	0	0	0	0	0	0	0	540	0	0	180	0	0	0	0	0	180	0	180	0	0	0	0	0	180	0	180	0	180	0	0	0	180	180	0	180	0	0	360	0	0	0	0	0	0	0	180	0	0	180	0	180	360	0	0	180	0	360	0	0	0	180	0	0	180	180	180	180	0	0	360	0	0	0	0	0	0	0	0	180	0	0	0	180	0	360	0	0	180	540	0	0	0	180	180	0	0	180	0	0	0	0	180	0	0	540	0	0	0	0	0	0	0	0	180	0	0	0	0	0	180	0	0	180	180	0	0	0	360	0	180	0	0	0	0	0	180	180	0	0	180	360	0	0	0	180	180	180	0	360	0	540	0	0	0	360	180	0	0	0	0	0	0	0	180	0	0	0	0	0	0	0	180	180	0	180	0	0	0	0	0	0	0	0	0	0	0	0	0	0	0	0	180	180	360	0	0	360	0	0	0	0	180	0	0	0	1.62e+03	0	0	0	0	0	0	180	180	0	0	0	0	0	180	180	0	0	180	0	0	0	0	0	0	0	0	0	0	0	0	0	0	180	0	0	180	0	0	0	180	0	180	0	0	0	180	180	180	180	0	0	0	180	0	180	0	0	0	180	180	0	0	180	0	180	0	180	180	0	0	180	0	0	180	0	0	0	180	180	0	0	0	0	0	0	0	0	0	0	0	0	0	0	180	360	180	0	0	180	0	180	0	0	0	360	0	0	0	0	0	180	180	0	0	0	720	360	0	0	0	360	0	0	0	180	360	180	0	0	0	180	0	540	0	0	0	360	0	0	0	0	0	0	0	0	0	0	0	0	0	0	0	0	0	0	0	0	0	0	0	0	0	540	0	0	0	180	0	540	0	0	180	360	180	0	540	0	0	0	0	0	0	0	0	0	0	0	0	0	180	0	0	360	0	0	0	0	0	0	0	180	0	0	0	0	0	0	0	0	0	0	0	0	180	0	180	180	0	0	0	0	0	360	180	540	0	180	0	0	180	720	360	360	0	0	180	0	180	0	180	0	0	0	180	540	0	0	0	0	0	0	0	0	180	0	0	0	360	0	180	0	0	0	0	0	0	540	0	0	0	180	0	360	0	540	0	0	0	0	0	180	360	0	0	0	540	0	0	180	0	0	180	0	0	180	180	0	0	0	0	0	180	180	180	0	0	0	360	180	0	0	0	0	180	0	0	180	0	360	0	180	0	0	0	0	180	180	0	180	0	0	180	0	0	180	0	180	0	360	0	720	0	360	0	0	180	0	180	0	180	180	0	0	0	360	0	0	180	360	0	0	0	0	180	360	180	0	0	180	0	0	0	0	0	0	0	0	360	360	0	0	0	0	0	180	0	0	0	0	0	0	0	0	0	0	0	0	0	360	0	0	0	0	0	180	0	180	0	0	180	0	0	0	0	180	0	360	0	0	180	540	0	0	0	180	0	180	0	180	180	0	360	0	0	0	360	0	0	0	0	0	0	180	0	0	0	180	0	0	0	180	0	0	0	0	180	0	180	180	720	0	180	0	0	0	0	180	180	180	0	0	0	0	0	0	0	360	0	0	0	0	0	0	0	0	0	0	0	180	0	360	180	0	0	0	0	0	0	0	0	0	0	0	540	0	0	0	0	0	180	0	0	0	0	0	360	0	360	0	0	0	180	0	0	180	180	0	0	360	0	0	0	360	0	0	0	0	180	0	0	0	180	0	0	0	0	360	0	0	180	0	0	0	0	0	0	0	0	0	180	180	0	0	0	0	0	0	0	0	180	360	0	0	0	0	180	0	0	0	0	0	180	0	0	180	0	0	180	180	0	0	0	0	0	0	0	0	0	0	0	0	180	180	0	0	0	180	180	0	0	0	0	0	0	0	0	0	0	0	0	180	0	0	0	0	0	180	0	0	0	0	0	180	0	0	0	0	180	720	0	180	180	0	0	0	0	180	0	180	0	180	180	180	180	0	720	0	0	0	0	0	0	0	0	0	0	0	180	0	0	180	0	0	180	0	0	0	0	0	0	540	0	180	0	0	0	0	0	0	180	180	0	0	180	360	180	0	180	0	0	540	0	180	0	0	0	0	360	0	0	0	0	180	0	180	0	0	0	0	180	0	180	0	360	0	0	180	180	180	0	0	0	0	0	180	180	0	180	0	0	0	0	180	0	180	0	0	0	540	0	0	180	0	0	0	0	0	0	0	0	0	0	0	0	180	0	0	0	0	0	0	0	0	0	0	360	0	0	0	0	0	0	0	0	0	0	0	0	0	0	0	0	0	0	0	0	0	0	0	0	0	0	0	0	180	540	0	0	0	0	0	360	180	0	180	720	0	0	0	180	0	180	0	0	0	0	0	0	0	0	0	360	0	0	0	0	180	0	0	0	0	180	180	0	0	0	0	0	180	360	180	0	0	180	0	0	180	0	0	0	0	0	180	0	0	180	0	0	0	0	0	0	0	0	0	0	0	0	0	0	180	180	0	360	540	0	0	0	180	0	0	0	0	0	0	0	180	0	180	0	360	180	0	0	0	0	0	0	0	0	0	180	0	0	0	180	540	0	360	0	0	0	0	360	180	0	0	0	0	0	0	180	0	0	0	180	180	0	180	0	0	180	0	540	0	0	0	180	0	0	0	540	0	0	0	0	0	0	180	0	0	0	180	180	0	0	540	0	0	180	0	0	360	0	0	720	0	180	0	0	0	0	0	0	180	360	0	360	0	0	360	180	0	0	180	0	360	360	180	360	180	180	0	180	0	0	0	0	180	180	0	0	0	0	0	180	180	0	180	0	0	0	0	1.8e+03	180	0	0	0	0	0	0	0	0	0	0	180	180	0	0	0	0	0	180	0	0	720	180	180	0	540	0	0	0	180	0	360	360	0	0	180	0	0	0	0	720	360	0	0	0	0	720	180	0	0	0	0	0	0	0	180	0	0	180	0	0	0	0	0	0	0	0	0	180	0	0	0	0	360	180	0	0	0	0	0	0	0	0	0	0	180	0	0	0	0	0	0	0	0	0	180	180	360	0	180	180	0	180	0	180	0	0	360	0	0	360	0	0	0	0	0	0	0	360	0	0	0	180	180	0	0	1.26e+03	0	0	180	0	0	0	0	0	0	0	1.26e+03	0	0	0	0	180	0	0	0	0	0	0	0	0	180	0	360	0	0	0	0	0	540	0	0	0	0	180	0	0	0	0	0	180	0	0	0	180	0	0	180	180	180	0	0	0	0	0	0	0	0	180	0	0	0	180	180	0	0	540	0	0	0	0	0	0	360	0	180	0	0	180	360	0	0	0	180	0	0	0	0	0	180	0	0	180	0	0	180	180	0	0	0	0	0	180	360	0	0	0	540	0	0	0	0	180	0	0	0	0	0	0	180	180	180	0	0	0	180	0	0	180	180	180	0	0	180	360	0	0	180	0	180	0	540	0	720	180	360	0	180	540	540	0	0	180	0	0	0	180	0	0	0	180	180	180	0	0	0	0	0	0	0	0	0	0	0	0	0	0	0	0	0	0	180	0	0	0	0	0	0	0	0	0	0	0	360	0	0	0	0	0	180	0	180	0	180	0	0	180	0	0	360	0	180	360	0	0	0	180	0	0	0	180	0	0	180	0	0	0	0	0	0	180	0	0	0	180	180	180	180	0	0	0	0	360	0	0	0	0	0	0	360	180	360	180	0	0	0	0	0	540	0	0	0	0	0	0	0	0	180	0	0	360	0	0	180	0	0	0	540	0	180	0	0	0	0	0	0	0	720	0	0	0	180	0	0	180	0	0	0	0	0	180	0	0	0	180	540	0	0	180	0	0	0	0	540	0	0	0	0	0	0	0	0	0	0	540	0	0	0	0	0	360	180	0	180	0	180	0	0	0	360	0	0	180	0	0	0	360	0	0	180	0	0	0	0	180	0	0	0	0	0	0	180	0	360	0	180	0	0	0	0	0	0	0	360	0	360	0	0	360	0	0	0	0	0	0	180	180	0	0	0	0	0	180	0	0	180	0	180	0	180	0	0	0	180	180	0	0	0	360	0	360	0	0	180	180	0	180	0	0	0	0	0	0	0	0	0	180	180	0	0	180	180	180	0	0	180	0	0	0	360	180	0	0	0	0	0	0	0	180	0	180	0	0	0	0	0	0	0	180	180	0	0	0	0	0	0	0	0	0	0	0	0	0	180	180	0	0	0	0	0	0	0	0	0	0	0	0	0	0	0	0	0	0	0	0	0	0	0	180	180	360	0	0	0	0	0	0	0	0	0	0	360	0	0	0	0	0	360	180	0	0	0	180	180	0	0	0	0	0	0	0	0	0	0	0	180	0	0	0	0	0	720	0	180	0	0	0	180	0	180	0	0	180	0	360	720	360	0	0	0	180	180	0	0	0	180	0	0	0	360	180	0	0	360	0	0	180	0	0	0	0	180	0	0	0	0	0	180	0	360	0	0	1.08e+03	180	0	0	0	360	0	0	0	180	0	0	0	0	0	0	0	0	180	0	360	0	180	0	180	360	0	0	0	720	180	180	0	180	180	0	180	0	0	0	0	360	180	0	0	0	0	0	360	0	0	0	0	0	0	0	0	180	0	0	0	0	180	180	0	0	0	0	720	0	0	0	180	180	0	0	0	0	180	0	0	0	360	180	0	0	180	0	180	0	0	360	0	0	180	0	180	0	1.08e+03	0	0	0	180	0	0	0	0	0	0	180	0	0	0	0	0	0	180	180	0	0	0	0	0	0	0	0	180	180	360	0	0	0	0	180	0	180	0	360	0	0	0	360	0	0	0	180	0	0	0	0	0	180	0	0	0	0	0	180	0	0	0	180	180	0	180	0	0	0	0	180	0	0	720	0	0	0	0	180	0	0	180	0	0	180	0	0	0	180	0	180	0	0	0	0	0	0	180	0	180	180	0	0	0	360	0	180	0	0	0	0	0	0	360	0	0	0	720	0	180	0	0	0	0	0	0	0	0	0	180	0	0	0	0	180	0	0	180	0	0	0	0	0	180	0	180	0	0	180	180	360	0	0	0	0	0	180	0	720	0	0	0	0	900	360	180	0	0	0	0	0	180	0	0	720	0	0	360	0	0	180	180	0	180	0	180	0	0	180	180	0	0	0	180	0	0	0	180	0	180	0	0	0	0	540	0	0	180	540	0	0	0	180	0	0	360	0	0	0	180	540	360	0	0	180	180	0	0	0	180	180	360	360	0	0	360	0	180	0	0	0	0	0	0	0	180	0	0	360	0	0	0	540	0	180	360	0	0	0	0	0	0	0	0	0	0	0	0	0	0	0	0	0	180	0	180	0	0	0	0	360	0	0	180	180	0	0	0	180	0	0	0	720	180	0	0	0	0	360	180	360	0	0	0	0	180	0	180	0	0	0	0	0	180	0	0	0	0	0	0	0	0	0	0	0	0	0	0	0	180	0	0	0	0	0	360	180	0	0	0	0	0	0	0	180	360	0	180	0	0	0	0	0	0	0	0	0	0	0	0	360	0	0	0	0	540	0	180	180	0	0	0	180	0	0	0	180	0	0	180	360	180	0	0	0	0	180	180	0	0	180	360	0	180	0	180	0	0	0	0	180	0	0	0	0	0	0	0	0	180	180	0	0	0	0	0	0	0	0	0	360	180	180	0	0	0	0	0	0	0	0	0	180	180	180	180	0	0	0	180	0	360	0	0	0	0	180	0	180	0	180	0	0	0	0	0	0	0	360	0	180	180	360	0	0	0	180	0	0	0	360	0	0	0	0	360	0	0	0	180	180	0	0	0	0	0	0	0	0	180	180	0	540	0	0	0	0	0	0	0	0	0	540	0	0	0	0	0	0	180	360	0	0	0	0	0	180	360	180	0	0	0	0	0	0	0	180	0	0	0	0	360	180	0	0	0	180	0	0	0	0	360	0	360	0	0	0	180	360	0	0	0	180	0	0	180	360	0	180	180	0	0	0	0	0	0	180	0	0	0	180	0	540	0	180	180	0	0	360	0	0	180	0	0	0	540	0	0	180	180	0	180	0	0	360	0	180	180	0	0	180	0	0	0	0	180	180	180	180	0	0	0	180	0	0	0	180	0	0	0	180	0	180	0	0	0	180	180	0	540	180	0	180	180	0	1.08e+03	0	0	0	0	0	180	0	0	0	0	0	0	180	0	0	0	0	0	0	0	360	0	720	0	0	0	0	180	360	0	0	180	0	180	0	0	0	0	180	0	360	180	0	0	0	0	0	0	180	0	0	180	0	0	0	360	0	180	0	0	0	0	0	180	180	0	0	180	0	0	360	0	0	180	180	0	0	0	0	0	0	180	180	360	0	0	180	0	180	0	0	360	0	0	0	0	0	0	0	0	0	0	0	0	0	0	0	180	0	0	0	0	0	0	0	0	0	360	0	0	0	0	0	360	0	180	0	0	0	0	540	0	0	0	0	0	0	0	180	0	0	0	180	0	0	0	180	0	0	0	180	360	0	0	0	0	360	0	0	0	0	180	0	0	180	0	0	0	0	180	0	0	0	0	0	0	180	0	0	0	180	0	0	0	0	0	180	0	0	0	360	540	360	180	0	0	0	0	0	180	0	180	0	0	360	540	360	180	360	180	0	0	0	360	180	0	180	0	0	180	180	0	180	180	0	0	0	0	0	0	0	0	0	0	360	180	0	540	0	0	0	180	180	0	0	360	0	540	0	0	360	180	0	180	0	0	0	180	0	0	0	0	180	0	0	0	0	0	0	180	0	0	0	0	0	0	0	0	0	0	0	0	180	0	0	0	0	180	0	180	0	0	0	0	0	0	0	0	0	180	0	180	0	0	180	0	0	0	360	180	0	0	0	0	0	180	180	180	180	0	0	0	0	0	0	0	0	0	180	180	0	0	180	0	180	0	0	0	0	0	0	0	180	180	180	0	0	0	0	0	0	0	0	180	180	360	0	0	0	180	360	0	0	0	0	0	0	0	0	0	0	0	0	0	0	0	0	0	360	0	0	0	360	0	360	0	0	0	180	0	0	0	0	180	0	0	0	180	0	180	180	0	0	0	180	0	0	0	0	0	0	0	0	0	0	0	0	0	360	180	540	0	0	0	180	0	180	0	0	0	0	0	180	0	0	0	360	180	0	0	180	0	0	0	0	0	0	0	0	720	0	0	0	0	0	0	0	0	180	180	0	0	0	180	0	0	0	540	180	0	180	360	0	540	0	0	180	180	0	180	180	0	0	180	0	360	0	0	0	720	0	0	0	0	0	180	180	180	900	0	0	0	180	0	0	180	0	0	180	0	360	0	180	0	720	0	0	0	0	180	0	0	0	0	540	0	0	0	0	0	540	0	0	0	0	0	180	0	0	0	720	0	180	540	0	0	0	180	180	180	0	180	0	0	540	180	0	180	180	360	0	1.26e+03	180	0	0	0	180	0	0	360	0	180	0	0	0	0	0	180	180	720	0	180	0	0	0	0	180	0	180	180	180	0	0	180	0	0	0	0	540	180	0	0	0	180	180	0	0	0	360	0	0	0	0	0	0	0	0	720	0	0	0	180	0	180	0	0	0	0	0	0	0	0	0	0	180	0	0	0	0	0	0	180	180	0	360	0	0	0	180	0	180	180	180	0	180	0	0	0	0	180	360	360	0	0	0	0	180	0	0	360	0	0	0	0	0	180	180	0	0	0	0	0	0	0	0	720	0	0	0	0	0	0	0	0	0	0	360	0	0	0	360	180	0	0	180	360	0	180	0	0	0	0	180	0	0	0	0	0	180	0	0	0	0	180	180	0	180	0	0	0	0	0	180	180	0	180	0	0	0	360	0	180	0	0	0	0	0	0	0	0	0	0	0	0	0	180	0	180	0	180	0	0	180	0	0	0	180	0	0	180	0	0	0	0	0	180	360	180	0	0	180	0	180	180	180	0	180	0	720	0	360	180	0	180	0	0	0	0	0	0	0	0	0	180	0	0	0	0	0	180	0	0	0	0	0	0	0	0	360	0	0	180	0	0	0	0	0	0	0	0	0	0	180	180	0	180	180	180	0	0	0	0	0	0	0	0	0	180	180	0	0	0	0	360	0	0	0	180	0	180	0	180	0	0	0	0	0	0	0	0	0	0	180	0	360	0	0	0	0	0	0	900	360	180	360	180	360	0	0	0	0	0	0	0	180	0	0	0	0	360	0	180	180	180	0	360	0	0	0	180	720	0	360	0	180	0	0	0	0	0	180	0	360	0	0	0	0	360	180	0	180	0	180	0	0	0	0	180	0	0	0	0	540	180	180	360	0	180	0	0	0	540	0	0	0	540	0	0	0	180	0	1.26e+03	0	0	0	0	0	0	0	0	540	0	0	540	0	0	0	0	360	540	0	0	0	0	0	360	360	0	0	180	540	0	0	0	180	180	0	540	0	0	180	180	0	0	180	0	180	180	0	0	0	0	0	0	0	180	0	0	0	0	180	180	0	0	0	0	0	0	0	0	0	0	0	0	0	360	0	0	0	0	180	0	180	0	0	0	180	0	0	0	0	0	0	180	0	0	0	360	0	0	0	360	0	180	0	0	0	0	180	360	0	0	0	0	0	0	180	0	0	0	180	360	180	0	0	0	0	0	180	180	180	180	0	0	0	360	540	0	0	540	0	0	0	180	0	0	0	0	0	0	0	0	0	0	0	180	0	0	0	0	180	180	900	0	0	360	0	180	0	180	180	0	0	0	0	0	180	0	0	360	360	0	0	0	0	0	0	0	0	0	0	0	180	180	0	180	0	180	0	360	180	0	0	0	360	0	0	180	0	0	0	0	0	0	180	180	0	0	0	0	360	0	0	0	180	0	0	180	0	180	180	360	0	180	180	0	0	0	0	180	0	0	0	180	180	0	180	180	540	0	0	0	0	0	0	0	0	0	0	0	0	0	0	0	180	180	0	0	0	0	0	180	180	0	0	180	0	180	180	0	180	0	180	0	0	180	0	0	180	0	180	180	0	0	360	0	0	180	0	0	0	0	0	0	0	0	0	0	0	0	0	180	0	0	0	180	900	360	0	0	180	180	180	0	360	360	0	0	180	0	0	0	0	0	180	180	180	0	0	0	0	0	0	720	0	0	360	0	0	0	360	0	0	0	0	0	0	0	0	0	180	0	0	0	0	0	180	0	0	0	0	180	360	0	180	0	0	0	0	0	0	0	0	0	0	0	0	360	0	0	0	0	0	0	0	0	180	0	540	360	0	0	180	0	0	180	0	0	0	0	0	0	0	0	0	0	0	0	0	180	0	0	0	180	0	0	0	180	720	0	0	180	0	0	180	0	0	0	0	0	0	0	0	0	0	0	180	0	360	180	0	0	0	0	0	0	180	0	0	180	0	0	0	360	0	0	0	0	0	0	360	0	180	0	180	0	540	0	0	180	0	360	0	0	180	0	0	0	0	0	0	0	180	0	0	0	0	180	360	180	0	0	0	0	0	0	0	0	0	0	0	0	0	0	0	0	540	180	0	0	540	180	0	0	0	1.26e+03	0	0	0	0	180	0	0	0	0	180	0	0	0	0	0	180	0	0	180	0	0	0	0	0	0	0	0	180	360	0	0	0	0	0	900	180	180	0	180	0	180	0	0	0	0	0	0	0	0	0	0	0	180	360	0	180	180	180	0	0	540	0	0	360	180	0	0	0	0	0	900	0	0	0	0	0	0	360	360	0	180	0	0	0	0	0	180	0	0	0	0	540	0	0	0	0	0	0	0	0	360	0	0	0	0	0	0	180	0	0	0	0	180	0	0	360	0	0	180	0	0	0	0	0	0	0	180	180	0	0	0	360	0	0	0	0	0	0	360	0	0	180	0	0	0	360	0	0	0	180	0	180	0	360	180	0	0	0	720	0	0	0	0	0	0	0	0	360	0	180	720	0	0	0	0	360	0	180	0	0	0	0	0	0	0	0	0	0	180	0	180	360	0	180	0	0	0	0	0	0	180	0	0	0	180	0	0	0	0	180	0	0	0	0	0	0	180
noncancer_plasma	0	0	0	0	0	0	0	179	0	0	0	0	0	0	0	0	0	0	0	359	0	0	0	0	0	0	0	0	0	0	0	0	0	0	179	0	0	0	0	0	179	0	179	0	0	0	0	179	0	179	0	0	0	179	0	0	179	0	179	0	0	179	0	0	0	0	0	0	0	0	0	0	0	0	0	179	179	0	179	0	0	0	0	0	0	0	0	0	0	179	179	0	0	0	0	0	0	0	179	0	179	0	538	0	0	0	0	0	0	0	0	179	0	0	0	179	0	0	0	0	0	0	0	0	0	0	0	0	0	0	179	0	179	0	0	0	0	0	0	0	0	0	0	0	0	179	179	0	359	0	0	0	0	0	0	0	0	0	0	179	0	359	0	0	0	0	0	0	0	0	0	0	0	0	0	179	0	0	0	0	0	0	0	179	0	359	0	0	0	179	179	0	0	359	0	0	0	0	179	0	0	0	0	0	0	0	0	0	0	0	0	0	0	0	179	0	0	0	0	0	179	0	0	359	0	0	0	0	0	0	0	0	179	0	0	0	0	359	0	0	359	0	0	0	0	179	0	0	179	0	0	0	179	0	0	0	359	0	0	0	0	179	179	0	0	0	0	0	0	538	0	0	0	359	179	0	0	0	359	0	179	0	359	179	0	0	0	0	179	0	359	0	717	179	179	0	0	0	179	0	0	0	0	0	179	0	179	0	0	179	179	179	179	0	0	179	0	0	179	179	0	0	0	0	0	179	179	0	0	0	0	0	179	179	0	0	0	0	0	179	359	0	0	0	179	0	0	0	0	0	0	0	0	0	0	0	0	0	0	0	0	0	0	0	0	179	0	0	0	0	179	0	0	179	0	0	0	0	179	0	0	0	0	0	0	0	0	0	359	0	0	0	179	0	0	0	0	179	179	538	0	0	0	179	0	0	179	0	0	0	0	0	0	0	0	0	179	359	0	0	0	0	0	0	0	179	0	179	359	0	179	0	0	0	0	179	0	0	0	0	359	0	0	0	0	179	179	0	0	0	0	0	0	179	179	0	0	179	0	359	0	179	0	0	0	179	179	0	0	179	0	0	0	0	179	0	0	0	179	0	0	179	0	0	0	0	0	0	0	0	0	0	179	0	0	0	0	0	359	179	0	0	0	179	0	0	0	179	0	0	0	0	0	179	0	359	0	0	0	0	179	0	0	179	179	0	0	359	0	0	359	0	0	179	0	0	0	0	0	0	359	0	0	359	0	0	0	0	179	0	0	0	0	0	179	538	179	0	179	0	179	0	0	0	0	0	0	0	0	179	179	0	359	179	0	0	0	0	0	0	359	0	179	0	179	0	0	0	179	0	0	0	0	0	0	0	179	179	179	0	0	0	0	0	0	538	359	0	179	0	179	0	179	0	0	0	179	0	0	0	0	179	0	0	0	179	0	0	179	0	179	0	179	0	896	179	179	0	0	0	0	359	0	0	179	0	0	0	179	0	0	0	0	179	0	0	0	0	179	896	179	0	0	179	0	0	0	0	0	0	0	0	0	359	359	0	179	0	0	179	0	0	0	359	0	0	0	0	0	0	359	0	0	0	179	0	0	179	0	359	0	179	0	0	0	179	359	0	179	0	0	0	0	179	0	0	896	0	179	0	0	0	0	0	0	0	0	0	0	179	0	0	0	359	0	0	0	0	0	0	0	179	179	0	0	0	0	0	0	0	0	0	359	0	0	179	0	538	0	0	0	359	179	0	0	0	0	0	0	179	179	0	0	0	359	0	0	0	0	0	0	0	0	0	0	0	0	0	0	0	0	0	0	179	0	0	179	0	0	0	179	0	0	359	359	0	359	0	359	0	179	0	0	0	0	179	179	0	0	179	179	0	179	0	0	0	0	0	0	538	0	0	0	0	0	0	359	0	0	0	0	0	179	0	0	0	0	179	179	359	0	179	0	0	0	359	179	0	0	0	0	179	179	179	0	0	0	0	0	0	0	0	0	0	0	0	179	0	0	0	0	0	0	0	179	0	179	0	359	0	0	0	0	179	0	0	179	179	0	0	0	359	0	0	0	0	0	179	0	0	359	359	179	179	0	0	0	0	0	0	0	0	179	0	0	359	179	0	0	359	0	0	0	0	0	0	0	0	0	359	0	0	0	0	0	179	0	0	0	0	359	0	179	0	0	0	0	179	0	0	538	0	0	0	0	0	0	0	0	0	179	0	0	0	179	0	0	179	0	179	0	0	0	0	0	179	0	0	0	359	359	0	0	0	538	0	0	0	0	0	179	179	359	0	0	179	0	0	0	0	0	0	0	0	179	0	179	179	179	0	0	0	0	179	179	0	179	0	0	0	0	0	359	0	0	179	0	0	0	0	179	179	179	0	0	0	0	0	0	0	0	0	359	0	0	0	0	0	0	0	179	179	0	0	0	0	0	0	0	0	0	0	0	0	179	0	0	0	0	0	179	0	179	0	0	0	0	0	0	0	179	0	0	359	0	0	0	179	0	0	179	0	0	359	0	0	0	0	0	0	0	179	0	359	0	179	0	0	538	0	0	0	179	179	0	179	0	0	0	0	538	0	0	0	0	179	359	179	0	0	0	0	0	179	0	359	179	359	359	1.43e+03	0	0	0	0	0	0	0	359	0	0	0	179	0	0	0	0	0	179	0	0	0	179	0	0	0	0	0	179	0	0	896	359	0	179	0	0	0	538	0	179	0	179	0	179	0	0	0	179	0	0	0	0	0	179	0	359	179	359	179	0	179	0	0	0	179	0	0	179	0	0	359	0	0	179	0	0	359	0	179	0	0	0	179	0	179	0	0	179	179	0	538	0	179	0	0	0	538	0	0	179	359	0	0	0	0	0	0	359	0	179	179	0	179	179	0	179	359	179	0	0	0	0	0	0	179	0	0	0	0	179	0	0	0	0	0	0	0	359	0	0	0	179	0	0	0	0	0	359	0	0	179	0	0	0	0	359	0	179	0	0	0	179	538	0	179	717	0	0	179	0	0	0	0	0	0	0	0	0	0	0	179	0	0	0	0	0	0	0	0	0	0	0	0	0	0	0	0	0	0	0	0	0	538	179	0	0	0	179	0	0	0	0	359	0	0	0	0	0	0	0	179	0	0	0	0	0	0	0	0	0	0	0	0	179	179	359	0	0	179	538	0	0	0	359	179	0	0	0	0	179	0	0	179	179	0	0	0	179	179	179	0	179	179	179	0	0	0	179	0	0	0	0	179	179	0	0	0	179	0	179	0	0	0	0	0	538	0	0	0	0	179	0	179	0	179	0	359	0	0	0	0	0	0	538	0	0	0	0	179	0	179	0	0	0	0	717	0	0	179	0	179	0	0	179	179	179	359	0	0	0	538	0	359	179	0	0	179	0	179	0	179	179	0	0	0	0	179	179	0	0	538	0	0	0	0	0	0	0	0	0	0	0	0	179	0	179	0	0	0	179	0	0	179	0	179	0	0	0	0	179	0	0	0	0	0	0	0	179	0	0	0	0	0	0	0	0	179	0	0	0	0	0	0	0	0	0	0	0	0	179	0	0	0	0	0	0	538	538	0	0	0	0	0	0	179	0	0	0	0	0	0	0	0	0	179	0	0	179	0	0	0	0	0	359	0	0	179	179	0	538	0	0	0	0	717	179	0	0	0	0	0	179	0	0	538	0	0	0	0	0	0	0	0	0	0	359	0	0	0	0	179	538	179	0	0	0	0	359	179	538	0	0	0	0	0	179	0	0	179	179	179	0	0	0	0	0	0	0	0	0	179	0	359	0	0	0	359	538	0	0	0	0	0	0	0	0	0	0	0	0	0	0	0	179	0	179	0	0	0	0	0	0	0	0	359	179	0	0	0	0	0	0	0	0	0	0	0	179	0	0	0	0	179	179	0	0	0	179	0	0	0	0	0	0	0	0	179	179	717	359	0	0	0	0	0	0	0	0	0	0	0	0	0	0	0	0	359	0	0	0	0	0	0	0	0	0	0	0	0	0	0	179	0	0	0	179	0	179	0	179	0	0	0	0	359	179	0	0	179	0	0	0	538	0	0	0	0	0	0	179	0	0	0	179	0	0	359	0	0	0	0	0	0	0	0	0	0	179	0	0	0	0	0	538	179	179	0	0	0	538	0	0	0	0	538	179	0	0	0	0	359	0	359	0	0	0	0	0	0	179	0	359	0	0	0	179	0	0	0	179	359	359	0	0	179	179	0	0	179	179	0	0	0	359	0	0	0	0	0	179	0	179	0	0	0	0	179	0	0	0	0	0	179	179	0	0	0	179	0	359	0	179	0	0	359	0	0	0	0	179	0	0	0	179	0	179	0	0	0	179	0	359	0	179	0	0	0	359	0	0	179	0	0	0	0	0	179	179	0	0	0	0	0	0	0	0	179	359	0	0	179	0	0	0	0	0	0	359	0	0	0	359	0	0	0	0	0	0	0	0	179	179	0	179	0	896	0	179	0	0	0	0	0	0	0	0	0	0	0	359	179	0	0	359	0	0	0	0	0	179	0	0	538	0	0	0	0	179	0	0	0	0	0	179	0	0	179	0	0	0	0	359	0	0	0	359	179	179	0	0	0	0	179	0	0	0	0	0	179	0	0	0	0	0	359	0	179	0	179	0	0	0	179	0	0	0	0	0	0	0	0	0	0	0	179	0	0	0	359	0	0	179	0	359	0	179	179	0	0	179	0	0	717	179	0	0	0	0	0	0	0	0	0	0	0	179	179	0	0	538	0	0	359	0	0	0	359	0	0	179	0	0	0	0	0	0	0	0	0	0	359	0	0	0	0	179	0	0	179	538	0	0	0	538	0	0	359	0	0	0	0	179	179	896	0	0	0	0	179	0	0	0	179	0	0	0	0	0	0	179	0	0	0	0	0	0	0	0	0	179	0	0	0	0	0	0	0	0	359	0	0	179	0	0	0	0	0	359	0	896	0	359	0	0	179	0	0	0	179	0	179	0	0	359	0	179	0	0	0	0	0	0	0	359	0	0	0	179	0	179	0	0	0	0	179	359	0	0	0	0	0	0	0	0	0	0	0	0	0	0	179	0	0	0	538	179	0	0	0	179	179	0	0	0	0	0	359	0	0	359	179	179	0	0	0	0	0	179	0	179	359	0	179	0	0	0	0	0	0	0	0	0	0	0	0	179	179	0	0	0	359	0	0	0	0	0	179	179	0	0	359	0	0	0	179	359	0	0	0	179	0	0	0	0	0	0	0	0	0	0	0	0	179	0	179	179	0	0	0	0	0	0	0	0	359	0	0	0	0	0	0	0	0	538	0	0	179	179	0	0	0	538	0	0	0	0	0	0	0	0	0	0	0	0	0	0	0	0	0	179	0	0	0	179	0	0	0	0	0	0	179	0	0	538	0	359	0	0	0	0	0	359	0	359	0	0	0	179	179	0	0	179	359	0	359	0	0	0	179	0	359	179	0	0	179	0	0	179	0	0	0	0	179	0	0	359	0	0	359	0	0	0	0	179	179	0	0	0	0	179	0	0	0	179	0	0	0	179	0	359	0	0	0	0	179	0	538	359	0	0	179	0	0	179	179	359	179	0	0	0	0	0	0	179	0	0	0	359	0	0	0	0	0	0	179	0	0	0	0	0	0	896	0	0	359	179	0	0	538	0	0	179	0	538	0	0	0	0	0	0	179	0	179	0	0	179	0	179	0	179	0	0	0	179	0	0	0	0	0	0	0	0	538	538	0	179	179	359	179	0	179	0	0	0	0	0	179	0	0	0	0	0	0	179	179	0	0	0	359	0	0	0	0	0	0	0	0	1.25e+03	179	1.08e+03	179	0	0	179	0	0	0	0	179	179	0	0	0	0	179	0	0	0	717	0	179	0	0	0	0	0	0	0	0	0	0	0	179	0	0	0	0	0	0	0	0	0	0	538	0	179	0	0	717	0	0	0	359	0	179	0	0	0	179	0	179	179	0	359	0	0	0	179	0	179	0	0	179	0	179	0	179	179	0	0	0	0	179	179	0	0	0	179	0	0	0	179	0	0	179	0	0	179	179	0	0	0	359	0	179	179	0	0	0	0	0	0	0	0	0	179	0	0	179	0	0	179	0	179	0	0	0	0	0	0	0	179	0	0	0	179	0	179	179	0	359	0	0	179	0	0	0	0	0	0	179	0	0	179	0	179	359	0	0	0	179	0	0	0	359	179	0	0	0	0	0	179	0	0	179	0	0	0	0	0	0	179	0	0	538	0	179	0	0	0	0	0	0	0	179	0	0	0	0	0	0	179	0	0	0	896	0	0	179	0	179	0	0	0	0	0	0	0	179	0	0	0	0	0	0	0	0	0	0	0	0	0	179	179	0	0	0	0	0	0	0	0	179	0	179	179	0	0	0	179	0	0	179	0	179	0	179	0	538	179	0	0	538	0	0	0	0	179	0	0	538	179	179	0	0	0	359	179	896	179	179	0	0	0	179	359	0	0	0	0	0	0	0	0	0	0	179	0	0	0	179	0	0	0	179	0	0	359	179	0	0	0	0	0	0	0	0	0	0	179	179	0	0	179	179	0	0	0	179	0	0	896	179	0	0	0	0	0	0	359	0	0	179	0	179	0	0	717	179	0	538	0	0	0	0	179	179	0	0	179	0	0	179	0	0	0	0	0	179	359	179	0	179	0	0	0	0	0	0	717	0	0	0	0	359	359	0	0	0	0	0	0	179	0	0	179	0	0	359	0	179	0	179	0	0	0	0	538	0	179	0	359	0	179	179	0	0	0	0	0	0	0	0	359	359	0	179	0	179	0	0	0	0	0	0	0	0	0	179	0	179	0	0	0	538	0	179	359	538	0	179	0	179	0	0	179	0	0	0	179	0	179	179	0	359	0	359	0	0	0	0	0	0	0	179	0	0	0	0	0	0	179	0	0	179	0	0	0	0	179	717	0	179	0	0	0	0	0	0	0	0	0	179	0	0	0	0	179	0	0	179	0	0	0	0	1.08e+03	0	0	0	0	0	0	0	0	179	0	0	0	359	0	0	0	0	0	0	0	0	0	0	0	179	0	179	0	0	0	0	0	0	179	0	0	0	0	0	0	0	0	179	0	0	0	0	0	0	0	179	0	179	0	179	0	179	0	0	0	0	0	179	0	179	0	0	179	0	0	0	0	0	359	0	179	0	0	0	0	0	0	0	0	0	0	0	0	0	0	0	0	0	0	0	0	0	0	0	0	0	0	0	538	0	0	717	0	179	0	0	179	0	0	0	0	0	179	0	0	0	0	0	359	0	179	0	0	179	359	179	0	0	0	0	0	0	0	179	0	0	0	0	0	0	0	0	0	0	0	0	0	0	179	179	0	0	0	179	0	0	0	0	359	896	0	0	0	0	0	0	0	0	0	0	0	0	0	0	0	0	0	0	0	0	0	0	0	0	0	0	0	179	0	0	538	179	359	0	0	179	0	0	0	0	0	179	0	179	0	179	0	0	0	0	0	179	0	0	0	359	179	0	0	0	0	0	0	0	0	179	0	179	0	0	0	0	0	0	0	359	0	0	0	179	359	0	0	0	0	0	0	0	0	0	0	179	0	538	538	0	179	359	179	359	0	0	179	0	0	179	0	0	0	179	0	0	0	0	0	717	0	0	0	179	179	359	0	0	0	0	0	0	0	0	0	179	0	0	179	0	0	0	0	0	0	538	179	0	0	0	179	0	0	0	0	179	0	0	0	0	0	179	0	0	359	179	0	179	359	179	359	359	0	0	0	0	0	0	359	0	0	0	0	0	0	0	0	0	0	0	0	0	0	0	0	0	0	0	0	0	0	0	0	0	0	0	0	0	0	0	0	0	0	0	0	359	0	0	179	0	0	179	0	0	0	0	0	179	359	0	0	0	0	0	0	0	0	0	0	0	0	0	0	0	179	179	0	0	0	0	0	0	0	0	179	0	179	179	0	179	0	0	0	0	179	179	179	0	0	179	0	0	179	0	179	0	0	0	0	0	0	0	0	0	0	179	179	0	179	179	0	179	0	0	0	0	0	0	0	179	0	0	0	0	0	0	0	0	0	0	359	179	179	0	0	0	0	717	179	0	0	0	0	0	0	0	0	0	0	0	179	0	0	179	0	538	0	0	359	0	179	0	0	0	0	0	0	0	0	0	0	0	179	179	179	0	0	179	0	0	179	0	0	0	359	179	0	0	0	0	0	0	0	538	359	0	179	0	359	179	0	0	0	0	179	0	179	179	0	0	0	179	0	0	0	0	179	0	538	0	0	0	0	0	0	0	179	0	359	0	0	0	0	538	179	0	0	0	0	0	179	0	179	0	0	0	0	0	0	0	0	0	179	0	179	0	0	0	0	0	0	0	0	717	0	0	0	179	0	0	0	0	0	0	0	0	359	179	179	0	0	0	0	179	0	0	359	179	0	0	179	0	0	0	359	179	179	0	0	0	0	0	0	0	0	0	179	0	0	0	179	0	0	0	0	179	0	0	179	0	0	0	0	0	0	179	179	0	0	0	1.97e+03	0	179	0	0	0	0	179	0	0	0	179	359	179	359	0	0	0	359	0	0	0	0	359	0	0	0	0	0	0	0	359	0	0	0	0	0	0	0	0	0	0	0	0	0	0	0	179	0	538	0	0	179	0	0	0	0	0	179	0	0	0	0	717	0	0	0	0	359	0	538	0	0	0	0	0	179	0	0	0	0	179	0	0	0	0	0	0	0	0	0	0	0	0	0	0	0	0	0	0	0	0	0	0	179	0	359	0	0	0	538	0	0	179	0	0	0	0	0	0	179	359	0	0	0	179	0	0	179	0	0	0	0	0	0	538	179	0	538	179	0	0	179	0	0	179	359	179	359	0	179	0	0	0	0	717	0	0	0	0	0	0	538	0	0	0	179	359	0	538	0	0	0	0	0	0	0	0	179	179	0	0	0	0	0	538	0	0	0	179	179	0	359	0	0	0	179	0	0	0	0	0	0	0	0	0	179	0	0	0	0	0	0	359	0	0	179	0	0	0	0	0	0	0	0	0	0	0	179	0	179	179	179	0	179	0	0	0	0	0	0	0	0	0	359	0	0	0	0	0	0	0	0	0	179	0	0	179	0	0	0	0	0	0	0	179	0	179	179	0	359	0	359	0	0	0	0	179	0	0	179	0	0	0	0	0	0	0	0	0	0	0	179	0	0	0	0	0	0	0	179	0	179	0	179	0	179	0	0	0	0	0	0	0	0	0	179	0	0	0	359	0	0	0	0	0	0	0	0	0	0	179	179	0	0	359	179	179	0	0	0	0	0	0	179	0	0	538	359	179	0	0	0	0	179	0	0	0	179	0	0	179	0	179	0	0	359	0	179	359	0	359	0	179	179	179	179	359	0	179	0	359	0	0	179	179	359	0	0	0	0	0	0	0	717	717	0	0	0	0	0	0	179	0	0	0	0	717	0	0	0	0	0	0	0	0	0	0	359	0	179	0	0	179	0	0	0	0	0	0	179	0	0	0	0	179	0	0	0	179	0	0	179	0	0	0	179	538	0	0	0	0	0	0	0	179	0	359	359	0	0	0	0	179	0	0	538	0	0	0	0	0	0	0	0	0	0	179	0	0	179	179	0	0	0	0	0	359	0	179	179	0	0	0	179	0	0	0	0	0	0	538	0	0	0	179	0	0	179	0	0	0	0	0	0	179	0	0	0	0	179	0	0	179	0	179	0	179	179	179	179	0	0	0	0	0	0	0	179	0	179	0	0	538	0	359	0	179	359	0	0	0	0	0	0	0	0	0	179	0	0	359	0	0	0	0	0	0	179	0	0	0	0	0	179	0	0	0	179	179	0	359	0	0	0	0	0	359	0	0	0	0	0	0	0	0	0	0	0	179	0	0	0	0	0	359	0	0	0	0	0	0	0	0	0	0	0	179	179	0	0	0	0	0	0	0	0	0	179	0	538	0	0	0	0	1.25e+03	0	0	179	0	0	359	0	179	0	179	0	0	179	179	0	179	0	0	179	0	0	179	0	0	0	0	0	0	0	179	0	0	0	0	0	179	0	0	0	0	179	0	0	0	0	0	179	359	0	0	0	359	0	0	0	0	0	0	0	0	0	0	0	179	0	0	179	0	179	0	0	0	0	0	179	0	0	0	0	179	0	179	0	0	0	0	0	0	179	0	0	0	179	0	179	0	0	0	0	0	179	0	0	0	179	0	0	359	0	0	0	179	0	179	0	179	179	0	359	0	179	0	359	0	0	0	179	0	0	179	0	0	0	0	179	0	0	0	0	0	0	0	0	0	0	179	0	0	0	0	0	0	179	0	0	0	0	0	0	0	359	0	0	0	0	0	0	0	0	0	0	179	0	0	0	0	179	0	179	0	0	179	0	0	717	0	0	0	359	0	0	0	179	0	179	0	0	0	179	0	0	0	0	0	0	0	717	179	0	0	0	0	359	0	0	0	0	179	179	359	0	0	179	0	0	179	179	0	0	0	0	0	179	0	179	0	0	0	179	0	179	359	0	0	0	0	0	179	0	0	179	0	0	179	179	179	0	0	0	179	0	0	0	0	0	0	359	0	0	0	359	179	0	0	0	0	0	0	0	0	0	179	0	0	0	0	179	0	179	0	0	0	0	0	179	0	0	0	0	179	0	0	359	0	0	0	0	0	0	0	0	0	0	0	0	0	0	0	179	0	0	179	0	179	0	179	0	0	0	0	0	0	0	0	0	179	0	717	179	0	0	359	179	179	0	538	0	0	0	0	359	359	0	0	0	0	179	0	179	0	179	0	0	0	0	359	0	0	0	0	179	359	0	179	179	0	0	0	0	0	179	179	0	0	0	0	0	0	0	0	179	0	0	0	0	0	0	0	179	0	0	0	0	717	0	0	0	179	0	179	179	0	0	0	0	538	538	0	717	0	0	0	0	0	0	179	0	0	0	0	0	359	0	0	359	179	0	359	0	0	179	0	0	0	0	179	179	0	0	179	0	0	0	0	0	0	0	179	179	0	179	0	0	0	0	0	0	0	0	0	359	0	0	0	0	179	179	0	0	179	0	0	0	0	179	0	179	0	0	0	0	0	0	0	179	0	0	0	0	0	0	0	0	0	0	0	0	179	0	0	0	0	179	359	0	179	179	0	0	0	0	0	717	0	0	0	359	179	0	0	0	179	0	0	179	179	0	0	179	0	0	0	179	179	179	0	0	0	0	0	0	0	0	179	0	0	0	0	179	179	0	0	0	0	179	0	179	0	0	0	0	179	0	179	0	538	0	538	179	179	179	0	179	0	0	0	179	0	0	0	0	0	0	0	0	179	0	0	0	0	0	179	179	179	179	0	179	0	0	0	179	0	0	0	359	0	179	0	359	179	0	0	359	0	0	0	0	179	0	0	0	0	0	0	359	0	0	359	179	0	179	179	0	179	538	0	0	0	0	0	0	0	0	0	0	0	0	0	179	0	179	0	179	0	359	0	179	179	0	179	179	179	179	0	0	0	179	0	0	0	0	0	0	0	0	359	0	0	0	0	0	179	0	0	179	0	0	0	0	0	0	0	0	0	0	0	0	0	0	0	0	0	0	0	0	0	0	179	717	0	0	0	179	0	0	0	0	0	0	0	0	0	0	179	0	0	0	0	0	179	0	0	0	179	0	359	0	0	179	0	0	0	0	179	0	0	0	0	0	0	0	0	0	0	0	0	0	0	0	0	0	0	0	179	0	0	0	0	0	0	0	0	0	0	0	0	0	0	0	0	0	0	0	0	179	179	0	0	0	179	0	0	0	0	0	359	179	179	179	0	0	0	0	0	0	0	0	0	359	0	0	0	0	0	0	179	0	0	0	0	0	0	0	0	0	179	0	0	0	0	0	0	0	359	179	0	0	0	0	0	0	359	179	0	0	179	0	0	179	179	0	179	0	0	0	359	0	179	0	0	0	0	0	179	0	0	0	0	179	0	0	179	0	179	179	0	0	0	0	0	359	0	359	0	0	359	0	0	359	0	0	0	179	0	359	0	0	179	179	0	0	0	0	717	0	0	0	179	179	896	0	0	179	359	359	0	0	0	0	0	0	0	0	0	0	359	179	0	0	0	0	179	359	179	0	0	0	0	179	0	0	717	0	0	179	0	0	0	0	179	179	0	0	0	0	0	0	179	0	0	0	0	0	179	0	0	0	179	0	0	0	0	0	0	179	0	179	0	0	0	0	179	0	0	538	0	0	359	179	717	0	179	0	0	179	0	0	0	0	0	0	0	0	0	179	0	0	179	0	179	179	179	179	0	0	0	0	0	0	179	179	179	0	179	0	0	0	0	0	359	0	0	179	0	179	0	179	359	0	179	179	0	359	0	0	0	0	0	0	0	1.61e+03	179	0	359	0	179	179	0	0	0	0	179	0	179	0	359	179	0	359	0	0	0	0	0	179	0	179	0	538	0	179	0	0	717	538	179	0	538	179	0	359	0	0	717	179	0	0	0	179	359	0	0	0	0	179	0	0	359	0	179	0	0	0	0	179	0	0	0	0	0	179	0	0	0	0	179	179	0	0	0	179	0	0	0	0	0	179	0	0	0	0	0	0	0	0	179	0	179	0	0	0	0	538	0	0	0	179	0	0	0	0	0	0	179	0	0	0	0	0	0	0	0	0	179	179	0	0	0	0	359	0	0	538	179	0	0	0	0	0	0	179	0	0	179	0	359	179	0	0	0	0	0	0	179	0	0	0	0	0	179	0	0	0	0	0	179	359	0	179	179	0	0	179	0	0	0	0	179	0	179	0	0	0	0	0	179	0	0	0	0	179	0	0	179	359	179	0	0	0	0	0	0	0	0	0	0	359	179	0	0	0	0	0	0	179	0	0	179	0	0	0	0	0	179	0	0	0	0	0	0	179	0	179	0	0	179	0	359	0	359	538	0	0	0	0	0	179	0	0	179	0	0	179	179	0	0	0	0	179	0	179	0	0	179	0	0	0	0	0	0	0	179	179	0	0	0	0	179	0	0	359	0	0	0	538	179	0	0	0	0	0	179	0	0	179	0	896	0	179	0	179	0	0	0	179	0	0	538	179	0	0	0	896	179	0	179	0	0	0	0	179	179	0	0	0	0	179	0	0	0	359	0	0	0	0	0	179	179	179	179	0	0	179	0	0	0	0	0	0	0	0	179	0	359	0	0	0	179	0	0	179	0	0	0	0	0	0	359	0	0	0	0	0	179	0	179	0	359	0	0	0	179	0	0	0	179	0	0	0	0	0	0	0	0	0	0	538	0	0	179	0	0	0	0	0	0	0	0	179	0	179	179	0	0	0	179	0	0	179	0	359	0	0	179	0	0	359	0	0	0	179	0	0	0	179	179	179	538	0	0	179	179	179	359	0	0	179	0	0	0	0	0	0	538	0	0	0	0	179	0	0	0	0	0	0	0	0	0	0	0	0	179	0	179	179	179	0	0	0	0	0	0	0	0	0	0	359	0	0	179	0	0	0	0	0	0	179	0	0	0	179	0	179	0	0	0	179	359	0	179	0	0	0	0	0	0	0	0	0	0	0	0	359	0	0	0	0	0	0	0	0	0	0	359	0	0	179	179	0	0	0	0	0	0	0	0	0	538	179	0	0	0	0	0	0	179	0	0	359	0	0	0	0	179	0	0	0	0	538	0	179	0	0	0	0	0	1.08e+03	0	0	538	179	0	0	0	0	538	179	0	0	0	0	179	0	179	0	0	896	359	0	0	0	0	0	0	0	0	0	0	179	179	0	0	0	0	0	0	179	0	0	0	179	0	179	179	0	179	0	179	0	0	0	0	179	179	359	0	0	0	0	0	0	0	179	0	0	0	359	0	0	0	179	0	359	0	179	0	1.25e+03	179	179	0	0	0	0	0	0	179	179	179	0	538	0	0	0	0	0	0	179	0	0	0	359	0	0	0	0	179	0	0	179	179	0	179	0	0	179	0	0	0	0	0	0	0	0	0	0	0	717	0	0	0	0	0	0	0	0	0	179	0	0	179	0	179	179	179	0	0	179	0	0	0	0	0	0	0	0	0	0	0	0	0	0	0	0	0	0	0	0	0	179	179	0	0	538	179	179	179	0	0	0	0	0	179	179	179	0	0	0	0	0	0	0	0	0	0	0	179	0	0	0	538	0	0	0	0	3.94e+03	179	359	0	179	179	0	179	359	0	179	179	179	0	0	0	0	896	0	0	179	0	359	179	0	0	0	0	0	359	0	179	0	179	0	0	0	179	179	0	0	0	0	179	0	0	0	0	359	0	0	0	0	359	179	0	179	0	0	359	0	0	0	179	0	359	0	179	179	0	0	0	0	0	359	0	179	0	179	359	179	359	0	0	179	0	179	0	0	179	179	0	0	1.08e+03	0	0	0	179	179	0	0	0	0	0	0	0	0	538	179	0	0	0	179	179	0	0	0	0	179	0	0	0	0	0	0	0	179	179	0	0	538	0	538	0	0	179	0	0	0	359	0	0	179	0	0	0	0	179	179	0	359	179	0	0	0	0	0	0	179	179	0	0	0	0	179	359	0	0	0	359	0	0	0	0	359	0	0	0	0	359	0	0	0	179	0	179	0	0	0	0	0	0	179	0	0	0	179	0	0	0	179	0	0	179	0	0	179	0	179	0	0	0	0	0	0	0	0	0	0	0	0	0	0	0	0	0	0	179	179	0	0	179	179	0	179	0	0	179	0	0	0	179	179	0	179	179	0	0	896	0	179	0	0	0	0	0	0	0	0	0	0	1.43e+03	0	0	179	179	179	0	0	0	359	0	0	179	359	0	0	0	0	359	0	0	0	359	0	0	0	179	0	0	0	1.08e+03	0	0	0	179	0	359	0	0	0	0	0	0	359	0	0	179	0	0	0	0	0	0	179	0	179	0	0	0	0	0	0	0	0	179	0	0	0	0	0	0	0	0	0	0	538	0	0	0	0	0	0	359	0	359	0	0	179	0	0	0	179	538	0	0	0	0	179	0	0	0	0	0	359	0	0	0	0	0	179	179	0	0	0	179	0	0	0	179	0	0	0	1.08e+03	0	179	179	179	0	179	179	179	0	0	179	0	0	0	0	0	0	0	896	359	359	0	0	179	179	0	179	0	0	0	179	0	179	0	179	0	179	0	0	0	0	0	359	0	538	0	0	359	0	0	0	0	0	0	179	179	0	0	0	0	0	0	0	0	0	717	0	0	0	0	179	0	0	0	0	359	538	0	0	0	359	0	0	0	0	0	0	0	0	359	0	359	0	179	0	0	0	0	0	179	0	0	0	0	0	179	538	179	0	0	538	0	179	179	0	717	179	0	0	0	0	179	359	179	0	0	0	0	0	0	0	0	0	179	717	179	0	0	0	179	0	0	0	179	0	179	0	0	359	0	0	0	0	359	0	0	0	0	359	0	0	0	0	0	0	0	0	0	0	0	0	0	179	0	0	0	0	359	0	359	0	179	0	0	0	179	0	0	0	0	179	0	0	0	0	179	0	0	0	0	179	179	179	179	0	179	0	0	179	0	179	179	179	0	0	0	0	359	0	0	179	0	0	0	179	179	538	0	0	179	0	0	0	179	179	0	179	0	0	0	0	179	359	0	0	0	179	0	0	0	0	0	0	0	0	0	179	179	0	0	0	0	0	179	0	0	0	359	179	179	0	0	0	0	0	0	0	0	0	179	0	0	179	0	0	0	0	0	0	0	0	0	0	0	179	0	538	0	0	0	179	0	0	0	0	0	0	0	0	0	0	0	0	179	0	0	0	0	0	0	179	0	0	0	0	0	0	359	0	0	0	0	0	0	0	0	0	0	0	0	0	179	0	0	0	0	0	0	0	359	0	0	179	359	0	0	179	0	0	0	0	0	0	359	0	0	0	0	0	179	0	0	0	0	0	0	0	0	0	0	0	0	0	179	179	0	179	179	0	0	0	179	0	0	0	179	0	0	0	0	0	0	179	0	179	0	0	0	0	0	0	0	0	0	0	0	0	538	0	0	179	0	0	0	0	0	0	0	179	359	179	0	0	0	179	0	0	0	179	0	0	0	0	0	179	179	538	0	359	0	0	0	0	0	179	179	0	0	0	0	0	0	0	0	0	0	0	0	179	0	0	0	0	0	0	0	0	0	0	0	0	0	0	359	179	0	179	0	0	179	179	0	0	0	179	179	0	0	0	0	0	179	179	0	0	0	0	0	0	538	0	179	0	179	0	0	0	0	0	0	0	0	0	0	0	0	0	0	0	0	0	0	179	0	0	0	0	0	179	179	0	179	179	0	0	0	0	0	717	0	0	0	179	0	359	0	0	0	0	0	0	0	0	0	179	0	0	179	1.08e+03	359	0	179	179	359	0	0	179	179	359	0	0	0	0	0	179	179	0	179	179	0	0	179	0	0	359	0	0	179	179	179	359	0	0	0	0	0	0	717	0	179	0	0	0	896	179	0	0	0	0	0	0	359	0	0	0	0	0	0	0	0	179	0	0	0	0	0	0	0	179	0	0	0	0	0	0	179	179	0	179	179	179	359	359	0	179	179	0	0	0	717	0	0	179	179	0	0	0	0	0	0	0	0	717	0	0	0	0	0	0	0	0	0	0	0	0	179	0	0	0	0	359	0	0	0	179	0	538	538	0	0	359	0	0	0	0	0	0	359	0	179	0	0	0	0	0	359	0	0	179	0	179	0	0	0	0	179	0	538	359	179	0	0	0	0	0	0	0	179	0	0	0	0	0	179	179	179	179	0	0	0	0	179	0	0	359	0	179	0	0	0	0	0	0	0	0	0	0	179	0	0	0	0	0	0	0	0	179	179	0	359	179	0	179	0	0	0	0	0	179	0	0	0	0	0	0	0	0	0	0	179	0	0	179	179	0	179	0	0	179	0	0	1.08e+03	0	0	0	0	179	0	0	538	359	179	0	0	538	179	1.08e+03	0	0	0	0	0	0	0	717	0	179	0	0	0	179	0	0	0	0	179	0	0	0	0	359	0	538	0	0	0	0	0	0	0	359	0	0	0	179	0	0	0	179	0	0	0	0	0	0	0	0	0	0	0	0	0	179	0	0	0	0	0	0	359	179	0	0	0	0	179	0	0	0	0	0	179	0	0	0	0	0	0	0	0	0	0	0	0	179	179	0	179	0	0	0	0	0	0	359	0	0	0	0	0	0	0	179	179	359	0	0	0	0	179	0	0	0	0	0	0	0	0	0	0	0	0	0	0	179	0	0	0	0	0	0	0	0	0	179	0	359	0	359	0	0	0	179	0	0	0	179	0	0	0	0	179	179	0	0	359	0	0	179	179	0	179	0	179	0	0	0	0	0	0	0	0	0	0	0	359	0	0	179	179	359	0	179	0	896	0	0	0	0	0	0	0	0	359	0	179	179	0	0	0	0	0	0	0	0	0	179	0	0	0	0	0	0	0	0	179	179	179	359	0	0	179	0	0	179	0	179	0	717	179	359	179	179	179	179	179	717	0	0	0	0	0	0	359	0	0	179	0	359	0	0	0	0	0	0	0	0	0	717	0	0	0	0	0	0	0	0	0	0	0	0	179	0	0	0	0	0	0	179	0	179	0	0	0	0	0	0	0	179	179	0	0	359	0	0	0	0	0	0	179	0	179	0	0	0	0	179	0	0	179	0	0	0	0	538	0	0	0	0	179	179	0	0	0	179	359	359	0	0	0	0	0	0	179	0	0	0	0	0	0	359	0	0	0	0	0	0	0	0	0	0	0	0	179	0	0	179	0	359	0	0	179	0	179	0	0	179	0	179	0	0	0	0	179	179	0	359	0	0	179	0	0	0	0	0	0	0	179	359	359	179	0	0	0	0	0	0	0	0	359	0	0	0	179	0	0	179	179	0	0	0	0	179	0	0	0	0	359	359	179	0	0	0	0	0	0	0	0	0	0	0	0	0	179	0	0	0	359	0	0	0	0	0	0	0	179	359	0	0	0	0	0	0	0	179	0	0	0	179	0	179	179	0	0	0	359	179	179	0	0	0	0	0	0	0	0	179	538	179	179	0	0	0	179	179	0	0	0	0	179	179	0	359	0	0	0	0	179	0	179	179	0	179	179	179	179	0	179	0	0	0	0	896	0	359	0	0	0	0	0	0	0	0	179	538	179	0	0	0	0	0	0	0	0	0	0	0	0	0	359	0	179	0	0	0	0	179	0	0	0	0	0	717	0	179	0	0	359	179	0	179	0	0	538	0	179	0	0	0	0	0	0	0	0	0	0	0	0	0	0	0	0	0	359	359	179	0	717	179	0	0	538	0	359	1.08e+03	896	0	0	0	0	359	0	0	179	0	179	179	0	0	0	0	0	0	0	0	0	0	0	0	179	0	0	0	0	0	0	0	538	359	0	0	179	0	0	0	0	359	0	0	0	0	0	179	0	359	0	0	0	179	0	0	179	179	538	0	0	0	0	0	0	0	0	0	0	0	0	359	0	0	179	359	0	0	0	0	179	0	0	179	0	0	179	359	0	0	0	179	0	0	0	0	359	0	0	0	0	0	0	0	0	179	179	0	179	0	0	0	179	0	179	0	0	0	0	0	0	179	0	0	179	0	179	0	179	0	179	0	0	0	0	0	0	359	0	0	0	0	359	0	0	0	0	359	0	0	0	0	0	538	0	359	0	0	0	0	0	0	0	179	179	0	0	0	0	179	0	0	0	0	0	0	0	0	0	538	179	0	0	0	359	0	0	0	0	0	0	0	179	0	0	0	179	179	0	0	0	179	0	0	0	0	0	0	0	0	0	0	179	0	179	0	179	0	0	0	0	0	0	0	0	179	0	179	0	0	0	359	359	0	0	0	0	0	0	0	359	179	0	0	0	179	179	0	179	0	179	0	0	0	0	179	0	0	0	179	0	0	0	0	0	179	0	0	359	0	179	0	0	0	0	0	0	0	0	0	179	0	0	0	0	0	0	0	179	538	0	359	0	0	179	0	359	0	179	0	0	0	0	0	0	0	179	0	0	0	0	0	0	179	0	0	0	0	179	0	0	179	179	359	0	0	179	0	0	179	0	179	0	0	0	179	0	538	0	0	0	0	0	0	179	0	0	0	179	0	0	0	0	0	0	0	0	0	0	0	0	0	179	0	0	0	0	1.08e+03	0	0	179	179	0	0	359	359	0	0	0	0	0	0	0	0	0	0	0	359	0	0	359	0	0	359	0	359	179	0	0	0	0	0	179	0	359	0	0	0	359	0	0	0	179	0	0	0	0	179	0	359	0	0	0	0	0	179	0	0	179	179	0	179	0	0	0	0	0	0	179	0	0	0	0	0	0	0	0	0	0	179	359	179	0	179	0	0	0	0	179	1.43e+03	359	179	0	0	0	0	0	0	0	0	179	0	359	0	179	0	0	0	179	0	179	0	0	896	359	0	0	0	0	0	0	0	0	0	179	0	0	0	0	179	0	179	0	0	0	179	0	179	359	0	0	0	0	0	0	0	0	0	0	0	0	717	0	0	0	0	0	0	0	0	0	0	0	0	0	0	0	538	0	1.79e+03	0	0	0	0	359	0	0	0	0	0	179	179	538	0	0	0	0	0	0	179	0	0	0	179	0	0	0	0	0	0	0	0	0	179	0	0	179	0	0	0	0	0	0	0	179	0	359	0	0	0	0	538	0	179	0	179	0	0	179	179	0	0	0	0	359	0	179	0	179	0	0	0	0	0	0	0	0	0	0	0	0	0	0	0	0	0	359	0	0	0	0	0	0	0	0	359	0	179	0	179	0	0	0	0	179	0	0	0	0	0	0	0	0	0	179	0	0	359	179	179	0	0	0	538	0	0	0	179	0	538	0	359	0	179	0	359	0	179	0	0	0	179	0	0	0	0	0	0	179	0	359	179	0	0	538	0	0	0	0	0	179	179	179	0	179	0	0	359	0	0	0	0	0	359	0	359	0	0	0	0	179	179	0	179	0	538	0	0	179	359	179	0	179	179	0	0	179	0	0	0	0	179	0	0	179	0	359	0	0	179	0	0	0	0	359	179	0	0	0	0	0	0	179	0	0	0	0	0	0	0	0	0	0	179	179	0	0	359	0	359	0	0	0	0	0	0	0	179	0	179	0	0	0	0	179	0	0	0	0	0	0	0	538	0	0	0	0	179	0	0	179	0	0	0	0	359	0	179	359	0	0	0	179	0	0	0	0	0	179	0	0	0	0	179	538	0	0	0	0	0	0	0	0	0	0	359	0	0	179	0	0	0	0	179	0	0	179	179	179	0	0	359	359	0	0	0	0	0	0	0	0	0	0	0	179	179	0	179	179	0	0	0	0	0	0	0	0	0	0	179	0	0	0	0	0	0	179	0	179	1.25e+03	0	0	0	0	179	0	0	0	0	0	0	359	0	0	0	896	179	359	0	0	179	0	0	0	0	0	0	179	0	0	0	0	0	0	0	179	179	359	0	0	0	0	0	0	0	0	179	359	0	0	538	0	179	0	179	0	0	0	0	359	179	0	0	179	179	0	359	0	0	0	0	359	359	359	0	0	0	538	0	0	0	0	1.08e+03	0	0	0	0	0	0	0	0	0	0	0	0	0	0	0	0	0	0	0	0	0	0	0	179	0	0	0	0	179	0	0	0	0	0	0	0	0	0	0	359	0	179	179	0	359	0	0	179	0	179	0	359	179	179	0	0	0	0	359	538	0	0	359	0	0	359	179	0	0	0	0	0	0	0	0	538	0	0	0	0	0	0	0	179	0	0	0	0	179	179	179	0	0	0	179	179	0	0	179	179	0	0	179	0	179	0	359	359	0	0	0	0	0	0	0	0	0	0	0	0	0	0	0	0	0	0	179	179	0	179	0	0	179	0	538	0	0	0	179	0	538	0	0	179	0	0	0	0	359	179	0	359	0	359	0	179	0	0	0	179	0	0	179	0	0	0	0	0	0	179	179	0	0	0	0	179	179	0	0	359	179	0	0	179	0	359	0	0	0	0	0	0	538	0	0	0	359	0	538	0	0	0	0	0	0	179	179	0	0	0	179	0	179	0	0	0	0	0	179	0	0	538	0	0	359	0	0	0	359	0	0	0	179	0	0	0	0	0	0	0	179	179	179	0	0	0	0	0	179	0	359	0	0	0	0	0	0	0	0	0	0	0	0	0	0	0	538	717	0	0	0	0	359	0	0	896	179	0	0	0	0	179	0	0	0	179	0	179	179	0	538	179	0	179	179	538	179	0	0	0	0	0	0	359	359	179	0	0	0	1.25e+03	0	359	0	1.08e+03	0	0	0	179	179	0	0	0	359	179	359	0	179	0	179	0	179	179	0	0	0	0	179	179	0	179	0	179	0	0	0	0	0	0	0	0	0	179	0	0	0	0	179	0	0	0	0	179	0	0	0	0	0	0	0	0	359	0	359	0	0	0	0	0	0	0	0	0	179	0	0	179	0	179	538	179	0	179	0	179	0	0	0	359	179	0	538	179	179	0	0	0	0	0	0	0	0	0	179	0	0	0	0	0	0	0	0	0	0	359	0	179	0	179	0	179	0	179	0	0	359	0	0	0	0	0	179	0	0	0	0	0	0	0	179	179	0	0	179	0	0	0	0	0	0	0	179	0	0	179	179	179	179	0	0	0	0	0	0	179	0	0	0	0	0	179	0	0	0	0	0	0	179	0	179	0	179	359	179	0	0	0	0	0	0	0	0	0	538	179	0	0	0	0	0	0	179	0	0	0	179	0	0	0	359	0	179	0	0	0	0	0	0	359	0	0	0	0	0	359	0	359	359	0	0	0	0	0	0	0	0	0	0	0	0	0	0	0	0	0	179	0	359	179	0	0	179	0	0	896	179	179	179	0	179	0	0	0	0	179	0	0	179	0	0	0	0	0	0	0	0	0	0	538	0	0	0	0	0	179	0	0	0	0	0	179	0	0	179	179	179	0	359	0	179	179	0	0	0	0	0	0	179	0	0	0	0	0	0	179	0	0	0	0	0	0	179	0	0	0	0	359	0	0	0	0	0	0	0	0	0	0	0	538	0	179	0	0	0	359	0	0	717	0	0	0	0	0	0	179	179	0	0	0	0	179	0	179	0	0	359	0	717	179	0	179	0	179	179	0	0	0	0	0	0	0	0	538	0	359	0	0	0	0	0	179	717	0	0	0	0	0	0	0	0	0	0	0	0	0	0	0	0	0	0	179	0	0	0	179	0	179	0	0	0	179	0	0	0	0	717	179	0	0	0	0	0	0	0	179	179	0	0	0	179	179	0	179	0	0	0	0	179	0	359	0	0	0	0	0	0	0	0	0	0	0	0	0	0	0	179	0	0	0	0	0	538	0	0	0	0	0	179	0	0	0	0	0	179	179	0	0	0	538	0	0	0	0	0	0	0	0	0	179	538	359	0	359	0	0	179	0	0	0	179	0	0	0	0	538	0	0	0	0	0	0	0	0	0	179	0	0	0	0	0	0	0	0	179	538	0	359	0	0	0	0	0	179	0	179	0	179	359	0	0	0	0	0	179	0	0	179	0	179	0	0	0	0	0	0	0	0	0	0	179	0	0	0	359	179	179	179	359	0	0	0	0	0	0	0	0	896	179	179	0	0	0	0	0	0	0	0	0	0	0	538	0	0	0	179	0	0	179	0	0	0	179	0	179	0	0	179	0	0	0	717	0	0	0	0	179	0	0	179	0	0	0	0	179	359	0	0	0	0	0	0	179	0	0	0	0	0	0	359	359	0	0	0	0	0	0	0	0	0	0	0	0	0	359	0	0	0	0	179	179	179	0	359	179	1.08e+03	0	179	0	0	179	0	0	0	0	0	359	0	0	0	0	179	0	0	0	359	0	0	0	0	0	179	359	0	0	359	179	0	0	0	0	0	0	359	179	0	179	0	179	0	0	179	0	179	0	179	0	179	0	0	0	359	179	179	179	179	179	179	0	0	179	0	0	0	538	179	0	0	179	179	179	0	179	0	179	0	0	179	0	0	0	0	0	0	0	0	0	0	0	0	0	0	179	0	0	0	0	359	0	0	538	0	0	179	0	0	0	179	0	179	0	0	0	0	0	0	0	0	179	0	0	0	0	179	538	717	0	0	0	0	0	0	0	179	0	0	0	0	0	0	0	0	0	0	359	0	0	0	179	0	0	0	0	0	359	0	0	0	0	359	0	1.08e+03	0	0	0	0	0	359	359	0	0	0	0	179	359	0	0	0	359	0	0	179	179	0	0	0	0	0	0	0	0	538	717	0	0	0	0	0	0	0	179	179	0	0	359	179	179	0	0	0	0	0	0	0	179	0	0	0	0	179	538	359	359	0	0	0	0	538	179	0	717	359	0	0	179	359	0	0	0	0	0	0	717	538	0	0	0	717	0	0	0	0	179	0	359	179	0	0	0	179	0	0	0	0	0	0	0	0	0	0	0	0	0	0	179	0	359	0	0	179	0	0	179	0	0	0	179	0	0	0	0	0	0	0	0	179	0	0	0	0	0	179	0	0	0	359	179	0	0	0	0	179	0	0	0	0	0	0	0	0	0	179	0	0	0	0	179	0	179	0	0	0	0	0	0	179	0	179	0	179	0	0	0	0	0	0	0	0	0	0	0	0	179	0	0	0	179	0	0	359	0	0	0	0	0	0	0	0	0	179	359	0	0	538	0	179	0	0	0	0	0	0	179	0	179	0	0	0	179	179	0	0	179	0	0	179	0	179	0	0	359	0	0	0	0	0	0	179	359	0	0	538	0	0	179	0	0	0	0	359	0	179	0	179	538	0	359	0	0	0	179	0	0	179	0	0	0	0	0	0	0	0	0	179	0	179	0	0	0	0	0	0	0	0	179	0	359	359	179	0	0	0	896	0	0	0	0	0	0	0	0	179	0	179	0	179	0	0	0	0	0	0	0	0	0	0	0	0	179	0	0	0	0	0	179	359	0	0	359	0	0	0	179	896	717	179	0	0	0	0	0	0	0	0	0	538	0	179	0	179	359	0	0	0	179	0	0	179	0	0	0	0	0	179	0	179	0	0	538	0	0	0	0	179	179	0	179	0	0	0	0	0	0	0	0	0	0	0	0	0	0	0	0	179	359	359	0	179	0	0	0	0	0	0	0	179	179	0	0	0	179	0	179	179	0	0	0	0	0	0	0	0	0	0	0	0	0	0	0	0	0	0	0	0	359	0	0	0	0	179	538	0	0	0	0	0	0	0	0	0	0	0	0	0	0	179	0	179	179	0	359	0	0	179	179	0	359	0	359	359	0	0	0	0	0	0	0	0	179	0	0	0	0	0	179	0	0	359	0	0	179	359	179	0	0	0	0	0	0	0	0	179	0	0	0	0	0	0	179	179	179	0	0	179	0	0	0	0	0	0	0	0	0	0	179	0	0	0	0	0	359	0	179	0	179	0	0	179	179	0	0	179	0	0	0	0	538	0	0	179	0	0	0	0	179	0	0	0	0	538	0	0	0	179	0	0	0	0	179	0	179	0	359	0	0	359	0	0	538	0	0	0	0	0	0	0	0	179	0	0	179	0	0	0	179	0	0	359	179	179	0	0	179	0	0	0	0	0	0	0	359	0	179	0	0	179	179	538	0	0	359	0	0	0	179	0	0	0	179	179	0	0	0	0	0	0	0	0	179	179	0	0	0	0	179	0	0	0	179	179	359	0	0	0	0	0	0	0	0	0	0	0	538	0	0	179	0	0	0	0	0	0	0	0	179	538	0	0	0	0	0	0	0	0	179	0	0	179	0	179	0	0	0	0	179	0	0	0	0	0	0	0	0	0	0	0	0	0	359	179	0	0	0	0	0	0	359	0	0	0	0	0	0	179	0	0	359	0	0	0	0	0	179	0	179	0	0	179	0	359	0	0	0	179	0	0	0	0	0	0	0	0	0	359	0	179	179	0	538	0	0	0	359	179	0	0	0	179	0	179	0	179	0	0	0	0	0	0	0	359	0	179	0	0	0	179	0	0	179	0	0	0	0	359	179	0	0	179	538	0	179	0	0	0	0	0	0	179	0	359	179	0	538	0	0	0	0	0	179	359	0	0	0	179	0	179	179	0	179	0	179	0	0	0	0	0	0	0	0	0	0	0	0	0	0	179	0	0	538	0	0	0	0	0	0	0	0	179	0	0	359	0	0	0	0	0	0	0	0	0	0	0	359	0	717	0	0	896	0	0	0	179	179	179	0	0	179	0	0	0	0	179	0	0	0	0	0	538	179	0	0	0	179	0	0	0	0	0	0	0	0	0	0	0	0	0	0	0	0	0	0	179	179	0	0	359	0	0	179	359	179	0	179	0	0	0	0	0	179	179	0	359	717	0	0	0	0	0	0	0	179	0	0	179	0	0	0	538	0	0	0	0	359	0	538	0	0	359	0	359	179	179	0	0	0	0	179	179	179	179	0	0	0	0	179	0	0	179	0	359	538	0	0	179	0	359	0	0	179	0	0	0	0	0	0	179	179	359	0	179	0	0	0	0	0	0	0	0	359	0	179	0	0	0	0	0	0	0	0	0	538	0	0	0	0	0	0	0	0	0	0	0	0	0	0	0	0	179	0	0	0	179	0	0	0	0	0	0	179	0	0	0	0	0	359	0	0	0	0	179	538	0	0	359	0	0	1.79e+03	179	0	0	0	0	0	179	0	0	179	0	0	0	179	0	0	0	0	359	179	0	179	179	179	0	0	0	179	0	0	0	179	179	0	179	0	0	359	0	0	179	0	179	0	0	359	0	0	538	0	179	179	0	179	0	0	179	0	0	0	0	0	0	0	0	0	538	0	359	179	0	0	179	0	0	0	0	0	0	179	179	179	179	0	0	0	0	0	0	359	0	0	179	359	179	0	0	0	0	179	0	179	0	0	0	179	179	0	179	179	179	0	0	0	0	0	0	0	0	0	179	0	0	0	179	0	0	0	359	0	0	0	0	0	0	0	359	0	0	179	0	0	179	0	0	179	0	0	179	0	0	0	0	0	0	0	0	0	0	0	179	179	0	179	179	0	0	0	0	0	0	0	0	179	179	0	0	0	538	179	0	0	0	179	179	0	0	0	0	0	0	179	0	0	179	0	0	0	0	0	0	0	0	0	0	179	1.08e+03	179	0	179	0	538	0	0	179	179	0	0	179	0	359	179	179	0	0	0	0	538	0	179	538	1.08e+03	0	0	179	179	0	0	0	0	0	179	0	0	538	359	359	0	0	0	0	0	538	0	0	0	0	0	0	0	0	179	0	0	0	0	0	0	0	0	0	0	179	0	0	0	359	0	0	0	0	0	0	0	0	359	0	179	0	0	0	717	0	0	179	179	0	0	538	0	0	0	0	0	0	0	0	359	0	179	0	0	0	0	0	0	0	0	0	0	0	0	179	179	0	179	0	0	0	0	0	0	359	0	0	0	538	0	359	0	538	0	0	0	0	0	0	0	359	0	0	0	0	0	0	0	0	0	0	0	0	0	0	0	0	0	0	0	0	179	896	0	0	0	0	0	0	359	0	0	0	359	0	0	0	0	0	0	0	179	0	0	0	0	0	0	0	179	0	0	0	179	0	179	0	0	0	0	179	359	0	0	0	0	0	0	0	0	0	0	0	179	179	0	179	0	0	179	0	0	0	179	359	0	0	0	179	0	0	717	0	0	179	0	538	0	179	0	0	179	0	179	0	0	0	0	0	0	0	0	0	0	179	0	0	0	179	0	179	179	0	0	538	359	0	0	0	0	0	0	179	0	359	179	0	0	0	0	0	0	0	179	0	0	179	538	0	0	0	0	0	0	359	0	0	179	0	0	0	0	0	0	0	0	0	0	179	0	179	0	179	0	0	179	0	179	0	359	0	179	896	0	0	179	179	0	0	359	0	0	538	717	0	0	0	0	0	538	0	0	0	0	359	179	0	179	0	0	0	0	0	179	359	0	179	0	0	0	0	0	0	0	538	179	0	359	1.08e+03	0	0	0	179	359	0	179	0	0	359	0	179	0	0	0	179	0	179	0	0	179	0	359	0	0	0	0	0	0	0	179	0	179	0	359	179	179	0	0	179	0	0	0	179	0	0	0	0	179	0	0	0	0	179	0	179	0	0	0	0	179	0	179	359	0	0	0	359	0	0	0	0	0	0	0	0	0	179	0	0	0	359	0	0	179	179	0	0	0	0	0	0	0	0	359	0	0	0	0	538	179	0	179	0	0	0	179	359	0	0	0	179	0	0	0	0	0	179	0	0	0	0	179	0	0	0	0	359	0	0	0	0	0	0	0	0	0	0	179	0	0	0	179	1.08e+03	0	0	538	0	0	0	0	179	0	0	0	179	0	0	0	0	179	0	538	0	0	0	0	0	0	0	0	0	359	179	0	0	0	0	0	359	0	359	0	359	0	0	0	0	179	0	0	0	0	0	179	0	0	0	0	0	0	0	179	0	0	179	0	0	0	0	0	0	179	0	179	179	359	0	0	0	179	0	359	0	0	0	359	0	179	179	0	359	0	0	179	0	0	0	0	0	359	0	0	0	0	0	179	0	179	0	0	0	179	179	0	0	179	0	0	0	0	0	0	179	0	538	179	179	179	717	0	179	0	0	0	0	0	0	0	0	0	0	0	0	538	0	0	359	0	179	0	0	179	0	0	0	0	0	0	179	0	0	0	0	179	1.08e+03	0	179	179	0	0	0	0	179	0	359	0	359	0	0	0	179	0	0	0	179	179	359	179	0	0	0	0	359	0	0	0	0	359	0	0	179	0	0	0	0	0	0	359	179	0	179	0	0	0	0	0	0	0	0	0	0	0	0	0	0	359	0	0	0	0	896	0	179	0	538	179	0	0	0	0	0	0	0	0	179	0	179	0	0	0	0	0	0	0	0	0	0	179	0	0	179	0	0	179	0	0	0	0	179	0	0	0	179	0	0	0	0	359	0	0	0	0	0	0	0	179	0	0	179	0	179	359	0	0	0	0	359	0	0	179	0	0	717	0	538	179	0	359	0	717	0	0	179	0	179	0	179	0	179	0	0	0	0	179	0	179	179	0	0	0	0	0	0	359	179	0	0	0	179	0	0	179	359	717	0	0	0	0	0	0	179	179	0	0	0	0	0	0	0	0	0	0	0	0	0	0	0	0	0	0	179	538	0	0	0	0	0	0	0	179	0	0	0	0	0	0	0	359	0	0	0	0	0	0	0	179	0	0	359	0	538	179	0	0	0	0	0	0	0	179	0	179	538	0	179	0	0	0	0	359	0	0	0	0	0	0	0	179	0	0	0	0	0	179	717	0	0	0	0	0	0	0	0	0	179	0	0	0	0	0	0	179	0	0	0	0	0	0	0	179	0	179	0	179	538	0	0	179	0	359	0	0	359	0	0	0	0	0	0	179	179	0	0	0	0	0	0	0	179	0	0	0	0	179	0	0	179	0	179	179	0	179	0	0	0	0	0	0	359	179	0	359	179	0	0	179	0	0	179	0	0	0	359	0	0	0	0	0	0	0	0	0	359	179	0	0	0	0	0	179	0	0	0	0	0	0	0	179	0	0	0	0	0	0	0	0	179	0	0	0	0	0	0	0	0	0	896	0	0	0	0	0	0	0	0	0	359	179	179	0	0	0	0	0	0	179	0	179	0	0	0	0	0	179	179	1.43e+03	0	0	0	0	0	0	0	179	0	0	0	0	179	0	0	179	0	0	0	0	0	0	0	0	0	179	0	179	179	0	0	0	0	538	0	0	0	0	0	179	179	0	0	0	538	179	179	179	0	0	0	179	0	0	179	0	0	0	179	0	0	0	538	359	359	0	1.08e+03	179	896	0	0	0	179	0	359	0	0	0	0	179	538	0	0	0	179	0	0	179	0	0	359	0	0	0	0	179	0	0	0	0	0	179	179	0	0	179	0	179	179	0	0	0	0	0	0	0	0	0	0	0	0	0	0	0	0	179	0	0	0	0	0	0	0	179	0	359	0	0	0	0	896	0	0	0	179	0	359	359	0	0	0	0	0	538	0	0	179	896	0	179	0	0	179	0	359	179	179	0	0	179	0	0	0	0	0	0	0	0	0	179	538	0	0	179	0	359	0	0	179	0	0	538	179	0	0	0	538	0	0	0	0	359	0	0	179	179	0	179	179	0	0	0	0	0	0	0	0	0	0	0	179	0	179	0	0	0	0	179	0	179	0	179	0	0	0	0	0	359	0	0	0	359	359	0	0	0	179	0	0	0	0	0	359	0	717	0	0	0	0	0	0	0	0	717	0	0	0	179	0	0	0	179	0	179	179	179	179	359	0	179	0	179	179	0	179	359	0	359	0	179	359	179	0	0	0	0	538	359	179	0	0	0	359	0	179	0	179	0	0	0	0	717	179	0	179	0	0	359	0	0	0	179	179	717	359	359	0	179	0	0	179	179	0	0	359	0	0	896	0	0	0	0	179	0	0	0	0	0	0	179	359	0	179	0	0	179	0	0	179	0	0	0	0	538	0	0	0	0	0	0	0	0	179	0	0	0	0	0	0	0	0	0	0	179	0	0	179	0	0	0	0	0	179	0	0	0	0	0	0	0	0	0	0	0	179	0	538	0	0	0	0	0	179	179	0	0	0	0	0	0	0	359	179	0	179	0	0	0	179	0	0	179	179	0	896	0	0	0	0	0	0	0	179	538	0	0	359	0	0	0	0	359	0	0	0	0	0	0	0	0	0	0	0	359	0	179	538	179	0	0	179	0	538	0	0	0	0	0	179	0	0	0	0	538	179	179	0	0	0	0	0	0	0	0	179	0	179	0	179	179	0	0	359	0	179	179	179	0	179	0	0	179	359	0	0	0	0	0	0	0	0	0	0	0	0	0	0	0	359	0	0	0	0	0	0	0	717	0	0	0	0	179	0	0	538	538	0	0	0	0	179	0	0	0	0	0	0	179	0	0	0	179	0	0	179	0	179	0	179	0	179	0	179	0	0	0	179	0	0	179	0	179	0	0	0	179	0	179	0	0	0	0	0	0	1.25e+03	0	0	359	0	0	0	0	0	179	179	0	0	0	0	179	0	0	179	359	0	0	0	0	179	0	179	0	0	179	0	179	0	0	0	0	538	179	0	538	0	359	0	179	0	0	0	0	0	0	0	179	0	0	0	0	0	0	0	179	179	179	0	0	0	0	0	538	717	0	0	0	179	0	179	0	0	0	0	359	0	0	0	179	179	0	717	0	0	0	0	179	0	0	0	179	0	179	0	0	0	0	179	0	0	359	359	538	0	717	359	359	0	0	0	359	179	0	0	0	0	0	179	179	0	0	179	0	0	0	179	0	0	0	0	0	0	0	0	0	0	538	0	0	359	0	0	0	179	179	0	0	0	0	0	0	0	359	179	0	0	179	0	0	0	179	179	0	0	0	0	0	0	0	0	0	0	0	179	179	0	0	0	0	0	359	0	0	0	179	0	179	0	0	0	0	359	0	0	0	179	0	0	179	0	179	0	0	0	0	359	0	0	179	0	0	0	179	0	179	0	0	0	179	0	179	179	0	179	0	0	0	179	0	359	179	0	538	0	0	179	0	0	0	0	0	0	179	0	0	0	0	0	0	0	0	0	0	0	0	179	179	0	179	0	0	0	0	179	359	0	0	179	0	0	0	0	0	0	179	179	0	179	179	0	359	179	0	0	0	0	359	0	179	0	0	0	0	359	538	0	0	359	0	179	0	0	0	179	0	0	0	359	359	179	0	0	179	538	179	0	179	0	0	0	0	0	0	0	0	0	359	0	0	0	0	0	0	0	0	0	896	0	0	179	0	0	0	0	0	0	0	0	359	0	359	0	0	0	0	0	0	0	0	0	0	0	359	0	179	0	179	179	0	0	0	0	0	0	179	0	179	179	0	179	0	0	0	1.08e+03	0	0	0	0	0	0	0	0	0	0	0	0	0	0	0	359	0	0	179	179	359	0	0	0	0	0	0	179	0	0	359	0	0	0	0	0	179	0	179	0	538	0	0	0	0	0	0	0	0	179	0	0	179	0	0	179	179	0	0	0	0	0	179	0	0	179	359	179	0	359	0	0	0	179	0	0	0	0	0	0	0	0	179	359	359	179	0	0	0	0	0	0	0	359	0	179	0	0	179	0	179	0	0	0	0	0	0	0	359	0	0	0	0	0	0	0	0	359	0	0	0	0	0	0	0	0	359	0	0	0	0	0	0	179	0	538	0	359	179	179	0	179	0	0	179	0	0	179	0	0	0	0	0	538	0	359	0	0	0	359	0	0	0	0	179	0	0	359	0	0	0	0	0	0	0	0	179	0	0	0	0	0	0	0	0	0	0	359	0	0	0	0	179	0	0	179	0	0	0	179	0	0	359	0	0	0	0	179	0	179	0	0	0	0	0	0	0	0	0	179	0	0	0	179	179	0	0	179	179	0	179	0	0	179	0	0	359	0	0	179	0	0	0	0	0	0	179	179	179	179	0	179	0	0	0	0	0	0	0	0	179	179	0	0	0	179	0	0	0	0	538	359	0	179	0	0	0	359	0	717	0	179	0	0	359	0	0	179	179	179	0	0	179	359	0	0	0	179	359	0	538	0	0	179	0	0	0	0	0	0	0	0	0	179	0	359	0	0	179	179	179	0	0	0	0	0	179	0	0	0	179	538	0	0	179	0	359	359	0	0	0	0	0	538	179	359	0	179	0	0	0	0	0	0	0	0	179	0	0	359	0	0	0	0	0	0	0	0	0	359	0	0	0	179	0	179	179	717	179	0	0	0	0	0	0	0	179	179	179	359	179	0	0	0	179	179	179	359	0	179	0	0	0	0	359	179	0	0	0	179	0	0	0	359	0	179	359	179	359	0	0	0	0	179	0	359	0	179	0	0	0	0	179	0	179	179	0	0	0	0	179	0	179	0	0	0	179	179	0	0	0	359	0	0	179	0	359	179	0	0	179	0	0	179	359	179	0	179	0	0	0	538	0	0	179	0	179	0	179	896	179	0	0	0	0	0	0	0	0	179	179	179	0	0	0	359	0	179	179	0	0	0	0	538	0	0	0	0	0	0	0	0	0	0	179	0	0	0	0	179	717	359	179	179	0	0	0	0	0	179	0	0	0	0	0	0	179	0	0	0	0	0	0	179	0	0	179	0	179	179	359	0	0	0	0	0	179	0	0	0	0	0	0	0	179	0	0	179	0	0	0	0	0	0	0	0	0	0	0	179	179	0	179	179	0	0	359	179	0	0	0	0	0	0	0	0	0	0	0	179	0	179	0	0	0	0	0	179	0	0	0	179	0	0	0	0	179	0	179	179	0	0	0	0	0	359	179	0	0	0	179	0	0	0	0	0	538	0	359	0	0	0	0	0	0	179	179	0	0	0	0	0	0	0	179	0	0	179	0	0	0	0	0	0	179	0	0	0	0	0	0	179	0	179	0	179	0	0	0	0	0	0	179	0	0	0	0	359	0	179	0	0	0	179	0	179	0	0	0	0	0	179	179	0	0	0	0	0	179	0	0	0	0	0	0	0	0	0	0	0	0	0	359	179	359	0	0	0	0	0	0	0	0	0	179	179	179	0	0	0	0	0	0	0	0	0	0	0	0	359	0	0	0	0	359	0	0	179	0	179	0	0	0	179	0	0	0	0	0	0	0	0	0	0	359	0	0	179	0	0	0	0	359	0	0	179	0	0	0	179	0	0	0	0	0	0	0	0	0	0	0	179	179	0	0	0	0	0	0	0	179	179	0	0	0	0	179	179	0	0	0	179	0	0	179	179	0	359	179	359	0	0	896	717	0	0	179	0	359	0	0	0	0	179	0	0	0	0	0	179	0	0	0	0	0	359	538	179	0	0	0	0	0	179	0	0	0	179	0	0	0	0	0	0	0	179	0	0	0	0	179	0	179	0	179	0	0	0	0	0	0	0	0	0	0	0	0	179	0	0	0	0	0	0	0	0	0	0	0	179	0	0	179	179	0	0	0	0	0	0	0	179	0	179	538	0	0	179	0	179	0	0	0	359	0	0	0	0	0	0	0	0	0	0	179	0	179	179	179	0	0	0	0	0	0	0	0	0	0	0	0	179	179	179	359	0	0	0	0	0	179	0	0	0	0	0	0	179	359	0	359	0	0	0	0	0	359	0	179	0	359	0	0	0	179	0	0	0	538	179	0	0	0	0	179	0	0	359	0	0	179	179	0	0	0	0	0	0	0	179	0	0	0	0	179	0	179	0	0	0	179	359	0	179	0	538	179	0	0	0	0	0	179	0	0	179	179	0	0	0	0	179	0	0	0	0	538	179	0	179	0	0	0	0	179	0	0	179	0	179	0	0	0	359	0	0	0	0	179	0	0	0	0	0	0	0	0	0	0	0	359	0	0	0	179	0	359	0	359	0	359	0	179	538	0	0	0	0	0	0	359	0	0	0	0	0	0	179	0	0	0	0	0	0	0	0	0	0	0	0	0	0	179	0	0	179	0	179	0	0	0	179	0	0	0	0	179	0	0	0	0	0	0	359	179	0	359	0	179	0	0	0	0	0	0	0	0	0	0	0	0	0	0	0	0	0	179	0	359	0	0	359	0	0	0	0	0	359	0	0	0	0	0	538	359	0	179	179	359	179	538	0	359	179	0	538	0	0	0	0	179	359	0	179	0	359	179	359	0	0	0	0	0	359	359	0	0	0	0	0	0	0	0	0	538	0	0	0	0	0	0	0	359	0	0	0	0	0	538	0	0	0	0	0	179	0	0	0	0	0	179	179	179	0	538	0	0	179	0	0	0	0	0	0	0	0	0	0	0	179	0	0	0	0	0	0	0	0	0	0	179	0	179	0	0	0	0	179	0	179	0	0	359	0	0	0	179	0	0	717	0	0	179	359	0	0	179	179	538	0	0	0	0	0	0	0	0	0	0	179	0	179	179	359	0	0	0	0	0	179	0	0	359	0	0	179	359	0	0	0	0	179	0	179	0	0	0	0	0	359	359	179	538	0	179	0	0	359	0	0	0	0	0	359	0	0	0	0	0	0	0	0	179	0	359	179	0	0	0	0	0	0	0	0	0	179	0	0	0	0	0	0	0	179	179	179	0	0	0	538	0	0	0	0	359	0	0	1.25e+03	0	0	0	0	0	0	0	0	0	0	359	0	179	0	0	538	0	0	179	179	359	0	0	0	0	0	359	717	0	0	179	0	0	0	0	179	359	179	538	0	179	0	0	0	0	179	0	0	0	0	359	0	0	179	0	0	0	0	0	1.08e+03	0	0	0	0	0	179	179	0	0	0	0	0	0	359	0	0	179	0	0	359	0	0	179	0	0	0	0	179	0	0	179	0	0	0	179	0	0	0	179	0	0	0	0	179	0	179	0	0	0	0	0	179	0	0	179	0	0	0	0	0	0	0	179	0	0	0	359	0	0	0	179	0	0	0	0	0	179	0	0	538	179	359	0	0	0	359	0	0	359	179	0	359	0	179	0	0	179	179	0	0	0	0	0	179	179	359	0	0	0	179	0	179	0	0	0	0	0	0	0	179	0	0	0	0	0	0	538	179	0	0	0	0	0	0	179	0	0	179	179	0	179	0	359	0	179	0	179	0	359	359	0	0	0	359	0	0	0	0	0	0	359	359	717	0	0	0	0	0	179	0	0	0	0	0	0	179	179	179	0	0	179	0	0	538	0	359	0	538	0	0	179	0	0	538	0	0	0	179	0	0	179	0	0	717	0	0	0	0	0	538	0	0	179	0	0	0	0	179	0	0	0	179	0	0	0	0	179	0	0	0	0	0	0	179	179	0	179	0	0	0	179	0	179	0	0	359	0	0	0	0	0	179	0	179	0	0	0	0	0	0	0	0	717	179	0	0	0	0	0	0	179	538	179	0	0	179	0	0	0	359	0	0	0	0	0	0	0	0	0	0	179	359	0	0	179	0	538	0	179	179	0	179	0	0	0	179	0	0	179	0	0	0	538	0	0	0	0	0	0	0	0	0	0	0	0	0	0	0	0	0	0	0	0	179	0	538	0	0	0	0	179	0	0	0	0	0	179	179	179	0	179	179	0	179	0	0	179	0	0	896	179	0	0	0	0	0	0	0	0	0	179	0	0	0	0	179	0	717	0	0	0	179	179	0	0	0	0	0	179	359	0	0	0	359	179	0	0	179	0	359	0	0	0	0	0	0	538	1.08e+03	359	0	0	179	0	179	359	0	0	179	896	0	0	0	0	0	0	0	0	0	0	0	179	179	0	0	0	0	179	179	0	179	0	0	0	0	0	0	179	179	359	0	0	359	0	0	0	0	0	0	0	0	179	0	0	0	0	0	0	0	0	0	179	179	0	359	0	0	179	0	179	0	0	0	0	0	0	359	179	0	896	717	0	0	0	179	179	0	179	0	179	0	0	0	0	0	0	0	0	0	0	179	0	179	0	179	179	0	0	179	0	0	179	0	0	179	179	359	0	179	179	0	0	179	0	0	179	0	0	0	179	0	0	896	0	0	0	0	0	0	0	0	0	0	0	0	0	0	0	0	0	0	0	0	0	179	0	179	0	179	0	179	0	359	359	0	0	0	359	0	0	179	0	0	0	359	179	0	0	0	717	0	0	0	0	0	0	538	0	0	0	0	359	0	0	0	0	359	0	0	179	179	179	0	179	0	0	1.08e+03	179	0	179	0	717	0	0	0	179	0	0	0	0	179	179	0	0	0	0	0	0	0	0	0	359	0	0	359	0	179	0	0	179	0	0	0	179	0	0	0	179	0	179	179	0	0	0	0	0	0	538	0	0	0	0	0	179	179	0	359	717	0	0	0	0	0	0	179	179	0	538	0	0	0	0	179	0	0	0	0	179	0	0	0	0	0	0	0	0	0	0	0	0	0	179	0	0	0	179	179	0	0	0	0	0	0	0	0	0	179	0	0	0	0	0	0	179	0	179	0	179	0	0	0	0	0	0	0	359	179	359	0	0	0	0	179	0	179	0	179	0	179	717	179	0	179	0	179	0	0	179	0	359	0	0	0	0	0	179	179	0	0	0	0	359	0	0	538	179	0	0	0	0	359	0	0	0	0	179	0	0	179	0	179	179	0	0	538	179	0	0	179	0	0	179	179	0	0	0	0	179	0	0	179	0	179	0	0	0	0	179	0	0	0	0	0	0	0	0	0	0	0	0	359	0	179	179	0	0	179	359	538	179	0	0	0	179	0	0	179	179	0	0	0	0	0	0	0	179	0	359	0	359	179	0	0	0	179	359	179	0	0	0	0	359	0	0	0	0	538	359	0	0	0	359	0	179	0	0	0	538	179	0	0	0	179	0	0	0	0	0	538	0	0	179	0	0	0	179	0	179	359	0	359	0	179	0	179	0	0	0	0	0	0	0	0	0	179	0	179	179	0	0	179	0	0	179	0	0	0	0	0	0	0	0	179	179	179	0	0	0	0	0	0	0	0	0	0	0	179	0	0	0	179	0	359	0	359	0	0	179	0	0	179	179	0	0	0	179	0	0	0	179	0	0	359	0	0	0	0	359	0	0	0	0	0	0	179	0	0	0	0	0	0	0	0	0	0	0	0	0	179	717	0	179	0	1.25e+03	0	0	0	0	0	0	0	179	0	0	0	0	0	179	0	0	0	0	0	0	0	0	0	0	0	0	179	0	0	0	0	0	0	717	0	0	0	0	0	0	0	0	0	0	0	0	0	179	0	0	0	0	0	359	0	0	0	179	0	0	179	0	0	0	0	0	0	0	0	0	0	0	0	0	0	0	717	179	0	0	0	0	0	179	179	0	179	0	0	0	0	0	0	0	359	0	538	0	179	0	0	179	0	0	359	0	0	0	0	0	0	179	0	0	0	0	717	179	0	0	0	0	0	0	0	0	0	0	179	0	0	0	0	0	0	359	0	0	0	179	0	0	0	0	0	359	0	0	0	0	0	179	0	0	359	717	0	0	0	0	0	0	179	0	0	0	0	0	0	0	0	717	538	179	0	0	0	0	0	0	0	0	179	0	179	0	0	0	0	0	0	0	0	0	0	0	0	359	0	0	179	0	179	179	0	0	179	179	0	0	179	0	0	0	179	0	359	0	0	359	0	179	0	0	0	179	0	0	0	0	0	0	0	0	0	0	0	0	0	179	0	0	179	0	0	0	0	0	0	0	179	0	0	0	0	0	0	0	0	717	0	0	179	0	0	179	0	0	179	0	359	0	0	0	0	0	0	179	0	0	0	0	359	0	0	0	0	359	359	0	0	0	538	0	0	0	0	0	0	0	0	0	179	0	179	359	538	179	179	0	1.08e+03	0	179	0	179	179	359	359	179	0	179	359	0	0	0	0	0	0	0	0	0	179	0	359	0	0	0	0	0	0	0	179	0	0	0	0	0	179	179	0	0	0	0	0	179	359	0	0	0	0	0	0	0	0	359	0	0	0	0	0	0	0	0	0	0	538	0	0	0	0	0	0	0	0	359	179	0	0	0	0	0	0	0	179	0	0	0	0	0	0	0	0	538	0	0	179	0	0	0	179	0	0	0	179	0	0	179	0	0	0	0	0	0	0	0	0	0	179	179	0	0	0	179	179	179	0	0	179	359	0	0	0	0	179	0	0	0	0	179	179	0	0	0	179	0	0	0	0	0	0	0	0	179	0	0	0	0	0	0	0	538	0	0	0	0	0	0	0	179	0	0	359	0	179	0	359	0	0	0	0	179	179	0	0	0	0	0	179	179	0	179	0	0	0	179	0	179	0	0	179	0	0	0	0	0	538	0	0	179	0	0	0	0	0	0	0	0	0	0	0	0	359	0	0	0	0	717	0	0	0	0	0	0	0	0	0	359	0	0	179	0	0	0	0	0	0	0	0	0	0	0	0	359	0	0	0	179	0	0	0	0	0	0	0	0	0	179	0	0	179	179	0	0	0	179	0	0	0	0	0	0	0	0	0	179	179	179	0	0	0	0	538	0	0	359	0	0	0	0	0	0	0	538	179	179	0	0	0	0	0	0	0	0	538	0	0	0	179	0	0	359	0	359	0	0	0	1.08e+03	0	0	359	0	0	179	179	0	0	0	179	0	0	0	0	179	0	0	0	0	359	0	0	0	0	0	0	0	359	0	0	0	0	0	0	0	179	0	359	0	0	0	0	359	179	0	0	0	538	0	0	0	359	0	0	0	179	0	0	0	0	0	0	0	179	179	0	179	0	359	0	0	0	0	0	0	0	179	0	0	359	179	0	0	0	0	179	538	0	0	0	0	0	0	0	0	0	359	717	0	538	0	0	0	0	0	0	0	0	0	0	0	0	179	0	0	0	0	0	0	0	0	179	179	0	0	179	0	0	179	0	0	0	179	179	0	0	0	0	179	0	0	0	0	0	0	0	0	538	179	0	0	0	0	0	0	0	359	179	0	0	0	0	0	0	0	0	0	0	0	0	0	179	0	0	179	0	0	0	0	0	179	0	538	0	717	0	0	0	0	0	0	0	0	0	179	179	0	0	359	0	0	0	0	179	0	0	0	0	0	179	359	0	0	0	0	179	0	0	179	179	0	0	0	0	0	0	0	0	0	359	0	0	179	538	538	0	0	359	0	0	0	179	0	0	0	0	179	0	0	359	179	0	0	0	0	0	179	359	0	0	0	0	0	0	0	0	0	0	179	0	0	179	0	0	0	0	179	0	179	0	0	179	0	0	0	538	179	0	0	359	0	0	0	0	0	0	0	0	0	0	0	179	179	0	0	0	179	0	0	0	0	0	0	0	0	0	0	0	0	0	0	0	0	0	0	179	359	0	0	179	179	0	179	0	0	0	0	0	0	0	0	179	0	0	359	179	0	0	0	359	0	179	0	0	0	179	179	179	0	0	179	179	179	0	0	359	0	0	0	359	0	0	0	179	0	0	0	0	0	538	0	0	0	0	896	0	0	0	359	0	0	0	0	0	0	0	0	179	0	717	0	0	0	0	359	0	359	359	0	0	0	0	179	0	0	0	0	0	179	0	359	0	0	0	0	179	179	179	0	179	0	0	0	0	0	0	0	0	0	0	179	0	0	0	0	0	0	0	0	0	538	0	0	0	0	0	0	0	0	0	0	0	0	179	0	0	0	179	0	359	0	179	0	0	359	0	0	0	0	179	0	179	0	0	0	0	359	0	0	0	0	359	359	0	0	179	179	0	0	0	0	0	0	0	0	0	0	0	179	179	0	179	0	0	0	0	179	0	179	179	0	179	0	0	0	0	0	0	0	0	359	179	179	0	0	0	0	0	0	0	538	0	0	179	179	0	0	179	0	0	0	0	0	0	0	359	179	179	0	0	359	179	0	0	179	0	179	0	179	0	0	0	179	179	0	0	0	0	0	0	0	0	0	179	0	0	0	0	0	359	0	0	0	0	0	0	0	0	0	359	0	0	0	179	359	0	0	0	0	0	0	0	0	538	179	179	0	0	0	0	359	0	0	0	0	0	179	0	0	0	0	0	0	0	0	0	179	0	179	0	0	0	179	0	0	0	0	0	179	0	0	0	179	0	179	0	0	0	0	0	0	0	538	179	0	0	0	0	0	1.08e+03	0	179	0	0	0	0	0	0	0	0	179	0	0	179	179	0	179	0	0	0	0	0	0	0	359	0	179	0	179	0	0	179	179	0	0	0	0	179	538	0	179	359	0	0	0	0	179	0	0	0	0	0	0	0	0	0	0	0	0	0	0	0	0	0	179	0	0	0	359	0	179	0	0	0	0	0	0	0	359	0	0	0	0	0	0	538	359	0	0	0	0	0	179	359	0	0	0	0	0	0	0	0	0	0	0	179	0	0	0	0	0	0	717	179	0	0	0	0	717	0	0	0	0	0	0	0	0	359	0	0	0	0	0	0	0	0	0	0	0	179	0	179	0	0	0	0	0	359	0	179	0	0	0	0	0	179	0	0	179	0	0	0	179	0	0	0	0	0	179	0	0	179	0	0	0	0	179	717	0	0	179	0	0	0	0	359	179	0	0	0	0	0	0	0	0	0	0	179	0	179	0	179	179	0	0	0	0	0	0	0	0	0	0	0	0	0	0	179	0	0	0	0	179	0	179	0	0	179	0	1.43e+03	179	0	0	0	179	0	0	0	179	0	0	0	179	0	179	0	0	179	0	0	179	179	0	538	0	0	0	538	179	0	359	0	0	0	179	0	0	0	0	0	0	0	0	179	0	0	0	0	359	179	0	0	179	0	0	0	0	179	179	359	0	179	0	179	0	0	0	0	179	179	0	179	0	0	179	179	717	0	0	179	359	0	0	0	179	0	0	0	0	0	179	0	0	179	0	0	0	0	179	0	0	538	0	179	0	179	0	0	0	0	0	0	179	0	0	0	0	0	179	0	179	179	0	0	179	0	0	0	0	179	179	0	0	0	0	0	0	179	0	538	0	0	359	179	0	0	0	0	0	179	538	0	179	0	0	0	0	0	0	0	0	179	0	0	0	0	179	0	0	0	0	0	0	0	0	0	0	0	0	538	0	0	538	0	0	0	0	0	0	0	179	179	0	538	0	179	0	179	0	0	179	0	179	0	0	0	359	0	0	0	0	0	0	0	0	359	0	0	0	359	0	0	538	0	0	0	179	0	0	0	179	0	0	359	0	0	0	0	0	0	0	0	0	0	0	179	538	0	0	179	179	179	0	0	0	0	179	0	0	179	0	0	0	0	359	179	0	0	0	359	179	0	179	0	538	0	0	359	0	0	179	0	359	0	0	0	538	0	0	0	359	179	0	0	0	0	0	179	717	179	0	179	0	0	179	0	0	359	179	0	0	359	0	0	179	0	0	0	179	0	0	0	0	179	0	0	179	0	179	179	0	179	0	0	179	0	0	179	0	0	0	0	179	179	538	0	0	717	359	0	359	0	0	0	0	0	0	179	0	0	0	0	0	179	0	0	359	0	0	0	0	0	179	0	0	0	0	0	538	0	0	0	0	0	0	0	0	0	0	0	0	179	0	0	0	0	0	538	538	179	0	0	0	0	0	0	0	0	0	0	0	0	0	0	0	0	0	0	0	179	0	0	0	0	0	179	0	0	538	179	0	179	0	0	359	179	179	0	0	0	538	0	0	0	179	179	0	0	179	0	0	0	0	0	0	179	179	0	0	179	0	0	0	0	0	538	0	0	0	0	0	0	0	359	0	0	179	0	0	0	0	0	0	0	0	0	359	179	0	0	179	0	179	0	0	179	0	0	0	179	0	179	179	717	0	179	0	0	0	0	179	0	0	0	0	179	179	0	359	1.43e+03	1.08e+03	0	0	0	0	0	0	0	538	0	179	0	359	0	896	0	179	0	0	0	0	0	0	0	0	0	0	0	0	0	0	0	0	0	179	0	0	0	0	0	179	0	0	0	0	179	0	538	0	538	0	0	0	0	0	0	0	0	0	0	0	0	0	0	0	0	359	0	0	0	0	0	0	0	0	0	0	359	0	0	0	0	0	0	0	0	179	0	0	0	0	0	0	0	0	538	0	0	179	0	0	0	0	0	179	179	0	538	0	0	179	0	0	0	179	0	0	179	0	179	179	0	0	0	896	0	0	0	0	0	179	179	0	0	0	0	0	0	0	0	0	0	359	359	0	0	0	0	179	0	0	0	0	0	0	0	179	0	0	0	179	0	0	179	0	179	179	0	0	359	0	0	0	0	0	0	359	0	717	359	0	0	0	0	538	0	0	0	0	0	0	0	0	0	0	717	0	179	359	0	0	0	0	0	359	0	0	0	179	0	0	179	0	179	0	0	0	179	0	179	0	0	0	0	0	359	0	0	0	0	179	0	0	0	0	0	0	0	0	0	0	0	359	359	0	179	0	359	0	0	717	179	0	0	0	0	0	0	0	0	0	0	0	359	179	179	0	179	0	179	0	0	896	0	0	0	0	179	0	359	0	0	0	0	0	179	0	0	0	179	179	0	0	0	0	359	0	0	0	0	0	179	0	0	0	0	0	179	179	0	0	0	0	538	0	0	179	0	0	0	179	0	1.08e+03	0	0	0	0	0	0	0	0	0	0	0	179	0	0	359	0	359	359	179	538	538	359	0	0	179	0	0	0	0	0	0	0	179	0	0	0	179	0	0	538	179	0	359	179	179	0	0	0	0	0	0	179	0	0	179	0	179	0	0	179	0	0	0	0	717	0	359	0	179	0	179	0	0	0	179	0	0	0	0	0	179	0	0	0	0	0	0	179	0	0	0	0	0	0	0	0	0	0	0	0	0	0	0	0	179	0	0	179	0	0	0	0	179	0	0	179	179	0	179	0	0	0	0	0	0	0	0	0	0	0	0	179	0	179	0	359	0	179	179	0	179	0	0	0	0	179	0	0	0	538	0	538	0	359	179	179	0	0	0	179	179	0	0	359	0	0	179	0	0	359	0	0	0	179	179	0	0	0	0	0	538	179	538	179	359	0	359	0	717	0	179	0	0	0	0	0	359	0	179	0	0	0	0	538	0	0	359	0	0	0	0	0	179	0	0	0	538	0	0	179	0	0	0	0	0	359	0	179	0	0	0	0	0	0	179	0	0	0	0	0	0	0	0	0	0	0	0	538	0	0	0	0	0	0	0	0	179	0	179	0	0	0	0	0	0	0	0	179	0	0	0	359	0	0	0	0	0	0	179	179	0	0	179	0	0	179	0	0	0	0	0	0	0	0	179	0	0	0	0	0	0	179	0	359	0	0	0	0	0	0	359	717	0	0	0	0	0	0	0	179	0	0	0	179	0	359	0	0	0	0	0	0	0	0	0	0	179	179	0	0	0	0	0	0	179	0	179	0	359	0	0	0	179	0	0	0	0	0	359	0	0	179	0	0	0	179	179	179	0	0	0	0	0	538	0	0	0	0	0	0	0	0	0	0	0	0	0	359	0	359	0	538	359	0	0	0	0	179	0	0	0	0	179	0	0	179	359	0	0	0	538	0	0	359	0	538	0	179	0	0	0	0	0	0	0	0	0	0	179	179	0	0	179	179	0	0	0	179	179	179	0	0	179	0	0	0	0	179	0	0	0	0	0	0	0	538	0	896	179	0	0	0	0	0	0	0	0	0	0	0	359	0	0	0	179	0	0	0	0	0	179	0	0	0	179	0	0	359	0	0	0	179	179	0	0	0	0	0	0	0	0	0	0	0	0	0	0	0	179	179	0	179	0	0	359	179	0	0	0	0	179	0	179	0	0	0	179	0	0	0	0	179	0	538	0	538	179	0	0	0	0	179	0	179	0	0	0	0	0	538	0	0	179	0	0	0	0	0	0	0	179	0	0	179	179	0	0	0	0	0	0	0	0	0	0	0	0	179	0	538	0	0	0	0	0	179	359	0	0	0	0	179	0	0	0	0	0	717	0	179	0	0	0	0	179	0	0	179	179	0	0	0	0	0	0	0	359	896	538	179	538	179	0	0	179	0	0	179	0	0	0	0	0	0	0	0	0	179	0	179	359	179	0	0	0	896	179	0	179	0	179	0	0	0	0	0	0	179	0	0	0	0	0	0	0	179	0	0	0	0	179	179	0	0	0	0	0	0	0	0	0	0	179	0	0	0	0	0	0	0	0	0	179	0	0	0	0	179	0	0	0	179	0	0	0	0	0	0	0	0	0	0	0	0	0	0	0	179	0	0	0	0	538	0	0	0	0	0	538	359	179	359	717	359	0	0	0	0	0	179	0	538	0	0	179	0	0	0	0	0	179	0	0	0	179	179	0	179	0	0	0	0	179	0	0	0	0	0	179	179	0	0	0	179	0	0	0	0	0	0	0	0	179	0	179	0	179	0	0	0	0	179	359	0	0	0	0	0	0	0	0	359	0	0	0	0	0	0	359	0	0	0	179	0	359	0	0	0	0	359	359	0	179	179	0	0	0	0	0	179	0	0	0	359	0	0	0	179	0	179	0	179	0	0	0	0	179	0	179	0	0	179	0	0	0	0	0	0	0	0	0	0	0	0	0	0	0	0	0	0	0	0	179	0	359	179	359	0	179	0	0	0	0	0	0	0	0	0	0	0	0	0	0	0	0	0	0	179	179	0	0	0	0	0	0	0	0	0	0	0	0	359	0	0	0	179	0	0	0	0	0	0	179	0	0	0	0	0	0	0	0	0	0	0	0	0	0	0	0	0	0	0	0	179	0	0	179	0	0	0	0	0	0	0	0	0	0	179	0	0	538	0	179	0	0	179	0	0	0	179	0	0	179	179	0	0	179	359	179	179	0	0	0	179	0	0	0	359	179	0	0	0	179	0	0	0	0	179	0	0	179	0	0	538	0	0	179	359	0	0	179	179	0	0	0	0	0	0	359	0	0	0	179	0	0	0	179	0	0	179	179	0	538	0	0	0	0	0	0	0	0	0	179	0	0	0	0	179	0	0	0	0	0	0	0	0	0	179	359	179	359	0	0	0	359	0	538	0	0	0	0	0	0	0	0	0	538	0	0	0	0	0	179	0	179	0	179	179	179	0	0	0	0	0	179	0	0	0	359	0	0	0	0	0	0	0	0	0	359	359	0	359	0	0	179	0	0	179	0	179	359	0	0	0	0	0	0	717	0	0	179	0	0	0	0	359	0	0	179	0	179	179	359	179	0	0	0	0	179	0	0	0	0	179	0	0	0	0	0	0	179	0	179	0	0	359	0	0	0	0	0	0	179	0	0	0	0	179	0	0	0	0	0	0	0	0	0	0	179	0	0	0	179	0	0	179	179	179	0	359	359	538	359	0	0	179	0	179	0	0	0	0	0	0	0	0	0	0	0	0	0	0	0	0	359	0	538	0	179	359	0	179	359	0	179	0	359	0	179	179	0	0	179	0	0	0	179	0	0	0	0	0	0	359	0	0	0	0	179	0	179	0	0	0	0	0	0	0	0	359	0	0	0	0	0	0	0	179	0	0	0	0	0	0	0	0	0	0	0	0	179	0	0	0	0	0	0	0	359	0	179	179	0	0	0	538	179	359	0	0	0	0	0	0	179	1.25e+03	0	0	0	0	0	0	0	179	0	0	0	0	0	0	359	0	0	0	0	0	0	179	179	0	0	179	0	179	359	179	0	0	0	359	0	179	0	0	0	0	179	179	0	0	0	0	179	359	359	0	0	0	0	0	179	0	0	179	0	0	0	0	0	717	0	0	0	0	179	0	0	179	0	0	0	717	359	0	0	359	179	0	179	179	179	0	0	0	0	0	0	0	0	179	179	0	0	0	0	0	0	0	179	179	0	359	0	0	0	0	0	0	0	0	0	0	0	179	0	0	0	0	179	0	0	179	0	0	179	0	0	0	0	179	179	0	0	538	0	0	0	0	0	0	0	0	0	0	0	0	0	0	0	0	896	0	0	0	0	359	0	0	0	179	0	0	0	179	0	0	0	0	0	359	0	0	0	0	0	0	0	0	1.08e+03	0	179	0	0	179	0	0	0	0	0	0	0	0	0	0	0	0	0	179	179	0	0	179	0	0	0	179	0	0	0	0	0	0	0	359	0	0	179	0	0	0	0	0	359	0	0	0	0	0	0	0	0	179	0	0	179	0	0	0	179	179	179	0	359	0	0	179	0	0	0	359	0	359	0	0	0	0	0	0	0	359	0	0	0	179	179	0	0	0	0	0	179	179	0	0	359	0	538	0	0	0	0	0	0	0	179	179	359	179	0	0	0	0	0	0	179	179	538	0	538	0	0	179	0	179	538	0	0	0	0	359	179	0	0	0	179	179	0	0	179	179	0	0	179	179	179	0	0	0	179	0	179	0	0	0	0	179	0	0	179	359	0	0	0	359	0	179	0	0	0	0	0	179	0	179	0	0	0	0	0	0	0	179	0	0	0	179	0	179	359	0	0	0	0	0	0	179	0	0	0	0	0	0	0	0	0	0	0	0	179	179	0	0	538	0	179	179	359	179	0	0	0	0	0	179	179	359	0	0	179	0	0	359	0	359	0	0	179	179	0	0	0	0	179	179	0	359	0	0	0	0	0	0	179	0	179	0	0	0	179	179	0	0	0	0	359	0	0	0	0	0	179	179	0	0	179	538	0	179	0	179	359	0	0	0	179	0	0	359	179	179	0	0	179	0	0	0	179	359	179	0	359	0	179	0	0	0	0	179	179	0	0	359	359	0	0	0	0	0	0	0	359	359	0	0	0	0	359	0	0	0	0	0	179	0	0	0	0	179	0	0	0	179	0	179	179	0	0	179	179	179	0	0	0	0	179	0	0	0	179	0	179	179	359	538	179	359	538	0	0	0	0	0	0	179	0	0	0	0	0	538	0	359	179	717	179	0	0	179	0	179	0	0	0	0	179	0	0	0	0	0	0	0	179	0	0	0	0	359	0	0	1.43e+03	0	538	0	179	0	0	0	0	0	0	0	0	0	0	0	179	0	0	0	0	0	0	0	179	0	179	0	0	0	0	0	0	359	0	0	0	179	0	0	0	0	179	0	0	0	0	0	0	359	0	359	359	0	0	0	0	0	0	538	0	0	179	0	0	0	0	0	0	359	0	0	0	0	179	0	0	0	538	0	0	0	0	179	538	0	359	0	0	359	179	179	0	0	0	0	359	538	359	538	0	0	0	0	179	0	0	0	0	179	0	0	0	0	0	179	179	0	0	0	179	0	0	0	0	0	0	179	359	0	0	0	179	0	0	179	0	0	0	0	179	0	0	0	0	0	359	0	179	0	359	0	0	0	538	0	0	0	359	0	0	0	0	179	179	0	0	0	0	0	717	0	0	0	179	0	0	179	0	0	179	0	896	179	538	0	179	0	179	359	0	179	179	0	0	179	179	179	0	0	0	0	0	0	0	0	0	0	179	0	0	0	0	179	0	0	0	179	0	179	0	359	0	179	0	179	0	0	717	0	0	179	0	0	359	179	0	0	0	0	0	0	359	179	0	0	0	0	0	179	0	0	179	0	0	0	0	0	0	359	0	0	0	0	0	0	0	0	717	0	0	538	0	359	0	359	0	179	0	0	0	0	179	179	0	0	179	0	0	0	0	0	538	0	179	179	0	0	0	179	0	359	179	0	0	0	179	717	538	0	0	0	0	1.08e+03	0	0	179	0	0	179	0	896	0	359	179	0	0	0	717	179	0	0	0	0	0	0	0	538	0	179	0	0	0	0	179	0	0	359	0	0	0	0	0	0	179	0	0	0	0	179	0	0	0	359	717	0	0	0	0	0	0	0	0	0	179	0	0	0	359	0	0	0	0	179	0	0	0	0	0	359	0	0	0	0	359	0	0	0	538	179	0	0	0	179	179	0	538	0	179	0	0	359	0	0	0	0	0	179	0	179	0	359	0	0	0	0	0	538	538	0	0	359	0	0	179	0	0	179	0	179	179	359	0	0	0	179	0	0	359	0	0	0	0	0	0	0	0	0	0	0	0	0	0	0	0	0	0	179	0	0	0	0	0	0	0	0	0	0	0	0	179	0	0	0	0	0	0	0	0	0	0	0	0	0	0	179	359	0	359	0	0	0	0	0	0	179	0	0	0	0	0	0	0	0	0	0	0	0	0	0	179	896	0	179	0	359	0	0	0	0	359	179	0	179	0	0	0	359	179	0	0	179	0	0	0	179	0	179	0	0	0	0	0	179	0	538	0	0	179	0	0	538	0	0	179	179	0	0	0	0	0	0	0	0	359	0	0	0	0	0	179	0	359	0	179	0	179	0	0	179	0	179	0	0	0	0	0	0	179	0	179	179	0	0	0	0	0	0	179	0	0	0	0	179	0	0	0	0	359	0	0	0	359	179	0	0	0	179	0	0	0	0	0	179	0	0	0	0	0	0	0	0	0	0	0	0	0	0	0	0	179	0	0	179	0	179	0	0	0	0	0	179	179	0	0	0	0	0	0	0	0	0	0	0	0	0	0	179	0	0	0	0	359	0	0	0	0	179	0	0	179	179	0	0	0	0	0	0	0	179	0	0	0	0	0	0	0	0	179	0	0	0	0	179	0	179	0	0	179	0	0	0	179	179	179	0	0	0	0	179	179	0	0	0	0	0	0	0	0	0	0	0	0	0	0	0	0	0	0	0	0	0	0	0	0	0	0	0	0	0	0	0	179	0	0	0	0	359	0	0	0	0	0	0	0	0	0	179	0	0	359	0	538	0	0	359	0	0	0	0	0	0	179	0	0	179	0	0	0	0	0	0	0	359	0	0	0	0	0	359	0	0	0	0	0	0	0	896	0	179	0	0	179	0	0	359	0	359	179	0	0	0	0	0	359	179	0	0	0	0	0	0	0	0	0	0	0	0	0	0	0	0	0	179	0	0	0	0	0	0	0	0	717	0	0	0	0	0	0	0	0	0	179	0	0	0	0	179	0	0	0	0	0	0	179	179	0	179	179	179	0	0	179	0	0	538	0	179	0	0	179	0	538	0	0	0	0	0	0	0	0	0	0	0	0	0	0	179	0	359	0	179	359	179	0	0	0	0	0	0	0	0	0	0	0	0	0	0	0	179	0	0	0	179	0	359	0	179	0	0	359	0	0	0	0	179	0	359	179	0	179	0	0	0	179	0	538	0	0	0	0	359	179	179	896	0	0	0	179	0	0	0	0	0	0	0	0	0	179	0	0	0	0	0	0	0	0	0	0	179	179	0	179	0	0	0	0	0	0	0	359	179	0	359	0	0	0	179	359	179	0	0	179	0	0	0	0	0	0	538	0	0	359	0	0	0	179	0	0	0	179	538	359	0	0	179	179	179	0	0	0	0	179	0	0	0	0	0	0	359	0	0	0	0	0	0	179	0	0	0	0	538	0	0	0	0	0	0	0	538	0	179	538	0	179	0	0	0	0	179	0	179	1.25e+03	0	0	0	538	0	0	179	179	0	0	0	0	0	0	0	179	179	179	0	0	359	0	0	179	0	0	0	1.25e+03	0	538	0	0	0	179	0	0	0	0	179	179	0	179	0	0	359	0	0	359	896	179	0	179	179	359	0	0	538	179	0	179	0	0	179	0	0	0	0	359	0	0	0	0	0	0	0	0	359	0	179	538	0	179	0	359	0	0	0	0	0	0	179	0	179	0	179	179	0	0	359	0	0	0	0	0	0	0	0	0	0	0	0	0	0	0	0	0	0	179	0	0	0	0	359	359	0	179	0	0	0	0	0	0	0	179	0	0	0	0	0	0	179	0	0	0	179	179	0	0	0	538	179	0	0	0	0	0	0	0	0	0	0	0	0	0	0	179	179	179	179	179	179	0	0	0	0	179	179	0	0	0	0	0	0	0	0	0	0	0	359	0	0	359	0	359	0	0	0	0	0	538	0	0	0	0	0	0	0	0	0	0	0	0	179	179	359	0	0	179	0	0	0	0	0	179	0	0	0	0	179	0	179	0	0	0	0	179	179	0	0	0	0	0	0	0	0	179	0	0	0	0	0	0	0	179	0	0	0	0	0	359	0	359	0	0	0	179	0	359	0	359	0	0	0	179	0	0	0	0	0	0	0	179	0	0	0	0	0	0	0	0	0	0	0	0	179	179	0	179	179	0	179	0	0	179	0	179	179	179	179	0	0	0	179	0	0	0	0	179	359	0	0	0	179	0	0	0	179	179	0	0	0	0	0	179	0	0	179	0	0	0	0	179	0	0	0	0	0	538	0	0	0	0	538	0	0	179	0	179	0	179	0	179	0	0	0	0	179	0	0	0	179	0	0	359	0	0	179	717	0	179	0	179	0	0	0	0	0	0	179	179	0	0	179	179	0	0	179	0	0	0	179	0	359	0	0	0	179	0	179	179	359	359	0	0	0	0	0	0	0	0	0	0	359	538	0	0	0	0	0	0	0	0	179	0	179	0	0	179	359	0	0	0	0	0	0	0	0	179	0	0	0	359	179	0	0	0	0	0	0	0	0	0	0	0	0	0	179	179	0	0	0	179	0	0	0	179	0	0	0	359	0	0	0	0	179	0	179	179	0	0	359	179	0	0	0	0	179	0	0	0	179	179	179	0	0	0	538	0	359	179	179	179	179	179	359	0	0	0	0	0	0	0	0	0	0	179	0	0	0	179	0	0	0	179	0	0	179	0	359	0	0	0	0	0	0	0	179	0	1.25e+03	179	0	0	0	0	0	0	0	0	0	0	0	179	0	0	0	0	0	359	179	0	0	179	0	0	0	0	0	179	0	0	179	0	0	0	0	179	179	0	0	0	0	0	0	179	0	179	0	0	179	0	0	0	0	538	0	0	0	0	0	0	0	0	0	179	179	0	0	0	0	179	179	538	717	0	0	0	359	0	0	717	179	0	179	0	179	359	0	0	0	0	0	179	0	0	0	179	0	179	0	0	0	0	0	0	359	179	0	0	0	0	359	0	179	538	0	0	179	179	0	359	0	179	0	0	0	0	0	179	0	0	0	0	0	538	0	0	179	0	179	0	0	0	0	0	0	0	0	0	0	179	0	0	0	179	359	359	0	0	0	179	0	0	0	359	0	179	0	0	1.43e+03	0	0	0	0	0	179	0	0	0	0	0	0	0	0	0	0	0	0	0	359	0	0	179	0	0	179	538	0	0	538	0	0	0	0	0	0	0	0	0	0	0	0	0	179	0	0	359	0	179	0	0	0	179	0	0	0	0	0	359	0	0	0	0	0	179	0	0	0	0	0	0	0	0	0	0	0	0	0	179	0	0	0	0	179	0	0	0	0	0	0	0	0	0	179	0	0	179	0	896	0	179	359	0	717	359	0	0	0	0	179	0	0	179	0	0	0	0	0	0	0	0	538	179	0	0	0	359	0	0	359	0	0	0	0	0	0	179	0	0	359	0	179	1.08e+03	0	179	0	0	0	0	0	0	0	0	0	179	179	0	0	0	0	0	896	0	179	0	0	0	0	0	0	0	0	0	0	179	0	0	359	0	0	0	0	0	0	359	0	0	0	179	0	0	0	0	179	179	0	0	0	0	0	0	0	0	179	0	0	179	538	0	0	0	0	0	0	0	0	0	0	0	179	179	0	0	0	0	179	179	179	0	0	179	0	0	179	538	0	0	0	179	0	0	0	359	359	0	0	0	0	0	0	0	0	0	179	0	0	179	0	179	0	179	0	0	0	179	0	179	0	179	359	179	359	359	0	0	0	179	0	0	0	0	0	0	0	0	0	179	0	0	0	0	0	0	0	0	0	0	0	0	0	0	0	0	0	179	0	0	0	717	0	0	0	0	359	179	0	179	0	0	0	0	0	0	538	0	0	0	0	0	0	0	0	179	179	179	0	179	538	0	0	0	0	717	179	179	359	179	359	0	0	0	0	0	0	179	0	0	179	359	0	0	0	0	0	0	0	0	0	0	0	0	0	0	0	0	359	0	0	0	179	0	0	359	0	0	359	0	0	0	0	0	0	0	179	0	0	0	0	0	0	0	0	0	0	0	179	179	179	0	0	0	0	0	179	0	0	0	0	0	0	0	179	0	0	538	179	179	0	359	538	0	0	0	0	179	0	0	359	0	0	0	179	0	0	0	0	0	179	0	0	0	0	0	0	0	538	179	0	0	0	0	179	0	0	0	0	179	359	179	1.79e+03	0	179	359	0	0	359	0	0	359	0	179	179	0	179	0	0	179	179	0	0	359	179	0	0	0	0	359	179	0	179	0	179	0	359	0	179	179	179	0	0	0	0	0	0	0	179	179	0	359	0	179	0	179	0	0	0	0	179	0	0	0	179	0	0	0	179	0	0	179	0	0	0	0	0	179	179	179	179	0	0	179	359	0	0	0	179	179	0	0	0	0	0	179	0	0	0	179	0	0	0	0	179	0	0	0	359	0	0	0	0	0	0	0	0	0	0	0	0	179	0	179	359	0	0	359	179	0	1.08e+03	179	0	0	0	0	0	0	0	0	0	0	0	0	0	0	0	0	359	0	0	179	0	0	0	359	0	0	0	359	359	0	179	0	0	717	0	0	0	0	359	0	179	0	179	0	0	0	0	0	0	0	0	0	0	179	0	359	179	0	0	0	0	0	0	0	0	0	0	0	0	179	0	0	0	0	0	0	0	0	0	0	179	0	0	179	179	0	0	0	0	0	0	179	0	0	179	0	0	0	0	0	0	179	359	179	0	0	0	0	179	179	179	0	0	0	0	0	359	179	0	0	0	0	179	0	179	0	0	0	0	0	0	0	0	0	0	359	0	0	0	0	179	179	0	0	179	0	0	538	0	0	0	0	0	0	0	0	0	179	0	0	0	0	0	0	0	359	0	0	0	0	0	0	0	359	179	0	0	179	0	0	0	0	0	0	0	0	0	0	0	179	0	0	179	0	0	0	179	0	0	0	0	0	0	0	0	0	179	0	0	0	0	0	0	359	0	0	0	359	0	0	0	0	0	0	179	359	0	0	179	359	0	0	179	0	0	0	717	0	0	0	0	0	0	179	179	179	0	0	0	538	0	179	179	0	0	0	0	0	0	0	0	0	179	0	179	359	0	179	1.61e+03	0	179	0	0	0	0	0	0	0	538	0	0	179	538	0	0	0	0	0	0	0	179	0	0	359	0	538	179	0	0	0	0	0	0	0	0	179	0	0	0	0	0	538	0	0	179	0	0	0	0	179	0	359	0	0	0	0	0	0	0	0	179	0	0	179	179	179	0	0	359	0	359	0	0	0	359	0	179	0	0	0	0	0	0	0	179	0	0	538	0	0	0	179	0	0	359	0	359	0	0	0	0	179	0	0	0	0	359	179	0	179	359	0	179	0	717	0	359	0	179	0	179	0	359	0	0	0	179	0	0	0	179	0	0	0	0	0	0	0	0	0	179	179	0	0	0	0	0	0	0	0	0	0	0	0	359	896	179	0	0	0	0	0	179	0	0	0	538	0	0	0	0	0	0	0	179	0	0	0	0	0	0	179	0	0	0	0	0	0	0	0	0	0	0	0	0	0	359	0	0	0	0	359	179	0	0	0	0	0	359	0	0	0	179	179	0	0	0	0	0	0	0	0	0	0	0	0	0	896	0	179	0	0	0	0	179	0	0	0	0	0	0	0	0	0	179	0	179	0	179	179	179	179	0	0	179	0	0	0	0	359	179	179	717	0	0	179	0	179	0	179	0	0	179	0	0	0	0	538	179	179	0	179	0	0	0	179	0	0	179	0	359	896	359	0	0	0	0	0	538	0	179	0	0	0	0	0	0	0	0	0	0	0	0	0	179	538	179	179	0	359	0	359	0	0	0	0	0	0	0	0	0	0	0	0	0	0	0	0	0	0	0	0	0	0	0	0	179	0	0	179	0	0	0	0	179	0	0	179	0	359	0	0	0	0	0	0	0	0	0	0	0	0	0	0	0	0	179	0	179	0	0	0	0	0	359	0	179	0	0	179	0	0	0	179	0	0	359	0	359	0	359	0	179	179	0	0	179	717	0	0	0	179	359	179	0	0	538	0	0	0	0	179	179	0	0	179	0	179	0	0	179	0	0	0	179	0	0	0	179	0	0	0	179	0	0	0	179	0	359	0	0	179	538	179	179	0	0	0	0	0	0	359	179	0	0	0	0	0	0	0	0	0	0	179	0	0	0	0	0	0	0	0	0	0	0	0	0	179	0	0	179	179	538	0	0	0	0	0	0	0	179	0	0	179	0	0	179	0	0	0	0	0	0	0	179	179	359	0	0	359	538	0	0	0	179	359	0	0	179	0	0	179	0	0	0	0	0	0	0	0	538	0	0	0	0	0	0	0	0	179	179	0	0	0	0	0	359	0	0	0	0	179	0	0	0	0	0	0	0	0	0	0	179	0	0	0	0	0	0	179	0	0	359	0	0	0	0	0	0	0	0	179	0	0	0	0	0	0	0	0	0	0	0	179	0	0	359	0	0	359	0	0	0	0	0	0	0	0	0	0	0	0	0	0	0	179	0	0	0	0	0	0	0	0	179	0	0	0	0	538	0	0	538	0	0	0	359	0	0	0	0	0	0	0	359	0	0	359	0	359	0	0	0	0	0	0	538	0	359	0	0	0	0	0	0	179	0	359	179	0	359	179	179	0	0	0	179	0	0	0	0	0	359	179	179	179	179	0	0	0	179	0	0	0	0	0	0	0	0	0	0	0	0	0	0	0	0	0	0	0	0	179	0	0	0	0	0	0	179	0	0	0	0	0	179	0	0	0	179	0	359	0	0	0	0	179	0	0	0	0	0	0	179	0	0	359	0	0	0	0	0	0	179	0	0	0	0	0	0	179	0	0	0	0	0	0	179	0	0	0	0	0	0	179	0	0	179	0	0	359	359	0	179	179	538	0	0	0	0	359	0	0	0	0	538	359	0	0	359	0	0	179	359	0	0	538	0	0	0	0	0	359	179	0	0	0	0	179	0	0	179	0	0	0	359	0	179	0	717	0	0	0	0	0	0	0	179	0	0	0	0	359	0	179	0	0	0	179	0	0	0	0	359	0	0	0	179	0	0	0	0	0	179	0	179	0	0	179	179	717	0	0	179	717	0	179	0	0	179	179	0	0	0	179	0	0	0	0	538	179	0	0	179	179	0	0	0	0	359	0	359	359	538	0	179	0	0	0	0	0	0	0	0	0	179	0	0	0	0	0	717	0	359	0	0	179	0	0	0	359	179	359	179	0	538	0	0	0	0	0	0	0	0	0	179	0	0	0	179	0	0	179	0	179	179	0	0	0	0	0	0	359	0	0	0	0	0	179	179	0	0	0	0	0	0	179	179	0	0	0	0	0	0	0	0	0	0	0	0	0	179	0	0	0	179	0	0	179	0	359	0	0	0	179	0	179	0	0	179	0	0	0	179	359	0	179	0	179	179	179	0	0	0	179	0	0	0	0	538	179	359	179	179	179	0	0	359	0	359	0	0	0	0	0	0	179	0	0	179	0	359	0	0	0	0	179	0	0	179	359	359	0	0	0	0	0	0	359	0	0	179	179	0	179	0	179	0	0	0	0	0	0	0	0	0	538	0	0	0	0	0	0	179	0	179	0	179	359	0	0	0	0	0	359	0	0	359	0	179	0	0	0	0	0	0	0	0	0	0	0	0	0	0	0	0	0	0	0	0	0	0	0	0	0	0	0	0	179	0	0	0	179	0	0	0	0	179	0	359	179	0	179	0	0	0	0	0	538	0	359	0	179	0	717	0	0	0	0	0	0	0	0	179	0	359	0	0	0	0	538	359	0	359	0	179	0	0	0	179	0	0	0	538	0	0	0	0	0	0	0	179	359	0	179	0	0	0	179	0	359	0	0	0	0	0	0	179	0	0	0	359	0	0	0	0	0	0	0	0	0	0	0	0	0	0	359	179	0	0	0	0	0	179	0	0	0	0	0	0	179	0	0	0	179	0	0	0	0	0	0	359	0	0	0	0	0	179	0	0	717	0	0	0	0	0	538	0	179	0	0	0	179	179	0	0	0	0	0	0	0	179	0	179	179	179	0	359	0	0	0	0	0	179	179	0	0	179	0	179	0	0	0	179	0	0	0	0	0	0	0	0	0	179	0	0	0	0	0	179	0	0	0	0	179	0	0	0	359	0	179	179	179	359	0	0	0	179	0	0	179	359	359	538	0	538	0	179	179	0	538	0	179	0	179	359	0	0	179	0	359	359	359	0	0	0	0	179	359	0	0	0	179	0	0	0	179	179	0	179	0	0	0	0	0	538	0	896	0	0	0	0	359	0	179	0	0	179	0	0	0	0	0	0	359	0	0	179	0	0	0	179	0	0	0	0	717	359	179	0	0	0	0	359	0	0	0	0	0	179	0	0	0	0	0	0	0	0	0	0	0	0	179	717	0	0	0	359	0	0	0	359	0	0	179	0	0	0	179	0	0	0	179	359	0	359	0	179	0	0	0	0	179	179	0	0	0	0	0	0	0	0	179	359	0	0	0	0	0	0	0	0	0	0	179	0	0	359	0	0	179	0	538	0	0	0	0	179	0	0	179	0	0	0	179	0	0	0	0	0	179	0	0	179	0	0	0	179	0	0	0	0	0	0	0	0	359	0	0	359	0	0	179	0	359	0	179	0	0	359	0	0	179	0	0	359	0	359	0	0	0	0	0	0	359	0	179	179	0	0	0	0	0	0	179	0	0	0	0	0	0	0	0	0	0	179	538	0	0	0	0	359	0	0	179	0	538	0	179	0	0	0	179	359	0	0	538	0	359	179	179	0	0	179	0	0	179	0	0	0	0	0	0	0	0	179	179	0	0	0	0	0	0	0	0	0	0	0	0	0	359	0	0	0	179	0	0	0	0	0	0	0	0	0	538	0	0	0	0	0	0	0	179	359	179	0	359	0	0	0	0	0	0	0	538	0	0	0	0	0	0	179	0	0	0	0	0	0	0	0	0	0	179	0	179	0	179	0	0	0	0	0	179	179	0	179	0	0	0	0	0	0	0	179	0	179	0	0	0	0	0	0	0	0	179	0	0	0	0	0	0	538	0	0	0	0	0	0	0	0	0	717	0	0	0	0	0	179	0	0	0	0	0	0	0	359	179	1.08e+03	0	0	359	0	0	0	0	0	179	0	179	0	0	0	0	0	359	359	0	0	0	179	0	179	0	0	0	0	179	0	0	0	359	0	359	0	0	0	179	179	179	0	0	538	359	0	0	0	0	717	0	0	179	0	0	0	0	179	0	0	0	0	0	0	179	0	0	0	359	0	0	0	0	0	0	0	0	0	0	359	0	0	0	0	179	179	179	0	179	179	179	179	0	179	0	0	0	179	179	0	0	0	179	0	0	0	0	0	0	359	0	359	359	0	179	359	179	0	0	0	0	0	0	179	0	0	359	0	359	0	179	0	179	0	359	0	0	179	179	0	179	0	0	896	0	0	0	179	0	0	0	538	0	0	0	179	0	179	717	179	0	0	179	0	0	179	179	359	0	0	0	179	179	0	0	0	538	0	0	0	359	179	0	179	0	538	179	0	179	0	0	179	0	179	0	0	0	179	0	0	179	0	0	0	359	0	0	0	179	0	0	0	0	0	0	0	0	179	0	0	0	359	179	359	179	179	0	0	179	0	0	0	359	0	0	179	0	179	179	538	0	0	0	0	179	717	179	359	0	0	0	0	0	0	0	0	0	0	0	0	0	0	0	0	0	0	0	0	0	0	0	0	0	0	0	179	0	0	179	0	0	359	0	0	179	179	0	359	179	0	0	0	359	538	0	0	0	0	0	179	0	0	179	0	0	0	179	0	179	0	0	0	179	0	179	0	179	0	896	359	0	0	0	179	0	0	0	538	0	896	0	0	179	0	179	0	179	0	0	0	0	0	0	0	0	359	0	0	0	179	0	359	179	0	179	0	359	0	179	0	179	179	0	0	0	0	179	0	0	0	0	0	0	0	0	0	0	0	179	179	179	0	0	0	179	0	0	0	0	0	0	0	0	0	0	179	0	0	0	0	0	179	0	896	179	359	0	179	538	179	179	538	0	0	179	0	0	0	0	179	179	0	179	0	179	0	0	0	0	359	0	179	0	0	0	0	0	0	0	0	0	179	0	0	0	179	0	0	0	0	0	0	0	0	359	359	896	0	0	0	0	0	0	359	0	179	179	179	0	0	0	179	0	0	0	179	0	0	0	0	0	0	538	0	0	179	359	0	0	0	0	0	0	359	0	0	0	0	179	0	0	0	0	179	0	0	179	0	0	179	0	0	0	0	0	359	179	0	0	0	359	0	179	0	0	359	0	0	179	0	0	179	179	179	0	0	0	0	0	0	359	0	0	0	0	0	0	359	0	0	0	0	0	0	0	179	0	538	0	0	0	0	0	0	0	179	0	0	0	0	0	359	179	0	0	0	359	359	0	0	0	0	0	359	0	0	0	0	0	0	0	0	179	179	179	0	0	0	179	359	0	179	0	0	179	0	179	0	0	179	0	0	0	0	179	359	179	179	359	0	179	0	0	0	0	179	0	0	179	0	359	0	0	0	0	538	0	0	0	0	0	0	0	0	0	0	359	0	0	0	0	0	896	538	0	179	0	179	0	0	0	0	0	0	0	717	179	0	0	0	359	0	179	179	0	0	896	0	0	179	0	359	0	179	179	0	0	179	0	359	0	0	0	179	0	0	0	0	179	0	179	0	0	0	0	0	0	359	179	0	0	0	0	0	0	0	0	0	179	0	0	0	0	0	0	0	179	359	179	0	179	0	0	0	0	0	0	0	0	179	0	0	0	0	0	179	359	0	0	538	0	0	0	0	0	0	0	179	0	0	0	0	0	0	0	0	0	179	0	179	179	0	179	0	179	0	0	0	0	0	0	0	179	359	0	0	0	0	0	179	0	538	0	0	0	0	0	0	0	179	0	0	0	179	0	0	0	0	359	0	0	0	0	0	0	0	179	359	0	0	0	0	0	0	0	0	0	0	0	0	0	0	0	179	0	0	0	0	0	179	179	0	0	0	0	0	179	0	0	717	359	0	0	0	0	0	0	538	0	0	0	359	0	0	179	179	179	0	0	0	0	0	0	0	0	179	0	896	1.08e+03	0	179	0	179	0	0	359	0	0	179	0	0	179	179	0	0	359	0	0	717	0	0	0	179	179	0	179	179	0	179	0	538	359	359	0	179	0	179	0	0	179	0	0	0	0	0	179	0	0	0	0	0	0	179	0	538	0	0	0	179	0	0	0	0	179	0	179	0	179	359	0	179	0	0	179	0	179	179	0	0	0	0	0	179	0	0	0	0	0	179	0	0	0	0	0	0	0	179	717	0	0	179	0	179	0	0	0	0	179	0	0	179	0	0	0	0	0	538	0	0	0	0	0	0	0	0	0	0	0	359	0	0	179	538	0	179	179	0	179	0	0	179	0	0	0	0	0	179	0	0	0	0	179	0	0	0	0	0	0	0	0	179	0	359	0	0	0	0	717	0	0	0	359	0	0	0	0	0	0	0	0	359	0	179	0	0	359	0	0	0	0	0	0	0	359	179	0	0	0	179	0	0	0	0	0	179	179	179	0	0	0	0	179	0	0	359	0	0	0	0	0	359	0	0	0	0	0	0	0	179	0	0	0	0	0	0	0	0	179	0	0	0	0	0	0	0	0	359	0	0	0	179	0	0	0	0	0	179	0	0	179	0	0	0	0	0	0	0	0	0	0	0	0	179	0	0	179	0	0	0	0	0	0	179	0	0	179	0	0	0	179	0	1.08e+03	0	0	179	0	179	0	0	0	0	179	0	0	0	359	0	359	0	0	1.08e+03	0	0	179	359	0	179	0	0	0	0	179	0	0	179	538	0	0	0	179	717	0	0	0	179	359	0	0	0	0	179	179	0	0	0	179	359	0	0	179	359	0	179	0	0	0	179	0	179	0	0	0	0	538	179	0	0	179	717	0	0	0	0	0	179	0	179	0	0	179	0	359	0	0	0	179	0	179	0	0	0	359	0	0	179	0	0	359	359	179	0	0	0	0	0	179	0	0	359	0	0	0	0	179	0	179	179	0	0	0	0	717	179	179	179	179	0	179	359	0	0	538	538	179	0	179	179	0	0	0	179	0	179	0	179	0	0	0	0	0	0	0	0	0	179	0	0	0	0	0	0	0	179	0	0	0	179	0	359	0	0	0	0	0	0	179	0	359	0	717	0	0	0	0	0	179	0	0	179	0	0	0	179	359	0	0	0	0	1.43e+03	0	0	0	0	0	0	359	0	0	0	0	0	179	179	179	0	0	0	0	0	179	0	0	0	0	359	179	0	0	179	0	0	0	0	0	0	0	179	0	0	0	0	0	179	179	0	179	0	0	0	179	0	0	0	0	0	179	0	0	717	359	0	0	0	0	0	0	0	0	0	0	179	0	0	0	0	0	359	0	0	0	0	0	0	0	0	179	0	0	0	0	359	0	0	0	717	0	0	0	0	0	0	0	0	0	0	0	359	0	0	0	0	0	359	179	0	0	0	0	179	179	0	359	538	179	179	179	0	0	0	0	179	0	0	0	0	538	0	0	0	0	0	0	0	0	0	0	179	0	0	0	0	0	0	0	0	0	0	0	359	0	0	179	0	0	179	179	179	0	0	0	0	359	0	0	0	359	717	179	0	0	0	179	179	359	0	179	0	0	179	179	0	0	0	179	0	0	0	0	179	179	0	0	0	359	0	359	359	0	0	0	0	0	0	0	0	179	0	0	179	0	179	0	0	359	0	0	0	0	0	0	0	0	179	0	0	0	0	0	179	0	0	0	0	179	0	0	0	179	0	0	0	0	0	0	0	538	0	0	0	0	179	0	179	0	0	0	0	0	1.79e+03	0	0	179	0	359	0	0	179	0	0	0	0	0	0	0	0	0	0	0	0	179	0	179	0	0	0	0	0	179	359	0	359	0	0	0	0	179	0	179	0	0	179	0	179	0	0	0	359	0	1.08e+03	0	359	0	0	0	0	0	359	0	538	0	0	0	0	359	0	0	538	0	179	179	0	0	179	0	0	0	0	0	0	179	179	0	179	0	0	0	0	0	0	0	179	0	0	0	0	179	0	0	0	179	0	179	0	0	0	0	179	0	359	179	0	0	179	538	0	0	0	0	0	538	0	0	179	717	0	0	0	0	0	359	0	538	0	0	0	179	0	179	0	0	0	359	179	359	179	179	0	0	0	359	0	0	0	0	0	359	0	0	0	0	0	0	0	0	0	0	179	0	0	0	0	0	0	0	0	179	0	0	179	0	0	0	0	0	0	179	0	0	0	179	1.08e+03	0	0	0	0	179	179	0	0	0	359	0	0	179	717	0	179	359	0	0	359	0	0	0	0	0	0	0	0	0	0	179	179	0	0	0	179	0	179	0	0	896	0	359	0	179	0	0	0	0	0	0	179	0	0	0	538	0	0	0	179	0	0	0	0	0	0	0	0	179	179	0	0	0	179	0	0	0	0	359	179	0	179	0	0	0	359	0	179	179	0	0	179	359	0	0	179	0	0	0	0	0	0	179	0	0	0	0	0	0	179	0	179	179	0	0	0	0	179	0	0	0	0	0	0	0	0	0	0	179	359	179	0	0	0	0	0	359	179	0	0	179	0	0	0	359	0	0	179	0	0	179	0	359	179	0	0	0	0	0	0	0	179	0	0	0	0	0	0	896	0	0	179	0	0	0	359	0	179	0	0	0	0	179	0	0	0	0	0	0	179	0	0	359	179	179	0	359	0	0	0	0	0	0	0	0	179	0	0	179	0	0	0	0	0	0	0	0	0	0	179	0	0	179	0	0	0	0	0	538	0	0	0	0	0	0	0	0	0	717	0	179	0	0	0	359	179	0	0	359	0	359	0	179	0	0	0	0	0	0	0	0	0	0	0	0	0	179	0	179	0	0	179	0	0	0	717	0	359	0	0	0	179	0	179	896	359	0	359	179	0	0	0	0	0	359	0	0	717	0	0	179	0	179	0	0	179	179	0	0	0	359	0	0	0	0	0	359	179	0	0	0	0	179	0	0	0	179	538	0	0	0	0	0	0	0	0	0	0	359	0	179	0	0	359	0	0	0	0	179	0	0	896	179	538	0	179	179	0	179	359	0	179	1.25e+03	179	538	359	0	0	0	0	0	179	0	0	359	179	0	0	0	538	0	0	0	179	0	179	0	179	0	179	0	359	538	538	179	0	359	179	0	0	0	0	0	0	0	0	0	0	0	0	0	179	0	0	0	0	0	179	179	179	0	0	0	179	0	538	0	0	0	0	0	179	179	179	538	0	0	0	0	359	0	0	0	0	0	0	179	179	0	0	359	0	717	179	179	359	0	0	179	179	0	0	179	0	179	0	0	179	179	0	0	0	179	0	0	0	717	359	538	0	179	179	0	0	0	0	0	0	0	0	179	179	179	179	0	0	179	0	0	0	0	179	538	0	0	179	0	0	0	0	0	0	0	538	0	179	179	179	0	0	717	0	0	0	0	0	179	179	0	538	0	0	0	179	179	0	0	0	0	179	179	0	179	0	0	0	0	538	0	179	0	0	0	0	0	0	0	0	0	0	0	0	0	179	0	538	0	179	0	0	359	359	359	0	0	0	0	538	179	0	179	0	0	0	179	0	0	0	359	0	717	179	359	538	0	0	1.25e+03	0	0	359	0	179	0	0	0	0	0	179	0	179	0	0	0	359	0	0	179	0	0	0	0	0	0	0	0	0	0	0	0	0	0	179	359	0	0	0	359	179	0	0	0	359	0	179	179	0	179	0	0	0	0	359	0	0	0	179	0	0	538	0	0	359	0	179	0	179	0	0	179	179	0	0	0	0	179	0	0	179	0	0	359	179	179	0	0	0	0	179	0	538	359	0	359	179	179	0	0	0	0	896	0	0	538	0	0	0	179	0	0	179	0	0	0	0	0	179	0	359	538	0	179	0	179	0	0	0	0	0	0	0	0	179	0	0	359	1.08e+03	359	0	0	0	179	179	359	359	0	179	0	0	0	0	538	717	359	179	359	179	0	0	179	359	0	0	0	179	179	359	0	0	0	0	179	359	0	0	0	0	0	0	359	0	0	538	179	0	0	0	179	0	179	0	0	0	0	179	179	179	0	179	0	179	0	0	0	0	0	0	179	179	359	179	0	0	0	0	0	0	0	0	0	0	0	179	179	179	179	179	0	0	179	0	0	0	0	179	0	0	0	0	179	359	0	0	0	179	179	0	179	0	0	179	0	0	0	179	179	179	179	179	0	0	0	179	0	0	0	179	0	179	359	0	0	538	0	0	0	0	179	0	0	0	0	0	0	0	0	0	359	179	0	179	359	0	0	0	0	0	0	0	0	0	179	179	0	179	359	0	717	179	179	0	0	0	0	0	0	179	0	0	0	0	0	179	0	0	0	0	0	0	0	0	359	179	0	179	0	0	0	0	0	0	0	0	179	0	179	0	0	0	359	0	179	0	0	0	0	0	0	0	0	0	0	0	0	179	0	0	0	0	0	359	0	0	359	0	0	179	0	179	0	0	0	0	179	179	0	0	0	0	717	0	179	0	0	0	0	0	0	0	179	538	0	359	179	0	0	0	0	179	0	0	0	0	0	179	0	179	0	0	0	0	0	0	0	179	0	179	179	359	0	0	0	0	0	0	0	359	0	0	0	0	179	179	0	179	0	538	0	0	0	179	179	0	538	0	0	359	359	0	0	179	0	179	179	0	0	179	0	0	0	0	0	0	0	0	0	0	0	0	0	538	0	0	179	0	538	0	0	0	0	179	0	0	359	0	0	359	179	0	359	0	0	0	179	0	179	0	0	0	179	179	0	717	538	0	0	0	0	0	538	0	0	0	0	0	0	0	179	0	0	0	0	538	0	0	0	179	359	0	0	0	179	0	179	0	0	179	0	0	0	0	0	0	0	179	0	179	0	0	0	0	179	0	0	179	0	0	179	179	0	0	0	0	0	717	0	0	0	0	0	0	0	179	0	0	0	0	0	0	0	179	0	0	0	179	0	0	179	0	0	0	0	359	359	0	179	0	0	0	0	179	179	0	0	0	0	0	0	179	0	0	0	179	179	179	0	0	0	179	179	0	0	0	0	179	0	0	0	0	0	717	0	0	179	0	0	179	0	0	0	0	0	0	0	0	0	179	0	179	0	359	0	0	0	0	0	0	359	0	0	0	0	0	0	0	359	179	179	0	0	0	0	0	0	0	0	179	0	0	717	0	0	0	0	179	0	0	0	0	538	0	0	179	179	538	0	0	0	0	0	0	0	0	359	179	179	0	0	0	0	0	0	538	179	0	0	0	0	179	0	179	0	0	0	179	0	0	179	0	0	0	0	0	359	0	179	538	0	359	0	0	0	0	0	0	538	359	179	896	0	0	0	0	0	179	179	0	0	0	0	0	0	0	0	0	0	0	0	0	0	0	0	0	0	0	538	359	0	179	0	359	0	0	179	0	0	0	0	0	0	0	0	0	179	0	0	0	359	0	0	0	0	179	179	0	0	0	0	0	0	538	0	359	179	0	0	179	0	0	0	0	0	0	538	179	0	0	0	0	0	0	0	0	179	0	0	359	0	179	0	0	0	0	538	359	0	179	0	359	0	179	359	896	0	0	359	0	0	0	179	0	0	0	0	0	0	179	179	0	0	0	0	179	179	0	0	0	0	0	179	0	0	0	0	0	179	0	0	0	0	0	0	0	0	0	0	0	0	0	0	0	359
noncancer_plasma	0	252	0	0	0	0	0	252	0	0	0	0	0	0	0	0	252	0	0	0	0	0	0	0	0	0	0	0	0	505	252	0	0	0	252	0	0	0	252	0	0	0	0	0	0	0	0	252	0	0	0	0	0	0	0	252	0	0	0	0	0	0	0	0	0	0	0	0	0	0	252	252	0	0	0	0	505	0	0	252	0	0	0	0	0	0	0	0	0	0	0	0	0	0	0	0	0	0	252	0	0	0	252	0	0	0	0	0	0	252	0	0	505	0	0	0	0	0	252	0	0	0	505	0	0	0	252	0	0	252	505	0	252	0	0	0	0	0	0	0	252	505	252	0	0	0	0	0	757	0	0	757	0	0	0	0	0	0	252	0	252	0	0	0	0	0	0	0	0	0	0	0	0	252	0	0	0	0	0	0	252	0	0	252	0	505	0	0	0	0	0	0	0	252	252	252	0	0	0	0	0	0	0	0	0	0	0	0	252	0	0	252	252	0	252	0	0	0	252	0	0	0	0	0	252	0	0	0	0	0	0	0	0	0	0	0	0	505	0	0	252	0	0	0	0	0	0	0	0	0	0	0	0	0	0	0	0	0	0	0	0	0	0	0	0	0	0	0	0	757	0	0	0	505	0	0	0	0	0	0	252	0	0	0	0	505	0	0	0	0	252	0	757	0	505	0	0	0	0	0	0	0	0	0	252	0	0	0	0	0	0	0	0	0	0	0	0	0	0	0	0	0	0	0	0	0	0	0	252	0	252	0	0	505	0	0	0	252	0	0	0	0	0	0	0	0	0	0	0	0	0	0	0	0	0	0	0	252	0	0	0	0	0	0	0	0	0	252	252	0	0	0	0	0	0	757	0	0	252	0	0	0	0	0	0	0	0	0	0	1.01e+03	252	0	0	252	0	0	0	252	0	0	0	0	0	252	0	0	757	0	0	0	0	0	0	0	0	0	0	0	0	0	0	0	252	0	0	0	0	252	0	0	0	0	0	0	0	0	0	0	0	0	0	0	0	0	252	252	252	252	0	0	0	0	0	0	0	0	252	0	0	0	0	252	252	0	0	0	252	0	0	0	0	252	0	0	0	0	0	0	252	0	0	0	0	252	0	0	0	0	0	0	0	0	252	0	0	0	0	0	252	0	0	0	0	0	0	0	0	0	0	0	252	252	0	0	0	0	0	0	0	252	0	0	505	252	0	0	0	0	0	0	505	0	0	0	0	0	252	0	0	0	252	0	0	252	0	252	0	0	0	0	0	0	0	0	0	252	0	505	0	0	252	0	0	0	0	0	0	0	0	252	0	0	0	0	505	252	0	0	0	0	0	0	0	0	505	252	0	0	0	0	0	252	0	252	0	0	252	0	0	0	252	0	252	0	0	252	252	0	0	0	0	0	252	0	0	0	0	252	0	0	0	0	252	0	252	0	252	252	0	0	252	0	0	0	505	0	0	252	0	0	0	0	0	252	0	1.01e+03	0	0	252	0	252	0	0	0	0	0	252	0	0	505	0	0	0	0	0	0	0	252	0	252	0	0	0	252	0	252	0	0	0	0	0	0	0	252	0	0	0	0	0	0	0	0	252	0	1.01e+03	0	0	0	0	252	0	505	0	0	0	0	0	0	0	252	0	0	0	0	0	0	757	0	0	0	252	0	0	0	0	0	0	0	0	505	0	0	0	0	0	0	505	0	0	0	0	0	0	0	0	0	252	0	0	252	505	0	0	0	0	757	0	252	252	0	0	252	0	252	0	252	252	0	0	0	252	0	0	0	0	0	0	252	0	0	0	0	0	0	0	0	252	0	0	0	0	252	0	0	0	0	0	0	0	0	252	0	0	0	0	252	252	0	0	0	0	0	1.26e+03	505	252	0	0	0	0	0	0	0	0	0	0	0	0	0	252	0	0	0	0	252	0	0	0	0	0	252	0	0	505	0	0	0	0	0	0	252	0	505	0	0	0	0	0	0	0	0	0	0	0	0	0	0	0	0	0	0	0	0	0	252	252	252	0	0	0	252	0	0	0	0	0	0	0	0	252	0	0	0	0	0	0	252	0	0	0	0	0	0	0	0	0	0	0	0	505	252	0	0	252	0	0	0	0	0	252	505	0	0	252	0	0	0	505	0	0	252	0	0	252	0	0	0	0	757	252	0	0	0	0	0	0	252	0	0	0	0	0	252	0	0	0	0	252	252	0	0	0	0	0	0	0	0	0	0	0	0	0	0	0	0	0	0	252	0	0	0	0	0	0	0	0	0	0	0	0	252	0	252	0	0	0	0	0	0	0	0	505	252	0	0	0	252	0	0	252	252	252	0	0	252	252	0	0	0	0	0	505	0	0	505	0	0	0	0	0	0	0	0	252	0	0	252	0	0	0	0	252	252	252	0	0	0	252	0	0	0	0	0	0	0	0	0	0	0	0	252	0	0	0	0	0	757	0	0	0	0	0	0	0	0	0	0	0	0	0	0	252	0	252	0	0	0	0	0	252	0	0	0	0	0	0	0	0	0	0	0	0	0	0	505	0	252	0	0	0	0	0	0	252	0	0	0	252	0	0	0	0	0	0	0	0	0	0	0	0	0	0	0	0	0	252	0	0	505	0	0	0	252	0	0	0	505	0	252	252	0	505	0	0	0	0	0	0	505	0	252	0	0	0	0	252	252	0	0	0	0	0	0	252	0	0	0	252	0	0	0	252	252	0	0	0	0	0	0	0	505	0	0	0	0	0	0	0	0	0	0	0	0	0	0	0	252	0	0	0	0	252	0	0	0	0	0	0	0	0	0	0	252	0	0	0	0	757	0	0	0	0	0	252	0	505	0	0	252	0	0	0	0	0	0	0	0	0	0	0	0	252	0	0	0	0	0	0	0	0	0	505	0	0	505	0	0	252	0	0	0	0	0	252	0	0	0	0	0	0	505	0	0	0	0	0	0	252	505	252	0	252	252	0	0	0	0	0	252	0	252	0	0	252	0	252	505	0	0	0	0	0	252	0	0	0	0	0	0	0	0	0	0	252	0	252	252	0	0	0	0	252	0	0	0	0	0	0	0	0	0	0	0	0	0	0	252	0	0	0	0	0	0	0	252	0	505	0	252	0	0	0	0	252	0	0	0	0	252	0	0	0	0	0	0	252	252	0	0	0	0	252	0	252	252	252	505	0	252	0	252	0	252	0	252	0	252	252	0	0	0	0	0	505	0	0	0	0	252	0	0	0	0	0	0	252	0	252	0	0	505	252	0	252	757	0	0	0	0	0	0	0	0	252	0	0	505	0	0	0	0	0	0	252	0	0	0	0	0	0	0	0	0	252	0	0	0	0	0	252	0	252	0	0	0	252	0	0	0	0	252	252	0	505	0	252	252	505	0	0	0	0	252	757	0	0	0	0	0	0	0	0	0	0	0	0	252	0	0	0	0	505	0	0	252	0	0	0	0	0	0	0	0	252	0	0	0	0	252	0	252	0	0	0	252	0	0	252	0	0	0	0	0	0	0	0	0	0	0	0	0	0	252	0	0	0	0	0	0	0	0	252	0	0	0	0	0	0	252	0	252	0	0	0	252	0	0	0	505	252	0	0	0	252	0	252	0	0	0	0	0	505	0	0	0	0	0	0	0	252	0	0	0	0	0	0	0	0	505	0	0	252	252	0	0	0	0	252	0	0	0	0	0	0	0	252	0	0	0	0	0	0	0	0	0	0	0	0	0	252	252	0	252	757	252	0	0	0	0	0	0	0	0	0	0	0	0	0	0	252	0	0	0	252	0	252	0	0	0	0	0	252	0	0	0	0	0	0	0	0	0	0	0	252	0	252	0	0	0	0	0	0	0	0	252	0	0	0	0	0	0	0	0	0	0	505	252	252	0	0	252	0	0	0	0	0	0	0	0	0	0	0	0	0	0	0	0	0	252	0	0	252	0	505	0	0	0	0	0	252	0	0	0	0	0	0	0	0	252	505	0	0	0	0	0	252	0	0	0	252	252	0	252	0	0	0	0	0	0	0	0	0	0	0	252	0	0	0	252	0	505	0	252	0	0	0	252	0	0	252	0	0	0	0	0	252	757	0	0	0	252	0	0	0	0	252	505	252	0	505	252	0	0	0	0	505	0	252	252	0	0	0	0	0	757	0	0	0	0	0	0	0	505	505	0	0	0	0	0	0	0	0	0	0	0	0	0	0	0	0	505	0	0	0	0	0	0	0	0	0	0	0	0	0	252	252	0	0	0	252	0	0	0	0	0	0	0	0	0	0	0	0	505	0	0	0	0	0	0	0	0	0	0	0	0	0	0	0	505	0	252	252	0	0	0	0	0	0	0	0	0	0	252	0	0	0	0	0	0	0	0	252	0	0	0	0	252	0	757	0	0	0	0	0	252	0	0	0	0	0	0	0	0	0	0	0	0	0	252	0	0	0	0	252	505	0	0	505	505	505	0	252	252	0	0	0	0	0	0	0	252	252	0	0	0	0	252	0	0	0	252	252	252	757	0	0	252	0	252	0	0	0	0	0	757	252	0	0	252	0	252	0	0	1.01e+03	0	0	0	0	0	0	252	0	0	0	505	0	0	252	252	0	0	0	0	0	0	0	252	0	0	0	252	0	252	0	0	0	252	0	0	0	0	0	252	0	0	252	0	0	0	0	0	0	0	0	0	0	0	0	0	0	252	0	0	0	0	0	0	0	0	252	0	0	0	0	252	0	252	0	0	0	505	0	0	0	0	0	0	0	0	0	0	0	0	0	0	0	0	0	252	0	0	0	0	0	0	0	0	0	0	252	0	0	252	0	0	0	0	0	0	0	0	252	0	0	0	0	252	0	0	0	252	0	0	0	0	0	0	505	0	0	0	505	0	252	252	0	252	0	0	0	0	0	0	0	0	757	0	0	252	0	252	0	0	252	0	0	0	0	0	0	252	0	0	0	0	252	0	505	0	252	0	0	0	0	0	0	0	252	252	505	0	0	0	0	0	0	0	0	0	0	0	252	252	0	252	0	252	0	0	0	0	252	0	0	0	0	252	0	0	0	0	252	0	0	0	252	0	0	0	0	0	252	0	0	0	0	0	0	0	0	252	0	0	0	0	252	0	0	252	0	252	0	0	0	0	0	0	252	0	252	0	0	0	0	0	252	0	252	0	0	252	0	0	0	0	505	0	0	252	252	252	252	0	252	0	0	252	0	0	0	0	0	0	0	0	0	0	0	0	0	0	0	0	0	0	0	252	0	0	0	252	0	0	0	0	0	252	0	0	0	0	252	0	0	0	252	0	0	0	0	0	252	0	0	0	0	0	0	0	0	0	0	0	0	0	0	0	0	0	0	0	0	0	0	0	252	0	0	505	0	0	0	0	0	252	252	505	0	0	0	0	0	0	252	252	252	252	0	0	252	0	252	0	0	505	0	0	0	0	0	252	0	252	0	252	0	0	0	0	0	0	0	0	252	0	505	252	252	0	0	0	1.01e+03	0	0	0	252	0	0	252	0	0	0	0	252	0	0	252	0	1.01e+03	252	0	0	252	252	252	0	0	0	0	0	0	0	0	0	0	0	0	0	0	252	252	0	0	0	252	0	0	0	0	0	505	0	0	505	252	0	0	0	0	0	252	0	0	0	0	0	0	0	505	0	252	0	0	0	252	0	0	0	252	0	0	0	757	252	0	0	0	0	0	0	0	0	0	0	252	0	252	757	0	0	0	0	0	0	0	0	0	0	0	0	252	0	0	0	252	252	0	0	0	252	0	0	252	252	505	0	0	252	0	0	0	252	0	0	0	505	0	0	252	0	0	0	0	0	505	0	0	0	0	0	0	0	252	0	0	0	0	0	757	0	0	757	757	0	0	0	0	0	252	0	252	252	0	0	0	0	0	505	0	252	252	252	252	0	0	0	0	0	252	0	0	0	0	505	0	0	0	0	0	0	0	0	0	0	757	0	252	0	0	0	0	0	0	0	0	0	0	0	252	0	0	0	0	0	252	252	0	252	0	0	252	0	0	0	0	0	0	0	0	0	0	0	0	252	0	0	0	0	0	0	0	0	0	0	252	0	0	0	505	0	0	0	0	0	505	252	252	0	0	0	0	0	0	252	0	0	252	0	0	0	0	0	0	0	0	0	252	0	0	0	0	0	0	252	0	0	0	0	252	0	0	252	0	0	0	252	0	0	0	0	0	252	0	0	505	0	252	0	0	0	0	0	0	252	0	252	252	0	0	0	0	0	0	0	0	0	252	0	0	252	0	0	0	0	0	0	0	252	0	0	252	252	505	0	0	0	0	0	0	0	0	0	0	0	0	252	757	0	0	505	0	0	0	0	252	0	0	0	0	0	0	0	0	0	0	0	0	0	757	252	0	0	0	0	0	0	0	0	0	252	0	0	0	0	0	252	0	0	252	0	0	0	0	252	0	0	0	0	0	0	505	0	0	505	0	0	0	252	0	0	0	252	0	0	0	0	0	0	0	505	0	0	0	0	252	0	0	0	0	0	0	0	0	0	0	505	0	252	505	0	252	0	505	0	0	252	0	0	0	0	0	0	0	0	0	0	0	0	252	252	0	0	0	0	0	0	0	0	0	0	0	0	0	252	0	0	0	0	0	0	252	0	0	0	0	0	0	252	252	0	0	252	0	0	252	505	0	505	0	0	0	252	0	252	505	0	0	0	0	0	0	0	0	0	252	0	0	0	0	0	0	0	0	0	0	0	0	0	0	0	0	0	0	252	0	252	0	252	0	0	0	0	0	0	0	505	0	0	252	0	252	0	0	0	0	0	0	0	0	0	0	0	0	0	252	505	0	0	0	252	0	0	252	0	0	0	0	0	0	0	0	0	0	0	0	0	0	505	252	505	0	252	0	0	0	0	0	0	0	0	0	0	0	252	0	0	0	0	0	0	252	0	252	0	0	0	0	252	0	0	0	0	0	252	0	0	0	0	0	0	0	505	0	252	0	0	0	0	0	0	0	0	252	252	0	0	0	0	0	0	0	0	0	0	0	0	0	0	0	252	0	0	0	0	0	252	505	252	0	505	0	0	0	0	0	252	0	0	0	0	0	0	252	0	0	0	0	0	0	0	0	0	0	0	0	252	0	0	0	252	0	0	0	0	0	0	0	505	0	252	252	252	0	252	0	252	0	0	0	0	0	0	0	0	0	0	0	0	0	0	0	0	252	0	0	0	0	0	0	505	0	0	0	0	0	0	0	0	0	0	0	0	0	0	0	0	0	0	252	0	0	0	0	505	0	0	505	252	0	0	0	0	252	0	0	0	0	0	0	0	252	252	505	252	252	252	252	252	0	0	0	0	0	0	0	0	505	0	0	0	0	0	0	0	0	252	0	0	0	0	252	0	0	0	0	0	0	0	252	0	0	252	0	0	0	0	0	252	252	0	252	252	0	0	0	252	0	0	0	0	0	0	0	0	0	0	0	0	0	0	252	0	0	505	0	0	0	252	0	0	0	0	0	0	505	505	0	0	0	0	0	0	0	0	252	0	0	505	0	0	0	252	0	0	0	252	0	0	0	252	0	0	0	0	0	0	0	0	0	0	0	0	0	0	252	0	0	0	0	0	0	0	0	252	0	252	505	0	252	0	252	505	0	0	1.01e+03	0	0	0	505	252	0	0	0	0	0	0	0	505	0	0	0	0	757	252	0	252	0	0	0	0	0	0	0	0	252	0	0	252	0	252	0	0	252	252	505	0	252	252	0	0	0	0	252	0	0	0	252	0	0	757	252	0	252	252	252	0	0	0	0	0	0	0	252	0	252	0	252	0	0	0	0	0	0	0	252	0	0	0	0	0	0	0	0	0	0	252	252	0	0	0	0	0	0	252	252	252	0	0	0	0	0	0	0	0	0	0	0	0	0	0	0	0	0	0	0	0	0	252	0	0	0	0	0	0	0	0	0	0	0	252	0	0	505	252	0	0	0	0	0	0	252	252	0	0	252	0	0	252	0	0	0	0	0	0	252	0	252	0	0	0	252	0	0	0	0	0	252	0	0	0	0	0	0	0	0	0	0	0	0	0	0	0	0	0	0	0	0	252	252	0	0	0	252	0	0	0	0	0	505	252	505	252	505	0	252	1.01e+03	252	0	0	0	0	0	0	0	0	0	0	0	252	0	0	0	0	0	0	0	252	0	0	0	252	252	0	0	0	0	252	252	0	0	1.01e+03	0	0	252	0	0	252	0	757	0	0	0	0	252	0	0	0	0	0	0	0	252	0	0	0	252	0	757	252	0	252	0	0	0	252	252	0	0	0	252	0	0	0	0	0	0	757	0	0	0	0	0	0	0	252	0	252	0	0	252	252	0	0	0	0	0	0	0	0	0	252	0	0	0	0	0	0	0	0	0	0	252	0	0	252	0	0	252	0	0	0	0	0	0	0	0	0	252	0	252	0	0	0	0	0	0	252	252	0	252	0	0	252	0	505	0	0	0	252	505	0	252	0	0	0	0	252	0	0	252	0	0	0	0	252	0	0	0	0	0	0	0	0	0	0	0	0	0	252	0	0	252	0	0	252	0	0	0	505	0	0	0	0	252	0	252	0	0	0	0	505	0	0	0	252	0	0	0	0	0	0	505	0	0	0	0	252	252	0	0	0	0	0	505	0	505	505	0	0	0	0	0	505	0	0	252	0	0	0	0	0	0	0	252	0	0	0	0	0	505	0	1.01e+03	252	252	0	0	0	0	0	252	0	0	252	0	252	252	757	0	0	252	0	0	0	0	0	0	0	0	505	0	252	0	0	0	0	0	0	0	0	252	252	0	252	0	252	0	252	0	252	0	505	0	0	0	0	0	0	0	0	0	0	0	0	252	0	0	0	0	0	252	0	0	0	252	0	0	505	0	0	0	0	0	252	252	505	0	505	0	252	0	0	505	0	252	0	0	0	0	252	0	0	252	0	0	0	0	0	0	0	0	252	0	0	0	0	0	0	0	0	252	0	0	0	0	252	0	252	0	0	252	0	0	0	252	0	0	0	0	0	252	0	0	252	0	0	0	0	0	0	0	0	252	252	0	0	0	0	0	0	0	252	0	0	0	0	0	252	0	0	0	0	0	0	0	0	0	0	0	0	0	0	0	252	0	0	0	0	252	0	0	252	0	252	252	0	0	0	0	252	252	252	0	0	252	0	252	0	252	505	252	252	252	252	757	0	0	0	0	0	0	0	0	0	0	0	252	0	0	252	0	0	0	0	252	0	0	0	0	252	505	252	0	0	0	0	0	0	0	0	0	0	0	0	0	0	252	0	0	757	0	0	0	0	0	0	0	0	0	252	505	0	505	0	0	0	252	0	0	0	0	252	0	0	252	0	0	252	0	505	0	252	0	0	0	0	0	0	0	0	0	252	0	0	0	505	252	505	0	252	252	252	252	0	0	1.01e+03	0	0	0	0	252	0	0	0	0	0	0	0	0	0	0	0	0	0	0	0	0	0	0	252	0	0	252	0	0	0	252	0	0	0	0	0	252	0	505	252	0	252	0	0	0	0	252	0	252	0	0	0	0	252	0	0	252	252	0	0	252	0	0	252	0	0	0	0	0	757	505	0	0	0	0	0	0	252	0	0	0	252	0	0	0	252	0	0	0	505	0	0	0	505	252	0	505	0	0	0	0	0	0	0	0	0	0	0	0	0	0	0	505	0	0	0	0	0	0	0	0	0	0	0	0	0	0	0	0	252	0	252	0	0	252	0	0	0	0	0	252	0	0	0	0	252	0	0	0	252	0	0	0	0	0	505	0	0	0	0	0	0	0	0	0	0	0	0	0	0	252	505	0	0	0	0	252	0	0	0	0	252	0	0	252	0	0	0	252	0	0	757	252	0	0	0	0	0	0	0	252	252	0	0	0	0	252	0	0	0	0	0	0	252	0	0	0	0	0	252	0	0	252	0	0	252	0	0	0	0	0	0	0	0	252	505	0	0	0	0	0	0	0	0	252	0	0	0	0	0	0	0	0	0	0	0	252	0	1.26e+03	0	0	0	252	0	505	0	0	0	0	0	0	0	0	0	0	0	0	0	0	252	0	0	0	0	0	0	0	252	0	252	0	0	252	0	0	0	0	0	0	1.01e+03	0	0	0	0	0	0	505	252	0	0	1.01e+03	252	0	505	0	505	0	505	0	0	252	0	0	0	0	252	0	0	0	0	0	0	252	0	0	0	0	252	0	0	0	252	0	0	0	0	0	0	0	0	0	0	0	0	0	0	0	252	0	0	0	0	0	0	0	0	252	0	0	0	0	0	0	0	0	0	0	505	0	0	0	0	252	0	0	0	0	0	1.51e+03	0	0	252	0	757	0	0	252	505	0	0	0	0	0	252	0	0	0	0	0	0	0	0	252	0	0	252	0	0	0	505	0	252	0	0	0	252	0	252	0	0	252	0	0	0	0	252	0	252	252	0	0	0	0	252	0	0	0	0	0	0	0	505	0	252	505	0	0	0	0	0	0	0	252	0	252	252	0	0	0	0	0	505	0	0	0	0	0	0	0	0	0	0	0	757	252	0	0	0	0	252	0	0	252	0	0	0	0	252	0	0	757	0	0	0	0	0	0	0	0	0	0	0	252	0	0	0	0	0	252	757	0	0	0	0	252	252	0	0	0	252	252	0	0	0	0	0	0	0	0	252	0	0	0	252	0	0	0	0	0	252	0	0	252	252	0	0	0	0	505	0	0	0	0	0	505	252	252	0	0	0	0	0	252	757	0	0	0	0	0	0	0	0	757	0	505	0	0	0	0	252	0	0	0	0	0	0	1.01e+03	505	0	0	0	0	0	0	505	0	0	0	0	505	252	252	0	252	0	505	0	0	0	0	0	0	252	252	505	252	0	0	757	252	252	0	252	757	0	0	252	0	505	0	0	0	0	0	0	0	252	0	252	0	0	0	0	0	0	0	0	757	0	0	252	0	1.51e+03	0	0	252	505	0	252	252	0	0	0	0	252	0	0	505	0	1.01e+03	0	0	0	0	505	0	0	0	0	0	0	0	0	0	505	0	0	0	252	252	0	0	0	0	0	0	0	252	252	252	252	252	0	0	0	0	0	252	252	252	0	0	0	0	0	0	0	0	0	0	0	0	0	252	0	0	0	0	252	252	0	252	0	505	252	252	252	0	252	0	252	0	0	0	252	0	0	0	757	0	0	0	0	252	0	0	0	0	252	0	0	0	252	0	505	1.01e+03	0	0	0	0	0	252	0	0	0	0	0	0	0	0	0	0	0	0	0	0	0	0	0	0	0	252	252	757	0	0	0	0	0	252	252	0	0	0	0	0	0	0	0	0	0	252	252	0	0	0	0	0	0	0	505	0	0	0	252	0	0	0	252	0	0	0	0	0	0	252	0	0	252	0	0	0	0	0	252	505	0	0	0	252	0	0	252	0	0	252	0	0	0	252	0	0	0	252	0	252	0	757	252	0	0	252	0	0	0	0	252	0	0	505	252	0	0	0	0	0	505	252	0	505	505	0	0	0	0	0	252	0	0	0	252	0	0	0	0	252	0	0	0	252	252	252	0	0	0	0	0	0	0	0	0	252	0	0	0	0	0	0	252	505	0	0	0	252	0	0	0	0	0	0	0	0	0	0	0	0	0	0	0	252	0	252	0	0	252	252	0	0	0	0	0	0	0	0	0	0	252	0	0	252	0	0	0	0	0	0	0	0	0	0	0	0	0	0	0	0	0	0	252	0	0	252	0	0	0	252	0	0	0	0	505	252	0	0	252	0	0	505	252	0	0	0	0	252	0	0	0	0	0	0	0	0	0	0	0	0	0	0	0	0	0	0	252	0	0	252	505	0	252	0	0	0	252	0	0	0	252	0	0	0	0	0	0	0	0	0	0	0	0	0	0	0	505	252	0	252	0	505	252	505	0	505	0	0	0	0	505	0	0	252	0	0	0	0	0	0	0	0	0	0	0	0	0	252	0	0	0	0	0	0	0	252	0	0	0	0	0	0	252	252	0	0	0	0	252	0	0	0	0	0	0	0	0	0	0	0	0	0	0	0	505	0	0	252	0	0	0	252	0	0	252	0	0	0	0	0	0	505	252	252	505	0	0	252	0	0	0	0	0	0	252	0	0	252	0	0	0	252	252	0	252	252	252	252	0	0	0	252	0	0	252	0	0	0	0	0	0	252	0	0	0	0	252	0	0	0	0	0	0	0	0	252	0	0	0	0	0	0	0	0	0	252	0	0	0	252	0	0	252	0	0	252	0	0	0	0	0	0	0	252	0	0	0	0	0	0	0	0	0	0	252	0	0	252	0	0	252	0	0	252	0	0	252	0	0	0	0	0	0	252	0	0	252	252	0	252	0	0	252	0	0	0	0	0	0	252	0	0	505	0	0	252	0	0	0	0	0	0	0	252	252	0	0	0	0	0	0	0	0	505	0	252	0	0	505	0	252	0	0	252	0	0	0	0	0	0	0	0	0	0	505	0	252	0	505	0	0	505	0	0	0	252	0	0	0	505	252	0	0	0	0	0	0	0	0	505	252	252	0	0	0	0	252	757	0	0	0	252	0	0	0	0	252	252	0	0	252	0	0	0	0	0	0	0	0	0	0	0	0	0	0	0	505	0	252	0	0	0	0	0	0	0	0	252	0	0	0	252	0	252	0	0	0	252	0	0	0	0	252	505	0	757	0	0	0	0	0	0	252	0	0	0	252	0	0	0	0	252	0	252	0	0	505	252	0	0	252	0	0	0	0	0	252	252	0	252	252	0	0	252	0	0	0	0	0	0	0	0	0	0	252	0	252	505	0	0	0	0	252	0	0	0	0	505	0	0	252	0	0	0	0	0	0	0	252	0	0	0	0	0	0	0	252	0	252	0	0	0	0	252	0	0	252	505	505	0	0	252	0	252	0	0	0	0	0	0	0	0	0	0	252	0	0	0	0	0	0	0	0	0	0	0	0	0	252	0	0	0	252	0	0	0	0	252	0	0	252	0	252	0	252	252	0	0	0	252	0	0	0	0	0	0	0	0	0	0	0	0	0	0	0	0	0	0	0	0	0	0	0	0	0	0	0	0	0	0	0	0	0	0	0	0	0	252	0	252	0	0	0	0	0	252	252	0	0	0	0	252	0	252	0	0	252	252	0	0	252	505	252	0	0	0	0	252	505	252	252	0	0	0	505	0	0	0	0	0	252	0	0	252	252	0	0	252	0	0	0	0	0	0	0	0	757	0	0	0	0	0	0	0	0	0	252	0	252	0	252	0	0	0	0	0	0	0	0	252	252	252	0	0	0	0	1.26e+03	0	0	505	252	252	0	0	0	0	0	0	0	0	0	252	0	0	252	0	0	0	0	0	0	0	0	505	0	0	0	0	0	505	0	0	0	0	0	0	0	0	0	252	0	0	0	0	0	0	0	0	252	0	0	0	0	0	0	0	0	0	0	252	505	0	0	0	0	0	0	0	252	252	252	0	0	0	252	0	505	0	0	0	0	252	0	0	252	0	252	252	0	0	0	0	0	0	0	0	0	0	0	0	0	0	0	0	0	0	0	0	0	757	252	0	252	0	0	0	252	0	0	0	0	0	0	252	0	0	252	252	0	0	0	0	505	0	252	0	505	0	252	0	0	0	0	0	252	0	0	0	0	252	0	0	0	0	0	252	252	0	252	0	0	0	252	0	0	0	252	0	0	0	0	252	0	252	0	0	0	0	0	252	0	0	0	0	0	0	0	505	0	252	0	252	0	0	0	0	0	0	0	252	0	0	0	0	0	0	0	0	505	252	0	0	0	0	0	0	0	0	0	252	0	0	252	0	0	0	0	252	0	0	0	0	252	0	0	0	252	252	0	0	0	252	252	0	252	505	0	0	0	0	252	252	0	505	0	0	757	505	252	0	0	505	0	0	0	0	0	0	0	252	0	252	252	0	0	0	0	252	0	252	252	0	252	252	252	0	0	252	252	252	0	252	0	0	0	0	252	0	0	252	0	0	0	252	252	0	0	0	0	0	0	0	0	0	0	0	0	0	0	252	0	0	0	252	0	0	0	252	252	252	0	0	0	252	0	0	0	0	0	0	0	252	252	252	0	505	0	252	0	0	0	0	0	0	0	0	0	0	252	252	0	0	0	252	0	0	0	252	252	0	0	0	252	0	0	252	0	0	252	0	0	252	0	0	505	252	0	0	0	0	0	252	252	0	0	0	0	0	0	0	0	0	0	0	505	252	0	2.78e+03	0	0	0	0	252	0	252	252	0	0	252	0	252	0	0	0	505	252	0	0	0	757	252	0	252	0	252	0	0	0	0	0	0	0	0	0	252	252	0	0	0	0	505	0	252	0	0	0	0	0	0	0	252	0	0	0	0	0	0	252	0	0	0	0	757	0	252	0	0	0	0	252	252	252	0	0	0	0	252	0	252	0	0	0	0	0	505	0	0	252	0	0	505	0	0	0	0	0	0	0	252	0	0	0	0	252	0	0	0	252	0	505	0	252	0	0	0	252	0	0	0	0	0	0	0	0	0	0	0	0	0	0	0	0	0	0	0	0	0	0	0	252	0	0	252	0	0	252	0	0	0	0	0	0	252	252	0	0	0	0	0	0	0	252	0	0	0	0	0	0	0	0	252	0	252	0	0	0	252	0	0	0	505	0	0	505	0	0	0	0	0	0	0	0	252	0	0	0	0	757	0	252	0	0	252	0	252	0	0	0	0	0	0	0	505	0	0	0	0	0	0	252	0	252	252	0	0	252	0	0	252	0	0	252	0	0	0	0	252	0	0	252	0	0	757	757	0	252	0	0	0	0	0	0	0	0	0	252	0	0	252	0	0	252	0	0	0	0	0	0	252	252	252	0	252	0	0	0	0	0	0	0	0	0	0	0	252	0	252	0	252	0	0	0	0	0	1.01e+03	0	0	0	0	0	0	252	0	0	252	0	0	0	0	252	0	0	0	0	0	0	0	252	0	0	0	0	0	252	0	0	0	0	0	0	0	252	0	0	0	0	0	0	0	0	0	0	0	252	0	0	252	0	252	0	0	0	0	0	0	0	0	252	0	0	505	252	0	0	0	0	252	0	252	252	252	0	0	0	0	505	252	0	0	0	1.01e+03	0	0	0	0	0	0	0	0	0	0	0	0	0	252	0	0	0	0	757	0	252	0	252	252	0	0	0	0	0	252	0	0	0	0	505	0	0	0	0	0	0	252	757	0	252	0	0	0	252	0	0	0	0	0	505	0	252	0	505	0	0	252	0	0	0	1.01e+03	0	0	0	0	0	0	0	0	0	0	0	505	0	252	0	0	0	0	0	0	0	0	0	252	0	505	0	0	252	0	0	0	0	505	0	0	252	0	0	252	505	505	0	0	505	0	0	252	0	0	0	0	505	252	252	0	0	0	1.26e+03	0	252	0	252	0	0	0	252	0	252	0	0	0	0	0	0	0	0	252	0	0	0	252	0	0	0	252	0	0	0	0	0	0	252	0	0	0	0	0	0	0	252	252	0	0	0	0	252	0	0	0	0	0	0	505	0	0	0	0	0	252	0	0	505	0	0	0	0	0	0	0	0	0	0	0	0	0	0	0	0	0	0	252	0	0	757	0	252	252	0	0	252	252	0	0	0	0	252	0	0	0	505	0	0	505	252	0	0	0	0	252	757	0	0	0	0	0	505	0	0	757	0	0	0	0	0	0	252	252	0	0	252	0	252	252	0	0	0	252	0	252	0	0	252	0	0	0	0	252	0	0	252	252	0	0	0	0	0	0	252	0	0	0	0	252	0	0	0	505	0	0	0	0	0	0	252	0	0	0	0	757	252	0	0	0	0	252	0	252	0	0	0	0	0	252	252	0	0	0	0	0	505	0	0	252	252	252	0	0	0	0	0	0	0	0	0	0	0	0	252	0	252	0	0	252	0	0	0	0	252	757	252	0	0	0	0	252	0	0	0	0	0	0	0	505	0	252	0	0	0	0	252	0	0	0	0	505	252	0	505	0	0	0	0	0	252	0	252	252	0	0	0	252	0	0	0	0	0	0	0	0	0	0	0	0	0	252	0	252	0	0	0	0	0	0	252	0	0	0	0	252	0	0	252	252	0	0	0	0	0	0	0	0	252	0	0	0	0	0	0	0	0	0	0	0	0	0	252	252	252	0	0	0	0	0	252	0	0	0	0	0	0	505	252	0	0	252	0	0	0	252	0	0	252	0	0	0	0	0	0	757	0	0	252	0	0	0	0	0	0	0	0	0	0	0	0	0	252	0	252	0	0	0	0	0	0	252	0	252	0	0	0	0	0	0	0	252	0	252	0	0	0	0	0	0	0	0	252	0	252	505	0	0	252	0	0	0	0	0	0	0	0	0	0	0	0	0	0	0	252	0	0	0	252	0	0	0	0	0	0	0	0	0	1.01e+03	0	0	757	0	252	0	0	252	0	0	0	0	252	0	0	252	0	0	252	0	0	252	252	252	0	252	0	505	0	0	0	0	252	505	252	252	0	252	0	252	252	0	0	252	0	0	0	0	0	0	0	252	505	0	0	0	505	0	0	252	0	0	0	0	0	0	0	252	0	0	0	0	0	0	0	0	0	252	505	505	0	0	0	252	0	252	0	0	0	0	252	0	0	0	0	0	252	0	0	0	0	757	0	505	0	0	505	0	0	0	252	252	0	252	0	0	0	0	0	0	505	0	0	0	0	505	0	505	0	0	0	0	0	0	0	0	0	0	1.01e+03	0	252	0	0	0	0	252	505	0	0	0	0	0	252	0	0	0	0	0	0	505	252	0	0	252	0	0	0	0	0	252	252	0	0	0	0	0	252	505	0	252	0	0	505	0	0	0	0	0	0	0	252	0	505	0	0	0	0	0	0	0	252	0	0	0	0	0	0	0	0	0	252	757	0	0	0	252	0	252	0	0	0	252	252	0	0	0	0	0	505	0	252	252	0	0	0	0	0	0	0	0	0	0	505	252	0	0	0	0	0	0	757	505	0	0	0	252	0	757	0	0	0	252	0	0	0	252	0	252	252	252	0	505	0	0	0	0	0	0	0	0	0	505	0	0	252	0	0	0	0	0	0	252	0	0	0	0	0	0	0	0	0	0	0	0	0	252	0	0	0	0	0	0	0	0	0	505	0	0	0	0	0	0	0	0	0	0	0	252	0	0	0	0	0	0	0	0	0	0	0	0	252	252	0	0	0	0	0	252	505	505	0	0	0	252	0	0	252	0	0	0	0	252	0	252	0	252	0	0	252	505	505	252	0	0	0	0	0	0	0	0	0	0	0	0	0	0	0	0	0	0	252	0	0	0	0	252	0	0	0	0	0	252	0	0	0	0	0	252	0	0	0	0	0	0	0	0	505	0	0	505	252	252	0	0	0	0	0	0	505	0	0	0	0	0	0	0	0	0	0	0	505	0	252	505	0	505	0	0	0	0	0	252	0	0	0	0	252	0	0	0	0	0	0	0	0	0	0	0	0	0	0	0	0	0	252	0	252	252	0	252	0	0	0	0	0	0	0	0	0	252	505	0	0	0	252	252	0	0	0	0	0	0	252	252	757	0	0	0	0	252	252	0	0	0	0	0	0	0	0	252	0	0	0	0	0	0	0	0	252	0	252	0	0	0	0	0	0	0	252	0	252	0	0	0	0	252	0	0	0	0	0	0	0	252	0	0	0	0	0	0	0	0	252	0	0	0	252	0	0	0	0	0	0	252	0	505	252	0	0	0	0	0	0	0	0	0	0	252	0	0	0	0	0	0	0	0	0	0	252	0	252	0	0	252	0	0	0	252	0	0	0	505	0	0	0	0	0	505	0	0	0	0	505	0	0	0	0	0	0	0	0	0	252	0	0	0	0	0	0	0	505	252	0	0	252	0	0	252	0	252	0	252	0	0	0	0	252	0	0	252	252	0	0	0	0	0	252	252	0	0	252	0	252	252	505	0	0	252	0	252	252	0	0	252	0	0	0	0	0	252	0	0	0	0	0	0	0	0	252	0	0	0	0	0	0	0	0	0	0	0	0	0	0	0	0	0	0	0	252	0	0	0	0	0	0	0	0	0	0	0	0	0	0	0	252	0	0	252	252	0	0	0	0	0	0	0	0	0	252	0	252	0	0	252	0	0	0	0	252	0	0	505	0	505	252	0	0	0	252	0	0	0	252	757	0	0	252	0	0	0	0	0	0	0	0	0	252	0	0	0	0	0	0	0	505	0	0	0	252	0	0	252	0	505	0	0	0	0	0	0	0	0	252	505	0	252	0	0	505	0	0	252	252	252	1.77e+03	0	0	0	0	0	0	0	252	0	0	0	0	0	0	0	0	0	0	0	0	0	0	0	252	0	0	0	0	0	0	252	252	252	0	0	0	252	252	252	1.01e+03	0	0	0	0	0	0	505	0	0	0	0	0	0	252	0	505	0	0	505	0	0	0	505	505	252	0	0	0	252	0	0	0	0	252	0	0	0	0	0	505	0	0	0	252	0	0	252	0	505	252	0	0	0	0	0	0	252	0	252	0	0	0	0	0	0	0	0	0	0	0	0	0	0	252	0	0	0	505	505	0	0	757	0	0	0	252	505	0	0	252	0	252	0	0	0	0	252	0	0	0	0	0	0	0	0	252	0	252	0	0	0	0	757	0	0	0	0	252	0	252	0	252	0	0	0	0	0	0	0	0	252	0	0	0	252	252	0	0	0	252	0	505	0	0	0	0	252	252	0	252	252	0	0	0	0	0	252	0	0	252	0	0	0	0	0	0	252	0	252	0	0	0	0	0	0	0	0	0	0	0	252	0	252	0	0	0	0	0	0	0	0	0	505	0	0	757	757	252	0	252	0	0	0	0	0	505	0	757	0	252	0	0	0	0	0	0	0	0	0	0	0	0	252	0	0	0	0	252	0	0	0	0	252	0	0	0	252	252	0	0	252	252	0	0	0	0	0	252	0	0	0	0	505	0	0	0	252	0	252	505	505	0	0	0	0	252	252	0	0	0	252	0	0	0	252	0	0	0	0	0	0	0	0	0	0	252	0	0	0	252	0	0	0	0	0	0	0	0	0	0	252	0	0	0	0	0	0	0	0	505	0	0	0	0	252	0	0	0	0	252	252	0	0	252	0	0	0	252	505	0	505	252	0	0	0	505	0	0	505	0	252	0	0	0	0	0	0	0	0	0	252	0	252	0	0	252	0	0	252	0	505	252	0	0	0	505	0	0	0	252	0	0	0	0	0	0	252	0	252	0	0	757	252	0	252	757	757	252	0	0	0	0	252	0	0	0	505	252	252	0	252	0	0	0	0	252	0	0	252	0	252	0	252	0	0	0	0	0	0	252	252	0	252	0	252	0	0	0	0	0	0	0	0	0	0	0	252	0	0	0	252	0	0	0	252	0	1.01e+03	0	252	252	757	505	252	0	0	0	0	0	0	0	0	505	0	0	0	505	0	0	0	0	0	0	0	0	1.51e+03	252	0	0	252	0	0	0	0	0	0	0	0	0	0	0	252	0	0	0	0	0	757	0	0	0	505	0	0	0	0	0	0	0	0	252	0	0	252	0	0	0	0	0	0	0	0	0	0	0	0	0	0	0	505	0	2.78e+03	0	0	0	0	0	0	0	0	0	252	0	252	0	0	252	0	0	0	0	0	0	0	0	0	252	252	0	0	0	0	0	0	0	252	0	0	0	0	252	252	0	0	0	0	757	0	505	0	0	0	0	0	0	0	0	0	505	252	252	252	0	0	0	0	252	505	0	0	0	0	0	252	0	0	252	0	0	0	0	0	0	0	505	0	0	505	252	0	0	0	0	0	0	252	252	252	0	0	0	0	0	252	0	0	0	0	0	0	505	252	0	0	0	0	0	0	252	252	0	0	0	0	252	252	252	0	0	0	0	252	0	757	0	0	252	0	0	252	0	252	0	252	252	0	0	0	0	0	0	0	252	757	0	0	0	0	0	0	252	0	0	0	0	0	757	0	0	0	0	0	0	0	0	0	0	0	0	0	757	0	0	0	0	505	0	0	0	0	0	0	0	0	505	0	0	0	0	0	0	0	0	0	0	0	0	0	0	0	0	0	0	0	0	0	252	252	252	0	0	0	0	0	0	0	0	0	0	0	0	0	252	0	0	757	0	252	0	0	252	0	0	0	0	0	0	0	0	0	0	0	0	0	0	0	0	252	252	0	0	252	0	505	0	252	0	252	0	0	0	0	0	0	0	505	0	0	0	0	0	252	0	252	0	252	0	252	0	0	505	252	0	0	505	0	0	0	0	0	0	0	0	252	0	0	0	252	0	0	0	0	0	0	0	505	0	0	0	505	0	0	0	0	505	0	0	252	0	0	0	0	0	0	0	0	0	252	0	757	0	757	0	0	0	0	0	0	0	0	0	0	0	0	0	0	0	0	505	0	252	757	252	252	0	0	252	0	0	0	0	0	0	252	757	0	0	0	0	505	0	0	252	252	0	0	0	0	0	252	0	0	0	505	0	0	252	0	0	0	0	0	0	0	505	0	0	0	505	505	0	252	0	252	252	0	0	0	0	0	0	252	0	0	0	252	505	0	252	252	0	252	0	0	0	0	0	0	757	0	0	252	0	0	1.01e+03	0	0	0	0	0	0	0	0	0	0	0	0	0	505	0	0	0	0	0	0	0	0	0	252	0	252	0	0	0	252	0	0	0	0	0	252	252	252	0	0	0	0	0	0	0	252	0	252	0	0	0	0	505	252	0	0	505	0	0	0	0	252	0	0	0	252	0	0	0	0	252	0	0	0	0	252	0	0	0	0	0	0	0	0	0	0	252	0	252	0	0	0	0	0	252	0	252	0	0	0	0	0	505	0	0	252	0	0	0	0	0	0	252	0	0	0	0	252	0	505	0	0	0	0	0	0	252	0	0	252	252	0	252	0	505	0	505	0	0	0	252	0	0	0	0	0	252	0	252	0	0	0	0	757	0	0	0	0	0	0	252	252	0	0	0	0	0	252	0	0	252	505	0	0	0	0	0	252	0	505	252	0	0	0	0	252	252	252	0	0	0	0	0	0	0	252	0	0	0	0	0	0	0	0	0	0	252	252	0	252	252	0	0	0	0	505	0	0	0	0	0	0	0	0	505	0	252	0	505	0	0	0	252	0	0	0	0	0	0	0	0	0	505	0	0	0	0	252	252	0	0	0	0	0	0	0	0	0	0	0	0	0	0	0	0	0	252	252	0	0	0	0	252	0	0	505	757	0	0	252	0	0	0	0	0	252	0	0	252	0	0	252	252	0	0	252	505	0	0	0	0	0	0	505	252	0	0	252	0	1.01e+03	0	505	0	1.01e+03	0	252	505	0	0	252	0	0	252	0	252	0	0	252	252	0	0	757	252	0	0	252	0	0	0	0	0	0	505	252	0	0	0	0	0	0	0	505	0	0	0	0	0	0	252	0	0	0	0	0	0	0	252	505	0	0	0	0	0	0	505	0	0	0	0	0	0	0	505	0	252	0	0	0	0	252	0	252	252	0	0	0	0	0	0	252	0	0	0	0	0	0	0	0	252	252	0	0	0	252	0	0	0	0	0	0	252	0	0	0	0	0	0	0	0	0	0	0	0	0	0	252	0	505	0	0	0	252	0	252	0	0	0	252	0	0	0	252	252	252	0	0	0	0	0	0	0	0	0	0	0	0	0	0	0	0	252	0	0	252	252	0	0	0	0	505	0	0	0	0	0	0	0	0	505	0	0	505	0	0	0	0	0	252	252	252	0	252	252	0	0	757	0	0	0	252	0	0	252	0	505	0	0	252	0	0	0	0	0	0	0	0	0	757	0	0	505	1.26e+03	0	505	0	252	0	0	0	0	0	0	0	252	0	0	252	0	0	252	252	505	0	0	0	0	252	252	0	0	0	757	0	252	0	505	0	0	0	252	505	0	0	0	252	0	0	0	0	0	0	0	252	0	0	0	0	505	0	0	0	0	252	0	0	0	0	252	0	252	0	0	505	0	0	0	505	0	757	0	0	0	0	0	0	0	252	0	0	0	252	0	252	0	0	0	0	0	0	252	0	0	0	0	0	0	0	0	0	0	0	0	0	0	0	0	0	757	0	0	0	252	0	505	0	0	0	0	0	0	252	252	0	0	0	0	0	0	0	505	0	0	252	0	252	252	0	252	0	0	0	505	0	0	0	0	0	252	0	505	0	0	252	0	252	0	0	0	0	0	252	0	0	0	252	0	0	0	0	0	0	0	0	0	0	0	252	0	0	252	0	0	0	252	252	0	252	0	0	0	0	0	0	0	505	0	252	0	0	0	252	0	0	0	0	0	757	0	0	0	0	0	0	0	0	0	0	252	252	0	0	0	0	252	0	0	0	0	0	0	0	505	252	0	252	0	0	0	0	0	252	0	0	0	0	0	252	0	0	0	0	0	0	0	0	0	0	252	0	0	0	0	0	0	0	0	0	0	0	0	252	252	0	0	0	0	252	0	505	252	0	0	0	505	252	0	0	0	0	0	0	0	0	0	0	0	0	0	0	252	0	0	0	252	0	252	0	1.01e+03	0	0	0	252	0	0	252	0	505	0	505	505	0	0	0	252	0	252	252	0	0	0	0	0	0	252	252	0	0	0	252	0	0	0	505	0	252	0	0	0	505	0	0	252	0	0	0	252	252	0	0	0	0	0	0	0	0	252	0	0	0	0	0	505	0	0	252	0	252	0	0	252	0	505	0	0	0	0	0	0	0	0	252	0	0	0	505	0	252	252	252	0	0	0	252	0	0	0	0	252	505	0	252	0	0	0	252	0	0	0	252	0	0	0	0	0	0	0	0	0	0	0	0	0	0	0	0	0	0	0	0	0	0	0	0	505	0	252	0	0	757	0	0	0	0	252	0	252	0	0	0	0	252	0	0	0	0	252	0	0	0	252	0	252	252	505	0	0	0	0	0	0	0	0	0	0	505	0	252	505	0	0	0	252	0	252	0	0	0	0	252	252	0	252	0	252	0	0	0	0	0	0	0	0	0	252	252	0	252	0	252	0	0	0	0	0	0	252	0	0	0	0	0	0	0	0	0	0	252	0	252	0	0	0	0	0	0	0	0	252	252	0	0	0	0	252	0	0	0	0	0	0	0	0	0	0	0	0	252	0	0	0	0	252	757	252	0	0	0	0	0	0	0	505	0	252	0	0	0	252	0	252	0	0	0	0	0	0	0	0	252	0	0	0	505	252	0	252	252	0	0	505	0	0	757	0	0	0	0	0	0	0	0	505	252	0	0	0	252	252	0	0	0	0	0	0	0	0	252	757	0	505	1.01e+03	0	0	0	0	0	0	252	0	0	252	0	757	505	0	0	252	252	252	0	0	0	252	252	0	0	505	0	505	505	252	0	0	252	0	505	0	0	505	505	0	0	252	0	0	252	0	0	0	0	505	252	0	0	0	757	0	0	0	0	252	252	505	252	0	0	0	252	252	0	0	0	0	0	0	252	0	252	0	0	0	0	252	0	0	0	0	0	252	0	0	0	0	0	505	0	0	0	0	0	0	0	0	252	0	0	0	0	0	252	252	0	0	0	0	252	0	0	252	0	0	0	0	0	0	252	0	0	0	0	0	0	0	252	252	0	0	252	0	0	0	0	0	0	0	0	0	0	505	0	0	252	0	0	0	0	0	0	0	0	252	0	0	0	0	0	0	252	0	0	0	252	0	505	0	0	0	0	252	0	0	0	0	0	0	0	0	252	0	0	0	0	252	0	0	0	505	0	0	0	252	505	0	0	505	252	0	0	1.01e+03	0	0	0	252	252	0	252	0	252	0	0	0	0	252	0	0	0	0	252	0	0	0	252	505	252	505	0	0	0	0	0	0	252	252	0	0	0	0	252	0	0	0	0	0	252	0	0	252	0	0	0	0	0	505	252	505	0	0	0	0	0	0	0	0	252	0	0	252	0	0	252	0	0	0	0	0	0	0	0	252	252	0	252	0	0	0	252	1.51e+03	252	0	0	0	0	0	0	0	0	0	0	757	0	252	252	505	0	0	0	0	252	252	0	0	0	252	1.01e+03	0	252	252	0	505	252	0	0	0	0	0	0	252	0	0	0	505	252	0	0	0	252	252	0	0	0	0	252	0	0	252	0	0	0	252	0	0	0	0	0	0	0	0	0	0	0	0	0	0	505	0	0	0	0	0	0	0	505	0	252	0	505	0	0	0	0	0	252	0	0	0	0	0	0	0	0	0	252	0	252	0	0	0	0	0	0	0	505	0	0	0	0	0	0	252	0	0	0	0	0	0	0	0	0	252	0	0	0	252	0	0	0	0	0	252	0	0	505	0	0	0	0	252	0	0	252	0	0	0	252	0	0	0	0	0	0	0	0	252	0	0	252	0	252	0	0	0	0	0	0	0	0	252	0	252	0	0	0	0	0	0	252	0	0	0	505	0	0	0	0	0	0	0	0	0	0	0	252	0	0	0	0	0	0	0	0	0	0	0	0	0	0	0	252	0	0	252	0	0	0	0	0	0	0	0	0	0	0	0	0	0	0	252	0	0	0	0	505	0	0	252	0	0	0	505	0	0	0	0	0	0	0	0	0	0	0	252	0	0	0	252	252	0	0	252	0	0	0	0	0	252	505	0	0	252	0	252	0	0	0	0	0	0	0	0	0	0	0	0	252	757	0	0	252	0	0	0	0	0	0	0	0	0	0	0	0	0	505	0	0	252	0	0	0	0	0	0	0	0	0	0	0	0	252	0	0	0	0	0	0	252	0	0	0	0	0	505	0	0	252	0	0	0	0	505	0	0	0	0	505	0	0	0	0	0	0	252	0	0	0	0	505	0	252	0	0	0	252	0	0	0	0	0	0	0	0	0	0	0	757	0	0	0	252	0	0	0	0	0	0	757	252	252	0	0	252	252	0	0	0	0	0	252	0	0	0	505	252	252	252	0	252	0	252	0	0	0	0	0	0	0	0	0	0	0	0	0	505	0	252	252	0	0	0	0	0	505	252	252	0	252	0	0	0	0	252	0	0	0	0	0	0	0	252	0	0	252	0	0	252	252	0	252	252	0	0	0	252	252	252	0	0	252	0	0	0	0	0	0	0	0	0	0	0	0	0	0	0	0	0	0	0	0	0	0	0	0	0	0	0	0	0	0	0	252	252	252	0	0	0	252	0	0	0	252	0	0	0	0	0	0	0	252	0	0	0	0	0	0	252	0	0	0	0	505	757	0	252	0	0	0	252	0	0	252	252	0	0	757	0	0	252	0	252	0	252	0	0	0	0	0	0	505	0	0	0	0	252	0	0	0	0	0	0	0	0	505	252	0	0	0	0	0	757	0	0	0	252	0	0	0	0	0	0	0	0	0	0	0	0	0	0	505	505	0	252	0	0	0	0	0	0	252	0	0	505	757	0	252	0	0	0	0	0	252	0	252	0	0	0	0	0	0	0	252	0	0	0	505	0	0	0	0	505	0	0	0	0	0	0	0	0	252	0	0	0	0	0	0	0	0	0	0	0	0	0	0	0	0	252	0	0	0	0	0	0	0	0	505	0	0	0	252	0	252	0	0	0	0	0	0	0	0	252	505	0	0	0	252	0	252	0	0	0	0	0	0	0	0	0	0	0	0	0	0	0	252	0	252	0	0	0	0	0	0	252	0	0	0	0	0	0	0	0	0	0	0	0	0	0	0	0	0	252	0	0	0	252	0	0	757	252	0	0	0	0	0	0	0	0	252	0	0	0	0	0	0	0	0	0	0	0	0	0	0	0	0	0	0	0	0	0	0	252	252	757	0	0	0	0	252	0	0	0	252	0	252	0	252	757	0	0	0	252	0	0	252	0	0	0	0	757	0	0	0	0	0	0	0	252	0	0	0	252	0	0	0	0	0	0	0	505	0	252	0	0	0	0	0	0	505	0	0	0	505	0	0	0	505	0	0	505	252	0	0	0	0	0	505	0	505	252	0	0	0	0	0	0	0	0	0	252	252	0	0	505	0	0	0	0	252	252	0	0	252	0	0	0	0	0	505	505	0	0	0	0	0	0	0	0	0	0	0	0	0	252	0	0	505	0	0	0	0	0	505	252	0	252	0	252	0	0	0	0	0	252	252	0	0	252	0	0	0	0	252	0	0	0	0	0	0	0	252	0	0	0	252	0	0	0	505	0	252	0	0	0	252	252	0	0	0	252	252	252	0	0	0	0	0	0	0	0	0	252	252	0	0	0	252	0	0	757	1.01e+03	0	0	0	0	0	0	252	0	0	252	0	0	0	0	0	0	0	0	0	0	0	0	252	252	0	0	0	0	0	252	0	0	0	0	0	0	252	0	252	505	757	0	252	252	252	0	0	0	0	0	0	0	0	252	0	252	0	0	0	0	0	252	505	0	0	0	0	0	0	0	0	0	505	0	0	0	0	0	0	0	0	0	0	252	0	0	0	0	0	0	252	252	0	0	0	0	252	252	0	0	0	0	0	0	0	0	252	0	0	0	0	0	0	0	1.01e+03	0	252	757	0	0	252	0	0	0	0	0	0	0	252	0	0	0	252	0	0	252	0	252	252	0	0	0	0	0	252	0	0	0	0	0	252	0	0	0	0	0	0	0	505	0	0	252	0	0	505	252	0	0	0	252	0	757	0	0	0	505	0	252	0	505	0	0	252	0	0	0	0	0	0	252	0	0	0	0	252	0	0	0	252	0	0	0	0	252	0	0	0	505	0	0	0	0	252	0	0	0	0	252	0	0	0	0	0	0	0	0	0	0	0	0	0	252	0	0	252	252	252	0	0	0	0	252	0	0	0	0	0	0	0	0	0	0	0	0	252	0	0	252	0	0	0	252	252	0	0	0	0	0	0	0	505	0	0	505	0	0	252	0	0	0	0	0	0	505	0	0	505	0	252	0	505	505	0	0	0	505	0	0	505	0	0	0	505	252	252	757	0	0	252	0	0	0	252	0	0	0	0	252	252	0	252	252	0	252	0	505	0	0	0	252	0	0	252	0	0	0	252	0	0	252	505	252	0	757	252	0	0	252	0	252	0	0	0	505	0	0	0	0	0	0	0	505	0	0	0	0	0	252	0	0	0	252	0	0	0	252	757	252	0	0	252	0	0	0	0	0	252	252	0	252	0	0	0	0	0	0	0	252	0	0	0	0	0	0	0	0	0	0	0	0	0	0	0	252	252	0	0	252	0	0	0	252	0	0	0	0	0	505	0	0	505	0	0	0	0	0	0	0	0	505	252	0	0	0	252	252	0	0	0	252	505	0	0	0	757	0	252	0	0	0	0	0	252	0	0	0	0	252	505	0	252	252	252	0	0	0	0	0	0	0	0	0	0	0	252	0	0	0	0	0	0	252	252	0	0	0	0	252	0	0	252	0	0	0	252	0	0	0	0	0	252	252	252	0	0	0	0	0	0	0	0	0	0	0	252	252	757	0	505	0	0	0	0	0	0	0	252	0	0	505	0	252	0	0	0	0	0	0	0	0	0	505	0	0	0	0	0	0	0	0	252	252	252	0	0	0	252	1.26e+03	0	0	0	0	0	0	0	0	0	252	0	252	0	252	0	0	0	0	0	0	0	0	0	252	0	252	0	0	252	0	0	0	0	0	0	0	0	0	0	0	0	0	252	0	0	0	0	0	505	0	0	0	0	0	0	0	0	0	0	0	0	252	0	252	252	0	252	252	0	0	0	0	0	252	0	0	252	0	0	0	252	0	505	0	0	0	0	0	0	252	0	0	252	0	252	252	0	0	505	0	505	0	0	0	252	0	0	0	252	0	505	0	0	0	0	0	0	0	0	0	0	0	252	252	0	0	505	0	0	0	0	0	0	0	0	0	0	0	252	252	0	252	0	0	252	505	252	0	0	0	0	0	252	252	0	505	0	0	252	0	505	0	0	252	0	0	0	0	0	0	0	0	0	0	0	0	0	0	0	0	252	0	0	0	0	0	252	0	0	0	0	0	252	0	0	252	0	0	505	0	0	0	0	0	0	0	0	252	505	0	0	0	0	252	0	252	0	252	0	0	0	0	0	0	0	252	0	0	0	0	505	0	0	252	252	0	0	0	0	0	0	0	252	0	0	0	0	0	0	252	0	0	505	252	252	252	0	252	0	252	0	252	0	505	0	0	0	0	0	0	0	0	0	0	252	0	0	0	0	252	0	0	0	0	252	0	0	0	252	252	757	0	0	0	252	0	0	505	0	0	0	0	0	0	252	252	0	0	0	0	252	0	0	0	0	0	0	252	252	505	505	0	0	0	0	0	252	0	0	0	252	0	0	252	252	0	0	505	0	252	0	0	0	0	0	0	0	0	0	0	252	0	252	0	0	505	0	0	0	0	252	0	505	252	0	0	0	0	0	0	0	0	0	0	0	0	0	252	0	0	0	0	252	505	0	252	0	252	252	252	0	252	0	0	0	0	0	0	505	0	252	0	0	0	0	505	0	0	252	0	0	757	0	0	252	0	0	0	252	0	252	505	0	0	0	252	252	252	0	505	0	0	0	252	0	0	0	0	0	252	0	0	0	0	252	0	0	0	252	0	505	0	0	0	0	0	0	0	0	0	0	0	0	0	0	0	252	0	0	0	252	0	0	0	0	252	0	0	0	0	0	0	0	0	505	0	0	0	0	1.01e+03	252	0	0	0	252	0	252	0	0	0	252	0	252	0	0	0	0	0	0	0	0	0	0	0	0	0	0	0	0	0	0	505	0	252	0	252	757	0	0	0	0	0	0	0	0	0	252	0	0	252	0	252	0	0	0	0	0	0	0	252	0	0	0	505	0	0	0	252	0	252	0	0	252	0	0	0	252	505	0	0	252	0	0	0	0	0	0	252	0	0	757	0	0	505	0	0	252	0	0	252	252	0	0	0	0	0	0	252	0	252	0	0	0	0	252	0	0	252	0	0	0	0	0	0	0	252	252	0	252	252	0	505	0	0	0	252	0	0	0	0	252	0	0	0	0	0	0	252	0	0	0	0	0	0	0	252	0	0	0	252	0	252	0	757	0	252	0	252	0	0	252	252	0	0	0	0	0	252	0	0	0	505	0	252	0	0	252	0	252	0	0	0	252	252	0	0	0	252	0	0	0	0	0	0	0	0	0	0	252	252	0	0	505	0	0	252	252	0	0	252	0	0	0	0	0	505	0	0	0	252	252	0	0	0	505	0	0	252	0	0	252	0	0	0	252	0	0	0	0	0	0	0	0	0	0	0	0	0	0	0	252	505	0	0	0	505	252	0	0	0	252	0	0	0	252	0	505	0	252	0	252	0	0	0	0	0	0	252	0	0	0	0	0	0	0	757	252	0	0	0	252	252	252	252	252	0	252	252	0	0	0	0	0	0	0	0	252	0	0	0	757	0	252	0	0	0	505	0	0	252	252	0	0	0	0	0	0	0	0	0	252	0	0	0	0	0	252	0	0	0	0	252	0	252	757	0	0	0	0	0	0	0	252	0	0	0	252	0	0	0	252	252	0	0	0	0	0	0	0	0	757	0	0	0	252	0	0	0	0	252	0	0	0	0	0	0	0	0	0	0	0	252	0	0	0	0	0	252	0	0	0	0	0	0	0	252	0	252	0	0	0	0	0	252	0	252	0	0	0	0	0	0	0	0	0	0	0	252	0	252	0	0	0	0	0	757	0	252	0	0	505	252	0	0	0	0	0	0	0	0	252	0	505	252	0	0	0	0	252	0	0	0	0	0	252	505	0	0	0	252	0	0	252	0	0	0	0	0	757	0	0	0	0	0	0	0	505	0	252	0	0	252	0	0	0	0	0	252	0	0	0	0	0	0	0	0	0	0	252	0	505	0	0	0	0	0	0	0	505	252	0	0	757	0	0	252	0	0	0	0	0	252	252	0	252	252	0	0	0	0	0	252	757	0	0	0	0	0	0	0	0	0	252	0	0	252	0	0	505	0	505	0	0	0	0	252	252	0	252	0	0	0	0	0	0	0	252	0	0	0	0	0	0	0	505	0	252	0	0	0	0	0	0	252	0	0	0	0	0	252	0	0	252	0	0	0	0	0	757	0	0	1.26e+03	0	0	0	0	0	0	0	0	0	0	252	0	0	0	0	0	0	0	0	0	252	252	505	0	0	0	0	252	0	252	0	0	252	505	0	0	252	0	0	0	0	252	0	0	0	252	0	505	0	252	0	0	252	0	0	0	0	0	0	757	0	0	252	0	252	0	0	252	0	0	252	0	0	0	252	252	0	0	0	252	0	0	0	0	0	252	0	252	0	0	0	0	0	0	0	0	0	0	0	0	0	252	0	0	252	252	0	252	0	252	0	0	505	0	0	0	0	0	252	252	252	252	0	0	0	0	0	0	252	0	0	0	0	0	505	0	0	0	0	0	252	0	252	0	0	0	0	0	0	0	252	0	0	0	0	0	0	0	0	0	0	0	0	0	0	0	0	252	0	0	0	0	0	0	505	252	0	0	0	0	252	0	0	252	0	252	0	252	0	0	0	0	252	0	0	0	0	0	0	0	0	0	252	0	0	0	0	0	252	0	0	0	0	757	0	0	0	0	0	0	252	252	505	0	0	0	0	0	252	0	252	0	0	252	0	0	0	0	0	0	0	0	0	0	0	0	0	0	0	0	0	0	0	0	252	0	505	252	0	0	252	0	0	0	0	252	0	0	0	252	0	0	0	0	252	0	0	0	0	252	0	252	757	252	0	0	252	252	252	0	0	0	0	505	0	0	0	252	252	0	0	252	0	0	0	0	252	0	0	0	252	0	0	0	757	0	0	252	0	0	0	0	505	0	0	0	252	252	0	0	0	0	0	252	0	0	0	2.52e+03	0	0	0	0	0	252	0	252	0	252	0	0	252	505	0	0	0	0	0	0	252	252	252	0	0	252	252	0	0	0	0	0	0	0	0	0	252	0	0	252	0	252	252	0	0	252	252	252	0	0	0	252	252	0	0	252	0	0	0	0	0	0	252	0	0	0	757	0	0	0	252	0	252	252	252	0	0	252	252	0	0	0	0	0	0	0	0	252	252	0	252	0	0	252	0	0	0	0	0	0	252	252	252	0	0	0	0	0	0	0	0	0	252	757	252	0	0	252	0	0	0	0	0	0	0	0	0	0	0	252	0	0	0	0	0	0	0	0	0	252	252	0	0	252	0	252	0	505	0	0	0	0	252	0	0	252	0	0	0	252	0	0	0	0	505	0	0	0	0	0	252	0	0	252	0	0	0	0	0	0	252	0	252	0	252	0	0	0	0	0	0	0	252	0	0	0	252	0	252	0	0	0	0	0	0	0	0	252	505	0	0	0	0	0	252	0	0	0	0	0	0	0	252	0	0	0	252	252	0	252	252	0	0	0	0	0	0	0	252	0	0	0	0	0	0	252	0	0	0	252	0	0	252	0	0	0	757	0	252	252	252	0	0	0	0	0	0	0	0	0	252	0	0	0	252	0	0	757	252	0	252	0	0	757	0	505	0	0	0	0	0	0	0	0	1.01e+03	0	0	252	0	0	252	505	505	252	0	0	0	505	252	0	0	0	0	252	0	0	0	0	0	0	0	0	0	0	0	0	252	0	0	252	0	252	0	0	252	252	252	252	0	0	252	0	252	0	0	0	0	252	0	0	0	0	0	252	0	0	0	0	505	0	0	0	0	0	0	252	0	0	0	0	252	252	0	0	252	0	0	0	505	0	0	505	0	0	0	0	0	252	0	0	252	0	0	252	0	0	0	0	252	0	0	0	0	0	0	252	0	0	0	252	252	0	0	0	0	0	0	0	0	0	0	0	0	252	0	0	252	0	0	0	0	0	0	252	252	252	0	0	0	0	0	0	0	0	252	0	0	0	0	0	0	0	0	0	0	0	252	252	0	252	0	0	0	0	0	252	0	0	252	0	252	0	505	0	0	0	252	0	252	0	0	0	0	252	0	505	252	0	0	0	0	0	0	505	0	505	252	0	0	252	252	252	0	252	252	0	0	0	0	0	505	0	0	0	252	0	0	0	252	0	0	252	0	0	252	252	252	0	252	252	252	0	0	505	0	0	0	0	0	0	0	0	0	252	252	0	0	0	252	0	252	252	0	0	0	0	252	0	0	0	0	0	0	0	0	0	0	757	0	0	0	0	0	0	0	0	252	252	0	0	0	0	0	0	0	0	0	0	252	252	0	0	0	0	0	0	252	0	0	252	0	252	0	0	0	0	0	0	0	0	0	252	0	252	0	0	0	0	0	252	0	0	252	0	252	252	0	0	0	0	0	0	0	252	0	0	0	0	0	0	0	0	0	505	0	0	0	0	0	252	0	0	252	0	0	757	0	0	252	0	252	0	0	252	0	252	0	0	0	252	0	0	252	252	0	505	0	0	252	0	0	0	0	0	0	252	0	0	0	252	505	0	0	0	0	0	0	0	505	0	0	252	0	0	252	252	0	252	0	0	505	0	0	0	0	0	0	252	252	0	0	0	252	0	0	0	0	0	0	0	505	0	0	0	0	0	252	252	0	0	0	0	0	0	0	0	0	0	0	252	0	0	0	0	0	0	0	0	0	0	0	505	0	0	0	0	0	0	0	757	0	0	0	0	252	0	0	0	0	0	0	0	252	0	0	0	0	0	0	252	0	252	0	0	0	0	0	0	505	0	0	0	0	0	0	0	0	0	0	757	0	252	0	252	0	0	0	0	0	0	0	0	252	0	252	0	0	0	0	0	0	0	0	0	0	252	0	0	252	0	0	0	505	0	252	0	0	0	0	0	0	0	252	0	0	0	252	252	0	0	252	0	0	0	0	0	0	0	252	0	0	0	252	0	252	0	252	252	252	252	0	0	0	252	0	0	0	0	0	0	0	0	0	0	0	0	0	0	0	0	0	0	252	0	0	0	0	0	757	252	0	0	0	252	0	0	252	0	0	252	252	0	0	0	0	252	252	0	0	0	0	0	0	0	0	0	0	0	0	252	0	0	0	0	0	0	0	0	0	252	0	0	0	0	0	0	0	0	0	0	0	0	0	252	0	0	0	0	0	0	1.01e+03	252	0	252	0	0	0	0	0	0	252	0	0	0	0	0	0	0	0	0	0	0	0	0	0	0	0	505	505	0	505	0	0	0	252	252	0	0	252	0	0	0	252	0	252	0	252	0	0	0	0	0	0	0	0	252	0	0	252	0	0	757	0	252	0	0	0	1.01e+03	0	0	252	0	0	0	0	0	0	252	0	0	0	0	0	0	0	252	0	252	0	0	0	252	0	0	0	0	252	0	0	0	0	252	0	252	0	0	0	0	0	0	0	0	0	0	0	252	0	0	0	505	0	0	0	0	0	0	0	0	252	0	0	0	0	505	0	0	505	0	0	0	0	0	0	0	505	0	0	0	0	0	0	252	505	0	252	0	0	0	0	0	0	0	0	0	0	0	1.26e+03	252	0	0	0	0	252	252	0	505	0	0	0	505	0	252	0	0	0	0	0	252	0	0	252	0	0	0	0	0	0	0	0	0	0	0	0	0	0	252	0	0	252	0	0	0	0	0	0	0	0	252	252	0	0	252	0	757	0	0	0	0	0	505	0	0	0	0	0	0	252	0	252	0	0	505	0	0	252	252	0	0	0	505	252	0	0	252	0	0	0	252	252	0	0	0	0	0	505	0	0	0	252	0	0	0	0	252	0	0	252	1.01e+03	0	0	252	0	0	0	505	252	0	0	252	0	757	0	252	0	0	0	0	0	0	0	0	0	252	252	0	0	0	0	0	0	252	0	0	0	252	0	0	0	0	252	0	0	0	0	0	0	0	252	505	0	0	252	0	0	0	0	0	0	0	0	0	0	252	252	252	0	0	0	0	0	0	0	0	0	0	0	505	252	0	0	0	0	0	0	0	0	0	505	0	0	0	0	0	0	252	0	0	0	0	252	0	0	252	505	0	0	0	0	0	0	0	0	0	252	0	252	252	252	0	0	0	0	0	0	0	0	0	0	252	0	252	0	0	0	0	0	0	0	0	0	0	0	0	252	0	0	0	0	0	0	0	0	0	505	0	0	1.01e+03	0	505	0	0	0	0	0	0	0	0	0	0	0	0	0	0	0	0	0	0	0	0	0	0	0	0	0	0	0	252	0	0	0	0	0	0	0	0	252	252	0	0	0	0	0	252	0	0	252	0	252	0	0	0	252	0	0	505	0	0	0	0	0	0	252	0	0	0	0	0	0	0	0	0	757	0	252	0	0	0	0	252	252	0	0	0	0	252	0	252	0	505	0	0	0	757	252	0	0	0	0	0	0	0	252	252	0	0	0	0	0	0	0	0	0	0	0	1.26e+03	0	0	0	0	252	252	252	0	0	0	0	0	252	252	505	0	0	0	252	757	0	0	0	0	0	0	0	2.02e+03	0	0	0	0	252	252	0	252	252	0	0	0	0	0	0	0	0	252	0	0	0	0	0	252	0	0	0	0	0	757	0	0	252	0	252	252	0	0	0	0	0	0	0	0	0	0	0	0	252	0	0	0	0	252	0	0	0	0	505	0	0	252	252	252	0	0	252	0	252	0	0	0	0	0	0	0	0	0	0	0	0	0	0	252	0	252	0	252	0	0	0	252	0	252	0	0	0	0	1.51e+03	252	0	0	0	252	0	0	252	0	0	252	0	0	0	0	0	0	0	0	0	1.01e+03	0	252	0	0	0	252	0	0	0	0	0	0	252	0	0	0	0	0	0	0	0	0	0	0	0	0	505	757	0	0	0	0	0	0	0	252	0	0	0	0	505	0	505	0	0	0	0	0	0	0	0	0	252	0	0	505	0	0	0	0	0	252	0	0	0	0	0	0	0	0	0	0	1.51e+03	0	252	0	252	0	0	0	0	0	0	0	0	0	0	505	0	252	0	0	0	0	252	0	0	0	252	0	0	1.26e+03	0	505	0	0	0	505	0	0	0	252	252	0	757	252	0	0	0	0	0	0	0	0	0	0	0	0	0	252	0	1.01e+03	0	0	0	0	0	0	0	0	0	252	0	0	0	0	252	0	252	0	252	0	0	1.01e+03	252	0	0	252	0	252	0	0	0	0	252	0	0	252	0	0	0	252	0	0	0	0	252	0	0	0	0	0	0	252	0	505	0	505	0	0	0	0	757	0	0	0	0	0	0	0	252	0	0	0	0	0	0	0	0	0	0	757	0	0	0	0	0	0	505	0	252	0	0	0	0	0	252	0	0	252	0	0	0	252	0	0	0	0	0	0	252	0	0	252	0	0	505	0	0	0	0	0	0	0	0	252	505	0	0	757	252	0	0	0	0	0	252	0	0	252	505	252	0	0	252	252	252	0	0	0	0	0	0	0	0	0	252	252	0	252	0	0	0	0	0	0	0	0	0	252	252	0	0	252	0	252	0	0	0	0	0	0	0	0	252	0	0	0	0	1.26e+03	252	0	0	0	0	0	0	0	0	0	0	0	0	0	0	0	0	0	0	0	0	505	0	0	0	0	252	252	0	0	252	0	0	252	0	0	0	0	0	0	0	0	0	252	0	505	0	0	0	0	0	0	0	505	252	0	0	252	0	252	505	0	0	0	0	0	0	0	0	0	252	0	252	252	0	252	0	252	252	0	0	0	0	505	252	0	0	0	252	0	0	0	252	252	0	0	0	505	0	0	0	0	0	252	252	252	0	0	0	0	0	0	0	252	0	0	0	0	0	757	757	0	0	0	252	0	252	0	0	0	0	252	252	0	0	0	0	505	0	0	0	0	0	0	252	252	0	252	0	0	0	0	252	252	0	0	252	252	252	0	0	0	0	0	0	0	0	0	252	0	0	0	252	252	252	0	0	505	252	0	0	0	0	252	505	0	0	0	252	0	505	505	0	0	0	0	505	0	505	0	0	252	0	252	0	505	0	757	252	0	0	252	252	0	0	0	505	0	0	0	0	0	505	0	0	0	252	0	252	0	0	0	252	0	0	0	0	0	252	0	0	0	252	0	0	0	0	0	252	0	0	0	0	0	505	0	0	0	0	0	0	0	0	0	0	0	0	0	0	0	0	0	0	252	252	0	0	0	505	0	0	0	0	0	0	252	0	0	252	252	252	0	252	0	0	0	0	0	0	0	0	0	0	0	0	0	0	252	0	0	0	252	505	0	0	252	0	0	0	0	0	252	0	505	505	252	252	0	0	0	0	252	0	0	0	252	0	252	252	0	0	0	505	252	252	0	0	0	0	0	0	0	0	0	0	0	0	0	0	0	0	0	0	252	0	505	0	0	0	0	0	252	0	252	0	0	0	0	0	757	0	0	757	0	0	0	0	0	0	0	0	0	0	0	0	0	0	0	252	0	0	0	252	252	0	0	0	0	0	757	0	0	0	252	0	0	505	0	505	0	505	0	252	252	0	0	0	0	505	0	0	0	0	0	0	0	0	0	0	252	0	0	0	0	0	0	252	252	0	252	252	0	0	0	0	0	0	0	0	0	0	0	0	505	252	252	0	0	505	0	0	0	0	252	505	0	0	0	252	0	0	0	0	252	0	0	0	0	0	0	252	0	0	252	0	0	0	0	0	252	252	0	0	0	0	0	0	0	0	0	0	252	252	0	0	252	0	0	0	0	0	0	0	252	0	0	0	0	757	252	0	0	0	0	252	505	0	0	0	0	252	252	0	0	0	0	0	0	0	0	0	252	0	0	505	0	0	0	0	505	0	0	0	0	0	252	0	0	0	0	0	0	0	0	0	0	0	0	0	252	252	505	0	252	0	0	0	0	0	0	0	0	252	0	0	0	0	0	0	0	0	0	0	0	0	0	252	0	252	0	757	0	0	0	0	0	0	0	0	0	0	0	0	0	0	0	252	0	0	0	0	757	252	0	0	0	0	0	252	0	0	0	0	0	0	0	252	0	0	252	0	505	0	252	0	0	0	0	0	0	0	0	0	0	252	0	0	0	505	0	0	505	0	0	0	0	0	0	0	0	0	0	0	0	252	0	0	0	0	252	0	0	0	0	0	0	0	252	0	0	252	0	757	0	0	0	757	0	0	0	252	0	0	0	0	0	0	505	0	0	0	0	252	0	0	0	0	1.01e+03	252	505	0	0	0	0	0	0	252	0	0	0	0	252	0	0	0	0	0	0	0	0	0	0	757	0	0	0	0	252	0	252	0	0	0	0	0	0	0	0	0	505	0	0	0	0	505	0	757	0	252	0	0	0	0	252	0	0	0	0	0	0	252	0	0	0	0	0	0	0	0	0	0	0	0	0	0	0	0	252	0	0	252	0	0	0	0	0	0	0	0	0	0	0	0	0	0	0	0	252	505	0	0	0	0	0	0	0	252	0	505	505	0	0	252	0	0	0	0	0	0	0	0	0	0	0	0	0	0	0	0	0	0	252	0	252	0	505	0	252	0	0	0	0	505	1.01e+03	252	0	0	252	252	0	0	0	0	252	0	0	0	0	0	0	0	252	0	0	0	252	252	505	0	0	0	0	0	0	0	0	0	0	0	0	252	252	0	0	0	0	0	0	0	252	0	252	0	0	0	0	0	757	0	0	0	0	0	0	252	0	0	0	0	0	0	0	0	0	505	0	0	0	0	0	0	0	0	0	0	0	0	0	0	0	252	252	0	0	0	0	0	0	0	252	0	0	0	252	252	0	0	0	0	0	0	0	0	0	0	0	0	0	0	0	0	0	252	0	252	0	0	0	0	0	0	252	0	0	0	0	0	0	252	0	0	0	0	0	0	0	0	0	0	0	252	0	0	0	0	0	0	252	0	0	0	252	0	0	0	0	505	505	0	0	0	252	0	0	0	0	0	0	0	252	0	0	0	0	0	0	0	0	0	0	0	0	0	505	0	0	0	0	0	252	505	0	0	505	252	0	0	0	252	0	0	0	505	0	0	0	252	0	0	0	0	252	0	0	252	0	252	0	0	505	0	505	0	0	0	0	0	0	0	0	0	0	0	252	252	0	0	0	0	0	0	0	252	0	0	0	0	0	0	0	252	0	0	252	0	252	0	0	0	0	252	0	0	0	0	0	0	0	0	505	0	0	0	505	0	0	252	0	0	0	0	0	252	0	757	0	0	0	0	505	0	0	0	0	0	0	0	0	0	0	0	505	0	0	0	505	0	0	0	0	0	0	0	0	0	0	252	252	252	252	0	0	252	0	0	252	252	252	0	0	0	0	0	0	252	0	0	252	252	0	252	0	252	252	252	0	0	505	0	0	0	0	0	0	0	0	252	0	0	0	252	0	252	0	0	0	0	0	0	252	0	0	0	252	0	0	252	0	0	252	0	252	505	505	757	0	505	0	0	0	0	0	0	0	252	0	252	0	0	505	0	0	0	252	0	0	252	0	0	0	252	0	0	0	0	0	0	0	0	0	0	0	252	0	252	0	252	0	0	757	0	0	0	0	0	0	0	0	252	0	505	0	0	0	0	0	0	0	252	0	0	0	0	0	252	0	0	0	0	0	0	505	0	0	0	0	0	252	0	505	0	0	252	252	0	252	0	0	0	252	0	0	0	0	0	0	0	252	0	0	252	0	0	0	0	252	0	0	0	0	0	0	0	0	0	0	0	0	0	0	0	0	505	0	252	0	0	0	0	0	0	0	0	252	0	505	0	0	0	0	0	0	252	252	0	252	0	252	0	0	0	252	0	0	0	0	757	252	0	0	252	252	0	0	0	0	252	0	0	0	0	252	252	252	0	0	252	0	0	0	252	0	0	0	505	0	252	0	0	0	0	0	0	0	252	0	0	0	0	0	0	505	0	0	0	0	0	0	252	0	0	505	0	0	0	0	0	0	252	252	0	0	0	0	0	0	0	0	0	252	0	0	0	0	0	0	0	0	0	0	0	0	0	0	0	0	0	0	0	0	0	0	0	0	0	0	0	0	0	252	0	252	0	0	0	0	0	0	505	0	0	0	252	0	505	0	0	0	0	0	252	0	0	0	252	0	0	0	0	252	0	252	0	252	0	252	0	0	0	252	505	0	0	0	0	0	0	505	0	0	252	0	0	0	0	0	252	0	252	0	0	0	0	252	0	0	252	0	0	0	252	0	0	0	0	252	505	0	0	1.26e+03	0	0	0	252	0	0	0	0	0	505	0	0	252	0	0	0	252	0	252	0	505	0	252	0	505	0	0	0	0	0	0	0	0	505	0	0	0	0	0	0	0	0	0	0	0	0	0	505	0	0	505	0	252	0	0	0	0	0	0	0	0	0	0	0	0	0	0	0	0	252	505	252	0	0	252	0	0	0	0	252	0	0	0	0	0	0	0	0	0	0	252	0	505	0	0	0	252	0	0	252	0	505	0	0	252	0	0	0	0	505	252	0	0	252	0	252	0	252	0	252	0	0	0	0	0	0	0	0	252	252	0	0	0	0	0	0	0	252	505	0	0	0	252	0	252	0	0	505	0	252	0	252	0	0	0	252	505	0	0	0	505	0	0	0	0	0	252	0	0	0	0	0	0	0	0	0	0	0	0	0	505	0	0	0	0	0	252	0	0	0	0	0	252	0	0	0	0	0	0	0	0	0	0	252	0	0	0	0	0	0	0	0	0	0	0	0	0	0	0	0	252	0	252	252	0	0	0	0	0	0	0	0	0	0	0	0	0	0	0	0	0	0	0	252	0	252	0	0	0	0	0	0	757	0	0	252	0	0	0	0	0	0	0	0	0	505	252	0	0	0	0	0	0	0	0	0	0	0	0	0	0	0	0	252	252	0	0	0	252	0	252	505	0	0	0	252	0	0	0	252	0	0	0	0	0	0	0	0	0	252	0	0	0	0	0	0	0	0	0	252	0	505	0	0	0	0	0	0	0	252	252	252	0	0	0	0	252	505	757	0	0	0	252	0	0	0	757	0	0	0	0	0	0	0	0	0	252	505	252	0	0	252	0	0	0	505	0	0	0	0	0	0	0	0	0	0	0	0	0	252	505	0	0	0	0	0	0	252	0	0	252	0	252	0	0	252	0	0	0	0	0	0	0	0	0	0	0	0	252	252	0	0	0	0	252	0	0	0	0	0	0	0	0	505	252	0	0	252	0	0	0	0	0	252	252	252	252	0	0	0	0	0	0	0	252	0	0	0	0	0	0	0	0	0	0	0	0	252	0	0	0	0	0	0	0	0	252	0	0	0	0	0	0	0	0	0	0	0	0	0	0	0	757	0	0	0	252	0	252	0	252	505	0	252	0	252	0	0	0	0	0	0	0	0	252	0	252	0	252	0	252	0	0	0	252	0	0	0	0	0	0	252	252	0	0	0	0	0	0	252	252	0	252	252	252	252	0	252	0	0	0	0	0	0	0	0	0	0	0	0	0	0	252	0	0	252	0	0	0	505	0	0	252	0	0	252	0	0	0	0	0	0	0	252	0	0	0	0	252	252	0	0	0	0	0	0	505	252	0	0	0	0	0	0	505	0	0	0	0	0	0	0	0	0	0	252	0	0	0	0	0	0	0	0	0	0	0	0	0	0	0	0	505	0	0	0	0	0	0	0	252	0	0	252	252	0	0	252	0	0	0	252	0	0	0	0	252	252	0	0	0	0	252	505	0	0	252	0	252	0	0	0	252	0	0	757	0	0	0	0	0	0	0	0	0	252	505	0	0	0	252	0	252	252	252	0	0	0	0	0	0	0	0	0	0	0	0	0	505	0	0	0	252	0	0	0	0	0	0	0	0	0	505	0	0	252	505	0	0	0	0	0	0	0	0	252	0	0	0	0	0	252	252	0	505	0	0	0	252	0	0	0	0	0	252	252	0	505	0	0	252	505	0	0	0	252	252	505	0	0	0	0	0	252	0	252	252	0	0	0	0	0	505	505	252	252	252	0	0	0	0	0	252	0	252	0	0	0	0	0	0	252	0	0	0	0	0	252	0	252	0	0	0	252	252	0	0	0	0	0	0	0	252	0	0	0	0	0	0	252	0	0	0	0	0	0	0	252	0	0	757	252	0	0	0	0	0	0	0	0	252	0	0	0	252	0	0	0	252	252	0	252	252	0	0	0	0	0	252	0	0	252	0	0	0	0	0	0	0	252	0	0	757	0	505	0	0	505	0	0	0	252	757	0	0	0	0	0	0	0	252	0	0	0	505	252	0	252	0	0	0	0	0	0	0	252	0	505	252	0	0	757	0	0	0	0	0	252	0	0	0	0	252	505	0	252	0	0	0	0	0	0	0	0	0	252	0	0	0	0	0	252	252	0	0	0	0	0	757	0	252	0	252	0	0	0	0	0	0	252	0	0	505	0	0	0	0	0	252	0	252	0	0	0	0	0	0	0	0	0	0	0	0	0	252	0	0	0	0	0	0	0	0	0	0	0	252	0	252	0	252	252	505	252	0	0	0	505	0	0	252	0	0	252	0	252	0	0	0	0	0	0	252	0	0	0	0	0	0	252	0	0	0	0	0	0	0	0	0	0	0	0	0	0	0	0	0	0	0	0	1.26e+03	0	0	0	0	0	0	0	0	0	757	0	0	0	252	0	0	0	252	0	252	0	0	0	252	0	252	0	0	0	0	0	0	0	252	0	0	0	0	252	0	0	0	0	252	252	252	0	0	0	0	252	0	0	0	757	252	0	0	0	252	0	252	252	252	0	0	505	0	0	0	0	252	252	0	0	0	252	0	0	0	0	0	0	252	0	0	0	0	0	0	0	0	0	0	0	0	0	0	0	252	505	0	0	252	0	0	0	252	0	0	0	0	252	0	0	0	0	252	0	0	0	252	0	0	252	505	0	0	252	0	0	0	0	0	505	0	0	1.01e+03	0	0	252	0	0	0	252	0	252	505	0	0	252	252	252	0	0	0	0	0	0	0	0	0	505	0	0	0	0	0	0	505	0	252	0	252	0	0	0	0	0	0	0	252	0	0	0	0	0	0	0	0	252	0	0	252	252	0	0	252	252	0	0	0	252	0	0	0	0	0	0	0	0	0	0	505	0	252	252	505	0	252	0	0	505	0	0	0	252	0	0	505	0	757	0	0	0	252	0	505	0	0	0	0	252	0	252	505	0	1.01e+03	0	0	0	252	505	252	0	0	0	0	0	0	0	252	0	0	0	252	0	0	0	0	0	252	0	0	0	0	252	0	0	0	252	0	252	0	252	0	0	0	0	252	757	505	252	252	0	2.02e+03	252	252	0	252	0	252	0	252	0	0	0	0	0	0	0	0	0	0	252	252	0	757	0	252	0	0	0	0	0	0	0	0	0	0	0	0	0	0	0	0	0	0	0	0	0	252	0	0	0	0	252	0	0	0	0	0	252	0	0	0	0	0	0	0	0	0	0	0	0	0	0	0	0	0	0	0	252	0	0	0	252	0	505	252	0	0	0	0	252	0	0	0	0	0	252	0	0	252	0	0	252	0	0	0	0	0	0	0	0	0	252	252	252	0	0	0	0	0	0	252	252	0	0	505	0	0	0	0	252	0	0	0	0	757	505	0	252	0	252	0	0	0	252	0	0	0	0	0	1.77e+03	252	0	0	0	0	0	252	252	0	0	0	505	1.77e+03	0	252	252	0	0	252	0	252	0	0	0	0	0	0	0	0	0	0	0	0	757	0	252	0	0	0	0	252	252	252	0	0	0	505	252	0	0	252	0	0	0	0	0	0	0	252	0	0	252	0	0	0	0	0	0	0	0	252	0	0	252	0	0	252	0	0	0	252	0	0	0	0	0	0	0	505	0	0	0	0	0	0	0	0	0	505	0	0	252	0	0	0	0	0	0	0	252	0	0	0	252	0	0	0	0	0	0	0	0	0	0	0	0	0	0	505	0	0	252	0	505	0	0	0	0	0	0	0	505	0	0	0	0	0	0	252	252	252	0	0	505	252	505	0	0	0	0	0	0	0	0	0	0	0	252	0	0	0	0	0	0	0	0	252	252	252	0	0	252	0	0	0	0	0	0	505	252	757	505	0	0	0	0	0	0	0	252	0	252	0	505	252	0	0	0	0	505	0	0	0	252	0	0	0	0	0	0	0	0	0	0	0	0	0	0	0	0	0	0	0	0	252	252	252	0	0	0	0	505	0	252	0	252	0	0	0	0	0	0	0	252	0	0	0	0	505	252	0	252	0	252	0	0	0	0	0	252	0	0	0	0	0	0	0	252	0	0	0	0	0	0	0	505	0	252	0	0	0	0	0	0	0	0	0	0	252	0	0	0	252	0	252	0	0	0	0	0	252	0	0	0	0	0	0	0	252	0	0	252	0	0	0	0	0	0	0	505	0	0	0	0	252	252	0	252	0	0	252	252	0	252	252	0	0	0	0	0	0	0	0	0	252	0	0	505	0	252	757	252	0	252	0	757	0	252	0	0	0	0	0	252	0	0	0	0	0	505	0	0	252	0	0	0	0	0	0	0	0	0	0	0	252	0	0	0	0	0	252	0	0	0	0	505	0	0	0	0	0	0	0	0	0	0	0	0	0	252	0	252	0	0	252	0	0	757	0	0	0	252	0	0	252	0	0	505	0	0	252	0	0	0	0	0	0	1.01e+03	0	757	0	252	0	0	0	0	0	0	0	252	0	0	252	0	0	0	0	0	0	0	252	0	252	0	0	505	0	0	0	252	0	0	0	0	0	0	0	0	0	0	0	0	0	252	0	0	0	0	0	0	252	0	0	252	0	0	0	252	0	0	505	0	0	0	0	0	0	0	0	0	0	0	0	0	0	0	0	252	0	0	0	0	252	252	0	0	505	252	0	252	0	0	0	0	0	0	0	0	0	252	0	0	0	252	0	0	0	0	0	252	0	252	505	0	0	0	0	505	0	1.01e+03	0	252	0	0	0	0	0	0	0	252	0	0	0	0	0	0	0	0	0	0	0	252	0	0	0	252	0	0	0	252	0	252	0	252	0	0	0	252	0	0	0	0	0	252	0	0	252	0	0	0	0	0	0	0	252	252	0	0	0	0	0	0	252	0	0	252	252	0	0	0	0	505	757	252	0	0	0	0	0	0	252	0	0	0	0	0	0	252	252	0	0	0	0	252	252	252	0	0	0	252	0	0	0	0	0	0	757	0	0	0	252	0	0	0	0	0	252	0	0	0	0	0	0	0	0	0	0	0	252	252	0	0	0	0	0	0	252	252	252	0	0	0	0	252	0	0	0	0	0	0	0	0	0	0	252	0	0	252	252	0	0	0	0	0	0	0	505	0	0	0	0	0	0	0	0	757	0	0	0	0	0	0	0	252	0	0	252	0	0	0	0	0	0	252	0	0	0	0	252	0	0	0	0	0	0	0	505	0	0	0	0	0	252	0	252	0	0	505	0	0	0	0	0	0	252	0	0	0	0	0	0	252	0	0	252	0	0	252	0	0	0	252	252	0	0	0	0	0	0	0	0	0	252	0	0	0	0	0	0	0	0	0	0	0	252	0	505	0	0	0	505	0	0	0	0	0	0	0	0	0	0	0	0	0	0	0	0	0	505	0	505	252	0	0	0	0	0	0	0	0	0	0	505	505	252	0	0	0	0	0	0	0	0	0	252	252	0	0	0	0	0	252	252	252	0	0	505	757	0	0	0	0	0	252	0	0	0	505	0	252	0	0	0	0	505	0	252	0	0	0	0	0	252	0	0	0	0	0	505	0	0	0	0	0	0	252	0	505	252	0	0	0	252	252	0	0	0	0	0	0	0	0	252	0	0	0	0	0	0	0	0	0	0	0	0	0	0	0	0	0	252	0	252	0	0	0	0	252	505	0	0	0	0	0	0	0	0	0	0	0	252	0	0	0	0	252	0	0	0	0	0	0	0	0	0	0	0	757	757	0	252	0	0	0	0	0	0	0	0	0	505	0	0	0	505	0	0	252	0	252	0	0	757	0	0	0	0	0	0	0	0	0	0	0	0	505	0	0	252	0	252	0	0	0	252	0	252	0	0	0	0	0	252	0	252	0	0	0	252	0	0	0	0	252	252	0	0	0	252	757	252	0	252	252	0	252	0	0	252	0	0	0	0	0	0	0	0	0	0	505	0	0	0	0	252	0	0	252	0	252	0	0	0	0	0	0	0	0	0	0	0	0	0	0	252	0	0	252	0	252	0	0	0	252	0	505	0	0	0	0	0	252	252	0	252	252	252	0	0	252	0	0	252	0	0	0	252	252	0	0	252	0	0	0	0	0	252	505	252	252	252	505	0	252	505	757	252	0	0	0	0	252	0	252	0	0	0	252	505	0	0	252	0	0	0	0	0	0	0	505	505	0	0	0	0	0	1.01e+03	0	0	0	0	252	0	0	0	252	0	252	0	0	0	0	252	0	0	0	252	0	252	0	0	0	1.01e+03	252	0	252	0	0	0	252	0	252	0	0	0	757	0	0	252	0	0	252	0	0	0	0	0	0	0	505	0	0	0	252	0	0	0	0	252	0	0	0	0	252	252	0	252	0	252	0	0	0	252	252	0	0	0	0	0	252	0	0	0	252	252	252	505	0	252	252	0	0	0	0	0	0	0	0	0	252	252	0	0	252	0	0	0	0	0	0	0	0	252	0	0	0	0	0	252	0	0	0	0	0	0	0	0	252	0	0	0	0	0	0	0	0	0	505	0	0	0	252	0	0	0	0	252	0	252	0	0	0	252	757	0	0	0	0	252	0	0	0	0	0	252	0	0	0	0	0	0	0	0	0	0	0	0	0	0	0	0	0	0	0	0	0	0	505	0	0	0	252	0	0	252	0	0	0	0	0	0	0	0	0	0	252	0	0	0	0	0	0	0	0	0	0	0	0	252	0	0	0	0	0	0	0	252	0	252	0	0	0	252	0	252	0	252	252	252	0	0	0	0	0	0	0	0	0	505	0	0	0	252	0	0	252	0	252	252	0	0	252	505	0	252	0	0	0	252	0	0	0	0	0	0	252	0	0	0	0	252	252	0	0	0	0	0	252	0	0	0	252	0	505	0	505	252	0	252	0	252	0	0	0	0	0	0	0	505	0	0	0	0	0	0	0	0	252	0	0	0	0	0	0	0	0	252	252	0	252	0	0	505	0	252	252	0	0	0	0	757	0	0	0	505	1.01e+03	0	0	0	0	0	252	0	0	0	0	0	0	0	0	0	252	0	252	0	0	0	252	0	0	0	0	252	0	0	0	0	0	252	0	0	0	0	0	0	0	0	0	0	0	252	0	0	0	0	505	0	0	0	0	0	0	0	0	0	0	0	0	0	0	0	0	252	0	0	0	0	505	252	0	0	0	0	0	252	0	0	0	0	0	0	505	505	0	252	0	0	0	0	252	0	252	0	0	0	252	0	252	505	0	0	0	252	0	0	0	0	0	0	0	0	757	0	0	0	0	252	0	0	252	0	252	0	0	252	0	252	0	252	0	0	0	505	252	252	0	0	0	0	0	252	252	0	0	0	0	0	0	0	252	0	0	252	0	0	0	0	0	0	505	0	0	0	0	0	252	0	0	0	0	0	0	0	0	0	0	0	252	505	252	252	0	0	0	252	252	0	0	0	0	505	0	0	0	0	0	0	0	252	0	0	1.01e+03	0	0	0	0	252	0	0	0	505	0	0	252	252	0	0	252	0	505	0	0	757	0	0	0	0	0	505	0	0	505	0	0	0	0	505	0	0	252	0	0	0	0	0	252	0	0	0	0	505	0	0	0	0	0	505	0	252	0	0	0	0	505	252	0	505	0	252	0	0	252	0	0	0	252	0	0	252	0	0	0	0	0	252	0	0	252	252	252	0	0	0	252	0	0	0	0	505	0	0	0	0	0	0	0	0	252	505	0	0	252	0	0	505	0	0	0	0	0	252	0	0	0	0	0	0	0	252	252	252	0	0	0	1.51e+03	0	252	0	252	505	0	0	252	505	0	0	252	0	0	0	252	505	0	252	0	252	0	0	0	0	0	0	757	252	252	0	505	0	0	252	0	0	252	0	0	0	252	0	252	252	0	0	0	0	0	0	0	252	252	0	0	0	252	505	0	0	0	0	0	252	0	0	252	1.01e+03	252	0	0	0	505	252	0	0	0	0	757	0	0	252	0	0	0	252	252	0	0	0	505	252	252	0	252	0	0	0	0	0	0	0	0	0	0	0	0	0	252	0	0	0	252	252	0	0	0	0	0	757	0	0	0	0	0	0	252	252	0	0	0	0	0	0	0	0	0	252	0	0	0	0	0	0	0	505	0	252	0	0	0	757	252	1.01e+03	252	0	252	0	252	0	252	252	0	0	505	252	252	252	252	505	0	252	505	0	0	0	0	0	0	0	505	0	0	0	0	505	0	0	0	0	0	252	0	0	252	505	0	0	0	0	0	0	252	505	0	0	252	0	252	252	0	0	0	0	0	0	0	0	252	0	0	0	0	0	0	0	505	505	0	0	0	0	0	0	252	252	0	0	505	0	0	0	252	0	252	0	252	0	252	0	0	0	252	0	0	0	0	252	0	0	0	505	0	0	0	0	252	0	0	0	0	0	0	0	0	252	0	0	0	0	252	0	252	252	252	0	0	0	0	0	0	0	252	252	0	757	0	0	0	0	0	0	0	0	0	252	0	0	505	0	0	252	0	0	0	0	0	0	252	0	0	0	505	0	757	0	0	0	0	0	0	0	0	252	0	0	0	252	0	0	0	0	505	0	0	0	0	252	505	252	0	0	0	0	252	0	0	505	0	0	0	0	252	0	0	757	0	0	0	0	0	0	0	0	0	0	0	0	0	0	505	0	0	0	0	0	0	0	0	0	0	505	0	0	0	0	0	757	0	252	0	0	0	0	0	252	0	0	0	0	0	0	0	0	0	0	0	505	252	0	252	0	505	0	0	0	0	0	252	0	252	0	0	0	0	0	0	0	0	0	252	0	0	0	0	252	0	0	0	252	252	0	252	0	0	0	0	0	252	0	0	0	0	0	0	0	0	505	252	0	0	0	252	252	0	0	0	0	0	0	0	0	0	757	757	252	252	0	252	0	252	252	0	0	0	0	0	505	0	0	0	0	0	0	0	252	0	0	0	0	0	0	0	252	0	0	0	0	0	0	0	0	0	0	252	0	0	252	0	0	0	0	0	0	0	0	0	0	0	252	252	0	0	0	0	0	0	0	0	0	0	0	0	252	0	0	0	0	0	252	0	0	0	0	757	0	757	0	505	252	0	252	0	0	252	505	0	0	0	0	252	0	252	0	0	0	0	0	0	505	0	0	0	0	0	0	0	0	0	0	0	0	0	0	0	252	0	252	0	0	252	0	0	0	0	0	0	0	0	252	505	0	0	0	0	0	0	0	0	252	252	0	0	252	0	0	0	0	0	252	0	0	0	0	252	0	252	252	252	0	252	0	0	0	0	0	0	0	0	0	0	505	505	0	0	0	0	0	252	0	0	0	0	0	0	0	0	252	252	252	0	0	0	252	0	252	0	252	0	252	505	0	0	0	0	0	0	0	0	0	252	0	757	0	0	0	0	0	0	0	252	0	0	252	0	0	0	0	0	0	0	252	0	0	0	0	0	0	252	0	0	0	0	0	0	252	0	0	0	252	0	0	0	0	0	0	0	0	0	0	0	0	0	252	0	0	252	0	0	0	0	252	0	252	0	0	505	252	0	0	0	0	0	252	0	0	0	505	252	252	0	0	252	0	0	0	252	0	0	252	0	505	0	0	0	0	505	252	0	0	0	0	0	252	0	0	0	0	0	0	252	0	0	0	0	505	252	0	0	252	0	252	0	0	0	0	0	0	0	0	252	0	0	0	0	252	0	0	0	0	0	0	0	252	252	505	0	0	505	252	252	0	0	0	505	0	0	0	0	0	0	0	0	252	0	0	252	0	0	0	0	0	0	757	0	252	0	0	0	0	0	0	0	0	252	252	0	0	0	252	0	0	0	252	0	0	505	0	0	252	0	252	0	0	0	0	0	0	0	0	0	252	0	0	0	0	0	0	0	0	0	252	0	0	0	252	0	0	0	0	0	252	0	0	0	252	252	252	0	0	252	252	0	0	0	0	252	0	0	252	0	0	252	0	0	505	0	252	0	0	0	0	0	0	505	0	0	0	0	0	0	0	0	252	0	252	0	0	252	0	0	0	0	0	252	0	0	252	0	252	252	252	0	0	0	0	0	0	0	0	0	0	505	0	0	0	0	0	0	0	0	0	0	252	0	0	252	0	252	0	0	0	252	0	0	0	0	0	0	0	0	0	252	0	0	0	0	252	252	0	0	0	0	0	0	0	0	0	0	252	0	0	0	0	252	0	0	0	0	252	252	0	252	0	0	505	0	0	0	0	0	0	252	0	0	0	0	0	0	0	0	0	252	0	0	0	252	0	252	0	0	252	252	0	0	0	0	0	0	0	0	252	252	0	0	252	252	0	0	0	0	0	0	0	0	252	0	0	0	252	252	0	0	0	0	0	0	0	0	0	0	0	252	0	0	0	0	0	0	0	0	0	505	252	0	0	0	0	0	0	0	0	0	0	0	0	0	0	0	0	0	252	0	0	0	0	0	0	0	252	0	252	0	0	0	252	0	0	0	252	0	252	505	252	0	0	0	0	0	0	0	0	0	0	0	0	0	252	0	0	0	0	252	252	0	0	757	0	0	0	0	252	0	252	0	0	0	0	252	0	252	0	0	0	0	252	0	0	1.01e+03	0	0	0	0	0	252	0	0	252	0	0	252	0	757	0	0	252	0	0	252	505	0	0	0	0	0	0	0	252	0	252	0	0	0	252	0	252	252	0	252	0	0	252	0	0	0	0	0	757	0	0	0	505	0	0	0	0	0	0	0	505	252	0	0	0	0	0	0	0	252	252	252	0	0	0	252	0	0	252	0	252	0	0	0	0	757	0	0	0	252	0	0	0	252	0	0	0	0	0	0	252	252	0	252	0	0	0	0	0	252	252	0	0	252	0	0	0	0	0	0	505	0	0	0	505	252	0	0	252	0	0	0	252	0	252	0	1.01e+03	0	0	0	0	0	505	0	0	0	0	0	0	0	252	252	0	0	0	0	0	505	0	0	757	0	0	0	0	0	505	252	0	0	0	252	0	0	0	0	505	252	0	0	0	0	0	0	0	0	505	252	0	0	0	0	505	0	0	0	0	0	252	0	0	0	0	0	252	252	252	0	0	252	0	0	0	0	0	0	0	0	757	252	252	0	252	0	0	0	0	0	0	0	0	0	0	0	0	0	0	0	0	252	252	0	0	0	0	0	252	0	0	0	0	0	0	0	252	505	0	0	0	0	0	252	0	0	0	0	0	0	0	505	0	0	0	0	0	252	0	0	505	0	0	505	0	252	0	0	0	0	252	0	0	0	0	252	0	0	0	252	0	0	0	505	0	0	252	0	252	505	252	252	0	252	0	252	0	0	252	0	0	0	0	252	505	0	0	0	252	0	0	0	505	0	0	252	0	0	0	252	252	0	0	0	0	252	0	0	0	0	0	0	505	0	0	0	0	505	0	0	0	0	252	0	252	0	252	0	0	252	0	505	252	252	0	0	252	252	0	252	505	0	0	0	0	0	0	0	0	0	252	0	0	505	0	0	505	252	252	0	0	0	0	0	0	0	0	0	0	0	252	0	0	0	0	0	0	0	0	0	0	0	0	505	0	0	252	0	757	0	0	252	0	0	0	0	0	0	0	0	0	0	0	0	0	0	0	0	0	252	0	0	0	0	0	252	0	0	0	0	0	0	0	0	0	0	0	0	0	0	0	0	0	0	0	0	0	0	0	0	0	0	0	0	0	0	0	505	0	0	0	0	0	0	0	0	0	0	0	0	0	505	0	0	252	0	0	0	0	0	0	252	252	0	0	0	252	252	0	0	0	252	0	505	0	0	0	252	0	252	252	0	0	0	0	0	0	0	0	0	0	252	0	0	0	252	0	0	0	0	0	0	0	0	0	757	0	0	0	0	0	0	0	0	0	0	0	252	252	0	0	252	0	252	0	0	252	252	505	0	0	0	0	0	0	252	252	0	0	0	757	0	0	0	0	0	0	0	252	0	252	0	0	0	0	0	0	0	252	0	0	0	0	252	0	0	0	0	0	0	252	0	0	0	0	0	0	0	0	0	0	0	0	0	0	505	757	252	0	252	0	0	0	0	0	0	0	0	0	0	0	0	0	505	0	0	0	0	0	0	0	0	0	0	0	0	0	0	0	0	0	0	252	0	0	0	0	0	0	0	0	252	505	0	0	505	0	0	0	757	0	0	0	252	0	0	252	0	0	0	0	0	0	0	0	0	0	0	0	0	0	0	0	0	0	0	0	0	0	0	252	0	0	0	252	505	252	252	0	0	0	0	0	0	0	0	0	505	0	0	0	252	757	0	0	0	252	0	0	0	0	0	505	0	0	0	252	0	0	0	0	505	0	0	0	0	0	0	0	0	0	252	0	0	252	252	0	0	252	0	0	0	0	0	0	0	0	0	252	0	757	0	505	505	0	0	0	0	0	0	0	0	0	252	0	0	0	0	0	505	0	0	0	0	0	0	0	0	0	0	0	0	0	505	252	505	0	0	0	0	252	0	0	0	505	505	252	0	0	0	0	0	0	0	252	0	0	0	0	252	0	0	252	0	252	0	0	0	0	0	252	252	0	0	0	252	0	0	252	0	0	0	0	0	0	0	0	0	0	0	0	0	0	252	252	252	0	252	505	0	0	252	0	0	0	505	0	252	1.26e+03	0	0	757	252	0	0	252	252	505	0	252	0	0	252	0	0	252	0	0	0	0	0	0	0	252	0	0	252	505	252	0	0	0	757	0	0	0	0	0	0	0	0	252	0	0	0	0	0	252	0	252	252	0	0	0	0	252	0	0	0	0	252	0	0	0	505	0	252	0	0	0	0	0	0	0	0	0	0	252	0	0	505	0	0	252	252	0	0	0	0	0	0	0	0	0	0	505	0	0	0	0	0	0	0	0	0	252	0	252	0	0	0	0	252	0	0	0	0	505	0	757	0	252	0	0	505	0	0	252	0	0	0	0	0	252	0	0	0	0	0	0	0	0	0	0	505	252	252	252	0	0	0	252	0	0	0	0	252	0	0	0	252	505	0	252	0	0	252	0	0	0	0	0	0	0	0	0	0	0	0	0	0	0	0	252	252	0	0	0	0	0	0	0	0	0	0	0	0	0	0	252	0	0	252	0	0	0	0	0	0	0	0	0	0	0	0	252	0	0	0	0	0	0	0	0	0	0	0	0	252	757	0	0	505	0	0	252	0	0	0	0	0	0	252	0	0	0	0	505	0	0	0	0	0	0	252	0	0	0	0	0	0	0	0	0	0	0	252	1.01e+03	0	0	0	252	252	0	1.01e+03	0	0	252	0	0	757	0	0	0	0	0	0	252	0	0	0	0	0	0	0	0	0	0	0	0	0	252	0	0	252	505	252	0	0	252	0	0	0	0	0	0	0	0	252	0	0	0	0	0	0	0	0	252	0	0	0	0	0	0	252	0	252	0	0	0	0	252	0	0	0	0	0	0	252	0	0	0	0	252	0	252	0	0	0	0	0	0	0	0	0	0	0	0	0	0	252	0	0	0	0	505	0	252	0	0	0	252	0	0	0	252	0	252	0	0	0	0	0	0	0	252	252	0	505	0	0	0	0	0	252	0	757	0	757	252	505	0	0	0	0	0	252	0	252	252	0	0	0	0	0	0	252	252	0	252	0	0	252	0	0	0	0	252	0	505	0	252	0	0	0	0	252	252	252	0	0	0	0	252	0	0	252	0	0	0	0	252	0	0	0	0	0	0	252	0	0	0	757	0	0	0	252	0	0	0	0	0	0	0	0	252	0	0	0	0	0	0	252	0	0	0	0	252	0	0	0	0	0	0	252	505	0	0	252	0	0	0	505	0	0	0	252	0	0	0	0	0	0	0	252	0	0	252	0	0	0	0	0	0	1.01e+03	0	0	0	0	0	0	0	0	0	0	252	0	0	252	0	0	0	0	505	252	0	0	505	0	0	0	0	252	0	252	0	0	0	0	0	0	0	505	0	0	0	0	0	0	0	505	0	0	0	0	0	0	0	0	505	0	0	252	252	0	0	0	0	0	252	0	252	0	0	0	0	0	0	0	0	252	0	252	0	0	252	0	0	0	0	252	0	0	0	0	252	0	252	0	0	505	0	0	0	0	505	252	0	0	0	0	0	0	0	252	252	0	252	0	0	0	252	252	0	252	0	252	0	252	252	252	0	0	0	0	252	0	0	252	252	0	0	757	0	0	252	0	0	0	0	0	0	0	0	0	0	0	0	252	252	0	252	0	0	0	0	252	252	0	0	0	0	0	0	0	0	0	252	0	0	0	0	252	0	1.01e+03	0	0	252	0	1.51e+03	0	505	0	0	0	0	0	0	252	0	0	0	0	0	252	252	0	0	252	252	252	0	252	0	0	0	1.01e+03	0	0	0	0	0	0	0	0	0	0	0	0	0	0	0	0	252	0	0	0	0	0	0	252	0	252	0	0	0	757	0	0	0	505	0	252	0	0	0	505	0	0	0	252	252	0	0	0	0	0	0	757	252	0	0	0	0	252	0	0	252	0	0	0	505	0	0	0	0	0	0	252	0	252	0	252	0	0	252	0	0	0	0	0	0	252	0	252	0	252	0	505	0	0	0	0	0	252	252	0	0	0	0	0	505	0	0	0	0	0	252	0	252	0	0	0	0	0	0	0	0	252	0	0	0	0	0	252	0	505	252	0	0	252	0	0	505	0	252	0	0	0	0	252	0	0	0	0	0	0	0	0	0	0	252	0	0	252	0	0	0	0	0	505	0	0	0	0	0	0	252	252	0	252	0	0	0	0	0	0	0	0	0	505	0	252	0	0	0	0	0	505	0	0	0	0	0	0	252	0	252	252	0	0	0	0	0	0	0	0	252	0	252	0	0	0	0	0	0	0	0	0	0	757	0	0	0	0	0	0	0	0	0	252	0	0	0	0	0	0	0	0	0	0	0	0	0	0	0	252	252	0	0	0	252	252	0	757	0	0	0	0	0	0	0	0	0	252	0	0	0	0	0	0	0	0	0	0	757	0	0	0	0	505	0	0	0	0	0	0	252	252	0	0	0	0	0	0	0	0	0	0	505	0	0	0	0	0	252	0	0	0	0	0	0	252	0	252	0	0	0	252	252	0	0	0	505	252	757	252	252	0	0	0	0	0	0	0	0	0	0	0	0	0	252	505	505	0	0	0	0	0	0	252	252	0	0	0	0	0	0	252	0	0	0	0	0	0	0	0	0	0	0	0	0	0	0	0	0	252	0	0	0	0	0	0	0	252	0	252	0	0	0	0	0	0	757	0	0	0	0	0	0	0	0	252	505	252	252	0	0	0	0	252	757	0	0	0	0	0	0	252	0	0	0	0	0	252	0	0	0	252	0	0	252	0	0	0	0	0	0	505	0	0	505	0	252	0	252	0	0	0	0	0	252	0	0	0	252	0	252	0	505	0	0	0	0	0	505	0	252	0	252	0	252	0	0	0	0	0	252	252	0	252	0	505	252	0	0	1.01e+03	252	0	0	0	252	0	0	252	0	252	0	0	0	0	252	0	252	0	0	0	0	0	0	252	757	252	0	757	0	0	0	0	0	0	0	252	252	0	0	252	252	0	0	0	757	0	0	0	252	252	252	0	0	0	505	0	252	505	0	0	252	0	0	0	252	0	0	0	0	0	252	252	1.01e+03	252	0	0	0	0	0	0	0	0	0	0	0	0	0	0	0	0	0	0	0	0	0	0	0	0	252	0	252	252	252	0	0	252	0	0	0	0	0	0	0	252	0	0	0	252	252	0	0	0	0	0	252	0	0	0	252	0	0	252	0	0	0	0	0	0	0	0	0	0	0	0	0	0	0	0	0	0	0	252	252	0	252	0	0	0	0	0	0	0	0	0	0	0	252	0	757	0	0	0	0	252	0	0	0	0	0	0	0	0	0	0	505	0	0	505	0	0	0	0	0	0	0	0	252	0	0	252	0	0	0	0	0	0	0	505	0	0	252	0	0	0	0	0	252	252	0	0	0	252	0	0	505	0	252	0	0	0	0	252	252	0	0	252	0	0	252	0	0	252	252	252	0	0	0	0	0	0	0	0	0	0	0	0	252	0	0	0	0	0	0	252	0	0	757	0	505	0	252	0	0	0	252	252	0	0	252	252	0	252	0	0	0	0	0	252	0	0	0	0	0	0	505	0	0	0	0	0	0	0	0	0	0	252	252	0	505	0	252	0	0	0	0	0	0	0	0	0	0	252	252	252	0	0	0	252	252	0	252	0	252	0	505	252	1.01e+03	252	0	0	0	252	0	0	0	505	0	0	0	0	252	0	0	757	0	0	0	0	252	0	0	0	0	0	0	0	0	0	0	0	0	0	252	0	0	0	505	0	252	0	0	0	0	0	0	252	0	252	0	0	0	505	0	0	0	0	252	0	0	0	0	0	252	0	0	0	252	0	0	0	0	0	0	0	252	0	0	252	0	0	252	0	0	0	252	0	0	252	0	0	0	505	0	0	0	252	0	757	0	0	757	0	0	0	252	0	505	0	252	0	0	0	252	0	252	0	252	0	0	0	0	252	0	0	252	0	252	0	505	0	505	0	0	0	0	0	0	0	252	0	0	0	0	0	252	0	0	0	0	0	0	0	0	252	0	0	0	252	505	0	0	0	0	0	252	0	252	0	252	0	252	0	505	252	0	0	0	0	0	0	0	0	0	0	0	505	0	252	0	0	757	0	252	0	0	252	0	0	0	0	252	0	252	0	0	0	0	0	0	252	0	0	0	0	0	0	0	0	252	252	0	0	0	0	0	505	0	0	0	0	0	0	252	0	1.01e+03	0	0	252	0	0	0	0	252	252	252	0	0	0	0	0	0	252	0	252	0	0	252	0	0	0	252	0	0	0	0	252	0	0	252	505	0	0	252	0	0	252	252	0	0	0	0	252	0	0	252	0	0	505	252	0	0	0	0	0	0	0	0	505	505	0	0	0	505	252	0	0	0	0	0	0	252	0	505	0	0	0	0	0	0	0	0	0	252	0	0	252	505	0	0	0	0	0	0	0	252	0	0	252	0	0	252	0	0	0	0	0	0	0	0	0	0	0	0	0	252	0	0	252	0	0	0	0	505	0	0	0	252	0	0	0	0	0	0	0	0	0	0	0	0	0	0	0	0	0	0	252	0	252	0	0	0	0	0	0	0	0	252	0	0	0	0	0	0	0	0	252	252	252	0	0	0	0	0	0	0	0	252	252	0	0	0	0	0	0	252	0	0	0	0	0	0	0	0	0	252	0	0	0	0	252	0	0	252	505	0	0	1.01e+03	0	0	252	0	252	0	0	0	0	0	0	0	0	0	0	0	0	0	0	0	0	252	0	0	0	0	0	0	0	0	0	0	0	0	0	0	0	0	505	0	0	252	252	0	505	0	0	0	0	0	0	0	0	505	0	252	505	252	0	0	0	0	0	0	757	0	0	0	0	0	0	0	0	0	252	0	252	0	0	0	252	252	0	0	0	0	252	0	505	0	0	0	0	0	252	0	0	0	0	0	0	252	0	0	252	0	0	0	252	0	0	0	0	0	0	0	0	0	0	0	0	0	0	0	252	0	0	252	252	0	252	252	0	0	0	0	0	0	252	0	0	0	0	0	252	0	0	252	252	0	252	0	0	0	0	0	0	0	252	0	0	252	0	0	0	0	0	0	0	252	0	0	252	0	0	0	0	0	0	0	0	0	0	252	505	0	0	252	0	0	0	0	0	0	505	0	0	0	0	0	0	0	505	505	0	0	0	0	0	0	0	0	0	0	0	0	252	0	0	252	0	0	0	0	0	0	0	0	0	0	0	0	0	0	505	252	252	252	0	0	0	0	252	0	0	0	0	0	0	0	252	252	0	0	252	0	252	0	0	0	0	252	0	0	0	252	0	0	0	0	505	0	0	0	252	0	0	252	0	505	0	0	0	0	0	505	0	0	0	0	0	0	0	0	505	0	0	0	0	0	0	0	757	0	0	0	252	0	0	252	252	0	0	0	0	252	0	0	252	0	0	0	252	0	0	0	0	0	0	0	0	252	0	0	252	0	0	0	252	505	0	252	1.26e+03	0	0	505	0	0	252	0	0	0	0	0	0	252	252	0	252	0	0	0	252	0	252	0	0	0	505	0	0	0	0	0	252	0	252	0	0	0	0	0	0	0	252	0	0	0	252	0	252	0	0	0	0	0	252	0	505	0	0	0	0	252	0	0	0	0	0	252	0	252	0	0	0	0	252	252	0	0	0	0	252	0	0	0	0	0	757	252	252	0	0	0	0	0	0	0	0	0	0	0	0	505	252	0	0	0	0	0	0	0	0	0	0	252	0	252	0	0	0	0	0	0	252	0	0	0	0	1.51e+03	0	0	0	0	0	0	0	0	505	0	0	0	0	252	0	0	0	0	505	0	0	0	0	0	252	0	252	0	252	0	0	0	252	0	252	0	252	0	0	0	0	0	0	0	0	0	0	0	0	0	252	252	0	0	0	252	0	0	0	252	0	0	0	505	0	0	0	252	0	0	0	0	0	0	0	505	252	0	0	0	0	0	0	0	0	0	252	0	0	0	0	0	252	0	0	0	0	0	0	0	0	252	0	0	0	0	252	0	0	0	505	0	0	0	0	252	0	252	0	0	0	0	0	0	252	0	0	252	0	0	0	0	0	757	0	0	505	252	0	0	0	0	0	252	252	252	0	252	252	0	0	0	0	0	0	252	0	0	0	0	0	0	0	1.01e+03	0	1.26e+03	252	0	0	0	0	0	0	0	0	0	252	0	0	0	0	0	0	0	505	0	0	0	0	0	0	0	0	0	0	0	505	0	0	0	0	505	0	0	0	252	252	0	0	252	0	0	0	0	252	0	0	0	0	252	0	0	252	0	0	0	0	0	0	0	0	0	0	505	0	0	0	0	252	0	252	252	252	252	0	0	252	0	0	252	0	0	252	505	0	252	0	0	0	0	0	0	0	0	0	0	0	0	0	0	252	0	0	0	0	0	757	0	0	252	252	252	0	0	252	0	0	252	0	0	252	0	0	0	0	0	0	0	0	505	252	0	0	505	252	0	505	252	252	0	0	505	0	0	0	0	757	0	0	0	0	0	0	0	0	0	505	0	0	0	0	252	0	505	757	0	252	0	252	0	0	0	252	0	0	0	505	505	252	0	0	0	252	0	0	0	0	252	252	0	0	0	0	0	0	0	252	252	505	0	252	0	0	0	252	252	0	0	0	0	0	0	0	0	0	0	0	252	0	0	0	0	0	0	0	0	0	0	252	0	0	0	0	0	252	0	0	252	0	0	0	0	0	0	0	0	0	0	0	0	252	0	252	0	0	0	0	0	0	0	252	0	0	0	0	505	0	252	0	252	0	0	0	252	252	0	0	0	0	0	0	252	0	0	0	252	0	0	0	0	0	0	0	0	1.01e+03	757	0	0	0	0	252	0	0	0	0	252	0	0	0	0	252	0	0	0	252	0	0	0	0	0	252	0	0	0	0	0	0	252	0	0	0	0	0	252	0	0	0	0	505	0	0	0	0	0	252	252	0	0	0	0	505	0	0	0	0	0	252	252	0	0	0	0	252	0	0	0	0	0	505	252	0	0	0	0	0	0	0	0	252	0	0	0	0	0	252	252	0	0	505	0	252	0	0	252	0	0	0	0	505	252	0	0	252	0	0	0	0	0	0	252	252	0	0	0	505	252	0	0	0	252	0	252	252	0	0	505	252	252	0	0	0	0	0	0	252	0	505	0	0	0	0	0	0	0	757	0	0	0	252	0	0	0	0	0	252	0	0	0	0	252	0	0	0	0	0	0	0	0	252	252	0	0	0	0	0	0	0	0	0	0	0	0	252	0	0	0	0	0	505	0	0	0	0	252	0	0	0	252	0	0	0	0	0	0	0	0	0	505	0	0	0	0	0	252	252	0	0	0	0	0	0	252	505	757	0	0	0	0	0	0	0	0	0	0	0	0	0	252	0	0	0	0	0	0	0	0	252	0	0	0	0	252	0	0	0	0	0	0	252	0	0	252	0	252	0	0	505	0	0	0	0	0	0	505	0	0	252	0	0	0	0	0	0	0	505	252	0	0	0	0	0	0	0	0	0	252	0	0	0	252	0	0	0	505	0	0	0	0	252	0	0	505	505	252	0	0	0	0	0	0	0	0	0	0	0	0	0	0	252	252	0	0	0	0	0	0	252	505	0	0	0	757	0	0	0	252	0	0	0	0	252	0	0	252	0	0	0	505	505	0	0	0	252	757	0	0	0	505	0	0	0	0	0	252	505	0	0	0	0	505	252	0	1.77e+03	0	0	0	0	252	505	0	0	0	757	0	0	0	757	0	0	0	0	252	0	0	0	0	0	0	0	0	0	0	252	0	252	0	252	0	0	0	0	0	0	252	252	0	252	0	0	0	252	505	252	0	0	0	0	252	0	252	505	0	0	252	252	252	0	252	0	0	0	0	0	0	0	0	0	252	0	0	0	252	0	505	0	0	0	0	0	0	0	252	757	0	0	252	252	0	0	0	0	0	0	0	0	252	0	0	252	0	252	0	0	0	0	0	0	252	0	1.01e+03	0	0	0	0	505	0	0	0	252	0	0	0	252	252	505	0	252	252	252	0	252	0	0	252	0	0	0	0	0	505	505	505	0	0	0	0	0	0	0	0	0	252	0	252	0	0	0	0	0	0	0	0	0	252	0	0	0	0	0	505	0	0	252	0	0	252	505	0	0	0	0	0	505	0	252	0	0	0	252	505	252	252	0	252	0	0	0	0	0	757	0	0	0	505	0	252	0	0	0	0	0	0	0	252	252	0	0	0	0	0	252	0	252	252	0	757	0	0	0	505	252	252	0	0	0	252	0	0	0	252	0	0	0	252	252	252	0	0	0	252	252	0	0	0	505	0	252	0	0	505	0	505	0	0	0	0	0	0	0	0	0	252	252	0	0	0	0	252	0	0	505	0	0	252	0	0	0	0	0	0	0	0	0	0	505	505	252	0	0	0	0	252	0	252	0	0	0	0	0	252	0	505	0	252	0	0	0	252	0	0	0	252	252	252	252	0	252	0	0	0	0	0	0	0	0	0	252	0	0	0	0	0	0	252	0	0	0	0	0	0	505	252	0	0	0	0	0	0	0	505	0	505	0	252	0	252	252	0	0	0	0	0	252	0	0	0	252	0	0	0	0	0	0	0	252	252	252	0	0	0	252	0	0	0	0	0	0	0	252	0	0	252	0	0	505	0	0	0	252	0	0	0	252	0	0	252	0	0	0	0	0	252	0	0	252	252	0	252	252	0	0	0	0	0	252	0	0	252	0	0	252	0	252	0	0	0	0	0	0	0	252	0	0	0	0	0	0	0	0	505	0	252	0	505	0	0	0	252	0	757	252	0	252	0	0	0	0	0	0	0	0	0	0	0	0	0	0	0	0	0	252	252	252	505	0	252	505	0	0	0	0	0	0	0	505	0	0	0	252	0	1.01e+03	0	505	0	0	0	0	252	0	505	0	505	0	0	0	0	252	0	252	505	0	0	252	0	505	0	0	252	0	0	0	0	252	0	252	0	0	0	0	252	252	0	0	252	0	0	252	0	0	0	252	0	0	0	0	252	0	0	0	0	0	0	0	0	0	0	0	0	0	505	0	0	0	505	252	0	252	252	0	0	252	0	0	0	252	252	0	0	0	0	505	0	0	0	0	0	0	0	252	0	0	0	0	505	252	0	0	0	0	0	252	252	0	0	0	0	252	0	0	0	0	1.01e+03	0	0	0	0	252	505	0	0	252	252	0	252	0	0	505	0	0	252	505	0	0	0	0	0	0	0	0	0	0	252	252	0	0	252	252	252	0	252	0	0	0	252	0	0	0	0	0	0	0	0	0	0	0	0	0	252	0	505	0	0	505	0	252	0	0	505	0	0	0	0	252	0	0	0	252	0	0	0	0	0	505	252	0	0	0	757	0	0	0	0	0	0	0	0	0	0	0	0	0	505	252	0	0	0	0	0	0	0	252	0	0	0	0	0	0	0	0	505	0	0	0	252	0	0	0	252	0	0	0	0	0	0	0	0	505	0	0	252	252	0	0	252	252	0	252	0	0	0	252	252	0	0	0	0	0	252	505	0	0	0	252	0	0	0	0	0	252	0	252	0	505	0	0	0	252	0	0	0	0	0	0	0	252	0	0	0	0	0	0	0	0	0	252	0	0	0	0	0	0	0	252	0	0	0	0	0	0	0	0	0	0	0	0	0	0	0	0	0	0	252	0	252	0	0	0	0	252	505	0	0	0	252	0	0	0	252	0	0	0	0	0	0	0	0	505	0	0	0	0	0	0	0	252	0	0	0	0	0	505	0	0	0	252	252	0	0	0	0	252	252	0	0	0	0	0	0	0	0	0	0	0	0	0	0	0	0	0	0	0	0	0	0	0	252	505	0	0	252	0	0	0	0	0	252	0	252	0	505	0	0	0	0	0	505	252	0	252	0	0	0	252	0	0	0	0	252	252	505	0	0	0	0	0	0	252	0	252	0	0	0	252	252	0	252	505	0	0	0	252	0	0	0	0	0	0	0	0	757	252	0	0	0	252	0	252	0	0	252	0	0	0	0	0	0	252	0	0	0	252	0	0	1.01e+03	252	0	252	252	757	252	0	0	757	0	757	0	0	252	0	505	0	0	252	252	0	0	0	505	0	0	0	252	0	0	0	0	252	505	757	0	0	0	0	0	0	0	0	252	1.26e+03	252	252	0	252	0	0	0	0	0	252	0	252	0	252	0	252	0	0	0	0	505	505	252	252	0	252	0	0	1.01e+03	0	0	0	252	0	252	252	505	252	0	0	0	0	252	0	0	0	0	0	0	0	505	0	0	0	252	252	0	0	0	0	0	0	252	0	252	0	0	0	0	0	0	0	505	0	252	0	0	252	252	505	0	252	252	505	0	0	0	0	0	0	0	0	0	252	0	0	252	0	0	0	0	0	0	505	0	505	0	252	0	0	0	505	0	252	0	0	252	0	252	0	0	0	0	0	0	0	0	0	505	0	0	0	0	252	0	0	0	0	0	252	252	0	0	0	0	0	0	0	0	0	0	252	0	0	0	252	0	252	252	252	0	0	0	252	0	0	505	0	252	0	0	252	0	0	0	0	0	0	0	0	252	252	0	252	0	252	0	252	0	0	0	0	0	505	0	0	0	252	0	505	0	0	0	0	0	0	0	0	0	0	252	0	0	0	0	0	0	0	0	0	0	0	0	0	0	0	0	0	0	0	252	0	0	0	252	0	0	0	252	252	0	0	0	0	252	0	757	0	0	0	0	0	0	0	505	0	0	0	252	505	0	252	0	0	252	0	0	0	0	252	252	505	252	0	0	0	0	505	252	252	0	0	0	252	0	0	0	0	252	0	252	0	252	0	0	757	252	1.26e+03	0	0	0	0	0	0	0	0	0	0	0	252	0	0	0	0	505	0	252	0	252	0	0	252	252	0	0	0	252	0	0	0	0	0	0	0	0	0	0	0	0	0	0	0	0	252	0	252	757	0	0	0	0	0	0	0	252	0	252	0	0	252	0	0	0	0	252	0	757	252	0	0	0	0	505	757	505	0	0	505	0	0	0	0	0	0	0	0	0	0	0	0	0	0	0	0	0	0	0	0	252	252	505	0	252	0	252	0	0	0	252	0	505	0	0	0	0	252	0	252	0	0	0	0	252	0	0	0	0	0	252	252	0	505	0	252	0	0	0	0	0	0	0	0	0	0	0	0	0	0	0	505	252	252	0	0	0	0	0	0	0	0	0	0	0	0	252	0	252	0	252	252	0	757	0	252	505	0	0	0	0	0	252	0	252	0	0	0	0	0	0	757	505	0	0	0	0	0	0	0	252	252	0	0	0	252	0	0	252	0	0	0	0	0	0	0	0	0	0	0	0	0	0	0	0	0	252	0	0	0	252	0	0	0	0	252	252	0	252	0	0	0	252	0	0	252	0	252	0	252	252	0	0	0	0	0	0	0	0	0	0	0	0	0	0	252	0	0	0	0	0	0	0	252	0	0	0	0	0	0	0	0	0	0	0	0	252	0	252	252	0	0	0	505	0	252	0	0	0	252	0	0	252	0	0	0	0	505	0	757	252	0	0	0	0	0	252	0	0	0	252	252	0	0	0	0	0	252	252	0	252	252	252	0	0	0	0	0	0	0	252	0	252	0	0	505	505	252	252	0	0	0	0	0	0	252	0	0	252	0	0	0	0	0	252	252	0	0	252	0	0	0	505	0	252	0	0	0	0	0	0	0	0	505	0	0	0	252	0	252	0	0	0	0	505	0	0	252	505	252	0	0	0	505	0	0	0	505	0	0	0	0	0	0	252	0	757	0	0	0	0	252	0	0	0	0	0	0	0	0	0	252	0	252	0	0	0	0	0	252	0	0	0	0	0	505	0	252	0	0	0	0	0	0	0	0	0	0	252	0	0	0	0	0	0	0	0	0	252	0	0	505	252	0	252	0	0	0	505	252	0	0	0	0	0	0	0	505	0	0	0	0	252	252	505	0	0	0	252	0	0	0	505	0	0	0	0	252	0	252	0	0	0	0	0	0	757	0	0	0	0	0	0	0	0	0	0	0	0	0	0	0	252	0	0	0	252	0	0	0	252	252	0	0	252	252	0	0	0	0	0	0	505	0	252	0	0	0	0	0	0	0	505	0	252	252	0	0	0	0	0	0	0	0	0	0	252	0	0	0	252	252	252	0	252	0	252	0	0	252	252	252	0	505	0	0	252	0	252	252	252	0	0	0	0	0	252	0	252	0	0	0	505	0	0	0	0	252	0	0	252	0	252	0	505	252	757	757	0	0	0	0	252	505	252	505	0	0	252	0	0	252	0	0	0	0	0	0	0	252	252	0	252	252	252	252	0	0	0	0	0	0	0	0	0	252	0	0	252	252	0	0	0	0	0	0	0	0	0	505	0	0	0	252	0	0	0	0	0	252	0	252	252	0	0	0	0	0	0	505	0	0	0	0	252	0	252	252	0	0	0	0	0	0	252	0	252	252	252	252	0	0	0	252	0	0	252	0	0	0	0	0	0	505	0	0	0	505	0	0	0	0	252	0	0	252	0	505	252	0	252	0	252	0	0	0	0	0	252	0	0	252	0	0	0	0	252	0	0	252	0	757	252	0	0	0	0	0	0	0	0	0	0	0	0	0	0	0	252	0	0	0	0	0	0	0	0	0	0	252	0	0	0	0	0	0	0	0	0	0	0	0	252	0	0	505
noncancer_plasma	0	0	0	0	0	0	0	180	0	0	0	0	0	0	0	0	0	0	0	180	0	0	0	0	0	180	0	0	0	0	0	0	180	0	0	0	0	0	180	0	0	0	0	0	0	0	0	360	0	0	0	0	0	180	0	0	540	0	180	0	180	0	0	0	0	0	0	0	0	0	0	0	0	0	0	0	0	0	0	360	0	0	0	0	0	0	0	0	0	0	0	180	180	0	0	0	0	0	0	0	180	0	540	180	0	0	0	180	0	0	360	180	180	0	0	180	0	180	0	0	0	0	360	0	0	180	180	0	180	0	180	0	180	0	0	0	360	540	0	0	180	360	0	0	0	0	0	180	0	0	180	0	0	180	0	180	0	0	0	0	0	180	0	0	0	0	0	0	0	180	0	0	0	0	0	0	0	0	0	0	0	0	360	0	180	360	0	0	0	180	0	0	0	180	0	180	0	0	0	0	0	0	0	0	0	0	0	0	0	0	0	0	0	180	180	0	180	0	0	0	0	0	0	0	0	0	0	0	180	0	0	0	0	180	0	180	0	180	0	0	360	0	0	0	0	0	0	180	0	180	0	0	180	0	0	0	0	0	0	0	0	0	0	0	0	0	0	0	540	1.44e+03	0	360	0	360	0	0	0	0	0	360	180	0	0	0	0	360	0	180	180	0	0	0	720	0	180	0	180	0	360	0	0	0	0	180	180	0	0	0	0	0	0	0	0	0	0	0	0	0	0	0	0	0	0	360	0	360	180	0	0	0	0	0	360	0	180	0	360	0	0	0	180	0	0	0	0	0	0	0	0	0	0	0	0	0	0	0	0	0	0	0	0	0	0	0	180	0	0	0	0	0	0	180	0	0	180	0	0	0	360	0	0	0	180	0	180	0	0	0	180	540	0	0	0	0	0	180	0	0	180	180	0	0	0	0	0	360	180	0	180	0	0	0	180	0	0	0	0	180	0	0	0	180	180	0	0	180	0	0	180	0	540	0	0	0	0	0	0	0	0	0	360	180	0	0	0	0	0	180	0	0	0	180	0	180	0	0	180	360	0	0	0	180	0	360	0	0	0	0	0	0	0	0	0	0	0	0	0	0	0	0	0	180	0	180	0	0	180	0	180	0	180	0	180	180	0	0	0	0	180	180	180	0	0	0	0	0	0	0	0	0	0	0	0	0	540	180	0	0	0	0	0	0	180	0	0	360	0	720	0	0	0	0	0	180	0	0	0	0	0	0	180	0	0	0	180	360	0	0	0	0	0	0	0	180	540	0	180	0	360	180	180	0	0	0	0	180	0	180	0	0	0	0	360	360	180	540	0	0	0	0	0	180	180	0	0	0	0	180	0	0	0	180	0	0	180	0	360	0	180	180	0	0	0	0	0	180	180	0	0	0	0	0	0	0	0	0	180	180	0	0	0	0	0	0	0	0	0	360	0	180	180	0	0	180	0	0	0	0	0	180	0	0	0	360	0	0	0	0	180	0	0	180	180	0	0	0	0	0	0	360	0	0	360	0	180	0	0	0	0	0	180	0	0	540	180	0	0	0	0	360	0	0	0	0	0	0	0	0	0	0	180	360	180	0	180	0	0	180	0	360	0	180	0	0	0	0	0	0	360	0	0	180	0	0	0	0	360	0	0	0	0	0	0	0	0	0	180	0	180	0	0	0	0	0	0	0	0	0	0	0	0	0	0	0	0	0	0	0	0	0	0	0	180	360	0	180	0	0	0	180	180	180	0	0	0	180	180	0	0	0	0	0	0	0	0	0	0	0	0	0	0	180	0	0	0	0	0	0	0	0	180	360	0	0	0	0	180	0	0	0	0	0	0	0	180	0	0	0	900	180	180	180	540	540	180	0	0	180	720	0	180	0	180	0	0	0	0	180	360	180	0	0	0	0	0	0	720	0	0	0	0	180	0	0	180	0	0	0	180	0	0	540	180	0	0	180	0	0	0	0	180	180	0	0	0	0	0	0	0	0	0	0	0	0	0	0	0	0	0	0	0	0	0	0	0	0	0	0	0	0	0	0	180	0	0	0	0	0	0	180	0	0	0	0	360	0	0	0	0	0	0	360	0	0	0	0	0	180	0	0	180	0	0	0	0	360	180	0	0	0	180	180	0	0	0	0	0	360	0	360	0	0	0	0	0	0	0	0	0	0	180	0	0	0	0	0	0	0	0	0	360	180	180	180	0	0	0	0	0	0	540	0	0	0	180	0	0	0	0	0	180	0	0	0	0	180	0	0	0	180	0	0	0	0	180	0	0	0	0	0	180	0	180	0	0	0	0	0	0	0	180	0	0	0	360	0	0	0	180	0	0	0	0	180	180	0	180	180	0	0	0	0	360	0	180	360	0	0	0	0	0	180	0	0	0	0	0	0	0	180	0	0	0	0	0	0	0	0	0	360	360	0	0	0	0	540	0	180	0	0	0	0	0	0	0	180	180	0	0	0	360	0	0	0	0	360	0	0	540	0	0	0	0	180	0	0	0	180	0	0	180	0	0	0	180	0	0	720	0	0	0	180	0	360	0	0	0	180	180	180	0	0	0	0	0	180	0	0	0	0	180	0	0	180	0	0	360	0	0	0	0	360	0	180	0	360	0	180	0	1.26e+03	180	0	0	0	0	0	0	0	0	360	0	0	0	0	0	0	0	0	0	360	0	0	1.08e+03	0	180	0	0	360	0	180	900	180	0	0	0	0	0	180	0	0	0	0	0	0	0	0	0	0	0	0	0	0	0	0	0	720	0	0	180	0	180	0	0	0	360	0	0	0	0	180	180	360	0	0	0	180	540	0	360	0	0	0	180	0	0	0	0	0	0	180	0	0	0	0	0	0	0	0	0	0	0	0	0	0	0	0	0	180	0	180	180	0	0	720	0	360	0	0	180	0	0	180	0	0	0	0	180	0	0	0	0	0	0	0	180	0	0	540	0	0	360	0	0	0	0	0	180	0	0	0	180	0	0	0	0	0	0	0	0	0	0	0	180	0	360	360	180	0	0	0	0	0	180	0	0	0	360	0	0	180	180	0	0	180	0	0	0	180	0	180	0	0	0	0	360	0	0	0	0	0	0	180	180	0	0	0	0	0	180	0	0	0	0	0	0	0	0	0	0	0	0	0	0	180	180	180	0	0	0	540	0	0	0	180	360	180	0	0	0	720	180	0	0	180	0	0	0	0	0	180	0	0	0	0	0	0	0	0	0	180	180	360	360	0	0	180	0	0	0	0	0	0	180	360	0	180	0	360	0	0	0	0	180	0	0	540	0	0	0	360	0	0	0	0	0	0	0	180	0	0	0	0	0	0	0	0	0	0	0	0	540	180	0	180	0	180	0	0	0	0	0	180	180	0	180	0	0	0	0	180	0	0	0	0	0	0	0	180	0	0	0	0	0	0	0	180	0	360	0	0	360	0	0	0	0	0	0	0	360	0	0	180	0	0	0	0	0	180	0	360	0	0	0	180	0	0	0	0	0	0	0	0	0	0	0	180	0	180	0	0	0	0	180	0	0	0	180	0	0	0	0	180	0	0	180	180	0	540	0	540	0	0	0	0	0	0	180	0	0	0	0	0	0	0	180	0	0	0	0	0	0	0	0	0	360	0	0	0	180	0	0	0	0	0	0	0	180	0	0	0	0	0	0	0	360	180	0	0	180	0	0	0	0	0	540	0	0	0	0	180	0	0	0	0	0	0	0	0	0	0	0	180	0	0	0	0	0	180	0	0	0	0	0	0	180	0	0	0	360	0	0	0	0	0	180	0	0	360	0	0	180	360	180	0	0	180	0	0	180	0	0	0	0	0	180	0	0	0	0	0	0	0	0	360	0	0	0	0	0	180	0	0	0	180	0	0	0	0	0	0	0	0	180	0	0	180	180	0	0	0	0	0	0	180	0	0	0	180	0	0	0	0	0	0	0	0	0	0	360	180	0	0	0	540	0	0	0	0	0	0	0	0	0	0	0	0	0	0	180	0	180	180	0	0	0	0	0	180	0	0	0	0	0	0	0	180	0	360	0	0	0	0	0	0	0	0	0	540	180	0	0	0	720	0	180	180	0	0	0	180	0	0	540	0	0	0	180	0	180	0	0	0	0	0	360	0	0	0	0	0	0	0	0	540	0	0	0	0	180	180	0	0	0	0	180	0	0	0	0	0	0	0	360	0	180	0	0	0	0	360	0	360	0	360	0	180	180	0	0	0	180	360	0	0	180	0	0	0	0	180	180	0	0	0	0	0	0	0	0	0	0	180	0	0	0	0	0	0	0	0	0	0	180	180	0	0	0	0	0	0	0	0	0	360	180	0	0	0	0	0	0	0	360	0	0	360	0	0	0	180	0	0	0	0	0	0	0	0	0	0	0	0	0	0	0	0	0	180	180	0	180	0	0	0	0	180	0	1.08e+03	0	0	0	180	180	0	0	180	0	360	0	0	180	0	0	180	0	0	0	0	0	0	180	0	0	0	180	0	180	0	0	0	0	0	180	0	0	0	0	0	0	0	0	0	0	0	360	0	0	180	180	0	180	0	1.44e+03	0	0	0	360	0	540	180	0	0	0	360	0	0	0	0	180	180	0	180	0	0	0	180	0	0	0	0	0	180	180	0	0	180	0	0	0	0	0	0	0	180	180	0	0	0	180	180	0	0	180	0	0	180	0	0	0	0	0	180	0	0	360	0	0	0	0	0	0	180	0	0	0	180	180	0	180	360	0	180	540	0	0	0	180	0	0	0	0	0	0	0	0	180	0	0	0	180	0	0	0	0	0	0	180	0	0	180	0	180	360	0	0	0	0	180	0	0	180	0	0	0	0	0	0	0	0	180	0	0	0	0	0	0	0	0	0	0	0	0	180	540	0	180	0	0	180	0	0	0	0	0	0	0	0	0	0	0	180	0	0	0	0	0	0	180	0	180	0	0	0	0	0	0	0	180	180	0	180	180	0	0	360	0	540	0	0	360	0	0	180	0	180	0	0	0	0	0	180	0	0	0	0	0	180	0	0	0	180	0	0	0	0	0	180	180	0	180	360	0	180	0	360	180	0	0	0	0	0	180	0	0	0	0	360	0	0	0	360	0	0	180	360	0	0	0	180	0	0	0	0	180	540	0	0	0	0	0	0	0	0	0	0	0	0	180	0	0	180	180	180	0	180	0	360	0	360	0	0	0	0	0	180	0	0	0	180	0	0	0	0	0	0	0	180	0	0	0	0	0	0	0	0	900	180	0	0	0	180	0	0	0	0	360	0	0	0	0	360	180	360	0	0	0	0	0	0	0	0	0	0	0	0	0	0	0	0	180	0	0	180	360	0	0	180	360	360	0	0	180	0	0	180	360	0	360	0	0	180	0	0	0	0	180	0	0	0	180	0	0	0	0	0	180	0	0	0	0	180	0	0	0	0	0	0	0	180	180	0	180	0	180	0	0	0	0	180	360	180	0	0	0	180	0	0	0	360	0	900	180	0	0	0	0	0	0	180	0	0	0	360	0	180	0	0	0	180	180	0	0	0	0	0	0	0	180	0	0	0	0	0	180	0	0	180	0	0	360	180	0	0	180	540	0	0	180	0	0	180	0	0	0	0	0	0	0	0	0	0	0	0	180	0	0	0	0	0	360	0	0	0	180	0	0	180	0	180	0	360	180	540	360	0	180	180	180	0	180	0	720	0	180	0	0	0	0	0	0	180	0	0	0	0	180	0	180	0	0	0	0	0	360	0	180	0	0	0	0	0	0	180	900	0	180	0	180	0	180	180	0	0	0	0	0	0	0	0	0	180	0	0	180	0	0	0	0	540	0	0	180	0	0	180	0	0	540	180	360	0	0	0	0	0	0	180	0	0	180	0	0	180	0	180	0	0	0	360	0	0	0	0	360	0	180	0	0	0	0	0	0	0	0	0	0	0	0	0	0	0	0	0	900	0	0	0	180	180	0	0	0	360	0	360	0	0	0	0	0	180	180	0	0	0	0	0	540	0	0	0	0	0	0	0	0	180	0	0	0	0	0	0	360	0	0	0	180	0	0	0	0	0	0	0	0	180	0	360	0	0	0	540	540	180	0	0	0	0	0	180	0	0	0	0	0	180	0	180	180	180	180	0	180	0	360	0	0	540	0	0	180	0	360	0	0	0	180	0	180	0	0	180	180	180	0	180	0	0	0	540	180	0	360	0	360	0	0	180	0	0	0	180	0	360	0	0	0	180	0	0	180	360	0	180	0	0	0	0	0	0	0	0	0	360	0	360	0	180	180	0	180	0	0	0	0	0	0	180	0	0	0	180	0	0	1.8e+03	0	0	0	0	0	0	0	540	0	0	0	0	0	0	0	0	0	0	0	180	0	0	0	0	0	0	0	0	0	0	0	0	0	0	0	0	540	0	180	180	0	180	180	180	0	0	180	0	0	0	0	0	180	0	0	0	0	0	0	0	180	180	360	0	720	0	0	0	0	0	360	0	180	180	0	0	540	360	360	0	0	0	0	0	0	180	0	0	0	0	180	180	0	0	0	0	0	180	0	0	0	180	0	0	180	0	0	0	0	0	0	180	360	180	0	0	0	360	360	0	180	0	180	0	0	540	180	0	0	180	0	0	0	180	0	0	0	0	0	0	0	360	0	0	0	0	360	0	360	540	0	0	0	720	0	180	0	0	360	0	0	0	0	0	0	0	0	180	180	0	0	0	0	360	0	180	0	0	180	0	0	180	0	0	0	0	180	0	0	0	180	0	0	0	0	0	540	0	180	180	0	180	0	180	0	180	0	180	0	0	0	0	0	180	180	0	0	360	180	0	0	0	180	0	0	180	0	0	0	180	0	0	0	180	180	0	180	0	0	0	0	180	360	0	0	0	180	0	0	0	0	0	0	0	0	0	0	0	180	0	0	180	180	0	0	0	180	0	180	0	360	0	0	0	0	0	0	0	180	0	0	0	0	360	0	0	0	0	360	0	0	0	0	0	0	180	0	0	0	0	0	0	0	0	0	0	0	0	0	180	0	0	0	180	0	0	0	0	360	0	0	0	360	0	0	0	180	0	0	0	0	0	0	0	0	0	360	0	0	0	0	0	0	0	0	0	0	0	360	0	0	0	180	0	0	0	180	0	0	180	180	0	360	0	0	0	180	0	180	180	0	180	180	0	180	180	0	0	0	0	0	0	0	180	0	0	0	0	0	0	0	0	540	180	0	0	0	0	0	360	0	0	0	0	0	360	0	180	0	0	0	0	0	0	0	0	720	0	0	0	0	180	360	0	0	0	0	360	0	0	180	0	0	540	0	180	0	0	0	180	0	0	0	0	0	0	0	180	0	0	180	0	0	0	180	0	180	180	0	0	180	0	0	0	0	0	0	0	0	0	0	360	0	0	360	0	180	0	0	0	540	0	360	0	0	540	0	0	0	180	0	0	0	0	0	180	0	180	0	180	0	0	0	180	0	360	180	0	0	0	540	180	0	0	0	0	0	0	180	0	0	0	0	0	180	0	0	0	0	0	0	0	0	0	0	0	0	0	0	0	0	0	0	0	180	0	180	180	180	0	180	0	180	0	720	180	0	180	0	0	0	0	0	0	0	180	180	0	360	360	0	0	180	0	900	0	0	720	0	0	0	0	180	0	0	0	180	0	0	0	360	0	0	0	180	0	0	0	0	180	0	0	0	0	0	0	0	0	0	0	0	0	0	0	0	0	0	0	0	180	0	0	0	0	0	0	180	0	0	180	0	720	360	0	0	180	180	0	0	360	360	0	0	0	0	360	180	0	0	360	0	0	180	0	0	0	0	180	0	180	0	0	0	0	0	0	0	0	0	0	0	0	0	0	0	0	0	0	0	0	0	0	0	0	180	0	540	0	0	0	0	0	0	0	0	0	0	0	0	360	180	0	180	0	180	360	0	0	0	0	0	0	0	0	0	0	0	0	0	0	0	0	0	0	0	0	0	180	0	0	0	0	0	0	0	0	0	0	0	0	0	0	0	0	720	180	0	0	0	0	0	180	180	0	0	0	180	0	180	0	180	0	0	0	0	0	0	0	0	360	180	360	0	0	0	0	0	0	0	0	0	0	0	0	0	0	180	540	900	360	0	0	0	0	0	180	0	0	0	0	0	540	0	0	0	0	0	0	0	0	0	0	0	0	0	0	0	180	180	0	360	0	0	360	180	0	180	0	0	0	180	180	0	0	0	0	180	0	0	180	180	180	0	0	540	0	0	180	0	180	180	0	0	180	0	900	0	180	0	0	0	0	0	0	0	0	180	180	0	540	0	0	0	0	0	0	0	0	180	0	360	0	0	0	0	0	180	0	0	0	0	180	0	180	0	0	0	0	0	0	0	180	0	0	0	0	180	360	360	180	180	180	0	0	0	0	0	0	0	0	360	0	180	0	540	180	0	0	180	0	360	0	0	0	0	0	0	1.26e+03	0	0	0	540	0	0	0	0	180	180	0	180	0	0	0	180	0	0	0	0	0	0	0	0	0	0	0	0	180	0	0	180	180	180	0	180	0	0	0	0	0	0	0	900	0	0	0	0	540	0	180	0	0	0	180	0	0	0	0	0	0	0	0	0	0	0	0	0	0	0	0	0	180	0	360	0	0	0	360	0	0	180	0	0	0	0	0	360	0	0	360	0	540	180	360	180	180	180	360	360	360	0	360	0	0	0	360	0	0	0	0	0	0	360	0	0	0	0	0	0	180	360	0	0	360	0	0	0	0	0	180	180	0	180	0	0	0	180	0	0	0	0	0	0	0	0	0	0	0	180	0	0	0	0	0	0	0	0	0	0	0	0	0	0	540	0	0	0	0	0	0	0	0	0	0	0	0	0	180	0	0	360	180	0	0	0	180	0	180	540	0	0	0	0	180	0	0	0	0	0	0	0	0	180	0	0	360	0	0	0	180	0	0	0	0	180	0	0	0	0	0	360	0	180	0	0	0	0	180	0	0	0	180	180	180	180	0	0	180	0	0	0	0	0	0	0	0	0	720	180	0	0	0	0	0	0	0	180	180	180	0	0	0	0	0	0	180	0	0	0	0	0	0	0	360	180	360	0	0	360	0	0	0	0	0	0	360	540	0	0	0	0	0	0	0	0	0	0	0	0	180	0	0	0	0	0	360	0	0	0	180	0	0	540	0	180	180	360	0	0	180	180	0	0	0	0	0	0	180	0	0	0	0	0	0	540	0	180	0	0	0	180	0	360	180	180	0	0	0	360	360	0	0	0	0	180	180	0	0	180	180	0	0	0	0	0	0	0	180	0	0	0	0	0	180	0	0	0	360	180	0	0	0	0	0	0	0	0	0	0	0	0	0	180	0	0	180	360	0	0	180	0	0	0	0	0	0	0	360	180	0	180	540	180	360	0	180	0	0	0	360	0	360	0	0	0	180	180	0	360	0	0	0	0	0	0	360	180	0	0	360	0	180	0	0	0	0	0	0	360	180	0	0	540	180	0	0	0	180	0	0	360	0	0	0	0	180	0	0	0	0	0	0	900	180	0	360	180	0	0	180	360	180	0	0	360	0	540	0	0	180	0	0	0	0	540	180	0	0	0	0	540	0	0	360	0	0	0	0	180	0	0	0	0	0	180	0	0	0	0	0	0	0	360	360	0	0	0	0	0	0	0	0	0	180	0	0	360	0	0	0	0	0	180	180	0	0	0	0	0	0	360	0	0	0	0	0	180	180	0	0	0	0	0	0	0	0	180	0	0	180	180	0	0	0	0	0	0	0	0	0	0	0	0	0	0	0	0	0	0	180	0	0	0	0	0	0	0	360	0	0	0	0	360	0	0	0	0	0	0	0	180	0	180	0	0	0	0	0	0	180	180	0	180	0	180	0	180	0	0	180	0	540	0	0	0	0	0	0	0	0	180	0	0	0	0	0	0	180	0	180	0	0	0	360	360	0	0	0	0	0	0	0	0	0	540	0	0	0	0	0	180	0	0	0	360	0	0	1.62e+03	180	0	0	180	0	180	0	360	0	180	0	0	180	0	0	0	0	0	180	0	0	0	0	180	0	0	0	0	180	0	0	0	180	180	0	0	0	360	0	0	180	0	0	0	180	360	0	0	0	0	0	180	540	0	180	0	0	0	0	0	0	720	180	0	0	0	360	0	0	0	0	360	0	720	0	0	0	0	180	0	0	180	180	0	0	360	0	0	0	0	0	180	0	0	0	0	0	0	0	0	0	0	0	0	180	0	0	0	0	0	360	0	0	0	0	0	540	0	360	0	0	0	0	0	0	0	180	0	180	360	180	0	0	180	540	0	0	0	360	0	180	0	0	0	720	0	0	0	0	0	0	180	360	0	0	0	0	0	0	0	0	0	0	0	0	0	0	0	0	0	0	0	180	180	0	0	180	0	0	0	0	0	0	0	360	0	0	0	0	0	0	0	180	0	180	180	0	0	0	0	0	0	0	0	0	180	0	0	0	0	180	0	540	0	0	0	0	0	0	360	0	180	0	0	180	0	0	0	180	180	0	0	0	0	0	0	0	0	0	180	0	180	0	0	180	0	0	0	0	0	0	0	180	0	0	0	0	0	0	0	0	0	0	0	0	0	180	360	0	0	180	0	0	0	0	0	180	0	360	0	0	0	0	0	0	0	0	0	0	0	360	180	0	180	0	0	360	0	0	180	0	0	0	0	0	720	0	0	0	0	0	0	0	180	0	0	180	0	0	0	0	180	0	360	360	0	180	0	0	0	0	0	180	0	180	0	0	540	180	0	180	180	0	180	0	180	0	0	0	0	180	360	180	180	0	180	360	0	0	0	360	0	0	0	0	180	360	0	0	720	0	0	0	0	0	180	0	0	0	0	0	0	180	180	0	0	0	0	0	0	360	0	0	0	180	0	0	0	0	0	0	0	0	720	0	0	0	540	0	0	0	0	0	0	180	540	180	0	360	0	180	0	0	0	0	0	0	0	0	180	180	0	180	0	360	0	0	540	180	180	180	0	180	0	0	0	180	180	180	180	0	0	0	0	0	0	0	0	0	0	0	0	180	0	0	0	0	0	0	0	360	0	0	0	0	360	180	0	0	0	0	0	0	0	180	0	180	180	0	0	540	720	0	0	0	0	0	0	0	0	0	0	180	0	0	180	180	180	0	0	0	0	0	540	0	0	0	180	0	540	0	0	360	0	0	180	0	360	0	0	0	0	0	0	180	0	0	0	0	0	0	0	180	0	0	0	0	0	0	180	0	180	180	0	0	0	0	0	0	0	0	0	0	0	0	0	180	0	0	0	0	0	0	0	0	360	0	0	0	0	540	0	0	0	0	0	360	0	180	0	0	180	0	0	0	0	180	0	0	0	0	0	0	180	0	0	0	0	180	0	0	0	0	0	0	0	540	0	0	180	0	0	900	180	0	0	0	180	180	0	0	0	0	180	180	180	180	0	180	0	180	0	180	0	360	0	0	0	0	0	0	540	180	0	180	0	0	0	360	0	0	0	540	0	360	0	0	360	180	180	540	0	360	0	0	0	540	0	0	0	0	0	0	0	0	0	0	0	180	0	0	0	0	0	180	0	0	0	0	0	0	0	0	0	540	0	360	0	0	0	0	0	0	0	0	0	0	180	1.44e+03	180	0	0	0	0	0	0	0	0	0	0	0	0	0	0	0	180	180	0	0	0	0	0	180	0	0	180	0	0	180	0	180	0	0	360	0	0	0	180	180	180	0	0	0	180	0	0	0	0	0	0	0	0	0	0	0	0	0	0	180	0	0	0	0	180	0	180	0	360	0	180	0	0	0	0	0	360	0	180	0	0	0	0	0	0	0	180	540	180	0	0	0	0	0	0	360	0	180	0	360	0	180	180	180	0	0	180	0	180	0	0	0	0	180	0	0	0	0	0	0	180	0	0	180	0	360	0	0	0	180	0	0	0	360	0	0	180	360	0	0	0	0	0	0	0	0	180	0	180	0	0	0	0	0	0	0	540	0	0	180	0	0	180	0	0	180	0	180	0	0	0	540	0	180	0	0	0	0	180	0	0	0	180	180	0	180	0	0	0	0	0	0	0	0	0	0	180	0	180	540	180	180	0	180	180	360	0	360	180	0	0	0	0	0	0	0	720	0	0	180	0	0	0	360	0	0	0	0	0	0	0	0	360	0	0	0	0	0	0	180	0	0	180	0	0	0	0	180	540	180	0	0	0	0	360	0	0	0	0	0	0	180	0	0	0	0	180	0	0	180	0	0	0	0	0	0	0	180	0	0	180	0	180	0	0	0	0	0	180	0	0	0	0	0	0	0	0	0	0	180	0	0	0	360	180	0	0	180	0	180	0	0	0	0	180	0	0	0	900	0	0	0	0	0	0	0	0	180	0	0	360	0	0	360	180	0	0	0	0	0	0	1.98e+03	0	0	360	180	0	0	180	0	0	0	900	0	0	0	180	0	0	180	0	540	0	0	180	360	180	0	180	180	0	0	180	180	180	180	0	0	360	0	0	900	0	0	540	360	0	0	0	0	0	0	0	0	0	0	0	0	360	180	0	360	0	0	0	0	0	360	0	0	180	0	0	0	0	180	180	180	0	0	0	360	0	180	0	0	180	180	0	0	0	180	0	0	0	0	180	180	360	0	0	0	0	180	0	0	0	0	180	0	0	0	0	0	0	0	0	180	0	0	0	180	0	0	0	0	0	0	0	0	0	0	180	360	540	0	0	0	180	0	0	0	0	180	540	0	0	0	0	0	0	0	180	0	360	540	0	0	180	180	0	0	0	180	0	180	0	360	0	0	0	180	0	0	0	0	0	0	180	0	360	0	0	0	0	0	0	0	0	0	0	180	0	0	180	180	360	0	0	0	0	0	0	0	0	0	0	180	0	0	0	0	0	180	0	0	0	0	0	0	0	180	0	0	0	0	180	0	180	180	0	180	0	0	180	180	0	0	0	180	180	0	0	180	0	180	180	180	0	0	0	0	0	0	180	0	0	0	0	180	0	0	0	0	0	0	0	0	0	0	0	0	180	0	0	0	0	0	0	180	0	0	0	0	0	0	0	360	360	180	0	180	0	0	180	0	0	180	0	180	0	180	0	0	0	0	0	0	360	0	0	0	0	0	180	180	180	0	0	0	360	0	180	0	0	0	0	180	0	180	0	360	0	0	0	0	180	180	0	0	0	0	0	0	180	180	0	180	0	0	0	0	0	180	0	0	0	0	0	0	0	180	0	0	180	0	0	0	360	0	0	0	0	0	540	180	0	180	0	0	0	0	0	0	0	180	180	0	180	180	180	0	0	360	0	0	0	0	0	180	0	0	0	180	0	0	0	0	0	0	0	0	180	360	0	0	0	0	180	0	0	0	180	0	0	0	0	0	0	0	180	0	0	180	180	0	180	0	360	0	360	0	180	0	0	0	180	360	0	180	180	0	0	0	720	0	0	0	0	360	0	0	0	0	0	0	0	0	0	0	0	0	0	0	0	0	180	0	0	0	0	180	180	0	0	0	0	180	0	180	180	180	0	0	0	0	0	0	0	0	0	0	0	0	0	0	540	180	180	0	180	0	180	180	540	0	0	0	0	0	0	180	0	360	0	0	0	180	0	360	180	0	180	0	360	0	0	0	0	0	0	0	180	180	0	180	0	0	0	180	0	180	180	0	0	0	0	0	0	540	0	0	0	0	0	180	0	0	0	0	360	0	0	360	0	0	0	540	0	0	360	180	0	0	360	0	0	180	0	0	0	0	0	0	0	0	0	720	0	0	0	0	0	0	0	180	0	0	0	0	0	0	0	180	0	0	0	180	0	180	0	0	180	0	0	0	360	0	0	0	0	180	0	0	360	180	0	0	0	720	0	0	0	0	0	0	0	540	0	0	0	0	0	180	0	0	0	1.26e+03	360	180	0	0	0	0	0	0	0	0	0	180	0	0	180	0	0	0	0	0	180	0	0	180	0	0	0	0	0	0	0	540	0	0	180	0	0	0	0	0	0	0	180	0	0	0	0	0	0	180	0	0	0	0	0	0	0	180	0	180	0	0	180	0	0	0	0	0	180	180	0	0	0	0	180	0	0	0	0	0	0	0	0	0	0	0	0	0	0	0	0	0	0	0	0	180	180	0	0	180	0	0	0	0	0	180	360	0	0	0	0	180	0	0	0	0	0	180	0	0	180	0	180	180	0	180	0	4.5e+03	0	180	0	180	0	0	180	360	0	0	0	180	0	0	0	0	720	0	180	360	0	360	360	180	0	0	0	0	180	0	0	180	0	0	0	0	180	0	0	0	0	0	0	0	0	180	0	0	0	0	0	180	0	0	0	0	0	0	0	0	0	0	0	0	360	0	0	720	0	0	0	180	180	360	0	0	0	0	0	0	360	0	0	180	0	0	0	0	0	0	180	0	0	0	0	0	0	0	0	0	0	0	0	0	0	0	0	180	0	0	0	180	180	0	180	0	0	0	0	0	0	0	0	0	0	0	0	0	0	0	0	180	0	180	180	180	0	0	0	0	0	0	0	0	0	0	0	0	0	0	0	0	0	0	0	0	0	180	0	0	0	0	360	0	180	0	0	0	0	0	360	180	0	0	0	360	180	0	180	360	0	0	540	0	180	0	0	180	0	0	0	0	0	180	0	180	0	0	0	0	0	0	0	0	0	0	0	0	0	0	0	0	0	0	180	0	0	180	0	0	0	0	0	180	180	0	0	0	360	0	0	180	180	540	0	0	180	0	360	0	180	0	0	180	540	0	0	540	0	0	0	0	0	0	360	180	0	180	0	0	540	0	0	0	180	0	0	0	0	180	180	180	180	180	360	0	0	0	0	0	0	0	360	0	0	180	0	0	0	180	180	0	0	0	0	0	360	0	0	0	0	0	0	360	180	0	180	0	0	180	180	0	0	0	0	0	0	0	180	180	180	0	0	0	0	180	0	0	0	180	0	0	0	0	0	0	0	0	0	0	0	0	0	0	180	0	0	180	0	0	0	180	360	0	0	180	0	0	0	0	0	0	360	0	180	0	0	0	0	180	0	0	0	180	0	0	0	180	540	0	0	0	540	0	180	180	0	0	180	0	180	0	180	0	0	0	0	360	0	0	180	720	0	0	180	0	180	0	0	180	0	0	0	0	0	0	0	0	0	180	0	0	0	0	0	0	0	720	0	0	180	180	0	0	0	0	180	180	0	360	0	360	0	0	0	0	180	0	1.08e+03	0	0	0	0	0	0	0	0	0	180	360	0	0	0	0	0	0	180	180	180	0	0	0	0	360	360	0	0	0	0	180	0	0	180	0	0	0	0	0	0	360	180	0	0	720	180	0	540	180	180	180	180	180	0	0	0	360	180	180	0	0	0	360	180	0	0	540	180	540	540	0	0	0	0	0	0	0	0	0	0	0	0	180	0	0	0	0	0	0	0	180	0	0	0	0	0	0	0	0	0	180	0	0	0	180	0	0	0	0	0	0	0	0	0	0	0	0	0	0	0	180	0	180	180	180	0	0	0	540	0	0	0	180	180	0	0	0	0	0	0	0	180	0	360	180	0	0	0	0	180	0	180	0	0	0	0	0	0	720	0	0	0	0	0	0	0	0	0	0	360	180	0	0	0	0	360	360	0	0	360	360	0	360	0	0	180	0	0	0	0	180	180	0	0	0	0	0	0	0	180	0	180	0	540	0	0	0	0	0	0	360	360	0	0	0	0	0	0	0	0	0	360	0	0	180	180	0	360	0	0	360	0	0	0	540	0	0	0	0	360	0	0	0	180	0	180	180	0	0	360	0	180	180	0	0	0	0	0	0	0	0	0	0	180	0	0	0	0	0	0	0	0	0	0	0	180	0	0	0	180	0	0	0	720	0	0	180	0	180	180	180	180	0	0	0	180	0	180	0	0	540	0	0	0	180	0	0	180	180	0	0	0	0	360	0	0	0	0	360	0	180	0	0	180	0	360	0	0	0	0	0	0	180	0	0	0	0	180	0	0	0	0	0	0	0	0	0	0	180	0	360	540	0	0	180	180	0	0	0	0	180	0	180	0	0	0	0	0	180	0	0	0	0	0	0	0	0	0	0	360	720	0	0	0	0	0	0	0	0	0	0	0	0	0	180	0	0	180	0	0	0	360	0	0	0	0	180	180	180	0	180	0	180	0	0	0	360	180	0	0	0	0	360	0	180	0	0	0	0	0	0	0	0	0	0	0	180	0	0	0	0	180	0	180	0	0	180	0	0	0	0	180	0	0	0	180	0	0	180	0	0	0	0	0	0	180	0	0	0	180	0	0	0	0	0	0	0	180	0	0	0	0	0	180	0	0	180	0	0	360	0	0	0	0	0	0	0	0	0	0	0	0	540	0	0	360	0	0	0	0	0	360	180	0	0	0	360	0	180	0	0	0	180	0	180	360	0	180	180	0	360	180	180	180	180	0	0	0	0	0	0	540	180	540	0	0	0	0	0	0	0	0	180	0	0	360	0	0	0	0	0	0	540	0	180	0	0	0	0	180	180	0	0	180	0	0	0	0	0	180	180	180	180	360	0	0	180	0	540	0	180	0	0	0	0	0	360	0	0	180	0	0	0	0	540	0	360	0	0	0	0	0	0	180	180	0	0	0	0	0	180	0	0	0	180	0	0	0	0	0	180	0	0	180	0	0	0	0	0	0	0	180	0	0	0	0	0	0	900	360	0	0	0	180	0	0	0	0	180	0	540	0	180	0	0	0	0	180	0	0	0	360	0	360	0	540	0	0	0	180	0	0	0	0	540	0	0	0	180	0	0	0	0	0	0	0	0	0	0	180	0	360	0	0	0	180	0	0	0	0	180	0	0	0	180	0	0	0	0	0	0	0	0	0	0	0	0	180	0	180	0	0	0	0	0	0	0	0	0	180	0	0	0	0	0	540	0	0	180	0	0	540	0	180	720	0	0	0	720	0	540	0	0	0	0	0	0	0	180	0	180	0	0	0	0	0	0	0	180	0	0	0	0	0	360	0	0	0	180	0	0	0	0	0	0	0	0	180	0	0	0	0	180	0	0	0	0	0	0	180	0	0	0	0	0	0	0	0	180	180	0	0	180	0	0	0	0	0	180	0	0	0	0	0	0	0	0	0	0	0	0	0	0	0	180	0	0	0	180	540	0	360	0	0	180	180	0	0	180	0	0	0	0	0	180	0	0	0	180	0	0	180	180	0	180	0	0	0	0	0	180	0	0	0	0	0	180	0	180	0	0	0	180	0	0	180	0	0	180	0	180	0	0	0	0	0	0	0	0	0	0	0	0	0	180	360	0	0	0	1.26e+03	0	0	540	180	180	180	180	0	0	0	0	0	0	0	0	0	180	0	0	1.08e+03	0	0	360	0	0	0	0	0	180	0	0	0	0	0	0	0	0	0	0	0	0	0	0	0	0	0	0	180	0	0	0	0	0	0	0	0	0	0	0	720	0	180	180	0	0	180	0	0	180	0	0	0	720	360	180	540	720	0	0	0	540	0	0	0	0	180	180	180	180	180	180	0	0	0	0	0	0	180	0	0	0	0	180	0	360	0	0	0	0	0	0	0	0	0	0	180	0	0	0	0	360	0	0	0	0	0	180	0	0	0	0	0	0	0	0	0	180	180	0	0	180	0	0	0	0	0	0	0	0	0	180	0	0	0	0	180	0	0	180	0	0	0	0	0	0	0	0	0	0	540	180	0	0	0	0	0	0	360	0	0	0	180	0	180	0	0	0	0	180	0	180	0	0	0	180	180	0	0	180	0	180	0	0	180	0	180	0	360	0	180	0	0	180	0	180	0	0	0	0	0	360	0	0	180	0	0	0	0	0	180	0	540	0	0	0	180	0	0	0	0	0	0	0	180	0	0	0	180	0	180	360	360	0	0	0	0	180	0	180	0	0	0	0	180	0	0	0	180	0	0	0	180	0	0	180	0	0	180	0	180	0	360	180	180	0	0	0	0	0	0	180	0	0	0	0	0	0	0	0	0	0	0	0	0	0	0	0	0	0	0	180	0	0	0	0	180	0	0	0	180	0	0	0	0	0	0	0	180	180	0	0	360	0	0	0	180	0	0	0	0	360	720	0	0	180	0	180	0	360	0	0	180	0	0	0	180	540	0	360	180	0	0	0	360	0	0	360	360	540	180	0	0	0	0	0	0	0	0	180	0	0	180	0	0	0	180	0	0	360	0	0	0	0	0	0	180	360	0	0	0	0	180	360	0	0	0	0	1.26e+03	0	180	0	180	180	0	0	0	0	0	180	180	0	180	0	0	0	0	0	0	180	0	0	900	180	0	0	0	0	180	720	360	360	0	0	0	360	540	0	360	0	0	0	0	0	0	180	0	0	0	180	180	180	360	0	0	0	0	0	0	0	0	0	540	0	0	0	0	0	0	0	0	0	0	180	0	0	0	0	0	180	0	0	0	180	0	540	0	0	360	180	0	0	0	0	360	0	0	180	0	0	0	360	0	180	180	0	0	0	0	0	0	0	0	360	0	0	180	180	0	0	0	180	0	0	0	180	0	0	0	0	0	0	0	0	0	0	0	0	0	0	180	180	0	0	0	180	0	0	0	0	0	360	0	0	180	0	180	0	360	0	180	0	0	0	0	360	0	180	360	180	0	0	0	180	360	0	0	0	180	0	540	0	0	360	0	180	0	0	0	180	0	0	0	0	0	0	0	0	0	0	0	0	0	0	0	0	0	180	0	180	0	0	0	0	180	0	0	360	0	180	180	0	180	0	0	0	0	180	0	0	180	180	0	0	0	180	0	0	0	0	0	0	180	0	0	0	0	0	0	0	180	0	0	180	0	0	180	0	0	0	180	180	360	0	0	0	720	0	0	0	180	0	0	180	180	180	180	0	180	180	540	0	360	0	0	180	0	0	0	360	0	0	0	0	0	180	180	0	360	0	0	0	0	0	360	0	0	0	0	0	0	0	0	360	180	0	0	0	0	0	0	360	0	360	0	0	0	0	360	0	180	0	0	0	0	0	0	0	0	0	0	0	180	0	0	0	0	180	360	0	0	0	360	540	0	0	0	0	0	0	0	0	180	0	0	180	180	540	180	0	0	0	0	180	0	0	0	0	180	180	180	0	0	0	0	180	0	0	0	180	0	0	540	0	0	0	0	0	0	360	0	0	0	0	540	180	0	0	180	0	0	0	0	0	0	180	0	360	360	0	180	180	0	0	0	0	0	0	0	0	0	0	0	0	0	0	0	180	180	0	0	180	0	0	180	360	0	180	180	180	0	0	0	180	180	180	0	0	0	180	0	0	0	180	180	0	0	0	0	0	180	0	0	180	0	180	0	0	0	180	0	0	0	180	0	360	0	180	0	180	180	0	180	0	180	0	180	0	0	0	0	360	180	0	180	180	0	0	0	0	360	180	0	900	0	180	0	0	180	180	0	0	180	0	0	0	180	0	0	540	360	180	0	0	0	0	0	180	180	0	0	0	0	0	180	0	0	0	0	180	0	0	0	0	0	0	0	0	180	0	0	360	0	0	0	0	0	540	0	1.62e+03	0	0	180	0	0	0	0	0	0	0	0	0	540	0	180	0	180	180	0	0	0	0	0	180	0	0	0	0	0	0	0	180	0	360	180	0	180	0	0	360	0	0	0	0	540	0	360	0	0	0	0	0	180	180	180	0	0	180	180	360	0	540	0	0	0	0	180	0	0	0	0	0	0	0	180	0	0	0	0	0	0	180	360	0	0	0	0	0	0	0	0	0	0	0	180	540	0	180	0	0	0	0	0	0	0	0	180	0	180	0	0	0	0	0	0	0	0	180	0	0	0	180	0	360	180	0	0	0	0	360	0	0	0	540	0	0	0	0	0	0	0	180	0	180	0	0	0	0	0	0	180	180	0	0	180	0	0	0	0	180	0	0	180	0	180	0	0	0	0	0	0	0	180	0	0	0	360	0	360	180	0	0	0	0	0	360	0	0	360	180	360	0	0	360	0	0	0	0	0	0	0	0	0	0	180	0	360	180	0	0	180	0	0	0	180	0	0	0	0	180	180	0	0	180	0	0	0	0	180	180	0	0	180	540	0	0	0	0	180	180	0	0	0	0	0	0	0	0	0	0	0	0	0	0	0	180	0	0	0	180	180	180	0	180	0	0	0	0	0	0	0	180	0	0	0	180	0	0	360	0	180	360	0	0	0	0	360	0	720	0	0	0	720	0	540	0	0	0	0	0	0	180	0	180	0	0	0	0	0	360	0	0	0	540	0	180	360	180	180	180	0	180	0	0	180	0	0	0	0	0	0	0	0	0	540	0	0	180	0	360	0	0	360	180	0	0	0	0	0	360	0	0	0	0	0	0	720	0	0	1.8e+03	0	0	0	0	180	0	0	0	0	0	0	0	180	0	0	720	180	0	0	180	0	180	0	180	0	180	0	180	0	180	0	180	0	0	0	0	0	0	0	0	0	0	180	0	0	0	0	180	180	0	540	0	0	0	0	0	0	0	0	0	540	180	0	180	360	0	0	180	360	0	0	540	0	0	0	0	0	180	0	0	0	0	720	180	0	180	0	0	0	0	0	0	0	0	0	0	0	0	0	0	0	0	180	0	0	0	180	0	180	0	0	0	0	0	180	0	0	0	0	0	0	0	0	0	0	0	0	180	0	180	0	180	0	0	0	0	180	0	0	0	0	0	180	0	0	360	0	0	0	180	0	0	0	0	0	0	0	0	360	0	0	0	0	0	0	0	0	0	0	180	180	0	0	0	0	0	0	360	0	0	180	0	0	0	0	180	720	180	180	360	180	0	0	0	0	180	0	0	0	0	0	0	180	180	0	0	0	0	0	0	0	0	180	0	0	180	0	360	0	180	0	0	0	0	0	180	180	0	0	0	180	360	0	360	180	0	180	0	0	0	180	0	0	0	0	0	360	0	0	0	0	180	0	0	0	0	0	0	0	180	0	0	0	0	0	0	0	0	180	180	0	0	0	180	180	360	0	0	0	180	0	360	0	0	0	180	0	0	0	180	180	0	0	0	360	0	0	0	180	180	0	0	0	0	0	0	0	180	0	0	0	720	0	0	0	0	0	0	0	0	0	0	0	540	0	180	0	0	0	0	0	540	0	180	0	0	180	0	0	0	0	0	180	0	180	0	0	0	180	360	0	0	0	180	0	0	0	180	360	360	360	180	0	0	0	0	180	0	180	360	0	360	0	540	180	0	360	0	0	0	0	0	0	0	0	0	180	180	0	0	0	0	1.08e+03	0	540	0	540	0	0	0	720	0	0	0	180	360	0	0	0	360	0	0	180	0	0	0	0	0	0	180	180	0	360	0	180	0	720	0	0	0	0	0	0	0	180	0	0	0	0	0	180	0	0	0	0	0	180	0	0	0	180	0	0	180	0	360	0	180	0	0	0	180	0	0	0	180	360	0	0	0	0	360	180	0	0	180	0	0	0	0	0	0	0	0	180	180	0	0	0	0	360	0	0	0	0	0	360	0	0	0	0	180	0	0	180	0	0	0	0	0	0	0	0	0	180	0	720	0	180	180	0	0	0	0	360	0	0	180	0	0	0	0	180	0	0	0	0	180	0	0	0	0	180	0	0	0	180	0	0	0	0	0	0	0	0	0	0	0	0	0	180	0	0	0	180	0	0	0	0	180	180	180	180	360	180	180	180	0	0	0	360	0	0	0	0	180	180	0	180	0	0	0	180	0	0	0	0	0	0	0	0	0	0	360	0	180	0	0	0	0	540	0	0	0	540	0	0	0	180	180	0	0	0	0	0	0	180	0	0	180	0	0	0	0	0	0	180	0	0	360	0	180	0	0	180	0	180	0	180	0	360	0	0	0	0	0	0	0	0	360	0	0	0	0	0	0	0	0	180	0	180	0	0	0	0	0	0	0	0	0	0	0	180	0	0	0	0	180	0	180	0	360	180	0	0	0	0	0	180	360	0	0	0	0	180	0	0	0	0	0	0	0	0	0	0	180	0	0	0	0	0	180	180	0	0	180	0	0	0	0	360	0	180	180	0	180	900	0	0	180	0	0	0	180	0	180	0	0	0	180	180	0	360	0	0	0	0	180	0	360	180	0	0	0	540	0	0	0	0	0	0	180	0	180	360	0	360	0	0	360	0	180	0	0	0	0	0	0	180	180	0	180	0	0	0	0	0	0	0	0	0	0	180	360	0	0	180	180	180	0	0	0	180	0	0	180	0	180	0	0	0	180	0	0	0	0	0	0	0	180	0	180	0	0	180	180	0	180	0	180	0	540	0	0	0	0	0	180	0	0	0	0	0	0	0	0	180	360	0	0	180	0	0	540	0	0	0	0	0	0	0	0	0	0	0	540	0	180	0	0	0	0	0	0	360	0	0	0	180	0	0	540	0	0	540	0	0	180	0	180	180	0	0	0	0	0	1.26e+03	360	0	0	0	180	0	0	0	0	0	0	180	0	0	0	0	0	0	0	360	0	0	0	360	0	0	0	0	0	180	0	0	0	0	180	0	180	0	180	180	0	180	0	0	0	0	0	0	0	180	0	0	0	0	720	0	0	0	360	360	180	180	0	0	0	0	180	0	180	0	0	540	360	720	0	360	0	0	0	0	0	0	180	0	0	0	0	180	180	360	0	0	540	0	0	0	0	0	0	0	0	180	0	0	180	540	0	360	0	0	0	0	0	0	0	0	0	0	0	0	0	0	0	720	0	0	0	0	0	0	0	180	180	0	0	0	180	0	0	0	0	0	0	0	0	0	0	0	0	180	0	360	0	0	180	0	0	720	180	0	360	0	360	180	720	0	0	0	0	0	180	0	360	0	0	0	0	180	0	0	0	0	0	0	180	0	180	180	180	180	900	0	180	0	0	0	0	0	0	0	0	0	0	0	0	180	0	360	0	0	0	0	0	0	0	180	180	0	0	0	0	0	180	0	180	0	0	0	0	0	360	0	180	0	0	0	0	0	360	0	0	180	0	180	180	0	0	0	0	0	0	180	0	0	0	0	720	0	0	0	0	0	0	360	720	0	0	180	0	0	0	180	0	0	0	0	0	0	0	180	0	0	180	0	0	0	0	0	180	360	180	0	0	0	0	0	180	0	0	0	0	0	0	180	0	0	0	180	0	0	0	180	0	360	0	0	0	0	0	180	0	0	0	0	180	1.26e+03	0	180	0	0	180	180	0	0	180	0	0	180	0	0	0	0	900	360	0	0	180	0	180	0	0	0	0	180	180	180	360	0	180	180	180	0	0	0	180	180	0	0	0	360	0	0	180	0	0	0	0	0	180	180	0	0	180	0	0	360	0	540	0	0	0	0	180	0	360	0	0	0	540	180	0	0	0	180	180	0	180	360	180	0	180	180	0	0	0	0	180	180	0	0	180	0	0	0	0	0	0	0	0	0	180	0	360	0	0	0	0	0	0	0	0	0	0	0	540	0	0	0	180	0	0	0	0	0	0	0	360	0	0	0	0	0	0	0	0	0	0	0	0	180	0	0	0	0	0	0	180	0	0	0	0	0	0	0	0	180	0	180	0	360	180	0	540	0	0	0	180	0	0	0	0	0	0	0	0	0	0	0	0	0	180	0	0	0	360	0	0	0	180	0	0	0	0	0	0	0	0	0	0	180	900	0	0	0	0	0	0	540	0	180	540	0	180	0	0	0	0	0	0	0	0	0	180	180	180	0	180	0	180	0	0	0	0	180	540	0	0	0	180	540	180	180	0	0	180	0	0	0	0	0	0	0	0	0	0	0	0	360	180	0	540	0	180	360	360	0	0	0	360	0	0	0	0	0	0	0	0	0	0	180	0	0	180	180	0	180	0	0	180	0	180	0	0	0	0	0	360	0	0	0	0	0	180	0	0	0	0	0	0	0	0	0	0	0	0	180	360	0	0	0	180	0	360	0	0	0	0	0	360	540	180	180	0	0	180	0	0	360	0	360	0	0	0	0	0	0	0	0	0	900	0	360	0	0	540	0	0	0	0	180	0	360	0	0	0	0	540	360	0	0	360	0	0	0	0	0	180	180	0	0	0	0	0	0	0	0	0	0	0	0	0	0	0	0	0	0	0	0	180	0	180	0	0	0	180	0	0	0	0	0	0	0	180	360	180	0	0	0	180	0	0	0	180	0	0	0	0	0	0	180	0	0	0	0	0	180	0	0	0	180	0	0	0	0	0	180	0	0	0	0	0	180	0	0	0	0	0	0	180	540	180	0	180	0	0	0	0	360	0	0	180	0	0	0	0	0	0	0	0	0	0	0	0	0	0	0	180	0	0	180	0	360	0	0	0	0	0	0	180	0	0	0	180	180	180	0	0	0	0	0	0	360	0	0	0	540	0	0	360	0	0	0	0	0	0	0	0	0	0	0	0	0	0	180	0	0	0	180	0	0	180	0	0	360	0	180	180	0	0	0	720	0	0	180	180	180	0	0	180	0	0	0	0	0	0	0	0	0	540	0	180	0	0	0	0	180	0	0	0	0	0	0	180	0	360	0	180	0	0	0	180	0	0	0	0	360	0	0	0	0	0	540	0	0	0	0	0	0	0	0	0	0	0	0	0	0	180	180	0	0	0	0	0	180	360	0	0	0	180	0	0	0	0	0	0	0	0	180	0	0	360	0	0	0	0	0	0	0	0	0	0	0	0	0	0	0	0	0	0	0	0	0	0	0	0	0	720	180	0	0	180	0	0	0	0	0	0	0	360	180	0	0	0	0	0	0	0	0	360	0	180	0	0	0	0	0	0	0	180	0	180	0	0	0	0	0	0	0	180	0	0	0	0	360	0	0	0	0	0	0	180	180	0	0	0	0	0	0	0	0	180	0	360	0	0	0	0	180	0	180	0	180	0	180	0	0	0	360	0	0	0	0	0	0	0	0	0	180	0	0	180	0	0	0	360	0	0	0	0	0	360	0	0	0	0	360	0	0	0	0	180	0	0	0	0	0	0	0	0	360	0	0	0	0	0	0	0	180	180	180	0	0	0	0	0	0	0	0	0	0	0	180	0	0	0	0	0	180	0	0	0	0	0	180	0	0	0	180	0	0	0	0	0	180	180	0	0	0	0	180	0	0	0	0	0	0	0	0	0	0	0	0	0	0	0	0	0	0	0	0	0	0	0	0	180	180	0	0	0	0	0	180	0	0	0	0	180	0	0	0	0	720	0	180	0	180	0	180	0	0	0	0	720	0	0	0	0	0	0	0	180	0	0	0	0	0	540	0	360	0	180	0	0	360	0	0	0	0	180	0	0	180	0	0	0	0	0	0	180	1.62e+03	0	0	180	0	180	180	0	0	0	0	0	180	0	180	0	0	360	0	0	0	0	0	0	0	360	0	0	180	0	0	0	360	0	0	0	180	360	360	540	0	0	0	0	360	180	0	0	0	0	180	0	180	0	0	180	0	0	0	180	0	180	0	0	0	180	0	0	0	0	0	0	0	0	0	0	0	0	0	0	0	0	180	0	0	0	180	0	0	0	0	0	180	0	0	0	0	0	0	360	0	0	0	0	0	540	360	0	0	0	0	0	0	0	0	0	0	0	0	0	0	0	0	0	360	0	0	0	0	0	0	0	0	360	0	0	0	0	0	720	360	0	0	0	180	0	0	0	540	0	180	1.08e+03	0	0	0	0	180	0	0	0	0	180	0	0	0	180	0	0	0	0	180	180	0	0	180	0	0	0	0	180	0	180	0	0	0	0	180	180	0	0	0	0	0	0	720	0	0	180	0	0	180	0	0	360	0	0	0	0	540	0	0	0	360	360	0	180	0	0	0	0	180	0	0	0	180	0	0	180	0	0	180	0	180	0	180	0	0	0	180	0	0	0	720	0	720	360	180	0	360	360	360	0	0	360	0	0	0	0	0	0	0	0	0	0	0	0	0	0	0	0	0	180	0	0	0	0	180	360	0	0	360	0	0	0	0	0	0	0	360	0	0	540	360	0	0	0	0	0	0	180	0	0	0	180	0	360	0	0	0	180	0	0	0	360	0	360	0	0	0	0	0	0	0	0	180	0	360	180	0	0	180	0	0	180	0	180	180	0	0	0	0	0	180	180	0	180	0	180	0	0	0	0	0	0	0	0	0	360	540	180	0	180	180	180	0	0	0	180	0	0	180	180	360	0	0	0	180	180	180	180	0	360	540	180	0	360	360	180	0	0	0	180	0	0	180	0	180	0	0	0	0	180	0	0	0	0	0	0	0	0	180	0	0	180	180	0	0	180	180	0	0	0	0	0	360	0	360	360	540	0	0	0	0	0	0	0	0	360	0	360	0	0	540	540	0	0	360	0	0	0	0	0	0	0	0	0	540	180	180	360	0	0	180	0	180	0	0	180	0	180	0	180	0	0	360	0	0	360	0	180	0	180	0	0	360	0	0	0	360	0	180	0	0	0	0	0	0	0	720	0	0	180	0	180	0	0	0	0	0	180	0	0	0	0	540	0	540	0	0	0	0	0	180	180	0	0	0	0	0	0	0	0	0	0	180	0	0	0	0	0	0	0	0	0	0	0	0	0	0	360	0	0	180	180	180	0	0	0	0	180	0	360	0	0	0	0	0	0	0	0	0	0	0	180	360	0	0	0	0	180	180	0	0	180	180	0	0	0	180	0	360	0	0	0	180	0	540	0	180	0	0	360	0	0	360	0	0	0	0	0	0	0	0	0	0	0	0	0	720	0	0	180	0	0	180	360	0	0	0	0	0	0	0	0	540	0	0	0	0	0	0	540	0	0	0	0	360	0	0	0	0	0	0	180	180	0	0	0	0	0	180	0	0	0	0	0	180	0	0	0	0	0	360	180	180	180	0	180	0	0	0	180	540	0	0	0	180	0	0	180	0	0	360	180	180	0	0	0	0	0	0	0	0	0	0	0	0	0	0	0	0	0	0	0	0	0	0	0	0	0	0	0	0	180	360	180	180	0	360	180	180	0	0	180	0	360	0	0	0	0	360	0	0	0	0	180	0	180	0	0	0	0	0	0	0	0	0	0	180	0	180	360	180	180	180	0	0	0	180	0	0	180	0	0	0	0	0	0	0	180	0	360	360	0	180	0	0	180	0	0	0	0	360	0	0	0	0	0	0	0	0	0	0	0	0	0	0	0	0	0	0	180	0	180	360	0	0	180	0	0	0	0	0	180	180	0	0	0	540	0	0	0	0	180	0	180	0	0	180	0	540	180	0	0	0	0	0	0	180	0	0	0	180	0	0	180	540	0	0	0	0	0	0	0	0	360	0	540	0	180	0	0	180	0	0	360	0	0	0	0	180	0	0	180	0	180	0	0	0	360	720	180	0	0	0	180	0	0	0	0	0	0	0	0	0	0	0	180	180	0	360	0	0	360	0	0	0	0	0	0	0	0	0	0	0	180	0	0	180	0	0	0	0	0	0	0	0	180	0	0	0	0	0	0	180	540	180	0	0	0	0	900	180	180	0	180	0	0	0	0	0	0	0	900	0	0	0	0	360	540	360	0	0	0	0	180	0	180	360	180	0	0	0	180	0	0	0	0	0	0	180	0	0	0	900	0	0	0	360	0	180	0	0	0	180	0	0	0	180	180	0	0	0	0	0	0	180	0	180	0	0	0	0	180	0	360	0	180	0	0	0	0	0	0	900	0	180	0	0	0	180	0	180	0	0	0	0	720	180	0	180	0	0	0	0	0	0	360	0	540	0	0	0	360	0	0	0	360	0	0	0	0	0	180	0	180	0	0	0	0	360	0	0	0	0	0	0	0	0	0	0	0	0	0	0	0	0	0	0	0	360	0	360	0	360	0	0	0	360	0	0	180	0	180	0	0	180	0	0	0	0	0	0	0	360	0	0	0	180	540	0	0	0	360	0	0	0	0	180	180	0	180	0	0	0	0	0	0	0	0	0	0	0	180	180	180	0	0	0	0	180	180	180	0	0	0	0	540	0	0	0	0	1.08e+03	0	180	0	0	180	0	0	0	0	360	0	180	0	0	0	360	180	0	0	0	0	0	0	540	0	0	0	180	180	0	180	0	0	0	0	0	0	0	180	360	0	0	0	0	0	0	0	540	360	0	0	0	0	0	360	0	0	0	0	0	0	0	0	0	0	0	0	0	180	360	0	0	180	0	0	0	0	0	0	0	0	0	0	0	360	0	0	0	0	0	0	0	0	0	0	0	0	0	0	0	0	0	0	0	180	0	0	0	0	540	0	0	0	0	180	0	720	0	0	0	0	180	0	0	0	0	0	0	0	0	360	180	0	0	0	180	0	0	0	0	180	360	0	0	0	360	0	0	0	0	180	0	0	0	0	0	180	0	180	0	0	0	0	0	180	0	0	0	180	180	0	0	0	0	0	0	0	180	0	0	0	0	180	180	180	0	0	180	0	0	720	0	0	0	0	540	0	180	360	0	0	0	0	0	180	0	0	0	360	360	0	180	360	0	0	0	0	0	0	180	0	540	0	0	0	0	0	0	0	0	0	0	0	0	0	0	180	0	0	0	0	360	180	0	0	0	0	0	180	0	0	0	0	0	0	0	540	0	0	180	180	360	0	540	0	0	0	0	180	0	0	180	0	360	0	540	0	0	0	0	0	0	360	0	0	0	0	0	0	0	0	0	720	0	0	0	0	0	0	0	0	0	0	0	0	180	0	0	180	180	0	0	0	0	180	0	180	0	180	0	180	0	0	0	0	180	0	0	180	0	0	0	180	0	0	0	180	360	0	180	0	0	0	0	540	360	360	0	0	0	0	0	180	0	180	540	360	0	180	180	0	540	180	180	0	180	0	0	0	0	180	0	0	540	360	0	0	180	0	0	360	0	0	900	0	0	0	0	360	0	0	0	0	180	180	360	0	0	0	0	180	180	0	0	0	0	0	180	0	540	0	0	0	180	0	0	0	0	0	0	0	0	180	0	0	0	180	0	180	0	360	0	0	0	0	0	360	0	0	180	360	0	180	0	0	0	180	0	0	0	180	0	180	0	540	0	0	0	0	0	0	0	0	360	0	0	0	0	0	0	0	0	0	180	0	0	0	0	0	0	0	180	0	0	0	0	180	0	0	180	0	0	0	0	720	180	360	0	180	0	0	360	180	180	0	0	180	180	0	0	0	180	0	360	180	180	0	180	180	0	360	0	180	0	0	0	0	180	0	0	180	0	0	180	180	180	0	0	0	0	0	0	180	0	0	180	0	360	0	0	0	0	0	180	0	360	540	0	0	0	0	0	180	0	360	0	0	180	0	0	0	0	0	0	360	360	0	0	0	0	180	0	0	180	900	0	0	0	180	360	0	0	0	0	0	0	0	0	0	180	0	0	180	0	180	0	180	0	0	0	360	0	0	0	0	0	0	180	0	0	360	0	0	180	0	0	0	180	0	180	360	0	0	0	0	180	0	0	0	0	180	180	180	180	0	360	0	180	0	0	0	0	0	0	0	0	0	0	720	180	0	0	0	0	0	0	0	0	0	0	0	0	180	360	0	0	0	0	0	0	0	0	360	0	0	0	0	0	180	0	0	180	0	0	0	0	0	0	0	0	0	0	0	0	0	180	0	0	0	0	0	0	0	180	360	0	0	540	0	540	180	0	0	0	0	0	0	720	0	0	0	0	0	0	0	540	360	0	180	180	540	180	0	180	720	0	0	0	180	0	0	180	0	0	0	0	0	0	0	720	0	0	0	360	0	0	0	0	360	0	0	180	0	0	0	0	0	0	180	0	180	0	0	180	0	0	0	0	0	540	0	0	0	0	0	0	180	360	0	360	0	0	0	0	0	180	0	360	180	0	0	0	0	360	0	0	0	180	0	0	360	360	0	0	180	0	0	0	0	540	0	0	180	0	180	360	180	180	360	180	0	0	0	0	0	0	0	180	180	0	0	180	0	0	180	0	180	180	0	0	0	0	180	180	0	180	0	0	0	0	0	0	0	0	180	180	0	0	180	0	180	360	0	0	0	0	0	1.08e+03	180	0	180	180	0	0	0	360	180	180	0	180	0	0	0	0	0	180	0	0	0	0	0	360	180	0	0	0	0	0	0	0	0	0	0	180	360	0	540	360	0	0	0	0	0	0	0	180	180	0	360	0	180	0	0	0	0	180	0	0	0	360	0	0	0	0	0	720	0	0	360	0	0	0	0	0	0	0	0	0	0	0	180	0	0	0	0	0	180	0	0	0	0	0	0	0	0	0	0	0	0	0	0	0	0	540	0	540	360	0	360	0	180	0	0	180	0	0	0	0	0	180	0	180	0	0	0	0	0	360	0	0	0	0	0	0	0	0	0	0	360	180	180	900	0	180	0	0	0	0	360	0	0	0	0	0	180	540	0	0	0	180	0	0	0	0	0	0	0	0	0	0	0	0	0	0	0	180	0	0	0	0	360	180	180	0	0	0	0	0	0	0	0	0	0	900	0	0	0	180	180	0	0	0	360	0	0	0	0	0	0	0	0	0	0	180	720	0	0	0	0	0	180	180	0	180	0	180	0	0	0	0	0	180	0	0	540	180	0	0	180	0	0	0	0	0	0	0	0	0	180	0	0	0	0	180	0	0	0	180	360	0	360	360	0	0	180	180	540	180	0	0	0	0	360	0	0	0	0	180	0	0	180	0	180	540	0	180	0	0	360	180	0	180	0	0	0	180	180	180	0	0	0	0	0	0	360	0	0	0	180	180	180	0	0	180	180	540	180	0	0	0	180	0	0	360	0	0	0	360	720	0	0	180	0	0	0	0	0	0	1.26e+03	0	0	0	0	0	0	180	180	0	0	180	180	0	0	0	0	0	0	0	0	180	0	0	360	0	360	0	0	0	0	0	0	0	0	0	0	0	0	0	540	0	0	180	0	0	180	360	0	0	0	0	180	180	0	0	360	0	180	0	180	0	0	360	180	0	180	0	180	0	180	0	180	0	0	360	0	0	360	180	0	0	180	0	0	0	0	0	0	0	0	0	0	0	180	180	0	180	0	0	0	540	180	180	180	0	180	180	0	180	0	180	0	0	720	0	180	0	0	360	0	360	0	0	0	0	0	0	0	180	0	180	180	0	0	0	0	0	0	0	0	0	0	0	180	0	540	0	180	0	360	0	0	180	0	0	0	0	0	0	180	0	0	0	0	180	0	360	0	0	0	360	0	0	0	0	0	0	0	180	180	180	0	180	180	0	0	180	0	540	0	0	0	0	180	0	0	0	0	0	0	0	0	180	0	0	0	0	180	0	0	0	0	180	0	180	0	0	0	0	180	180	540	0	0	0	0	180	540	0	0	0	0	0	360	0	0	0	0	0	0	0	0	180	0	0	180	0	0	180	720	180	180	0	0	180	0	0	0	0	0	0	0	0	0	0	0	0	0	180	360	180	0	0	0	0	180	0	540	0	0	360	0	0	180	0	0	0	0	0	180	0	0	180	360	180	540	180	0	180	0	0	0	360	0	0	0	0	180	0	0	0	0	180	0	0	0	0	0	900	0	0	0	0	0	0	0	180	0	0	0	180	540	0	180	180	180	0	180	0	0	0	0	0	0	0	180	0	180	0	0	360	0	0	0	0	0	0	0	0	0	360	540	0	0	0	0	180	0	0	0	0	0	0	180	0	180	0	180	720	0	0	180	180	180	360	0	0	0	180	0	360	0	0	0	0	0	0	0	0	0	0	0	0	360	0	0	0	0	0	0	180	0	180	180	0	0	0	180	0	0	180	0	0	0	0	0	0	180	0	0	0	0	0	180	0	0	180	0	0	180	0	0	0	0	0	0	0	0	0	0	0	0	0	0	0	0	0	540	0	0	180	0	0	180	0	360	180	0	180	0	0	0	360	180	0	0	0	0	180	0	180	0	360	0	0	0	0	0	180	0	0	180	0	0	0	0	0	0	180	0	180	0	0	0	540	0	0	0	0	0	0	0	360	0	0	180	0	0	360	0	0	180	0	0	180	540	360	0	0	0	0	0	0	0	360	0	0	0	0	0	0	180	0	0	0	180	0	0	0	0	180	0	0	0	0	0	0	0	0	180	0	0	0	0	0	0	0	360	0	180	0	0	0	0	360	0	0	180	0	0	0	0	0	0	0	0	360	180	0	0	360	0	0	180	0	0	0	180	0	360	0	0	0	0	0	180	0	0	0	360	0	0	0	0	180	0	0	0	0	0	0	0	0	0	180	0	0	0	0	180	0	360	0	360	0	0	0	0	180	0	0	0	180	0	0	0	0	0	0	180	180	0	0	0	0	360	0	0	540	0	0	180	180	0	0	540	0	0	0	0	180	180	360	0	0	180	0	0	360	0	0	0	0	180	180	360	0	180	0	0	0	0	0	0	0	0	0	0	0	0	0	720	0	180	180	0	0	0	0	0	0	0	0	0	0	180	180	0	180	0	0	0	360	0	0	0	0	0	0	0	0	0	0	0	180	180	0	360	0	0	0	0	180	0	0	360	360	0	180	0	0	0	0	0	0	180	0	0	180	0	180	360	0	0	0	0	0	0	0	720	180	0	0	0	0	0	0	0	0	0	0	180	540	180	180	180	0	0	0	0	0	0	0	0	0	0	540	0	0	0	0	180	0	0	0	0	0	180	0	180	0	0	0	180	0	0	0	0	180	0	0	0	0	0	0	0	0	0	0	180	0	0	180	0	0	0	0	0	180	0	0	0	360	0	0	0	0	0	0	0	180	0	0	0	0	180	0	180	0	0	0	0	0	180	180	0	0	0	540	0	0	0	180	0	180	0	360	0	180	1.08e+03	540	0	540	180	180	0	0	0	180	0	0	0	0	360	0	180	0	0	0	0	0	0	180	360	0	0	0	0	360	0	0	0	0	180	0	180	0	0	0	0	360	0	0	0	180	0	0	0	0	0	0	0	0	0	0	0	0	0	0	0	0	180	0	0	0	0	0	0	0	180	0	180	0	180	0	180	0	0	180	0	0	0	0	0	0	0	0	0	0	180	720	0	0	180	0	0	0	0	0	0	360	360	0	0	180	180	0	0	0	0	0	0	0	180	0	0	0	360	0	0	0	180	0	0	0	0	0	0	0	0	0	180	0	180	0	0	0	0	0	0	0	0	180	180	0	180	180	180	0	0	0	180	0	540	0	0	0	0	180	0	180	0	180	360	0	180	0	0	0	0	0	0	0	0	0	0	0	540	540	0	0	0	180	0	0	0	180	0	0	0	0	180	180	0	0	180	0	180	0	0	0	0	180	540	180	0	0	0	0	540	0	0	0	0	0	0	180	0	0	180	0	0	0	0	0	0	540	0	0	0	0	0	0	0	180	0	0	0	0	0	0	0	0	0	0	0	0	0	0	0	0	0	0	180	180	0	180	0	0	0	0	0	180	180	0	0	0	180	0	720	0	0	0	0	0	0	0	180	0	0	180	0	0	0	0	0	180	0	0	0	180	0	0	0	0	0	540	0	0	180	180	0	0	0	0	0	0	0	0	0	0	0	0	180	0	0	0	0	0	540	360	360	0	0	0	0	0	0	0	0	0	180	180	180	180	360	0	180	0	0	0	0	0	180	180	180	180	180	720	0	0	0	0	0	180	720	0	0	0	0	0	0	0	180	0	360	0	360	180	180	180	0	180	0	0	0	0	0	360	0	180	0	0	0	0	0	0	0	180	0	0	180	0	0	0	180	0	0	0	0	180	360	0	0	0	0	0	0	0	180	0	0	0	0	0	0	0	0	0	0	0	0	0	0	0	0	0	0	0	180	0	900	0	180	180	0	0	0	0	0	180	0	0	0	0	0	0	180	0	0	180	180	0	0	0	0	0	360	0	0	0	0	180	0	180	180	0	180	0	180	0	0	0	0	0	0	540	0	0	0	180	0	180	0	0	180	0	0	0	0	180	0	180	0	0	0	180	0	180	0	180	0	0	0	0	0	540	0	0	0	0	0	0	0	0	0	0	0	0	0	0	0	0	0	0	0	180	180	360	720	0	180	0	0	180	0	0	0	360	180	180	0	0	0	0	0	0	360	0	180	0	180	0	0	0	0	0	0	0	0	0	0	0	0	0	540	360	0	0	0	180	0	1.08e+03	0	180	720	360	180	0	0	0	0	0	360	180	0	0	0	180	0	0	0	0	0	0	180	0	0	180	0	180	0	0	180	180	180	0	0	0	0	0	0	540	0	0	0	180	0	180	180	0	180	180	180	0	540	0	180	0	0	180	0	0	0	0	180	180	0	0	0	180	0	180	0	900	0	540	0	0	0	0	0	0	0	0	0	0	0	180	180	0	360	180	0	360	0	0	0	0	0	0	0	540	0	0	0	0	0	0	0	360	180	180	360	0	0	0	0	900	0	0	0	360	180	0	180	0	0	0	180	0	0	0	0	0	0	0	0	360	0	0	540	0	0	0	0	0	0	0	0	0	0	0	0	360	360	180	0	0	0	180	0	0	0	0	0	180	0	0	0	0	0	180	0	0	0	0	0	180	0	720	180	0	360	0	0	180	0	0	0	0	0	0	0	0	0	0	0	0	0	0	540	0	180	0	0	180	0	0	0	180	0	0	0	0	0	0	0	0	0	0	180	180	180	360	0	0	0	0	0	0	0	0	0	0	540	180	180	0	180	0	0	180	180	0	0	0	180	0	0	180	180	720	0	0	0	180	0	180	180	180	180	180	180	0	0	360	0	180	0	0	0	0	0	0	180	180	180	180	0	0	0	720	0	360	0	0	0	0	180	180	0	0	180	0	360	0	0	0	0	0	180	0	0	0	0	0	0	540	180	0	0	0	0	0	0	0	0	0	180	0	0	360	0	180	0	0	0	180	0	180	0	0	0	0	0	0	0	0	0	0	0	0	540	0	0	360	360	180	180	720	0	0	0	540	0	0	360	180	0	0	0	180	0	720	360	180	360	0	0	0	0	0	0	0	0	0	180	0	180	180	0	0	540	0	180	0	180	0	180	0	0	0	0	0	0	0	180	180	180	0	0	0	0	0	0	0	0	180	0	540	0	0	0	0	0	0	0	0	0	0	0	180	180	0	180	360	0	180	0	0	0	0	0	1.08e+03	0	0	0	0	0	540	0	0	0	0	0	180	0	0	0	180	0	0	0	0	0	0	0	0	0	180	0	0	0	180	540	0	0	0	360	180	0	0	0	180	0	0	0	0	180	180	360	720	0	0	0	0	0	180	180	0	180	180	180	0	180	0	0	0	0	180	0	180	0	0	180	360	0	0	180	0	180	180	0	180	0	180	0	0	0	0	0	360	0	180	0	180	0	0	0	0	0	0	0	0	0	0	180	0	180	0	0	180	0	0	540	360	0	0	0	0	0	0	0	0	0	0	180	0	360	180	180	0	540	360	0	0	0	0	0	0	0	0	0	180	0	0	0	0	180	180	180	0	0	180	0	0	0	0	180	360	180	0	0	0	180	0	0	0	0	0	0	0	0	0	0	0	0	0	180	0	0	0	0	0	360	720	0	0	0	180	0	0	0	180	0	0	180	0	0	180	0	0	0	0	0	0	0	180	0	0	0	0	0	0	0	180	180	180	180	360	180	0	0	0	0	180	0	180	0	0	0	0	720	0	0	0	180	0	0	0	360	0	180	0	360	0	0	0	0	180	0	0	360	0	0	0	0	0	0	180	0	0	0	0	0	0	180	0	360	0	180	0	0	180	0	0	180	0	180	0	0	0	0	0	0	0	0	0	0	360	0	180	0	0	0	0	180	0	0	0	0	0	0	0	0	0	0	0	0	0	180	0	0	180	0	0	0	540	0	180	360	180	0	0	0	0	0	360	180	0	0	180	0	0	0	0	0	0	180	0	0	0	180	0	180	0	0	0	0	0	180	0	0	180	0	0	0	0	0	0	0	0	0	180	0	0	180	0	0	0	0	0	0	0	0	180	180	180	0	0	0	180	0	360	0	0	0	0	0	180	360	360	0	0	180	0	0	0	0	0	180	0	900	180	0	0	0	180	0	0	0	180	360	0	0	180	0	0	0	0	0	0	0	0	180	0	0	0	0	180	0	0	0	180	0	0	0	0	0	0	180	360	0	180	0	0	0	900	0	180	180	0	0	0	180	0	180	0	0	0	0	0	0	0	180	0	0	0	0	0	0	0	0	180	0	360	0	0	0	0	180	0	0	180	0	0	0	180	0	180	360	900	0	180	0	0	360	0	0	180	360	0	0	180	0	0	0	0	0	0	0	180	180	180	0	0	0	360	0	0	0	180	0	180	540	180	180	180	0	0	720	0	0	0	360	0	360	0	0	0	180	360	180	0	0	180	180	0	0	0	0	180	0	360	0	0	0	0	360	180	0	540	360	0	0	0	0	0	0	0	0	0	0	0	0	0	0	360	0	0	180	180	0	0	0	0	0	0	0	0	0	0	360	0	0	0	0	0	0	180	0	0	180	0	0	0	180	360	0	180	0	0	0	0	0	540	0	0	360	0	0	0	0	180	360	0	0	0	0	0	0	180	0	0	0	540	0	0	180	0	180	0	0	0	180	0	0	0	0	0	0	0	180	0	0	0	0	0	0	0	0	0	180	180	0	0	180	0	180	0	0	180	0	0	0	0	0	0	0	0	0	0	0	0	0	180	0	0	0	0	0	0	180	540	0	0	0	180	0	0	360	0	0	0	0	0	0	0	0	0	180	0	0	0	0	0	0	0	0	0	0	180	0	0	0	360	0	360	0	0	0	180	0	0	0	0	0	0	0	0	0	0	0	180	180	0	0	0	0	540	180	0	0	0	0	0	180	0	0	180	0	0	180	0	0	0	0	0	0	0	0	180	0	180	0	360	0	0	180	360	180	0	0	540	0	0	0	0	180	180	0	0	180	180	0	0	0	0	0	0	0	0	720	0	0	0	0	0	0	180	0	0	0	0	0	0	0	0	180	0	0	360	180	0	360	0	0	0	0	0	0	0	0	0	0	0	0	0	180	720	0	180	0	0	180	0	0	0	720	180	0	0	0	0	0	0	0	0	0	0	0	0	0	0	180	0	0	0	0	0	180	180	0	0	0	0	0	0	0	0	0	180	0	0	0	180	0	0	0	0	180	0	180	0	0	180	0	0	180	0	0	0	540	0	0	0	0	0	360	0	0	180	0	0	0	0	0	0	0	0	0	0	0	180	0	180	0	0	0	180	0	0	180	0	0	180	0	180	0	180	360	180	0	0	0	0	0	0	180	0	0	180	0	0	0	0	0	0	180	360	0	0	0	0	0	0	180	0	180	0	0	540	180	0	180	0	0	180	0	180	0	180	0	0	360	360	0	0	0	0	0	0	360	0	0	0	0	0	0	0	0	0	0	180	360	0	0	0	180	0	0	0	180	0	0	0	0	0	0	0	0	0	180	180	0	540	0	0	0	0	0	0	0	0	0	0	0	0	0	360	360	0	0	180	0	0	0	0	0	0	0	0	360	0	180	360	180	360	0	0	0	0	0	0	0	0	0	0	0	360	0	0	0	0	0	0	0	180	180	0	0	0	0	0	0	180	0	180	0	0	0	180	0	180	180	0	0	0	0	0	0	0	0	180	180	0	0	0	180	0	180	180	0	360	0	0	0	0	360	0	0	0	0	0	0	0	0	0	0	0	0	0	0	0	0	0	0	180	0	540	0	180	0	0	180	0	0	0	180	180	0	0	0	0	0	360	180	0	0	0	0	0	0	0	0	0	0	0	0	0	0	360	0	180	0	0	180	0	0	0	0	180	0	0	0	180	0	0	0	180	0	0	0	0	180	0	0	0	360	0	0	0	180	180	0	0	0	0	0	0	0	0	0	360	0	0	0	180	0	0	0	0	0	0	0	0	0	0	0	720	0	0	0	0	360	0	0	0	0	0	0	0	0	0	0	0	0	0	180	0	0	360	0	0	0	0	0	0	0	0	0	360	0	0	0	0	0	0	0	0	180	360	0	0	0	0	0	0	0	0	180	0	0	0	0	0	0	0	0	0	180	180	0	0	0	0	0	180	0	360	0	0	0	180	180	180	0	0	0	180	0	180	0	0	0	0	0	0	0	0	0	0	0	0	0	0	0	0	0	180	0	0	360	0	0	180	0	0	540	180	180	0	0	180	0	0	0	0	180	0	360	0	360	0	0	0	0	0	0	180	0	0	0	0	0	0	180	0	180	0	0	0	0	0	0	0	180	0	360	0	0	0	0	0	0	0	360	180	0	0	180	180	0	0	0	0	0	0	0	0	0	540	720	0	360	0	0	180	0	0	0	0	360	180	0	0	0	180	0	180	0	0	0	0	0	0	180	0	180	0	0	0	0	0	0	0	0	0	0	0	0	0	0	0	0	0	0	0	0	0	0	0	180	0	0	0	0	0	0	540	0	540	360	0	0	180	0	360	0	0	0	0	0	0	0	0	0	0	0	0	0	0	0	360	0	180	0	180	0	180	0	0	0	180	0	0	0	0	0	180	0	0	0	180	0	0	0	0	720	0	180	0	0	0	180	180	180	180	0	180	180	0	0	180	0	0	0	0	0	0	0	0	0	0	0	0	0	180	0	0	0	0	180	0	0	0	0	0	180	0	0	180	0	0	360	0	0	0	0	0	0	0	0	0	0	0	0	180	0	0	0	0	0	180	180	0	0	360	0	180	0	0	0	360	0	180	0	0	0	0	180	0	0	0	0	0	0	360	0	360	180	0	0	0	0	0	540	0	0	0	0	180	0	0	0	0	180	0	0	0	0	0	360	0	0	0	0	360	0	0	0	540	0	180	0	0	0	0	0	0	0	0	0	0	0	0	360	0	0	0	0	180	0	0	0	0	0	0	0	360	0	0	0	0	0	0	180	360	0	0	0	0	0	0	0	180	0	180	180	0	0	0	360	0	0	0	0	0	360	0	0	0	180	0	0	0	0	0	0	0	180	0	180	0	360	0	0	0	180	900	0	180	0	0	180	0	0	180	0	0	0	180	0	0	0	180	0	0	0	0	0	0	0	0	180	0	0	0	0	0	0	0	360	0	0	0	0	0	180	0	0	0	0	0	0	540	0	0	0	180	360	0	0	0	0	0	0	180	0	180	360	0	0	0	0	0	180	180	0	0	180	180	0	0	180	0	180	0	0	0	0	0	0	0	0	0	360	0	0	0	180	0	0	0	0	0	0	0	360	0	0	0	0	0	180	0	0	0	0	0	0	180	0	180	180	0	0	180	180	0	0	180	0	0	0	360	180	180	0	0	0	0	0	0	0	0	180	0	360	0	0	0	0	0	360	0	0	0	0	180	360	0	180	180	0	180	0	0	0	0	0	360	180	0	180	0	0	180	360	180	0	180	180	540	0	0	0	0	360	180	0	0	0	0	0	0	0	0	0	0	0	0	0	0	0	0	0	0	180	540	0	0	0	0	0	0	0	0	0	0	180	0	180	0	180	0	180	0	0	0	0	540	0	0	0	0	360	0	0	0	0	0	180	0	0	0	0	180	0	0	180	0	0	0	0	0	0	0	0	180	0	0	0	0	180	0	0	0	0	0	0	0	0	0	0	0	180	0	0	0	180	0	0	0	0	360	0	180	540	180	0	0	180	180	0	0	720	0	0	0	0	0	0	180	0	180	0	180	0	720	0	0	0	540	0	180	180	0	0	0	0	360	0	0	0	0	0	0	0	360	0	180	0	0	0	0	0	0	0	0	0	360	0	900	0	0	0	0	0	0	0	0	180	0	180	0	0	0	540	180	360	0	0	0	0	0	0	0	0	0	0	0	0	0	0	0	0	0	0	0	360	0	0	540	0	0	0	0	0	0	0	0	180	180	0	0	0	0	0	0	0	0	180	0	0	0	0	180	0	0	0	0	540	0	180	0	180	0	0	0	0	0	0	180	0	0	0	0	0	0	360	0	0	0	0	0	0	0	0	0	0	0	180	0	0	0	0	0	0	0	0	180	360	0	0	0	0	720	0	180	0	180	0	180	0	0	0	0	0	0	0	0	0	0	180	0	180	0	180	360	0	0	0	0	0	0	0	0	0	0	180	180	0	0	0	0	0	0	180	0	0	0	0	0	540	0	180	0	0	0	0	0	0	0	0	180	0	360	0	180	0	180	0	0	0	0	540	0	0	0	0	0	360	180	0	180	0	0	0	0	0	180	0	0	0	0	0	0	0	0	0	0	0	0	360	0	180	180	0	180	0	0	0	0	0	0	0	0	0	180	0	0	0	540	180	0	0	0	0	0	360	0	0	0	180	0	0	0	0	180	0	180	0	0	0	360	0	0	0	180	0	0	0	180	0	0	0	0	360	0	540	0	0	0	0	0	0	0	0	0	180	0	0	540	0	0	0	0	0	0	0	0	0	0	180	360	720	0	180	0	0	0	0	0	360	0	0	0	0	0	0	0	0	0	180	360	0	0	0	0	0	0	0	0	0	0	0	0	0	180	0	0	180	0	180	180	180	180	0	0	180	0	0	0	0	0	0	360	0	0	180	0	0	0	0	0	0	0	360	0	0	0	0	0	0	0	0	0	0	180	0	0	0	180	0	0	0	0	0	0	540	0	180	180	360	0	180	0	0	0	0	0	0	0	180	0	0	0	180	0	180	0	0	360	0	0	0	0	0	0	0	0	0	0	360	0	360	0	0	180	0	0	0	0	180	180	180	180	0	180	0	0	0	0	0	0	0	0	0	0	180	0	0	180	0	180	0	360	0	180	0	900	0	0	0	720	180	180	0	0	0	0	180	0	0	0	0	180	0	360	180	0	180	360	0	180	0	0	0	180	0	180	0	0	0	0	180	0	0	0	0	180	0	0	0	0	0	0	0	0	180	360	0	0	180	0	0	180	0	720	0	0	360	0	0	0	180	180	180	0	0	0	0	0	0	0	0	0	180	0	0	0	0	0	0	0	0	0	0	0	0	0	0	180	0	180	0	0	0	0	0	0	0	0	0	0	180	180	0	180	360	0	540	180	0	180	0	180	180	0	0	0	0	0	0	0	0	360	0	0	0	180	0	0	180	0	0	0	0	180	720	0	180	0	360	0	0	180	0	180	0	0	0	0	0	540	0	0	180	0	180	0	180	0	0	0	0	0	180	0	0	180	0	0	180	180	0	0	0	360	540	0	0	0	0	0	0	180	0	180	180	0	0	0	0	0	0	0	0	0	0	360	0	0	0	0	0	0	180	0	360	0	0	0	0	0	0	0	0	0	180	0	360	0	0	0	0	0	180	0	540	180	360	360	900	360	0	180	0	0	0	0	180	0	0	180	0	0	0	720	0	0	0	0	0	0	0	360	0	0	0	0	0	0	0	180	0	0	180	0	180	0	0	0	0	0	0	0	0	0	0	180	540	0	0	0	0	0	0	0	0	0	180	0	0	0	0	0	0	0	0	0	0	0	0	0	0	0	0	0	0	180	0	0	0	0	0	0	0	360	0	0	180	0	0	360	0	0	0	0	0	180	0	180	0	0	0	0	0	0	0	180	0	0	180	540	0	360	0	180	180	0	0	0	0	0	180	0	0	540	0	180	180	0	0	0	0	0	0	180	180	0	0	0	0	0	0	180	0	0	0	180	0	0	0	0	180	0	0	0	0	0	0	0	0	180	180	180	0	0	0	0	0	0	0	0	0	0	0	0	0	0	0	180	0	0	0	0	0	0	360	0	0	180	0	180	0	0	0	0	180	0	180	540	0	0	0	0	0	0	180	0	0	180	0	0	0	180	0	0	180	0	180	0	180	0	0	0	0	0	180	0	0	0	360	180	360	0	0	180	0	0	0	540	0	0	0	0	360	0	0	0	0	0	0	180	0	0	0	0	180	180	0	0	0	0	0	180	540	0	180	0	0	0	0	180	0	180	0	0	0	0	360	0	0	0	0	0	0	0	0	0	0	180	0	180	0	180	180	0	180	0	180	360	0	0	0	0	0	0	0	0	0	0	0	0	0	0	360	0	0	0	0	0	0	180	0	0	180	0	0	0	180	0	0	360	180	0	180	180	0	0	180	0	540	180	0	360	2.52e+03	180	0	0	180	0	0	0	0	0	180	0	0	0	0	0	0	0	0	0	0	0	360	180	360	180	0	0	0	180	0	360	180	0	0	180	180	0	180	0	0	0	0	0	180	180	0	0	180	0	0	180	0	0	180	0	0	540	180	0	360	0	360	0	0	180	0	360	0	0	0	0	0	0	0	0	0	0	0	0	0	0	0	180	0	0	0	0	360	0	0	0	180	180	0	0	0	0	0	0	0	360	0	0	0	0	0	0	0	360	180	0	0	0	0	180	0	0	0	0	0	0	0	0	360	0	0	0	0	360	180	180	0	0	0	180	540	0	180	540	0	180	0	180	0	0	0	0	180	900	0	0	0	0	0	180	180	0	0	0	180	180	360	0	0	180	180	0	360	0	540	0	180	0	0	0	720	0	0	0	0	0	0	180	0	0	180	0	0	0	0	180	360	0	0	0	0	540	0	180	180	0	540	0	180	180	0	0	0	180	0	0	0	0	180	180	180	0	180	0	0	0	0	180	180	0	0	360	0	0	0	180	0	0	0	0	180	180	180	180	180	0	0	0	0	0	0	180	180	0	0	180	0	0	0	0	0	180	0	180	360	0	0	0	0	180	0	0	0	0	0	0	0	0	0	0	0	0	0	0	0	0	0	0	0	0	0	0	0	180	0	0	0	0	0	0	0	0	0	180	0	0	0	360	0	0	0	0	0	0	0	0	0	0	0	180	0	0	0	180	540	0	180	180	0	180	0	360	180	0	180	0	0	0	720	0	0	360	360	0	180	360	0	0	0	0	0	180	0	180	0	180	0	180	0	0	0	0	0	360	0	360	0	0	0	180	0	0	0	540	0	900	0	0	0	0	0	180	0	0	0	0	0	360	0	0	540	180	0	0	360	0	0	0	0	180	0	0	0	0	0	0	0	0	0	0	0	0	0	0	180	180	0	0	0	0	0	0	180	0	180	0	0	0	0	0	0	540	0	0	0	0	0	180	0	1.08e+03	180	180	180	180	180	0	0	0	180	0	0	180	0	0	540	0	180	0	360	0	180	0	180	0	0	0	0	0	0	0	0	0	0	0	180	0	180	180	0	0	0	0	0	0	0	0	180	180	360	0	0	0	180	0	0	180	0	0	0	0	0	0	0	0	0	0	180	0	0	0	0	0	0	0	360	180	0	360	0	900	0	0	0	180	180	0	0	720	0	180	0	0	0	360	180	0	180	360	0	180	0	0	0	0	0	0	0	180	0	0	0	0	0	0	0	180	0	0	0	0	0	180	180	180	180	0	0	0	0	180	180	0	0	0	0	360	0	360	180	0	0	900	0	0	0	0	0	0	0	0	0	0	0	0	0	180	0	0	0	0	0	540	0	360	360	540	0	0	360	0	0	0	0	180	0	180	0	0	0	0	0	360	0	0	180	180	0	0	0	0	0	0	180	0	180	180	0	0	0	0	0	180	0	0	0	180	0	0	360	0	180	0	0	0	180	0	0	0	0	0	0	0	0	0	180	180	0	180	0	0	0	180	0	0	180	0	0	0	180	0	0	180	180	0	0	0	0	180	0	0	0	0	0	0	180	0	180	0	0	0	0	0	0	0	180	180	180	0	180	180	0	0	360	540	0	0	180	180	0	0	0	180	0	180	0	360	0	0	180	0	0	0	0	180	0	0	180	540	360	180	0	0	0	0	0	0	180	0	0	0	0	0	180	0	0	180	180	360	0	0	0	0	0	180	0	0	0	0	180	0	540	0	180	0	180	0	180	0	0	360	0	0	0	0	0	0	0	0	360	0	0	0	360	180	0	180	180	0	180	180	0	0	0	0	180	0	540	180	0	0	0	0	0	0	0	0	180	0	180	180	0	180	180	900	0	0	0	0	0	0	540	0	0	0	0	0	0	180	0	0	180	0	0	180	0	0	0	0	0	0	0	0	0	0	180	0	180	0	0	0	0	0	180	0	0	0	0	0	0	360	0	0	0	0	0	360	0	0	0	0	0	180	180	0	0	0	0	0	180	180	720	0	0	0	0	540	0	180	0	540	180	360	0	0	0	180	0	0	0	0	360	0	0	0	0	0	0	180	0	0	360	0	0	0	360	0	0	0	0	0	180	0	0	0	0	0	0	0	0	0	0	0	0	0	180	180	360	0	0	0	0	0	0	180	0	0	0	0	0	0	0	180	0	180	0	0	540	540	180	0	0	360	0	180	0	0	0	0	0	0	0	0	0	180	0	0	180	360	0	0	0	360	0	0	180	0	0	0	0	0	0	180	180	0	0	0	0	0	0	0	360	0	180	0	540	0	900	0	0	0	0	0	0	0	0	0	0	0	0	0	180	540	0	0	0	0	0	0	0	180	360	0	0	0	900	180	0	0	0	0	0	0	0	360	0	0	0	0	180	0	0	180	0	180	180	0	0	0	180	0	0	180	0	0	0	0	360	180	180	0	0	180	0	0	0	180	180	0	180	360	360	0	0	180	0	180	0	0	0	0	0	0	0	0	0	0	0	180	0	0	0	360	0	0	0	0	180	0	0	900	0	0	0	180	540	0	720	180	0	180	0	180	180	0	180	0	0	0	0	0	0	360	180	0	0	180	0	0	0	0	0	0	0	0	0	0	360	0	0	180	0	360	180	0	0	0	0	180	0	0	180	0	0	0	180	0	0	0	360	0	0	0	0	180	180	360	720	0	0	0	0	180	0	0	180	0	180	0	360	180	0	0	0	0	0	0	0	0	180	0	180	180	0	180	0	0	180	0	0	0	540	0	0	0	0	180	0	540	0	0	180	0	180	0	0	0	0	0	0	180	360	0	540	0	0	0	0	0	0	0	0	0	180	180	0	180	0	0	0	0	0	180	0	0	0	0	180	0	0	180	0	0	0	0	0	0	0	0	0	0	1.08e+03	0	180	0	0	0	0	0	0	540	0	180	0	0	0	180	720	0	0	720	0	0	0	0	0	0	0	180	0	0	0	180	0	0	180	0	0	0	0	0	0	180	180	0	180	0	180	0	540	900	0	0	0	0	0	360	0	180	0	0	0	0	0	0	0	0	0	180	0	0	0	0	180	180	180	0	0	0	0	180	0	0	0	180	180	0	0	0	0	0	180	0	0	180	0	180	0	0	0	0	0	0	180	0	0	0	540	0	180	180	0	0	360	180	0	0	0	0	180	540	0	0	0	0	180	180	0	0	0	0	360	0	0	180	0	0	0	0	180	0	360	0	0	0	0	180	0	0	0	180	0	0	0	0	0	0	0	720	0	0	0	540	0	0	0	360	0	0	0	0	0	0	0	180	360	0	0	0	0	0	0	0	0	0	360	0	0	0	180	0	0	0	0	0	0	0	180	0	0	0	0	0	720	0	0	180	0	0	0	0	0	180	0	0	0	0	0	0	0	180	0	360	0	0	180	0	0	0	0	180	0	0	0	0	0	0	180	0	0	0	360	0	360	0	0	0	180	0	0	0	0	180	0	0	0	180	180	0	0	0	0	0	180	180	0	0	720	0	0	180	180	180	0	0	0	0	0	0	0	180	0	0	0	180	0	0	0	180	0	0	0	0	0	0	0	180	180	540	180	180	720	0	180	180	0	0	0	0	0	0	0	360	0	0	0	0	180	0	180	180	0	0	360	0	0	0	0	0	180	0	0	0	0	0	360	0	0	0	0	180	0	0	0	0	0	0	180	0	0	0	0	0	180	0	0	0	0	0	180	0	0	0	0	0	0	0	0	0	0	0	0	0	0	0	0	180	0	180	0	180	0	180	0	0	0	0	0	0	0	180	0	0	540	0	0	540	180	0	0	360	180	0	0	0	0	0	180	0	180	0	0	180	0	0	0	0	360	0	180	180	0	180	0	0	0	0	0	0	0	180	0	0	180	0	180	180	180	0	0	0	180	0	0	0	0	0	0	360	0	180	0	720	0	180	0	180	0	0	0	0	180	180	0	0	0	0	0	180	180	0	0	180	0	0	180	180	0	0	0	180	180	0	0	0	180	0	180	0	180	0	0	360	0	0	0	0	180	0	0	0	360	0	0	180	0	0	0	0	0	0	360	180	0	0	0	540	360	0	0	0	0	720	0	0	0	360	0	0	0	0	180	0	180	0	0	0	180	0	180	180	0	180	180	0	0	0	0	180	0	0	180	0	180	0	0	180	0	0	1.08e+03	0	0	0	0	0	180	180	180	720	0	180	180	0	0	0	0	0	0	0	0	0	0	180	0	540	180	0	180	0	180	0	0	0	0	540	0	0	0	0	0	180	0	0	0	0	0	0	0	180	0	0	0	0	180	0	180	0	360	180	180	0	180	0	0	180	360	0	0	180	0	0	180	0	180	0	0	0	0	0	0	0	180	0	0	0	180	180	0	360	0	0	0	0	180	0	180	0	0	0	0	0	0	0	180	0	0	0	0	0	180	0	0	0	0	0	0	0	0	0	0	360	0	0	0	0	180	0	0	0	0	180	180	180	360	0	0	0	540	180	360	0	540	0	0	0	0	0	0	360	0	0	360	360	360	900	0	0	0	360	180	0	180	0	0	180	0	0	0	0	0	0	0	0	0	0	0	0	0	0	0	0	0	0	0	0	180	0	0	0	0	0	0	0	0	180	540	0	0	0	0	180	0	0	180	360	360	0	0	0	1.26e+03	0	180	180	0	0	0	180	0	0	180	0	0	0	0	0	0	0	0	360	180	0	0	0	0	180	180	0	1.08e+03	180	360	0	0	0	180	0	0	180	180	0	0	0	0	0	0	0	0	0	180	0	0	0	0	360	0	0	0	0	0	540	0	0	180	0	180	180	0	0	180	360	180	720	0	0	360	0	0	180	0	0	180	0	0	180	0	0	0	0	360	0	0	0	180	540	360	180	0	180	180	0	0	0	0	0	0	0	0	360	180	0	180	180	0	180	360	180	0	0	0	180	0	720	0	540	0	0	180	0	180	180	0	0	180	0	0	0	0	0	360	0	0	0	0	0	0	180	180	0	0	0	0	0	180	360	540	720	0	0	0	180	0	0	0	0	0	180	180	0	0	180	0	0	180	0	360	0	0	0	0	0	0	0	180	180	0	0	180	0	0	180	0	0	180	360	0	0	0	0	0	0	0	0	0	0	0	180	0	0	360	180	0	0	180	0	180	0	0	0	0	0	0	0	0	0	360	0	0	0	180	0	180	0	0	0	180	180	0	360	0	0	0	0	360	180	720	0	0	0	0	180	0	0	180	0	0	0	0	540	180	0	0	0	360	0	0	0	0	0	0	0	0	180	0	180	180	0	0	0	0	0	180	0	180	0	180	0	180	0	0	0	0	0	0	0	540	180	0	0	0	360	360	0	0	180	0	180	180	0	0	180	0	0	0	0	0	0	0	0	0	180	0	0	0	0	360	0	540	0	0	0	0	180	0	0	0	0	0	0	0	0	0	0	360	180	0	0	0	0	180	360	0	0	0	180	0	0	0	0	0	180	0	0	0	180	0	0	0	180	0	0	0	0	0	0	0	0	0	180	0	0	0	0	180	0	0	0	0	0	0	0	0	180	360	180	0	0	0	0	0	0	0	360	0	0	540	360	0	0	0	0	0	0	0	0	180	0	0	180	0	540	180	0	180	0	180	0	0	0	0	0	540	0	360	0	180	0	0	0	0	0	0	0	180	0	0	0	0	0	0	0	0	180	360	0	180	0	0	360	0	0	0	0	0	0	180	180	0	360	360	0	180	0	0	0	180	0	0	0	0	180	0	0	0	0	0	540	180	0	360	360	0	0	0	180	0	180	0	0	0	180	0	0	0	0	0	0	0	0	0	0	0	0	180	0	0	0	0	0	0	0	0	0	0	180	0	360	360	0	540	0	360	0	180	180	0	0	180	0	360	0	0	0	0	0	0	0	0	0	0	0	0	0	0	0	0	0	0	0	0	0	0	180	180	0	0	0	0	0	540	360	180	180	0	0	0	0	0	180	0	0	0	0	0	360	0	0	0	0	0	0	180	360	0	0	0	0	0	0	0	0	0	0	0	0	0	0	0	0	0	0	0	180	360	180	180	0	0	0	180	0	0	180	0	0	0	0	540	0	0	0	0	180	0	0	0	0	0	0	180	0	0	0	0	0	180	0	0	0	0	180	360	0	180	0	0	180	0	0	0	0	0	0	0	360	0	0	0	0	720	0	0	360	0	360	0	180	0	0	0	0	0	180	0	0	180	0	360	0	0	0	360	0	0	0	0	0	0	180	0	0	180	0	720	0	0	0	0	0	540	0	0	0	0	0	0	360	0	0	0	180	180	0	180	540	0	0	0	0	0	0	360	0	0	180	0	360	0	180	0	0	0	180	0	360	0	0	0	0	360	0	0	0	0	180	0	0	180	0	0	0	0	0	0	540	0	0	0	0	360	360	0	0	0	0	0	180	0	0	180	180	360	0	180	0	360	0	0	0	0	0	0	0	0	180	0	0	360	0	180	0	180	0	180	0	0	0	0	180	0	0	0	0	360	0	0	0	0	360	0	0	0	360	0	0	0	180	0	360	0	180	0	0	180	0	0	0	0	180	180	0	0	0	0	0	0	0	0	0	180	0	180	180	0	0	0	0	360	180	0	0	0	0	0	0	180	180	0	0	0	0	0	0	0	0	0	540	0	0	360	0	0	0	360	0	180	0	180	360	360	0	0	360	0	0	360	0	0	0	0	0	0	0	0	0	0	360	0	0	540	0	0	0	0	0	0	0	540	0	180	0	0	0	0	0	180	540	0	540	180	0	0	0	0	0	0	180	0	180	540	180	0	180	360	0	0	0	0	180	0	0	0	360	0	0	180	0	180	0	0	360	0	0	0	360	0	0	540	0	360	0	0	180	0	0	0	0	0	0	360	0	0	0	180	0	0	0	360	180	0	180	0	180	180	540	180	0	180	0	0	0	0	0	180	0	0	0	180	0	0	0	0	0	0	0	0	0	0	0	360	0	0	0	0	0	180	0	0	0	0	0	180	0	0	0	360	0	0	360	0	0	180	0	180	0	0	180	0	0	0	180	0	0	0	0	0	0	180	0	0	0	0	0	540	0	540	0	0	0	0	0	180	0	0	0	0	0	0	0	0	0	360	0	0	0	0	0	0	0	360	180	0	0	0	180	180	180	0	0	0	0	0	0	0	360	180	0	0	0	0	0	0	0	180	0	180	180	0	1.08e+03	0	0	180	0	0	0	180	0	0	0	0	0	360	0	180	0	0	0	0	0	180	0	0	0	0	0	0	0	0	0	0	0	0	180	0	180	0	0	180	0	180	0	0	0	0	0	180	0	0	0	0	180	180	0	0	0	0	0	0	0	0	0	0	0	0	0	180	0	0	0	0	0	0	0	0	180	0	0	0	0	180	180	180	0	0	0	180	180	180	0	0	0	0	0	0	0	0	0	0	0	0	180	0	0	0	180	0	0	180	0	0	180	180	0	0	0	0	0	180	0	0	0	180	180	0	0	540	180	180	180	0	0	360	720	0	0	0	0	0	180	0	0	0	0	0	0	0	360	0	0	180	0	180	0	180	0	0	0	0	0	180	0	180	0	0	180	0	0	0	0	0	0	0	720	0	0	180	0	180	0	0	0	0	180	0	0	180	0	0	180	0	900	0	0	0	180	180	0	360	180	0	0	0	180	0	0	0	180	0	180	0	0	0	0	180	180	0	180	0	0	0	0	360	0	0	0	0	0	180	0	180	0	0	0	0	0	0	0	0	0	0	0	180	540	180	180	360	0	180	180	360	0	0	0	0	180	180	0	0	0	0	0	0	180	0	0	0	0	180	180	0	0	0	360	180	0	0	0	0	180	0	0	0	0	0	0	0	0	180	0	0	0	0	0	0	0	0	180	0	0	180	180	0	0	0	0	180	0	180	0	0	0	0	0	0	0	0	360	180	0	0	0	180	180	0	360	360	360	0	540	0	180	360	360	0	180	180	0	0	360	0	180	0	360	360	0	360	0	0	0	0	0	0	0	0	180	0	0	0	0	360	0	0	0	0	0	0	0	0	360	0	0	540	0	180	0	0	0	540	0	0	0	180	360	0	0	0	0	720	0	180	180	0	0	0	0	180	0	0	180	0	180	0	0	0	0	0	0	0	180	180	180	0	0	360	0	0	180	0	0	0	180	0	0	0	0	540	0	0	0	0	0	0	180	540	0	0	0	180	0	180	0	0	360	0	0	0	0	0	0	360	540	0	0	0	0	0	0	0	0	0	0	0	0	0	0	0	0	0	180	0	0	180	0	0	0	180	0	0	0	0	0	180	0	0	0	0	180	0	0	180	0	180	0	0	0	0	0	180	0	0	360	0	0	1.26e+03	0	0	180	0	360	0	0	0	0	0	0	360	0	0	180	0	0	180	0	0	180	180	0	0	0	0	0	0	0	360	0	180	0	0	1.98e+03	0	0	0	0	360	0	0	0	0	0	0	0	0	0	0	0	0	180	0	0	0	0	360	0	0	0	1.08e+03	0	0	0	0	0	0	0	0	180	0	0	0	0	0	0	0	180	0	0	180	0	0	0	0	0	0	180	360	0	0	0	180	0	0	0	180	0	360	0	0	0	0	0	0	0	0	0	0	0	0	0	180	0	0	0	0	540	0	0	0	0	0	0	0	0	180	0	0	0	0	0	360	0	0	0	180	180	180	0	0	0	0	0	0	0	0	0	180	180	0	0	0	0	0	180	0	0	180	0	1.44e+03	0	0	540	0	0	0	0	0	0	0	0	0	0	0	180	0	360	0	180	180	0	180	0	0	0	0	180	360	0	0	0	0	0	180	360	0	0	0	180	0	0	0	0	0	0	0	0	0	360	0	360	0	0	0	0	360	0	180	0	0	0	0	180	180	0	360	180	0	0	180	0	0	180	0	0	0	0	0	0	0	1.26e+03	0	0	180	0	0	0	0	0	0	0	0	0	0	0	0	0	360	0	0	0	0	180	0	0	0	0	360	0	180	0	0	0	0	0	0	180	0	0	0	180	0	0	0	0	0	0	0	0	180	0	360	180	0	0	180	0	0	0	180	0	0	180	0	180	180	180	0	0	0	0	0	0	0	0	180	0	0	180	0	0	0	0	0	0	0	0	0	0	0	0	0	0	360	0	0	180	0	0	0	180	0	0	0	180	0	0	180	0	180	0	0	0	0	0	0	180	0	0	0	180	0	0	0	0	180	0	180	0	180	180	0	0	0	0	360	0	180	180	0	180	180	0	0	0	180	540	0	0	0	0	0	0	0	180	180	180	0	180	0	0	0	0	0	0	0	360	0	540	180	0	0	0	0	0	180	0	0	180	0	180	0	0	0	180	0	0	180	0	180	0	0	0	0	360	0	0	720	0	360	180	0	0	0	0	0	0	0	180	0	0	0	180	0	0	0	180	0	0	0	0	0	180	0	360	0	0	0	0	0	180	0	0	0	0	0	0	0	180	0	0	180	0	180	0	0	180	0	180	180	0	0	0	0	0	0	180	0	0	0	0	0	0	0	0	540	0	0	180	0	180	720	0	360	0	0	180	0	0	360	180	0	0	360	180	0	180	0	0	0	180	0	180	0	0	0	540	180	360	180	0	0	0	0	0	180	0	0	180	0	0	180	0	360	0	0	0	0	0	0	0	180	0	0	360	0	0	0	0	0	0	0	0	0	0	0	0	0	540	0	0	0	0	180	180	180	0	360	180	0	0	0	0	360	0	0	0	0	0	180	0	0	180	0	0	0	0	0	180	0	180	180	0	0	180	0	0	0	0	0	180	0	180	0	0	180	0	360	0	0	540	540	180	0	0	0	0	0	0	0	0	0	0	0	0	0	0	0	180	0	0	0	0	0	180	360	180	0	0	0	0	0	180	0	180	0	0	0	0	0	360	0	0	0	0	0	0	0	0	0	0	0	0	0	0	0	0	0	0	0	0	0	360	0	0	0	0	0	0	0	360	0	0	360	0	0	0	0	0	360	0	0	0	180	0	0	0	0	540	180	180	0	0	180	0	0	0	0	0	180	0	0	0	360	0	0	360	0	0	360	0	0	0	0	0	0	180	180	180	180	0	0	0	180	0	0	0	0	0	0	0	0	180	0	180	0	0	0	0	0	0	180	180	180	360	180	0	0	0	0	180	0	0	0	360	0	0	0	360	0	0	0	0	0	0	0	0	180	0	0	0	0	0	0	0	180	0	0	540	180	0	0	0	0	0	0	0	0	180	180	0	0	0	0	360	0	0	0	0	0	0	0	0	0	0	0	0	0	180	180	180	0	0	0	0	360	0	0	180	0	0	0	0	0	0	0	180	0	0	0	180	0	360	0	360	0	0	0	360	0	180	0	0	0	0	0	360	0	0	180	0	180	180	0	0	0	0	0	0	360	0	360	0	0	0	0	0	360	0	0	1.08e+03	0	360	0	180	0	0	0	180	0	180	0	360	180	0	0	0	0	0	0	0	0	0	0	0	360	0	0	0	0	0	0	0	0	0	0	0	0	0	180	0	0	0	0	180	0	0	0	0	0	0	360	180	180	0	0	0	180	0	0	0	180	0	0	0	0	0	0	0	180	360	180	360	0	0	180	360	0	0	180	0	180	180	0	0	0	0	0	0	360	0	0	0	360	180	0	0	0	360	180	0	0	0	360	540	0	180	0	180	180	180	180	0	0	0	0	900	0	0	0	0	0	0	180	180	0	0	0	540	0	0	0	0	0	0	0	0	0	0	180	0	0	180	180	0	0	0	0	0	0	0	0	0	0	0	0	0	540	0	0	0	180	0	0	0	0	180	0	0	0	180	0	0	180	0	0	180	0	0	0	0	0	0	180	0	0	0	0	0	0	0	0	0	0	180	0	0	0	0	0	0	0	0	0	900	0	0	0	0	180	720	180	0	0	180	180	0	180	0	0	360	0	0	0	0	0	0	0	0	540	0	180	0	0	0	0	0	0	0	0	720	0	0	0	0	0	180	0	0	0	0	0	360	0	0	180	0	360	0	0	0	0	180	0	360	0	0	0	0	0	0	0	0	0	0	0	180	0	0	0	0	180	0	0	0	0	0	0	0	0	0	0	0	360	180	0	0	0	180	360	360	0	0	0	0	0	180	0	0	0	0	0	180	0	0	0	180	180	360	180	0	540	0	180	0	0	0	0	0	0	0	0	0	0	180	0	0	0	0	360	180	0	180	180	0	0	0	0	180	0	180	0	0	0	0	0	0	0	180	0	0	180	180	0	0	0	180	0	0	0	0	0	0	0	0	0	0	0	0	0	720	180	0	180	0	0	720	0	0	0	0	0	0	0	0	0	0	0	180	0	0	0	180	0	0	180	0	0	180	0	0	0	0	0	0	0	0	0	180	0	0	0	0	0	360	0	0	360	0	0	180	0	0	0	0	0	540	360	360	0	0	0	0	0	360	0	0	0	180	0	720	0	0	180	180	540	0	0	0	0	0	0	180	0	360	0	0	180	0	0	0	0	0	0	0	180	0	180	0	0	0	180	0	0	0	0	0	180	0	0	0	0	0	180	540	0	0	0	0	0	0	0	0	0	0	180	0	0	360	0	180	0	0	0	0	0	0	180	360	0	0	360	180	180	0	0	0	540	0	0	180	0	0	0	0	0	540	0	0	0	180	0	0	0	0	0	0	0	0	0	0	180	180	0	0	0	0	0	0	180	0	180	0	180	180	0	0	360	0	0	0	0	0	0	720	0	0	0	0	0	0	0	0	180	0	0	0	0	0	0	0	0	0	0	0	180	0	0	0	0	0	0	180	0	0	0	180	0	540	0	0	360	0	0	0	0	0	0	0	0	0	0	0	0	0	180	0	0	540	180	0	0	0	0	0	0	180	0	0	0	0	0	0	0	540	0	0	0	0	0	0	0	0	180	360	180	0	0	0	0	0	0	0	180	0	0	180	0	720	0	0	0	0	0	0	0	0	180	180	0	0	180	0	0	0	0	360	180	180	0	0	0	0	180	180	0	0	540	180	0	0	0	0	0	0	180	0	0	0	0	0	180	0	0	0	180	0	0	180	0	0	360	0	0	0	0	0	180	180	0	0	0	0	0	0	0	180	0	540	0	180	0	0	0	0	0	180	720	0	0	0	0	0	360	180	0	0	180	0	0	180	0	0	0	360	180	0	0	180	0	0	0	180	180	0	360	180	0	720	0	0	180	900	0	0	0	0	0	0	180	0	180	360	0	0	180	0	360	0	0	0	180	0	0	0	180	360	360	180	0	540	180	0	180	0	0	0	0	360	360	0	0	0	180	0	0	0	0	0	720	0	0	180	180	180	0	0	180	0	0	180	0	360	0	0	180	0	0	0	0	0	180	0	180	0	0	0	180	0	0	0	0	0	180	0	180	180	0	0	0	180	0	0	0	0	0	0	0	0	180	540	540	180	0	0	0	0	180	0	360	0	180	0	0	0	0	0	180	0	0	0	360	0	0	0	360	180	360	360	180	0	0	180	540	0	180	0	0	0	0	0	0	180	0	180	0	0	180	180	0	0	0	540	180	540	0	0	360	0	0	0	180	180	0	0	0	1.08e+03	0	0	0	360	0	0	180	0	0	360	0	0	0	0	0	0	0	180	0	0	0	0	0	360	0	360	180	0	0	0	0	0	180	0	0	0	0	0	0	0	180	0	0	0	0	0	0	0	0	180	0	0	0	0	0	0	180	0	0	180	0	0	0	0	540	0	0	180	0	0	180	180	0	360	0	0	0	180	0	0	0	180	0	0	0	0	0	0	0	0	0	0	0	540	0	540	0	0	180	0	0	360	0	0	0	0	0	0	0	0	0	180	180	0	0	180	0	0	180	0	0	0	0	0	0	360	0	0	0	0	180	0	0	0	0	0	360	0	180	0	0	0	180	180	0	0	0	0	0	180	0	0	0	0	0	0	0	0	0	0	180	0	180	0	0	0	0	0	0	0	0	180	180	0	0	360	0	0	0	0	180	0	0	0	0	0	0	0	0	0	0	0	0	0	0	180	0	180	0	0	0	0	360	0	0	720	540	0	0	0	0	0	0	180	0	180	540	0	0	180	0	0	180	360	180	0	360	0	0	720	360	180	180	0	0	0	0	0	0	0	0	0	0	180	540	360	0	0	0	180	0	540	180	900	0	360	0	0	0	0	180	0	0	0	0	0	180	0	0	0	180	0	0	0	0	0	0	0	0	180	540	0	0	0	180	180	0	0	0	0	0	180	0	0	0	0	0	0	0	0	360	0	0	0	180	0	0	180	360	360	180	0	180	0	180	0	0	0	180	0	0	0	180	180	0	360	0	0	180	180	0	360	0	0	720	0	0	0	180	0	900	0	180	0	0	0	0	0	0	0	900	0	0	540	0	0	0	0	0	0	0	900	0	0	180	0	360	180	180	0	0	0	0	0	0	0	0	0	0	0	0	180	0	0	0	0	0	0	0	0	0	180	180	0	0	0	0	0	360	0	0	180	180	0	360	0	360	540	0	0	0	0	0	180	0	180	180	360	0	540	540	0	360	0	360	0	180	0	0	180	0	360	180	180	360	180	360	180	0	0	180	0	360	0	0	0	0	0	0	0	0	180	0	0	0	0	0	0	0	540	0	0	0	0	0	0	540	0	360	0	180	0	0	0	0	0	180	180	0	0	0	0	0	180	0	180	180	180	360	180	180	0	0	0	0	0	0	0	0	0	0	0	0	720	0	180	180	0	0	360	180	0	180	0	0	360	360	360	180	0	180	0	0	1.08e+03	180	0	0	180	0	0	0	0	360	0	0	0	0	0	180	180	0	0	180	180	0	0	180	0	0	0	0	0	0	180	0	0	0	180	0	180	180	0	0	0	0	180	0	0	180	0	180	0	0	0	540	0	0	0	0	0	0	180	0	0	0	0	0	360	0	0	180	360	0	0	0	0	360	180	180	0	180	180	0	0	0	0	0	0	0	0	0	0	0	0	0	0	0	0	0	0	360	180	0	0	180	0	0	0	0	360	0	180	0	0	0	0	0	0	1.44e+03	0	0	0	0	0	0	0	0	360	0	0	0	0	180	0	0	0	720	0	180	360	180	0	0	0	180	180	0	0	0	180	360	0	0	0	0	0	180	180	0	0	360	0	0	0	0	180	0	0	0	0	0	0	0	180	180	0	0	360	0	180	0	0	0	0	180	360	180	0	0	0	0	0	0	0	0	0	0	0	0	0	0	180	0	0	0	0	0	0	180	0	0	0	0	0	180	0	0	360	0	0	0	0	180	0	0	0	180	0	0	0	0	0	0	0	0	0	0	0	0	0	0	0	0	0	180	0	0	0	180	0	0	0	0	0	0	0	180	0	0	0	360	0	0	0	0	180	0	0	0	0	0	0	180	0	0	0	0	0	180	360	0	0	0	0	0	180	360	0	180	0	0	360	0	0	0	540	0	180	0	0	0	180	0	180	0	0	0	0	180	0	0	720	0	0	0	0	0	0	0	0	0	0	180	0	180	0	180	0	0	540	0	0	0	0	0	0	180	0	0	0	180	0	0	0	0	0	0	0	0	180	0	0	180	0	0	0	0	180	0	0	0	360	0	0	0	0	0	0	0	0	0	0	180	0	0	0	0	0	180	0	900	0	0	360	0	180	0	0	0	0	0	0	180	180	0	0	360	180	0	180	180	0	180	540	0	0	0	180	0	0	0	0	180	0	0	0	540	180	0	0	0	0	540	0	0	0	540	180	180	0	180	540	0	0	0	0	0	0	0	0	0	180	360	180	0	180	180	360	0	360	0	0	540	0	0	540	0	0	0	0	0	0	360	540	0	0	0	900	0	180	0	0	0	0	0	0	720	180	180	0	180	0	180	540	0	0	0	0	180	0	0	0	0	180	0	0	0	0	180	0	0	0	180	1.44e+03	180	0	180	0	180	0	0	180	360	0	360	0	0	180	0	0	0	0	0	0	0	720	0	0	0	180	180	0	360	0	0	360	0	180	0	0	0	0	0	0	180	180	180	180	0	0	180	0	0	0	0	0	180	0	0	0	0	0	0	0	0	0	360	0	0	0	0	0	0	0	180	0	0	180	180	0	0	0	0	0	0	0	0	0	0	360	0	0	0	180	0	0	0	0	0	360	0	180	0	0	180	360	0	0	0	0	0	0	0	0	0	0	0	0	180	0	360	0	0	0	0	0	0	0	0	0	1.98e+03	0	180	0	0	0	0	0	0	540	0	720	0	0	180	0	360	0	0	0	0	0	0	0	0	0	0	180	0	180	0	0	180	0	0	0	0	0	360	0	0	0	0	360	0	0	180	0	360	0	180	0	0	0	0	0	180	0	0	0	0	0	0	0	0	0	0	180	0	0	180	0	0	0	0	180	0	0	0	0	0	180	0	360	0	540	0	180	0	0	0	0	0	180	0	0	360	0	0	0	180	0	0	0	180	0	0	0	0	0	360	360	0	0	180	0	180	0	0	180	0	0	0	180	0	180	180	180	180	0	0	0	0	0	540	0	0	180	720	0	0	0	180	0	0	180	0	1.26e+03	360	0	0	0	0	360	0	0	180	0	0	0	180	0	0	0	0	0	180	180	540	0	0	180	0	0	180	180	0	0	180	0	0	0	0	0	0	180	0	0	0	0	0	0	0	0	0	180	0	180	180	180	0	0	180	0	360	0	0	0	0	0	180	0	0	0	0	180	0	0	0	0	0	0	0	180	0	0	0	0	0	0	0	0	360	0	720	0	0	180	0	360	0	360	0	180	0	0	180	0	0	180	0	0	0	180	540	0	540	0	180	360	180	0	0	180	360	0	0	0	0	0	0	0	180	0	180	180	0	540	0	180	0	360	180	0	0	0	360	0	180	0	0	0	0	0	0	0	0	0	180	0	0	0	0	0	180	0	0	0	0	900	0	0	360	0	0	0	180	180	0	0	0	0	0	0	0	0	0	180	360	0	180	0	0	540	540	0	0	0	0	180	0	0	0	0	0	180	0	0	360	180	0	180	360	180	180	0	0	0	0	180	0	0	0	0	0	0	0	0	0	180	0	180	0	0	0	180	0	0	0	0	0	0	0	0	0	0	0	0	180	180	0	0	0	0	0	0	0	0	0	0	0	0	360	0	0	180	0	180	0	180	0	0	0	0	0	180	0	180	0	180	0	180	0	0	0	0	0	0	0	0	540	360	0	0	180	0	360	0	0	0	0	0	0	0	180	0	0	0	0	0	0	0	0	0	0	0	0	0	0	0	0	0	0	0	0	180	0	0	0	0	180	0	0	180	0	0	360	0	0	0	0	0	0	0	0	0	180	0	0	0	0	0	0	0	180	0	180	0	0	540	0	180	0	0	0	0	0	0	0	360	0	0	0	180	0	180	0	0	0	0	0	0	360	0	0	0	180	180	0	0	0	180	0	180	0	0	0	0	0	0	0	180	0	180	0	0	0	180	0	0	0	0	0	0	180	0	0	180	0	180	180	0	0	0	180	180	0	0	360	360	180	0	0	0	0	0	0	540	0	180	180	180	0	180	0	0	0	0	0	0	0	0	0	180	0	180	0	0	0	0	0	0	360	0	0	180	0	0	0	0	0	0	180	0	0	360	540	0	0	180	720	180	0	0	0	180	0	0	0	0	0	0	0	0	0	0	0	180	180	0	0	0	0	180	180	0	180	0	0	0	180	0	0	0	0	0	0	180	360	360	180	0	180	0	0	0	0	0	180	0	0	0	0	0	0	0	0	0	900	0	0	0	0	0	0	0	0	180	0	0	540	0	0	0	180	0	0	0	0	360	0	0	0	0	180	0	0	180	0	0	0	0	180	0	0	180	0	360	0	0	0	0	360	180	0	180	180	0	0	540	0	0	0	720	0	0	180	0	0	0	0	0	0	0	0	0	0	360	0	180	0	0	0	0	0	0	0	180	0	0	0	0	0	0	0	180	0	540	180	0	0	0	0	0	0	0	0	0	180	0	0	180	360	0	180	180	0	0	0	0	0	0	0	0	0	0	0	0	180	180	0	0	0	0	0	0	0	0	180	0	0	0	180	0	0	0	0	0	0	0	0	0	0	0	180	0	180	0	180	180	0	0	0	0	0	0	0	0	180	0	0	0	0	0	0	0	0	0	0	0	0	0	0	1.26e+03	0	0	180	0	0	180	0	0	0	0	0	0	360	360	0	0	0	180	360	0	0	180	0	0	180	0	0	0	0	180	0	0	360	0	0	0	0	0	0	0	0	180	360	180	0	0	0	0	360	0	0	0	0	0	0	0	720	180	0	0	0	180	0	0	180	0	0	0	180	0	0	540	360	180	180	0	540	0	180	180	0	0	0	0	0	0	0	0	0	0	0	0	0	180	0	180	0	0	180	360	720	0	0	0	0	0	180	0	0	0	0	0	0	0	180	0	540	0	0	0	0	0	0	0	0	0	0	0	0	0	360	0	0	180	180	0	0	0	0	0	180	0	0	0	180	180	0	0	180	180	0	0	0	0	0	0	0	0	180	0	0	0	180	180	0	0	0	0	0	0	0	0	0	0	0	0	360	0	0	540	0	0	180	0	180	540	0	0	0	0	0	0	0	0	0	180	0	0	0	0	0	540	0	0	0	0	540	0	0	0	0	0	180	360	0	0	0	180	0	0	0	360	180	0	0	0	0	0	180	180	0	0	0	0	360	0	180	0	0	180	0	0	0	0	540	180	180	0	0	0	180	0	540	0	180	0	0	0	540	0	360	0	0	0	0	0	360	0	360	0	0	0	0	0	0	360	360	0	0	0	0	0	0	0	0	0	0	0	0	0	0	0	0	180	0	0	180	0	180	0	0	360	180	180	0	0	0	0	0	0	0	0	0	0	0	0	0	0	360	180	540	180	0	360	180	0	180	0	0	180	180	0	0	0	0	0	0	0	540	0	0	180	0	540	0	0	0	0	0	0	0	0	0	0	0	180	180	180	180	0	0	0	0	0	0	0	0	0	360	0	0	180	360	180	360	0	0	0	0	0	540	0	0	540	180	0	0	360	0	0	180	180	0	0	0	0	0	0	0	0	0	180	360	0	0	180	0	0	0	0	0	0	0	180	0	360	0	0	180	0	0	0	0	0	0	0	0	180	540	180	0	0	0	0	0	0	0	0	0	0	180	180	0	360	0	0	180	0	0	0	360	0	0	0	0	0	0	180	180	0	0	0	0	0	0	0	180	0	0	180	360	0	0	0	1.26e+03	0	1.26e+03	0	0	0	0	720	180	180	0	0	360	180	0	0	0	0	0	180	0	0	0	180	0	180	360	0	0	180	0	180	0	0	360	0	0	0	180	0	0	180	0	180	360	360	180	360	0	0	180	0	360	0	0	0	0	0	180	0	180	0	0	0	0	0	180	180	0	0	0	0	180	0	180	180	180	540	0	0	0	0	0	180	0	0	180	360	180	0	0	0	0	0	180	0	0	0	0	0	0	0	0	0	0	0	0	0	180	0	540	0	360	180	0	0	540	0	0	180	0	180	0	0	0	0	360	180	0	0	0	360	0	0	0	180	180	0	0	0	0	0	0	0	0	0	180	0	0	0	0	180	0	180	0	180	0	0	0	180	0	0	0	180	720	180	0	0	0	0	0	0	0	180	0	0	0	0	0	180	0	0	180	0	0	0	0	0	0	0	180	0	0	360	180	0	0	360	0	0	360	0	0	180	180	0	180	0	180	360	0	180	0	0	180	0	0	0	0	0	0	0	0	0	0	720	0	0	0	180	0	0	180	180	0	900	0	540	0	0	0	0	180	180	0	360	0	180	0	0	180	0	0	0	180	180	0	0	0	0	0	180	0	0	0	360	0	0	0	0	0	0	180	0	180	0	0	0	180	0	180	0	0	540	360	0	0	0	0	0	0	0	0	0	180	0	0	0	0	0	0	0	180	360	0	0	180	180	0	0	0	180	0	0	0	0	0	0	0	0	0	360	0	0	180	0	180	360	0	0	180	720	0	180	0	900	540	0	180	0	0	180	360	0	0	0	0	0	0	0	0	0	0	0	0	0	180	0	0	0	180	0	360	0	0	0	0	180	0	0	0	0	0	0	0	0	0	0	0	0	0	0	0	0	0	0	0	180	180	180	0	1.08e+03	180	0	0	0	540	0	0	0	0	0	180	0	0	0	0	0	360	0	0	0	0	0	360	0	0	0	0	0	180	0	0	0	0	0	0	0	180	0	0	0	180	360	0	180	0	0	180	180	0	180	0	180	180	0	0	180	0	0	0	0	0	180	0	0	0	0	0	180	0	180	0	180	0	0	0	0	0	0	900	180	360	0	0	180	180	0	180	180	0	0	0	180	0	180	0	180	0	0	180	0	540	0	0	0	0	0	180	180	0	180	180	0	0	360	360	360	360	360	0	0	0	180	0	0	0	0	0	0	180	0	180	0	0	0	0	180	0	0	180	0	0	540	0	0	0	0	0	0	180	180	0	0	360	0	1.08e+03	360	360	0	180	0	0	0	360	540	0	540	180	360	0	0	180	180	0	0	180	180	0	0	180	360	0	0	360	0	0	360	0	540	0	180	1.26e+03	0	0	0	0	180	0	180	180	180	180	720	180	0	0	0	0	0	0	0	0	0	0	0	360	180	0	0	0	180	0	360	360	0	0	360	0	0	180	0	0	0	0	0	0	180	180	360	0	0	0	0	180	0	0	180	0	0	0	0	360	180	0	180	0	360	0	0	0	180	0	0	0	0	0	0	0	360	0	0	0	0	0	180	0	0	0	0	0	180	360	0	0	540	180	0	0	0	180	0	0	180	0	0	0	0	180	0	0	180	0	0	0	180	0	0	0	360	0	0	0	180	0	180	0	0	0	0	0	0	0	0	0	360	360	0	0	0	0	360	180	0	540	0	180	0	0	180	0	0	0	180	0	360	0	180	0	0	0	0	0	0	0	0	180	0	0	0	360	0	0	0	0	180	180	0	0	0	0	0	0	180	0	0	0	0	180	0	0	0	360	180	0	0	0	0	0	0	0	0	0	360	180	0	180	0	180	180	0	180	180	180	0	0	0	0	0	180	0	0	0	0	0	0	0	0	180	0	0	0	0	0	180	0	0	180	0	0	0	0	0	0	180	0	0	0	0	0	0	180	0	0	0	180	0	0	180	0	180	0	0	0	0	0	540	0	0	0	0	720	0	180	0	0	0	0	0	0	0	180	360	0	180	0	0	0	360	0	0	0	0	0	0	900	360	180	0	0	180	0	180	0	180	0	180	180	180	900	0	0	0	0	180	0	0	360	0	0	180	0	0	0	360	0	0	0	180	0	0	0	0	180	0	0	0	360	0	0	0	180	0	360	0	180	0	0	0	0	180	360	0	0	180	180	0	0	360	180	180	0	0	0	0	720	180	0	0	0	360	0	180	360	360	0	180	0	180	180	720	0	0	0	180	180	180	0	0	180	0	0	0	0	0	0	540	0	0	180	0	0	360	0	0	0	180	0	540	360	360	0	540	0	0	0	0	0	0	0	0	0	360	360	0	0	0	540	180	0	360	0	0	180	0	0	180	0	0	0	180	0	0	0	360	0	180	0	180	0	0	0	0	0	0	0	0	0	720	0	0	360	0	0	180	0	0	0	0	180	0	0	180	0	180	0	360	0	360	0	540	0	0	360	0	0	180	0	0	0	180	180	180	0	0	0	0	0	0	0	0	360	180	180	180	180	0	0	0	0	0	180	0	0	0	0	0	0	180	540	0	0	0	0	0	0	0	0	0	0	0	0	0	0	0	0	0	0	0	0	0	0	360	180	0	360	540	0	180	180	0	0	180	0	0	0	0	360	0	0	180	0	540	180	0	0	180	0	180	0	0	0	180	360	180	180	0	180	0	360	0	0	0	0	0	0	0	180	0	360	0	0	0	0	180	180	0	0	0	180	0	0	0	180	0	180	180	360	0	0	360	0	180	180	0	0	0	360	0	0	0	0	360	0	180	0	180	0	0	0	180	0	0	180	0	0	360	360	360	0	0	0	180	0	0	0	0	540	0	0	0	0	0	0	0	0	0	0	0	180	0	0	0	0	0	360	0	180	0	0	0	180	0	180	360	360	0	0	0	180	0	0	0	360	180	0	0	0	0	0	0	0	0	0	540	0	180	0	180	0	180	0	0	0	180	0	0	180	540	0	0	180	0	360	0	0	0	0	180	0	0	0	180	0	180	0	900	180	0	0	180	0	0	0	0	0	0	0	0	0	0	0	0	0	0	0	540	0	0	0	0	180	0	0	180	180	0	0	180	0	180	0	180	0	0	0	0	0	180	0	0	0	0	0	0	0	180	0	180	0	0	0	0	0	0	0	0	0	180	0	0	0	0	0	0	180	0	180	0	0	0	0	0	0	0	0	0	180	360	0	0	180	0	0	0	360	180	0	0	0	180	0	0	0	0	0	0	180	0	360	0	180	0	0	0	0	0	0	0	180	0	0	180	0	0	0	0	0	180	0	0	0	0	0	0	180	0	0	0	180	0	0	180	0	540	0	0	0	0	0	0	0	180	0	0	0	0	0	0	0	0	180	180	0	0	180	0	0	0	180	0	180	0	180	0	180	0	0	0	180	0	180	0	540	0	0	0	180	900	0	0	0	0	0	0	360	0	0	0	360	0	0	180	0	180	0	0	180	180	0	0	360	360	0	0	0	180	360	0	360	0	0	0	540	0	180	0	0	0	0	0	180	0	0	0	0	0	180	0	180	360	0	0	0	0	180	0	0	0	180	0	0	180	0	0	0	0	0	180	360	0	0	0	0	0	0	0	0	0	180	0	0	0	0	180	0	0	180	180	0	720	0	0	0	0	0	180	0	0	360	0	0	0	0	180	180	0	0	180	0	0	360	180	0	180	0	0	180	540	0	0	0	0	180	180	0	360	180	0	0	360	0	0	0	0	0	0	900	0	0	0	0	180	180	0	0	0	900	0	0	0	180	0	360	0	0	0	540	180	0	0	0	0	0	180	0	180	0	180	0	0	180	180	0	0	0	540	0	0	180	0	1.26e+03	0	0	0	0	0	0	0	0	0	0	0	0	0	0	0	0	0	0	0	0	0	0	0	180	180	0	0	0	0	0	180	0	0	1.62e+03
[truncated: 4,577,614 more chars]
