# Supplementary material for: Cost-effective methylome sequencing of cell-free DNA for accurately detecting and locating cancer
Source: Nat Commun. 2022 Sep 29;13:5566. doi: 10.1038/s41467-022-32995-6 (PMC9522828; doi:10.1038/s41467-022-32995-6)
Supplement: Supplementary file 17 — Source Data [file 41467_2022_32995_MOESM17_ESM.zip › Source_data/Suppl.Fig.S2.d.txt]

COAD_tumor	0	1.59e+03	0	461	769	51.2	0	0	922	0	0	0	0	256	0	256	102	615	0	0	0	359	51.2	0	512	0	0	51.2	974	51.2	0	0	615	0	0	0	0	1.28e+03	1.9e+03	0	0	0	0	154	0	51.2	0	0	922	0	0	1.02e+03	0	0	0	0	0	0	666	154	256	2.2e+03	154	102	512	0	0	461	0	51.2	0	0	307	154	0	0	0	0	307	205	102	717	461	0	1.74e+03	0	0	102	307	0	820	820	0	0	1.64e+03	0	820	0	0	307	0	0	154	717	0	0	0	0	0	0	615	102	51.2	0	922	0	256	0	154	0	0	717	205	0	0	0	0	102	717	51.2	0	0	410	0	51.2	359	154	769	0	51.2	154	0	974	0	0	922	0	769	0	0	51.2	0	0	717	1.54e+03	666	0	1.08e+03	0	0	1.33e+03	0	0	666	51.2	0	1.38e+03	974	2.15e+03	0	0	0	51.2	0	0	0	2.2e+03	0	820	0	205	51.2	0	1.02e+03	0	0	0	410	769	205	307	51.2	0	0	0	2.1e+03	51.2	0	1.08e+03	0	154	615	0	51.2	0	1.33e+03	2.1e+03	0	0	51.2	512	359	0	0	871	0	0	0	1.28e+03	820	0	1.18e+03	1.84e+03	0	0	410	0	769	51.2	0	0	0	0	102	0	102	0	820	820	0	0	0	666	51.2	0	1.02e+03	0	564	1.18e+03	1.18e+03	0	0	0	0	154	0	0	0	564	1.18e+03	51.2	0	0	871	0	512	0	51.2	0	0	1.13e+03	0	256	615	154	0	0	154	512	0	0	51.2	1.38e+03	51.2	615	205	51.2	0	0	1.13e+03	0	307	51.2	307	0	0	1.28e+03	154	359	0	0	512	0	0	0	51.2	666	0	51.2	871	820	0	205	51.2	0	0	615	974	51.2	51.2	461	154	0	0	0	0	0	0	0	256	102	0	0	820	0	205	0	0	0	0	102	0	0	102	0	0	307	0	717	307	0	51.2	0	871	0	256	0	51.2	256	512	51.2	0	205	0	512	0	615	0	0	461	307	0	0	0	0	256	820	154	51.2	51.2	51.2	0	0	0	0	0	154	0	0	0	1.38e+03	0	1.74e+03	0	1.38e+03	0	0	0	359	102	0	0	0	769	154	0	0	0	0	359	0	0	51.2	0	0	666	0	0	0	102	0	0	0	0	0	0	1.64e+03	0	0	0	0	0	0	1.74e+03	256	102	0	0	0	0	2.05e+03	564	0	0	0	0	1.08e+03	51.2	102	154	0	1.49e+03	0	0	0	102	102	0	0	0	102	0	1.79e+03	0	0	461	0	1.64e+03	0	0	0	0	51.2	0	256	0	154	102	0	0	0	0	51.2	0	0	0	359	0	615	0	102	102	564	1.13e+03	205	1.43e+03	51.2	256	0	922	0	871	0	51.2	0	0	102	51.2	0	0	2.05e+03	0	1.23e+03	0	564	0	102	0	307	0	0	51.2	0	0	102	769	205	0	0	359	154	0	0	0	0	461	51.2	410	0	307	51.2	154	51.2	102	0	0	0	0	0	102	0	0	0	0	0	0	205	359	0	0	359	0	0	0	1.38e+03	0	0	0	0	307	2.25e+03	0	0	769	256	51.2	0	0	0	1.74e+03	0	1.18e+03	51.2	0	0	0	0	205	0	154	154	205	0	820	0	205	51.2	0	717	205	0	0	0	359	0	564	359	0	102	51.2	154	0	0	0	0	615	0	0	0	974	0	256	102	0	922	0	0	0	51.2	0	2.61e+03	51.2	0	717	0	666	0	0	0	102	0	0	154	256	0	0	51.2	871	51.2	410	0	154	0	0	1.49e+03	0	0	102	0	102	512	51.2	0	1.18e+03	0	1.54e+03	51.2	0	154	974	205	0	461	0	0	0	0	0	102	0	0	51.2	0	0	0	461	205	717	1.08e+03	51.2	0	0	0	256	256	0	0	1.02e+03	0	307	0	461	0	461	0	0	51.2	0	0	0	0	51.2	0	0	0	0	154	0	0	0	205	1.74e+03	922	0	0	512	51.2	0	102	0	0	666	102	0	0	0	51.2	0	51.2	0	256	564	205	51.2	512	0	0	461	0	0	51.2	0	820	0	0	0	1.02e+03	1.13e+03	1.08e+03	205	0	51.2	0	0	102	0	205	512	0	102	51.2	102	0	154	154	0	0	154	0	154	0	359	0	51.2	0	51.2	102	0	51.2	0	0	0	102	666	461	154	0	0	0	0	1.79e+03	0	0	51.2	154	0	0	0	1.95e+03	410	0	0	205	0	871	0	51.2	0	0	717	205	0	410	0	0	154	359	0	0	0	0	0	1.23e+03	0	0	0	820	0	0	0	0	512	154	0	461	307	0	0	0	0	102	0	1.38e+03	0	0	307	0	0	0	256	256	51.2	0	256	0	0	0	0	512	0	0	512	0	564	0	102	0	0	922	0	0	0	0	666	154	0	256	0	1.33e+03	0	0	0	0	0	615	359	51.2	51.2	0	0	0	154	0	256	0	0	0	307	0	0	102	0	0	1.02e+03	51.2	0	2e+03	0	51.2	0	51.2	769	0	0	51.2	205	102	0	0	51.2	205	0	205	0	0	0	0	51.2	205	0	0	307	0	51.2	51.2	0	307	205	0	0	2.15e+03	1.33e+03	0	461	0	0	0	461	51.2	0	0	0	0	307	0	0	666	51.2	666	0	102	0	0	51.2	1.23e+03	1.13e+03	0	0	820	0	0	0	51.2	0	461	717	307	154	0	102	564	0	205	0	256	871	205	102	0	0	51.2	0	0	0	0	154	1.02e+03	0	51.2	0	1.02e+03	51.2	1.54e+03	0	359	0	359	0	0	0	717	0	410	461	0	205	256	102	51.2	0	51.2	0	717	0	102	205	0	0	0	256	0	0	0	102	102	51.2	0	154	102	51.2	0	0	51.2	0	102	1.13e+03	0	51.2	51.2	0	0	0	102	51.2	51.2	0	1.23e+03	410	0	0	0	154	1.84e+03	0	0	1.18e+03	564	102	0	0	0	0	0	256	2e+03	512	102	0	102	922	0	205	0	0	564	51.2	102	0	359	102	0	0	154	0	0	564	512	0	0	102	0	769	0	51.2	51.2	0	820	154	51.2	307	102	0	154	0	51.2	0	307	974	0	1.64e+03	51.2	51.2	0	0	0	51.2	256	51.2	512	0	102	359	0	0	1.33e+03	0	0	51.2	51.2	1.54e+03	0	51.2	0	0	1.54e+03	0	205	0	0	0	3.79e+03	0	0	4.2e+03	51.2	0	820	0	0	51.2	3.69e+03	102	0	51.2	717	0	0	461	0	820	0	51.2	0	0	0	0	359	205	0	102	0	0	2.51e+03	0	0	307	0	256	154	0	0	0	666	0	1.08e+03	0	0	0	205	0	0	769	51.2	0	0	0	154	154	512	0	51.2	0	102	0	1.33e+03	0	0	0	51.2	0	666	1.02e+03	1.49e+03	0	0	1.28e+03	461	102	512	461	0	0	154	0	0	0	51.2	0	0	51.2	0	0	666	51.2	0	0	0	820	51.2	51.2	307	51.2	0	512	0	615	0	0	205	51.2	2.66e+03	0	0	564	256	0	0	0	512	0	615	102	51.2	51.2	0	1.33e+03	461	0	205	102	0	0	0	102	0	0	0	205	0	0	102	564	0	0	0	0	0	871	0	0	0	0	205	359	0	0	0	0	0	0	0	0	51.2	769	0	51.2	974	154	256	0	0	717	0	102	0	0	51.2	0	615	359	0	359	0	512	0	0	0	0	564	154	0	102	0	461	769	205	0	0	51.2	1.54e+03	102	0	0	0	410	974	0	0	0	0	820	1.43e+03	1.08e+03	0	0	410	0	51.2	0	410	564	0	0	0	1.13e+03	0	1.79e+03	102	0	0	0	154	1.28e+03	0	0	154	974	51.2	102	0	0	0	256	0	0	0	1.13e+03	0	51.2	1.38e+03	0	0	51.2	102	0	51.2	0	0	1.74e+03	51.2	0	0	256	564	769	256	512	0	359	0	0	51.2	410	0	0	51.2	51.2	0	410	1.13e+03	0	51.2	0	717	0	0	307	51.2	512	0	0	51.2	359	205	0	0	0	1.08e+03	0	51.2	0	0	0	871	0	0	0	512	1.13e+03	0	0	0	205	205	0	0	0	0	564	974	205	0	0	51.2	0	51.2	0	0	51.2	51.2	0	0	0	51.2	0	154	256	0	102	0	154	51.2	102	0	1.28e+03	0	0	51.2	0	102	0	820	51.2	0	0	256	564	0	0	717	51.2	0	0	512	102	717	0	0	0	871	0	0	0	410	51.2	0	0	256	256	410	0	256	154	0	0	0	102	0	0	512	51.2	0	0	0	102	922	0	102	51.2	0	0	51.2	102	256	0	0	717	51.2	0	0	0	51.2	0	0	256	256	0	0	0	0	0	820	0	0	205	0	154	512	359	51.2	205	0	0	0	512	922	1.9e+03	0	0	0	0	0	922	1.18e+03	0	307	0	769	0	154	51.2	0	0	0	0	0	51.2	717	102	0	0	154	615	0	0	0	0	0	102	102	51.2	102	0	0	205	0	0	1.74e+03	102	51.2	0	0	0	0	256	102	0	0	0	0	154	0	51.2	0	0	410	102	0	0	0	0	461	0	0	0	0	0	0	0	154	0	51.2	307	0	615	0	0	51.2	51.2	769	0	0	256	0	0	205	0	51.2	871	0	154	102	51.2	0	0	102	0	2.51e+03	0	0	410	0	102	0	0	256	1.18e+03	51.2	0	154	0	154	1.08e+03	0	0	0	0	0	205	0	410	0	0	51.2	154	666	0	769	51.2	0	2.31e+03	0	0	205	0	0	0	0	154	205	256	0	205	0	0	0	0	51.2	0	359	0	0	564	154	307	0	0	102	0	461	0	0	359	102	1.74e+03	769	0	0	512	51.2	0	974	205	154	0	0	307	0	0	1.74e+03	0	0	0	1.43e+03	0	51.2	0	102	0	0	51.2	0	0	102	51.2	0	51.2	256	51.2	820	0	0	0	359	51.2	51.2	256	51.2	0	0	512	51.2	1.38e+03	0	0	205	0	564	0	0	154	0	922	0	0	564	51.2	0	0	0	0	0	1.08e+03	410	307	154	0	0	102	0	307	0	102	102	205	0	1.13e+03	0	0	0	0	0	51.2	307	256	0	0	0	0	154	0	154	0	512	0	1.02e+03	0	0	0	0	102	102	154	410	0	0	256	0	0	154	205	0	51.2	0	51.2	0	359	512	0	51.2	0	0	0	871	564	256	0	154	0	0	307	51.2	51.2	615	0	51.2	0	820	51.2	0	0	0	154	1.18e+03	0	0	0	0	51.2	51.2	102	0	564	0	0	0	51.2	102	2.1e+03	0	51.2	0	0	0	0	0	102	0	769	0	0	0	0	1.13e+03	256	0	0	0	51.2	0	102	1.23e+03	0	0	0	0	154	0	51.2	51.2	1.08e+03	410	307	256	0	0	0	512	102	51.2	102	0	51.2	102	51.2	256	1.13e+03	154	0	0	51.2	0	51.2	0	51.2	0	0	51.2	461	0	205	0	51.2	102	256	717	0	0	0	0	717	102	0	0	769	0	51.2	769	0	0	102	0	51.2	0	410	256	0	51.2	0	0	0	0	0	0	410	0	0	154	205	51.2	0	1.13e+03	102	0	0	154	0	0	51.2	51.2	0	51.2	0	51.2	359	51.2	0	51.2	205	0	0	0	102	0	0	0	205	717	0	615	0	0	0	0	0	564	205	512	102	102	0	205	0	1.18e+03	0	0	0	3.48e+03	0	51.2	51.2	102	410	0	51.2	154	0	0	256	922	51.2	0	0	102	51.2	0	0	102	256	564	0	205	51.2	0	0	51.2	615	0	0	0	205	205	51.2	0	0	359	0	51.2	51.2	0	51.2	51.2	0	154	0	205	0	51.2	461	410	0	51.2	0	512	0	0	51.2	307	0	256	0	0	102	820	0	0	0	51.2	0	205	0	0	0	0	0	256	0	974	0	922	51.2	0	0	0	0	0	102	410	410	512	0	205	51.2	51.2	0	154	1.02e+03	0	0	0	1.43e+03	0	0	256	564	3.07e+03	717	359	0	51.2	0	2.66e+03	0	461	0	0	51.2	154	205	0	0	0	51.2	0	359	0	0	0	0	256	256	0	0	0	564	0	0	0	154	0	0	0	102	410	256	0	0	102	307	0	51.2	0	51.2	0	154	51.2	102	0	102	0	0	717	51.2	51.2	0	0	820	0	51.2	51.2	0	0	461	0	0	0	974	0	0	1.08e+03	0	0	154	0	1.23e+03	0	0	0	974	0	0	0	359	0	0	0	0	51.2	154	307	0	0	410	0	102	974	307	0	0	51.2	0	871	410	0	0	102	0	0	51.2	1.18e+03	359	512	0	0	871	0	307	51.2	102	564	0	51.2	51.2	0	0	0	154	0	154	1.13e+03	51.2	51.2	0	0	512	51.2	1.02e+03	51.2	0	0	0	0	0	154	0	1.49e+03	307	102	0	359	0	0	102	205	256	0	0	0	0	1.08e+03	205	0	0	0	359	0	0	0	0	1.13e+03	0	205	0	0	0	0	461	0	102	410	154	0	0	51.2	0	769	0	102	0	154	0	0	0	256	922	0	0	461	0	307	205	0	0	0	0	0	0	0	0	205	0	0	205	0	0	0	0	0	0	0	0	769	0	0	0	51.2	0	51.2	0	102	51.2	1.28e+03	0	0	154	564	51.2	359	0	0	0	564	51.2	154	410	51.2	51.2	0	256	0	0	0	359	154	256	0	102	0	205	154	0	0	512	0	51.2	0	359	0	205	0	0	307	0	0	102	102	0	564	0	0	51.2	410	0	0	512	0	102	51.2	0	0	154	0	0	769	0	0	2.36e+03	0	0	256	820	256	0	0	0	205	154	0	564	0	0	51.2	51.2	102	0	0	0	51.2	102	0	0	0	51.2	0	820	0	256	0	51.2	256	51.2	0	1.18e+03	0	0	0	256	1.23e+03	0	0	0	205	0	0	154	205	1.23e+03	0	0	0	0	0	51.2	0	0	0	564	0	0	0	512	51.2	615	0	256	0	871	0	0	0	0	51.2	1.18e+03	0	0	0	0	51.2	51.2	0	0	0	307	307	0	51.2	51.2	0	1.13e+03	0	0	1.28e+03	0	0	0	0	461	51.2	307	154	0	0	0	307	0	51.2	51.2	615	307	51.2	51.2	0	102	0	0	0	0	0	0	1.38e+03	410	0	615	0	0	0	0	0	0	51.2	820	0	0	0	51.2	769	0	666	51.2	51.2	0	51.2	0	0	0	154	922	0	51.2	256	0	0	102	102	0	0	51.2	0	0	0	0	820	0	461	51.2	0	205	51.2	0	666	0	0	307	0	0	410	0	0	666	564	0	0	0	0	0	0	0	717	0	0	102	0	0	0	102	0	0	0	359	102	0	0	0	0	102	0	0	256	0	1.13e+03	0	0	51.2	359	359	0	0	359	0	307	51.2	154	0	0	0	0	51.2	1.69e+03	51.2	256	0	0	0	410	615	256	1.23e+03	0	0	154	615	51.2	0	0	307	0	769	0	307	0	0	0	0	0	512	0	0	0	205	0	0	0	0	102	0	0	410	205	0	1.59e+03	0	0	51.2	102	615	51.2	0	0	51.2	0	0	0	564	154	0	0	0	51.2	0	154	0	0	0	871	0	0	0	0	0	512	615	256	0	205	51.2	51.2	256	256	0	102	0	154	0	512	0	0	205	0	0	1.02e+03	0	0	0	51.2	0	0	154	51.2	0	0	256	205	0	51.2	51.2	0	0	51.2	666	359	307	0	615	0	0	0	512	102	0	256	0	0	51.2	0	102	1.08e+03	256	102	51.2	0	154	0	0	0	0	410	0	0	0	2.2e+03	0	154	0	51.2	256	0	359	102	51.2	102	51.2	0	51.2	256	820	0	0	51.2	154	0	102	0	0	0	205	0	102	102	0	0	0	0	1.08e+03	2e+03	102	256	0	102	0	0	0	0	0	0	410	0	256	0	0	102	0	0	0	0	102	307	0	0	0	205	0	0	0	564	0	0	0	0	0	102	0	0	410	769	0	0	0	0	205	0	0	0	359	51.2	154	0	0	51.2	615	307	0	0	0	0	102	51.2	51.2	51.2	0	205	769	0	256	0	0	0	0	256	0	0	0	154	0	0	154	102	410	0	0	0	0	461	0	51.2	0	0	564	0	359	0	51.2	564	717	0	51.2	51.2	0	102	307	0	307	0	0	871	256	0	0	0	51.2	0	0	51.2	0	0	0	0	51.2	307	0	51.2	666	205	0	51.2	0	51.2	0	820	0	102	0	0	102	0	51.2	0	974	0	154	359	154	0	51.2	51.2	0	0	0	0	0	0	256	0	51.2	0	102	359	0	0	0	205	51.2	102	51.2	0	0	512	0	0	154	205	0	0	154	256	974	1.08e+03	0	205	51.2	0	615	51.2	666	0	0	0	974	0	0	51.2	0	0	1.08e+03	1.02e+03	0	1.64e+03	0	0	0	102	51.2	717	0	0	51.2	0	0	0	0	154	0	0	0	410	0	0	205	205	154	0	0	154	51.2	0	0	0	0	102	0	51.2	0	51.2	820	0	0	0	820	0	0	0	461	0	307	512	51.2	0	0	0	0	154	0	51.2	0	102	0	0	0	0	359	0	666	871	0	0	51.2	51.2	51.2	0	512	410	0	0	0	256	359	0	0	0	0	0	0	154	359	0	564	0	51.2	154	51.2	154	0	256	154	0	0	0	0	0	0	51.2	0	51.2	51.2	0	769	0	0	51.2	0	154	51.2	307	0	564	154	0	0	0	0	461	205	102	307	0	51.2	51.2	0	0	0	0	0	51.2	871	0	0	0	51.2	205	51.2	1.64e+03	154	0	102	102	0	0	205	0	256	0	51.2	205	0	615	51.2	51.2	0	0	0	0	769	0	256	512	51.2	0	51.2	102	0	0	461	615	0	1.08e+03	0	0	0	0	0	0	307	564	0	0	51.2	0	51.2	51.2	615	154	102	307	51.2	0	0	410	154	51.2	0	0	0	0	51.2	0	0	51.2	0	0	256	256	1.28e+03	0	0	0	0	1.28e+03	0	0	0	0	0	0	0	256	0	0	0	820	0	0	0	154	0	0	51.2	0	154	0	0	0	666	0	51.2	0	0	1.13e+03	51.2	51.2	102	51.2	307	0	51.2	359	51.2	0	0	0	0	0	0	1.28e+03	256	0	102	51.2	0	512	51.2	564	0	102	51.2	102	0	51.2	0	0	0	51.2	0	0	102	512	0	154	102	0	51.2	102	769	0	0	51.2	51.2	0	51.2	410	102	0	0	0	666	0	0	0	512	461	0	0	102	307	0	0	0	0	102	51.2	0	0	0	0	0	102	51.2	461	0	666	0	0	0	0	205	51.2	51.2	102	0	0	871	0	154	0	0	0	461	0	154	871	51.2	0	717	0	1.08e+03	0	359	0	0	102	0	0	0	0	102	359	0	615	102	0	0	307	0	461	154	51.2	51.2	0	0	0	102	0	205	51.2	512	0	0	205	0	410	307	0	0	0	0	0	0	512	461	307	359	0	154	51.2	0	666	359	51.2	205	0	0	0	0	205	0	51.2	871	0	51.2	1.74e+03	154	0	769	51.2	256	0	0	0	0	0	0	0	0	461	51.2	102	0	205	154	0	205	102	102	0	102	102	102	0	256	154	102	0	0	154	102	205	871	51.2	51.2	0	0	0	51.2	0	51.2	0	0	1.13e+03	0	205	102	0	205	410	51.2	0	359	0	0	0	0	0	410	0	0	51.2	102	51.2	0	51.2	154	51.2	0	666	666	154	154	0	51.2	0	154	0	0	359	0	0	564	0	0	820	0	154	0	0	564	51.2	0	256	410	0	0	0	0	0	0	0	0	0	0	769	0	154	0	154	256	0	51.2	0	102	51.2	410	0	0	0	102	154	51.2	0	0	154	307	51.2	256	307	256	0	0	0	0	0	256	51.2	51.2	51.2	154	307	512	51.2	0	51.2	51.2	205	0	0	0	307	154	0	0	0	154	0	0	102	51.2	0	0	0	410	1.18e+03	0	256	0	102	0	51.2	0	717	51.2	0	0	0	0	0	205	0	256	256	0	0	0	307	102	0	0	154	0	0	0	51.2	1.43e+03	0	154	256	51.2	0	154	0	51.2	0	0	0	0	51.2	205	102	0	102	0	205	0	102	0	51.2	0	51.2	0	51.2	0	256	0	0	0	0	0	51.2	0	0	0	51.2	0	307	51.2	51.2	512	205	51.2	102	0	102	51.2	51.2	0	0	1.49e+03	0	0	512	102	51.2	0	0	51.2	0	1.08e+03	0	1.02e+03	0	0	0	102	0	307	51.2	512	0	0	0	871	0	0	0	51.2	0	0	0	0	0	0	51.2	0	0	0	0	51.2	256	0	0	0	0	51.2	0	0	717	0	51.2	0	0	205	205	0	0	154	564	615	0	0	102	51.2	102	359	205	0	51.2	0	102	0	102	51.2	0	0	0	307	0	0	359	51.2	0	0	154	102	0	717	0	359	0	154	0	256	154	205	0	0	51.2	154	0	0	102	51.2	0	51.2	0	0	102	1.08e+03	102	0	0	0	0	51.2	0	0	51.2	0	0	0	0	256	0	205	102	51.2	51.2	359	0	256	410	0	102	564	102	820	307	0	51.2	0	0	0	307	205	0	461	0	205	0	0	615	51.2	0	0	0	717	256	0	0	0	0	0	0	102	0	717	0	0	256	0	102	3.79e+03	51.2	0	0	0	0	0	1.23e+03	256	974	51.2	0	0	0	0	51.2	0	154	0	154	0	51.2	51.2	51.2	0	102	0	0	0	205	0	0	307	0	0	0	0	51.2	3.13e+03	0	0	0	102	51.2	0	615	51.2	205	0	0	0	0	51.2	154	0	0	0	51.2	0	0	410	820	0	0	564	102	0	51.2	0	0	0	205	0	0	307	51.2	0	1.23e+03	256	51.2	0	410	0	0	51.2	717	0	51.2	0	0	51.2	0	307	102	0	0	205	0	0	154	0	51.2	410	0	0	0	205	51.2	0	0	717	0	102	0	154	0	0	2.2e+03	0	0	51.2	0	0	359	0	102	512	102	154	0	0	0	0	102	0	154	0	0	51.2	0	1.13e+03	0	0	820	0	0	0	256	0	0	0	0	0	461	0	102	0	51.2	410	410	0	102	974	0	0	0	51.2	615	564	0	0	51.2	0	154	0	0	0	51.2	0	0	0	102	871	51.2	0	51.2	51.2	0	0	0	0	0	0	0	0	154	0	51.2	564	0	51.2	51.2	0	154	0	0	0	0	0	359	0	359	0	51.2	615	0	0	102	0	0	410	0	0	0	0	0	205	0	0	205	51.2	0	1.13e+03	0	51.2	0	51.2	51.2	205	0	0	256	0	0	51.2	0	0	51.2	0	102	0	307	102	0	0	51.2	0	51.2	0	0	461	102	205	102	0	51.2	0	0	0	461	0	51.2	51.2	102	0	0	51.2	51.2	51.2	51.2	102	51.2	307	51.2	0	0	0	0	0	307	0	51.2	0	0	307	0	0	0	256	0	0	0	307	154	0	154	0	51.2	0	512	0	205	512	0	256	51.2	51.2	0	0	0	0	256	0	0	0	0	0	0	51.2	0	51.2	51.2	0	0	51.2	0	51.2	205	0	102	102	974	51.2	0	359	0	0	0	0	0	51.2	256	0	512	0	51.2	205	51.2	0	0	0	0	0	0	0	205	0	0	0	0	0	51.2	102	0	0	102	256	0	205	0	0	564	0	0	0	359	0	0	51.2	0	0	307	0	461	0	0	51.2	0	102	205	256	717	0	307	0	0	410	0	0	0	102	154	0	359	0	871	51.2	0	0	51.2	410	307	0	512	0	615	51.2	666	0	0	0	205	0	512	51.2	154	0	0	564	0	51.2	0	0	0	0	256	0	102	0	0	51.2	0	512	0	205	0	0	0	51.2	102	0	0	0	0	256	0	769	0	0	0	0	102	102	51.2	0	0	0	154	410	154	205	0	0	0	0	0	0	0	51.2	0	0	0	359	102	0	256	0	0	0	51.2	0	51.2	154	871	51.2	0	0	0	205	461	0	205	256	51.2	871	0	0	0	0	0	51.2	51.2	0	0	0	512	102	0	0	0	154	0	871	0	512	0	102	256	974	0	0	0	51.2	0	205	154	51.2	51.2	51.2	51.2	461	0	307	0	0	0	51.2	0	0	615	0	0	0	1.08e+03	51.2	0	0	0	0	51.2	51.2	51.2	0	0	0	51.2	1.54e+03	0	0	51.2	461	102	0	0	0	205	0	0	0	0	0	154	0	0	51.2	359	0	0	0	410	0	51.2	0	102	0	0	0	410	307	0	205	0	0	256	51.2	0	0	51.2	0	0	51.2	0	51.2	0	51.2	0	615	0	154	0	0	1.54e+03	51.2	51.2	0	0	0	0	0	666	205	0	0	0	0	0	51.2	205	0	51.2	1.08e+03	0	922	0	0	205	0	0	0	102	0	922	51.2	102	0	51.2	205	0	0	0	0	0	1.23e+03	0	0	0	0	205	0	102	154	51.2	666	0	0	51.2	410	51.2	154	0	0	51.2	0	0	102	0	0	154	0	410	51.2	205	0	154	51.2	0	51.2	102	154	0	51.2	0	0	51.2	0	256	0	205	0	154	0	102	307	0	51.2	0	0	154	0	51.2	512	1.84e+03	0	256	256	0	51.2	0	0	256	0	256	0	154	0	0	0	769	0	0	51.2	0	0	0	0	0	102	102	0	0	0	512	0	0	154	0	256	205	307	0	0	154	0	0	0	154	51.2	205	0	0	0	51.2	0	0	0	0	922	51.2	0	51.2	154	0	0	102	0	205	51.2	154	410	0	0	871	0	0	0	0	51.2	410	102	0	0	0	0	51.2	0	0	0	51.2	154	0	0	51.2	0	307	0	0	0	51.2	0	51.2	0	0	820	410	0	0	0	0	0	0	0	1.13e+03	0	0	51.2	0	51.2	0	51.2	0	0	0	0	205	564	0	0	0	0	0	0	0	512	0	256	51.2	0	0	0	0	205	0	0	0	0	102	0	102	51.2	512	0	0	0	0	0	0	0	51.2	0	0	51.2	0	0	51.2	51.2	102	0	205	51.2	512	256	0	0	154	0	0	615	51.2	0	154	0	0	205	0	0	564	0	0	0	0	0	102	51.2	1.08e+03	51.2	0	359	51.2	51.2	51.2	51.2	154	0	154	0	0	359	0	51.2	256	102	0	102	51.2	564	205	0	0	51.2	0	205	0	0	0	102	0	0	0	0	0	974	0	769	51.2	0	102	0	0	564	102	0	51.2	0	410	512	51.2	512	0	0	0	0	1.64e+03	0	0	256	0	51.2	51.2	0	0	154	0	102	154	0	51.2	0	0	102	0	0	769	0	871	410	871	154	51.2	0	0	0	51.2	0	51.2	0	410	922	0	0	0	0	0	0	871	307	51.2	0	564	0	0	0	0	0	154	0	0	1.02e+03	0	1.64e+03	0	0	0	0	0	0	51.2	51.2	461	0	0	0	0	51.2	0	0	51.2	0	0	307	51.2	615	0	205	51.2	102	0	0	922	205	51.2	0	205	410	0	564	0	0	0	0	359	154	0	51.2	205	0	51.2	0	0	0	0	102	205	0	0	0	102	0	0	0	0	0	0	461	0	51.2	410	0	0	0	0	359	0	0	0	205	512	922	0	0	0	0	0	0	0	0	0	0	205	51.2	0	154	0	0	0	0	307	0	0	410	0	0	102	0	0	256	0	154	0	0	0	0	0	0	0	0	0	154	51.2	0	51.2	410	0	154	0	0	51.2	0	0	0	102	0	0	974	51.2	0	0	51.2	0	154	0	154	564	0	51.2	154	0	51.2	0	0	820	0	307	51.2	0	0	0	0	0	0	0	256	0	0	0	0	0	51.2	0	0	0	0	102	359	51.2	615	922	102	0	0	0	0	0	820	256	461	615	0	0	0	0	256	154	0	0	0	0	1.59e+03	102	0	0	0	0	0	51.2	2.56e+03	0	0	205	307	0	51.2	154	0	0	51.2	0	0	0	51.2	461	154	1.23e+03	974	307	102	0	102	0	154	0	0	0	0	205	51.2	0	0	0	615	0	0	0	0	0	205	0	51.2	0	0	0	0	564	51.2	359	0	0	0	0	0	0	51.2	0	0	0	0	0	0	51.2	0	666	615	0	0	0	205	461	0	0	0	205	51.2	154	0	256	0	0	51.2	0	0	154	0	974	0	615	0	205	102	0	0	0	0	154	154	0	0	307	410	0	154	0	0	0	102	0	0	461	0	0	0	51.2	0	0	0	51.2	51.2	0	0	256	51.2	0	0	0	0	0	154	0	0	0	0	410	0	0	0	205	51.2	51.2	0	0	51.2	1.23e+03	871	564	102	0	0	0	0	0	0	1.33e+03	0	0	51.2	0	51.2	0	0	0	51.2	0	102	51.2	0	154	0	0	0	0	0	0	0	0	0	717	256	0	0	102	0	51.2	154	51.2	512	0	51.2	0	0	51.2	0	0	51.2	0	410	0	0	0	0	974	0	0	0	0	0	0	51.2	564	0	0	51.2	102	0	51.2	0	0	51.2	256	0	0	0	820	0	205	0	102	0	0	0	1.08e+03	0	51.2	0	0	102	51.2	0	51.2	102	154	0	154	0	154	51.2	154	0	0	0	0	0	102	0	0	359	51.2	0	0	0	102	0	1.38e+03	0	0	0	0	0	0	51.2	205	0	0	0	51.2	205	0	0	0	0	154	0	0	0	359	205	0	154	0	0	0	51.2	615	51.2	0	820	0	0	0	0	410	0	51.2	51.2	0	102	0	0	0	102	666	0	0	0	0	0	0	51.2	359	51.2	0	0	0	0	461	0	0	0	0	154	307	0	0	564	205	51.2	0	0	0	154	0	0	0	205	0	0	154	359	0	0	0	205	256	0	307	359	1.59e+03	0	102	0	51.2	154	0	0	0	102	0	307	0	0	0	615	0	102	102	0	0	564	0	0	0	0	0	102	359	0	0	51.2	0	102	0	666	0	307	205	0	0	0	0	205	0	0	51.2	1.74e+03	0	0	102	0	0	102	0	0	512	51.2	0	564	0	359	359	0	0	0	461	0	0	51.2	0	0	51.2	871	0	0	0	0	410	0	51.2	0	51.2	0	0	0	51.2	0	769	0	0	0	0	0	0	154	0	410	0	102	0	0	0	51.2	51.2	0	205	51.2	51.2	0	0	0	0	51.2	0	0	51.2	0	51.2	769	0	0	0	0	0	256	0	0	51.2	1.33e+03	0	0	0	0	51.2	0	0	0	0	0	205	0	717	0	0	461	0	0	51.2	0	0	0	0	0	307	0	0	102	51.2	256	0	0	0	51.2	0	0	0	0	51.2	359	0	0	410	666	0	0	154	0	51.2	0	51.2	0	0	51.2	51.2	0	0	51.2	307	0	0	615	0	51.2	0	0	0	51.2	0	51.2	51.2	0	0	0	102	0	256	0	0	0	0	0	51.2	0	102	154	256	0	51.2	154	102	0	0	51.2	0	154	564	0	0	0	51.2	51.2	154	51.2	0	0	461	0	0	0	0	256	0	0	0	0	0	0	0	154	0	0	51.2	0	0	0	512	51.2	0	0	0	102	51.2	0	0	0	666	0	205	51.2	0	0	769	0	0	0	359	0	0	0	102	51.2	0	0	51.2	0	51.2	820	0	0	0	0	0	0	0	0	0	0	0	307	717	0	205	461	0	102	51.2	0	51.2	0	0	51.2	205	0	0	102	0	154	0	615	51.2	0	0	0	0	0	1.59e+03	0	0	0	0	154	0	205	51.2	0	0	0	0	0	0	154	0	0	0	359	51.2	0	102	461	102	51.2	717	0	0	0	51.2	0	0	256	0	0	0	769	2e+03	0	0	0	0	0	0	0	0	51.2	0	0	0	0	0	154	0	0	0	717	0	0	0	0	615	410	205	256	0	102	0	0	0	0	0	0	205	0	51.2	51.2	359	0	769	0	0	102	0	102	0	0	51.2	102	51.2	0	0	0	0	666	0	0	0	0	0	154	564	0	0	666	0	102	0	0	564	0	0	205	0	0	1.02e+03	205	0	0	256	0	154	51.2	0	0	0	51.2	0	0	51.2	0	0	0	0	461	102	0	615	51.2	51.2	51.2	102	0	0	102	0	0	0	0	154	0	0	0	51.2	359	51.2	154	51.2	51.2	0	0	0	0	154	0	205	51.2	102	0	0	0	154	0	0	51.2	0	0	256	0	0	0	102	0	0	154	0	51.2	0	51.2	0	256	0	51.2	51.2	0	0	102	0	0	307	0	0	51.2	51.2	0	0	102	0	0	0	0	102	0	0	666	0	51.2	0	0	51.2	102	51.2	359	410	0	0	0	0	0	0	256	102	0	0	0	0	0	0	0	0	0	0	0	0	0	51.2	51.2	154	102	0	51.2	0	51.2	0	0	1.64e+03	0	1.02e+03	0	51.2	0	51.2	0	0	0	0	410	0	51.2	0	0	0	0	0	0	0	102	0	0	102	102	820	205	51.2	51.2	0	154	154	0	51.2	256	51.2	51.2	0	0	410	51.2	307	0	0	0	0	205	0	0	0	0	1.38e+03	102	410	0	102	102	0	769	0	0	0	0	0	1.54e+03	256	51.2	0	102	51.2	0	1.23e+03	0	0	0	0	0	0	154	0	0	102	0	0	0	615	51.2	51.2	154	1.33e+03	154	0	0	0	0	0	0	0	0	0	0	1.13e+03	0	0	51.2	0	0	0	0	0	0	0	0	51.2	0	0	102	205	0	154	0	0	0	0	51.2	0	0	0	307	51.2	0	0	307	51.2	359	51.2	0	0	0	154	0	0	0	0	0	51.2	256	0	0	154	154	0	154	51.2	0	0	51.2	307	51.2	154	0	974	0	0	51.2	0	615	1.02e+03	51.2	51.2	0	0	0	820	0	0	102	820	0	0	0	256	0	0	0	154	51.2	0	615	307	0	51.2	0	0	154	0	0	51.2	0	0	102	0	0	0	51.2	51.2	0	0	51.2	0	0	0	205	0	0	205	0	0	51.2	51.2	0	0	102	0	0	0	0	0	0	0	0	0	205	0	154	0	461	0	102	51.2	0	205	0	0	0	0	0	0	1.74e+03	0	0	0	0	0	102	0	0	51.2	0	0	0	0	51.2	1.13e+03	102	0	0	512	0	51.2	0	0	0	205	0	0	0	0	102	0	564	0	51.2	205	205	51.2	871	102	0	51.2	0	0	51.2	0	102	51.2	0	0	51.2	154	0	154	0	154	0	0	0	0	0	0	0	512	102	0	0	359	0	0	0	0	0	0	102	0	0	0	0	0	0	51.2	0	1.38e+03	51.2	0	0	102	0	51.2	0	0	0	0	615	0	0	0	102	0	0	0	51.2	0	51.2	51.2	0	0	0	256	0	0	0	0	0	717	0	0	51.2	0	0	256	0	0	0	0	154	102	0	307	205	0	0	0	0	0	0	0	102	0	0	0	0	0	51.2	0	102	51.2	102	0	0	102	0	0	0	0	410	0	154	51.2	0	256	0	0	51.2	102	359	0	102	154	0	0	0	0	0	0	0	0	102	102	0	0	0	0	0	0	0	205	0	0	0	0	0	51.2	564	717	154	0	51.2	154	0	0	154	0	205	0	51.2	359	0	0	0	102	51.2	154	0	0	0	0	154	205	0	102	0	102	307	205	0	0	102	0	51.2	307	0	0	0	0	0	0	820	0	0	205	0	0	0	0	102	0	0	102	256	51.2	769	51.2	410	0	0	0	410	205	0	0	0	0	0	0	102	0	0	0	0	0	51.2	0	0	0	102	51.2	154	0	102	0	154	0	256	717	512	154	0	51.2	307	51.2	205	0	0	51.2	0	0	0	102	102	359	0	974	154	0	0	564	0	0	0	51.2	615	0	0	0	0	0	102	0	0	0	0	0	512	0	0	51.2	51.2	0	0	0	0	0	0	102	0	359	0	820	0	0	0	51.2	51.2	615	0	102	0	0	0	51.2	461	51.2	0	0	51.2	0	0	0	51.2	0	0	512	51.2	0	0	0	0	0	0	0	154	205	0	0	256	512	0	51.2	51.2	0	51.2	0	0	0	0	0	0	0	102	154	0	0	154	0	0	1.95e+03	0	0	0	51.2	51.2	0	0	0	0	0	0	0	102	154	205	0	0	0	0	0	0	0	0	205	102	0	0	0	0	205	820	0	0	0	256	0	0	0	0	0	0	0	1.08e+03	0	0	0	359	0	51.2	922	0	0	0	205	0	0	410	0	51.2	0	51.2	0	0	0	154	564	0	0	0	0	0	0	871	0	102	0	461	0	0	0	461	0	0	0	102	51.2	0	154	102	0	0	205	154	0	51.2	0	0	51.2	0	307	154	0	0	410	102	154	0	0	0	102	0	666	205	51.2	307	0	0	0	0	0	51.2	0	512	0	0	51.2	0	51.2	102	205	0	0	0	51.2	154	0	0	0	307	0	0	0	102	0	0	51.2	0	0	102	0	0	512	51.2	0	0	0	0	0	0	0	0	564	0	51.2	154	0	0	51.2	0	256	0	0	0	0	0	51.2	0	0	0	0	0	0	102	0	0	0	256	0	0	205	0	0	0	0	51.2	154	102	0	256	0	564	0	0	0	0	0	0	0	0	51.2	0	256	102	0	0	0	102	0	0	0	51.2	0	0	0	0	0	0	0	0	154	102	0	51.2	0	0	0	0	0	51.2	0	0	0	0	0	51.2	102	564	102	51.2	0	0	102	154	0	0	0	0	0	0	0	0	51.2	51.2	154	0	0	0	0	0	0	0	0	51.2	307	0	0	51.2	0	0	0	0	154	102	0	359	0	154	0	102	0	0	0	0	51.2	0	0	0	0	0	0	0	0	51.2	51.2	0	0	0	0	0	461	0	0	0	1.02e+03	0	102	0	0	0	0	154	0	0	0	0	0	974	0	102	0	0	51.2	51.2	0	154	0	51.2	0	0	0	871	0	0	51.2	0	0	51.2	51.2	0	51.2	0	154	0	102	0	0	820	0	0	0	0	154	51.2	359	359	0	256	0	0	0	0	205	0	0	0	51.2	0	0	0	461	0	0	0	0	0	410	0	0	51.2	0	0	0	0	0	0	102	0	0	0	0	256	0	0	102	359	0	0	0	0	0	0	256	51.2	0	0	0	102	0	0	102	51.2	564	0	102	0	0	0	0	205	0	0	0	0	51.2
COAD_tumor	0	616	0	975	1.23e+03	0	0	1.33e+03	1.28e+03	0	975	0	0	0	0	0	0	616	0	0	0	0	0	0	51.3	0	0	154	1.59e+03	0	205	0	0	0	0	0	0	257	2.36e+03	0	0	0	0	616	0	0	0	1.08e+03	719	0	0	1.75e+03	0	0	0	0	0	51.3	308	0	0	2.31e+03	0	0	565	0	0	411	0	103	0	0	0	616	0	0	0	0	411	103	51.3	0	51.3	0	154	0	51.3	205	411	0	154	1.23e+03	0	0	1.85e+03	0	1.23e+03	0	0	411	667	51.3	154	616	821	0	0	0	0	51.3	616	51.3	0	0	1.8e+03	0	0	0	0	0	0	1.44e+03	0	0	0	0	0	0	205	205	0	0	359	0	0	257	0	1.03e+03	0	0	0	0	873	0	51.3	51.3	0	1.13e+03	0	0	51.3	51.3	0	1.13e+03	2.93e+03	0	0	770	0	0	1.69e+03	0	0	821	0	0	1.54e+03	667	3.23e+03	462	0	0	0	0	0	0	1.85e+03	0	1.59e+03	0	411	0	0	924	0	0	0	2.16e+03	719	205	0	51.3	0	0	0	0	0	0	719	0	51.3	51.3	0	0	0	1.49e+03	2.41e+03	0	0	0	770	103	0	0	0	0	0	0	1.85e+03	0	0	103	1.33e+03	0	0	103	0	411	0	0	0	0	0	0	0	51.3	0	1.39e+03	103	0	0	0	1.03e+03	0	0	411	0	924	1.18e+03	821	0	0	0	51.3	513	0	0	0	616	821	0	0	0	1.64e+03	0	103	0	0	0	0	975	0	0	1.39e+03	0	0	0	0	0	0	0	0	1.13e+03	51.3	205	0	103	0	0	1.69e+03	0	513	0	154	0	0	462	359	462	0	154	0	0	0	0	0	1.44e+03	0	0	873	513	0	359	0	0	0	719	1.54e+03	0	51.3	0	154	0	0	0	0	0	0	0	257	513	0	0	565	0	205	0	0	0	0	51.3	0	0	0	0	0	154	51.3	513	0	0	0	51.3	667	359	0	0	0	0	359	0	0	51.3	0	513	0	565	0	0	154	975	0	0	0	0	821	411	103	0	0	0	0	0	0	0	0	257	0	0	0	1.95e+03	0	1.39e+03	0	1.69e+03	0	0	308	103	0	0	0	513	51.3	719	0	0	0	0	154	0	0	0	462	0	667	0	0	0	0	0	0	0	0	0	0	719	0	0	0	0	0	0	821	411	205	0	0	0	0	1.95e+03	308	0	0	103	0	1.54e+03	0	154	0	0	1.64e+03	0	0	0	0	0	51.3	0	0	0	0	1.08e+03	0	0	719	0	257	0	0	0	0	0	51.3	103	0	257	103	0	0	0	0	0	0	0	0	616	0	616	0	770	0	257	1.33e+03	0	1.54e+03	0	513	0	873	0	565	0	103	0	0	0	0	0	0	873	0	1.13e+03	0	975	103	0	0	154	0	0	0	0	0	0	770	308	0	0	0	308	0	0	0	205	257	51.3	359	0	205	51.3	0	51.3	205	0	0	0	0	1.18e+03	0	0	0	0	0	0	0	51.3	924	0	0	411	0	0	51.3	873	0	0	0	205	51.3	1.13e+03	0	0	0	154	0	0	0	0	51.3	0	1.54e+03	308	0	0	0	0	821	0	0	462	0	0	1.69e+03	0	51.3	0	0	821	0	51.3	0	0	770	0	975	0	616	51.3	0	411	0	0	0	0	1.18e+03	0	0	0	1.08e+03	0	0	513	0	411	0	0	0	0	0	2e+03	0	0	0	0	1.03e+03	0	51.3	0	0	0	0	51.3	0	0	0	0	1.28e+03	411	0	0	205	0	0	1.69e+03	0	0	0	0	0	205	0	0	513	0	205	154	0	0	1.23e+03	154	0	51.3	0	0	0	0	0	462	0	0	0	0	0	0	411	0	462	411	0	51.3	0	0	0	924	0	0	1.13e+03	0	513	0	0	0	359	0	0	0	0	0	0	0	0	0	0	0	0	51.3	0	0	0	0	0	1.08e+03	0	0	0	0	51.3	0	0	0	1.49e+03	0	0	0	0	0	0	103	0	359	359	0	0	565	0	0	51.3	0	0	0	0	1.18e+03	0	51.3	0	924	565	873	51.3	0	0	0	0	0	0	0	616	0	359	0	0	0	667	0	0	0	1.18e+03	0	154	0	873	0	0	0	0	154	0	0	0	0	0	51.3	513	924	51.3	0	0	0	51.3	2.41e+03	0	565	51.3	205	0	0	0	770	975	0	0	0	0	873	0	0	0	0	1.44e+03	308	0	770	0	0	0	257	51.3	0	0	0	0	0	0	0	0	0	0	0	0	257	0	359	0	154	0	0	0	0	0	0	0	0	0	0	0	0	0	0	205	0	0	0	616	0	0	0	0	0	0	0	0	0	205	0	51.3	205	0	1.03e+03	0	0	0	0	924	103	0	411	0	873	0	0	0	0	0	257	462	0	0	0	51.3	0	0	0	205	0	0	0	51.3	0	0	0	0	0	873	0	0	770	0	0	0	51.3	257	0	0	0	359	513	0	0	51.3	0	0	51.3	0	0	51.3	0	51.3	103	0	0	257	0	0	0	0	205	51.3	0	0	2.31e+03	2.16e+03	0	770	308	0	51.3	513	0	0	51.3	0	0	565	0	0	719	0	462	0	0	51.3	0	205	924	1.85e+03	0	0	411	0	0	0	0	0	975	719	0	0	0	411	359	0	205	0	0	257	51.3	103	51.3	154	51.3	0	0	0	0	51.3	1.13e+03	0	0	0	1.75e+03	0	1.08e+03	0	257	0	257	51.3	0	0	462	0	719	616	51.3	103	359	257	0	0	0	0	308	0	0	0	0	0	0	103	51.3	0	0	0	513	51.3	0	0	51.3	0	0	0	0	51.3	0	616	0	0	0	0	0	0	0	0	411	0	103	0	0	0	0	51.3	719	0	0	1.28e+03	1.33e+03	0	0	0	0	0	0	667	51.3	565	0	0	0	359	0	359	0	0	873	0	0	0	359	0	0	0	308	0	103	462	205	0	0	0	0	975	0	0	616	0	1.18e+03	0	0	154	0	513	51.3	0	0	0	257	873	154	1.95e+03	0	0	0	0	0	0	462	0	0	0	0	359	0	0	2.26e+03	0	0	0	0	103	0	0	0	0	1.69e+03	0	103	51.3	0	0	2.26e+03	0	0	2.67e+03	0	0	257	0	0	0	3.08e+03	0	0	0	513	0	0	154	0	1.85e+03	154	154	0	0	0	0	462	0	0	0	0	0	2e+03	0	0	257	0	513	51.3	0	0	0	513	0	1.64e+03	0	0	0	154	0	0	513	0	0	0	0	1.08e+03	205	462	0	0	0	0	51.3	873	0	0	0	0	0	565	513	0	411	0	154	257	51.3	821	0	0	0	0	0	51.3	0	51.3	0	0	0	0	0	359	0	0	0	0	1.23e+03	154	51.3	411	0	0	51.3	0	0	0	0	0	0	1.69e+03	0	0	0	205	51.3	0	0	51.3	0	205	257	51.3	0	0	616	0	0	0	0	103	0	0	308	51.3	0	0	308	0	0	0	513	0	0	51.3	0	0	1.28e+03	154	0	0	103	0	667	0	0	0	0	0	0	0	0	0	513	0	0	975	51.3	51.3	0	0	1.08e+03	0	0	0	0	0	0	667	103	0	411	51.3	770	0	0	0	0	616	0	0	0	0	565	924	0	0	0	0	1.23e+03	0	0	0	0	0	1.08e+03	51.3	0	0	0	1.33e+03	1.18e+03	1.9e+03	0	0	821	0	0	0	257	462	0	0	0	975	0	1.8e+03	103	0	0	0	0	1.59e+03	0	0	770	0	0	0	103	0	0	411	0	0	154	975	0	0	1.8e+03	0	0	0	0	0	154	0	0	1.28e+03	0	103	0	51.3	513	0	462	154	0	359	0	154	0	0	0	0	51.3	51.3	0	0	667	0	51.3	0	975	0	0	308	0	308	0	0	0	565	667	0	0	0	924	0	51.3	0	0	0	513	0	0	0	719	2.26e+03	0	103	0	308	565	0	0	0	0	462	616	359	0	0	51.3	0	257	0	0	0	0	0	0	0	0	0	0	616	0	770	0	0	616	0	0	1.85e+03	0	0	0	0	51.3	0	1.44e+03	0	0	51.3	0	205	0	0	1.23e+03	0	0	0	0	51.3	0	0	0	0	616	0	0	0	257	0	0	0	462	0	51.3	0	821	103	0	51.3	0	0	0	1.08e+03	1.28e+03	0	0	0	0	257	770	0	51.3	0	719	0	0	0	2.05e+03	0	0	1.28e+03	0	0	0	0	0	0	0	565	462	0	0	0	0	0	1.44e+03	0	0	308	0	103	0	513	51.3	205	0	205	0	924	0	1.69e+03	0	0	0	0	51.3	565	873	0	0	0	51.3	0	51.3	51.3	0	513	0	51.3	0	0	513	103	0	0	565	1.39e+03	0	0	0	0	0	0	0	308	513	0	51.3	154	0	0	51.3	565	51.3	0	103	0	0	308	103	0	0	0	0	205	0	0	0	0	924	51.3	0	51.3	0	0	51.3	0	0	0	0	0	0	0	154	0	0	257	0	565	0	0	0	0	257	0	0	0	0	0	0	0	0	975	0	51.3	103	0	0	0	924	0	1.49e+03	0	154	0	308	205	0	0	0	359	0	0	0	0	308	719	0	0	0	0	0	257	0	308	0	103	205	0	257	0	565	0	0	1.95e+03	0	0	667	0	0	0	0	308	0	154	0	51.3	0	0	0	0	0	0	154	0	0	359	51.3	205	51.3	0	0	0	513	0	0	308	0	1.44e+03	154	0	0	513	0	0	1.18e+03	308	154	0	51.3	565	0	0	2e+03	0	0	0	462	0	0	0	51.3	0	0	51.3	0	0	0	513	0	205	462	0	1.39e+03	0	0	0	154	513	0	513	0	0	0	873	51.3	411	0	0	51.3	0	257	0	0	0	0	975	0	51.3	0	0	0	0	0	0	0	924	308	154	257	0	0	411	0	821	51.3	154	667	0	0	873	0	0	0	0	0	0	411	359	0	0	0	0	257	0	0	0	154	0	308	257	0	0	0	0	0	359	308	0	0	0	154	0	0	462	0	51.3	0	0	0	51.3	0	0	0	0	0	0	513	51.3	0	0	359	0	0	308	0	51.3	1.44e+03	0	0	0	1.13e+03	0	103	103	0	359	1.08e+03	0	0	0	0	0	0	411	0	308	0	154	0	0	103	1.85e+03	51.3	0	0	0	0	0	0	103	51.3	616	0	0	0	0	1.18e+03	257	0	0	51.3	0	0	0	257	0	0	0	0	51.3	0	0	51.3	1.18e+03	0	51.3	0	0	0	0	873	0	0	51.3	0	0	359	0	411	719	0	0	0	0	0	103	0	308	0	0	51.3	0	0	0	0	0	0	154	667	0	0	0	0	667	0	0	0	51.3	0	103	1.08e+03	0	0	0	0	103	0	257	103	0	308	0	0	0	0	51.3	0	411	0	51.3	0	103	154	0	873	0	0	0	975	0	0	0	0	0	0	0	0	616	51.3	0	51.3	51.3	0	0	51.3	0	0	0	0	462	411	0	359	0	0	0	0	0	359	0	103	0	51.3	0	0	0	924	0	0	0	2.41e+03	0	103	0	103	719	0	359	0	0	0	257	719	51.3	103	0	359	0	0	0	0	0	0	0	0	513	0	0	154	821	0	0	0	0	1.44e+03	0	0	0	103	0	0	0	0	51.3	0	0	0	0	154	0	51.3	103	0	0	0	51.3	0	0	0	0	51.3	0	154	0	0	154	873	51.3	0	0	0	0	0	0	0	0	0	0	154	0	719	0	770	0	0	0	0	0	154	0	51.3	205	770	0	257	0	0	0	0	359	0	0	0	1.33e+03	0	0	0	0	1.9e+03	0	103	0	0	0	1.75e+03	0	257	0	0	257	51.3	0	0	0	0	0	0	0	0	308	0	0	462	51.3	51.3	0	0	821	0	0	0	411	0	0	0	565	821	308	0	0	51.3	924	0	0	0	0	0	257	0	103	0	0	0	51.3	565	0	0	0	0	1.9e+03	0	0	0	0	154	462	0	0	0	1.49e+03	0	0	411	0	0	257	0	411	0	0	0	1.28e+03	205	0	0	719	0	51.3	0	0	462	103	462	0	0	667	0	0	1.49e+03	257	0	0	103	0	462	103	0	0	0	0	0	0	359	821	462	0	0	616	0	411	0	0	770	0	0	154	0	0	0	51.3	0	462	1.23e+03	0	0	0	0	0	0	359	51.3	0	0	0	0	0	154	0	1.59e+03	51.3	0	0	616	0	0	359	205	51.3	0	0	0	0	1.13e+03	0	0	0	51.3	359	0	0	0	0	719	0	565	0	0	0	0	667	0	103	0	154	0	0	51.3	0	975	0	0	0	308	0	51.3	0	308	1.18e+03	51.3	0	821	0	257	0	0	0	0	51.3	0	0	51.3	0	308	0	51.3	205	0	0	0	0	154	0	0	0	1.28e+03	0	0	0	0	0	0	0	103	0	616	0	0	257	308	0	1.23e+03	0	0	0	770	0	0	411	0	0	0	154	0	0	0	770	51.3	0	0	0	0	308	359	0	0	513	0	103	0	154	0	257	719	0	257	0	205	0	0	0	565	0	0	0	411	0	0	1.23e+03	0	0	0	0	0	411	0	0	1.39e+03	0	0	1.33e+03	0	0	0	257	154	0	0	0	0	154	0	359	0	0	0	0	0	0	0	0	51.3	0	0	0	0	0	51.3	205	0	51.3	0	154	770	51.3	0	924	51.3	0	0	0	821	0	0	103	0	0	0	257	205	1.18e+03	0	0	0	0	0	154	0	0	0	257	0	0	0	51.3	0	308	0	411	0	975	0	0	0	0	0	1.39e+03	0	0	0	0	0	0	0	0	0	616	205	0	0	103	0	1.54e+03	0	0	1.59e+03	0	0	0	0	359	0	0	308	0	0	51.3	462	0	0	0	616	205	51.3	154	0	0	0	0	0	51.3	0	0	1.69e+03	103	0	0	0	0	0	0	0	0	0	873	0	0	0	0	821	0	1.28e+03	0	205	0	0	616	0	0	205	411	0	0	257	0	0	51.3	103	205	0	0	0	770	0	0	924	0	462	0	0	0	616	0	359	0	0	667	0	51.3	359	0	0	51.3	719	0	0	0	0	51.3	0	0	513	0	0	0	0	0	0	51.3	0	0	103	308	0	0	0	0	51.3	0	0	0	0	51.3	770	0	0	0	719	308	0	0	205	0	411	51.3	51.3	0	0	0	0	0	1.08e+03	0	0	0	0	0	308	924	513	1.95e+03	0	0	0	0	0	0	0	51.3	0	1.08e+03	0	205	0	0	51.3	0	0	1.08e+03	0	0	0	154	0	0	0	0	51.3	0	0	924	0	0	1.64e+03	0	0	0	0	205	0	0	0	51.3	0	0	0	103	0	0	0	0	0	0	51.3	0	0	0	411	0	0	0	0	0	154	359	257	0	154	0	0	0	51.3	51.3	51.3	0	0	0	411	0	0	719	0	0	308	0	0	0	0	0	0	257	0	0	0	565	0	0	0	51.3	0	0	565	873	0	257	0	513	154	0	0	924	0	0	462	0	0	0	0	0	1.54e+03	51.3	154	0	0	103	0	0	0	0	308	0	0	0	1.64e+03	0	0	0	0	103	0	0	51.3	0	0	0	0	0	0	770	0	0	0	0	0	0	0	0	0	154	0	154	51.3	0	0	0	0	821	565	0	0	0	205	51.3	0	0	0	0	0	0	0	154	0	0	0	0	0	0	0	0	154	0	0	257	0	0	51.3	0	719	0	0	0	0	0	0	0	0	0	667	0	0	0	51.3	154	0	0	0	1.13e+03	0	51.3	0	0	0	411	0	462	0	0	0	0	0	0	0	0	0	513	0	51.3	0	0	0	0	0	0	0	0	51.3	51.3	0	0	0	513	51.3	0	51.3	0	462	51.3	51.3	0	0	411	51.3	0	0	975	616	0	0	0	0	0	0	0	0	154	0	0	1.13e+03	308	0	0	0	0	0	0	0	0	0	0	1.13e+03	0	411	0	257	359	51.3	0	0	0	0	103	513	0	103	0	154	103	0	0	0	0	0	0	565	308	0	0	0	0	0	0	0	0	0	154	0	51.3	0	0	565	0	0	0	0	0	0	0	0	0	616	0	0	0	0	0	0	103	205	667	1.08e+03	51.3	51.3	0	0	462	0	975	0	0	0	1.54e+03	0	0	0	0	0	205	462	0	924	0	0	0	0	0	513	0	0	0	0	0	0	0	565	0	51.3	0	359	0	0	51.3	565	0	0	0	308	0	0	0	0	0	0	0	51.3	0	0	154	0	51.3	0	1.9e+03	0	0	0	308	0	308	411	0	0	0	51.3	0	205	0	0	51.3	103	0	0	0	0	719	0	0	821	0	154	0	0	565	0	0	205	0	0	0	205	0	0	0	0	0	0	0	0	359	0	103	0	0	103	205	154	0	0	0	0	0	0	51.3	0	0	51.3	0	0	0	0	873	0	0	103	0	411	103	154	0	0	0	0	0	0	0	308	51.3	0	205	0	0	51.3	0	0	0	0	0	154	411	0	0	154	51.3	0	0	0	308	0	0	51.3	0	0	51.3	0	51.3	0	0	205	0	565	0	0	0	0	0	0	308	0	359	1.23e+03	0	0	0	205	103	0	411	359	51.3	667	0	0	51.3	205	0	0	411	51.3	0	0	51.3	0	0	0	513	359	0	359	0	0	0	257	0	0	0	0	0	0	0	103	0	0	0	0	51.3	257	51.3	0	0	103	0	0	51.3	0	51.3	0	0	0	0	51.3	0	0	0	719	0	0	51.3	0	0	0	0	0	103	0	0	0	770	0	0	0	0	1.49e+03	0	0	411	0	205	0	103	359	0	0	0	0	0	0	0	1.44e+03	51.3	0	0	0	0	616	0	51.3	0	103	0	0	0	0	0	0	0	411	0	0	411	411	0	0	0	0	0	103	462	0	0	0	0	0	0	308	0	0	0	0	616	0	0	0	308	1.18e+03	0	0	51.3	51.3	1.08e+03	51.3	0	0	0	0	0	0	0	0	0	103	411	359	0	462	0	0	0	0	0	0	103	0	0	0	975	0	0	0	0	0	821	0	0	1.44e+03	103	0	1.85e+03	0	719	0	462	51.3	0	103	0	0	0	0	103	154	0	513	0	0	0	154	0	411	0	0	0	51.3	0	0	0	0	0	0	975	0	0	359	0	667	51.3	0	0	0	0	0	0	411	1.08e+03	0	1.03e+03	0	0	0	0	462	359	0	103	0	0	616	0	0	0	103	51.3	0	0	1.23e+03	51.3	0	359	0	308	0	0	0	0	0	0	0	0	0	462	0	0	0	51.3	0	0	0	0	0	154	51.3	0	0	205	51.3	0	0	0	205	205	359	719	103	0	0	0	0	0	0	154	0	0	565	0	103	51.3	0	0	0	0	0	205	0	0	0	0	0	205	0	0	308	51.3	205	0	0	0	0	0	51.3	667	0	0	0	0	0	51.3	0	0	513	0	0	359	257	0	257	0	0	0	0	257	0	0	308	205	0	0	0	0	0	0	51.3	154	0	0	359	0	51.3	462	154	0	0	103	0	770	0	359	0	0	0	103	51.3	0	51.3	0	154	821	0	359	257	0	0	0	0	0	0	462	513	0	0	1.03e+03	0	975	0	103	0	0	154	0	0	0	154	0	0	0	0	154	0	0	308	0	0	0	0	257	0	0	0	51.3	0	0	0	0	0	0	0	51.3	51.3	0	0	205	0	308	0	0	0	0	103	51.3	51.3	0	0	0	0	0	0	1.13e+03	0	103	359	0	51.3	51.3	0	0	0	0	0	0	0	0	0	0	0	0	103	0	51.3	0	103	0	51.3	0	0	0	51.3	0	0	0	0	0	0	0	0	0	0	0	0	0	0	1.13e+03	0	0	257	0	205	0	0	103	0	1.08e+03	0	770	257	0	0	0	0	0	0	103	0	1.28e+03	0	0	0	154	0	0	0	462	0	51.3	0	359	0	0	0	0	0	0	0	0	205	0	51.3	0	0	0	0	103	0	0	0	0	0	154	0	0	719	0	0	0	308	51.3	103	205	0	0	51.3	0	257	0	0	0	0	257	154	0	103	0	0	0	0	103	0	0	0	205	51.3	0	359	51.3	0	51.3	51.3	103	0	0	0	616	0	0	0	308	103	51.3	0	0	0	51.3	0	103	0	51.3	0	0	0	0	51.3	770	154	0	0	0	0	103	0	0	0	0	0	205	0	308	0	51.3	51.3	0	0	411	0	513	616	0	51.3	51.3	0	51.3	411	0	0	0	0	0	51.3	308	51.3	257	0	103	0	0	1.44e+03	51.3	0	0	0	821	359	0	0	51.3	0	0	0	103	0	257	0	0	411	0	0	2.46e+03	0	0	0	51.3	51.3	0	924	565	1.44e+03	0	0	0	0	0	154	0	0	0	0	0	0	0	0	0	51.3	0	0	0	205	0	0	565	0	0	0	0	0	1.8e+03	0	0	0	103	205	0	308	0	154	0	0	0	0	0	51.3	513	0	0	0	51.3	0	51.3	821	0	0	257	0	0	0	0	0	0	205	0	257	205	0	0	359	51.3	0	0	51.3	51.3	0	0	770	0	0	51.3	0	0	0	257	154	0	0	0	0	513	103	0	0	205	0	0	0	308	0	0	0	1.08e+03	0	0	0	0	0	51.3	411	103	0	51.3	0	0	308	0	0	103	154	0	51.3	0	154	0	51.3	0	0	0	0	0	0	462	0	0	616	0	154	0	308	0	51.3	0	0	0	411	0	205	0	0	51.3	1.28e+03	0	0	924	0	0	0	154	667	667	0	0	0	0	51.3	0	0	0	0	0	103	0	0	411	0	0	51.3	0	0	0	0	0	0	0	103	0	103	0	0	565	0	0	0	0	103	0	51.3	0	0	0	0	0	51.3	0	0	1.08e+03	0	0	359	51.3	0	205	0	0	0	0	0	0	0	257	51.3	0	0	51.3	0	0	51.3	0	0	205	0	0	103	0	0	0	0	0	154	0	51.3	0	154	154	0	0	0	0	0	0	0	51.3	0	0	0	0	205	0	0	51.3	154	0	0	51.3	257	0	0	0	51.3	0	0	51.3	0	257	0	0	0	0	0	0	513	0	0	0	0	1.23e+03	0	0	0	257	0	0	0	205	0	0	103	0	154	0	205	0	103	770	0	565	0	0	0	257	103	0	0	462	0	0	0	51.3	0	0	0	0	0	0	0	0	0	0	103	0	51.3	0	411	0	51.3	411	0	51.3	0	0	0	103	205	0	462	0	0	821	0	0	0	51.3	0	0	0	0	103	0	0	0	0	0	0	205	0	0	0	462	0	0	0	0	308	0	0	0	205	0	51.3	0	0	0	0	0	0	0	0	359	0	0	205	0	359	0	103	0	0	257	0	51.3	0	0	51.3	0	103	0	719	0	0	0	0	257	0	0	0	0	51.3	103	51.3	0	0	0	513	103	257	0	411	0	0	0	0	51.3	0	0	0	103	51.3	0	0	0	0	0	0	411	0	51.3	0	0	0	51.3	51.3	0	0	0	0	257	0	1.95e+03	0	0	0	0	0	257	51.3	0	0	0	308	205	103	205	0	0	0	0	0	0	0	103	0	51.3	0	0	0	0	51.3	0	0	0	205	0	0	0	308	359	0	0	0	616	154	0	103	154	103	51.3	0	0	0	0	0	719	257	0	0	0	0	308	0	0	0	51.3	0	975	0	154	0	154	308	359	0	0	0	103	0	411	411	0	0	154	205	513	0	103	0	0	0	0	411	0	975	51.3	0	0	154	0	103	0	0	51.3	0	154	51.3	0	0	0	0	616	0	0	0	359	0	0	0	0	154	0	0	0	0	0	0	0	0	0	103	0	0	0	308	0	0	0	0	0	51.3	0	308	513	0	0	0	0	462	0	51.3	0	0	0	51.3	0	0	51.3	154	1.23e+03	0	462	0	0	0	0	1.18e+03	0	0	0	0	0	0	103	1.69e+03	0	0	0	0	51.3	0	103	411	51.3	0	0	0	667	0	0	103	0	0	0	0	0	308	51.3	154	0	0	51.3	0	0	0	0	0	51.3	51.3	0	0	0	411	0	154	103	0	359	0	0	51.3	1.18e+03	0	359	0	0	51.3	0	0	51.3	0	0	0	0	359	0	103	0	103	0	0	51.3	0	103	0	0	0	0	0	51.3	51.3	0	0	0	51.3	0	0	0	0	103	0	0	359	0	0	667	51.3	0	0	154	0	0	0	0	0	205	0	0	51.3	0	0	0	770	0	51.3	0	0	51.3	0	0	0	411	0	0	0	0	51.3	0	51.3	154	0	257	0	205	0	0	103	257	0	0	154	154	1.13e+03	0	0	205	0	0	0	0	0	1.39e+03	103	0	0	308	0	0	51.3	0	257	0	51.3	0	0	0	359	154	0	0	0	51.3	616	0	0	0	0	0	0	0	0	0	0	51.3	0	0	103	51.3	0	205	0	51.3	0	0	0	0	0	719	565	0	0	0	0	51.3	51.3	0	719	0	0	0	0	0	0	51.3	0	0	51.3	0	0	257	0	0	154	0	0	0	0	667	0	51.3	0	0	0	0	103	0	0	0	0	0	0	0	51.3	667	359	0	205	0	0	0	0	0	0	0	0	0	0	0	257	0	0	0	257	0	51.3	0	0	0	205	0	0	308	51.3	0	103	0	0	103	0	0	1.03e+03	0	0	0	0	51.3	0	0	770	308	0	103	103	0	0	0	1.59e+03	0	0	0	0	411	154	308	154	0	0	0	0	359	205	0	0	0	0	0	0	205	0	51.3	0	0	0	0	0	1.44e+03	0	462	103	0	205	0	0	0	0	0	0	0	257	103	103	565	0	0	0	0	1.95e+03	0	0	257	0	257	0	0	0	462	0	0	0	0	51.3	0	51.3	103	0	0	1.13e+03	0	1.44e+03	1.75e+03	51.3	0	0	51.3	0	0	0	0	0	0	103	924	0	0	0	0	0	0	205	411	0	0	154	0	0	0	0	0	0	0	51.3	0	0	1.39e+03	0	0	0	0	0	0	0	0	0	0	0	0	0	0	0	0	205	0	0	924	51.3	1.03e+03	51.3	51.3	0	0	0	0	411	0	0	0	103	462	0	0	51.3	0	0	0	1.13e+03	103	0	0	154	0	0	0	0	154	0	51.3	0	0	0	0	0	0	51.3	0	0	0	0	257	0	0	0	51.3	0	0	0	0	0	0	0	51.3	359	1.13e+03	0	0	0	0	0	0	257	0	0	51.3	0	0	51.3	205	0	51.3	0	0	51.3	0	0	462	0	0	0	0	0	513	0	565	0	0	462	0	0	51.3	0	0	0	308	0	0	0	257	0	0	0	0	0	51.3	0	0	0	51.3	0	873	0	154	0	0	0	103	0	51.3	51.3	0	0	359	0	0	0	0	873	0	0	0	0	0	0	0	0	0	0	0	0	0	0	154	0	51.3	0	0	0	0	0	308	0	1.39e+03	0	154	0	51.3	0	0	0	462	0	51.3	565	0	0	0	0	0	154	0	0	0	0	513	0	0	0	0	0	51.3	51.3	1.39e+03	51.3	0	0	154	0	0	0	0	0	0	0	0	0	103	205	51.3	2.05e+03	1.59e+03	0	103	0	0	51.3	205	308	0	0	0	205	0	0	0	0	308	0	0	0	0	0	205	0	0	0	0	0	0	205	0	51.3	0	0	0	0	0	0	103	154	0	51.3	0	0	513	0	0	975	462	0	0	0	154	667	0	51.3	0	205	0	103	0	308	0	0	103	0	0	257	0	1.95e+03	0	205	0	103	0	0	0	0	51.3	0	51.3	0	0	513	0	0	103	0	0	0	0	0	103	873	0	51.3	0	0	0	0	0	0	103	0	0	1.33e+03	154	0	0	0	0	0	51.3	0	719	0	0	0	0	51.3	51.3	513	0	0	0	51.3	0	0	513	359	0	0	0	0	0	0	0	1.33e+03	0	0	0	51.3	0	0	0	0	0	51.3	103	51.3	0	308	0	0	0	0	51.3	205	0	0	51.3	205	513	0	0	411	0	411	0	0	359	0	0	0	0	0	0	0	0	0	205	0	0	0	0	257	0	0	0	0	0	51.3	154	51.3	0	0	154	103	154	154	0	0	0	0	51.3	0	0	1.54e+03	0	0	0	0	0	0	0	1.39e+03	0	257	0	51.3	0	0	0	0	0	0	0	0	0	51.3	103	103	0	0	0	51.3	0	0	0	51.3	51.3	0	0	0	0	0	0	359	0	0	0	0	0	0	0	257	0	0	51.3	51.3	513	0	0	0	0	0	257	0	205	1.69e+03	205	0	0	0	0	0	51.3	308	0	0	154	0	0	0	0	154	0	51.3	154	0	0	0	0	0	103	975	0	0	0	0	0	0	0	154	0	51.3	0	0	0	0	0	0	0	0	0	411	0	0	1.39e+03	0	0	0	0	0	0	0	0	205	154	0	0	0	257	0	0	0	0	411	0	924	51.3	1.13e+03	0	51.3	0	0	924	0	0	51.3	0	0	51.3	51.3	0	0	51.3	0	462	51.3	0	0	0	0	0	0	0	0	103	0	0	0	0	0	0	0	411	0	0	103	0	0	0	0	0	0	51.3	0	1.44e+03	0	0	257	0	0	51.3	0	103	0	205	0	0	0	308	308	51.3	0	51.3	51.3	103	0	51.3	0	0	0	411	0	0	0	0	0	0	308	0	0	0	0	0	0	0	1.44e+03	0	0	0	0	154	0	154	0	308	51.3	0	0	0	0	462	0	0	257	0	0	0	411	0	0	51.3	0	0	0	0	0	462	0	0	0	0	0	0	0	51.3	154	1.13e+03	0	0	0	0	0	51.3	0	0	0	0	51.3	0	616	0	0	667	0	0	0	0	103	0	0	0	0	0	0	0	0	308	0	0	0	0	0	0	0	0	0	103	0	0	51.3	565	0	0	770	0	103	0	0	0	0	0	0	0	0	0	513	0	0	462	0	51.3	0	205	0	0	0	0	0	0	0	154	0	0	0	0	0	0	0	0	0	51.3	0	103	308	0	0	51.3	0	51.3	0	0	0	0	0	0	0	51.3	0	0	154	0	0	51.3	257	0	51.3	0	0	0	0	51.3	0	0	0	0	0	154	0	0	51.3	0	257	0	51.3	51.3	0	0	103	0	51.3	0	0	0	565	0	0	0	0	0	103	0	0	0	205	0	257	0	0	51.3	0	0	205	308	154	1.13e+03	0	0	0	359	0	0	0	0	0	0	0	0	0	0	51.3	719	0	0	0	0	0	0	0	0	0	0	0	308	0	257	0	719	0	0	0	0	0	0	205	0	0	0	0	0	0	359	0	0	0	0	0	51.3	0	51.3	0	0	0	411	0	0	0	0	0	0	616	0	0	0	0	0	0	0	0	0	154	0	873	103	0	0	0	0	0	0	0	51.3	0	0	0	0	0	51.3	0	0	0	513	0	0	0	0	359	205	667	565	0	0	0	0	0	0	0	0	411	0	0	0	205	0	513	0	51.3	513	0	257	0	0	462	0	2.77e+03	0	0	0	0	462	0	103	0	0	0	0	616	0	0	0	0	0	0	0	1.03e+03	0	0	308	154	0	257	257	0	0	257	0	154	0	0	0	51.3	154	0	0	0	0	0	0	0	0	359	0	0	51.3	0	0	257	719	0	0	0	0	51.3	0	0	0	0	0	462	0	0	0	103	565	0	0	0	0	205	0	308	103	103	0	0	0	359	0	0	565	0	0	0	51.3	0	0	0	0	0	154	0	0	1.75e+03	0	0	308	0	103	0	0	0	0	0	0	359	103	0	51.3	0	0	0	0	0	0	0	0	51.3	0	51.3	0	0	0	0	0	0	154	257	103	924	0	103	0	0	0	308	0	103	0	0	0	0	0	0	0	0	0	0	0	0	0	0	0	308	103	0	0	0	0	0	0	462	0	1.44e+03	103	0	51.3	359	0	51.3	0	0	308	0	0	0	205	0	0	0	0	154	51.3	0	0	205	0	821	51.3	0	0	154	0	462	0	873	154	0	0	0	0	0	0	411	0	154	0	0	0	0	0	51.3	0	0	0	154	0	0	0	0	411	0	51.3	0	0	0	873	0	0	0	103	0	0	103	0	0	0	0	0	154	0	0	0	103	0	0	0	0	0	51.3	0	0	0	0	0	0	0	0	0	0	0	359	0	1.59e+03	0	0	0	0	0	0	0	51.3	0	0	0	205	0	0	0	359	0	51.3	0	0	0	0	0	0	0	0	667	103	0	0	103	257	0	0	0	0	0	103	0	0	0	0	0	0	103	0	0	257	51.3	0	0	0	0	0	51.3	411	0	154	0	975	0	0	0	51.3	103	565	0	0	0	0	0	2.05e+03	0	0	51.3	1.13e+03	0	0	0	667	0	51.3	0	51.3	0	0	0	565	0	0	0	0	205	0	0	51.3	0	0	0	0	0	0	0	0	0	103	0	0	0	0	154	0	0	51.3	51.3	0	0	0	0	0	0	0	0	0	0	0	0	0	103	0	0	0	51.3	0	308	0	154	0	0	205	0	308	0	154	0	0	205	0	0	0	0	0	0	0	0	0	51.3	0	0	0	0	1.03e+03	51.3	103	0	873	0	51.3	0	51.3	0	0	154	0	0	51.3	0	0	205	0	0	154	205	0	359	308	0	0	0	0	0	0	51.3	0	0	0	0	51.3	0	0	0	0	51.3	0	308	0	0	0	0	205	0	0	0	257	0	0	0	0	0	0	0	0	0	0	0	0	0	103	0	0	0	0	0	873	0	0	0	0	103	0	51.3	103	0	0	0	0	0	0	0	0	0	0	257	0	0	257	0	0	0	0	0	1.03e+03	0	0	0	0	873	513	0	0	0	0	103	51.3	0	308	205	0	103	0	0	0	0	0	51.3	0	0	51.3	0	0	0	0	257	0	0	0	0	51.3	257	0	0	0	103	0	103	0	0	359	0	0	51.3	0	103	0	0	51.3	0	0	0	51.3	0	0	0	0	103	0	0	0	51.3	0	0	0	103	51.3	0	0	0	0	0	51.3	0	1.13e+03	308	0	0	103	0	0	0	0	0	0	103	103	0	0	0	51.3	0	154	0	0	0	0	0	0	0	0	51.3	51.3	154	257	0	0	257	0	0	51.3	0	0	0	0	0	51.3	1.59e+03	0	0	308	51.3	0	0	0	51.3	0	0	154	667	0	667	0	0	103	0	0	359	205	0	0	0	0	0	0	51.3	0	0	154	0	51.3	154	0	0	0	0	411	0	0	0	51.3	51.3	0	154	0	51.3	0	0	0	0	0	51.3	0	0	51.3	0	0	0	0	103	0	0	719	0	0	0	257	0	0	0	0	719	0	0	0	0	0	0	0	0	0	0	0	308	0	0	0	0	0	0	0	0	0	0	308	0	0	0	257	0	0	0	257	0	308	0	154	0	0	51.3	103	565	0	0	0	0	0	0	0	0	0	0	1.9e+03	0	0	0	0	0	0	0	0	0	975	0	0	51.3	616	0	0	0	0	51.3	0	0	0	0	0	0	0	103	257	0	0	103	0	51.3	2.16e+03	0	0	0	205	0	0	0	0	0	0	0	0	0	154	51.3	0	0	0	0	0	0	51.3	0	51.3	51.3	0	0	205	0	103	205	0	0	0	0	0	0	0	0	0	0	0	565	51.3	0	0	205	0	0	462	0	0	0	51.3	0	0	359	0	0	0	51.3	0	257	0	51.3	0	0	0	0	51.3	103	0	51.3	0	51.3	0	308	0	0	0	462	0	0	0	0	0	0	0	308	0	0	821	0	0	0	0	0	51.3	0	257	51.3	0	0	51.3	0	0	0	0	51.3	0	0	0	51.3	51.3	154	0	0	0	0	51.3	0	0	719	0	0	0	0	359	0	51.3	0	103	0	0	616	0	0	0	1.08e+03	51.3	0	0	0	0	0	0	0	0	103	0	0	257	0	0	0	0	0	0	0	0	0	359	51.3	0	103	0	0	103	0	0	0	0	51.3	0	0	0	0	0	0	0	0	0	51.3	0	0	0	154	0	0	0	0	0	0	0	0	0	0	0	1.13e+03	0	51.3	0	0	0	0	0	0	0	0	103	0	411	51.3	0	0	0	308	0	0	51.3	0	0	0	0	0	0	0	0	0	308	513	0	0	0	0	0	0	0	51.3	0	0	0	0	0	308	411	873	0	0	0	0	0	0	51.3	0	0	51.3	0	0	0	0	51.3	0	0	0	0	0	0	0	51.3	0	0	0	205	0	0	0	0	51.3	0	0	0	51.3	0	359	0	821	0	0	0	0	0	0	0	0	0	0	0	0	0	0	0	0	0	0	51.3	0	0	0	154	0	0	0	873	0	0	154	0	51.3	0	0	0	0	0	0	0	0	0	0	0	0	0	205	0	0	0	0	0	0	0	924	0	0	0	0	0	0	205	0	0	0	0	0	0	0	103	975	51.3	0	308	51.3	103	0	411	154	0	154	0	0	0	0	103	0	0	0	0	0	0	0	462	103	0	0	0	154	0	0	51.3	51.3	0	0	103	0	0	0	103	0	0	0	0	51.3	154	0	462	513	0	0	0	0	0	0	257	0	51.3	0	0	0	0	0	513	205	565	0	257	0	0	0	0	0	0	0	0	205	411
COAD_tumor	0	1.14e+03	81.3	854	0	407	0	203	1.02e+03	0	1.38e+03	0	0	81.3	0	0	122	285	0	244	0	732	0	40.7	0	0	0	244	1.59e+03	0	122	0	366	0	0	0	0	691	5.41e+03	0	40.7	0	0	488	0	0	0	1.18e+03	1.38e+03	40.7	203	1.75e+03	0	0	0	0	0	0	650	81.3	772	3.01e+03	122	610	529	163	203	610	0	325	40.7	0	0	691	40.7	569	569	0	813	203	894	0	610	40.7	1.1e+03	0	0	325	529	40.7	813	894	40.7	0	2.48e+03	0	1.14e+03	163	0	488	40.7	244	325	1.02e+03	81.3	0	0	0	0	0	1.67e+03	0	0	0	1.5e+03	285	1.1e+03	0	1.1e+03	0	40.7	1.34e+03	325	0	0	0	40.7	285	81.3	81.3	0	0	488	0	0	529	244	1.26e+03	40.7	0	0	0	163	0	0	935	0	1.06e+03	0	0	529	285	40.7	1.26e+03	2.64e+03	732	0	1.06e+03	0	81.3	1.26e+03	0	0	813	0	0	2.03e+03	1.54e+03	2.36e+03	0	0	0	0	0	0	40.7	1.5e+03	0	2.24e+03	40.7	447	40.7	0	1.54e+03	40.7	0	0	1.18e+03	935	447	650	325	0	0	0	3.25e+03	0	81.3	1.3e+03	0	0	203	40.7	40.7	0	3.21e+03	3.74e+03	81.3	0	569	0	529	0	0	732	0	0	40.7	2.4e+03	1.5e+03	40.7	650	3.21e+03	0	0	366	0	854	0	1.34e+03	407	0	0	0	407	488	285	2.24e+03	772	0	122	40.7	1.14e+03	203	0	40.7	0	813	1.26e+03	366	0	0	0	40.7	529	0	0	0	1.46e+03	1.02e+03	0	0	0	894	0	163	0	0	244	0	935	40.7	40.7	691	163	244	366	0	163	40.7	0	0	610	0	650	650	81.3	0	0	1.5e+03	0	610	0	447	0	0	0	529	691	40.7	976	81.3	0	0	40.7	0	1.06e+03	0	81.3	1.22e+03	1.54e+03	0	732	0	0	0	569	1.5e+03	0	0	650	488	0	0	0	0	0	0	0	772	610	0	0	1.1e+03	40.7	772	0	0	0	0	81.3	0	0	650	0	0	976	40.7	610	529	0	0	40.7	1.42e+03	366	0	40.7	0	40.7	488	0	0	854	0	691	0	1.54e+03	0	40.7	447	1.02e+03	81.3	3.01e+03	0	0	81.3	1.22e+03	529	0	163	0	0	40.7	610	40.7	40.7	163	0	0	0	894	0	1.22e+03	40.7	1.59e+03	0	0	854	650	366	40.7	0	691	529	325	0	0	0	244	203	0	0	285	1.91e+03	0	650	40.7	40.7	0	325	0	0	0	976	0	0	1.99e+03	0	0	122	0	40.7	0	2.11e+03	569	285	0	0	0	0	3.5e+03	122	40.7	163	0	0	3.54e+03	40.7	203	0	0	2.24e+03	40.7	0	81.3	529	854	0	0	0	1.42e+03	0	772	569	0	1.34e+03	0	366	0	40.7	0	0	0	0	2.03e+03	0	650	2.36e+03	0	0	0	81.3	691	0	0	0	935	0	772	0	488	0	650	1.1e+03	285	1.02e+03	0	366	0	1.06e+03	0	1.14e+03	0	122	0	0	285	1.06e+03	0	0	1.1e+03	0	1.1e+03	40.7	772	610	40.7	40.7	122	0	0	0	0	0	366	1.26e+03	529	0	0	0	1.06e+03	0	0	0	407	976	0	529	0	1.1e+03	325	366	163	81.3	569	122	0	40.7	854	488	0	0	0	569	0	0	122	1.1e+03	0	0	529	0	203	325	1.3e+03	0	0	0	325	0	1.59e+03	0	0	1.26e+03	325	0	0	0	0	2.28e+03	0	772	163	122	0	0	0	1.22e+03	122	0	407	0	0	1.46e+03	40.7	244	447	0	813	813	529	81.3	0	325	0	772	40.7	122	40.7	0	569	0	0	0	163	1.5e+03	0	0	0	976	0	81.3	325	650	1.06e+03	0	0	0	0	0	2.89e+03	40.7	0	0	0	1.06e+03	0	0	0	244	40.7	0	569	0	0	0	0	1.3e+03	894	447	81.3	488	610	0	1.5e+03	0	40.7	691	0	0	366	203	40.7	1.18e+03	40.7	1.54e+03	285	0	40.7	1.87e+03	163	244	81.3	0	0	0	81.3	0	407	81.3	0	40.7	0	40.7	0	1.18e+03	163	772	1.42e+03	0	40.7	0	0	407	691	650	0	569	0	1.59e+03	0	407	0	732	0	0	285	0	40.7	0	0	407	0	0	0	40.7	163	0	0	81.3	0	732	1.95e+03	0	0	732	40.7	0	0	0	0	894	0	40.7	40.7	40.7	0	81.3	894	0	488	3.7e+03	894	0	1.63e+03	40.7	40.7	1.59e+03	0	0	40.7	0	1.38e+03	325	0	0	1.79e+03	2.03e+03	1.02e+03	325	0	0	0	0	0	285	0	1.59e+03	0	203	122	40.7	40.7	366	163	0	0	325	0	122	0	894	0	40.7	0	0	203	0	81.3	488	0	0	40.7	772	569	0	0	40.7	0	40.7	1.63e+03	0	650	0	285	0	40.7	0	1.38e+03	285	0	0	0	0	650	0	0	0	0	1.91e+03	1.26e+03	0	1.46e+03	0	0	0	122	81.3	163	0	0	203	2.2e+03	0	0	0	1.5e+03	0	0	0	0	1.34e+03	244	0	976	488	0	40.7	0	0	0	0	1.91e+03	0	0	569	0	0	0	40.7	529	40.7	0	935	0	0	122	0	894	0	0	40.7	0	325	0	122	122	0	2.2e+03	40.7	0	40.7	0	1.34e+03	935	0	732	122	1.5e+03	203	0	569	0	0	529	894	0	0	0	40.7	0	122	163	1.34e+03	0	0	40.7	163	0	0	0	0	0	1.18e+03	0	0	1.71e+03	0	0	0	40.7	732	0	0	0	488	1.59e+03	0	0	122	0	0	244	40.7	0	366	0	203	244	0	0	1.26e+03	366	0	0	0	732	163	0	0	2.97e+03	1.67e+03	0	203	447	81.3	0	732	40.7	0	0	81.3	0	407	0	81.3	1.54e+03	0	691	0	0	0	0	447	976	2.11e+03	0	0	650	0	0	0	40.7	0	894	813	81.3	732	0	569	244	40.7	529	81.3	81.3	935	325	325	0	325	0	40.7	0	0	0	447	1.02e+03	0	122	0	1.71e+03	0	1.38e+03	81.3	529	0	285	0	0	0	1.26e+03	0	894	935	40.7	569	325	325	0	0	40.7	122	1.18e+03	122	0	0	244	0	0	244	488	0	691	1.83e+03	854	0	0	0	122	163	244	976	40.7	0	40.7	854	40.7	40.7	0	40.7	0	0	0	447	325	0	935	854	0	0	0	1.71e+03	772	0	40.7	1.54e+03	935	0	0	0	0	0	0	691	1.63e+03	650	0	0	285	163	0	325	40.7	0	1.18e+03	0	407	40.7	366	40.7	0	0	366	407	40.7	1.02e+03	1.06e+03	0	0	0	0	1.18e+03	0	0	447	0	935	122	0	569	203	0	163	0	0	0	285	1.22e+03	0	2.15e+03	40.7	407	0	81.3	0	0	1.14e+03	40.7	650	0	0	244	0	0	1.26e+03	0	81.3	81.3	40.7	285	0	0	40.7	0	325	81.3	244	122	0	0	2.36e+03	122	0	2.03e+03	0	0	447	40.7	0	407	2.56e+03	0	0	0	163	0	0	732	40.7	1.02e+03	40.7	122	0	0	0	0	447	1.14e+03	0	122	40.7	40.7	976	0	0	447	0	610	772	0	0	40.7	976	0	1.42e+03	813	40.7	0	610	0	0	569	203	0	0	40.7	610	650	1.54e+03	0	0	163	0	40.7	691	0	0	0	40.7	122	1.63e+03	1.42e+03	0	40.7	0	1.46e+03	569	244	285	366	0	0	691	0	0	0	40.7	0	0	0	0	0	772	0	0	244	0	1.22e+03	203	610	447	40.7	0	732	0	488	0	203	447	0	2.11e+03	0	0	1.71e+03	325	1.22e+03	0	0	1.1e+03	0	447	650	2.97e+03	40.7	0	2.28e+03	0	40.7	325	81.3	569	0	0	325	0	0	0	610	203	0	0	610	0	0	0	122	0	2.36e+03	244	0	0	122	366	447	0	0	0	0	163	0	0	0	40.7	650	40.7	0	2.11e+03	81.3	203	81.3	40.7	2.2e+03	0	0	40.7	0	203	40.7	1.22e+03	732	0	650	81.3	1.38e+03	0	40.7	0	366	1.22e+03	285	0	0	0	1.1e+03	691	0	40.7	0	0	1.95e+03	0	0	0	81.3	772	1.75e+03	0	0	40.7	0	1.79e+03	1.71e+03	2.36e+03	122	0	569	772	407	0	0	1.38e+03	0	40.7	163	935	0	2.28e+03	163	0	122	0	1.34e+03	1.79e+03	0	0	325	1.71e+03	0	40.7	285	0	0	1.99e+03	0	40.7	0	2.15e+03	0	244	2.97e+03	0	40.7	0	81.3	40.7	81.3	0	0	2.07e+03	0	0	0	0	732	772	1.18e+03	854	0	610	0	0	0	650	0	0	691	0	81.3	0	1.3e+03	0	122	81.3	935	0	0	610	0	772	0	81.3	0	691	366	0	0	0	1.3e+03	163	0	0	0	0	732	0	0	0	772	2.52e+03	0	122	0	407	1.79e+03	0	0	0	0	366	1.3e+03	203	0	0	488	0	529	0	0	976	203	0	0	122	0	0	0	244	0	854	0	0	1.5e+03	0	0	2.28e+03	0	0	0	0	81.3	0	1.06e+03	0	0	40.7	163	650	0	0	976	163	0	0	610	0	854	0	81.3	163	1.59e+03	0	0	0	691	81.3	0	40.7	81.3	325	0	40.7	569	81.3	122	0	0	0	0	772	1.38e+03	0	0	0	0	163	935	0	0	0	650	0	163	0	772	0	0	1.3e+03	447	0	40.7	0	40.7	0	40.7	203	1.02e+03	0	0	203	366	0	1.71e+03	0	163	81.3	0	447	650	1.34e+03	40.7	488	0	163	0	1.42e+03	569	1.75e+03	0	0	0	40.7	163	1.06e+03	1.18e+03	203	0	0	488	203	732	40.7	0	0	0	529	0	0	1.34e+03	0	0	0	813	935	0	0	0	0	0	0	0	447	732	81.3	122	81.3	0	81.3	813	1.1e+03	203	0	366	0	0	569	203	0	0	40.7	0	366	0	0	0	0	1.34e+03	650	0	0	0	0	366	81.3	0	0	488	0	0	163	244	81.3	0	894	0	1.63e+03	0	40.7	0	529	0	122	0	935	0	0	40.7	0	0	732	40.7	285	122	0	0	81.3	1.38e+03	122	1.67e+03	0	203	0	203	325	0	0	122	1.71e+03	0	0	772	40.7	40.7	1.79e+03	0	0	0	0	0	203	0	569	0	122	40.7	40.7	447	0	1.1e+03	0	0	1.54e+03	0	0	569	0	0	40.7	0	529	40.7	407	0	325	244	0	285	0	0	0	285	40.7	0	1.3e+03	0	366	122	0	163	0	854	0	0	935	40.7	1.22e+03	122	0	0	894	0	0	1.87e+03	325	0	0	122	285	81.3	0	2.44e+03	0	0	0	1.14e+03	40.7	285	0	203	0	0	0	0	122	40.7	0	0	1.26e+03	488	0	854	0	0	122	407	894	0	529	0	0	0	1.42e+03	163	1.91e+03	0	40.7	40.7	81.3	569	0	0	1.02e+03	0	1.26e+03	40.7	610	732	40.7	0	0	0	0	0	2.07e+03	1.54e+03	0	325	40.7	0	0	0	1.02e+03	0	40.7	447	40.7	0	854	0	0	0	0	0	40.7	325	244	0	163	0	81.3	122	0	691	0	772	40.7	1.38e+03	0	0	0	0	0	0	163	894	81.3	0	0	407	0	935	691	0	81.3	447	40.7	0	122	0	0	610	0	0	0	529	529	0	0	813	0	203	488	0	163	1.3e+03	0	81.3	0	610	0	163	40.7	0	610	1.14e+03	0	0	610	325	40.7	0	203	0	935	0	244	0	366	2.32e+03	2.68e+03	122	0	0	0	0	40.7	366	529	0	732	40.7	0	81.3	0	1.14e+03	244	0	366	122	0	0	0	1.63e+03	0	0	0	0	163	0	0	40.7	1.26e+03	813	650	81.3	163	0	0	366	81.3	0	122	0	0	529	0	407	1.06e+03	203	0	0	81.3	0	163	0	325	0	0	285	163	0	1.26e+03	0	0	0	894	813	0	0	122	0	732	203	0	0	40.7	40.7	122	1.22e+03	0	81.3	0	0	163	81.3	935	325	0	163	0	0	0	0	0	0	610	0	122	81.3	1.22e+03	81.3	0	894	81.3	0	0	447	0	0	122	122	0	0	40.7	81.3	894	122	0	163	244	0	0	0	0	0	0	40.7	691	732	0	732	0	122	0	0	0	813	163	650	81.3	122	0	244	0	1.38e+03	0	0	0	2.72e+03	0	0	0	203	650	40.7	40.7	81.3	0	0	1.75e+03	1.34e+03	81.3	81.3	0	163	81.3	0	0	122	244	0	40.7	163	163	0	122	244	650	0	122	81.3	447	1.22e+03	0	0	0	366	0	0	0	0	0	650	0	0	0	81.3	0	407	244	488	0	0	0	732	0	0	122	122	40.7	732	0	0	285	2.68e+03	0	0	0	447	0	854	40.7	0	40.7	0	40.7	447	0	1.71e+03	0	1.71e+03	0	0	0	0	0	366	244	732	529	407	0	203	0	40.7	0	0	529	0	0	0	1.46e+03	0	0	0	610	2.81e+03	0	0	40.7	0	0	2.93e+03	0	1.1e+03	325	0	732	325	40.7	0	0	0	0	81.3	163	40.7	122	0	0	854	325	122	0	0	894	0	40.7	0	650	0	0	0	691	1.3e+03	203	0	163	0	772	0	81.3	0	447	0	366	163	0	0	203	81.3	0	1.22e+03	0	0	122	0	2.52e+03	0	0	0	0	244	1.67e+03	0	40.7	0	691	0	0	610	0	0	285	0	569	0	0	0	1.06e+03	40.7	81.3	0	691	0	0	0	0	122	2.15e+03	732	0	0	0	0	569	2.4e+03	163	0	40.7	325	40.7	935	203	0	0	0	0	40.7	0	2.2e+03	813	81.3	0	0	1.34e+03	0	732	0	0	610	0	0	325	0	0	0	285	0	244	1.42e+03	40.7	407	0	0	325	203	976	163	0	0	0	0	81.3	122	0	1.5e+03	691	244	0	610	0	0	244	244	650	0	163	0	0	1.26e+03	407	122	0	0	529	0	122	0	0	1.1e+03	0	244	0	0	0	0	569	0	0	40.7	40.7	0	0	40.7	0	1.54e+03	0	40.7	0	163	40.7	0	0	244	1.06e+03	0	0	691	0	447	244	0	0	0	0	0	122	1.18e+03	0	447	0	488	325	0	0	285	0	203	0	40.7	0	1.3e+03	0	0	0	81.3	0	447	0	691	0	1.1e+03	0	0	285	935	40.7	854	0	203	40.7	691	163	203	610	0	81.3	0	203	0	0	0	650	122	0	0	203	0	122	366	0	0	407	0	285	0	122	0	163	0	0	407	0	163	163	122	0	610	0	0	163	935	0	0	976	0	0	81.3	0	0	285	2.07e+03	40.7	1.5e+03	0	0	1.79e+03	0	0	81.3	894	0	40.7	0	0	0	366	163	81.3	0	0	0	0	40.7	0	0	0	244	1.02e+03	40.7	40.7	0	0	163	1.14e+03	0	244	0	122	976	0	0	1.46e+03	0	285	0	285	1.14e+03	0	0	0	203	40.7	0	40.7	163	1.5e+03	0	0	81.3	0	0	163	0	0	0	650	0	0	0	854	40.7	122	0	894	203	1.38e+03	0	0	0	0	81.3	1.26e+03	81.3	0	0	0	0	0	0	0	0	854	366	0	163	40.7	0	1.46e+03	0	447	1.75e+03	0	0	40.7	0	650	0	81.3	529	0	81.3	0	650	0	0	40.7	691	407	203	40.7	0	0	81.3	244	0	203	81.3	0	2.76e+03	935	40.7	244	0	0	0	0	0	40.7	40.7	1.75e+03	81.3	0	0	81.3	1.63e+03	40.7	2.44e+03	203	366	0	0	325	0	0	0	1.18e+03	122	40.7	285	0	0	285	40.7	163	0	81.3	0	366	0	0	1.46e+03	0	813	40.7	0	81.3	529	0	772	0	40.7	732	0	0	285	0	40.7	0	772	122	0	0	0	0	0	81.3	3.25e+03	0	203	0	40.7	0	0	203	0	163	203	894	40.7	0	0	0	447	894	0	0	285	40.7	1.18e+03	40.7	0	40.7	569	244	0	0	529	0	407	122	325	0	0	0	0	0	1.5e+03	81.3	285	0	0	0	935	325	203	2.11e+03	0	0	163	0	40.7	0	0	1.63e+03	0	1.14e+03	0	610	40.7	40.7	40.7	0	0	1.06e+03	407	40.7	285	163	81.3	0	0	0	163	0	0	1.54e+03	0	0	2.2e+03	0	0	0	163	81.3	0	40.7	0	1.63e+03	0	122	0	1.02e+03	0	163	0	122	244	40.7	81.3	0	0	0	854	0	40.7	122	0	0	610	1.02e+03	488	40.7	203	81.3	0	163	122	0	40.7	0	569	0	366	0	40.7	935	163	0	40.7	0	0	0	244	0	40.7	81.3	325	0	0	244	81.3	0	0	0	0	122	1.14e+03	976	0	285	0	610	0	0	0	976	447	81.3	691	0	0	40.7	0	650	1.67e+03	40.7	40.7	0	0	285	0	0	0	0	122	0	0	81.3	1.79e+03	40.7	81.3	0	0	122	0	976	203	0	40.7	0	0	0	0	772	122	203	772	40.7	244	203	40.7	40.7	0	122	0	1.34e+03	122	0	0	0	0	772	1.14e+03	650	325	0	325	0	122	0	40.7	81.3	163	650	0	122	40.7	0	81.3	0	0	0	0	0	407	0	81.3	407	569	0	0	0	1.18e+03	0	0	0	0	0	0	122	0	366	529	0	0	0	0	122	0	0	0	894	0	163	122	0	0	1.14e+03	0	366	0	0	40.7	0	0	0	0	0	40.7	1.1e+03	0	732	0	0	0	40.7	488	0	0	0	691	0	0	0	0	976	0	0	0	0	1.02e+03	0	0	0	0	1.1e+03	0	122	0	0	691	40.7	0	325	203	81.3	0	1.1e+03	0	81.3	0	0	1.06e+03	244	0	40.7	0	0	0	0	0	0	0	0	1.71e+03	0	569	0	285	1.18e+03	40.7	0	0	0	0	163	976	0	163	0	0	203	81.3	650	0	1.02e+03	40.7	0	407	0	0	122	0	0	0	0	40.7	40.7	0	81.3	40.7	407	0	40.7	366	0	0	81.3	1.06e+03	0	0	529	0	163	854	203	0	81.3	81.3	0	0	122	650	976	163	0	0	0	0	854	40.7	772	0	0	122	1.46e+03	0	0	0	0	0	772	935	40.7	1.06e+03	0	40.7	0	81.3	163	691	0	0	0	0	0	0	0	732	0	0	0	569	0	0	0	366	122	0	163	325	0	0	0	0	0	81.3	0	447	40.7	40.7	529	0	0	0	1.54e+03	40.7	244	0	447	0	366	122	0	40.7	0	0	0	569	0	569	0	81.3	0	0	0	0	488	0	122	854	81.3	407	0	40.7	894	40.7	40.7	285	0	0	0	203	447	0	0	0	0	325	122	163	325	0	1.14e+03	0	0	203	0	203	0	1.63e+03	772	0	0	0	285	0	0	0	0	40.7	40.7	40.7	1.1e+03	0	244	122	0	244	163	0	163	529	40.7	0	0	0	0	285	203	81.3	529	0	40.7	0	0	81.3	0	0	0	122	1.3e+03	0	0	366	529	325	0	122	122	244	0	325	0	0	122	81.3	0	0	0	122	0	1.06e+03	0	0	0	81.3	163	0	366	0	244	569	366	40.7	81.3	285	0	0	81.3	569	0	1.91e+03	0	0	40.7	0	81.3	0	285	0	0	0	0	0	0	0	325	325	81.3	447	40.7	0	0	285	610	0	0	40.7	0	0	40.7	0	0	122	0	0	366	122	1.06e+03	0	0	163	122	894	122	0	40.7	0	163	0	0	285	0	122	0	854	40.7	0	40.7	163	0	0	40.7	0	122	569	40.7	0	650	0	40.7	0	0	1.34e+03	122	0	407	40.7	691	0	244	488	40.7	0	0	0	0	0	0	1.46e+03	976	0	40.7	122	0	1.26e+03	0	569	0	203	40.7	122	0	163	40.7	0	0	285	325	0	81.3	122	203	40.7	0	0	40.7	854	447	0	0	691	0	0	40.7	610	488	0	0	40.7	732	0	0	0	447	813	0	40.7	244	0	0	0	0	0	81.3	0	0	0	0	0	0	0	813	366	163	650	163	0	0	0	0	40.7	203	81.3	0	0	1.18e+03	40.7	203	0	407	0	1.3e+03	0	40.7	1.34e+03	81.3	0	691	0	1.42e+03	81.3	650	0	40.7	81.3	0	40.7	0	0	122	0	0	894	203	0	0	447	0	813	0	0	81.3	0	0	0	0	40.7	81.3	40.7	529	0	0	285	0	488	285	40.7	0	0	0	81.3	40.7	569	2.15e+03	163	447	0	813	0	0	894	122	0	203	0	0	366	0	122	0	122	772	0	0	2.97e+03	650	0	1.14e+03	0	488	0	0	0	81.3	325	0	40.7	0	1.54e+03	366	1.3e+03	0	529	81.3	0	0	772	81.3	40.7	203	81.3	0	0	163	0	0	0	0	203	163	407	1.14e+03	122	0	0	0	0	0	0	81.3	0	40.7	1.83e+03	0	244	81.3	0	2.03e+03	81.3	0	81.3	203	0	0	40.7	40.7	0	1.26e+03	0	0	732	40.7	285	0	0	244	0	0	244	732	0	163	0	366	163	285	0	0	366	40.7	0	772	0	0	163	40.7	81.3	0	0	610	0	122	203	610	0	0	0	0	0	81.3	813	81.3	81.3	40.7	569	0	163	0	366	366	0	40.7	0	1.06e+03	366	447	0	0	0	81.3	163	0	40.7	0	894	935	0	366	366	0	0	122	0	40.7	0	935	325	122	0	935	40.7	976	40.7	40.7	0	0	203	0	81.3	285	163	0	0	40.7	0	488	0	0	407	122	1.3e+03	122	0	366	81.3	0	163	0	244	0	0	40.7	1.02e+03	0	0	40.7	122	0	0	163	0	325	203	0	0	0	244	407	40.7	0	244	0	163	0	0	2.15e+03	0	81.3	325	40.7	0	772	0	40.7	40.7	0	0	0	81.3	407	81.3	0	203	0	81.3	0	40.7	0	81.3	0	163	0	163	0	813	0	0	0	0	0	0	0	163	0	0	0	163	0	0	1.5e+03	488	40.7	366	0	81.3	0	0	0	0	1.71e+03	122	610	366	163	447	0	0	0	0	163	0	1.34e+03	203	0	0	244	40.7	488	40.7	894	40.7	203	0	691	0	0	0	650	407	40.7	0	0	407	0	366	0	40.7	244	0	203	0	0	0	0	0	81.3	0	40.7	1.06e+03	0	366	0	203	285	285	81.3	0	122	1.22e+03	122	203	0	0	122	122	0	447	40.7	325	0	163	122	285	163	0	0	0	81.3	0	0	529	407	0	0	163	122	0	285	40.7	529	0	40.7	0	81.3	81.3	163	0	0	163	163	0	163	40.7	122	40.7	40.7	0	0	122	894	447	40.7	0	0	244	122	0	0	0	0	569	366	0	366	40.7	285	81.3	81.3	0	813	0	203	203	0	203	366	0	203	447	0	488	0	0	0	0	488	0	1.02e+03	0	325	0	0	650	0	0	40.7	0	772	407	0	40.7	0	0	0	0	1.06e+03	0	1.02e+03	0	0	976	0	0	2.2e+03	40.7	0	40.7	203	244	0	1.18e+03	569	1.54e+03	0	0	0	610	0	203	40.7	203	0	244	0	0	203	0	0	0	81.3	0	40.7	610	732	0	976	0	0	0	0	40.7	2.11e+03	0	0	0	122	0	40.7	854	81.3	40.7	0	0	0	0	0	203	0	40.7	0	0	122	122	122	1.02e+03	0	0	610	40.7	0	0	0	0	0	285	0	0	285	0	0	447	691	0	40.7	529	0	0	0	610	40.7	40.7	0	0	40.7	0	447	40.7	0	0	447	40.7	163	163	0	0	244	0	40.7	0	488	0	0	0	1.67e+03	40.7	81.3	0	203	0	81.3	2.48e+03	0	122	610	529	0	529	0	0	610	0	0	40.7	0	122	0	569	0	0	0	0	0	0	1.26e+03	0	0	813	122	0	366	407	0	122	0	0	0	285	0	244	0	0	0	1.34e+03	610	285	1.02e+03	81.3	0	0	81.3	691	813	81.3	40.7	0	0	122	0	0	0	0	0	40.7	81.3	447	1.22e+03	0	0	122	0	0	0	0	0	0	244	244	0	122	122	0	569	0	0	610	0	691	0	0	0	0	0	0	0	447	0	0	529	0	325	407	325	0	407	40.7	0	0	0	0	691	0	407	366	0	0	40.7	40.7	529	163	0	0	244	0	0	122	0	40.7	203	0	0	569	0	0	0	488	163	0	0	0	0	0	0	0	447	650	40.7	81.3	0	529	0	0	0	529	40.7	0	854	854	0	0	163	40.7	0	854	0	81.3	935	40.7	0	0	40.7	0	0	610	0	285	40.7	0	1.02e+03	0	0	81.3	772	366	0	0	285	122	0	122	0	163	0	285	40.7	122	1.95e+03	610	447	0	0	0	407	203	0	244	366	0	0	40.7	854	0	81.3	0	0	40.7	0	0	0	0	0	163	0	40.7	163	854	0	81.3	813	40.7	0	0	0	40.7	40.7	203	40.7	488	0	488	772	122	0	0	0	0	0	610	40.7	122	0	569	0	0	0	0	81.3	0	0	244	163	0	0	0	0	1.54e+03	0	0	0	122	40.7	40.7	163	0	0	407	0	1.1e+03	0	81.3	244	40.7	0	0	40.7	529	0	244	488	0	488	0	0	0	2.15e+03	81.3	0	691	0	1.59e+03	0	40.7	0	40.7	163	203	0	569	0	163	203	1.14e+03	0	0	0	285	0	447	0	81.3	0	0	40.7	0	122	0	81.3	0	40.7	0	0	0	0	0	0	40.7	285	0	976	325	0	0	40.7	610	81.3	0	122	0	122	0	1.71e+03	0	0	935	81.3	203	163	122	0	0	0	447	163	40.7	163	0	81.3	0	0	0	0	0	203	81.3	325	122	407	0	81.3	610	0	0	0	1.42e+03	0	40.7	285	1.1e+03	447	0	0	0	732	935	0	122	0	325	0	40.7	0	0	163	0	732	285	0	0	40.7	81.3	325	40.7	0	0	122	0	1.26e+03	0	122	0	163	772	650	0	0	0	40.7	40.7	244	610	0	0	407	81.3	691	0	163	0	0	0	0	203	81.3	854	40.7	0	0	650	0	163	0	0	122	569	488	0	0	0	0	0	203	0	0	0	407	0	0	40.7	0	244	0	0	0	0	0	40.7	81.3	40.7	0	81.3	40.7	40.7	0	203	285	40.7	0	40.7	0	0	81.3	285	1.1e+03	81.3	163	732	122	488	0	0	0	40.7	0	854	40.7	0	163	203	488	0	732	0	0	0	0	935	40.7	0	40.7	0	0	0	0	1.75e+03	0	40.7	0	0	40.7	0	1.63e+03	529	122	0	732	0	1.5e+03	0	0	244	0	0	0	40.7	40.7	366	0	813	0	0	203	40.7	0	0	0	0	203	0	0	0	40.7	0	40.7	407	447	0	1.38e+03	0	0	0	1.54e+03	0	407	447	244	0	0	0	732	0	40.7	81.3	40.7	366	0	325	122	40.7	0	0	0	0	285	0	122	0	0	569	163	0	488	894	0	81.3	0	81.3	976	0	366	0	0	203	0	0	569	1.3e+03	122	40.7	813	0	0	0	0	0	325	203	0	81.3	0	0	40.7	650	0	40.7	40.7	0	1.14e+03	0	0	0	325	122	0	0	0	0	0	40.7	366	0	407	0	122	0	0	0	0	0	285	650	0	732	0	0	569	0	0	0	0	0	1.02e+03	325	0	40.7	1.79e+03	0	40.7	0	0	447	407	40.7	0	0	40.7	813	81.3	0	0	0	81.3	1.02e+03	203	0	0	0	0	0	0	0	0	0	285	0	0	366	40.7	244	81.3	0	0	122	0	0	0	0	894	81.3	0	81.3	0	0	488	0	0	1.22e+03	0	0	122	0	0	0	0	0	0	40.7	0	0	650	40.7	0	0	0	0	0	0	163	0	81.3	40.7	0	0	0	163	40.7	0	0	0	0	163	0	40.7	650	0	0	407	40.7	0	0	0	0	0	0	0	325	0	0	1.34e+03	40.7	0	40.7	407	122	0	1.75e+03	0	0	163	40.7	0	40.7	244	0	81.3	0	0	325	0	163	732	0	0	40.7	0	0	0	0	1.18e+03	366	0	244	1.67e+03	81.3	0	0	0	285	0	40.7	0	894	81.3	1.1e+03	813	0	0	529	0	0	407	0	40.7	40.7	0	488	0	40.7	0	0	0	122	0	0	0	1.38e+03	0	0	203	0	203	0	0	1.02e+03	0	40.7	0	0	0	407	163	203	0	0	0	650	1.63e+03	0	0	163	40.7	0	0	0	40.7	325	0	40.7	203	40.7	81.3	0	40.7	447	81.3	0	894	0	1.02e+03	1.22e+03	203	122	285	0	0	0	0	0	40.7	0	447	40.7	40.7	0	40.7	0	0	0	650	244	0	0	40.7	40.7	40.7	0	0	0	203	0	0	1.26e+03	0	1.18e+03	0	163	0	40.7	0	0	163	325	81.3	0	0	0	0	0	0	122	0	0	0	650	40.7	569	81.3	122	0	40.7	0	0	1.02e+03	0	0	81.3	0	40.7	0	0	366	40.7	40.7	0	447	244	0	203	163	0	0	0	0	0	40.7	0	163	0	81.3	0	203	0	0	40.7	0	0	0	244	0	0	650	0	0	203	0	40.7	0	0	0	732	1.02e+03	1.71e+03	0	0	0	40.7	0	0	0	0	0	0	569	203	0	203	40.7	122	40.7	0	772	122	0	610	0	0	81.3	0	0	569	0	285	40.7	0	0	0	0	122	0	0	0	81.3	0	0	244	569	0	0	0	0	40.7	0	0	0	40.7	122	0	1.1e+03	0	163	0	854	0	122	0	529	0	0	0	163	0	0	0	0	1.63e+03	122	569	0	0	0	40.7	0	0	0	0	976	40.7	0	0	325	0	81.3	0	0	0	122	0	691	0	1.1e+03	0	407	40.7	163	0	0	0	854	0	244	1.42e+03	0	0	0	0	40.7	0	0	40.7	81.3	0	650	163	0	0	0	0	0	81.3	2.64e+03	0	0	203	163	244	0	0	40.7	0	40.7	0	0	0	203	122	81.3	3.05e+03	1.46e+03	40.7	407	40.7	40.7	0	285	813	0	0	0	81.3	0	0	40.7	0	163	0	0	0	0	0	407	40.7	0	0	0	244	40.7	1.02e+03	163	285	0	0	203	0	0	0	0	407	0	0	0	0	325	163	610	1.26e+03	854	40.7	0	0	244	691	163	40.7	0	325	40.7	122	0	325	0	40.7	163	81.3	81.3	285	40.7	1.91e+03	0	1.67e+03	81.3	447	81.3	0	0	0	122	0	203	0	0	0	488	40.7	40.7	203	0	0	1.3e+03	0	81.3	1.1e+03	0	0	0	1.34e+03	0	0	40.7	81.3	40.7	0	0	366	407	0	40.7	0	0	0	122	0	1.34e+03	40.7	0	0	0	40.7	0	122	40.7	244	163	122	0	40.7	650	447	366	0	81.3	0	122	0	0	1.42e+03	0	0	325	40.7	0	407	0	0	0	81.3	1.02e+03	488	0	203	0	0	0	0	40.7	935	0	447	0	244	325	0	0	407	0	407	81.3	81.3	407	0	610	0	0	0	0	0	0	0	0	81.3	0	0	40.7	1.26e+03	40.7	0	0	0	0	0	529	1.22e+03	40.7	0	40.7	81.3	0	163	0	0	0	122	163	40.7	0	1.34e+03	0	81.3	0	163	0	0	0	1.99e+03	40.7	122	0	0	325	0	0	0	732	40.7	0	447	0	325	40.7	407	0	122	81.3	203	0	81.3	0	0	447	285	40.7	40.7	163	81.3	0	1.46e+03	0	0	40.7	0	0	0	81.3	285	40.7	0	0	0	407	0	40.7	0	0	691	407	0	285	1.75e+03	40.7	0	0	40.7	244	0	0	447	0	0	772	0	0	40.7	0	894	0	122	0	0	325	0	894	0	650	407	0	0	0	0	0	163	244	285	0	122	0	0	0	935	0	0	81.3	0	1.02e+03	650	0	40.7	366	40.7	0	0	0	0	0	0	0	0	203	0	0	0	0	0	0	0	0	325	0	0	0	1.14e+03	40.7	610	0	0	732	0	0	81.3	325	0	0	0	81.3	0	203	0	854	447	0	0	1.46e+03	0	0	40.7	0	0	325	203	0	0	0	0	691	610	1.02e+03	0	203	122	0	0	0	0	407	40.7	81.3	40.7	976	0	0	325	122	0	447	0	122	650	0	0	366	0	0	488	0	81.3	0	407	163	0	0	40.7	81.3	0	732	0	81.3	40.7	0	0	0	325	0	122	0	0	40.7	0	0	2.36e+03	285	0	40.7	0	81.3	0	732	0	529	0	81.3	0	0	0	894	122	0	894	1.14e+03	122	529	0	0	81.3	40.7	0	0	203	0	0	0	0	0	0	40.7	0	81.3	325	0	81.3	1.34e+03	0	0	0	0	122	0	0	0	0	0	0	0	529	0	40.7	0	0	0	0	0	407	0	569	0	0	40.7	203	122	0	203	0	0	163	40.7	0	122	81.3	0	0	610	40.7	0	163	732	122	0	81.3	40.7	122	40.7	203	0	0	0	0	0	0	203	0	203	0	732	0	488	0	732	0	0	0	40.7	0	0	0	203	40.7	0	1.3e+03	0	0	0	0	122	0	366	40.7	325	163	0	0	40.7	325	0	0	40.7	0	122	2.28e+03	0	40.7	0	0	0	0	163	0	0	488	0	40.7	366	81.3	122	0	0	0	0	447	122	0	488	0	0	407	0	244	0	40.7	0	0	0	0	163	0	81.3	0	0	691	0	0	40.7	0	0	691	0	0	0	122	0	1.79e+03	0	0	40.7	0	0	325	122	203	2.28e+03	0	0	0	488	0	0	81.3	0	40.7	40.7	40.7	122	650	0	163	854	81.3	203	0	0	0	40.7	163	40.7	0	40.7	0	529	325	488	0	2.93e+03	0	0	0	0	0	163	2.36e+03	203	0	0	285	0	0	935	40.7	0	0	0	0	0	0	81.3	0	0	0	407	203	0	0	0	81.3	40.7	650	0	0	81.3	0	0	0	407	0	40.7	81.3	529	854	81.3	0	0	0	163	0	0	40.7	81.3	0	0	0	0	40.7	81.3	325	0	0	1.14e+03	0	0	0	0	529	854	1.1e+03	1.26e+03	0	0	0	0	0	0	0	0	447	732	81.3	366	122	0	1.26e+03	40.7	1.22e+03	203	0	163	0	40.7	244	40.7	1.87e+03	0	0	0	0	610	0	244	40.7	0	0	244	772	40.7	0	0	0	0	0	40.7	0	0	0	325	40.7	0	325	203	0	0	813	244	122	0	0	40.7	0	122	0	0	0	0	0	0	0	0	569	0	0	40.7	0	40.7	569	203	0	122	0	0	122	0	203	40.7	0	0	366	81.3	0	0	163	976	0	0	40.7	0	163	0	650	122	244	0	0	0	1.54e+03	0	0	447	0	0	1.54e+03	0	0	81.3	81.3	0	0	203	0	1.06e+03	0	0	122	447	40.7	40.7	529	0	0	122	0	81.3	0	163	0	81.3	0	1.02e+03	0	0	0	81.3	0	0	81.3	0	81.3	0	81.3	0	0	0	40.7	203	325	0	1.42e+03	0	366	0	0	0	0	122	529	0	569	0	40.7	122	0	0	0	40.7	0	0	0	0	0	0	976	488	0	0	0	81.3	0	0	1.38e+03	0	813	0	0	285	325	0	0	0	0	488	0	244	0	163	0	0	40.7	0	569	122	0	0	488	81.3	894	407	40.7	40.7	0	81.3	0	0	285	81.3	81.3	0	0	0	0	0	894	0	0	0	0	122	0	0	0	81.3	529	0	488	0	325	0	0	1.38e+03	0	203	0	0	0	285	366	0	0	203	0	122	894	0	0	0	0	0	163	366	0	0	0	0	0	0	163	0	163	0	0	81.3	0	0	0	40.7	40.7	40.7	203	0	0	0	1.67e+03	0	0	0	0	0	0	0	0	244	0	0	122	163	0	0	610	81.3	650	0	0	0	0	0	0	81.3	0	366	40.7	0	0	40.7	285	0	81.3	244	0	81.3	163	0	40.7	0	0	40.7	0	244	0	0	854	0	0	366	0	163	81.3	40.7	1.1e+03	0	0	0	244	0	40.7	0	366	691	285	0	0	0	40.7	0	854	0	0	163	1.91e+03	40.7	81.3	0	488	0	0	0	40.7	0	0	366	610	0	0	0	0	163	203	0	40.7	0	0	40.7	0	122	40.7	0	0	40.7	0	0	366	0	0	285	0	0	285	0	81.3	0	0	0	40.7	81.3	0	0	732	40.7	0	0	285	122	40.7	285	0	366	40.7	569	0	163	0	0	244	0	40.7	0	407	0	0	366	0	0	0	0	0	40.7	0	40.7	0	0	0	40.7	0	650	813	122	244	0	854	0	40.7	0	0	0	163	772	0	40.7	0	0	0	610	0	81.3	894	81.3	0	1.59e+03	650	0	0	0	0	0	0	81.3	0	0	0	40.7	610	0	0	0	122	0	0	407	0	0	0	0	366	0	0	0	81.3	0	0	40.7	0	0	0	894	0	0	0	0	0	0	407	0	1.3e+03	40.7	0	0	0	0	0	163	0	0	0	1.34e+03	203	0	0	285	81.3	81.3	0	0	40.7	0	0	81.3	0	0	772	0	0	0	81.3	0	894	122	0	81.3	0	1.22e+03	407	0	0	0	0	163	0	0	772	0	0	81.3	0	0	0	0	0	122	0	0	40.7	0	0	0	0	488	0	0	0	0	0	0	40.7	122	0	81.3	0	691	0	0	407	0	0	81.3	122	285	0	203	81.3	285	40.7	0	40.7	0	163	40.7	0	244	0	203	40.7	163	0	0	0	40.7	366	0	0	0	0	163	0	0	0	325	40.7	163	407	0	0	366	0	0	0	81.3	81.3	0	0	0	772	0	244	0	0	163	40.7	163	0	0	0	0	203	203	285	0	0	407	488	122	122	0	0	0	0	0	0	650	732	0	610	0	0	0	0	0	0	366	0	1.1e+03	0	407	40.7	285	0	0	0	0	325	0	0	40.7	0	40.7	0	203	0	0	0	407	0	0	81.3	0	0	81.3	447	40.7	0	0	40.7	935	0	366	163	203	0	0	0	1.14e+03	0	0	0	0	122	0	0	40.7	813	0	0	0	569	0	0	0	610	0	0	0	122	325	0	0	0	40.7	0	0	0	0	0	0	0	0	40.7	0	244	0	40.7	0	0	0	40.7	0	691	0	40.7	0	854	40.7	0	0	40.7	40.7	244	0	0	0	40.7	0	0	488	0	40.7	0	163	0	0	0	0	0	0	732	0	0	0	0	40.7	0	81.3	0	0	203	0	0	81.3	732	0	244	0	0	0	0	0	0	0	0	40.7	0	81.3	569	0	0	163	0	40.7	1.71e+03	0	0	0	81.3	285	0	0	0	0	569	0	0	122	0	244	0	0	407	0	0	0	81.3	0	325	0	854	0	122	0	122	650	0	81.3	0	285	0	0	0	0	0	0	0	732	0	0	0	0	0	163	935	0	40.7	0	325	0	0	813	0	0	81.3	122	0	285	0	203	0	40.7	0	0	81.3	122	0	163	0	40.7	0	447	0	244	285	976	0	0	0	0	0	203	0	772	40.7	0	1.26e+03	325	40.7	0	0	0	0	0	244	40.7	0	0	203	244	81.3	0	0	40.7	122	0	732	163	163	0	0	0	0	0	81.3	0	0	691	163	0	244	0	81.3	244	203	0	0	0	2.28e+03	569	0	0	0	894	163	0	0	81.3	0	0	0	0	0	40.7	203	40.7	1.46e+03	163	0	0	0	0	0	0	0	0	488	0	0	203	0	0	285	0	0	0	40.7	0	0	0	122	163	0	0	0	0	0	163	0	0	0	285	40.7	0	203	0	163	0	0	40.7	40.7	81.3	935	610	40.7	772	81.3	0	0	0	0	0	0	0	447	0	447	81.3	0	0	0	203	0	447	0	0	163	0	0	0	0	0	81.3	0	122	122	0	203	325	0	0	0	0	40.7	0	40.7	0	40.7	0	529	285	813	0	0	0	40.7	0	0	325	0	81.3	81.3	0	407	40.7	285	122	0	447	0	0	0	0	0	0	0	40.7	0	0	122	0	0	0	0	650	0	0	163	0	285	0	203	0	0	0	0	0	40.7	0	40.7	0	81.3	0	0	0	0	0	0	285	40.7	0	0	0	0	163	0	81.3	0	976	40.7	813	0	40.7	122	0	0	0	40.7	0	0	0	1.02e+03	0	40.7	0	0	0	40.7	81.3	0	0	0	0	0	0	610	0	0	0	0	0	163	163	0	40.7	0	0	0	40.7	0	40.7	325	325	0	122	40.7	122	0	447	285	0	285	0	0	0	0	244	81.3	0	0	0	81.3	0	0	407	40.7	0	0	0	40.7	163	0	0	203	0	285	244	0	81.3	0	81.3	0	122	81.3	0	203	407	0	244	366	0	0	0	0	0	0	40.7	0	40.7	0	0	81.3	0	0	447	203	894	0	244	0	0	40.7	122	40.7	0	0	0	407	447
COAD_tumor	0	1.52e+03	0	736	1.43e+03	0	0	0	598	0	0	0	0	0	0	0	46	0	0	138	0	184	0	0	0	0	0	276	1.89e+03	0	0	0	1.06e+03	46	0	92	0	1.79e+03	3.31e+03	0	0	0	0	690	0	0	0	0	1.29e+03	0	46	1.79e+03	0	0	0	0	0	138	1.15e+03	46	92	3.49e+03	414	1.06e+03	828	0	0	782	0	138	0	0	0	46	0	2.48e+03	0	0	690	0	1.01e+03	644	92	0	0	0	92	598	966	0	1.24e+03	1.52e+03	0	0	4.41e+03	46	1.15e+03	46	0	322	0	414	460	506	0	0	0	0	0	0	1.47e+03	0	0	0	1.24e+03	0	1.33e+03	0	782	0	0	1.06e+03	138	46	46	0	46	276	0	138	0	0	874	0	0	368	552	1.52e+03	46	0	0	0	828	0	0	1.33e+03	0	1.43e+03	0	0	230	138	0	1.38e+03	1.98e+03	276	552	552	46	0	460	0	0	1.24e+03	92	0	2.99e+03	1.15e+03	2.39e+03	0	0	0	0	0	0	0	2.02e+03	92	1.61e+03	0	460	46	0	1.66e+03	0	0	0	1.47e+03	138	368	736	276	0	0	0	4.18e+03	0	46	1.33e+03	0	0	552	0	46	0	1.89e+03	2.58e+03	0	0	46	552	460	0	0	2.44e+03	0	0	0	2.39e+03	2.02e+03	0	598	2.16e+03	0	0	644	0	1.66e+03	0	0	0	0	46	0	92	1.66e+03	46	1.43e+03	1.29e+03	0	0	0	1.2e+03	46	46	92	0	828	1.06e+03	1.84e+03	0	0	0	0	0	0	0	0	1.79e+03	966	0	0	0	1.7e+03	0	184	0	0	322	0	966	0	0	1.01e+03	506	46	46	0	0	322	0	0	1.33e+03	0	46	322	0	0	0	2.39e+03	0	1.01e+03	0	460	0	0	506	736	506	0	46	0	92	0	0	0	1.61e+03	0	46	1.79e+03	1.01e+03	0	828	0	0	46	414	1.61e+03	0	46	0	368	46	0	0	0	0	0	0	184	460	46	0	1.2e+03	0	138	0	0	690	0	276	0	0	92	46	0	1.43e+03	0	1.01e+03	0	0	0	0	2.48e+03	414	0	0	0	92	598	0	0	736	0	782	46	322	0	0	782	1.79e+03	0	0	0	0	0	1.79e+03	184	0	46	0	0	0	0	0	46	460	0	0	0	2.12e+03	0	1.66e+03	0	1.66e+03	0	0	736	2.02e+03	368	0	0	0	230	0	0	0	0	0	552	0	0	230	46	0	966	0	0	46	0	0	0	0	0	0	46	1.47e+03	0	0	0	0	0	0	3.31e+03	138	46	0	0	46	46	3.08e+03	0	0	0	0	0	2.16e+03	0	184	46	0	1.75e+03	0	0	92	46	276	0	0	0	782	0	2.12e+03	46	0	552	0	1.56e+03	0	138	0	0	0	0	1.98e+03	0	598	3.08e+03	0	0	0	46	1.06e+03	0	0	0	644	0	1.24e+03	0	920	92	828	2.48e+03	92	1.43e+03	0	414	0	1.2e+03	0	1.33e+03	0	460	0	0	828	0	46	0	1.33e+03	46	1.29e+03	46	1.24e+03	322	0	0	276	0	0	0	46	0	46	2.67e+03	874	0	0	46	138	0	0	0	184	1.24e+03	0	920	0	1.43e+03	0	368	92	138	0	0	0	46	506	1.24e+03	0	184	0	736	46	0	414	1.75e+03	0	46	690	0	46	138	1.47e+03	0	0	0	0	0	2.81e+03	0	0	414	782	0	0	0	0	3.68e+03	0	506	368	0	0	46	0	368	0	0	184	0	0	46	0	138	230	0	782	2.99e+03	0	0	0	736	184	276	0	460	0	92	230	0	0	46	46	598	0	46	0	1.47e+03	0	0	828	460	874	0	0	0	0	0	3.36e+03	46	0	0	0	1.06e+03	0	0	0	0	0	0	230	46	0	0	0	2.02e+03	0	552	0	92	1.1e+03	46	1.7e+03	0	0	92	46	0	368	92	0	1.56e+03	0	2.39e+03	230	0	46	1.75e+03	368	0	0	0	0	0	184	0	46	0	92	0	0	0	0	920	322	828	1.15e+03	0	0	0	0	506	0	0	0	644	0	966	46	920	0	690	0	0	138	46	0	0	0	552	0	0	0	0	46	0	0	46	0	2.25e+03	1.66e+03	598	0	0	0	0	0	0	0	506	0	0	46	0	0	0	874	0	506	3.63e+03	1.06e+03	0	1.24e+03	0	0	1.2e+03	0	0	0	0	1.84e+03	0	46	0	828	2.12e+03	1.33e+03	138	0	46	0	46	46	0	0	644	0	0	0	0	0	598	46	0	0	1.75e+03	0	276	0	184	46	0	0	0	92	0	46	0	0	0	46	920	276	0	0	0	46	46	322	46	0	0	368	0	46	0	1.24e+03	920	0	0	0	0	874	0	0	0	46	1.52e+03	276	0	1.7e+03	0	0	0	138	46	0	0	0	0	1.93e+03	0	0	0	2.35e+03	0	0	0	0	3.26e+03	368	0	1.7e+03	552	0	0	0	0	0	0	2.53e+03	0	46	552	0	0	0	506	644	46	0	1.06e+03	92	0	598	0	1.52e+03	0	0	0	0	782	0	414	138	0	2.67e+03	0	0	0	46	1.24e+03	736	46	1.01e+03	0	2.35e+03	0	0	0	46	0	368	920	0	0	0	46	46	0	46	230	0	0	0	92	0	0	0	46	0	1.29e+03	0	46	2.25e+03	0	0	0	0	644	0	0	0	690	552	0	0	414	322	0	368	46	0	0	0	138	138	46	0	644	184	0	0	0	92	230	0	0	3.31e+03	1.66e+03	0	506	92	0	0	552	460	0	0	0	0	782	0	0	2.21e+03	0	874	46	0	0	0	690	1.29e+03	1.98e+03	0	0	828	0	0	0	0	0	1.33e+03	1.01e+03	0	0	368	230	414	0	184	0	46	1.47e+03	92	184	0	230	0	46	0	0	0	598	1.79e+03	0	184	0	1.84e+03	46	598	46	552	0	0	0	46	0	1.43e+03	0	828	782	0	0	322	460	0	0	184	966	920	0	46	0	0	0	0	230	92	0	920	1.43e+03	874	0	0	0	184	0	46	138	0	0	0	1.7e+03	0	0	0	0	0	0	0	46	230	0	1.24e+03	1.1e+03	0	0	0	0	1.06e+03	322	46	1.2e+03	966	0	0	46	0	0	0	828	1.01e+03	414	92	0	690	644	0	0	0	0	460	0	0	0	552	46	0	0	414	92	138	552	230	0	0	0	0	1.2e+03	46	0	644	0	1.43e+03	0	0	1.1e+03	92	0	0	0	0	0	92	1.38e+03	46	3.08e+03	0	322	0	0	0	0	2.12e+03	138	92	0	0	736	0	0	2.07e+03	0	46	0	0	368	0	0	0	0	1.24e+03	0	138	138	0	0	3.4e+03	0	0	3.95e+03	0	0	644	0	0	368	3.59e+03	0	0	0	690	0	46	644	46	2.62e+03	0	138	46	0	0	0	782	1.29e+03	0	0	0	46	2.3e+03	0	0	690	0	184	92	0	0	0	1.15e+03	0	1.33e+03	46	0	0	460	0	0	460	0	46	0	0	1.61e+03	1.43e+03	1.79e+03	0	0	0	0	0	598	0	0	0	46	0	1.66e+03	1.1e+03	0	0	0	1.47e+03	1.1e+03	276	460	0	46	0	506	46	0	0	0	0	0	0	46	0	690	0	0	92	0	1.7e+03	46	0	460	0	0	322	0	1.2e+03	0	460	0	138	2.21e+03	0	0	0	506	1.38e+03	0	0	690	0	782	230	1.84e+03	0	0	2.3e+03	0	92	460	46	598	0	0	184	0	0	0	276	0	0	138	644	0	0	0	0	0	1.75e+03	0	0	0	0	0	184	46	0	0	46	0	0	0	0	0	1.47e+03	0	0	1.89e+03	46	0	46	0	1.75e+03	0	0	0	0	184	0	1.1e+03	690	0	322	46	1.24e+03	0	46	0	0	782	138	0	46	46	1.33e+03	1.01e+03	0	0	0	460	1.47e+03	0	46	0	0	874	1.47e+03	0	0	0	0	1.2e+03	1.2e+03	1.79e+03	46	0	552	0	184	0	0	368	0	0	0	0	0	2.07e+03	276	0	0	0	2.35e+03	1.84e+03	0	0	92	1.75e+03	0	1.29e+03	138	0	0	644	46	0	0	2.02e+03	0	0	1.66e+03	0	46	0	0	0	322	0	46	2.67e+03	0	0	0	0	1.24e+03	1.01e+03	506	598	0	414	0	46	0	460	0	0	276	46	0	92	1.06e+03	0	46	0	1.33e+03	0	0	460	0	368	0	0	0	644	184	0	0	0	1.56e+03	138	46	0	0	0	0	0	0	0	598	2.44e+03	0	0	0	506	322	0	0	0	46	0	1.47e+03	0	0	0	230	0	506	0	0	276	184	184	0	138	0	0	0	184	0	644	46	0	0	0	0	2.39e+03	0	0	184	0	92	0	1.01e+03	0	0	0	46	874	0	0	920	368	0	0	1.24e+03	46	46	0	0	0	1.29e+03	46	0	0	1.15e+03	0	46	0	0	414	0	0	1.24e+03	184	0	0	0	0	0	690	828	92	0	0	0	552	1.33e+03	0	92	92	828	46	0	0	2.25e+03	0	0	1.52e+03	230	0	0	0	0	92	0	368	1.24e+03	0	0	506	46	46	1.61e+03	0	46	0	0	1.1e+03	0	1.06e+03	0	414	0	0	0	1.7e+03	92	2.9e+03	0	0	0	0	414	1.43e+03	736	92	184	0	506	0	46	0	0	414	138	138	46	0	1.1e+03	0	0	46	690	1.1e+03	0	0	0	0	0	46	0	1.15e+03	506	0	552	0	0	46	1.61e+03	1.06e+03	230	0	322	46	46	690	138	0	46	46	0	322	0	0	46	0	874	46	0	92	0	0	230	322	0	0	0	0	0	0	322	0	0	1.1e+03	0	2.16e+03	0	0	598	506	0	0	0	0	0	46	92	0	0	2.35e+03	46	368	414	46	0	0	552	0	2.12e+03	0	46	0	460	598	46	0	598	1.89e+03	0	0	0	0	0	2.48e+03	46	46	0	0	0	322	138	1.33e+03	0	0	414	0	414	0	644	0	0	2.81e+03	0	0	1.38e+03	0	46	0	0	690	0	782	0	460	92	0	0	0	0	0	736	46	0	1.2e+03	0	644	0	0	184	0	920	0	0	414	138	1.93e+03	552	0	0	828	46	0	2.02e+03	276	0	0	276	276	0	0	2.62e+03	0	0	0	736	0	230	46	184	46	46	0	0	0	276	0	0	690	644	0	2.48e+03	0	0	0	138	874	0	874	0	0	0	1.43e+03	0	1.66e+03	0	0	276	0	460	0	0	230	0	690	0	0	736	0	0	0	0	0	0	1.1e+03	1.29e+03	0	276	46	0	0	0	1.29e+03	0	184	230	230	0	1.1e+03	0	0	0	0	0	0	782	414	0	230	0	0	276	0	46	0	874	0	1.52e+03	0	46	0	0	0	46	184	1.7e+03	0	0	230	184	0	1.47e+03	322	0	0	0	0	0	92	0	0	0	0	0	0	920	0	0	0	690	0	0	690	138	46	782	0	0	0	782	0	0	92	0	230	598	0	0	736	0	0	0	460	0	966	0	276	0	368	46	2.39e+03	46	0	46	0	0	46	368	506	0	920	0	0	0	0	1.66e+03	322	92	0	92	0	0	46	1.15e+03	0	0	0	0	414	0	0	0	966	92	0	184	0	46	0	828	460	0	230	0	46	460	0	460	2.21e+03	1.33e+03	0	0	0	0	276	46	0	0	0	184	1.24e+03	0	1.15e+03	0	0	0	92	828	0	0	0	46	828	414	0	0	0	0	46	552	0	0	138	0	0	92	230	138	0	230	0	0	0	0	0	0	966	46	0	230	138	184	0	1.66e+03	0	0	0	322	46	46	0	46	0	0	0	46	276	322	0	0	230	46	0	0	92	0	0	0	828	1.1e+03	0	1.01e+03	0	46	0	0	0	1.56e+03	0	552	46	0	0	276	460	1.47e+03	0	0	0	2.76e+03	0	598	0	230	506	0	322	138	0	0	552	1.43e+03	0	138	0	92	0	0	0	0	138	230	138	0	184	0	0	184	230	0	0	0	276	1.84e+03	368	0	46	368	0	46	0	0	0	92	0	0	0	138	0	276	184	736	184	138	0	1.06e+03	0	46	92	690	0	598	0	0	368	3.54e+03	0	0	0	460	0	828	0	0	0	0	0	368	0	1.29e+03	46	1.98e+03	0	0	46	0	0	0	184	322	184	598	0	0	0	92	0	138	1.1e+03	0	0	0	2.16e+03	0	0	0	690	2.99e+03	0	0	0	46	0	3.08e+03	46	828	46	0	552	138	0	0	0	0	0	322	322	0	1.01e+03	0	0	368	690	0	0	0	1.1e+03	0	0	0	644	0	0	0	230	1.29e+03	552	0	46	0	1.01e+03	0	0	46	368	0	690	138	0	0	184	0	0	1.1e+03	0	0	0	0	2.16e+03	0	0	0	138	138	1.1e+03	0	0	0	966	0	0	230	0	0	322	0	966	46	0	0	1.1e+03	0	0	0	736	46	0	0	0	138	414	1.38e+03	0	0	276	0	322	2.25e+03	92	0	92	322	46	1.01e+03	46	0	0	46	0	46	0	460	1.29e+03	138	46	0	2.25e+03	0	1.01e+03	0	322	920	0	0	506	0	0	0	0	0	828	1.38e+03	0	506	0	0	460	184	1.01e+03	460	0	0	0	0	0	92	0	782	782	92	0	552	0	0	506	322	276	0	0	0	0	1.89e+03	414	0	0	0	598	0	0	0	0	966	0	414	0	46	0	46	138	0	184	0	322	0	0	0	0	1.61e+03	0	322	0	92	92	46	0	966	1.98e+03	0	0	966	0	552	322	0	0	0	0	46	0	0	0	828	0	92	598	0	0	0	0	138	0	46	92	1.52e+03	0	0	0	92	46	0	0	0	0	1.98e+03	0	46	276	1.1e+03	46	1.01e+03	0	644	46	460	46	0	552	0	46	0	230	0	0	0	1.1e+03	46	276	0	368	0	322	414	0	0	690	0	460	0	0	0	138	1.01e+03	0	552	46	2.02e+03	414	0	0	506	0	0	0	690	0	0	1.06e+03	0	0	0	0	0	552	46	0	1.24e+03	0	0	2.48e+03	0	0	782	966	92	46	46	0	0	322	46	230	0	0	0	0	0	46	0	0	460	230	0	0	46	46	322	1.2e+03	0	230	0	0	1.15e+03	92	0	1.61e+03	46	0	92	184	1.2e+03	0	46	0	598	0	0	414	92	1.06e+03	92	92	0	0	0	230	0	46	0	460	0	0	46	92	0	966	0	920	46	138	0	0	0	0	0	2.21e+03	0	0	0	0	0	552	46	0	0	966	230	0	46	0	92	1.79e+03	0	0	1.43e+03	46	0	0	0	368	92	184	644	46	0	0	552	0	0	46	460	506	184	0	0	0	0	0	0	138	0	46	2.16e+03	92	0	46	0	0	0	0	0	0	0	1.2e+03	0	0	0	0	1.52e+03	0	2.16e+03	0	92	0	0	46	0	0	276	1.06e+03	0	414	276	0	0	276	322	46	0	0	0	552	0	46	1.2e+03	92	368	46	0	276	598	0	736	0	0	874	0	0	506	0	0	0	690	46	0	0	46	368	46	0	2.39e+03	0	0	0	46	0	0	414	0	0	46	736	0	0	0	0	0	368	46	0	322	0	1.2e+03	0	0	0	552	368	0	0	92	0	368	92	92	0	0	0	0	0	1.98e+03	0	46	46	46	0	184	414	552	138	0	0	276	1.29e+03	0	0	0	414	0	1.47e+03	0	276	0	46	46	0	0	966	0	0	92	322	0	46	0	0	184	46	0	736	184	0	1.52e+03	0	0	0	230	644	46	46	46	1.79e+03	46	0	0	46	92	0	0	0	322	0	46	0	0	0	690	0	46	184	0	0	736	828	644	0	460	0	0	414	0	0	46	46	0	0	690	46	184	322	0	0	1.7e+03	46	0	0	46	0	0	276	92	46	0	46	138	0	0	46	0	0	828	1.33e+03	0	46	0	0	92	0	0	1.56e+03	184	92	690	0	0	0	0	368	828	46	92	0	0	598	0	0	0	0	460	0	0	0	2.53e+03	0	552	0	0	184	0	506	184	0	92	46	0	46	92	1.06e+03	0	138	1.06e+03	644	46	0	0	46	0	46	0	276	0	138	0	0	0	782	1.06e+03	92	644	0	276	0	0	46	0	1.24e+03	92	92	0	322	0	92	0	46	0	46	0	46	552	0	0	276	782	0	0	0	506	0	0	0	0	0	46	0	0	874	1.38e+03	0	0	0	0	368	0	46	46	1.06e+03	0	0	0	0	0	1.24e+03	0	0	46	0	0	0	46	0	0	0	46	1.89e+03	0	92	0	0	0	0	368	0	0	0	1.84e+03	0	0	92	0	1.47e+03	0	0	0	0	966	0	230	0	46	874	0	46	0	690	414	0	0	138	184	0	0	1.1e+03	0	138	0	0	2.48e+03	368	0	0	0	0	0	0	0	0	0	46	1.7e+03	0	690	0	322	828	276	0	92	0	46	138	2.35e+03	0	690	0	0	138	92	460	92	46	0	0	782	0	0	46	0	0	0	0	46	0	0	276	0	0	0	0	414	0	0	0	506	46	0	46	92	0	828	0	0	0	0	0	0	230	736	414	1.38e+03	0	0	0	0	460	0	828	46	46	0	1.06e+03	0	46	138	0	0	1.7e+03	1.84e+03	0	2.02e+03	46	0	0	46	0	322	46	0	0	0	0	46	0	460	0	0	0	552	0	0	92	552	230	0	0	230	0	0	0	0	0	230	0	184	46	0	1.24e+03	0	46	0	1.75e+03	0	46	0	2.21e+03	0	460	736	0	0	0	0	0	230	0	184	0	184	0	0	0	0	460	46	0	920	0	0	0	0	2.02e+03	92	0	598	0	0	0	322	92	0	0	46	0	46	0	92	414	0	598	0	0	92	46	322	0	322	506	0	0	0	46	46	0	46	46	0	322	276	1.29e+03	0	92	46	0	0	92	736	368	1.56e+03	0	0	0	0	0	138	0	0	552	0	0	0	0	0	0	0	46	368	1.01e+03	0	0	138	0	230	0	1.43e+03	230	276	0	0	46	0	322	92	0	0	0	460	0	736	0	230	46	46	46	0	644	0	322	1.52e+03	138	46	92	138	184	0	1.24e+03	552	0	1.43e+03	46	0	0	46	0	0	460	0	0	0	46	0	368	0	368	368	0	644	138	0	0	414	276	230	0	0	0	0	0	0	0	0	0	0	230	736	1.56e+03	0	0	230	138	1.06e+03	368	0	92	46	0	0	0	736	0	0	0	644	0	0	0	46	0	0	0	0	184	0	0	0	874	0	46	0	0	1.43e+03	0	0	322	0	1.06e+03	0	0	644	0	0	0	0	0	0	0	1.84e+03	920	0	92	138	0	1.2e+03	92	460	46	230	0	46	0	0	92	0	46	230	46	0	184	552	92	46	0	0	0	782	506	0	0	0	0	0	46	460	46	0	0	0	1.24e+03	0	0	0	920	1.38e+03	46	0	230	460	0	0	0	0	0	0	0	0	0	0	0	0	690	598	0	1.2e+03	0	46	0	0	0	0	184	276	0	46	1.75e+03	0	0	0	0	0	1.47e+03	0	0	1.79e+03	0	0	1.84e+03	0	1.7e+03	92	552	138	0	184	0	0	0	0	230	644	92	966	0	0	0	414	0	276	322	0	0	0	92	0	0	0	184	46	1.01e+03	0	0	414	0	92	46	0	0	0	0	0	0	322	46	92	644	0	368	0	0	598	138	46	138	0	46	0	92	46	0	322	736	0	0	2.25e+03	46	230	782	0	460	0	0	0	46	276	0	46	0	1.7e+03	368	690	0	644	184	0	322	1.56e+03	230	0	46	0	0	92	368	184	0	0	0	0	138	184	1.7e+03	0	46	0	0	0	598	0	138	0	0	874	0	460	1.24e+03	0	644	0	0	0	322	0	0	0	138	0	1.33e+03	0	46	460	0	46	0	46	414	0	46	276	1.06e+03	0	46	0	138	0	0	0	0	644	0	0	782	0	92	920	0	0	0	0	506	0	92	506	460	0	0	0	0	0	0	138	230	46	0	690	0	460	46	46	46	0	0	0	1.7e+03	92	736	0	0	0	138	92	46	0	0	1.15e+03	460	0	230	966	184	0	322	0	0	0	644	92	138	0	1.43e+03	0	1.29e+03	0	230	0	0	276	0	0	0	0	0	46	0	0	230	0	0	460	0	92	138	0	828	0	0	230	92	414	46	0	46	1.1e+03	0	0	0	230	0	0	460	0	276	552	0	0	0	276	644	46	0	184	0	0	0	0	1.56e+03	46	0	322	0	92	92	46	0	92	0	0	0	230	92	0	0	598	0	644	92	184	0	368	0	0	0	92	0	506	0	0	0	0	0	0	0	46	0	0	0	184	0	0	2.02e+03	460	0	276	0	184	0	0	46	0	2.35e+03	0	736	920	0	506	552	0	0	0	1.7e+03	0	1.89e+03	46	0	0	0	92	414	0	598	92	46	0	690	0	0	0	322	0	0	0	0	368	0	0	0	0	0	46	0	138	0	0	46	0	230	0	0	782	0	0	0	184	92	1.61e+03	138	92	138	1.2e+03	552	414	46	0	184	230	230	460	0	368	0	0	184	92	138	0	46	0	0	0	0	828	184	0	0	92	0	0	92	0	690	0	0	0	414	368	322	0	0	184	0	0	184	230	184	552	46	0	0	230	0	0	0	0	0	0	184	0	0	0	0	0	414	46	690	0	736	0	184	552	368	0	414	3.17e+03	0	46	276	0	46	644	0	184	0	0	0	0	828	0	874	0	138	46	0	2.44e+03	0	0	0	0	1.2e+03	92	0	0	0	0	46	0	46	138	690	0	0	782	0	0	2.9e+03	0	0	0	0	0	0	1.98e+03	598	1.61e+03	0	0	0	0	0	92	0	782	0	0	0	0	230	0	0	0	0	0	0	322	1.33e+03	0	276	0	0	0	0	0	3.54e+03	0	0	0	414	0	0	0	46	138	138	0	0	0	0	598	920	0	0	0	322	0	0	2.76e+03	0	0	1.93e+03	46	0	0	0	0	0	414	0	0	0	0	0	736	1.15e+03	0	0	230	0	46	138	0	0	0	46	46	46	0	368	0	0	0	46	0	644	368	0	368	276	0	0	0	460	0	0	0	1.66e+03	0	46	0	0	0	46	2.02e+03	0	46	598	92	0	322	0	0	276	0	46	0	0	138	0	506	0	0	0	0	46	0	368	0	0	552	0	0	0	598	0	92	0	0	0	138	0	276	0	0	46	1.52e+03	184	368	1.24e+03	0	0	0	92	46	1.1e+03	0	92	0	0	92	46	0	0	0	0	46	0	0	782	46	0	0	0	0	0	0	0	0	92	0	138	230	0	0	460	0	230	920	0	828	0	92	0	0	0	0	184	138	0	644	1.89e+03	0	0	414	0	0	414	0	0	0	230	0	1.52e+03	0	322	322	0	0	644	0	92	230	0	0	92	0	46	0	0	0	92	0	0	598	0	0	0	184	368	0	0	0	0	0	0	46	0	414	460	138	0	368	46	0	0	46	0	0	1.06e+03	0	138	0	92	46	0	1.33e+03	0	0	552	0	0	0	0	0	0	414	0	966	92	0	0	0	0	0	460	0	0	0	138	46	0	0	0	92	0	690	0	0	92	0	460	0	0	0	414	46	0	0	138	0	0	0	1.06e+03	0	46	0	0	0	0	0	0	0	0	644	0	0	276	1.75e+03	0	0	828	0	46	0	184	0	0	368	0	828	0	0	1.06e+03	0	0	46	0	0	0	138	46	92	0	0	0	0	0	0	184	0	0	414	184	0	0	0	0	552	0	0	0	322	0	0	46	0	46	46	0	460	0	138	0	0	46	0	0	1.29e+03	0	460	46	46	598	46	0	0	184	46	0	1.2e+03	0	1.15e+03	0	46	92	184	230	598	0	644	0	552	184	1.29e+03	0	46	0	92	46	368	46	276	0	0	644	0	322	0	92	0	46	46	0	0	0	0	0	92	598	0	1.75e+03	46	138	0	46	414	0	0	46	0	414	0	552	0	0	0	0	276	414	460	0	46	0	368	230	0	552	0	0	0	0	0	0	0	46	0	46	0	322	0	0	598	0	0	92	1.38e+03	0	46	0	1.93e+03	322	0	0	0	1.1e+03	1.15e+03	0	184	92	184	322	0	46	0	0	0	782	0	0	0	0	0	46	0	0	0	46	0	1.06e+03	0	0	0	0	138	1.01e+03	46	0	0	0	92	138	138	0	46	46	0	1.43e+03	0	46	0	0	0	0	184	46	736	184	0	0	1.01e+03	966	46	0	0	0	230	322	322	0	0	0	46	1.29e+03	0	46	0	966	0	0	0	0	276	0	0	0	0	0	0	0	0	0	0	0	0	0	322	0	0	0	0	138	0	322	828	1.61e+03	0	184	46	0	230	0	46	0	92	0	46	0	0	184	322	138	0	1.1e+03	0	644	0	0	552	0	0	0	46	0	0	0	828	0	0	0	0	0	0	138	460	46	0	1.47e+03	46	46	0	0	46	0	0	0	46	0	1.01e+03	0	736	0	0	414	0	0	0	0	0	0	0	0	0	0	0	0	230	368	0	2.16e+03	46	0	46	2.07e+03	0	322	0	0	0	0	0	276	46	0	0	0	966	0	368	0	92	92	0	0	0	0	0	276	230	0	276	0	0	92	460	0	0	0	0	1.52e+03	0	414	0	0	644	0	0	414	414	46	0	46	0	46	0	0	0	644	0	46	184	46	0	0	644	0	0	92	0	92	0	0	0	0	276	0	0	0	184	0	0	46	46	322	0	414	0	0	46	0	0	0	230	46	552	0	0	138	92	0	0	0	0	460	1.61e+03	0	0	1.75e+03	0	0	46	0	782	0	46	0	46	0	0	46	0	0	230	184	460	414	0	46	0	46	0	0	0	0	0	276	0	0	184	0	276	184	0	322	92	0	0	0	0	1.52e+03	1.2e+03	0	0	46	0	368	0	0	1.61e+03	46	0	0	0	46	46	46	0	0	0	0	46	644	0	0	46	0	0	0	0	966	0	184	46	0	0	0	46	138	46	0	0	644	92	0	46	782	690	0	322	0	0	0	0	0	0	0	0	0	0	0	966	230	0	0	644	92	0	276	46	0	690	0	46	598	644	0	46	0	0	184	0	138	1.29e+03	0	0	92	46	184	414	0	782	0	46	506	782	0	46	46	46	138	0	0	0	966	92	92	1.56e+03	0	0	92	0	276	92	0	138	0	0	0	0	0	0	0	0	0	0	0	0	1.89e+03	0	92	0	46	736	0	0	506	0	0	0	0	46	184	184	552	0	0	0	966	2.76e+03	46	0	184	0	138	0	0	0	184	0	0	138	0	0	0	322	322	690	0	1.2e+03	0	782	1.43e+03	782	230	230	0	0	0	92	0	276	0	920	874	0	0	0	0	0	0	1.06e+03	368	0	46	506	0	0	0	0	0	322	0	0	1.79e+03	46	1.2e+03	0	0	0	0	0	0	46	138	138	0	0	0	0	0	0	0	736	0	0	1.01e+03	0	1.2e+03	0	184	0	46	0	0	1.52e+03	0	0	736	46	230	0	0	0	0	0	0	828	138	0	0	138	0	0	0	0	138	46	0	0	0	0	0	138	0	92	0	0	0	0	92	0	0	1.06e+03	46	0	0	0	0	0	0	0	276	0	2.07e+03	0	0	0	138	276	46	368	0	46	0	276	0	0	506	46	0	0	0	690	0	0	828	0	0	0	0	0	1.15e+03	0	506	92	0	1.06e+03	0	0	46	184	0	0	230	0	92	46	368	0	0	0	322	0	0	0	0	92	276	0	138	0	138	92	460	0	552	0	0	184	0	0	322	0	0	0	0	1.56e+03	0	92	0	0	0	0	0	0	0	0	0	0	46	0	230	0	368	0	0	0	46	230	368	46	1.33e+03	0	414	0	92	0	0	0	644	138	828	1.75e+03	0	0	0	0	322	0	0	0	0	0	1.33e+03	0	0	0	0	0	46	138	3.04e+03	0	0	0	322	0	46	0	0	0	230	0	0	0	0	0	92	0	1.61e+03	138	46	0	0	0	368	690	0	46	46	184	0	0	0	0	46	0	0	0	0	0	230	0	0	0	0	0	0	644	138	966	0	0	230	0	0	0	0	322	0	92	0	0	0	0	966	1.33e+03	0	0	46	46	0	966	230	0	0	138	0	0	0	828	0	0	0	92	0	184	46	2.35e+03	0	414	0	230	0	138	0	0	138	0	230	0	0	0	184	0	92	46	0	0	184	0	138	874	0	0	0	782	0	0	0	0	0	0	0	690	506	0	0	0	0	0	46	0	46	0	0	368	0	0	46	598	0	0	276	0	0	0	138	368	46	0	0	0	0	0	0	1.56e+03	0	0	276	46	0	0	0	0	0	46	1.89e+03	0	0	0	0	0	0	0	0	0	0	0	92	1.66e+03	92	0	0	506	46	92	0	92	368	0	184	0	0	0	0	46	0	0	184	0	0	0	0	1.75e+03	0	0	0	0	0	0	230	2.44e+03	0	0	46	184	0	46	0	0	0	0	230	0	0	1.47e+03	0	690	0	322	46	0	0	2.94e+03	0	460	0	0	230	46	0	0	46	46	0	46	0	230	92	46	0	0	0	46	0	0	46	0	184	322	46	0	0	0	0	3.08e+03	0	0	0	0	0	0	138	552	0	92	0	0	322	0	0	0	0	506	0	0	0	598	460	0	92	0	0	0	230	230	0	0	368	0	0	0	0	736	0	230	0	0	230	0	138	0	506	920	0	0	0	0	0	0	322	368	0	92	0	0	0	368	0	0	0	0	46	690	0	46	92	0	0	0	0	46	0	0	0	0	0	0	0	46	874	0	46	0	0	368	0	1.06e+03	368	1.7e+03	0	920	138	0	138	0	0	0	598	0	0	0	0	0	0	0	460	966	0	0	966	0	46	0	0	0	184	920	0	0	46	0	0	0	828	0	598	322	0	0	46	0	92	0	0	0	598	0	0	598	0	0	46	0	322	184	230	0	230	0	552	92	0	0	46	0	46	0	0	0	0	0	276	0	46	0	92	0	0	368	0	0	0	46	0	0	0	3.68e+03	0	0	0	0	0	0	460	0	874	46	0	0	0	0	1.01e+03	92	0	138	0	0	460	0	0	0	46	0	0	0	46	0	782	0	0	0	0	0	782	0	0	92	1.61e+03	0	0	0	230	46	0	0	0	0	0	46	0	644	92	46	0	0	0	0	0	46	0	0	0	552	0	0	0	0	506	0	0	0	138	0	0	46	0	138	0	0	0	0	1.61e+03	0	0	874	46	0	46	0	0	0	0	0	0	0	414	874	0	0	138	0	0	0	138	0	0	0	46	0	0	0	92	46	0	92	0	46	0	0	46	92	92	0	46	276	0	276	0	506	0	414	0	0	0	368	0	0	0	0	46	184	46	0	0	230	0	0	322	0	552	46	0	0	0	598	0	0	230	0	0	0	0	138	0	0	0	46	0	0	460	0	0	0	0	782	0	0	0	0	0	2.02e+03	46	0	46	414	0	46	0	0	46	0	0	276	138	736	1.98e+03	0	0	0	598	0	0	184	0	460	0	0	46	874	0	184	276	0	0	0	0	0	0	0	46	0	0	0	0	0	92	0	644	0	0	184	0	0	0	2.44e+03	0	0	0	0	138	46	736	0	0	0	0	46	46	0	0	0	0	0	276	92	0	92	0	0	0	644	0	46	0	0	0	0	92	0	0	138	46	0	368	0	0	0	0	0	0	0	0	0	0	0	46	0	46	92	0	0	414	0	0	0	0	598	966	92	184	0	0	0	0	0	0	0	0	276	0	0	0	736	0	690	46	138	598	0	322	0	0	736	0	1.75e+03	0	0	0	46	1.01e+03	0	138	0	0	0	230	1.2e+03	0	0	0	0	0	0	138	736	0	0	506	0	0	230	184	0	46	782	184	92	0	0	0	0	184	0	0	0	0	414	0	0	0	368	0	0	0	46	0	184	0	0	230	46	0	0	0	184	0	0	0	276	414	92	138	690	506	0	46	92	184	322	92	276	184	276	0	0	0	966	0	0	460	0	0	1.06e+03	0	0	0	0	46	0	506	0	0	736	0	46	966	0	0	0	0	0	322	0	92	138	46	0	0	0	0	0	0	0	0	46	0	230	0	0	0	92	0	0	0	0	598	368	0	460	0	0	0	0	0	0	0	1.24e+03	0	0	0	0	0	0	46	0	0	0	0	0	46	46	0	598	46	0	0	0	46	0	0	322	0	782	0	0	1.1e+03	598	0	0	0	736	782	0	0	0	46	0	0	0	0	414	0	0	0	368	0	552	0	0	0	0	0	644	0	2.25e+03	322	0	0	0	46	92	0	460	46	230	0	0	322	0	0	0	0	1.52e+03	92	1.06e+03	0	0	184	0	1.43e+03	0	46	0	0	0	184	46	0	0	138	0	230	1.2e+03	0	0	0	0	0	138	92	0	46	138	0	0	0	184	0	138	0	0	0	0	0	0	0	0	0	92	0	0	0	782	0	0	0	0	46	0	0	46	138	0	0	46	92	0	0	598	0	230	92	0	0	0	0	0	46	0	0	0	0	0	0	0	0	0	138	0	506	414	46	0	0	46	0	0	0	0	0	828	0	0	0	0	0	0	46	2.07e+03	0	0	0	1.75e+03	0	46	0	782	92	46	0	0	0	46	0	46	0	0	552	1.47e+03	0	46	0	1.15e+03	0	0	0	0	0	0	0	1.66e+03	0	46	0	0	92	138	0	0	0	0	0	46	138	0	0	184	0	46	0	0	46	0	0	0	0	414	0	46	0	0	0	46	0	0	0	598	0	0	46	230	0	0	46	0	828	0	92	0	92	0	0	46	0	782	0	414	0	0	1.24e+03	0	0	0	0	0	0	0	0	0	0	0	46	0	184	1.43e+03	46	460	0	920	0	0	0	0	0	368	0	0	0	0	0	0	184	46	0	920	138	0	1.52e+03	736	46	0	0	0	0	0	46	0	0	0	0	368	0	0	0	184	46	0	92	0	0	0	0	552	0	0	0	138	0	0	92	46	0	0	1.06e+03	0	138	92	0	0	0	0	46	506	0	0	0	0	0	0	0	0	92	0	1.47e+03	368	0	0	46	184	0	0	0	230	0	92	46	0	0	276	0	0	0	0	46	736	0	0	138	0	552	460	0	0	0	0	506	230	0	46	184	0	46	0	0	0	0	46	138	0	0	0	0	0	46	0	506	0	138	0	138	0	0	0	92	0	92	46	138	0	0	184	0	0	0	184	552	0	0	736	46	0	0	0	0	92	92	0	138	0	0	0	368	0	0	0	46	506	0	0	0	0	0	0	0	0	874	0	368	414	0	0	92	0	0	46	46	1.47e+03	0	0	0	276	0	276	0	0	46	0	46	92	46	0	0	0	0	414	46	0	276	0	0	184	0	0	0	0	46	0	644	0	0	828	0	0	0	0	138	0	276	0	552	46	1.01e+03	0	184	46	0	0	0	414	0	46	0	0	0	0	92	0	46	0	690	0	0	0	0	46	46	460	0	0	0	0	138	0	368	322	46	368	0	0	1.84e+03	46	0	0	0	92	0	0	0	92	414	46	0	1.47e+03	46	46	0	690	46	46	0	138	966	0	0	0	0	0	0	0	0	0	0	0	276	0	0	0	0	0	0	0	0	0	0	690	0	0	0	414	46	0	0	0	0	368	0	184	0	0	0	0	0	276	0	0	230	0	0	0	0	0	0	1.24e+03	0	0	0	0	690	0	0	0	0	0	0	0	92	598	0	0	0	0	0	0	0	0	0	0	0	0	46	276	0	0	322	0	46	2.76e+03	0	0	46	230	368	0	0	0	0	0	0	0	414	138	46	184	0	0	0	0	0	0	0	138	0	184	0	92	0	46	644	0	0	0	92	0	0	0	0	0	46	0	920	184	0	92	230	0	184	966	0	0	0	92	0	0	1.15e+03	0	46	0	92	0	0	0	92	920	0	0	0	0	46	0	92	92	0	0	690	46	460	230	782	46	0	0	92	0	0	0	92	0	0	874	46	0	0	0	46	0	0	276	322	0	0	276	414	92	0	0	0	0	0	0	184	184	46	46	0	0	0	46	0	0	920	0	0	92	0	184	322	230	0	0	0	276	414	0	0	0	874	414	0	0	0	0	0	0	0	0	138	0	0	1.38e+03	230	0	46	0	0	0	46	0	0	1.01e+03	0	0	92	46	0	230	0	276	0	92	0	0	0	0	138	0	0	46	0	0	230	0	46	0	368	0	0	46	0	0	0	0	0	0	0	782	920	0	1.24e+03	46	0	0	0	46	0	0	46	92	0	276	184	0	0	0	276	0	46	0	0	46	0	0	0	0	0	46	0	322	690	0	184	0	0	0	0	46	46	0	92	0	0	0	92	414	1.38e+03	0	0	0	0	0	0	0	0	138	0	0	0	0	46	184	0	92	0	0	0	46	0	0	138	0	46	276	0	0	0	0	0	0	46	138	506	0	782	0	230	46	92	46	0	0	0	0	0	0	46	0	46	0	46	0	0	0	0	184	0	0	0	0	0	0	0	1.47e+03	0	874	414	0	0	0	0	0	0	0	0	0	736	0	0	0	0	46	0	0	0	0	0	0	0	0	1.1e+03	92	0	690	0	0	230	0	0	92	0	0	0	0	0	92	598	138	0	322	46	230	0	966	966	0	276	0	0	0	0	0	0	0	0	0	0	0	0	460	46	0	0	0	0	184	0	230	322	0	0	46	46	46	0	0	0	0	0	0	322	138	92	276	828	0	0	0	0	0	0	92	0	46	0	0	138	0	0	322	506	1.56e+03	0	184	0	0	0	46	0	0	0	0	736	552
COAD_tumor	0	1.15e+03	0	413	0	91.7	0	138	550	0	0	0	0	688	229	550	45.9	413	0	0	45.9	642	45.9	0	688	0	0	91.7	45.9	0	45.9	0	872	45.9	0	1.51e+03	367	505	229	45.9	229	0	0	413	0	45.9	45.9	0	596	45.9	0	688	0	0	0	45.9	0	183	780	183	0	1.7e+03	183	229	550	459	0	138	0	321	0	0	0	183	0	872	0	0	183	45.9	596	138	0	0	0	0	91.7	459	459	183	550	734	45.9	505	1.7e+03	0	138	0	0	413	0	183	183	505	1.24e+03	0	0	0	0	0	1.33e+03	138	0	0	1.1e+03	183	1.19e+03	0	275	275	0	1.06e+03	0	0	183	0	0	275	45.9	45.9	0	45.9	45.9	0	0	229	183	91.7	0	0	138	0	275	0	183	1.1e+03	0	826	45.9	0	138	0	45.9	826	4.08e+03	688	1.28e+03	963	45.9	0	1.33e+03	0	138	505	183	0	1.28e+03	642	3.81e+03	229	45.9	0	0	0	0	0	3.58e+03	0	1.19e+03	229	642	0	45.9	367	0	0	0	917	550	45.9	0	0	0	0	45.9	0	0	0	413	0	0	229	0	0	0	45.9	0	91.7	45.9	734	0	0	0	0	1.61e+03	0	0	0	963	45.9	0	1.01e+03	1.19e+03	138	275	734	0	917	0	505	0	0	0	45.9	229	459	91.7	505	0	0	0	138	91.7	642	0	275	0	688	550	275	91.7	0	0	138	0	229	183	688	367	505	0	0	183	275	0	0	0	183	0	0	688	0	45.9	321	642	688	0	0	0	0	0	0	275	0	45.9	459	0	0	0	0	45.9	229	138	505	0	321	642	550	321	0	0	0	321	0	0	0	872	45.9	0	734	91.7	0	826	138	321	0	275	917	45.9	183	0	229	0	0	229	0	183	0	0	275	45.9	45.9	0	1.15e+03	0	229	0	0	0	0	0	0	138	91.7	45.9	0	0	917	275	0	0	0	91.7	275	45.9	0	0	0	0	183	0	0	321	0	963	0	0	138	0	183	0	0	1.1e+03	138	0	91.7	1.24e+03	0	275	321	0	0	872	0	45.9	0	321	0	0	0	2.25e+03	0	1.65e+03	0	459	0	0	505	0	367	0	0	0	0	0	0	459	0	229	183	0	138	0	1.42e+03	0	413	0	0	45.9	321	0	45.9	0	0	229	0	183	0	0	0	0	0	0	2.02e+03	229	183	0	0	0	0	183	91.7	0	45.9	0	138	91.7	0	0	275	183	367	45.9	45.9	91.7	0	321	0	0	0	0	0	1.01e+03	688	0	734	0	45.9	0	367	0	0	0	0	0	642	0	0	0	0	0	0	0	0	45.9	0	413	0	505	0	505	45.9	550	0	0	917	0	0	0	734	0	1.15e+03	0	229	0	0	275	0	0	0	91.7	0	780	0	321	138	367	0	138	91.7	0	45.9	45.9	0	596	459	138	0	0	0	0	0	45.9	0	0	0	0	183	45.9	45.9	505	505	229	459	0	0	0	0	413	91.7	0	91.7	0	275	0	183	45.9	642	0	0	91.7	0	91.7	229	0	0	0	0	91.7	0	0	0	0	229	138	0	0	0	0	1.28e+03	0	550	596	413	0	0	0	596	0	229	229	0	0	321	0	138	0	0	596	0	0	138	0	45.9	0	734	0	91.7	183	0	275	91.7	0	0	0	1.1e+03	0	0	0	367	91.7	0	1.06e+03	229	780	45.9	45.9	0	0	0	1.47e+03	0	0	45.9	0	917	0	0	0	0	45.9	0	0	138	0	229	45.9	229	459	275	0	45.9	826	138	550	0	0	0	0	229	413	91.7	0	321	0	0	229	0	0	963	0	183	229	0	0	0	91.7	0	550	0	0	0	0	138	0	459	0	963	1.24e+03	0	0	0	0	91.7	229	0	0	780	0	183	0	0	0	183	91.7	0	229	0	0	0	0	45.9	0	45.9	0	0	0	0	91.7	138	91.7	0	505	91.7	0	183	91.7	0	0	0	91.7	505	0	0	0	0	0	0	0	0	183	1.38e+03	505	0	1.01e+03	0	0	183	91.7	45.9	0	0	688	45.9	183	0	275	642	1.06e+03	917	0	45.9	0	45.9	0	45.9	0	688	0	413	275	0	0	596	45.9	459	0	91.7	0	138	367	413	45.9	138	45.9	0	459	45.9	0	183	0	0	321	0	138	0	596	0	45.9	1.33e+03	1.19e+03	0	459	0	229	0	91.7	0	275	872	0	0	0	0	1.06e+03	45.9	0	0	0	917	0	0	413	0	45.9	321	0	45.9	0	0	0	0	0	0	91.7	0	0	0	0	780	0	0	367	321	183	0	0	0	0	45.9	0	45.9	0	91.7	0	0	0	138	0	183	0	0	0	138	0	0	963	0	45.9	0	45.9	0	0	275	45.9	275	45.9	45.9	45.9	0	0	0	45.9	1.01e+03	45.9	45.9	0	596	0	45.9	0	0	0	0	459	229	45.9	45.9	0	45.9	0	45.9	45.9	45.9	0	0	0	0	0	0	0	45.9	0	688	0	0	1.06e+03	0	138	0	0	45.9	0	0	0	229	413	91.7	0	367	91.7	0	45.9	45.9	0	275	0	45.9	91.7	0	138	138	0	91.7	229	0	183	91.7	0	0	2.29e+03	2.48e+03	0	0	275	0	138	321	0	0	0	138	0	183	0	0	596	0	413	275	91.7	0	0	367	642	1.74e+03	45.9	45.9	45.9	91.7	321	91.7	0	0	872	917	0	321	0	138	91.7	0	138	229	0	45.9	0	138	0	138	0	0	0	0	0	0	138	0	91.7	45.9	826	0	2.29e+03	0	459	45.9	45.9	0	0	0	826	138	550	91.7	91.7	734	45.9	0	0	0	45.9	183	505	0	0	0	0	0	45.9	321	367	0	1.06e+03	0	45.9	0	0	138	0	45.9	0	0	138	0	367	963	0	0	0	91.7	0	0	0	0	0	0	459	0	459	0	0	1.93e+03	413	91.7	0	1.1e+03	1.83e+03	91.7	0	0	183	0	0	367	183	0	138	45.9	0	826	0	229	0	0	413	0	0	0	45.9	0	0	0	45.9	183	0	91.7	91.7	138	0	0	0	505	1.61e+03	0	734	0	229	0	0	0	0	0	138	0	0	138	138	734	45.9	1.51e+03	0	0	0	0	91.7	0	642	0	0	0	459	596	0	0	550	0	45.9	0	0	138	0	91.7	183	0	275	0	275	0	0	183	1.93e+03	0	0	1.7e+03	0	138	550	0	0	0	2.57e+03	45.9	0	138	45.9	0	0	321	0	872	45.9	138	0	0	596	0	688	321	0	183	0	91.7	2.48e+03	0	0	459	0	45.9	183	0	0	0	872	0	45.9	321	0	0	229	0	0	826	45.9	45.9	45.9	0	1.47e+03	872	2.52e+03	0	138	0	0	91.7	688	0	91.7	45.9	0	45.9	1.51e+03	91.7	0	0	0	1.01e+03	459	0	91.7	0	0	0	321	229	0	0	91.7	45.9	91.7	0	0	0	0	275	0	0	0	367	183	0	183	229	0	505	0	0	0	0	0	0	2.16e+03	0	0	0	91.7	780	0	0	963	91.7	550	0	1.15e+03	183	275	917	229	872	45.9	0	183	0	45.9	0	0	0	45.9	0	0	0	0	0	0	0	0	45.9	0	183	0	45.9	0	0	45.9	0	0	0	0	0	0	138	45.9	45.9	0	780	0	0	917	321	0	0	91.7	1.01e+03	0	0	0	45.9	0	0	0	0	0	183	45.9	183	91.7	0	0	45.9	367	45.9	0	0	45.9	0	45.9	229	550	0	138	917	0	45.9	0	0	505	872	45.9	0	0	0	505	688	0	0	0	459	138	45.9	229	91.7	917	0	0	0	45.9	91.7	183	0	91.7	0	0	0	872	0	0	138	0	0	0	275	45.9	91.7	0	229	0	0	917	0	0	91.7	0	0	0	0	0	0	45.9	0	1.65e+03	45.9	0	0	45.9	459	413	229	138	0	138	45.9	0	45.9	0	45.9	0	413	0	45.9	275	1.61e+03	0	0	0	138	138	45.9	596	0	688	0	0	505	229	138	0	0	0	0	0	0	45.9	0	0	642	0	0	0	0	1.33e+03	0	138	0	91.7	1.56e+03	0	0	0	0	505	0	0	0	0	0	183	0	0	0	138	91.7	0	0	91.7	0	0	0	459	0	642	0	0	0	91.7	0	1.47e+03	0	0	0	0	0	0	45.9	0	0	0	45.9	229	0	0	0	0	0	45.9	45.9	0	275	138	0	45.9	459	45.9	0	0	780	0	0	45.9	826	1.01e+03	138	550	0	183	0	45.9	0	0	45.9	1.51e+03	183	45.9	45.9	0	45.9	229	1.1e+03	0	0	0	459	0	0	0	413	367	0	45.9	780	0	183	0	0	0	0	229	642	0	0	0	0	0	367	0	0	91.7	229	275	45.9	91.7	0	45.9	0	138	0	1.15e+03	413	550	413	45.9	0	0	413	1.01e+03	872	0	459	0	275	0	0	45.9	0	505	0	734	0	45.9	596	0	0	45.9	0	459	0	0	0	0	0	0	0	367	917	0	0	0	0	0	0	229	321	0	91.7	0	0	642	321	0	642	0	0	45.9	459	0	0	45.9	688	688	0	0	0	0	321	688	45.9	367	0	0	0	138	91.7	0	0	0	91.7	1.47e+03	0	0	0	0	0	0	0	826	183	45.9	138	0	0	1.01e+03	0	183	45.9	0	229	0	0	0	0	0	91.7	275	550	321	0	0	91.7	1.06e+03	505	0	0	91.7	0	1.1e+03	0	0	0	0	0	183	0	45.9	0	459	45.9	45.9	91.7	0	642	0	0	826	0	0	963	0	0	0	0	91.7	0	229	0	229	0	0	0	0	0	45.9	321	0	0	642	229	459	0	0	229	0	1.19e+03	0	0	688	0	183	275	0	0	688	0	0	1.38e+03	0	45.9	0	45.9	138	413	0	1.61e+03	0	138	0	0	45.9	91.7	0	183	459	0	0	91.7	459	183	0	45.9	1.28e+03	459	0	1.28e+03	45.9	0	0	229	0	0	367	0	0	45.9	275	0	1.1e+03	45.9	138	183	0	367	0	45.9	0	0	45.9	0	0	0	0	0	0	0	0	0	1.38e+03	780	138	91.7	0	0	45.9	0	826	0	138	45.9	413	91.7	963	0	0	45.9	0	0	0	0	229	0	0	45.9	138	0	45.9	138	0	0	0	91.7	91.7	0	0	0	0	0	0	1.15e+03	45.9	0	45.9	321	0	45.9	321	0	45.9	91.7	0	45.9	229	459	0	0	0	0	0	138	0	0	0	1.06e+03	0	45.9	275	91.7	183	1.19e+03	45.9	0	0	413	0	0	183	0	0	917	0	0	0	183	0	0	138	45.9	367	45.9	229	0	0	596	45.9	45.9	0	0	0	45.9	0	138	321	0	688	91.7	0	45.9	0	1.1e+03	321	91.7	0	0	45.9	0	642	0	0	0	0	0	321	229	0	45.9	1.38e+03	45.9	229	0	275	0	229	734	0	0	138	0	0	229	0	183	413	459	45.9	45.9	45.9	0	413	45.9	183	45.9	0	229	780	91.7	0	0	0	138	275	734	0	0	0	0	688	45.9	0	0	550	45.9	0	1.15e+03	0	0	0	0	0	0	826	183	45.9	229	0	0	0	91.7	0	0	183	0	0	45.9	45.9	91.7	45.9	780	0	0	963	45.9	688	0	183	0	0	183	45.9	0	45.9	0	0	0	183	45.9	0	0	45.9	0	0	0	183	505	0	963	0	0	0	0	45.9	596	321	275	229	138	0	0	0	688	0	229	0	1.61e+03	0	138	0	0	229	45.9	321	0	0	0	0	183	0	0	0	0	0	0	0	183	0	0	0	0	138	0	0	413	275	0	0	0	0	1.15e+03	0	0	91.7	1.01e+03	45.9	0	0	0	45.9	138	183	0	0	321	0	0	413	0	0	229	45.9	0	0	0	0	321	0	138	0	0	413	0	0	45.9	0	91.7	0	45.9	45.9	0	0	0	45.9	0	0	1.38e+03	0	917	91.7	459	0	275	0	0	0	413	0	275	45.9	91.7	0	91.7	0	183	229	45.9	0	0	1.06e+03	0	0	45.9	183	0	505	0	0	0	275	2.34e+03	0	1.06e+03	0	0	0	0	45.9	0	0	138	0	45.9	45.9	138	367	0	0	321	183	917	0	0	138	0	45.9	0	45.9	45.9	0	0	413	321	229	229	0	183	0	0	0	0	91.7	45.9	91.7	0	0	0	0	0	0	688	0	0	0	0	1.56e+03	0	0	0	0	505	91.7	45.9	0	91.7	1.06e+03	0	0	367	0	0	229	0	183	0	0	0	826	0	0	0	91.7	0	0	0	0	321	0	780	0	0	0	0	229	917	0	0	0	45.9	0	1.06e+03	183	0	45.9	0	0	183	0	1.51e+03	367	459	45.9	45.9	596	0	413	0	0	550	91.7	0	91.7	0	0	0	45.9	0	367	596	0	45.9	45.9	0	138	0	0	0	45.9	0	0	0	183	0	0	1.1e+03	321	0	0	780	0	0	0	45.9	413	275	0	0	0	367	0	0	91.7	0	183	0	0	0	0	459	0	183	45.9	0	0	0	413	0	183	138	229	0	0	45.9	0	505	0	0	138	367	0	0	0	183	0	0	0	275	0	459	0	0	0	0	0	0	0	0	0	321	0	45.9	459	0	0	229	91.7	229	0	0	0	1.01e+03	0	138	0	0	0	0	0	0	321	138	0	0	229	963	0	734	0	91.7	45.9	321	91.7	91.7	138	45.9	0	0	321	0	0	0	459	91.7	0	0	45.9	0	413	183	0	0	138	0	229	45.9	275	0	91.7	1.15e+03	0	138	0	1.06e+03	45.9	0	0	459	0	0	0	183	138	0	1.01e+03	0	183	91.7	0	0	183	229	0	138	0	0	734	0	0	321	963	138	0	0	0	183	275	45.9	275	91.7	0	0	0	0	0	0	45.9	321	91.7	0	0	0	91.7	0	780	0	91.7	0	0	229	91.7	0	1.7e+03	0	0	0	138	1.33e+03	0	0	45.9	183	0	0	413	91.7	45.9	0	138	45.9	459	45.9	0	0	138	0	459	0	0	45.9	413	45.9	459	0	413	229	1.24e+03	0	688	0	91.7	91.7	367	0	0	45.9	0	0	505	0	0	0	596	321	0	0	229	183	45.9	0	0	1.1e+03	275	0	0	138	183	0	0	0	0	0	138	321	0	0	0	367	91.7	0	0	0	138	0	45.9	45.9	0	0	0	1.15e+03	0	91.7	367	0	0	0	0	0	0	0	505	688	0	0	0	1.88e+03	0	1.74e+03	0	0	0	45.9	505	0	45.9	138	0	0	183	91.7	0	0	91.7	0	138	0	45.9	45.9	229	45.9	229	1.65e+03	91.7	45.9	0	0	413	0	0	688	0	45.9	505	45.9	45.9	0	0	229	45.9	596	505	0	0	45.9	0	91.7	0	91.7	0	0	0	0	0	0	0	0	0	183	229	0	0	45.9	0	45.9	0	0	0	91.7	0	459	0	0	0	413	321	91.7	138	275	0	138	45.9	45.9	367	0	0	0	0	1.19e+03	138	367	45.9	0	0	183	0	91.7	963	45.9	0	91.7	45.9	0	0	0	0	0	505	0	0	0	1.01e+03	91.7	0	0	459	459	0	0	229	0	183	0	0	0	0	0	0	91.7	183	872	45.9	0	0	91.7	780	91.7	0	45.9	0	0	138	0	0	0	0	0	0	0	0	91.7	0	0	45.9	505	0	45.9	0	0	0	275	413	138	0	0	0	0	183	780	0	0	45.9	0	45.9	505	45.9	0	780	0	45.9	413	0	459	45.9	45.9	0	0	0	0	0	0	505	91.7	45.9	91.7	0	0	0	688	917	459	413	45.9	0	45.9	45.9	0	505	0	0	138	0	45.9	0	0	0	45.9	45.9	45.9	45.9	0	0	0	0	0	0	321	0	0	0	688	45.9	91.7	0	45.9	0	0	0	183	0	0	91.7	0	0	0	688	0	0	642	45.9	780	91.7	0	45.9	0	45.9	0	413	275	229	0	0	91.7	229	688	0	0	91.7	0	0	0	45.9	0	45.9	0	45.9	0	138	0	0	0	0	0	45.9	0	45.9	550	45.9	0	550	550	0	0	0	734	45.9	0	91.7	0	0	45.9	138	0	183	413	0	45.9	0	138	138	0	183	0	183	0	91.7	91.7	91.7	0	780	45.9	1.42e+03	91.7	0	0	0	321	45.9	0	0	229	1.06e+03	0	505	0	0	0	45.9	367	0	0	0	138	0	0	45.9	0	183	0	0	0	0	138	45.9	229	45.9	0	550	0	505	0	734	459	229	0	91.7	45.9	45.9	0	0	0	229	0	0	367	596	0	91.7	0	91.7	0	0	0	0	0	229	1.7e+03	0	275	0	413	1.01e+03	275	0	505	0	91.7	321	183	0	229	0	0	0	45.9	229	45.9	138	0	0	0	0	0	0	0	45.9	0	0	0	45.9	45.9	138	45.9	0	0	0	183	0	0	45.9	0	229	0	367	0	183	45.9	0	0	0	0	0	0	0	229	734	275	0	91.7	0	0	321	0	505	0	0	0	183	0	0	229	45.9	0	872	183	0	1.74e+03	0	0	0	0	0	780	45.9	0	91.7	0	0	0	0	321	45.9	0	45.9	872	0	0	183	91.7	45.9	0	0	138	0	0	0	0	0	45.9	0	45.9	0	0	1.28e+03	45.9	91.7	0	1.65e+03	0	0	0	505	0	275	505	45.9	0	0	0	0	0	0	0	0	138	0	91.7	0	0	91.7	45.9	0	1.15e+03	138	0	0	45.9	459	0	0	275	0	138	0	550	0	0	0	0	0	0	0	0	413	0	1.15e+03	0	45.9	229	183	321	45.9	0	0	0	0	45.9	0	0	0	0	0	45.9	321	413	413	0	0	0	0	459	45.9	183	0	229	91.7	0	0	0	0	275	138	45.9	45.9	0	0	45.9	0	0	0	0	0	459	1.51e+03	0	91.7	138	0	0	0	0	321	780	183	0	0	0	0	91.7	91.7	0	0	367	0	826	0	138	0	0	0	0	459	0	596	0	91.7	45.9	91.7	0	45.9	0	138	0	45.9	826	0	0	0	91.7	183	0	183	0	0	0	138	0	45.9	275	0	275	0	91.7	0	0	0	138	0	91.7	45.9	0	0	0	229	2.71e+03	459	0	0	45.9	229	275	0	0	0	91.7	138	688	45.9	0	0	0	0	0	0	138	45.9	0	45.9	0	45.9	0	0	0	0	0	0	0	0	505	0	45.9	917	0	0	0	0	872	45.9	45.9	275	0	0	0	229	505	0	0	0	0	0	0	0	688	275	183	45.9	0	91.7	734	0	459	45.9	45.9	0	0	45.9	0	183	367	0	229	45.9	0	45.9	275	45.9	275	0	0	0	45.9	138	0	0	0	45.9	0	138	0	91.7	0	0	138	688	45.9	0	0	229	138	0	91.7	275	321	91.7	0	91.7	91.7	872	0	91.7	0	0	0	0	642	45.9	275	0	505	0	138	45.9	0	0	0	45.9	0	45.9	0	917	0	0	0	0	183	229	0	0	550	0	0	91.7	0	1.06e+03	0	91.7	91.7	45.9	0	0	0	138	0	138	0	45.9	138	91.7	45.9	0	45.9	0	505	321	45.9	0	45.9	91.7	0	0	0	138	0	642	0	0	642	0	505	91.7	0	0	0	0	0	0	138	826	91.7	688	91.7	45.9	91.7	138	138	45.9	45.9	0	0	0	780	0	0	45.9	0	0	0	45.9	2.66e+03	734	0	0	0	596	0	0	91.7	0	138	0	0	0	0	321	275	45.9	0	138	0	550	45.9	91.7	0	0	0	45.9	138	413	229	275	0	0	0	367	229	1.28e+03	91.7	0	45.9	0	0	138	0	0	0	0	321	0	275	229	0	0	229	45.9	0	183	0	0	0	642	0	688	0	0	0	0	138	0	0	0	91.7	0	275	596	0	0	0	91.7	91.7	0	0	0	459	0	0	229	45.9	0	1.15e+03	0	0	0	0	183	0	45.9	91.7	91.7	0	0	0	0	0	0	0	138	138	45.9	367	0	229	229	321	0	0	91.7	0	0	45.9	275	0	0	91.7	183	138	0	0	0	45.9	229	0	138	826	45.9	0	183	0	0	45.9	917	45.9	0	0	1.06e+03	91.7	688	0	0	0	91.7	91.7	45.9	0	0	0	91.7	0	0	91.7	229	45.9	0	138	0	734	229	45.9	780	550	0	0	138	0	0	91.7	91.7	138	91.7	0	0	0	0	0	91.7	0	0	0	0	45.9	91.7	138	45.9	0	0	138	183	0	0	0	1.01e+03	0	0	183	91.7	0	0	413	0	0	0	0	0	183	0	45.9	0	45.9	91.7	91.7	0	275	0	413	0	0	0	0	0	0	0	0	0	321	0	0	0	45.9	0	45.9	183	275	45.9	0	734	0	183	183	0	229	1.74e+03	0	183	0	1.15e+03	0	229	45.9	550	0	45.9	0	0	0	688	0	780	91.7	0	0	0	275	138	45.9	0	0	0	91.7	1.01e+03	0	0	0	0	321	0	0	0	138	0	91.7	0	0	0	0	91.7	138	0	45.9	0	0	45.9	0	0	780	0	0	0	505	321	0	0	0	0	550	0	91.7	45.9	0	0	0	0	183	0	45.9	0	780	45.9	138	91.7	0	0	0	734	0	0	321	0	0	0	45.9	0	0	0	0	229	0	45.9	45.9	183	0	0	0	0	91.7	183	0	45.9	0	91.7	91.7	229	45.9	0	138	0	45.9	91.7	0	0	229	275	0	45.9	0	0	413	91.7	1.15e+03	642	45.9	229	183	0	0	183	0	45.9	780	0	0	459	45.9	91.7	459	0	45.9	229	0	0	0	321	0	367	45.9	45.9	0	0	642	0	0	0	0	367	367	0	550	138	0	0	0	0	0	642	0	0	780	0	0	917	0	0	0	45.9	229	0	459	275	826	0	0	0	0	0	0	45.9	45.9	0	917	91.7	0	45.9	0	91.7	0	45.9	0	0	963	413	0	0	45.9	0	0	0	0	642	45.9	0	0	183	275	0	596	45.9	275	0	45.9	0	45.9	45.9	0	1.56e+03	91.7	0	45.9	183	0	138	1.42e+03	0	0	550	0	0	91.7	0	183	0	0	0	45.9	550	0	0	0	550	0	0	91.7	0	0	0	550	0	0	0	0	45.9	0	138	91.7	0	872	0	0	596	550	45.9	0	275	0	0	0	0	0	183	0	1.42e+03	0	0	45.9	45.9	0	0	91.7	45.9	0	321	367	0	0	0	45.9	963	0	0	367	0	0	0	0	0	0	0	0	91.7	0	1.56e+03	0	0	1.15e+03	0	0	0	413	0	367	0	138	0	229	0	0	0	138	0	1.01e+03	91.7	0	734	91.7	0	0	275	321	321	0	0	0	0	91.7	0	0	0	0	0	0	0	275	413	0	0	45.9	0	0	0	229	0	0	138	45.9	0	275	0	0	0	0	45.9	367	0	138	0	0	642	0	91.7	505	0	550	0	45.9	367	0	550	596	0	0	183	91.7	0	45.9	0	91.7	0	0	138	0	0	45.9	0	0	642	183	0	0	505	91.7	0	138	0	0	0	0	183	1.38e+03	0	0	0	275	91.7	0	0	138	0	183	0	138	0	0	229	45.9	138	91.7	45.9	0	45.9	275	0	0	0	229	0	0	45.9	45.9	45.9	734	0	0	505	0	0	0	0	91.7	0	459	0	0	91.7	0	91.7	0	0	0	275	0	45.9	0	91.7	0	0	0	0	91.7	0	138	0	45.9	0	91.7	45.9	0	229	0	0	91.7	0	0	91.7	0	0	45.9	0	0	45.9	0	229	459	0	0	0	0	596	91.7	0	45.9	0	642	0	321	138	0	0	0	0	45.9	91.7	138	0	91.7	229	0	0	0	0	0	0	0	0	45.9	138	275	0	45.9	0	0	0	45.9	45.9	45.9	0	229	229	0	91.7	91.7	45.9	229	0	0	45.9	0	0	0	45.9	0	0	0	0	780	0	183	0	0	0	0	0	183	0	183	0	0	459	550	91.7	0	0	275	0	91.7	0	138	45.9	0	0	0	45.9	0	0	780	505	183	91.7	367	0	91.7	229	0	0	45.9	0	229	45.9	0	0	0	45.9	0	0	0	0	459	0	45.9	0	45.9	0	45.9	138	0	138	1.42e+03	0	0	0	45.9	505	0	0	0	229	0	45.9	0	413	0	0	0	229	0	0	0	0	229	872	91.7	275	0	0	0	0	0	0	0	45.9	0	91.7	45.9	91.7	0	45.9	45.9	0	0	0	0	0	45.9	45.9	0	91.7	0	0	183	91.7	413	0	321	91.7	0	0	0	0	0	0	0	459	0	0	229	0	91.7	0	91.7	45.9	0	183	0	872	0	0	0	45.9	596	229	0	0	0	0	0	0	0	0	0	45.9	0	826	0	138	0	91.7	0	0	91.7	45.9	505	0	0	0	138	367	321	0	0	0	321	321	138	138	0	0	0	0	0	45.9	0	459	45.9	91.7	45.9	0	642	0	0	0	0	0	0	0	0	275	0	0	45.9	0	275	0	0	0	0	0	0	459	321	0	0	505	0	183	138	45.9	0	0	0	0	0	0	0	45.9	275	0	0	734	0	0	0	0	596	0	45.9	0	0	0	0	138	917	0	0	0	0	91.7	45.9	183	275	45.9	0	0	0	0	0	0	138	0	45.9	0	0	45.9	872	0	0	0	45.9	91.7	91.7	0	0	321	0	1.28e+03	45.9	0	0	0	91.7	0	91.7	45.9	0	826	0	0	0	45.9	91.7	45.9	0	0	0	0	0	91.7	0	45.9	0	0	550	183	183	138	275	0	0	0	45.9	0	0	91.7	0	0	367	0	45.9	0	138	0	45.9	0	0	0	0	275	0	45.9	413	0	0	826	642	45.9	183	91.7	0	0	0	0	0	138	0	0	91.7	45.9	91.7	0	780	0	0	183	0	596	0	0	0	321	229	0	45.9	0	413	0	0	0	0	91.7	0	0	0	0	45.9	138	0	0	183	0	596	45.9	0	0	91.7	0	0	275	0	1.15e+03	91.7	0	45.9	413	0	0	0	0	275	45.9	45.9	0	0	45.9	872	0	0	0	0	45.9	367	0	0	0	0	91.7	0	0	0	0	0	0	0	0	321	0	321	91.7	45.9	0	0	0	0	45.9	0	1.28e+03	505	0	0	0	0	45.9	0	0	688	275	0	45.9	321	0	0	229	0	0	0	0	91.7	321	0	0	183	0	138	0	183	459	0	183	0	0	0	45.9	0	0	91.7	0	0	91.7	0	45.9	138	413	321	0	0	0	0	0	0	0	91.7	0	0	183	91.7	0	45.9	183	0	0	275	229	0	0	45.9	0	183	0	0	138	275	0	0	0	0	138	0	91.7	642	0	0	0	275	45.9	138	0	138	91.7	0	688	1.79e+03	0	0	0	505	321	45.9	229	0	872	91.7	1.06e+03	0	138	0	596	0	229	138	0	183	0	0	0	0	0	0	0	0	91.7	45.9	0	91.7	780	0	1.06e+03	45.9	0	275	91.7	0	0	0	0	0	0	183	0	183	321	0	0	0	596	505	45.9	0	229	0	229	0	0	0	321	138	0	0	0	1.1e+03	0	0	45.9	183	0	596	0	505	183	0	0	0	0	45.9	0	0	0	0	45.9	367	413	0	0	0	0	0	0	45.9	91.7	0	0	780	0	0	0	0	0	229	0	0	45.9	0	275	0	0	0	0	0	0	45.9	367	0	0	0	0	0	45.9	0	0	413	0	0	917	0	550	45.9	321	0	0	0	0	596	0	45.9	45.9	229	45.9	0	0	138	0	0	91.7	826	550	0	229	275	0	0	0	0	45.9	45.9	91.7	183	0	0	0	0	0	45.9	0	138	0	0	826	45.9	0	321	0	0	0	0	0	0	0	0	0	138	917	0	0	0	45.9	0	0	0	0	0	0	321	0	0	413	0	0	0	0	0	0	0	91.7	0	0	45.9	0	0	45.9	0	1.15e+03	0	0	0	0	0	45.9	0	0	0	413	0	0	0	917	0	45.9	0	0	0	45.9	0	45.9	0	45.9	45.9	505	45.9	138	0	275	0	91.7	0	0	229	0	0	367	0	0	0	0	229	0	45.9	0	0	0	0	0	0	0	0	0	0	0	45.9	0	0	91.7	0	0	0	45.9	91.7	91.7	0	0	963	367	0	138	0	138	45.9	183	0	183	596	0	0	0	0	321	0	45.9	45.9	138	0	1.06e+03	0	0	0	0	0	0	45.9	1.28e+03	0	0	734	321	0	45.9	321	550	0	275	91.7	0	0	45.9	45.9	138	45.9	1.38e+03	229	229	0	91.7	0	367	0	0	0	0	138	0	0	0	0	275	0	0	0	0	0	413	91.7	0	0	0	0	0	45.9	0	91.7	45.9	0	183	0	0	45.9	45.9	413	0	0	0	413	0	0	0	734	367	0	0	0	45.9	1.1e+03	0	0	0	183	0	138	0	0	0	0	0	0	91.7	0	45.9	45.9	0	229	0	275	0	0	0	0	0	91.7	0	45.9	45.9	0	229	0	91.7	0	0	0	183	0	183	550	0	0	0	459	91.7	0	45.9	229	183	91.7	0	0	91.7	0	138	0	459	0	0	45.9	275	0	0	229	0	413	0	321	0	0	0	45.9	45.9	91.7	1.1e+03	275	0	0	0	0	0	0	45.9	1.06e+03	0	0	367	138	0	0	0	0	0	0	688	138	0	0	0	0	0	0	0	642	45.9	275	0	505	45.9	0	0	91.7	0	459	275	0	413	0	0	0	0	0	0	0	138	45.9	596	0	45.9	45.9	0	367	0	0	0	0	0	0	0	45.9	0	0	0	45.9	321	45.9	0	0	0	0	45.9	0	0	688	0	0	0	0	0	0	0	1.19e+03	91.7	275	0	0	0	0	91.7	45.9	1.24e+03	0	45.9	91.7	0	183	229	0	0	0	0	275	0	45.9	0	0	0	183	0	0	0	0	0	780	0	0	0	0	0	0	0	45.9	0	0	0	45.9	0	0	0	0	45.9	734	0	0	229	183	91.7	0	0	0	0	0	0	183	0	0	413	0	275	0	0	275	0	0	91.7	0	45.9	0	229	0	0	550	0	0	45.9	0	0	0	321	45.9	0	45.9	0	45.9	0	0	45.9	0	45.9	0	45.9	91.7	45.9	0	0	0	45.9	0	0	413	138	45.9	0	0	229	138	0	0	275	0	0	0	963	91.7	0	550	45.9	872	0	45.9	0	0	413	0	0	0	183	0	229	0	0	0	183	0	1.15e+03	872	45.9	0	550	0	45.9	0	45.9	0	91.7	459	0	0	0	45.9	0	0	367	0	91.7	45.9	0	0	0	0	0	0	0	45.9	1.93e+03	45.9	0	321	45.9	0	0	0	275	0	45.9	45.9	183	0	0	367	45.9	0	0	229	183	0	0	0	0	0	91.7	0	0	45.9	367	45.9	0	138	0	45.9	45.9	45.9	0	0	0	45.9	45.9	0	0	0	0	275	0	0	459	0	0	0	0	0	505	45.9	0	45.9	45.9	138	0	45.9	0	0	0	45.9	0	0	91.7	275	0	0	0	138	0	0	367	0	45.9	138	1.51e+03	0	183	0	0	413	0	0	0	0	0	0	0	321	0	229	0	0	0	138	0	91.7	45.9	0	0	275	0	0	0	0	0	0	0	91.7	45.9	0	0	0	0	275	0	45.9	0	45.9	642	0	138	550	91.7	45.9	0	0	45.9	0	0	0	0	0	0	642	0	0	275	0	91.7	0	413	0	0	0	45.9	91.7	0	0	229	0	0	413	138	45.9	0	0	0	91.7	275	91.7	91.7	275	413	45.9	0	505	0	45.9	45.9	45.9	0	0	0	138	0	0	0	45.9	0	91.7	0	138	0	0	0	45.9	0	0	0	138	0	0	45.9	0	275	0	0	0	0	183	0	183	0	275	0	0	45.9	45.9	45.9	229	0	275	0	91.7	45.9	91.7	0	0	0	0	0	321	0	0	91.7	367	0	0	45.9	0	505	321	826	0	0	0	321	0	0	0	0	0	91.7	0	0	0	0	91.7	91.7	275	0	0	0	45.9	45.9	0	0	0	0	0	138	91.7	0	0	0	0	0	91.7	0	0	183	3.76e+03	45.9	229	0	367	91.7	91.7	0	45.9	0	0	91.7	0	0	45.9	45.9	0	0	45.9	138	0	0	91.7	0	138	0	826	0	0	0	0	0	0	138	0	0	321	275	91.7	0	0	0	0	0	45.9	0	0	0	0	0	0	0	0	138	0	0	0	0	0	0	0	91.7	183	91.7	45.9	1.28e+03	45.9	0	0	0	0	0	0	0	45.9	1.1e+03	45.9	0	91.7	45.9	138	0	0	367	0	45.9	0	0	321	183	0	0	183	0	45.9	367	0	275	91.7	413	0	138	45.9	0	45.9	0	0	45.9	91.7	0	1.33e+03	91.7	0	413	0	0	183	275	0	0	1.15e+03	321	138	0	0	0	0	0	0	45.9	0	0	0	0	0	367	91.7	0	0	45.9	0	45.9	321	0	0	45.9	0	45.9	367	0	0	642	0	0	138	275	0	0	0	138	0	0	91.7	45.9	0	0	0	0	275	0	0	0	45.9	91.7	0	917	0	91.7	0	0	0	91.7	45.9	0	0	229	45.9	229	413	0	0	183	0	45.9	505	0	0	0	0	138	0	459	0	45.9	91.7	0	0	321	0	0	45.9	0	45.9	0	91.7	0	0	91.7	0	0	45.9	183	183	275	550	0	367	0	0	0	0	91.7	0	0	45.9	0	0	45.9	0	45.9	45.9	0	0	0	0	0	45.9	642	91.7	367	0	0	91.7	734	0	91.7	367	0	688	0	0	780	505	0	0	0	0	367	0	0	0	0	0	0	0	0	183	0	0	0	138	0	138	0	138	0	0	45.9	0	45.9	45.9	183	0	0	0	0	45.9	183	0	45.9	45.9	1.47e+03	0	413	0	45.9	275	0	91.7	91.7	45.9	0	0	459	138	0	0	0	45.9	0	0	413	0	0	0	0	183	45.9	275	45.9	0	0	0	0	138	45.9	0	0	0	91.7	0	0	0	0	138	45.9	0	91.7	0	0	0	0	0	0	0	45.9	0	0	183	45.9	0	0	0	0	0	45.9	45.9	138	0	138	0	45.9	0	91.7	229	45.9	367	0	91.7	0	91.7	0	0	0	91.7	183	91.7	0	0	0	367	229	0	0	0	413	183	0	0	0	91.7	138	0	0	0	0	138	321	0	0	0	0	0	0	1.06e+03	0	321	0	459	0	91.7	0	91.7	0	0	0	45.9	0	138	0	505	0	0	183	505	0	0	0	550	0	0	0	45.9	0	0	321	367	0	0	138	0	0	138	0	0	0	0	45.9	0	0	0	91.7	91.7	0	0	0	0	45.9	91.7	45.9	0	0	367	0	321	0	0	0	0	0	0	0	688	0	0	0	0	45.9	0	0	0	413	0	0	0	229	0	0	183	0	0	0	321	0	0	1.7e+03	0	0	0	0	0	872	0	0	0	0	0	0	0	459	642	138	0	0	642	0	0	0	0	0	229	138	0	91.7	0	0	0	0	0	0	0	138	0	1.61e+03	963	0	91.7	0	0	91.7	0	91.7	0	0	0	0	321	0	91.7	0	229	0	0	780	0	0	0	0	734	0	0	0	0	45.9	0	0	45.9	0	45.9	45.9	0	138	45.9	275	0	0	0	45.9	45.9	0	45.9	0	0	0	45.9	45.9	0	138	0	91.7	45.9	0	45.9	321	0	183	0	45.9	229	0	45.9	229	229	45.9	138	0	45.9	0	91.7	183	0	0	0	0	0	91.7	321	45.9	0	0	0	91.7	45.9	45.9	0	91.7	45.9	0	0	0	0	0	0	45.9	0	0	91.7	0	0	0	0	321	0	183	0	0	0	91.7	0	0	0	45.9	0	0	138	0	688	0	0	0	91.7	91.7	0	0	45.9	0	45.9	0	0	0	0	0	0	0	91.7	0	0	45.9	0	138	0	0	183	0	0	0	0	0	45.9	413	0	550	0	0	91.7	0	0	0	0	0	0	0	367	0	0	0	45.9	0	0	0	0	0	0	138	275	0	45.9	0	138	91.7	183	0	0	91.7	0	0	45.9	45.9	0	45.9	0	0	0	0	45.9	45.9	138	0	0	45.9	0	0	0	91.7	91.7	0	0	734	0	138	45.9	0	91.7	0	45.9	0	45.9	91.7	0	0	183	91.7	0	0	0	1.83e+03	91.7	0	138	0	45.9	229	91.7	45.9	0	0	0	138	0	183	1.15e+03	45.9	0	275	0	688	0	0	0	183	413	138	0	0	0	459	0	45.9	505	91.7	0	0	596	45.9	0	0	138	0	0	0	0	0	0	45.9	0	0	0	0	0	45.9	45.9	0	0	0	229	0	0	45.9	0	0	1.65e+03	0	0	0	321	550	45.9	0	321	183	0	0	0	0	0	0	0	688	0	0	0	138	0	0	0	0	0	0	1.38e+03	183	0	0	0	321	0	0	45.9	45.9	138	0	45.9	229	780	0	0	91.7	0	45.9	0	138	0	45.9	0	596	0	0	505	0	0	138	0	91.7	0	0	0	0	0	0	0	0	0	45.9	321	0	0	413	0	91.7	45.9	0	963	0	0	0	0	0	0	91.7	0	0	0	596	0	91.7	45.9	0	0	0	45.9	0	0	0	0	45.9	0	1.01e+03	0	0	0	780	413	45.9	459	0	0	45.9	183	0	0	138	0	0	0	91.7	45.9	0	0	138	0	275	0	45.9	0	45.9	0	688	0	0	0	138	0	45.9	91.7	321	91.7	183	45.9	91.7	0	0	0	0	45.9	0	1.74e+03	321	0	275	0	0	321	0	45.9	275	0	0	45.9	183	91.7	45.9	138	0	0	0	0	0	0	138	0	0	0	0	45.9	91.7	0	596	91.7	0	0	0	45.9	0	45.9	0	0	45.9	0	505	0	0	0	0	138	0	138	0	0	0	0	45.9	0	138	0	0	275	0	0	0	0	45.9	0	0	0	0	826	0	0	0	0	0	0	0	45.9	0	0	0	0	0	45.9	183	0	0	0	0	0	275	45.9	91.7	0	91.7	0	0	0	0	0	0	45.9	413	0	138	0	505	0	0	45.9	0	0	0	0	91.7	0	0	0	0	367	91.7	91.7	0	0	91.7	0	0	0	0	0	367	0	0	0	0	45.9	0	0	0	0	0	0	0	0	0	0	0	0	138	0	0	0	0	45.9	367	0	45.9	0	0	0	0	0	0	138	0	0	138	0	91.7	0	45.9	183	0	0	0	0	0	0	183	0	0	0	229	0	0	0	275	688	0	321	0	0	0	0	0	0	45.9	0	45.9	0	91.7	0	0	91.7	0	0	0	0	183	0	0	0	413	45.9	0	0	0	138	0	0	505	872	0	0	0	0	229	0	0	0	45.9	0	0	0	413	0	45.9	0	0	0	0	0	0	0	2.34e+03	0	0	0	45.9	138	0	0	91.7	0	0	183	0	0	0	0	0	0	0	0	229	138	0	45.9	45.9	229	0	229	229	0	138	45.9	0	0	0	229	0	45.9	0	0	0	45.9	0	183	45.9	0	0	0	550	91.7	0	45.9	0	45.9	0	0	0	0	0	45.9	0	0	91.7	0	0	0	0	229	138	0	0	0	0	0	0	183	0	0	0	45.9	275	0	0	0	91.7	688	0	183	0	138	0	45.9	0	0	0	0	321	138
COAD_tumor	0	257	0	514	64.2	0	0	0	385	0	0	0	0	0	0	450	0	0	0	128	64.2	642	0	0	0	0	0	0	385	64.2	0	0	0	0	128	0	0	578	642	0	0	0	0	257	0	0	0	0	128	0	0	642	0	0	0	0	0	0	193	0	128	1.54e+03	0	0	64.2	0	64.2	193	0	0	0	0	0	0	0	0	0	0	128	64.2	0	64.2	450	0	835	0	64.2	193	128	0	64.2	450	0	0	514	0	257	64.2	0	193	64.2	64.2	0	128	193	0	0	0	0	0	899	0	0	0	321	0	0	0	0	64.2	0	771	0	0	0	0	0	0	385	64.2	0	64.2	321	0	0	193	0	899	0	0	0	0	321	0	128	771	0	321	0	0	64.2	64.2	0	450	707	0	0	450	0	0	385	64.2	0	514	0	0	578	321	963	0	0	0	0	0	0	0	1.22e+03	0	578	0	0	0	0	578	0	0	0	514	64.2	64.2	128	0	0	0	0	1.41e+03	0	0	707	0	64.2	321	0	0	0	321	1.09e+03	0	64.2	0	128	0	0	0	257	0	64.2	0	578	128	0	257	321	0	0	64.2	0	64.2	0	0	0	0	64.2	0	0	257	0	385	1.22e+03	0	0	0	321	0	0	642	0	64.2	450	450	0	0	0	0	64.2	0	0	0	193	321	0	0	0	64.2	0	0	0	0	0	0	707	0	0	0	64.2	0	0	64.2	0	0	0	0	321	0	899	0	0	0	0	450	0	128	0	257	0	0	64.2	64.2	128	0	385	193	0	64.2	0	0	321	0	0	193	321	0	128	0	0	0	128	385	0	0	0	128	0	0	64.2	64.2	0	64.2	0	128	0	0	0	64.2	0	64.2	0	0	0	0	64.2	0	0	64.2	0	193	0	0	193	64.2	0	0	0	64.2	128	0	0	0	0	128	0	0	0	0	0	0	385	0	0	128	450	64.2	64.2	0	0	64.2	1.03e+03	128	0	0	0	0	64.2	128	64.2	0	128	0	0	0	578	0	514	0	835	0	0	0	0	64.2	0	0	0	0	0	0	0	0	0	128	0	64.2	321	0	0	128	0	0	64.2	0	0	0	0	0	0	0	514	0	0	0	0	0	0	578	64.2	0	0	0	0	64.2	835	0	0	0	0	0	642	0	128	64.2	0	450	0	0	0	0	64.2	0	0	0	0	0	193	0	0	193	0	128	64.2	0	0	0	0	0	64.2	0	193	0	0	0	0	0	0	0	0	0	128	0	193	0	128	0	578	642	0	1.16e+03	0	578	0	321	0	193	0	0	0	0	64.2	0	0	0	642	0	0	0	450	64.2	128	0	0	0	0	0	0	0	64.2	64.2	64.2	0	0	450	0	0	0	0	0	0	0	321	0	64.2	64.2	0	193	0	64.2	0	0	0	64.2	0	0	0	0	64.2	0	0	193	64.2	0	0	128	0	0	128	257	0	0	128	64.2	0	771	0	0	193	257	0	0	0	0	1.22e+03	0	642	128	64.2	0	0	0	128	0	0	193	0	0	0	0	64.2	0	0	257	64.2	0	0	0	193	0	193	0	257	64.2	0	128	64.2	0	0	64.2	321	0	0	0	385	0	0	64.2	128	257	0	0	0	0	0	771	0	0	193	193	385	0	0	0	0	0	0	64.2	193	0	0	0	963	0	257	0	0	0	0	514	64.2	0	0	0	64.2	0	0	0	128	0	64.2	193	0	0	257	193	0	0	0	0	0	0	0	0	0	0	0	0	64.2	0	385	128	0	128	0	0	0	0	0	0	0	0	257	0	64.2	0	0	0	0	0	0	64.2	0	0	0	0	64.2	0	64.2	0	0	64.2	0	0	0	0	64.2	193	0	0	128	0	0	0	0	0	128	0	0	0	0	0	0	0	0	128	193	193	0	0	0	0	128	0	0	64.2	0	707	128	0	0	321	450	257	0	0	0	0	0	0	0	0	193	0	64.2	64.2	0	0	64.2	64.2	0	0	64.2	0	64.2	0	321	0	0	0	0	128	0	0	0	0	0	0	321	64.2	0	0	0	0	0	450	0	0	0	193	0	128	0	257	385	0	0	0	0	257	0	0	0	64.2	385	193	0	193	0	0	64.2	0	0	0	0	0	0	642	0	0	0	450	0	0	0	0	707	128	0	64.2	64.2	0	0	0	257	0	0	642	0	0	128	0	0	0	193	64.2	0	0	450	0	0	450	0	0	0	0	193	0	257	0	0	0	0	450	0	0	0	0	257	321	0	0	64.2	771	0	0	0	0	0	257	64.2	64.2	0	0	0	64.2	64.2	0	0	0	0	0	0	0	0	0	0	0	257	0	0	707	0	0	0	0	0	0	0	0	128	64.2	0	0	0	64.2	0	64.2	0	0	0	0	0	0	0	0	64.2	0	0	0	0	128	321	0	0	899	1.61e+03	0	128	0	0	0	385	0	0	64.2	0	0	64.2	0	0	128	0	514	0	0	0	0	0	771	578	0	0	257	0	0	0	0	0	64.2	64.2	193	193	0	321	128	0	0	0	0	514	0	128	64.2	0	64.2	0	0	64.2	0	64.2	385	0	64.2	0	707	0	321	0	385	64.2	64.2	0	0	0	450	0	128	450	0	0	193	64.2	64.2	0	0	0	193	0	0	0	128	0	0	0	0	0	0	193	0	0	0	64.2	64.2	0	0	0	0	0	64.2	450	0	0	0	0	0	0	0	0	0	0	0	0	0	0	0	0	193	0	64.2	642	450	0	0	0	0	0	0	64.2	128	707	0	0	0	514	0	0	0	0	450	0	0	0	64.2	0	0	0	128	64.2	0	0	128	0	0	0	0	193	0	0	0	0	321	0	0	128	128	0	193	0	0	0	128	193	64.2	1.03e+03	0	0	64.2	0	0	0	64.2	0	64.2	0	0	128	0	0	193	64.2	0	64.2	0	0	0	0	64.2	0	128	0	0	0	0	0	642	0	0	1.09e+03	0	0	257	64.2	0	0	1.35e+03	0	0	0	0	0	0	0	0	0	0	64.2	0	0	0	0	193	0	0	0	0	64.2	771	0	0	64.2	0	0	0	0	0	0	578	0	257	0	0	0	128	0	0	321	0	0	0	0	128	0	321	0	0	0	0	0	707	0	64.2	0	64.2	64.2	64.2	321	321	0	0	514	321	128	257	0	64.2	0	385	0	0	0	64.2	0	0	0	0	0	0	0	0	0	0	321	64.2	64.2	64.2	0	0	0	0	64.2	64.2	0	0	0	1.48e+03	0	0	578	64.2	64.2	0	0	0	64.2	64.2	0	0	0	0	257	0	0	0	128	0	0	0	128	0	0	0	0	0	0	128	64.2	0	64.2	0	0	0	899	0	0	0	0	0	64.2	0	0	0	0	0	0	0	0	0	771	0	0	707	0	0	0	0	193	0	0	0	0	0	0	128	0	0	64.2	0	0	0	0	0	0	64.2	0	0	64.2	0	193	450	0	0	0	0	642	0	0	0	0	64.2	128	0	0	0	0	321	321	193	0	0	257	0	0	0	0	193	0	0	0	257	0	835	0	0	0	0	0	771	0	0	128	128	0	64.2	0	0	0	0	64.2	0	0	578	0	0	899	0	0	64.2	0	0	0	64.2	0	193	0	0	0	0	64.2	128	450	257	0	193	0	0	0	321	0	0	0	0	0	64.2	899	0	0	0	321	0	0	257	0	128	0	0	0	450	193	0	0	0	514	64.2	0	0	0	0	128	0	0	0	321	257	0	0	0	257	128	64.2	0	0	0	0	321	128	0	128	0	0	0	0	0	0	64.2	0	0	0	0	0	0	64.2	0	193	0	0	321	64.2	0	642	0	0	0	0	0	0	321	64.2	0	128	64.2	321	0	0	450	0	0	0	0	64.2	771	0	0	0	193	0	0	0	578	64.2	64.2	0	321	64.2	64.2	0	193	0	0	0	0	0	0	0	642	0	0	0	0	0	193	0	0	0	128	0	64.2	257	193	0	0	193	128	0	0	0	128	0	64.2	64.2	193	0	0	0	0	0	514	0	128	257	0	0	450	0	0	257	0	64.2	0	193	64.2	64.2	0	0	0	0	0	450	321	0	0	0	257	0	64.2	0	0	0	0	64.2	0	0	385	128	0	0	0	642	0	0	0	0	0	0	0	321	64.2	0	0	450	0	0	0	128	64.2	0	64.2	0	0	64.2	128	0	0	0	0	0	0	0	0	0	193	0	0	0	0	0	193	0	64.2	0	0	0	64.2	0	128	0	64.2	64.2	0	450	0	0	0	64.2	193	64.2	0	0	0	0	0	0	0	193	0	0	0	0	0	0	64.2	0	707	0	0	0	321	0	0	0	0	514	0	0	0	0	0	514	0	0	0	0	0	128	0	64.2	0	0	64.2	64.2	257	64.2	257	0	0	771	64.2	0	321	64.2	0	0	0	64.2	0	128	0	193	0	0	0	0	64.2	0	64.2	0	0	257	0	128	0	0	0	0	642	0	0	0	0	771	64.2	64.2	0	193	0	0	450	0	0	0	64.2	0	0	0	771	0	0	0	578	0	0	128	64.2	0	0	0	0	0	0	64.2	0	64.2	64.2	0	707	0	64.2	0	64.2	450	0	321	64.2	0	0	450	128	578	0	0	64.2	0	257	0	64.2	64.2	0	385	0	0	64.2	64.2	0	0	0	0	0	257	128	0	0	0	0	0	0	128	0	64.2	64.2	64.2	0	450	0	0	0	0	0	0	257	0	0	0	0	0	128	0	0	0	0	0	128	0	0	64.2	0	64.2	0	128	128	0	0	0	0	0	128	128	0	0	0	0	0	0	128	0	0	0	64.2	0	64.2	321	0	0	257	0	0	321	64.2	0	128	0	0	0	193	0	0	0	0	0	64.2	0	0	0	0	0	0	257	0	257	0	64.2	0	0	64.2	1.09e+03	64.2	0	0	0	0	0	128	0	0	193	0	0	0	0	835	193	0	0	0	0	0	0	514	0	0	0	0	0	64.2	64.2	0	578	64.2	257	0	0	0	0	450	0	0	64.2	0	0	257	0	385	128	64.2	0	64.2	0	0	0	0	64.2	0	0	0	385	0	0	0	0	64.2	257	450	0	0	0	0	257	0	0	0	64.2	0	64.2	385	0	0	0	0	0	0	0	128	0	193	0	0	0	0	0	0	321	0	0	64.2	64.2	64.2	0	64.2	64.2	0	0	0	0	0	0	0	0	0	0	0	64.2	0	0	64.2	193	0	0	0	0	0	0	0	0	385	0	257	0	0	0	0	0	257	128	0	193	0	0	0	0	385	0	0	0	1.22e+03	0	128	0	193	193	0	0	0	0	0	64.2	450	0	0	0	193	0	0	0	0	64.2	0	0	0	193	0	0	0	321	0	0	0	0	771	0	0	0	193	64.2	0	0	0	0	0	0	0	64.2	193	0	0	64.2	193	0	0	0	771	0	0	0	64.2	0	64.2	0	0	257	0	0	64.2	0	128	0	0	0	0	64.2	0	0	257	0	321	0	64.2	0	0	0	0	0	0	128	193	0	128	0	64.2	0	0	0	128	771	0	0	0	64.2	0	0	0	0	963	64.2	128	0	0	0	642	0	128	0	0	0	0	64.2	0	0	0	0	193	64.2	0	0	0	0	321	128	0	0	128	385	0	0	193	64.2	0	0	0	193	321	128	0	0	64.2	321	0	0	0	0	0	257	128	0	0	64.2	0	0	385	0	0	64.2	0	771	0	0	0	0	64.2	385	0	0	0	514	0	0	642	0	0	64.2	0	64.2	0	0	0	64.2	0	0	0	128	0	0	0	0	0	0	64.2	0	0	0	0	0	963	0	0	0	64.2	0	0	64.2	0	0	0	0	0	0	193	321	128	0	0	321	0	193	0	0	514	0	0	257	0	64.2	0	0	0	321	257	0	0	0	0	0	0	64.2	0	0	0	0	0	0	128	0	385	450	0	0	128	0	0	193	128	128	64.2	0	0	0	514	0	0	0	0	64.2	0	0	0	0	707	0	321	0	0	0	0	450	0	257	0	128	0	0	0	0	450	0	64.2	0	128	0	0	0	128	1.28e+03	0	0	193	0	193	0	0	0	0	0	0	0	0	0	0	0	0	128	0	0	0	64.2	128	0	64.2	0	642	0	0	0	64.2	0	64.2	0	0	0	578	0	0	0	257	0	450	0	0	0	128	0	257	128	0	0	0	128	0	0	0	0	0	0	0	0	0	64.2	193	0	0	0	0	128	0	64.2	0	0	257	0	64.2	0	0	0	64.2	0	128	0	0	0	64.2	0	0	193	0	385	0	0	0	128	0	0	193	0	0	835	0	0	257	514	64.2	0	0	0	0	64.2	0	193	0	0	64.2	0	0	0	0	0	321	128	0	0	0	0	0	257	0	64.2	0	64.2	193	128	0	771	0	0	64.2	0	1.09e+03	0	0	0	0	0	0	64.2	0	450	0	0	0	0	64.2	0	0	0	0	0	0	0	0	128	0	128	0	193	64.2	257	0	0	64.2	0	0	578	64.2	0	0	0	0	64.2	0	128	0	257	64.2	0	64.2	0	0	835	0	0	771	0	0	0	128	321	0	0	64.2	0	64.2	64.2	385	0	0	0	193	257	0	0	0	0	0	0	0	0	0	64.2	514	0	0	0	0	0	0	0	0	0	0	321	0	0	0	0	642	0	128	0	64.2	0	0	193	0	64.2	0	128	0	578	128	0	0	128	0	128	64.2	0	0	64.2	0	193	450	64.2	64.2	64.2	0	385	64.2	0	64.2	0	64.2	193	0	0	64.2	0	0	64.2	450	0	0	0	0	0	0	0	128	0	0	0	0	0	0	64.2	0	0	128	321	0	0	0	0	64.2	0	0	0	0	0	642	0	0	0	193	64.2	0	0	193	0	257	0	64.2	64.2	0	64.2	0	0	0	0	193	0	0	0	64.2	128	128	321	0	0	64.2	193	0	0	0	0	0	321	0	128	0	0	0	0	0	193	0	0	64.2	257	0	64.2	0	0	64.2	0	0	64.2	0	64.2	193	64.2	0	0	128	0	0	64.2	193	193	0	0	64.2	64.2	0	0	0	0	0	0	0	0	0	0	321	0	0	0	0	0	0	321	64.2	0	0	0	0	0	64.2	0	0	0	193	0	321	0	0	257	64.2	0	0	0	0	0	0	0	64.2	193	193	0	0	128	0	0	64.2	0	0	0	0	385	64.2	0	0	0	0	0	0	514	64.2	0	128	0	0	0	0	0	963	64.2	64.2	0	0	64.2	0	0	0	0	64.2	0	0	0	835	64.2	0	0	0	0	0	128	0	0	0	0	0	0	321	321	0	0	257	0	0	193	0	0	0	128	0	64.2	0	0	0	0	0	450	257	0	64.2	0	128	0	0	0	0	64.2	0	64.2	0	193	0	64.2	64.2	0	0	0	0	128	0	0	0	128	257	0	64.2	0	385	0	0	0	0	0	64.2	0	0	0	450	64.2	0	0	0	0	0	0	0	0	0	64.2	0	0	0	128	0	0	128	64.2	0	64.2	64.2	0	0	0	0	193	0	0	0	0	0	0	193	0	0	0	128	64.2	0	64.2	0	0	0	0	64.2	0	64.2	0	193	0	0	128	0	0	0	0	0	193	0	0	0	0	64.2	64.2	0	0	0	0	128	0	0	0	0	0	0	0	128	0	0	0	193	0	64.2	0	0	321	0	0	64.2	0	0	64.2	64.2	0	0	0	0	0	0	0	0	450	0	128	0	128	0	64.2	0	0	0	0	0	0	0	0	0	64.2	0	0	193	0	0	0	0	0	64.2	0	0	0	257	0	0	64.2	128	0	0	128	0	899	64.2	0	0	0	0	193	0	321	64.2	0	0	385	0	0	0	0	0	514	64.2	0	193	0	0	0	0	0	193	0	64.2	0	0	0	0	0	0	0	0	0	450	0	0	257	64.2	0	0	0	0	0	0	0	257	0	257	0	64.2	0	0	128	0	0	0	899	64.2	0	0	321	0	193	128	0	0	0	0	0	128	0	0	0	0	0	0	0	0	321	0	0	514	0	0	0	0	0	0	64.2	0	0	0	0	642	0	0	0	0	128	0	257	0	64.2	0	257	0	0	64.2	64.2	64.2	0	257	64.2	0	0	0	64.2	0	0	64.2	0	0	128	0	193	0	0	0	0	0	64.2	64.2	0	450	0	0	0	0	0	128	0	0	64.2	0	257	0	0	0	0	0	0	0	321	0	0	64.2	0	0	0	450	128	0	0	0	0	0	0	0	0	0	0	257	0	0	0	0	0	0	0	0	64.2	0	0	128	0	0	64.2	64.2	0	0	0	193	0	385	0	0	0	64.2	0	0	0	193	0	0	0	0	0	0	0	0	0	128	0	0	0	193	64.2	0	0	0	0	0	64.2	64.2	0	0	0	0	64.2	0	0	0	0	0	0	385	0	0	0	0	0	0	0	0	0	193	0	128	0	0	0	0	0	0	128	0	0	0	0	64.2	321	0	0	0	0	321	0	0	128	0	64.2	0	193	385	64.2	0	0	0	0	0	0	64.2	64.2	0	0	0	0	321	0	321	0	128	0	0	0	0	64.2	0	0	257	0	0	64.2	193	0	257	0	0	64.2	0	64.2	64.2	0	0	0	0	0	193	64.2	0	0	0	64.2	0	0	0	64.2	450	0	0	128	0	385	0	0	0	0	0	0	0	0	0	0	0	450	0	0	64.2	0	0	0	0	0	0	64.2	0	0	0	707	0	0	0	0	0	385	0	193	257	0	0	0	0	642	0	128	0	0	0	0	0	0	0	128	64.2	0	193	0	0	0	0	0	0	0	0	0	0	0	0	0	0	0	128	64.2	0	0	257	0	321	128	0	0	0	0	0	0	578	707	0	128	0	0	0	0	257	0	0	193	0	0	0	64.2	0	0	0	0	0	0	963	514	0	128	0	193	0	0	0	0	0	0	0	0	450	0	64.2	0	128	0	0	0	64.2	0	0	0	0	64.2	0	128	128	0	0	0	193	0	64.2	385	64.2	0	0	0	64.2	0	0	128	0	0	193	0	64.2	0	64.2	128	0	64.2	0	128	0	0	64.2	0	0	128	0	0	0	0	64.2	0	0	0	0	0	193	0	0	64.2	0	0	0	0	0	0	257	0	0	0	0	0	385	0	64.2	64.2	64.2	0	0	128	0	64.2	0	0	0	64.2	0	193	0	0	0	0	450	0	0	0	64.2	0	0	0	0	64.2	128	0	64.2	0	0	64.2	0	0	0	0	0	128	0	128	128	0	0	0	64.2	0	0	0	0	64.2	0	514	0	257	64.2	0	0	0	0	0	0	0	193	0	0	0	0	64.2	0	0	64.2	0	0	0	0	193	0	0	0	64.2	0	0	0	0	193	0	0	0	0	64.2	0	64.2	0	128	193	0	0	0	64.2	64.2	0	0	128	64.2	0	0	0	514	0	321	193	0	0	0	0	0	0	0	0	0	0	0	0	0	0	0	128	0	0	0	257	0	64.2	0	64.2	0	257	0	0	0	385	0	257	0	0	0	0	0	64.2	0	0	578	0	0	0	0	193	0	0	0	0	578	193	0	0	0	0	0	0	0	0	642	0	385	0	0	0	64.2	0	0	0	0	0	0	0	0	0	0	0	0	0	0	0	0	321	0	0	0	0	0	0	0	0	0	0	0	0	0	0	0	835	0	0	64.2	128	0	0	0	64.2	0	0	0	0	0	0	0	0	193	0	0	64.2	0	257	64.2	0	257	0	0	0	64.2	0	0	193	0	0	0	0	0	0	64.2	0	128	0	0	0	0	64.2	64.2	0	0	0	193	0	0	0	64.2	257	64.2	0	0	0	514	0	64.2	0	0	0	0	0	0	0	0	193	0	0	193	0	0	0	128	0	193	0	64.2	64.2	0	64.2	450	0	321	64.2	0	0	0	0	0	128	0	0	128	0	321	0	0	835	0	0	0	0	385	64.2	0	0	64.2	0	0	0	0	0	0	0	0	64.2	0	0	1.03e+03	0	0	0	0	0	0	385	64.2	385	0	0	0	0	0	0	0	64.2	128	64.2	0	0	0	0	0	0	0	0	0	64.2	0	0	0	0	0	0	0	0	642	0	0	0	64.2	0	0	257	0	0	0	0	0	0	0	0	0	0	0	0	0	0	128	1.03e+03	0	0	514	0	0	128	0	0	0	642	0	0	193	0	0	128	321	0	0	0	0	0	64.2	385	0	0	64.2	0	128	0	64.2	0	0	0	0	0	0	0	0	0	321	0	64.2	0	385	64.2	0	0	321	0	64.2	0	0	0	0	835	0	0	0	64.2	0	193	0	0	0	0	0	0	0	0	0	0	0	64.2	0	0	0	0	385	0	0	385	0	64.2	0	257	0	0	0	0	0	193	0	0	0	0	64.2	64.2	0	0	128	0	0	0	0	321	64.2	0	0	0	0	0	0	0	0	0	64.2	0	0	0	64.2	0	0	64.2	0	0	0	0	0	0	0	64.2	0	64.2	0	0	64.2	0	64.2	0	0	128	0	0	0	0	0	0	64.2	578	0	193	385	0	0	0	0	0	0	0	0	0	0	0	0	0	128	64.2	0	0	0	0	0	0	0	0	0	0	0	128	0	0	0	0	0	0	0	64.2	0	193	0	0	0	0	0	0	0	0	321	0	64.2	0	0	64.2	0	0	0	128	64.2	0	0	0	0	0	0	0	0	0	0	0	193	0	0	0	0	0	0	128	0	0	0	0	193	0	0	0	0	0	64.2	0	0	0	0	0	0	0	0	64.2	0	0	0	0	128	64.2	0	0	0	0	0	0	0	0	0	0	128	0	64.2	0	0	0	0	0	0	0	0	0	0	0	64.2	514	0	193	450	0	0	0	0	64.2	128	0	0	128	0	64.2	64.2	0	0	0	0	0	0	64.2	64.2	0	0	0	0	0	0	64.2	0	0	0	0	128	0	0	0	0	128	0	0	0	64.2	64.2	0	0	0	0	64.2	0	128	0	64.2	0	0	0	0	0	257	0	128	0	0	128	0	0	0	0	193	64.2	64.2	0	321	64.2	0	0	0	193	0	0	193	0	321	0	64.2	0	0	0	64.2	0	193	0	257	0	0	0	0	0	0	0	0	0	128	0	0	0	0	0	0	128	0	0	0	0	64.2	64.2	0	0	0	0	0	193	0	321	0	64.2	0	0	64.2	64.2	0	0	0	0	128	64.2	0	257	0	0	0	64.2	0	0	0	0	0	0	0	0	0	0	0	0	0	0	0	0	0	0	0	0	0	0	0	128	0	0	0	64.2	64.2	64.2	0	0	0	0	0	64.2	0	0	0	0	128	64.2	0	0	0	0	0	514	0	64.2	0	64.2	128	835	0	0	0	0	0	385	64.2	0	0	0	64.2	0	0	0	0	0	0	0	321	0	642	0	0	0	128	0	0	0	0	0	193	193	0	0	0	0	0	257	0	0	0	578	0	0	0	0	64.2	0	0	0	0	0	0	0	0	64.2	0	0	0	0	128	0	0	0	0	0	0	0	193	0	0	0	0	0	385	0	0	0	128	0	0	0	0	0	128	707	0	128	0	128	0	64.2	193	0	0	0	0	0	0	0	0	257	0	0	0	0	0	0	193	0	0	0	0	450	0	0	64.2	0	0	0	64.2	0	257	0	128	0	0	64.2	64.2	0	0	0	0	64.2	0	64.2	64.2	0	128	0	64.2	193	0	128	0	0	0	0	0	128	0	0	0	0	0	0	0	0	0	64.2	0	0	64.2	0	64.2	0	0	0	64.2	64.2	0	0	0	0	193	0	128	0	64.2	0	64.2	0	0	193	0	128	0	0	193	0	0	0	128	64.2	128	321	0	0	0	0	0	128	0	0	64.2	0	0	0	128	0	0	64.2	0	0	0	64.2	0	257	0	0	0	0	257	0	0	0	0	193	64.2	0	0	0	193	0	0	0	64.2	64.2	64.2	0	0	0	0	0	0	0	0	385	321	0	0	64.2	0	0	128	0	64.2	0	0	0	0	0	257	0	0	0	64.2	0	128	0	0	0	0	0	0	64.2	0	0	0	0	0	0	64.2	64.2	193	64.2	0	0	0	0	0	0	0	321	257	0	0	0	0	0	0	0	578	0	0	0	0	0	0	0	0	0	0	0	0	385	0	0	0	0	0	0	0	321	0	0	0	0	0	0	0	0	0	0	0	193	0	0	193	64.2	0	0	64.2	0	0	0	0	0	0	0	0	0	0	0	0	0	0	0	128	64.2	0	64.2	0	0	0	0	0	257	0	0	0	0	0	0	0	0	321	0	0	0	0	0	0	0	128	0	0	0	128	0	0	0	385	128	0	0	0	257	0	0	64.2	0	0	0	0	257	257	0	64.2	128	0	193	0	64.2	0	0	0	64.2	0	0	0	578	0	193	64.2	0	64.2	0	0	321	0	0	0	0	193	128	0	193	0	64.2	0	0	1.16e+03	0	0	193	0	128	0	0	0	128	0	0	64.2	0	0	0	64.2	64.2	0	0	193	0	128	321	321	0	0	0	0	0	64.2	0	128	0	0	642	0	0	0	0	0	0	257	128	0	0	385	0	0	0	0	0	257	64.2	0	0	0	1.09e+03	0	0	0	0	0	0	0	193	193	0	0	0	0	0	0	0	128	0	0	193	64.2	385	0	64.2	0	193	0	0	385	0	64.2	0	0	193	0	64.2	193	0	0	0	257	64.2	0	128	0	64.2	64.2	0	64.2	64.2	0	64.2	0	0	0	0	0	0	0	64.2	0	0	0	128	0	0	128	0	0	0	0	0	0	0	0	0	321	321	0	0	0	0	64.2	0	0	0	64.2	64.2	0	0	0	0	0	0	0	0	64.2	64.2	0	64.2	0	0	0	0	0	64.2	0	0	64.2	0	0	0	0	0	0	0	0	128	0	0	0	64.2	64.2	64.2	0	0	0	0	0	0	64.2	128	0	64.2	64.2	64.2	0	0	0	64.2	0	64.2	64.2	0	0	64.2	0	0	0	0	64.2	0	0	0	0	0	0	0	0	0	64.2	0	0	0	0	0	0	193	0	0	0	0	0	64.2	128	642	64.2	0	0	64.2	0	0	0	193	321	193	642	0	0	64.2	0	193	64.2	64.2	0	0	0	128	0	0	0	0	0	64.2	193	514	0	0	0	128	0	64.2	257	0	0	64.2	0	0	64.2	0	257	64.2	257	128	0	64.2	64.2	0	0	128	64.2	0	0	0	0	0	0	0	0	64.2	0	0	0	0	0	128	0	0	0	0	0	0	128	0	193	0	0	128	0	0	0	64.2	0	0	0	0	0	0	0	0	385	64.2	0	0	0	0	193	0	64.2	0	321	0	193	0	64.2	0	0	0	0	0	0	0	64.2	0	64.2	0	257	0	0	0	0	0	0	128	0	0	0	257	0	257	0	0	0	0	0	0	257	0	0	0	0	0	0	0	0	0	0	0	0	0	0	0	0	0	0	0	0	193	0	0	0	0	0	0	64.2	0	0	0	0	0	128	642	193	0	0	0	0	0	0	0	771	0	0	0	0	0	0	0	0	128	0	321	0	128	128	0	0	0	0	0	0	64.2	0	0	0	64.2	0	0	64.2	0	257	128	0	257	0	0	0	0	0	0	0	0	0	128	0	0	0	0	128	0	0	0	0	0	0	0	385	0	64.2	0	193	0	0	0	0	0	0	64.2	0	0	193	0	64.2	0	0	0	0	0	707	0	0	0	0	64.2	0	0	64.2	0	128	0	64.2	0	0	64.2	0	0	0	0	0	0	0	64.2	0	128	0	0	0	0	64.2	64.2	1.16e+03	0	0	0	0	64.2	0	0	64.2	0	0	0	0	321	0	0	64.2	0	0	0	0	0	193	321	0	64.2	0	0	0	0	64.2	0	0	193	64.2	0	0	0	128	0	0	0	0	64.2	0	0	0	64.2	385	0	64.2	0	0	0	0	64.2	257	0	0	0	0	0	64.2	0	0	64.2	0	64.2	193	0	64.2	385	64.2	0	0	128	64.2	0	0	0	0	128	0	0	0	128	0	0	0	0	0	0	450	321	450	0	64.2	0	0	0	0	0	0	0	0	0	0	0	0	385	0	193	0	0	0	193	0	0	0	64.2	0	257	128	0	0	0	0	193	0	321	0	0	128	0	0	0	64.2	0	0	0	64.2	193	0	0	514	0	0	0	0	0	64.2	257	0	0	0	0	0	0	0	0	257	0	0	0	0	64.2	0	578	0	0	0	0	0	0	64.2	0	64.2	64.2	0	0	0	0	128	64.2	0	0	0	128	0	64.2	0	193	0	0	0	0	0	64.2	64.2	0	0	0	0	0	0	0	0	0	0	64.2	0	64.2	0	193	0	0	0	0	0	128	0	0	0	1.03e+03	0	0	0	0	0	0	0	0	0	0	64.2	64.2	0	0	0	0	0	0	0	0	0	0	0	0	193	64.2	0	0	0	64.2	0	0	0	0	0	0	0	0	0	321	0	0	64.2	128	0	0	193	0	0	0	64.2	0	0	0	0	0	0	0	257	0	0	64.2	0	128	0	64.2	0	0	0	128	0	0	0	0	0	0	0	0	0	0	0	0	64.2	0	0	64.2	128	0	64.2	0	0	0	0	0	0	0	193	0	0	64.2	64.2	0	193	0	0	64.2	64.2	0	0	128	0	0	0	0	0	0	0	0	0	193	0	0	0	0	128	0	128	0	0	64.2	0	0	0	64.2	0	0	514	0	0	0	0	0	0	0	0	0	64.2	0	0	0	0	0	0	0	0	0	64.2	64.2	0	0	0	0	0	0	128	0	0	0	0	0	193	0	0	321	0	0	0	0	0	64.2	0	0	0	0	0	64.2	0	0	0	0	0	0	64.2	0	0	0	193	0	0	0	0	0	0	0	0	0	0	64.2	0	0	0	0	0	0	0	0	128	0	0	0	128	0	128	0	0	0	0	0	0	0	0	0	64.2	0	771	0	0	0	64.2	0	0	0	0	0	0	0	0	0	0	0	0	0	64.2	257	0	0	0	0	321	193	0	385	64.2	0	0	0	0	0	0	0	193	707	0	0	0	0	193	0	64.2	0	0	128	0	0	0	0	1.03e+03	0	0	0	0	0	0	128	0	0	0	64.2	128	0	0	0	64.2	0	0	0	0	0	0	257	0	0	64.2	0	0	0	128	0	0	0	0	64.2	0	0	0	0	0	0	0	0	0	0	64.2	0	0	0	0	128	64.2	0	0	128	0	0	64.2	0	0	64.2	0	0	193	0	0	64.2	0	0	0	0	0	0	193	0	0	0	64.2	0	0	0	128	0	64.2	450	0	64.2	0	0	0	64.2	0	0	0	193	0	0	0	0	0	0	0	0	128	0	0	0	0	0	257	0	0	128	0	0	0	0	64.2	0	0	0	0	0	0	321	0	0	0	0	0	128	64.2	0	450	0	0	0	0	0	0	0	0	0	64.2	0	0	0	0	0	0	0	0	0	0	0	0	257	257	0	0	0	0	0	0	64.2	128	0	128	0	0	0	257	0	0	0	0	193	0	0	0	0	0	0	0	0	64.2	64.2	0	0	128	128	128	0	257	0	64.2	0	193	0	0	0	0	0	0	0	0	0	128	0	0	0	0	0	0	0	0	0	963	0	321	0	0	64.2	0	0	0	0	0	0	0	64.2	0	0	0	0	0	0	321	64.2	0	0	0	0	0	128	0	0	0	0	0	0	193	0	0	0	0	0	0	0	0	0	0	0	64.2	0	0	0	385	0	0	0	0	0	0	0	0	0	0	0	0	0	0	64.2	257	64.2	0	0	0	0	0	0	0	0	0	193	128	0	0	0	0	64.2	0	0	321	0	257	0	0	0	0	0	64.2	0	0	0	64.2	0	0	64.2	0	0	0	0	321	0	0	0	578	0	0	64.2	0	0	128	0	0	0	0	0	578	0	0	64.2	642	0	0	0	0	0	0	0	321	0	0	64.2	0	0	64.2	0	0	0	128	0	0	64.2	0	0	0	0	0	0	0	0	64.2	0	64.2	0	0	0	0	0	385	0	0	0	0	0	64.2	64.2	0	0	64.2	0	0	0	0	0	0	193	0	64.2	0	64.2	0	0	0	0	193	0	0	0	0	0	0	771	0	0	128	0	0	0	0	0	0	0	0	0	0	64.2	514	128	0	64.2	193	0	0	0	0	0	128	0	0	0	0	0	0	64.2	128	0	128	0	0	385	257	0	0	0	0	0	0	0	0	0	0	0	0	0	0	0	0	0	0	193	0	0	0	0	0	0	0	128	64.2	0	0	0	0	0	0	0	0	0	0	0	0	0	0	0	450	0	0	0	64.2	0	64.2	0	0	0	0	193	0	0	64.2	0	0	0	64.2	0	0	0	0	0	0	0	0	0	0	0	0	64.2	899	0	0	0	0	0	193	0	0	0	64.2	0	64.2	0	128	0	0	64.2	0	0	0	0	0	0	0	0	0	64.2	0	0	0	321	0	0	0	0	64.2	128	0	64.2	0	128	0	64.2	0	0	193	0	0	64.2	0	257	0	0	0	0	0	0	0	0	0	0	0	0	64.2	0	64.2	0	0	0	0	0	257	0	0	0	0	0	0	257	0	64.2	0	0	193	0	0	0	0	0	0	0	193	0	64.2	0	0	0	128	0	0	0	0	0	385	0	0	64.2	0	0	128	0	0	0	578	0	64.2	0	0	0	0	0	0	64.2	0	0	385	0	0	0	0	64.2	0	0	0	128	0	64.2	0	257	64.2	0	0	0	64.2	0	64.2	0	0	0	0	64.2	128	0	128	64.2	0	0	0	0	0	64.2	64.2	64.2	64.2	0	0	64.2	0	128	0	0	0	578	0	0	0	0	0	0	0	0	0	0	64.2	64.2	64.2	0	128	0	64.2	0	0	0	0	0	0	0	0	0	0	0	0	0	0	0	0	0	0	128	0	0	0	0	0	0	0	0	0	0	0	0	0	64.2	321	64.2	0	0	0	64.2	64.2	0	257	0	0	0	0	514	0	0	0	193	64.2	0	0	0	0	0	321	0	0	0	0	0	0	0	0	64.2	193	0	0	321	642	0	64.2	0	0	0	0	0	0	0	0	0	0	0	64.2	0	0	0	0	64.2	835	0	0	0	64.2	0	0	0	0	0	0	0	0	193	0	64.2	0	0	0	0	0	0	0	0	64.2	64.2	0	0	0	0	0	64.2	0	0	0	0	0	0	0	0	0	0	0	385	0	0	0	0	0	0	128	0	0	0	64.2	0	0	257	0	0	0	193	0	0	0	0	0	64.2	0	0	0	128	0	321	0	64.2	0	321	0	64.2	0	0	0	0	0	64.2	0	0	0	0	0	0	128	0	0	0	0	0	0	0	0	128	0	0	0	0	64.2	64.2	0	0	128	0	0	64.2	0	64.2	0	0	0	0	0	0	0	193	0	0	0	0	0	0	64.2	0	64.2	0	0	0	0	0	0	64.2	0	0	0	0	0	0	0	0	0	0	0	0	0	0	0	0	0	64.2	0	0	0	0	514	0	0	0	0	0	0	0	0	0	0	0	0	0	0	64.2	0	0	0	0	0	64.2	0	0	0	64.2	0	0	0	0	0	0	0	0	0	0	0	578	0	64.2	0	0	0	0	0	0	0	0	64.2	0	0	0	0	0	0	0	0	0	0	0	0	64.2	0	0	0	0	0	64.2	64.2	0	0	64.2	0	0	0	0	0	0	0	0	0	0	0	0	0	0	0	0	0	0	0	0	0	0	0	0	0	0	0	128	0	0	128	64.2	0	0	0	0	128	0	0	0	0	0	0	0	0	0	0	0	0	64.2	0	321	0	193	64.2	64.2	0	0	0	0	0	0	0	0	0	0	0	0	0	0	0	0	0	0	0	0	0	0	0	0	257	0	0	0	0	0	0	64.2	0	0	0	0	0	385	0	0	0	0	0	0	128	0	0	0	0	0	0	64.2	0	0	0	0	0	64.2	64.2	0	0	0	0	0	64.2	0	0	128	128	0	0	0	0	0	257	64.2	0	64.2	0	0	0	0	64.2	0	0	0	0	0	0	0	128	0	0	0	0	0	64.2	0	0	0	0	0	128	0	0	0	0	0	0	0	0	0	0	0	0	128	0	0	0	0	0	0	128	0	0	0	0	0	0	0	128	128	128	0	0	0	0	0	0	64.2	0	0	0	0	64.2
COAD_tumor	0	673	0	388	129	25.9	0	0	233	0	0	0	0	181	0	0	25.9	207	0	104	0	207	0	0	104	0	0	51.8	51.8	0	181	51.8	0	0	25.9	0	0	932	181	0	0	0	0	104	0	0	0	0	777	0	0	828	0	0	0	0	0	0	466	104	129	1.42e+03	0	77.7	337	0	0	362	0	0	0	0	0	129	0	25.9	0	0	77.7	104	0	25.9	104	25.9	207	0	104	25.9	492	0	104	181	0	0	906	0	569	104	0	492	77.7	259	181	958	0	0	0	0	0	0	0	0	0	0	673	0	0	0	155	0	0	1.06e+03	77.7	0	0	0	0	51.8	311	104	0	0	104	0	104	51.8	77.7	362	0	0	0	0	337	0	0	414	0	285	0	0	0	0	25.9	595	802	0	0	699	0	0	1.4e+03	0	0	259	25.9	0	1.04e+03	518	984	0	0	0	0	0	0	0	932	0	440	0	233	25.9	25.9	311	0	0	25.9	544	1.16e+03	492	233	25.9	0	0	0	777	0	0	880	0	0	51.8	0	0	0	51.8	362	0	0	25.9	129	51.8	0	25.9	958	0	0	0	932	181	0	595	1.14e+03	0	0	362	0	207	0	0	0	0	0	0	0	51.8	0	233	777	0	0	0	414	51.8	0	337	0	440	0	1.01e+03	0	0	0	51.8	414	0	51.8	0	0	569	0	0	0	259	0	181	0	0	25.9	0	828	77.7	0	104	0	0	0	25.9	0	0	0	0	1.22e+03	0	129	0	51.8	0	0	104	0	414	0	51.8	25.9	0	0	77.7	207	0	0	311	0	0	0	0	337	0	0	285	337	0	51.8	0	0	25.9	414	621	0	0	51.8	388	0	0	0	25.9	0	0	0	285	25.9	0	0	311	0	155	0	0	0	0	0	0	0	25.9	0	0	25.9	0	129	77.7	0	0	25.9	311	104	0	0	0	0	181	0	0	51.8	0	51.8	0	414	0	0	129	155	25.9	25.9	0	0	0	181	104	0	129	0	0	0	51.8	0	0	25.9	0	0	0	1.45e+03	0	647	25.9	595	0	0	25.9	104	0	0	0	0	155	155	25.9	25.9	0	0	51.8	0	25.9	51.8	25.9	0	285	0	0	0	129	25.9	0	0	0	0	0	1.32e+03	0	0	0	0	0	0	777	181	25.9	25.9	0	25.9	51.8	104	0	0	0	51.8	25.9	77.7	0	0	0	0	673	0	0	0	0	51.8	77.7	0	0	155	25.9	77.7	25.9	0	77.7	25.9	259	0	0	0	25.9	0	0	77.7	0	25.9	77.7	0	0	25.9	0	25.9	0	0	0	104	0	595	0	155	0	259	854	0	1.14e+03	0	129	0	1.01e+03	25.9	388	0	51.8	0	0	0	25.9	0	0	1.48e+03	25.9	1.01e+03	0	311	77.7	0	0	181	0	0	0	0	0	0	259	311	0	0	25.9	104	0	0	0	0	129	0	518	0	181	0	388	104	0	0	0	0	0	0	181	0	0	0	77.7	0	0	155	129	0	0	129	0	0	0	621	0	0	0	0	0	1.06e+03	0	0	77.7	440	25.9	0	0	0	880	0	1.04e+03	414	0	0	0	25.9	104	0	0	362	0	0	0	0	25.9	51.8	0	854	51.8	0	0	0	51.8	25.9	440	0	25.9	0	0	181	0	0	0	0	362	0	0	0	440	0	77.7	129	25.9	129	0	0	0	0	0	699	0	0	25.9	0	362	0	0	0	0	0	0	25.9	0	0	0	0	1.09e+03	0	51.8	0	51.8	51.8	0	906	0	0	104	0	25.9	440	25.9	0	129	0	440	259	0	0	414	362	0	0	0	0	25.9	0	0	129	0	0	0	0	0	0	104	25.9	0	828	0	51.8	0	0	0	51.8	0	0	51.8	0	207	0	77.7	0	77.7	0	0	51.8	0	0	0	0	51.8	0	0	0	0	181	0	25.9	0	25.9	77.7	155	0	0	51.8	0	0	0	25.9	0	51.8	0	0	0	0	0	0	51.8	0	104	25.9	207	0	0	25.9	0	104	0	0	0	0	492	0	0	0	958	51.8	621	51.8	0	0	0	0	25.9	0	0	906	0	0	0	0	0	285	0	25.9	0	0	0	25.9	0	155	0	0	0	25.9	285	0	25.9	25.9	0	0	51.8	104	77.7	0	0	25.9	0	0	880	0	155	0	388	0	0	25.9	1.06e+03	233	0	0	104	0	621	25.9	0	0	51.8	725	25.9	0	595	0	25.9	0	77.7	0	0	0	0	0	388	51.8	51.8	0	311	0	0	0	0	595	0	0	104	77.7	0	0	0	0	0	0	233	0	0	155	0	0	25.9	104	155	0	0	544	0	0	0	0	337	0	25.9	0	0	51.8	0	0	104	0	104	25.9	25.9	0	0	25.9	0	0	181	0	181	0	0	0	0	0	129	129	0	0	0	25.9	25.9	0	25.9	155	0	0	0	77.7	0	0	0	0	0	725	0	0	647	0	0	25.9	0	104	0	0	0	25.9	0	0	0	25.9	0	0	155	0	0	0	0	25.9	259	0	0	181	51.8	0	0	0	25.9	77.7	25.9	0	1.04e+03	1.32e+03	0	259	25.9	51.8	0	259	77.7	25.9	51.8	25.9	0	569	0	0	466	0	0	0	104	0	0	51.8	958	0	51.8	0	337	0	0	0	0	0	77.7	647	0	181	0	129	207	0	285	0	51.8	906	77.7	181	0	77.7	0	0	0	0	0	259	673	0	25.9	0	104	0	1.35e+03	0	337	25.9	25.9	0	0	0	828	0	155	621	77.7	0	233	0	0	0	51.8	0	155	0	0	0	25.9	0	0	518	0	0	0	25.9	77.7	0	0	0	25.9	0	0	155	0	25.9	104	725	0	0	0	25.9	0	0	0	129	0	0	0	285	0	25.9	0	0	233	0	0	595	647	0	0	25.9	0	0	0	51.8	104	233	0	51.8	51.8	802	0	285	25.9	0	337	0	104	0	51.8	0	0	0	129	25.9	104	129	51.8	0	0	0	0	181	0	0	0	0	595	104	0	25.9	104	0	233	0	0	0	259	362	0	751	0	104	0	0	0	0	388	0	181	0	51.8	129	0	0	51.8	0	25.9	0	0	51.8	0	0	25.9	25.9	77.7	0	155	0	0	25.9	285	0	0	1.37e+03	0	0	621	0	0	0	1.94e+03	0	0	0	25.9	0	51.8	0	0	129	0	155	0	0	0	0	466	311	0	0	25.9	0	207	0	0	233	0	129	51.8	25.9	0	0	233	0	104	25.9	25.9	0	233	0	0	25.9	25.9	0	25.9	0	155	0	129	0	0	0	25.9	0	129	0	51.8	0	25.9	25.9	0	1.06e+03	673	0	0	285	181	0	259	25.9	0	0	77.7	0	0	51.8	77.7	0	0	0	77.7	0	129	0	0	0	0	544	25.9	25.9	414	0	0	104	0	129	0	25.9	25.9	0	1.04e+03	0	0	155	233	25.9	0	25.9	155	0	51.8	259	0	0	0	129	0	0	77.7	51.8	25.9	0	0	285	0	0	0	25.9	25.9	0	155	440	0	0	51.8	181	0	854	0	0	0	25.9	0	25.9	0	0	25.9	0	51.8	25.9	0	0	0	466	0	0	1.32e+03	104	233	0	0	311	0	51.8	0	25.9	77.7	0	155	77.7	0	207	0	104	0	0	0	25.9	51.8	25.9	0	25.9	0	51.8	958	0	0	0	77.7	1.09e+03	0	0	0	0	0	854	0	25.9	0	0	802	104	466	0	0	569	0	25.9	0	25.9	207	0	25.9	0	233	0	1.11e+03	0	0	0	0	0	1.14e+03	25.9	0	544	777	0	104	0	0	0	51.8	0	0	0	673	0	0	699	25.9	0	0	0	0	77.7	0	0	129	0	0	0	0	155	337	104	77.7	25.9	337	0	0	0	104	0	0	0	0	25.9	0	595	0	25.9	0	285	181	0	311	0	518	0	0	25.9	337	77.7	0	0	0	1.04e+03	0	0	0	0	0	285	25.9	0	0	1.01e+03	285	0	77.7	0	259	104	0	0	0	0	440	207	25.9	0	51.8	51.8	0	51.8	0	0	155	0	0	0	0	0	0	0	104	0	25.9	0	0	51.8	0	0	1.29e+03	0	25.9	25.9	0	25.9	0	544	51.8	0	0	0	25.9	0	0	725	25.9	25.9	0	77.7	25.9	311	0	0	0	1.09e+03	25.9	0	0	492	25.9	0	0	129	0	0	0	0	104	51.8	25.9	0	129	0	0	104	0	25.9	0	0	77.7	155	0	104	0	104	0	25.9	0	51.8	0	0	311	104	0	0	0	155	0	0	51.8	129	0	51.8	77.7	0	0	0	0	0	0	0	595	518	129	25.9	25.9	0	0	0	595	25.9	1.06e+03	25.9	0	0	0	25.9	854	518	0	0	0	25.9	0	25.9	0	0	0	0	0	0	0	233	0	0	25.9	51.8	129	0	0	0	0	0	25.9	51.8	155	25.9	0	0	0	0	104	0	104	0	0	104	0	0	233	104	0	51.8	0	0	104	0	0	0	0	25.9	233	0	0	0	0	259	0	0	25.9	0	0	0	0	77.7	0	25.9	77.7	25.9	25.9	0	0	0	25.9	518	25.9	0	104	0	0	0	0	0	337	0	233	0	0	0	0	104	0	1.19e+03	0	25.9	0	207	25.9	0	0	51.8	1.06e+03	0	0	25.9	0	25.9	388	0	0	0	0	0	181	25.9	77.7	0	25.9	77.7	25.9	285	0	466	0	0	880	25.9	0	129	0	0	0	0	104	104	259	0	233	0	0	25.9	0	51.8	0	0	0	0	466	0	259	25.9	0	51.8	51.8	518	0	0	77.7	25.9	569	51.8	25.9	0	388	25.9	0	1.14e+03	129	77.7	0	25.9	362	0	0	777	0	0	0	25.9	0	25.9	0	155	0	0	51.8	0	0	0	0	0	155	77.7	0	362	0	25.9	0	25.9	77.7	0	129	0	25.9	0	207	0	492	0	0	104	0	233	0	0	25.9	0	647	0	25.9	311	440	0	0	0	0	0	440	259	337	51.8	25.9	0	181	0	181	0	25.9	155	0	25.9	259	51.8	0	51.8	0	25.9	51.8	181	155	25.9	25.9	0	0	51.8	0	77.7	0	51.8	0	492	0	0	25.9	0	0	0	207	207	0	0	0	25.9	0	155	25.9	0	0	0	0	25.9	25.9	0	0	25.9	0	25.9	0	129	25.9	0	0	388	0	0	104	0	0	155	0	0	0	906	51.8	129	0	0	51.8	699	0	0	25.9	0	0	0	311	0	129	0	155	0	0	0	751	25.9	25.9	0	0	0	0	51.8	0	0	181	0	0	0	0	984	466	51.8	0	25.9	25.9	0	0	155	0	0	0	0	129	0	0	0	492	207	777	207	0	25.9	0	104	0	0	0	0	0	155	0	414	77.7	155	0	0	0	25.9	51.8	0	77.7	0	25.9	25.9	0	0	77.7	25.9	0	0	104	388	0	25.9	0	0	466	129	0	0	0	0	25.9	699	0	0	51.8	0	25.9	0	0	129	0	207	25.9	25.9	0	0	0	25.9	414	0	0	77.7	51.8	51.8	0	155	25.9	0	0	0	0	0	0	51.8	0	0	0	0	77.7	0	25.9	51.8	51.8	0	0	0	0	0	0	0	77.7	362	25.9	285	0	0	0	25.9	0	984	0	233	0	77.7	0	77.7	0	751	0	0	0	1.45e+03	0	0	0	104	207	25.9	25.9	0	0	0	104	673	25.9	25.9	0	259	0	0	0	25.9	25.9	0	25.9	25.9	388	0	0	207	155	0	0	0	51.8	466	0	0	0	25.9	0	0	0	0	25.9	51.8	0	0	0	440	0	0	0	129	0	0	0	233	25.9	0	77.7	51.8	0	492	51.8	0	285	0	0	0	0	25.9	0	51.8	25.9	0	0	25.9	0	77.7	0	958	0	155	0	0	0	0	0	0	25.9	311	259	311	25.9	77.7	0	25.9	0	104	285	0	0	0	233	0	0	0	25.9	207	25.9	207	0	25.9	25.9	77.7	0	77.7	25.9	0	25.9	77.7	25.9	25.9	0	0	0	25.9	0	0	0	0	0	181	25.9	25.9	0	492	233	0	0	0	77.7	0	0	0	104	440	466	0	0	25.9	129	0	0	77.7	25.9	0	51.8	155	25.9	0	0	0	0	362	0	0	77.7	0	155	0	0	0	0	0	104	0	0	0	1.22e+03	0	0	259	0	25.9	207	0	233	0	0	0	440	0	0	0	77.7	0	0	25.9	0	0	0	129	0	25.9	104	25.9	0	337	51.8	0	0	0	0	129	155	0	0	181	0	0	25.9	155	233	388	25.9	0	544	0	155	0	0	440	0	0	51.8	0	0	129	25.9	0	77.7	1.01e+03	0	104	0	0	51.8	0	77.7	0	0	77.7	0	0	155	25.9	337	1.71e+03	492	0	0	129	0	0	181	77.7	388	0	0	0	0	1.42e+03	51.8	25.9	0	0	311	0	0	25.9	0	518	0	311	0	0	0	0	414	0	77.7	0	104	0	0	0	0	362	0	0	0	104	77.7	0	0	51.8	129	0	51.8	0	0	104	337	0	0	0	0	0	0	0	0	0	0	25.9	233	0	0	0	25.9	77.7	25.9	25.9	0	440	0	0	25.9	0	0	129	0	0	0	699	0	0	129	285	51.8	285	0	77.7	0	0	0	285	77.7	0	0	0	311	0	0	0	104	25.9	0	0	0	0	0	259	0	0	311	0	51.8	0	0	0	155	0	25.9	129	0	25.9	155	0	0	414	0	0	0	129	0	0	337	0	51.8	0	0	0	51.8	51.8	0	466	0	0	777	0	0	155	492	104	0	0	0	388	51.8	25.9	311	0	0	25.9	0	25.9	0	25.9	0	337	77.7	0	0	0	0	25.9	492	25.9	51.8	0	129	181	0	0	880	0	0	0	0	0	0	0	0	0	0	0	51.8	129	155	0	77.7	0	0	0	0	0	0	0	466	0	0	0	104	0	25.9	0	725	0	233	0	0	0	0	25.9	388	0	0	0	0	0	0	0	0	0	492	337	0	25.9	0	0	569	0	0	1.19e+03	0	0	0	0	311	25.9	0	181	0	0	25.9	51.8	0	0	25.9	259	440	129	311	25.9	0	0	0	0	25.9	0	0	362	77.7	0	0	0	0	0	0	0	0	0	492	0	0	0	25.9	259	0	0	0	77.7	0	0	0	0	0	77.7	285	25.9	25.9	51.8	0	0	104	233	77.7	0	0	0	0	0	104	77.7	0	104	0	0	25.9	77.7	0	77.7	25.9	0	0	0	0	51.8	0	0	0	595	77.7	0	0	0	51.8	25.9	0	207	25.9	0	0	0	25.9	0	285	0	0	25.9	466	0	0	0	0	0	0	0	0	25.9	51.8	129	0	0	0	440	51.8	0	0	104	0	207	0	25.9	0	0	25.9	0	0	854	0	0	25.9	0	0	77.7	155	337	802	0	0	25.9	25.9	0	25.9	0	104	0	492	0	595	0	0	51.8	25.9	25.9	751	25.9	0	25.9	337	0	25.9	0	0	25.9	0	0	129	0	0	1.4e+03	0	0	0	51.8	25.9	0	0	0	77.7	0	0	0	77.7	0	0	0	25.9	0	0	51.8	0	0	0	595	0	25.9	0	0	0	104	104	440	0	0	0	0	155	0	0	0	0	104	0	181	0	25.9	233	0	0	0	0	0	0	0	0	0	25.9	362	0	0	155	0	0	0	0	0	0	25.9	362	0	0	0	0	104	0	0	673	77.7	0	440	0	0	0	0	77.7	854	104	25.9	0	0	0	0	0	0	0	233	0	0	0	2.17e+03	0	0	25.9	25.9	51.8	25.9	129	0	0	0	0	0	0	207	104	0	25.9	0	0	25.9	51.8	51.8	0	0	25.9	0	233	51.8	0	0	0	25.9	77.7	1.09e+03	51.8	104	25.9	25.9	0	0	0	0	25.9	0	104	0	77.7	0	0	51.8	0	0	0	0	51.8	129	0	0	0	285	0	0	0	569	0	0	104	0	0	0	0	0	0	233	0	25.9	0	0	311	0	51.8	0	155	0	0	0	0	0	181	0	207	25.9	0	25.9	25.9	51.8	25.9	51.8	0	25.9	440	0	0	0	0	0	0	285	25.9	0	0	129	25.9	0	0	25.9	155	0	0	0	0	77.7	25.9	25.9	0	0	181	0	104	51.8	0	751	0	25.9	0	0	0	0	233	0	51.8	0	0	155	155	0	0	0	0	0	0	51.8	0	0	25.9	25.9	0	233	0	51.8	311	233	0	181	0	0	129	77.7	0	0	25.9	0	25.9	0	77.7	0	311	0	25.9	77.7	0	0	51.8	0	25.9	0	0	0	25.9	0	129	0	25.9	0	0	181	0	0	0	0	0	25.9	77.7	51.8	0	207	0	0	0	25.9	0	0	155	51.8	854	129	0	0	0	0	388	0	492	25.9	0	0	932	0	0	51.8	0	0	77.7	155	0	104	0	0	25.9	25.9	0	77.7	0	0	0	0	25.9	0	0	104	0	440	0	104	0	0	155	0	129	25.9	0	155	0	0	0	25.9	0	25.9	0	129	0	0	77.7	0	25.9	0	777	0	0	0	207	0	77.7	25.9	25.9	0	0	0	0	285	0	25.9	0	233	0	0	0	25.9	25.9	0	0	207	25.9	25.9	0	51.8	0	0	0	207	0	0	0	311	25.9	0	0	0	25.9	51.8	0	0	129	0	285	25.9	0	0	25.9	233	0	155	104	0	0	25.9	77.7	0	0	25.9	0	25.9	129	0	828	0	77.7	0	0	0	104	25.9	77.7	129	0	0	0	0	0	285	51.8	0	181	0	25.9	25.9	0	25.9	0	0	0	0	285	0	0	51.8	51.8	104	0	337	51.8	0	0	0	0	0	77.7	0	25.9	0	0	569	0	414	0	0	0	0	0	0	104	0	129	259	0	0	0	25.9	0	0	0	77.7	0	285	25.9	25.9	0	0	0	0	181	0	0	0	51.8	0	0	0	0	233	0	129	0	0	0	181	129	0	0	0	0	25.9	0	0	0	0	0	0	51.8	544	25.9	51.8	0	0	0	51.8	25.9	0	0	25.9	25.9	0	0	104	25.9	129	25.9	518	0	0	0	0	0	0	0	0	104	0	0	0	518	0	0	0	51.8	233	0	0	104	0	0	0	104	492	77.7	0	0	0	0	0	0	337	155	25.9	0	0	0	777	25.9	466	0	25.9	0	0	0	0	233	25.9	0	51.8	0	0	77.7	207	51.8	233	0	25.9	25.9	0	337	0	181	77.7	0	0	0	77.7	0	25.9	0	25.9	104	0	25.9	0	129	77.7	0	0	77.7	0	104	0	0	0	621	0	0	0	0	25.9	0	25.9	0	77.7	25.9	466	25.9	0	25.9	0	77.7	0	25.9	0	25.9	0	129	0	104	0	25.9	259	337	0	0	104	0	0	51.8	0	777	77.7	181	0	0	0	0	0	0	0	0	285	77.7	544	77.7	0	0	0	0	0	77.7	0	0	25.9	0	0	0	0	0	0	362	0	0	25.9	0	51.8	207	0	0	0	0	0	0	880	0	0	207	0	0	51.8	0	51.8	311	0	104	0	0	0	25.9	181	0	25.9	0	0	25.9	440	414	181	77.7	129	362	0	0	25.9	25.9	51.8	25.9	0	51.8	440	25.9	77.7	0	25.9	25.9	0	25.9	0	104	0	25.9	0	51.8	0	51.8	77.7	0	0	0	0	0	51.8	259	77.7	51.8	0	0	0	0	0	77.7	0	0	207	0	440	0	0	51.8	25.9	0	0	233	0	0	25.9	0	0	104	0	25.9	233	0	0	0	0	0	0	0	25.9	77.7	337	0	0	0	0	129	0	0	0	0	0	77.7	77.7	0	77.7	0	0	0	51.8	311	0	0	25.9	77.7	0	0	0	0	25.9	233	0	25.9	0	25.9	337	0	155	25.9	414	155	0	25.9	0	129	129	77.7	0	0	25.9	129	104	25.9	0	0	207	337	0	388	285	0	0	104	25.9	0	0	77.7	25.9	51.8	0	0	0	104	0	0	25.9	25.9	25.9	0	0	25.9	233	0	0	0	0	25.9	0	25.9	207	25.9	0	0	25.9	155	155	0	25.9	0	25.9	0	0	0	544	25.9	0	0	0	0	0	0	0	77.7	285	0	0	0	51.8	129	0	25.9	207	104	0	0	0	1.16e+03	51.8	388	0	0	25.9	77.7	0	0	51.8	0	0	0	25.9	25.9	25.9	25.9	0	0	104	0	25.9	0	104	0	0	0	0	0	51.8	0	0	0	0	25.9	0	0	0	0	0	0	129	0	25.9	414	51.8	0	77.7	0	0	0	0	0	0	233	0	0	311	0	0	0	0	0	0	414	0	155	0	0	0	77.7	285	0	0	259	25.9	0	0	51.8	25.9	0	0	25.9	0	77.7	0	0	25.9	0	0	0	207	104	25.9	259	0	25.9	0	0	0	77.7	0	0	777	0	0	0	77.7	129	0	155	0	0	0	25.9	25.9	0	0	0	0	207	25.9	0	25.9	0	155	0	0	77.7	25.9	0	25.9	25.9	0	0	518	77.7	0	25.9	25.9	51.8	0	25.9	0	25.9	25.9	25.9	0	414	129	51.8	0	0	0	181	0	25.9	0	104	0	0	0	0	25.9	440	25.9	25.9	0	0	155	233	51.8	0	0	0	0	25.9	0	51.8	0	51.8	285	25.9	0	0	0	155	595	0	104	25.9	0	181	104	0	51.8	0	0	25.9	0	207	0	181	0	0	0	0	77.7	0	0	0	0	25.9	311	0	25.9	51.8	0	0	0	104	25.9	337	0	0	155	0	0	1.68e+03	0	0	0	0	155	0	362	181	129	25.9	0	0	0	0	0	0	0	155	77.7	0	0	77.7	0	0	0	25.9	51.8	0	77.7	155	0	51.8	0	0	0	0	0	259	0	0	0	181	51.8	0	362	25.9	77.7	0	25.9	0	0	0	51.8	0	0	25.9	0	51.8	0	25.9	958	0	0	466	25.9	0	0	0	0	0	440	0	0	25.9	0	0	104	129	0	0	25.9	25.9	25.9	0	233	0	0	25.9	0	25.9	0	518	25.9	0	25.9	77.7	0	0	25.9	0	0	414	0	0	0	25.9	0	0	0	1.27e+03	0	51.8	0	0	0	0	1.11e+03	25.9	0	25.9	25.9	0	104	0	25.9	362	25.9	0	25.9	25.9	0	51.8	104	25.9	0	0	0	0	0	207	0	0	414	0	25.9	0	492	0	0	0	0	0	233	0	0	25.9	0	0	0	77.7	25.9	0	0	0	0	0	77.7	388	0	25.9	0	0	207	0	0	0	0	77.7	0	0	25.9	233	0	0	25.9	0	0	0	0	0	0	25.9	233	25.9	129	0	25.9	51.8	0	0	104	0	25.9	0	0	0	0	0	0	0	25.9	0	104	518	0	51.8	77.7	25.9	0	104	0	0	0	0	0	25.9	25.9	259	77.7	25.9	0	699	0	25.9	0	233	51.8	51.8	0	0	129	25.9	0	25.9	0	0	0	0	0	0	259	51.8	0	0	25.9	0	0	0	0	25.9	77.7	259	0	0	25.9	0	0	25.9	207	0	0	0	104	0	0	0	0	0	0	0	0	77.7	104	25.9	0	0	0	0	544	0	104	25.9	0	129	0	0	0	155	25.9	104	0	207	25.9	0	25.9	0	0	0	388	25.9	285	311	0	259	0	0	0	77.7	155	0	77.7	0	0	0	51.8	25.9	0	0	0	25.9	0	25.9	0	0	0	155	25.9	0	0	25.9	440	0	25.9	104	0	0	0	0	0	0	0	0	129	0	51.8	77.7	0	0	0	0	0	25.9	25.9	0	104	0	0	0	0	0	77.7	129	25.9	0	0	77.7	0	311	0	0	129	0	0	51.8	207	0	0	25.9	0	0	25.9	0	51.8	0	25.9	647	0	0	25.9	0	77.7	0	492	0	0	25.9	0	207	25.9	0	0	0	77.7	0	777	0	51.8	25.9	0	104	77.7	25.9	51.8	0	0	0	104	0	51.8	0	233	51.8	129	0	129	0	0	0	0	77.7	0	104	0	77.7	77.7	0	0	0	0	0	0	569	0	0	0	0	0	25.9	233	0	0	51.8	0	337	25.9	207	0	0	0	0	77.7	51.8	0	0	25.9	0	77.7	0	25.9	77.7	0	0	0	0	0	0	0	77.7	0	0	0	51.8	25.9	0	104	0	0	0	51.8	0	25.9	0	388	25.9	0	0	0	51.8	51.8	0	25.9	25.9	51.8	129	0	0	0	25.9	0	104	0	0	0	0	0	25.9	0	25.9	0	0	0	104	0	25.9	0	25.9	0	207	0	25.9	0	25.9	0	129	0	0	0	0	51.8	0	0	77.7	0	0	0	25.9	181	25.9	466	0	0	0	51.8	0	25.9	0	0	0	25.9	25.9	51.8	0	0	0	0	77.7	0	0	25.9	311	0	25.9	0	0	51.8	0	0	25.9	0	0	0	0	0	0	647	0	51.8	25.9	414	0	0	25.9	0	0	0	0	311	51.8	0	0	0	0	181	25.9	0	51.8	51.8	0	25.9	0	0	0	0	0	0	337	0	0	0	0	181	0	104	0	0	0	0	0	569	207	0	51.8	0	0	0	104	906	77.7	0	104	0	337	0	0	0	104	0	0	0	0	854	0	51.8	0	0	155	0	0	0	0	0	259	77.7	0	0	0	51.8	0	104	77.7	0	25.9	25.9	0	0	0	0	25.9	129	0	25.9	51.8	0	77.7	0	0	0	0	51.8	0	259	0	0	0	0	0	25.9	440	0	25.9	0	0	25.9	0	25.9	25.9	25.9	0	181	0	0	25.9	0	0	0	0	181	0	0	129	440	0	233	129	0	0	0	0	0	0	77.7	0	77.7	0	25.9	0	285	0	0	51.8	0	0	0	0	0	155	25.9	0	0	0	259	0	0	51.8	0	51.8	0	51.8	0	25.9	77.7	0	0	0	51.8	155	77.7	0	0	25.9	0	0	0	51.8	0	155	0	0	0	104	0	0	51.8	0	51.8	0	104	0	0	0	362	25.9	25.9	25.9	0	25.9	77.7	233	0	77.7	0	0	0	0	25.9	0	0	25.9	0	25.9	25.9	0	104	51.8	0	155	51.8	51.8	0	25.9	0	259	207	0	0	0	0	25.9	0	25.9	414	51.8	0	51.8	0	51.8	0	0	0	51.8	0	0	0	466	25.9	0	0	25.9	0	0	0	207	0	440	0	0	0	0	25.9	0	0	0	0	259	0	0	77.7	77.7	25.9	0	77.7	0	0	0	25.9	25.9	0	0	0	51.8	0	25.9	77.7	51.8	25.9	0	337	233	0	129	0	25.9	207	0	0	207	104	0	0	0	25.9	0	0	0	518	0	0	77.7	0	77.7	0	0	492	0	0	51.8	129	0	0	0	25.9	0	0	0	0	104	0	104	51.8	0	0	0	0	25.9	129	0	25.9	0	0	51.8	0	0	0	0	0	51.8	0	0	0	569	0	0	104	0	0	0	0	77.7	0	0	0	0	25.9	0	0	51.8	0	0	0	25.9	1.24e+03	0	0	77.7	0	25.9	0	0	0	25.9	25.9	51.8	51.8	0	0	0	25.9	51.8	0	0	1.01e+03	0	77.7	51.8	25.9	51.8	0	0	0	0	51.8	0	25.9	25.9	259	233	0	0	0	0	0	0	181	25.9	0	0	0	0	0	0	0	0	181	0	25.9	25.9	51.8	1.14e+03	0	0	0	25.9	0	0	25.9	0	129	25.9	0	0	0	0	0	0	0	0	0	207	25.9	207	51.8	77.7	0	25.9	0	0	440	311	0	0	0	25.9	0	155	25.9	0	0	0	77.7	25.9	0	0	0	25.9	0	0	0	0	0	0	0	0	25.9	0	25.9	0	0	0	0	0	25.9	25.9	0	0	51.8	0	0	0	0	77.7	0	0	0	129	0	569	25.9	0	25.9	0	0	0	0	0	0	0	0	0	0	0	0	0	0	0	0	0	0	129	0	0	311	0	0	155	0	25.9	0	0	0	25.9	0	155	0	0	0	129	0	0	25.9	51.8	129	0	0	0	0	0	0	0	129	25.9	0	104	0	0	0	51.8	0	51.8	0	0	621	0	0	129	0	0	0	0	259	0	181	0	0	51.8	0	0	0	0	0	0	0	0	0	155	0	129	0	0	0	0	0	51.8	0	104	1.92e+03	77.7	0	0	0	0	0	104	0	155	621	0	0	0	25.9	77.7	25.9	0	25.9	0	0	414	25.9	0	0	0	25.9	0	77.7	828	0	25.9	0	51.8	0	51.8	0	0	0	25.9	0	0	0	25.9	285	51.8	155	233	0	25.9	0	25.9	0	233	0	0	51.8	0	0	0	0	0	0	285	0	0	0	0	0	440	0	0	0	0	0	25.9	0	104	0	0	0	0	0	25.9	0	77.7	25.9	0	0	0	0	0	0	0	414	77.7	0	0	0	51.8	932	0	0	0	259	0	104	0	104	0	0	0	0	0	0	0	181	0	51.8	0	104	0	0	0	0	25.9	25.9	0	0	0	0	337	0	77.7	0	0	0	25.9	0	25.9	181	0	0	0	0	0	0	0	0	0	0	0	0	0	0	0	0	0	0	0	25.9	51.8	0	0	0	0	0	0	466	129	0	0	0	0	0	311	311	0	25.9	0	0	77.7	0	0	621	0	0	104	0	0	0	0	0	0	0	104	25.9	0	155	0	0	0	0	0	77.7	25.9	129	0	0	51.8	0	0	51.8	0	25.9	0	207	25.9	0	77.7	0	0	25.9	0	0	51.8	25.9	0	0	0	0	0	155	0	0	0	0	0	25.9	104	104	25.9	0	25.9	51.8	0	77.7	0	0	51.8	0	77.7	0	0	337	0	311	25.9	0	25.9	0	0	440	0	77.7	0	0	104	0	0	25.9	0	207	0	25.9	0	51.8	104	129	0	25.9	25.9	104	0	0	0	77.7	77.7	0	25.9	0	0	0	0	129	0	0	0	0	25.9	0	0	51.8	0	0	0	0	51.8	0	0	25.9	0	25.9	0	0	259	25.9	25.9	0	25.9	0	0	25.9	0	311	0	25.9	181	0	0	0	0	77.7	0	311	0	0	51.8	0	0	0	51.8	932	0	0	0	0	0	0	51.8	362	0	104	0	0	0	155	0	0	77.7	0	0	181	0	0	854	51.8	0	25.9	0	0	0	0	0	0	77.7	0	0	25.9	259	25.9	0	0	0	155	0	104	285	854	25.9	0	0	0	0	0	0	25.9	25.9	0	362	0	0	0	104	0	0	0	0	0	77.7	0	0	25.9	0	0	181	77.7	0	0	25.9	0	77.7	0	155	0	0	492	0	0	0	0	0	0	0	0	1.5e+03	25.9	0	233	77.7	0	0	0	0	0	77.7	0	25.9	25.9	0	0	0	0	25.9	77.7	25.9	0	25.9	0	0	25.9	129	0	25.9	25.9	0	0	0	129	0	25.9	0	0	0	0	0	207	25.9	0	0	0	0	0	51.8	0	25.9	0	0	0	0	0	0	0	0	207	0	25.9	25.9	0	0	0	51.8	0	0	0	0	0	544	0	0	0	104	0	25.9	0	0	25.9	880	0	0	0	0	0	0	0	0	0	0	0	181	854	0	51.8	104	0	0	0	0	0	0	0	0	51.8	0	0	0	0	129	0	0	0	207	0	0	0	25.9	0	544	0	25.9	544	0	0	0	0	51.8	51.8	0	0	0	0	0	77.7	0	25.9	25.9	259	0	0	25.9	0	77.7	51.8	0	0	0	0	0	0	0	25.9	25.9	77.7	0	51.8	0	51.8	0	25.9	0	0	0	0	104	181	0	0	25.9	0	0	77.7	0	0	0	155	0	25.9	0	0	25.9	207	0	0	0	25.9	362	0	129	104	25.9	0	25.9	0	0	0	77.7	0	129	0	25.9	0	0	104	0	77.7	0	0	0	25.9	51.8	0	0	0	0	492	0	25.9	0	0	0	25.9	0	0	25.9	259	0	25.9	0	0	51.8	0	25.9	0	0	25.9	181	0	0	0	0	0	25.9	0	0	0	0	0	25.9	181	0	25.9	466	0	77.7	0	25.9	0	0	0	0	0	0	0	0	0	25.9	0	77.7	0	0	0	0	0	0	25.9	77.7	0	0	0	25.9	25.9	259	51.8	0	0	51.8	0	0	0	0	0	25.9	25.9	259	0	0	0	0	25.9	0	181	0	0	0	0	25.9	0	77.7	0	0	233	51.8	725	0	0	0	104	0	0	0	0	0	51.8	0	0	0	0	25.9	0	25.9	0	569	0	0	0	0	595	25.9	25.9	77.7	0	0	0	0	0	0	0	0	207	0	0	0	0	0	0	0	155	51.8	25.9	129	0	0	155	0	77.7	0	0	0	0	388	0	0	0	0	0	25.9	181	0	0	0	25.9	0	0	0	0	0	0	25.9	0	0	51.8	77.7	25.9	0	77.7	0	51.8	0	0	0	0	25.9	0	0	0	0	0	0	0	0	129	0	0	0	0	129	414	0	25.9	0	0	0	0	0	25.9	25.9	25.9	0	25.9	0	0	0	0	155	0	51.8	0	0	207	0	25.9	0	129	0	0	0	25.9	25.9	25.9	155	0	0	0	0	0	0	25.9	0	0	181	0	0	259	0	0	77.7	25.9	0	0	77.7	0	77.7	0	0	440	77.7	0	0	0	25.9	0	0	0	0	25.9	0	51.8	0	51.8	51.8	0	0	0	0	0	155	285	233	51.8	0	0	0	0	0	0	0	77.7	0	25.9	0	0	0	0	0	0	0	0	0	0	0	0	0	155	0	0	0	0	25.9	0	51.8	802	0	1.14e+03	0	0	0	51.8	0	0	0	0	77.7	25.9	0	0	0	0	25.9	0	0	25.9	0	0	0	129	77.7	311	77.7	25.9	0	0	25.9	207	25.9	129	25.9	0	0	0	0	0	0	129	0	0	0	0	51.8	0	0	0	0	25.9	25.9	155	0	25.9	0	0	0	0	0	25.9	0	0	51.8	0	0	0	25.9	0	51.8	362	0	0	0	0	0	51.8	77.7	0	0	0	25.9	0	0	25.9	0	129	77.7	25.9	0	0	25.9	0	0	0	0	51.8	0	0	0	25.9	0	0	0	0	0	0	0	0	104	0	0	233	0	0	155	129	0	0	0	25.9	0	0	0	0	0	0	77.7	0	51.8	0	25.9	77.7	25.9	0	0	51.8	0	51.8	0	0	0	0	0	0	25.9	0	0	181	0	0	0	25.9	0	0	0	77.7	104	0	0	181	0	25.9	0	0	0	0	0	0	0	155	0	802	0	0	362	647	0	0	0	0	0	25.9	0	259	0	0	77.7	129	0	0	25.9	0	155	104	0	25.9	0	0	25.9	0	77.7	0	0	0	25.9	0	25.9	129	0	0	77.7	0	0	51.8	0	129	0	0	0	0	155	0	0	25.9	0	0	0	0	25.9	0	155	0	25.9	0	77.7	0	51.8	25.9	0	207	0	0	25.9	0	0	0	311	0	0	0	0	0	25.9	0	0	0	0	155	0	0	77.7	1.01e+03	25.9	51.8	0	25.9	0	0	0	0	0	233	0	25.9	0	0	0	25.9	0	0	0	51.8	0	0	233	0	25.9	0	0	0	0	0	0	0	0	0	25.9	25.9	0	51.8	0	25.9	0	0	388	0	0	0	0	25.9	25.9	0	0	0	0	0	0	0	0	0	77.7	104	104	0	0	0	0	0	25.9	181	0	0	0	0	0	0	0	25.9	0	0	104	0	0	77.7	51.8	51.8	0	0	0	0	0	104	0	25.9	0	51.8	0	0	0	0	25.9	725	25.9	0	0	0	0	77.7	0	0	0	0	0	0	0	77.7	51.8	25.9	77.7	51.8	0	0	25.9	0	25.9	0	0	25.9	25.9	0	0	0	285	0	25.9	0	0	207	25.9	0	0	0	25.9	0	129	0	0	25.9	0	0	25.9	51.8	129	0	0	388	0	0	77.7	51.8	0	0	0	0	104	0	0	0	51.8	0	25.9	0	0	362	0	0	0	0	0	0	0	25.9	207	0	25.9	0	0	0	25.9	0	0	0	0	0	0	0	0	25.9	0	104	0	0	0	0	0	285	0	0	0	25.9	0	129	0	0	51.8	621	0	0	0	0	0	0	0	0	233	0	25.9	181	0	0	25.9	25.9	0	0	0	0	51.8	0	0	0	77.7	0	0	77.7	0	155	0	104	0	0	25.9	0	207	104	25.9	0	0	0	25.9	25.9	0	0	0	77.7	25.9	0	0	0	0	0	207	25.9	0	207	0	0	155	0	0	0	0	0	0	0	0	25.9	337	0	0	25.9	0	0	0	25.9	25.9	77.7	0	51.8	0	0	0	0	25.9	0	0	414	25.9	0	0	0	181	0	0	0	207	0	0	0	25.9	0	25.9	233	0	0	77.7	285	104	0	0	0	0	51.8	0	0	0	25.9	0	0	155	0	0	0	129	0	0	0	25.9	0	0	77.7	0	0	0	0	0	0	0	0	51.8	0	0	0	181	155	0	0	25.9	0	0	0	0	0	0	25.9	0	0	25.9	129	51.8	0	25.9	0	0	414	0	0	25.9	51.8	0	0	0	0	25.9	0	0	0	51.8	51.8	0	0	0	0	0	0	51.8	0	0	0	0	51.8	0	0	0	0	77.7	0	0	0	0	0	0	0	0	0	0	0	337	0	0	0	0	0	77.7	77.7	0	0	0	285	0	0	0	25.9	0	0	388	0	51.8	0	0	0	0	0	104	0	0	0	544	0	25.9	0	414	25.9	0	0	25.9	0	0	0	0	0	0	0	0	0	0	155	25.9	25.9	0	51.8	0	0	0	25.9	0	0	0	0	25.9	0	155	0	0	0	0	51.8	259	51.8	0	0	51.8	0	0	0	0	0	51.8	0	0	0	0	51.8	25.9	51.8	25.9	0	0	51.8	25.9	0	0	0	51.8	0	0	0	0	0	0	51.8	0	25.9	51.8	0	0	129	0	0	0	0	0	0	0	0	25.9	854	0	0	337	0	0	25.9	0	207	0	0	25.9	0	0	25.9	104	0	0	0	25.9	0	259	0	25.9	0	51.8	25.9	0	25.9	51.8	0	0	0	0	25.9	0	77.7	233	0	0	0	0	0	0	0	0	0	0	0	0	544	77.7	0	0	0	51.8	0	25.9	0	25.9	0	0	0	0	0	0	0	0	0	51.8	0	25.9	25.9	0	0	51.8	0	0	0	0	0	0	0	0	77.7	77.7	0	0	51.8	0	0	25.9	51.8	0	155	51.8	0	0	0	77.7	51.8	0	0	0	0	0	25.9	0	25.9	25.9	0	0	233	0	0	0	25.9	25.9	0	0	0	104	0	414	0	51.8	0	0	25.9	25.9	0	0	0	0	0	0	0	0	0	51.8	0	0	51.8	104	0	0	0	0	0	0	0	0	544	51.8	51.8	25.9	0	0	0	25.9	0	0	0	0	0	155	0	25.9	0	0	0	51.8	129	259	0	0	0	25.9	0	155	51.8	0	104	0	0	25.9	207	0	0	0	0	0	0	0	0	51.8	25.9	25.9	0	25.9	77.7	0	129	25.9	0	0	0	51.8	0	0	77.7	25.9	0	0	0	0	0	0	129	0	0	0	0	0	25.9	0	0	25.9	0	0	0	0	0	0	25.9	0	25.9	0	0	0	0	0	155	51.8	25.9	0	0	0	0	0	207	0	77.7	0	0	0	51.8	0	104	0	129	0	0	0	0	0	25.9	0	0	0	0	77.7	77.7
COAD_tumor	0	493	399	493	704	0	23.5	141	751	23.5	0	845	46.9	164	0	305	164	375	0	422	23.5	282	0	0	610	0	0	235	727	0	563	0	962	23.5	23.5	117	0	587	892	0	46.9	0	0	305	0	0	46.9	0	422	23.5	23.5	493	0	0	0	0	0	0	469	446	657	915	23.5	117	610	0	305	235	0	329	258	0	0	282	0	587	117	0	634	1.1e+03	117	469	164	0	188	23.5	93.9	352	493	0	587	657	70.4	70.4	1.06e+03	0	446	0	23.5	164	0	329	141	704	681	0	0	23.5	0	0	845	164	0	0	1.01e+03	0	0	0	211	0	46.9	704	258	23.5	23.5	23.5	0	46.9	305	141	23.5	46.9	329	0	0	540	93.9	329	0	23.5	211	0	1.13e+03	93.9	164	751	0	493	23.5	0	141	23.5	0	986	704	352	0	610	23.5	0	1.38e+03	188	23.5	704	305	0	1.08e+03	845	868	117	0	0	0	0	0	23.5	1.13e+03	23.5	798	0	282	93.9	46.9	563	0	0	70.4	516	1.24e+03	188	188	164	23.5	70.4	0	610	0	46.9	727	0	0	258	0	70.4	0	422	93.9	235	0	70.4	0	235	0	23.5	868	0	46.9	0	1.03e+03	164	23.5	610	868	446	46.9	352	0	375	188	23.5	0	141	0	164	0	93.9	282	634	681	0	117	0	610	70.4	46.9	774	0	446	1.15e+03	1.17e+03	23.5	0	0	46.9	0	46.9	23.5	23.5	563	164	46.9	446	46.9	117	0	211	0	0	141	0	821	0	305	211	375	23.5	46.9	282	23.5	0	0	46.9	516	0	93.9	282	0	0	0	1.01e+03	0	469	23.5	235	23.5	46.9	587	141	516	0	540	70.4	0	0	0	282	704	0	23.5	1.15e+03	164	23.5	258	0	0	46.9	610	868	0	70.4	774	235	23.5	0	46.9	23.5	0	0	0	305	211	0	0	751	23.5	211	46.9	0	0	0	211	0	0	117	0	46.9	117	0	587	774	46.9	0	0	375	164	0	0	0	0	610	0	0	282	23.5	563	0	634	188	0	164	587	0	1.08e+03	0	23.5	117	868	23.5	46.9	70.4	0	0	0	399	46.9	23.5	258	0	0	23.5	821	0	939	23.5	798	23.5	23.5	93.9	23.5	399	0	0	0	493	0	0	0	0	493	164	0	0	46.9	493	0	329	0	0	23.5	188	0	0	0	23.5	164	23.5	939	23.5	46.9	70.4	46.9	0	0	798	868	70.4	23.5	0	0	23.5	704	540	23.5	46.9	46.9	0	399	23.5	117	469	0	962	0	46.9	23.5	46.9	70.4	0	0	0	634	0	774	0	0	493	23.5	915	0	0	0	0	0	0	634	0	399	751	0	0	0	0	258	0	0	0	422	0	540	23.5	188	1.08e+03	446	282	375	563	0	258	23.5	493	23.5	516	0	117	46.9	0	164	422	0	0	821	23.5	821	0	282	516	93.9	46.9	141	0	0	23.5	23.5	0	23.5	164	235	23.5	0	892	211	0	46.9	0	188	634	23.5	587	23.5	46.9	23.5	93.9	117	93.9	70.4	0	0	70.4	188	375	46.9	305	93.9	258	0	46.9	446	774	0	93.9	516	23.5	282	23.5	798	0	23.5	164	46.9	0	1.24e+03	0	0	634	375	0	23.5	0	0	282	0	446	211	0	23.5	0	0	282	0	0	282	46.9	23.5	563	0	258	446	0	493	821	23.5	23.5	0	587	117	446	469	70.4	0	23.5	422	0	0	23.5	0	657	0	23.5	23.5	1.08e+03	23.5	70.4	516	422	657	117	0	0	23.5	23.5	1.03e+03	0	23.5	70.4	23.5	751	0	0	0	141	235	0	329	46.9	0	0	23.5	774	70.4	587	0	188	23.5	375	798	0	0	188	117	46.9	516	0	0	634	0	164	70.4	0	164	751	446	23.5	352	0	0	0	141	46.9	516	70.4	0	46.9	0	0	258	282	211	610	375	0	93.9	0	0	188	540	422	0	727	0	469	93.9	235	0	141	0	0	23.5	0	23.5	0	23.5	141	563	0	0	0	164	0	0	70.4	93.9	681	681	23.5	0	282	46.9	0	117	352	46.9	915	0	0	23.5	0	0	23.5	305	0	164	751	540	23.5	469	0	0	727	70.4	0	93.9	0	1.13e+03	211	0	46.9	469	704	845	235	0	93.9	0	0	188	70.4	0	704	23.5	117	188	23.5	23.5	258	188	0	0	70.4	0	188	0	117	0	46.9	23.5	23.5	188	0	93.9	70.4	23.5	0	46.9	493	469	46.9	0	0	0	23.5	915	46.9	23.5	93.9	141	0	235	70.4	774	329	0	23.5	516	0	375	0	23.5	0	23.5	681	516	23.5	446	0	0	46.9	23.5	46.9	0	0	0	93.9	493	0	23.5	0	305	23.5	141	0	23.5	188	188	0	258	117	0	0	0	23.5	0	23.5	329	23.5	0	23.5	0	0	0	516	563	23.5	0	141	0	23.5	540	0	634	0	93.9	211	0	657	23.5	117	70.4	23.5	798	23.5	23.5	0	0	329	399	0	93.9	70.4	962	46.9	0	70.4	70.4	0	282	587	23.5	0	0	141	0	46.9	0	657	0	0	23.5	634	0	0	23.5	0	0	587	0	0	1.13e+03	0	23.5	0	23.5	375	70.4	0	46.9	516	329	23.5	0	141	164	70.4	188	23.5	0	0	23.5	164	117	0	0	141	23.5	93.9	93.9	0	634	211	0	0	1.38e+03	868	0	141	93.9	0	0	399	117	0	0	0	0	422	0	0	587	46.9	634	0	164	0	46.9	540	540	634	0	23.5	188	0	23.5	0	23.5	0	704	962	23.5	352	0	258	282	0	93.9	70.4	0	1.01e+03	305	141	0	329	0	0	46.9	0	0	352	446	188	211	23.5	516	0	1.22e+03	164	305	0	164	0	0	23.5	845	0	563	1.13e+03	46.9	0	46.9	117	23.5	0	610	469	1.17e+03	70.4	282	70.4	141	0	23.5	164	516	0	117	164	610	23.5	23.5	0	70.4	0	46.9	422	93.9	0	23.5	657	0	46.9	0	0	0	0	235	93.9	70.4	23.5	540	1.03e+03	587	46.9	46.9	634	962	0	23.5	1.01e+03	587	0	23.5	0	117	0	23.5	375	399	446	305	23.5	23.5	774	23.5	258	117	0	751	23.5	46.9	0	211	211	93.9	0	540	23.5	23.5	469	422	0	0	70.4	0	774	258	0	258	0	892	375	93.9	329	211	915	352	46.9	0	46.9	352	774	164	1.36e+03	23.5	46.9	0	0	0	46.9	563	258	141	0	23.5	352	0	23.5	375	0	0	375	211	657	0	23.5	0	0	469	0	164	23.5	0	23.5	1.43e+03	46.9	0	1.74e+03	0	23.5	375	188	0	93.9	1.92e+03	446	0	188	681	0	422	117	23.5	1.03e+03	23.5	93.9	0	0	0	93.9	540	329	0	0	70.4	0	1.36e+03	0	0	235	0	141	117	0	0	23.5	516	0	305	93.9	70.4	0	399	0	0	493	0	23.5	0	0	375	375	845	0	23.5	70.4	46.9	46.9	211	117	23.5	0	23.5	23.5	399	469	727	46.9	0	1.31e+03	282	375	610	0	0	0	352	141	0	0	46.9	23.5	0	0	93.9	0	305	0	46.9	93.9	0	774	235	0	329	0	0	493	0	446	0	258	70.4	46.9	751	0	0	1.17e+03	282	446	0	23.5	446	70.4	657	93.9	634	46.9	282	1.13e+03	235	0	258	70.4	235	0	0	164	0	0	23.5	93.9	141	0	399	352	23.5	0	141	188	0	657	0	23.5	0	0	46.9	258	0	188	0	23.5	258	23.5	23.5	0	0	587	352	23.5	892	258	46.9	0	70.4	1.01e+03	0	0	23.5	0	23.5	164	0	93.9	23.5	117	23.5	258	0	46.9	0	258	352	188	0	23.5	0	258	422	46.9	516	0	0	868	0	0	0	117	235	868	0	0	0	23.5	563	563	892	23.5	0	446	23.5	70.4	0	329	258	23.5	0	0	1.06e+03	0	681	70.4	23.5	23.5	0	798	1.13e+03	0	0	188	727	23.5	399	0	0	0	188	93.9	23.5	0	751	0	774	751	23.5	46.9	46.9	23.5	0	46.9	117	0	868	0	23.5	0	23.5	845	610	235	681	0	282	0	0	23.5	164	0	0	446	70.4	0	352	798	0	23.5	0	516	23.5	0	375	23.5	587	0	0	0	93.9	352	0	23.5	0	540	70.4	0	0	0	0	235	211	23.5	0	352	798	0	329	0	164	188	0	305	0	0	282	493	164	0	70.4	258	23.5	235	0	23.5	117	141	46.9	0	70.4	0	46.9	0	188	0	329	164	0	469	164	0	939	0	0	0	0	117	23.5	446	70.4	0	117	235	516	0	0	540	0	46.9	23.5	93.9	46.9	821	0	117	141	657	422	23.5	0	235	46.9	23.5	23.5	141	211	141	211	258	141	46.9	0	46.9	46.9	0	46.9	469	93.9	46.9	0	0	235	939	188	211	0	399	23.5	117	0	493	141	0	422	93.9	46.9	23.5	0	211	0	0	587	188	23.5	23.5	46.9	70.4	0	540	258	141	0	0	422	657	868	70.4	469	0	70.4	46.9	962	188	0	0	0	0	0	117	939	657	23.5	0	0	211	70.4	610	0	0	0	0	164	23.5	0	117	0	0	0	164	845	0	93.9	23.5	70.4	0	46.9	23.5	469	141	46.9	141	305	23.5	188	446	117	117	23.5	23.5	0	23.5	422	282	0	235	211	0	211	516	0	0	23.5	70.4	164	0	23.5	0	0	422	117	46.9	23.5	0	0	0	93.9	141	0	0	469	141	868	23.5	0	23.5	188	235	46.9	117	141	0	0	70.4	117	23.5	1.08e+03	258	422	258	23.5	258	117	681	0	1.27e+03	0	0	23.5	305	164	0	23.5	211	1.08e+03	0	329	70.4	0	188	188	0	23.5	23.5	46.9	23.5	375	46.9	258	0	235	329	117	188	23.5	235	0	0	1.08e+03	164	0	610	0	0	0	0	657	0	634	23.5	235	164	23.5	23.5	0	211	0	188	46.9	0	282	0	493	46.9	0	0	0	681	0	0	422	141	727	516	46.9	0	375	46.9	0	681	0	0	0	164	211	188	0	1.01e+03	46.9	0	0	587	0	141	0	282	0	0	46.9	70.4	0	117	46.9	0	329	422	46.9	1.17e+03	0	0	164	70.4	141	0	587	23.5	23.5	0	610	23.5	93.9	0	0	305	0	282	23.5	0	235	0	727	0	70.4	352	329	0	0	46.9	23.5	0	1.03e+03	1.17e+03	117	117	0	0	117	0	1.01e+03	70.4	282	399	868	0	1.08e+03	188	0	0	0	0	70.4	446	211	0	46.9	0	23.5	235	0	70.4	70.4	23.5	0	610	23.5	23.5	0	0	23.5	23.5	305	798	46.9	0	211	188	0	188	352	0	0	0	23.5	0	634	93.9	0	164	0	23.5	117	751	399	93.9	0	235	0	23.5	329	141	117	446	0	0	0	751	46.9	46.9	93.9	0	70.4	962	0	0	188	46.9	46.9	117	258	46.9	375	0	70.4	0	141	0	610	93.9	0	46.9	0	0	46.9	46.9	375	0	1.01e+03	23.5	0	0	0	751	305	0	0	70.4	0	0	0	540	0	0	0	0	141	164	46.9	0	1.08e+03	188	0	235	282	46.9	23.5	516	657	0	70.4	0	0	422	70.4	352	774	117	0	70.4	0	23.5	23.5	93.9	211	0	0	141	446	0	70.4	0	23.5	0	117	493	23.5	0	93.9	0	587	46.9	23.5	0	46.9	23.5	46.9	751	0	23.5	70.4	188	211	23.5	329	305	0	211	0	0	0	46.9	0	0	422	0	375	282	540	141	0	868	23.5	0	0	141	164	282	23.5	0	23.5	0	46.9	23.5	681	188	0	70.4	305	0	0	0	23.5	0	23.5	23.5	258	352	23.5	915	0	23.5	23.5	0	23.5	681	46.9	164	282	46.9	0	117	0	1.17e+03	0	70.4	0	1.85e+03	0	70.4	23.5	188	493	23.5	0	282	0	0	563	1.53e+03	282	211	0	282	46.9	0	0	0	117	141	305	93.9	117	0	23.5	469	70.4	23.5	117	0	46.9	657	93.9	0	117	282	0	0	117	0	23.5	46.9	0	23.5	0	493	23.5	93.9	422	211	0	0	23.5	164	46.9	23.5	282	399	46.9	211	46.9	0	235	46.9	0	0	0	282	0	117	0	46.9	0	0	0	23.5	0	1.29e+03	23.5	305	23.5	0	23.5	23.5	23.5	0	352	469	117	352	23.5	329	0	0	0	305	399	0	0	0	704	0	0	93.9	962	1.74e+03	634	141	0	46.9	164	1.97e+03	0	422	23.5	0	469	46.9	70.4	0	0	0	0	23.5	587	164	0	0	0	610	235	0	0	704	634	0	70.4	0	117	0	0	70.4	774	704	305	0	0	399	211	0	117	0	70.4	0	188	399	141	0	164	93.9	0	516	23.5	0	117	0	892	23.5	0	23.5	164	0	986	0	70.4	23.5	704	0	0	962	0	0	352	0	329	0	0	0	751	0	0	0	70.4	0	0	0	0	188	258	1.2e+03	0	188	587	0	0	493	188	23.5	70.4	23.5	0	563	211	0	0	117	23.5	46.9	46.9	634	446	399	70.4	70.4	727	305	610	0	235	563	0	23.5	375	23.5	23.5	0	329	0	211	1.17e+03	0	399	0	0	634	235	141	70.4	0	46.9	0	0	23.5	188	0	1.45e+03	540	23.5	0	727	23.5	93.9	117	164	563	0	0	0	0	939	305	23.5	23.5	0	258	23.5	23.5	23.5	0	1.27e+03	23.5	258	0	0	46.9	0	375	0	282	352	93.9	0	0	23.5	23.5	681	0	258	0	117	0	23.5	0	188	305	0	0	422	0	493	282	0	23.5	0	0	0	188	0	0	563	0	446	352	23.5	0	46.9	0	352	23.5	0	0	774	23.5	235	23.5	141	0	46.9	0	0	46.9	657	0	0	211	305	23.5	610	0	70.4	0	282	235	0	282	46.9	46.9	70.4	164	0	93.9	0	329	141	46.9	23.5	352	0	258	211	0	0	446	23.5	258	0	446	0	211	46.9	0	352	0	610	93.9	141	0	399	23.5	0	0	610	0	0	704	0	375	0	0	0	164	70.4	0	681	0	0	774	23.5	0	774	634	282	23.5	0	0	0	305	141	375	23.5	0	0	23.5	23.5	0	164	23.5	211	540	0	46.9	46.9	0	23.5	657	0	46.9	0	23.5	422	23.5	0	774	587	23.5	0	46.9	821	0	0	23.5	188	23.5	0	258	305	93.9	0	0	188	23.5	0	141	164	0	0	469	70.4	0	70.4	587	46.9	70.4	23.5	329	305	1.22e+03	0	23.5	0	93.9	0	986	70.4	23.5	0	23.5	23.5	305	23.5	0	0	446	211	0	93.9	493	70.4	610	23.5	46.9	727	0	0	0	0	211	70.4	0	282	46.9	0	0	352	23.5	0	46.9	258	352	93.9	93.9	70.4	0	0	0	0	399	0	0	751	188	0	211	70.4	0	0	23.5	0	46.9	0	704	23.5	23.5	23.5	117	798	23.5	211	46.9	258	0	0	164	93.9	141	46.9	399	164	0	235	0	23.5	164	46.9	258	0	0	540	469	329	46.9	681	0	610	0	0	352	141	0	211	46.9	0	587	0	23.5	23.5	0	0	0	681	23.5	0	0	0	70.4	0	0	1.45e+03	46.9	0	23.5	23.5	0	23.5	117	23.5	141	70.4	422	70.4	0	23.5	0	164	164	46.9	0	93.9	23.5	751	0	0	0	446	446	141	23.5	188	0	282	23.5	46.9	46.9	46.9	117	0	23.5	845	235	399	0	93.9	141	352	610	469	962	0	0	164	516	0	0	0	329	0	540	0	469	0	164	0	0	0	610	188	23.5	117	282	0	0	0	0	46.9	23.5	0	634	141	70.4	1.08e+03	0	46.9	329	235	399	23.5	0	0	774	0	23.5	0	235	117	0	0	23.5	329	0	93.9	0	0	23.5	446	0	117	0	0	0	258	375	282	0	0	70.4	46.9	352	117	70.4	0	23.5	282	0	516	0	0	329	0	23.5	587	0	93.9	0	164	0	141	141	211	0	23.5	211	93.9	0	46.9	23.5	0	46.9	93.9	657	46.9	282	46.9	563	0	164	0	305	188	23.5	352	23.5	23.5	0	0	235	774	329	282	0	0	188	0	23.5	0	0	329	0	0	23.5	587	23.5	493	46.9	70.4	141	0	329	70.4	0	0	23.5	0	0	282	399	0	23.5	399	141	0	422	46.9	164	23.5	46.9	0	610	93.9	70.4	0	0	0	540	727	117	258	164	141	0	46.9	0	0	0	164	258	23.5	258	46.9	23.5	0	23.5	0	164	0	258	141	0	117	141	305	0	282	681	962	46.9	0	23.5	0	0	23.5	141	23.5	70.4	540	46.9	117	0	23.5	422	0	516	93.9	892	46.9	188	235	23.5	0	164	23.5	141	0	0	0	70.4	70.4	23.5	70.4	0	117	986	0	258	0	0	0	0	235	0	0	23.5	727	46.9	0	0	141	704	117	0	0	0	305	23.5	0	70.4	0	892	23.5	446	0	0	469	188	0	117	23.5	0	305	399	23.5	282	0	0	681	70.4	23.5	0	23.5	399	0	23.5	46.9	0	0	329	610	0	493	0	305	493	516	0	46.9	0	0	329	821	0	422	0	141	70.4	23.5	93.9	0	352	0	23.5	493	117	0	23.5	0	0	23.5	0	46.9	23.5	0	93.9	0	70.4	0	0	352	0	0	23.5	0	188	0	46.9	0	23.5	235	23.5	0	23.5	46.9	0	0	70.4	375	704	1.01e+03	23.5	235	117	23.5	587	23.5	681	70.4	117	0	516	0	0	46.9	23.5	23.5	540	540	0	1.27e+03	0	188	0	23.5	23.5	305	23.5	0	563	23.5	0	0	0	46.9	0	0	23.5	258	0	0	282	235	587	0	46.9	188	23.5	0	0	235	0	46.9	23.5	375	0	46.9	774	23.5	46.9	23.5	587	23.5	188	0	868	23.5	117	540	0	70.4	23.5	211	0	141	0	117	0	282	0	23.5	0	0	563	23.5	0	1.03e+03	46.9	23.5	23.5	23.5	258	23.5	235	235	0	117	0	399	23.5	0	0	0	0	329	399	141	352	0	681	0	23.5	305	70.4	188	141	375	610	0	0	23.5	46.9	0	46.9	70.4	23.5	23.5	141	23.5	845	0	258	46.9	0	704	117	164	70.4	657	46.9	0	0	0	23.5	375	46.9	188	399	0	23.5	93.9	0	0	0	0	0	46.9	845	0	23.5	117	446	235	23.5	258	211	23.5	0	0	0	0	46.9	0	141	0	23.5	305	46.9	469	0	46.9	0	46.9	0	0	540	0	235	422	141	117	46.9	422	93.9	0	422	117	0	845	0	164	0	93.9	23.5	0	211	0	0	0	0	258	141	23.5	0	305	0	211	46.9	0	23.5	282	23.5	188	0	0	0	0	164	23.5	0	0	0	46.9	329	516	493	0	0	141	23.5	727	117	0	0	46.9	23.5	0	0	329	0	141	0	540	0	46.9	0	211	23.5	0	211	0	93.9	258	0	0	751	23.5	70.4	0	46.9	235	23.5	23.5	188	46.9	23.5	23.5	258	962	141	70.4	0	23.5	46.9	23.5	46.9	610	188	0	0	141	23.5	939	70.4	657	141	93.9	46.9	0	23.5	23.5	70.4	164	0	211	46.9	46.9	329	164	305	235	23.5	141	23.5	117	305	0	70.4	540	117	0	70.4	469	235	93.9	0	23.5	892	446	23.5	0	188	892	46.9	0	211	23.5	93.9	0	0	164	93.9	0	0	0	0	0	0	0	46.9	352	0	868	46.9	0	23.5	0	211	23.5	93.9	0	46.9	0	1.06e+03	0	258	0	0	0	798	0	46.9	704	211	0	774	0	821	0	258	0	0	141	0	23.5	46.9	0	93.9	258	23.5	681	93.9	0	0	70.4	0	493	399	93.9	46.9	0	0	0	0	0	70.4	93.9	1.01e+03	0	46.9	258	0	329	258	23.5	0	0	93.9	46.9	0	1.67e+03	282	93.9	258	0	164	23.5	70.4	469	282	0	305	0	0	93.9	0	164	0	141	46.9	0	117	1.13e+03	469	0	727	23.5	211	0	23.5	0	0	141	0	352	0	329	23.5	235	23.5	70.4	93.9	46.9	399	493	235	0	282	46.9	93.9	0	141	70.4	23.5	0	0	0	282	305	610	211	46.9	23.5	23.5	23.5	0	46.9	46.9	0	0	516	0	188	305	0	305	587	23.5	0	164	23.5	0	23.5	0	0	375	0	46.9	141	23.5	23.5	0	23.5	46.9	70.4	0	422	516	516	0	0	70.4	0	93.9	0	23.5	211	70.4	0	305	93.9	23.5	727	0	0	0	0	305	0	0	188	352	0	0	0	0	0	23.5	23.5	141	117	0	422	23.5	0	164	188	117	23.5	46.9	0	422	117	188	0	0	93.9	657	23.5	23.5	0	0	282	282	0	375	235	23.5	0	0	0	0	23.5	258	70.4	23.5	0	70.4	46.9	329	0	93.9	0	0	70.4	23.5	0	305	23.5	0	0	0	23.5	305	0	23.5	258	70.4	188	0	46.9	305	70.4	0	93.9	188	117	0	46.9	70.4	798	0	23.5	0	23.5	23.5	46.9	23.5	0	46.9	305	0	23.5	0	235	399	0	93.9	117	258	23.5	0	0	774	46.9	211	258	70.4	93.9	93.9	0	211	46.9	70.4	0	0	352	70.4	117	0	0	0	211	0	23.5	23.5	188	0	23.5	0	0	0	727	46.9	70.4	23.5	117	70.4	46.9	0	0	23.5	0	46.9	282	0	493	657	0	46.9	211	0	46.9	46.9	0	46.9	70.4	986	0	0	305	188	258	0	0	0	0	704	0	352	188	0	23.5	117	0	141	70.4	375	46.9	23.5	23.5	446	0	0	0	46.9	93.9	0	0	141	211	23.5	0	0	282	23.5	0	211	141	0	0	0	23.5	46.9	0	0	1.13e+03	0	657	23.5	422	469	141	164	23.5	0	235	375	46.9	0	0	0	0	329	23.5	0	23.5	23.5	117	93.9	141	117	0	0	0	516	0	23.5	282	235	0	0	329	117	0	46.9	46.9	375	0	93.9	0	235	70.4	23.5	0	0	70.4	141	0	164	0	70.4	235	258	0	23.5	70.4	774	117	0	0	0	164	0	23.5	0	0	0	0	141	0	46.9	164	164	422	70.4	657	375	0	352	141	23.5	0	235	141	774	329	0	188	0	0	0	0	305	0	211	0	211	0	0	845	0	0	0	0	329	516	23.5	0	0	0	23.5	0	70.4	235	422	0	0	117	0	23.5	1.67e+03	23.5	0	23.5	46.9	70.4	0	587	469	657	0	0	23.5	23.5	23.5	70.4	70.4	0	23.5	46.9	0	23.5	23.5	0	23.5	164	0	0	0	211	117	0	375	0	0	23.5	0	0	704	0	0	0	235	282	0	798	235	188	0	23.5	23.5	23.5	23.5	46.9	23.5	962	0	0	117	0	0	1.24e+03	0	23.5	1.29e+03	70.4	0	23.5	0	0	0	0	0	70.4	258	23.5	0	774	516	0	0	258	23.5	23.5	70.4	469	0	0	0	0	46.9	0	329	70.4	0	23.5	188	0	117	352	0	117	258	0	23.5	0	188	23.5	23.5	0	821	0	0	46.9	23.5	0	46.9	986	0	0	117	610	0	258	23.5	23.5	892	0	258	0	0	70.4	0	46.9	46.9	0	0	0	282	0	258	46.9	0	704	46.9	117	0	422	0	188	23.5	0	0	188	0	0	0	0	0	23.5	46.9	188	93.9	23.5	0	0	23.5	587	587	23.5	23.5	0	0	164	0	46.9	0	0	46.9	0	0	375	727	93.9	0	70.4	70.4	0	0	23.5	0	0	117	164	46.9	282	0	0	117	0	258	329	0	46.9	0	0	93.9	0	0	0	0	164	0	399	399	0	46.9	141	0	46.9	352	70.4	0	23.5	188	0	93.9	23.5	329	164	46.9	23.5	915	0	46.9	164	23.5	23.5	399	0	0	188	23.5	0	399	0	0	1.43e+03	0	23.5	0	352	329	0	0	46.9	0	70.4	0	23.5	798	23.5	305	46.9	0	375	46.9	0	117	563	23.5	0	93.9	329	23.5	0	0	70.4	70.4	0	23.5	23.5	469	23.5	23.5	0	70.4	23.5	0	610	0	46.9	46.9	0	305	0	0	0	469	0	141	23.5	117	46.9	23.5	141	23.5	23.5	0	399	23.5	329	727	46.9	46.9	46.9	235	0	235	164	0	305	23.5	0	0	46.9	540	0	46.9	0	23.5	0	93.9	0	93.9	188	540	235	0	0	117	610	0	46.9	587	164	23.5	0	23.5	0	70.4	117	23.5	493	0	282	23.5	188	0	0	23.5	0	0	117	46.9	93.9	0	46.9	0	0	0	70.4	164	23.5	0	375	188	0	70.4	23.5	164	681	0	70.4	0	117	0	0	70.4	23.5	0	46.9	0	634	23.5	70.4	634	0	46.9	188	70.4	352	469	375	93.9	845	141	46.9	235	23.5	164	282	0	164	0	563	23.5	70.4	23.5	0	282	93.9	0	258	211	282	70.4	375	0	23.5	23.5	117	23.5	70.4	0	235	0	0	0	23.5	164	93.9	0	0	46.9	70.4	23.5	0	23.5	0	23.5	23.5	211	0	1.34e+03	0	23.5	23.5	0	117	0	0	46.9	0	117	23.5	657	0	0	657	23.5	469	93.9	141	0	0	23.5	164	516	117	141	0	0	0	0	0	46.9	0	23.5	0	93.9	93.9	141	23.5	0	70.4	0	23.5	23.5	164	0	46.9	0	258	211	0	0	0	258	704	23.5	0	117	141	258	0	46.9	23.5	117	0	915	422	0	23.5	23.5	587	305	23.5	70.4	141	164	0	892	0	235	46.9	352	399	634	23.5	23.5	0	46.9	70.4	93.9	798	0	0	258	587	845	0	141	23.5	23.5	0	0	422	46.9	469	164	23.5	0	516	0	0	46.9	0	0	493	258	70.4	46.9	0	0	23.5	1.06e+03	0	23.5	0	634	46.9	0	46.9	93.9	399	0	0	46.9	0	0	70.4	0	0	93.9	211	0	0	23.5	329	46.9	892	23.5	0	46.9	0	0	939	211	0	375	375	0	211	23.5	23.5	23.5	0	0	46.9	0	23.5	23.5	352	422	0	986	0	774	0	23.5	1.08e+03	23.5	23.5	0	23.5	0	0	0	821	0	23.5	0	0	0	0	727	634	46.9	188	0	0	962	0	23.5	46.9	0	0	0	70.4	0	892	0	70.4	46.9	70.4	211	93.9	0	0	93.9	0	235	23.5	0	23.5	70.4	235	141	164	188	634	1.06e+03	0	23.5	0	0	329	282	23.5	0	0	70.4	0	117	93.9	70.4	46.9	0	634	235	141	0	117	0	0	0	164	70.4	23.5	70.4	0	0	375	164	70.4	282	93.9	0	211	46.9	0	282	0	282	0	0	211	0	70.4	211	610	46.9	141	282	0	23.5	0	0	164	258	329	0	93.9	0	23.5	0	141	0	0	46.9	0	141	0	0	0	0	23.5	0	0	0	211	70.4	46.9	70.4	23.5	375	46.9	422	0	0	282	23.5	0	46.9	188	23.5	70.4	0	0	93.9	188	0	46.9	0	0	681	516	23.5	70.4	141	0	0	46.9	0	422	329	188	892	0	93.9	563	23.5	46.9	0	0	0	211	0	0	23.5	0	0	23.5	23.5	46.9	0	117	93.9	0	0	46.9	0	188	23.5	0	141	70.4	23.5	0	0	0	610	469	0	23.5	0	70.4	23.5	46.9	23.5	587	235	0	70.4	23.5	46.9	70.4	141	0	0	46.9	46.9	23.5	446	0	0	70.4	0	0	0	634	634	0	352	0	0	23.5	23.5	258	70.4	188	0	0	0	188	46.9	0	235	587	23.5	704	0	0	0	0	23.5	23.5	23.5	0	23.5	23.5	0	540	46.9	0	0	375	93.9	70.4	563	46.9	46.9	23.5	70.4	0	516	23.5	0	46.9	0	23.5	258	23.5	23.5	540	0	0	141	0	23.5	188	0	681	235	0	375	352	46.9	0	282	188	329	0	23.5	0	211	235	610	587	23.5	0	23.5	23.5	587	188	0	23.5	0	23.5	258	0	282	0	422	0	93.9	0	0	0	774	0	235	117	23.5	23.5	93.9	0	188	375	23.5	0	0	422	164	46.9	305	0	0	0	516	892	0	0	329	23.5	23.5	0	0	46.9	211	329	540	188	0	70.4	0	93.9	446	0	23.5	868	46.9	422	587	188	188	235	46.9	0	0	117	0	0	0	235	587	0	0	46.9	0	0	23.5	1.2e+03	117	0	23.5	282	46.9	0	23.5	0	0	164	0	0	493	0	1.01e+03	0	23.5	0	23.5	23.5	0	352	23.5	446	23.5	0	0	188	0	0	0	375	0	23.5	375	493	798	93.9	657	0	46.9	0	0	329	164	46.9	117	93.9	446	0	587	93.9	0	23.5	70.4	681	235	0	188	164	0	235	23.5	23.5	164	0	141	446	23.5	0	0	93.9	0	0	23.5	0	70.4	0	141	0	0	188	70.4	0	0	0	46.9	0	0	0	23.5	1.17e+03	892	0	0	0	0	0	0	141	0	46.9	141	46.9	258	46.9	141	23.5	0	0	0	211	0	70.4	563	23.5	446	23.5	0	23.5	211	0	235	0	0	422	0	0	164	23.5	0	0	141	0	0	46.9	235	46.9	352	0	0	0	0	23.5	46.9	164	70.4	0	634	0	70.4	0	117	0	93.9	0	117	305	0	0	235	0	0	0	23.5	516	305	93.9	0	0	93.9	0	0	0	0	23.5	23.5	0	0	23.5	282	0	235	0	46.9	23.5	0	211	93.9	23.5	493	446	93.9	0	164	0	46.9	0	845	0	751	1.48e+03	0	0	23.5	0	282	46.9	0	0	0	0	845	23.5	0	352	23.5	0	211	70.4	1.15e+03	0	0	868	235	0	70.4	986	0	0	188	0	0	46.9	70.4	329	23.5	446	211	141	305	164	0	23.5	329	70.4	0	46.9	0	117	0	70.4	23.5	141	211	0	23.5	0	0	0	117	282	23.5	0	0	117	0	70.4	141	258	23.5	46.9	352	23.5	46.9	0	46.9	0	0	0	23.5	0	0	23.5	0	422	845	23.5	23.5	0	141	610	93.9	0	0	235	23.5	211	0	70.4	23.5	23.5	0	0	235	0	23.5	93.9	0	610	0	93.9	141	0	0	0	46.9	46.9	93.9	0	0	0	141	23.5	282	0	0	0	46.9	0	258	469	0	23.5	23.5	211	0	0	46.9	0	235	0	0	329	164	0	0	0	70.4	0	70.4	0	70.4	0	0	211	0	70.4	0	46.9	141	141	0	46.9	70.4	211	516	375	23.5	0	164	0	117	23.5	0	751	0	0	93.9	0	0	0	0	0	23.5	0	868	282	0	46.9	0	0	0	0	0	46.9	0	282	70.4	305	188	0	0	164	23.5	117	0	46.9	587	23.5	352	23.5	0	93.9	0	0	23.5	0	657	23.5	0	0	0	375	0	0	0	23.5	375	0	93.9	892	46.9	0	0	117	0	188	0	0	23.5	329	70.4	23.5	0	493	0	446	0	0	188	0	23.5	868	0	188	23.5	23.5	0	0	0	0	258	117	0	117	23.5	235	93.9	70.4	0	0	70.4	540	23.5	70.4	23.5	610	258	0	141	0	422	235	0	798	0	0	70.4	0	0	0	0	282	0	23.5	0	0	117	0	46.9	0	0	516	235	0	235	70.4	117	0	0	0	0	46.9	141	493	0	0	610	0	0	0	0	704	258	188	23.5	0	70.4	23.5	93.9	0	0	774	0	0	0	46.9	0	305	93.9	352	0	70.4	0	23.5	0	469	0	0	117	23.5	70.4	422	141	164	70.4	117	141	23.5	0	117	117	46.9	23.5	329	305	0	0	211	235	0	23.5	23.5	211	141	46.9	681	141	751	70.4	516	23.5	0	0	0	0	70.4	0	0	0	0	23.5	0	939	0	188	493	0	0	70.4	0	0	46.9	23.5	0	117	704	0	0	23.5	0	493	0	798	0	93.9	211	0	164	0	23.5	211	0	188	422	1.08e+03	23.5	0	258	23.5	0	23.5	0	117	188	117	0	70.4	0	469	446	0	23.5	0	399	188	0	23.5	0	0	23.5	821	23.5	0	70.4	0	23.5	0	188	0	0	0	0	23.5	93.9	0	141	0	23.5	0	0	93.9	141	93.9	0	258	0	93.9	0	0	0	493	70.4	0	329	258	657	211	0	0	0	0	46.9	46.9	46.9	0	70.4	375	0	0	0	0	23.5	587	0	46.9	70.4	868	0	23.5	0	23.5	141	23.5	0	23.5	0	0	0	141	751	0	0	117	0	0	0	0	93.9	0	0	0	563	0	70.4	141	46.9	399	0	23.5	235	422	0	46.9	46.9	0	93.9	422	0	23.5	70.4	610	0	23.5	211	0	235	70.4	23.5	0	0	0	117	23.5	0	188	235	0	93.9	375	0	211	46.9	117	0	0	46.9	46.9	93.9	0	0	188	188	0	93.9	0	0	0	0	23.5	23.5	0	141	70.4	352	23.5	46.9	0	164	0	23.5	0	23.5	164	329	0	70.4	0	46.9	46.9	329	93.9	0	0	70.4	0	117	23.5	117	188	0	0	0	0	0	93.9	0	258	23.5	0	0	0	282	0	422	23.5	0	0	70.4	93.9	46.9	0	46.9	0	399	0	46.9	0	164	0	563	23.5	0	23.5	563	0	211	23.5	46.9	258	0	0	305	23.5	141	305	0	46.9	0	352	211	0	23.5	0	46.9	0	23.5	70.4	446	0	188	375	0	352	93.9	0	0	23.5	0	46.9	141	23.5	0	141	235	375	0	516	70.4	23.5	117	23.5	0	93.9	352	188	0	0	329	235	0	422	23.5	0	0	46.9	0	23.5	0	93.9	0	70.4	23.5	164	188	46.9	23.5	46.9	188	46.9	188	0	0	0	70.4	46.9	23.5	46.9	23.5	0	70.4	375	305	563	0	0	46.9	0	0	0	117	117	23.5	0	0	188	0	0	23.5	23.5	258	399	0	0	0	0	892	375	164	493	23.5	93.9	0	0	0	0	0	0	211	117	23.5	46.9	493	0	469	0	70.4	141	23.5	258	0	0	493	117	868	0	0	0	23.5	329	23.5	164	0	235	0	141	282	0	23.5	0	0	0	70.4	23.5	375	0	0	493	0	0	540	141	0	0	469	352	211	164	0	0	23.5	164	23.5	23.5	0	0	23.5	0	516	23.5	258	0	235	23.5	23.5	0	141	0	0	305	329	0	258	0	188	23.5	0	23.5	117	352	23.5	164	329	282	0	0	0	0	46.9	0	46.9	23.5	282	0	0	0	375	23.5	23.5	634	0	211	540	23.5	0	23.5	93.9	0	23.5	258	0	117	375	46.9	23.5	446	23.5	70.4	0	0	0	188	23.5	23.5	235	493	0	0	23.5	70.4	0	70.4	23.5	23.5	46.9	46.9	305	0	93.9	141	93.9	0	23.5	0	141	164	563	164	634	0	399	0	0	46.9	0	0	70.4	0	188	0	0	0	0	0	0	70.4	0	0	0	0	93.9	0	235	23.5	0	0	0	211	0	23.5	1.2e+03	0	469	0	0	446	0	0	0	0	0	516	23.5	23.5	0	23.5	0	0	23.5	0	469	329	0	46.9	258	540	516	46.9	70.4	23.5	0	46.9	375	0	1.27e+03	141	0	0	0	46.9	117	70.4	46.9	23.5	93.9	0	0	305	0	23.5	23.5	0	892	117	46.9	0	46.9	399	93.9	634	0	23.5	23.5	0	0	845	46.9	23.5	70.4	117	0	164	657	0	0	0	0	0	329	70.4	0	0	70.4	93.9	23.5	0	422	0	70.4	70.4	0	0	0	0	0	0	93.9	23.5	164	0	211	70.4	727	0	0	0	46.9	23.5	0	0	23.5	46.9	0	23.5	164	164	117	282	352	0	141	0	0	0	70.4	0	0	0	0	164	93.9	0	0	70.4	235	117	93.9	0	70.4	282	188	23.5	23.5	0	46.9	258	117	46.9	0	0	23.5	93.9	0	235	0	0	23.5	0	211	0	0	0	587	0	0	23.5	23.5	352	446	23.5	0	0	305	0	774	0	0	211	610	70.4	23.5	0	0	0	23.5	0	282	46.9	93.9	23.5	610	0	46.9	93.9	0	211	188	0	93.9	0	0	70.4	0	141	46.9	0	0	23.5	23.5	46.9	939	0	23.5	93.9	188	0	540	70.4	188	0	93.9	0	0	329	23.5	0	46.9	70.4	0	0	0	23.5	0	282	0	422	0	258	0	141	23.5	0	164	0	0	46.9	164	0	0	1.69e+03	0	0	0	0	0	0	0	0	46.9	0	0	0	0	46.9	751	211	23.5	0	141	0	399	0	46.9	0	211	117	0	0	0	117	0	587	23.5	46.9	657	329	0	657	399	46.9	0	0	0	23.5	23.5	93.9	0	235	23.5	70.4	422	0	399	0	46.9	0	0	587	0	0	23.5	23.5	141	235	23.5	0	657	70.4	0	211	0	0	23.5	587	23.5	188	0	0	0	0	46.9	0	751	0	0	23.5	46.9	46.9	93.9	0	23.5	0	0	774	23.5	0	0	46.9	117	23.5	681	0	70.4	23.5	70.4	23.5	46.9	0	610	70.4	23.5	0	0	70.4	868	0	0	23.5	23.5	70.4	305	0	23.5	0	0	258	798	0	563	164	0	164	93.9	0	0	0	46.9	141	0	23.5	23.5	23.5	0	23.5	0	352	46.9	117	93.9	0	188	141	0	70.4	23.5	235	0	540	0	23.5	329	164	46.9	0	422	211	0	70.4	375	46.9	70.4	93.9	117	23.5	0	23.5	0	93.9	23.5	117	0	93.9	23.5	46.9	0	117	329	23.5	0	46.9	0	0	70.4	399	23.5	164	23.5	23.5	23.5	0	46.9	422	0	211	70.4	164	657	0	0	0	915	46.9	587	0	0	46.9	0	46.9	469	0	23.5	23.5	610	46.9	469	0	23.5	329	0	0	0	70.4	0	0	0	46.9	0	704	0	0	493	0	0	70.4	0	211	0	117	117	751	93.9	422	0	211	93.9	0	0	46.9	141	0	493	46.9	0	23.5	329	282	0	0	0	0	0	282	23.5	0	46.9	93.9	469	70.4	0	0	23.5	70.4	23.5	188	1.29e+03	141	0	117	0	70.4	70.4	305	0	0	70.4	0	0	0	46.9	70.4	211	0	845	164	0	0	282	117	0	0	235	164	0	0	0	23.5	0	0	0	23.5	0	46.9	0	0	23.5	0	46.9	329	282	0	0	0	23.5	0	915	0	258	23.5	681	23.5	0	0	235	235	117	0	23.5	0	23.5	70.4	93.9	469	93.9	46.9	46.9	141	0	0	0	0	164	23.5	681	93.9	0	0	0	164	0	23.5	23.5	23.5	493	0	0	46.9	375	0	70.4	164	0	0	0	0	0	141	0	0	70.4	0	352	0	0	117	23.5	70.4	563	0	0	0	117	70.4	23.5	23.5	23.5	0	23.5	46.9	0	93.9	235	93.9	23.5	0	0	23.5	23.5	70.4	0	0	117	188	46.9	0	0	46.9	70.4	422	0	0	23.5	469	23.5	0	0	0	0	0	0	563	46.9	0	70.4	23.5	0	23.5	422	0	46.9	0	141	0	0	399	46.9	164	0	258	0	0	0	0	634	46.9	117	23.5	164	46.9	0	610	117	93.9	0	258	0	0	70.4	352	0	0	0	93.9	23.5	0	23.5	305	23.5	0	821	46.9	0	305	0	0	0	0	46.9	117	0	23.5	164	305	23.5	117	70.4	0	164	0	657	211	258	117	0	46.9	0	46.9	70.4	0	0	399	23.5	0	117	0	70.4	164	46.9	23.5	141	0	282	141	0	23.5	0	117	23.5	23.5	0	46.9	0	0	23.5	70.4	0	164	0	0	258	46.9	0	0	0	70.4	0	23.5	0	0	516	0	0	93.9	0	0	446	258	141	0	0	23.5	0	117	46.9	46.9	0	46.9	46.9	0	0	282	0	0	0	141	23.5	0	375	0	0	46.9	0	23.5	23.5	46.9	375	282	0	0	46.9	0	23.5	0	0	188	0	23.5	70.4	0	657	23.5	0	0	0	141	93.9	23.5	0	46.9	0	23.5	0	0	0	0	0	0	164	1.78e+03	0	188	0	0	23.5	23.5	23.5	0	0	211	0	23.5	0	258	399	399	46.9	0	0	0	0	0	141	23.5	0	117	0	0	46.9	375	23.5	70.4	70.4	23.5	23.5	70.4	0	23.5	0	117	70.4	23.5	235	93.9	0	0	46.9	70.4	0	0	211	868	46.9	0	0	46.9	0	117	70.4	0	0	0	23.5	0	0	23.5	0	0	23.5	211	0	0	93.9	0	164	23.5	0	23.5	46.9	0	0	0	1.5e+03	0	188	0	0	141	0	329	0	0	0	0	23.5	821	0	23.5	0	23.5	93.9	70.4	0	469	0	0	0	0	0	845	0	0	0	93.9	0	70.4	0	23.5	0	0	164	0	141	0	70.4	704	93.9	0	188	46.9	141	23.5	516	258	46.9	399	70.4	0	0	23.5	188	0	0	0	0	70.4	23.5	0	352	117	0	23.5	0	634	610	23.5	0	70.4	23.5	0	117	0	93.9	0	46.9	0	46.9	70.4	0	164	164	0	141	399	0	0	0	0	23.5	0	258	0	23.5	0	0	587	0	117	117	23.5	375	0	23.5	23.5	0	0	0	493	0	23.5	0	117	329
COAD_tumor	0	1.74e+03	26.4	1e+03	317	0	0	0	660	0	0	52.8	0	79.2	0	0	26.4	581	0	0	26.4	26.4	79.2	0	713	0	0	132	739	0	0	0	79.2	0	26.4	0	0	423	0	0	0	0	0	581	26.4	26.4	26.4	0	951	0	0	924	0	0	26.4	0	26.4	0	687	0	0	1.45e+03	26.4	449	396	0	26.4	581	0	26.4	0	0	0	0	0	1.53e+03	52.8	0	502	26.4	607	0	132	0	26.4	0	0	52.8	607	0	1.08e+03	1.24e+03	26.4	0	79.2	423	713	26.4	0	449	0	343	343	555	26.4	26.4	0	26.4	0	0	634	26.4	0	0	1.85e+03	0	502	0	977	0	0	1.37e+03	0	0	0	0	0	106	0	132	0	0	370	0	0	290	0	871	0	0	0	0	52.8	52.8	0	79.2	0	845	26.4	0	106	0	0	1.29e+03	2.17e+03	1.27e+03	0	317	26.4	0	396	0	0	449	0	0	634	792	211	0	0	0	0	0	0	0	3.88e+03	0	1.29e+03	0	423	26.4	26.4	739	0	0	0	607	0	264	290	26.4	0	0	0	1.93e+03	26.4	0	977	26.4	0	343	0	52.8	0	26.4	475	0	0	26.4	185	423	0	0	1.61e+03	0	52.8	0	1.29e+03	845	0	528	1.4e+03	0	26.4	660	0	343	0	158	211	0	0	0	26.4	1.11e+03	0	687	1.56e+03	0	0	0	1.4e+03	0	0	423	0	607	26.4	739	0	0	0	0	1.08e+03	26.4	0	52.8	1.29e+03	977	0	0	0	1.35e+03	0	502	0	0	0	0	1.24e+03	0	158	26.4	0	0	528	0	26.4	0	0	0	1.37e+03	0	52.8	0	0	0	0	1.08e+03	0	766	0	396	0	52.8	0	423	238	0	1.19e+03	0	0	0	0	0	211	0	0	1.08e+03	449	0	211	0	0	26.4	792	1.11e+03	52.8	52.8	26.4	211	26.4	0	26.4	0	26.4	26.4	0	555	79.2	0	0	343	0	0	0	0	0	0	0	0	0	106	0	238	396	0	264	26.4	0	52.8	0	792	238	0	0	0	0	475	0	0	52.8	0	924	0	475	0	0	502	1.43e+03	26.4	0	0	1.4e+03	106	79.2	158	0	106	0	0	26.4	0	0	0	290	26.4	0	26.4	2.46e+03	0	1.32e+03	0	1.06e+03	0	0	581	713	26.4	0	0	0	0	845	0	0	0	26.4	238	26.4	0	26.4	79.2	0	924	0	0	26.4	0	0	0	0	0	713	0	1.14e+03	0	0	0	0	0	0	1e+03	52.8	132	0	26.4	0	0	52.8	52.8	0	0	26.4	26.4	26.4	0	290	52.8	26.4	1e+03	0	0	0	79.2	132	26.4	0	0	0	26.4	1.06e+03	0	0	713	0	26.4	26.4	0	0	0	0	0	52.8	0	1.14e+03	0	0	0	0	0	0	0	26.4	0	290	0	634	26.4	502	185	977	581	26.4	766	0	211	0	1.21e+03	26.4	660	0	26.4	26.4	0	26.4	79.2	0	0	1.06e+03	26.4	819	0	607	185	0	0	396	0	0	0	0	0	132	1.16e+03	396	0	0	0	0	0	0	0	0	343	0	396	79.2	0	52.8	528	52.8	0	26.4	0	0	26.4	0	290	0	26.4	0	26.4	0	0	0	1.16e+03	0	0	396	0	0	607	607	0	0	79.2	0	52.8	1.82e+03	52.8	0	0	343	0	0	0	0	79.2	26.4	819	185	0	0	0	0	528	0	0	290	0	26.4	52.8	0	132	238	0	634	106	0	0	0	211	52.8	555	0	0	26.4	26.4	502	0	0	26.4	0	1.08e+03	26.4	26.4	0	1.21e+03	0	26.4	26.4	52.8	1.08e+03	0	0	26.4	0	0	1.66e+03	0	158	26.4	0	528	0	0	0	0	0	0	238	0	0	0	0	1.45e+03	1.11e+03	79.2	0	792	106	0	1.14e+03	26.4	0	343	26.4	0	739	79.2	0	951	0	1.4e+03	211	0	0	1.03e+03	660	0	211	0	0	26.4	79.2	0	423	26.4	0	0	0	0	0	290	52.8	845	581	26.4	0	0	0	106	1.16e+03	0	0	1.43e+03	0	607	0	79.2	0	211	0	0	0	0	0	0	26.4	52.8	0	0	0	0	79.2	0	0	26.4	26.4	26.4	1.08e+03	0	0	766	26.4	0	0	0	0	26.4	0	0	317	0	0	0	0	0	290	0	0	0	528	0	26.4	0	0	0	26.4	0	898	106	0	0	687	26.4	1e+03	290	0	0	0	0	0	898	0	555	0	0	26.4	26.4	0	264	0	0	0	739	0	185	52.8	0	0	0	26.4	0	502	0	52.8	581	52.8	0	79.2	1.24e+03	1.37e+03	0	132	0	26.4	0	2.8e+03	0	370	0	264	0	0	0	845	660	26.4	0	0	0	1.48e+03	0	0	0	26.4	1.03e+03	264	0	581	0	0	52.8	52.8	52.8	0	0	0	0	1.4e+03	26.4	0	0	660	0	0	0	0	1e+03	370	0	845	211	0	0	0	0	52.8	0	370	0	0	106	0	343	0	819	607	0	0	475	26.4	0	449	0	977	0	0	0	0	317	26.4	106	264	26.4	1.48e+03	0	0	0	26.4	634	0	0	819	0	1.29e+03	0	0	0	26.4	0	370	1.51e+03	0	26.4	0	0	0	0	0	1.66e+03	79.2	0	0	132	0	0	0	26.4	0	1.27e+03	0	0	2.98e+03	0	0	0	0	423	264	0	26.4	845	1.06e+03	0	0	26.4	0	0	264	0	0	0	0	79.2	79.2	0	0	423	0	0	52.8	26.4	79.2	158	26.4	0	1.56e+03	1.4e+03	0	634	264	0	0	343	343	0	0	449	0	343	0	26.4	713	0	528	0	132	0	0	132	634	2.46e+03	0	0	475	0	0	26.4	0	0	898	845	0	449	0	343	607	0	132	26.4	185	26.4	158	211	0	555	26.4	0	0	0	0	211	0	0	185	26.4	106	0	2.46e+03	26.4	660	0	106	0	0	0	423	0	1.21e+03	1.06e+03	607	343	475	106	0	0	185	26.4	1.53e+03	0	0	0	0	0	26.4	449	0	0	52.8	1.35e+03	79.2	0	26.4	0	79.2	79.2	79.2	26.4	0	0	52.8	1.06e+03	0	0	0	0	26.4	0	0	0	0	52.8	211	317	0	26.4	52.8	1.14e+03	1.37e+03	0	0	924	2.14e+03	52.8	0	26.4	0	0	0	1.08e+03	555	1.21e+03	0	26.4	26.4	264	0	528	0	0	924	0	106	0	79.2	0	0	0	739	0	79.2	185	370	0	0	0	0	528	0	0	0	0	555	52.8	0	475	0	0	185	0	0	26.4	449	1.16e+03	0	1.48e+03	26.4	238	52.8	0	26.4	0	317	0	290	0	0	555	52.8	26.4	0	26.4	0	0	0	132	26.4	0	26.4	0	898	0	290	79.2	26.4	0	2.72e+03	0	0	1.98e+03	0	26.4	449	26.4	0	0	2.48e+03	0	0	0	52.8	0	0	396	26.4	687	26.4	106	0	0	26.4	0	581	0	0	26.4	52.8	0	977	0	0	660	0	370	211	0	0	0	581	0	1.66e+03	52.8	0	0	370	0	0	528	0	52.8	0	0	1.32e+03	739	1.35e+03	0	0	0	0	26.4	819	0	0	0	0	26.4	132	1.11e+03	0	52.8	0	502	792	290	52.8	52.8	26.4	52.8	26.4	0	0	26.4	0	211	0	0	0	52.8	871	26.4	0	132	0	1.11e+03	581	26.4	502	52.8	0	290	0	26.4	0	26.4	26.4	0	343	0	0	79.2	423	0	26.4	0	290	0	290	475	0	0	52.8	1.27e+03	26.4	0	52.8	0	264	0	0	26.4	0	0	0	423	0	0	185	26.4	0	26.4	0	0	0	1.19e+03	0	26.4	0	26.4	79.2	0	0	0	0	0	26.4	0	0	26.4	0	475	0	0	1.27e+03	52.8	52.8	0	0	1.27e+03	0	0	0	26.4	132	52.8	713	0	0	634	26.4	528	0	0	0	0	739	0	0	26.4	0	0	792	0	0	0	0	1.21e+03	0	0	0	0	343	713	26.4	0	26.4	0	1.03e+03	951	1.11e+03	0	0	475	0	264	0	0	713	0	0	0	343	0	1.35e+03	52.8	0	0	0	79.2	1.11e+03	0	0	396	290	0	0	0	26.4	26.4	0	26.4	0	26.4	1.19e+03	0	0	1.16e+03	26.4	0	0	0	0	211	0	0	977	0	0	0	0	871	317	1.35e+03	528	26.4	766	26.4	0	0	449	0	26.4	0	0	26.4	0	1.16e+03	0	211	0	687	290	0	475	0	845	0	0	26.4	370	317	0	0	26.4	871	132	26.4	0	0	0	0	26.4	26.4	0	26.4	1.48e+03	0	0	26.4	238	26.4	26.4	26.4	0	0	317	898	343	0	0	132	0	211	0	0	0	0	0	0	26.4	0	0	0	423	0	713	0	0	0	26.4	0	1.19e+03	0	26.4	0	0	106	0	290	0	0	0	52.8	0	26.4	0	819	79.2	0	0	819	52.8	106	0	26.4	0	660	0	0	0	238	26.4	0	26.4	0	158	26.4	26.4	475	317	26.4	0	0	0	0	158	1e+03	26.4	26.4	0	0	79.2	660	52.8	79.2	0	370	0	264	0	1.21e+03	0	0	713	26.4	26.4	0	0	26.4	0	26.4	211	898	0	0	0	79.2	0	607	0	26.4	0	0	1e+03	0	264	0	26.4	52.8	290	0	924	79.2	739	0	0	0	0	26.4	1.06e+03	951	26.4	0	0	449	0	0	79.2	0	0	0	792	26.4	0	687	52.8	0	0	211	317	0	26.4	0	0	0	0	0	26.4	158	132	0	0	26.4	0	924	106	475	26.4	79.2	26.4	0	687	106	0	0	52.8	0	423	0	0	0	0	26.4	423	0	79.2	0	0	396	26.4	0	0	0	26.4	0	0	396	0	0	370	0	1.77e+03	26.4	0	26.4	185	0	106	0	238	0	26.4	132	0	0	449	0	343	185	0	0	0	264	0	1.56e+03	0	79.2	79.2	343	52.8	26.4	0	26.4	1.48e+03	52.8	0	0	0	132	185	0	0	0	26.4	0	449	0	766	0	158	26.4	0	238	0	555	0	0	819	370	0	1.24e+03	0	0	0	0	79.2	0	449	0	238	52.8	0	0	0	26.4	0	79.2	0	0	739	0	264	0	0	0	0	1.87e+03	0	0	687	0	819	290	26.4	0	660	26.4	0	1.27e+03	0	79.2	0	26.4	449	0	0	1.37e+03	0	0	0	871	0	0	0	79.2	0	0	0	26.4	158	26.4	52.8	26.4	792	264	0	1.08e+03	26.4	0	343	0	713	0	634	0	0	0	766	0	977	0	0	211	0	343	0	0	52.8	0	0	0	0	238	0	0	0	52.8	0	0	2.06e+03	766	79.2	423	26.4	0	79.2	0	317	0	52.8	52.8	106	0	1.21e+03	79.2	0	0	0	0	0	343	238	0	0	26.4	0	264	0	26.4	0	370	26.4	502	26.4	26.4	0	0	0	0	502	739	0	0	0	26.4	26.4	607	449	0	0	0	26.4	0	26.4	0	0	0	26.4	0	26.4	370	26.4	0	0	475	52.8	211	79.2	106	238	739	0	0	0	1.06e+03	0	0	132	0	977	1e+03	0	26.4	26.4	0	52.8	52.8	449	0	475	0	370	0	290	528	1.64e+03	132	0	26.4	0	0	52.8	0	475	0	1.19e+03	0	0	26.4	0	370	475	0	0	0	0	0	0	555	0	26.4	0	0	0	0	0	0	1.43e+03	132	1.08e+03	79.2	0	0	0	713	0	26.4	79.2	0	0	264	0	132	871	766	0	0	0	0	106	0	79.2	0	0	79.2	792	158	52.8	0	52.8	26.4	317	555	0	0	0	0	1e+03	52.8	0	0	0	687	132	1.29e+03	0	0	26.4	0	52.8	26.4	739	290	0	264	52.8	26.4	0	0	0	0	158	0	26.4	106	370	106	26.4	660	0	0	26.4	1.21e+03	26.4	158	52.8	26.4	26.4	0	0	26.4	766	26.4	0	52.8	185	0	0	0	0	0	0	0	555	1.21e+03	0	660	0	0	26.4	0	79.2	528	79.2	317	0	26.4	0	185	0	1.11e+03	0	0	0	1.8e+03	0	0	0	185	449	0	0	0	0	0	52.8	2.17e+03	26.4	52.8	0	0	0	0	0	0	2.01e+03	26.4	0	26.4	26.4	0	0	26.4	766	52.8	0	0	106	158	0	0	0	396	106	0	0	0	0	26.4	0	0	0	185	52.8	26.4	634	238	0	0	0	528	0	26.4	0	0	0	449	26.4	0	475	26.4	0	0	0	211	0	264	185	0	0	0	0	26.4	0	1.29e+03	0	2.56e+03	26.4	0	0	26.4	26.4	0	211	343	264	370	26.4	238	52.8	0	0	264	766	0	0	26.4	2.4e+03	0	0	0	26.4	3.38e+03	26.4	0	0	52.8	26.4	2.83e+03	0	1.66e+03	0	0	528	0	0	0	26.4	0	0	158	449	0	26.4	0	0	951	0	0	0	0	1.43e+03	26.4	0	26.4	660	0	0	26.4	792	1.48e+03	370	26.4	26.4	0	211	0	26.4	26.4	26.4	0	423	475	158	0	0	26.4	0	634	0	26.4	26.4	0	792	0	0	0	0	475	0	26.4	26.4	0	2.19e+03	0	0	475	0	0	502	26.4	687	0	0	0	792	238	0	0	951	0	0	0	0	26.4	132	977	0	0	687	79.2	52.8	1.32e+03	26.4	0	0	317	0	528	317	0	0	26.4	0	26.4	26.4	52.8	502	26.4	0	0	449	26.4	370	26.4	370	423	26.4	52.8	370	0	0	0	0	0	0	1.85e+03	0	449	0	0	1.03e+03	52.8	713	0	0	0	0	0	0	132	0	1.77e+03	370	79.2	0	158	0	0	158	26.4	687	0	0	0	0	739	581	26.4	0	0	264	0	26.4	0	0	739	0	713	26.4	0	0	26.4	555	0	79.2	26.4	158	0	0	26.4	0	924	0	0	0	264	264	0	0	370	132	26.4	0	660	106	423	370	0	0	0	0	52.8	0	343	0	343	0	211	264	0	0	0	0	290	26.4	0	0	1.27e+03	0	0	52.8	185	0	132	0	26.4	0	607	0	0	370	528	26.4	819	0	158	0	396	185	158	132	0	0	0	238	0	26.4	0	634	0	0	0	185	0	132	370	0	0	238	0	290	0	687	0	475	0	0	475	0	52.8	0	26.4	0	555	52.8	0	26.4	660	0	52.8	1e+03	0	449	0	0	0	238	0	0	528	0	0	106	0	0	26.4	449	238	0	0	0	0	211	0	264	79.2	0	0	0	0	0	26.4	0	396	26.4	0	26.4	0	26.4	0	1.53e+03	0	52.8	26.4	79.2	739	0	0	1.27e+03	106	0	211	370	1.53e+03	0	26.4	26.4	106	0	0	185	423	792	0	106	0	26.4	0	52.8	0	0	0	660	26.4	0	0	871	0	0	0	634	158	264	0	26.4	26.4	0	52.8	1.14e+03	79.2	0	0	26.4	0	0	0	0	0	634	343	0	158	0	26.4	1.56e+03	0	79.2	1.48e+03	0	0	0	0	502	0	79.2	290	26.4	0	0	528	52.8	0	0	607	423	370	132	26.4	26.4	0	79.2	0	26.4	0	0	1.43e+03	185	0	0	0	0	0	0	26.4	26.4	0	739	26.4	0	26.4	26.4	792	0	1.29e+03	52.8	0	0	0	290	0	0	0	343	26.4	26.4	211	0	0	238	79.2	158	0	79.2	0	581	79.2	0	607	52.8	555	0	0	0	0	0	475	0	0	739	26.4	0	0	0	0	26.4	766	26.4	0	0	0	0	0	0	634	0	0	26.4	0	26.4	0	0	26.4	0	79.2	1.03e+03	0	0	0	0	79.2	26.4	26.4	0	211	0	766	0	0	26.4	766	370	0	0	290	0	449	0	0	0	0	0	0	0	1.03e+03	52.8	370	0	0	0	132	607	449	238	26.4	0	0	26.4	0	0	0	423	0	766	0	0	0	26.4	158	0	26.4	951	132	0	106	211	0	0	0	0	79.2	26.4	0	290	52.8	0	1.08e+03	0	0	26.4	185	396	79.2	0	0	106	0	52.8	0	26.4	0	0	0	0	26.4	26.4	52.8	0	26.4	0	607	26.4	0	26.4	26.4	0	343	634	449	26.4	79.2	0	0	211	0	0	52.8	0	52.8	0	660	0	0	739	52.8	0	317	0	26.4	0	26.4	0	0	185	52.8	0	0	264	52.8	0	52.8	26.4	0	26.4	52.8	898	52.8	396	52.8	0	26.4	26.4	0	1.19e+03	449	0	581	0	0	0	0	185	1.08e+03	0	238	0	0	264	0	0	0	0	581	0	0	0	2.43e+03	26.4	26.4	26.4	0	79.2	0	1.08e+03	26.4	0	0	52.8	0	0	26.4	792	0	185	132	52.8	52.8	0	0	264	0	0	0	475	106	0	26.4	0	0	687	924	26.4	26.4	0	185	0	0	0	0	0	449	0	0	660	0	26.4	52.8	0	0	0	0	0	0	0	0	343	396	26.4	52.8	0	687	0	26.4	26.4	0	0	26.4	0	26.4	238	132	0	26.4	0	26.4	238	26.4	26.4	26.4	607	0	79.2	79.2	26.4	0	660	0	52.8	106	0	0	26.4	52.8	0	26.4	0	26.4	211	0	238	0	26.4	26.4	26.4	370	0	0	0	396	26.4	0	238	52.8	634	0	0	0	0	52.8	0	132	0	0	423	0	449	0	26.4	607	0	0	0	0	0	0	290	0	211	0	0	1.29e+03	290	0	0	0	26.4	0	0	0	0	0	0	0	0	106	0	370	1.48e+03	26.4	0	26.4	0	132	238	660	26.4	0	0	0	158	0	211	0	343	0	0	0	264	0	0	0	0	0	0	26.4	26.4	0	158	0	0	0	52.8	132	0	0	0	0	0	0	158	0	0	26.4	26.4	0	0	0	0	26.4	52.8	0	792	819	0	185	26.4	0	634	0	502	26.4	0	0	792	0	0	26.4	0	26.4	132	1.06e+03	0	607	0	0	26.4	0	79.2	739	0	0	26.4	0	0	0	0	1.27e+03	0	0	0	898	26.4	26.4	26.4	502	52.8	0	0	290	26.4	26.4	0	0	0	132	0	581	26.4	52.8	158	0	26.4	0	1.4e+03	0	26.4	26.4	26.4	0	660	0	0	0	0	158	0	290	0	26.4	0	317	0	0	0	0	79.2	0	0	1.37e+03	52.8	370	0	26.4	634	238	0	396	0	26.4	0	528	26.4	0	26.4	0	26.4	26.4	0	0	343	26.4	1.03e+03	0	52.8	106	0	264	0	555	52.8	0	0	0	158	0	0	0	26.4	0	158	0	951	0	370	79.2	26.4	475	158	475	0	0	0	0	0	0	52.8	238	79.2	0	396	0	0	52.8	0	0	0	26.4	0	26.4	898	0	0	26.4	26.4	52.8	0	26.4	52.8	0	0	26.4	26.4	0	26.4	0	132	0	0	264	26.4	924	0	52.8	26.4	0	26.4	0	475	0	502	792	0	26.4	0	26.4	0	0	555	951	0	819	0	0	0	52.8	0	0	264	26.4	0	0	26.4	0	26.4	0	290	370	0	370	106	0	0	290	370	0	26.4	79.2	0	0	0	0	0	0	0	0	343	449	26.4	0	0	238	0	52.8	26.4	0	185	0	0	0	0	687	26.4	79.2	26.4	132	0	0	0	0	26.4	0	132	0	79.2	0	0	26.4	977	26.4	0	52.8	0	1.24e+03	132	0	317	0	26.4	0	264	819	26.4	79.2	0	0	0	0	0	1.4e+03	1.45e+03	0	0	26.4	0	819	0	1.24e+03	0	343	0	52.8	0	0	0	0	0	158	132	0	238	238	264	0	0	0	26.4	158	290	52.8	0	0	0	0	0	423	26.4	52.8	0	26.4	396	0	26.4	0	26.4	555	0	52.8	211	290	0	0	0	52.8	52.8	0	0	0	0	0	0	0	26.4	449	52.8	449	52.8	158	26.4	0	0	0	106	238	0	0	951	52.8	52.8	0	26.4	0	1.06e+03	0	26.4	1.32e+03	79.2	0	977	0	845	0	370	158	0	132	0	26.4	185	0	238	924	0	396	158	0	0	607	0	792	0	0	132	0	26.4	0	0	26.4	185	0	898	0	0	528	0	26.4	52.8	0	0	0	0	0	0	449	1.51e+03	79.2	977	0	0	26.4	0	898	79.2	26.4	290	0	0	423	0	0	0	52.8	528	0	0	1.51e+03	0	0	475	26.4	290	0	0	0	106	238	26.4	26.4	26.4	898	0	26.4	0	396	26.4	0	0	0	238	26.4	343	26.4	26.4	0	370	106	0	0	0	26.4	977	634	1.14e+03	211	0	0	0	0	185	0	106	0	0	1.19e+03	0	502	0	0	158	0	52.8	0	343	26.4	0	52.8	79.2	0	396	0	0	52.8	0	0	0	0	0	26.4	0	238	792	26.4	0	0	106	0	132	0	0	528	0	0	528	52.8	26.4	52.8	0	0	0	0	238	0	0	475	158	0	26.4	0	0	0	1.4e+03	0	264	0	0	581	0	238	0	317	211	0	0	0	449	132	528	0	0	0	52.8	343	0	0	26.4	951	634	0	475	766	185	0	79.2	0	0	0	264	290	52.8	0	26.4	0	1.53e+03	52.8	0	26.4	0	238	0	0	26.4	238	26.4	106	0	0	290	0	0	238	0	79.2	0	26.4	871	555	0	0	0	26.4	52.8	0	0	475	52.8	0	0	0	0	0	26.4	26.4	106	26.4	0	0	0	238	106	0	0	52.8	26.4	0	0	0	898	26.4	0	317	0	0	79.2	26.4	0	0	26.4	0	0	158	0	0	0	0	0	26.4	0	132	26.4	106	0	0	0	26.4	0	713	0	0	0	26.4	52.8	26.4	0	264	0	26.4	0	290	26.4	0	713	79.2	0	211	0	79.2	0	0	0	0	687	52.8	79.2	317	52.8	0	0	0	26.4	0	26.4	0	1.35e+03	0	0	0	238	0	211	0	1.03e+03	52.8	0	0	502	26.4	0	0	423	0	26.4	0	26.4	185	0	0	0	52.8	26.4	52.8	423	211	0	26.4	0	0	106	0	0	766	0	238	0	449	0	26.4	26.4	0	0	581	0	0	0	0	79.2	0	502	290	0	158	0	0	290	0	687	0	0	0	343	0	0	264	264	0	52.8	290	106	0	528	0	79.2	0	238	0	819	185	0	0	0	132	106	0	26.4	52.8	132	0	0	0	0	132	0	0	26.4	0	0	106	0	0	26.4	0	26.4	0	238	0	475	26.4	238	0	26.4	26.4	449	0	396	0	0	238	185	26.4	26.4	607	0	52.8	0	0	26.4	26.4	713	0	555	0	449	0	0	1.11e+03	0	0	0	0	502	581	0	0	0	0	0	0	528	0	977	0	0	1.21e+03	0	0	2.19e+03	26.4	0	0	0	317	0	52.8	290	1.11e+03	0	0	0	0	0	0	0	396	26.4	26.4	0	26.4	581	0	0	26.4	185	0	0	106	687	0	713	26.4	0	0	0	0	2.06e+03	0	26.4	0	317	0	0	1.14e+03	26.4	343	0	0	0	0	0	555	0	0	0	0	26.4	0	0	1.21e+03	0	0	1.9e+03	0	0	26.4	0	0	0	502	0	0	475	52.8	0	845	1.06e+03	0	26.4	79.2	26.4	26.4	0	1.16e+03	211	0	0	0	26.4	0	475	0	0	26.4	290	0	52.8	106	0	132	370	0	26.4	0	158	26.4	0	0	1.51e+03	26.4	0	0	79.2	0	0	1.74e+03	0	0	423	0	0	502	0	185	1.45e+03	0	26.4	0	0	0	0	634	26.4	238	26.4	0	52.8	0	1.24e+03	0	0	845	0	26.4	0	502	0	0	26.4	0	0	158	0	26.4	0	0	0	1.32e+03	158	158	977	52.8	26.4	0	0	79.2	1.11e+03	0	26.4	26.4	26.4	211	0	0	0	79.2	0	0	0	26.4	660	0	0	158	0	0	0	26.4	0	0	0	185	0	264	0	0	396	0	0	264	26.4	211	0	0	238	26.4	0	0	0	185	0	739	898	26.4	26.4	106	0	0	475	0	0	26.4	924	0	26.4	0	132	238	26.4	0	634	26.4	0	158	26.4	0	79.2	0	0	238	0	79.2	0	0	0	0	0	0	0	26.4	52.8	0	0	0	0	26.4	0	0	634	264	52.8	79.2	0	211	0	0	26.4	607	0	0	26.4	185	0	0	0	0	158	26.4	52.8	26.4	449	106	52.8	0	0	52.8	0	581	0	26.4	0	0	52.8	0	0	0	0	26.4	0	0	423	52.8	0	0	0	370	52.8	317	26.4	238	158	0	502	0	211	0	343	343	0	26.4	52.8	0	0	26.4	26.4	0	26.4	0	0	0	0	0	0	0	132	158	0	0	0	502	0	52.8	555	0	26.4	26.4	106	0	0	290	0	343	0	26.4	0	52.8	0	0	0	0	0	0	0	343	0	0	26.4	0	0	0	26.4	0	0	0	317	0	26.4	0	132	1.43e+03	0	0	0	238	0	0	26.4	26.4	0	79.2	0	264	0	0	0	0	0	0	0	766	0	713	0	26.4	26.4	0	0	0	26.4	158	26.4	660	0	1.24e+03	0	52.8	0	0	264	396	26.4	0	449	634	158	0	0	26.4	0	185	79.2	238	0	211	0	0	0	0	264	0	26.4	0	26.4	0	0	0	0	26.4	0	0	977	26.4	1.21e+03	0	0	0	26.4	79.2	0	0	26.4	0	238	0	290	0	0	0	26.4	0	343	26.4	0	0	0	132	106	106	52.8	0	0	0	0	0	26.4	0	106	26.4	0	26.4	132	52.8	52.8	211	0	0	26.4	528	0	317	79.2	343	52.8	0	26.4	26.4	396	739	0	158	211	290	0	0	0	0	106	0	0	502	0	0	0	0	238	26.4	52.8	0	396	0	977	0	106	0	26.4	52.8	449	0	0	0	52.8	26.4	290	0	0	0	211	79.2	0	0	0	0	26.4	0	0	555	0	1.21e+03	26.4	0	0	502	0	26.4	26.4	0	26.4	343	106	0	0	0	0	79.2	792	0	0	26.4	449	0	0	0	0	290	0	0	0	0	0	0	0	26.4	0	0	0	106	26.4	370	26.4	0	0	0	0	0	0	739	819	0	79.2	475	0	317	0	0	26.4	0	0	26.4	0	0	0	0	0	0	898	26.4	0	0	26.4	1.08e+03	0	0	0	0	0	0	0	317	79.2	0	26.4	0	26.4	0	0	0	0	0	739	0	396	0	0	132	26.4	0	0	0	0	1.35e+03	0	0	26.4	0	264	26.4	0	0	0	0	185	0	0	0	26.4	79.2	0	317	290	0	158	0	0	0	0	0	132	0	0	0	0	0	317	26.4	0	0	0	106	0	423	0	396	26.4	0	0	0	1.19e+03	52.8	79.2	0	26.4	211	370	0	0	396	0	211	0	0	317	0	52.8	0	0	238	0	0	106	370	26.4	0	132	0	158	0	0	0	423	0	0	423	0	0	26.4	449	0	0	52.8	26.4	0	0	26.4	26.4	290	449	0	0	0	52.8	0	0	423	0	502	52.8	0	0	0	106	26.4	26.4	0	52.8	52.8	898	106	0	238	0	0	0	0	0	819	26.4	26.4	26.4	977	0	0	238	26.4	264	0	26.4	0	0	0	449	26.4	0	0	0	106	581	185	26.4	0	0	0	0	0	0	0	0	0	0	0	370	0	0	106	0	0	52.8	0	0	0	26.4	79.2	158	0	0	26.4	26.4	158	0	26.4	1.19e+03	0	0	0	26.4	26.4	0	0	26.4	0	26.4	52.8	26.4	132	0	0	158	0	0	0	0	52.8	0	211	26.4	0	0	26.4	132	0	0	26.4	0	819	79.2	0	26.4	634	0	0	634	0	26.4	0	0	26.4	0	0	0	0	26.4	0	951	26.4	0	0	396	317	26.4	1.32e+03	0	0	106	0	26.4	423	290	0	0	0	0	290	0	0	1.11e+03	0	0	0	26.4	106	106	0	634	79.2	26.4	132	290	26.4	52.8	0	26.4	26.4	0	0	0	0	370	1.48e+03	819	0	0	26.4	0	132	370	0	26.4	185	26.4	52.8	0	79.2	0	79.2	52.8	0	26.4	0	185	687	0	0	79.2	0	343	26.4	0	264	26.4	0	0	0	0	0	132	423	0	449	0	739	2.01e+03	0	0	106	26.4	0	0	26.4	52.8	423	0	26.4	106	0	423	0	52.8	264	0	0	370	0	132	449	26.4	132	370	52.8	26.4	0	26.4	0	52.8	0	26.4	898	0	0	52.8	0	0	26.4	1.06e+03	264	0	0	687	0	0	0	0	0	555	79.2	26.4	0	0	2.56e+03	0	0	0	0	0	0	26.4	370	26.4	0	0	0	0	0	0	0	26.4	0	0	739	79.2	1.14e+03	52.8	555	0	0	0	0	1.61e+03	0	0	158	158	0	0	0	0	26.4	0	26.4	792	528	0	158	26.4	0	0	26.4	0	0	0	0	79.2	0	26.4	0	52.8	0	0	0	0	0	52.8	502	0	0	370	0	0	0	0	0	0	0	0	634	687	1.4e+03	0	0	0	0	79.2	0	0	0	0	0	52.8	106	0	370	0	0	0	0	0	0	132	713	0	0	0	0	0	79.2	0	555	79.2	0	0	0	0	317	0	0	0	396	0	0	26.4	1.43e+03	0	264	0	26.4	0	0	0	0	238	26.4	0	1.24e+03	0	132	0	106	0	185	52.8	106	26.4	0	0	79.2	0	0	26.4	0	819	0	423	264	0	79.2	26.4	0	0	0	0	26.4	26.4	26.4	26.4	106	0	158	0	0	0	0	792	343	158	26.4	634	79.2	0	0	0	0	0	1.4e+03	79.2	158	1.43e+03	0	0	0	0	264	106	0	0	0	0	1.56e+03	79.2	0	0	0	26.4	26.4	158	687	0	26.4	26.4	343	0	0	26.4	0	0	0	0	26.4	0	290	158	0	3.3e+03	766	52.8	158	0	26.4	26.4	581	0	26.4	26.4	0	26.4	0	52.8	0	0	185	0	0	0	0	26.4	343	52.8	0	0	0	0	26.4	52.8	26.4	634	0	0	185	0	0	0	106	0	0	0	0	0	0	79.2	581	1.45e+03	0	0	0	52.8	106	845	26.4	0	0	185	0	396	0	0	26.4	0	106	0	0	52.8	52.8	0	0	792	0	52.8	0	0	0	0	79.2	0	0	0	0	581	0	0	158	132	0	0	238	0	185	660	0	0	0	0	132	26.4	0	0	264	0	26.4	0	238	0	0	0	0	0	26.4	0	423	0	0	185	0	0	0	502	26.4	26.4	0	26.4	0	106	185	211	0	0	0	0	106	0	0	924	0	0	158	26.4	26.4	0	0	0	0	0	423	0	0	0	0	26.4	0	0	0	0	0	26.4	52.8	687	370	0	0	211	0	370	132	52.8	502	0	0	26.4	0	0	0	0	26.4	0	0	0	0	0	0	792	0	0	0	449	0	26.4	79.2	871	0	26.4	0	79.2	0	211	0	26.4	0	0	132	0	0	79.2	26.4	132	0	185	0	0	26.4	766	0	52.8	26.4	0	79.2	0	0	0	264	26.4	0	0	52.8	264	52.8	52.8	0	26.4	0	158	0	0	0	0	211	26.4	0	0	26.4	132	0	0	0	0	0	0	0	0	26.4	449	0	0	0	79.2	79.2	0	0	0	0	52.8	0	0	106	26.4	0	0	26.4	0	0	26.4	158	317	0	0	1.4e+03	0	0	0	0	238	0	0	0	0	0	0	0	0	449	238	0	0	0	0	132	0	238	264	0	317	0	0	0	0	0	0	0	0	52.8	502	0	0	370	0	0	0	0	106	0	0	0	792	158	0	0	0	0	0	0	26.4	0	106	0	52.8	26.4	106	0	634	0	0	370	0	0	26.4	211	0	0	26.4	0	0	0	0	264	1.11e+03	0	26.4	449	0	26.4	52.8	0	0	211	607	0	0	0	0	0	0	1.11e+03	0	132	185	0	0	0	0	106	0	26.4	52.8	1.27e+03	26.4	0	343	26.4	0	106	0	79.2	26.4	0	26.4	607	0	0	0	0	52.8	0	26.4	0	26.4	0	0	0	0	845	0	0	0	106	0	0	185	0	26.4	0	0	0	0	0	1.37e+03	0	0	26.4	0	0	0	52.8	0	423	0	79.2	0	0	0	581	79.2	0	106	79.2	52.8	0	0	0	0	52.8	0	0	0	0	26.4	687	0	26.4	0	26.4	238	370	0	0	132	1.32e+03	0	26.4	26.4	0	52.8	0	0	0	0	0	26.4	0	898	52.8	26.4	370	0	0	0	0	0	0	0	0	423	0	26.4	26.4	52.8	264	0	0	0	52.8	0	26.4	26.4	0	0	52.8	26.4	0	26.4	739	0	0	0	26.4	0	264	0	0	0	26.4	0	0	26.4	0	871	0	0	502	238	211	0	0	0	0	0	26.4	106	0	0	158	26.4	0	106	0	52.8	0	0	0	0	0	26.4	52.8	370	0	26.4	0	52.8	0	977	0	0	0	132	0	26.4	26.4	0	0	290	52.8	0	0	26.4	0	0	52.8	0	0	26.4	0	0	0	0	0	0	475	0	0	26.4	0	211	0	26.4	0	0	26.4	52.8	132	0	26.4	0	0	819	0	0	0	0	0	26.4	0	0	0	449	0	26.4	26.4	0	0	0	0	0	0	264	713	0	0	0	0	0	0	26.4	0	0	0	26.4	26.4	106	0	26.4	264	0	79.2	0	0	26.4	0	26.4	52.8	0	0	0	0	0	132	0	0	132	0	26.4	0	0	52.8	3.12e+03	26.4	0	0	449	0	0	211	52.8	0	0	0	0	0	26.4	0	0	0	0	343	290	26.4	0	0	52.8	0	26.4	0	26.4	26.4	0	0	0	238	0	0	264	290	106	317	0	0	26.4	0	0	26.4	0	52.8	0	0	0	0	0	26.4	0	0	0	502	0	0	0	26.4	766	264	1.14e+03	158	0	26.4	26.4	0	0	0	0	26.4	290	1.14e+03	0	79.2	370	0	26.4	0	26.4	502	0	555	26.4	26.4	317	0	0	0	0	0	0	607	26.4	0	26.4	0	0	26.4	607	0	0	26.4	0	0	0	0	0	0	0	977	0	0	607	26.4	26.4	0	317	0	79.2	0	79.2	0	0	211	0	0	26.4	0	0	0	0	0	211	0	79.2	0	0	26.4	370	0	52.8	79.2	0	0	211	0	26.4	0	0	0	26.4	52.8	26.4	132	290	1.21e+03	0	26.4	26.4	0	26.4	26.4	0	26.4	106	0	0	26.4	79.2	0	0	290	0	79.2	26.4	0	0	158	26.4	26.4	0	211	26.4	396	26.4	26.4	106	396	0	0	713	0	0	211	26.4	0	634	26.4	0	26.4	0	0	0	52.8	52.8	0	0	0	158	0	0	0	0	0	0	0	26.4	26.4	264	106	687	0	26.4	0	0	0	0	343	1.03e+03	0	79.2	0	0	0	0	0	0	0	0	0	0	0	26.4	158	766	52.8	26.4	0	52.8	26.4	0	26.4	1.32e+03	0	924	0	0	0	739	0	0	0	0	713	0	0	0	0	26.4	0	0	0	26.4	0	0	0	687	0	475	0	238	0	0	0	106	0	0	106	0	0	0	0	0	26.4	502	26.4	52.8	0	0	132	0	0	52.8	0	343	0	52.8	0	52.8	475	26.4	766	0	26.4	26.4	0	0	106	26.4	0	0	158	26.4	290	660	26.4	0	0	0	0	132	185	0	0	211	26.4	0	0	238	0	132	26.4	0	0	26.4	0	0	0	0	0	0	0	0	0	924	26.4	26.4	0	0	26.4	0	0	0	0	0	0	290	79.2	26.4	0	555	185	79.2	0	0	0	0	0	0	0	0	687	264	0	0	0	26.4	290	0	0	52.8	185	449	0	0	0	26.4	0	0	79.2	0	0	185	0	0	0	26.4	0	26.4	0	607	0	0	0	528	0	0	0	79.2	106	502	0	0	52.8	211	0	52.8	26.4	0	528	475	0	106	0	528	0	0	0	211	0	0	0	1.56e+03	0	106	0	0	26.4	264	0	26.4	0	0	26.4	26.4	26.4	0	0	26.4	0	0	132	52.8	0	0	26.4	0	0	502	26.4	158	0	0	26.4	0	185	0	0	26.4	0	0	26.4	0	26.4	0	79.2	0	766	0	0	0	396	0	0	79.2	0	0	0	607	0	0	1.06e+03	0	0	0	0	0	0	0	0	0	0	0	0	0	52.8	1.82e+03	158	26.4	0	290	0	0	52.8	0	0	423	660	0	0	0	0	0	0	0	0	1e+03	211	0	1.35e+03	79.2	52.8	26.4	0	0	132	0	0	26.4	0	0	0	713	0	0	0	79.2	0	0	502	0	0	0	0	79.2	0	0	0	26.4	0	0	79.2	0	0	0	106	0	0	0	0	0	0	0	52.8	951	0	0	0	0	0	0	0	0	106	0	423	0	0	26.4	52.8	52.8	0	0	26.4	317	26.4	0	660	0	26.4	132	0	0	0	0	0	687	0	0	106	0	26.4	238	0	0	0	0	0	26.4	0	52.8	317	0	26.4	79.2	0	0	0	52.8	52.8	0	52.8	0	0	0	0	0	634	26.4	0	0	0	26.4	0	0	26.4	0	106	0	26.4	26.4	0	158	0	0	26.4	52.8	317	0	0	475	0	0	0	0	0	0	370	0	158	0	0	26.4	0	0	0	26.4	0	185	0	0	0	0	0	264	317	26.4	343	0	132	211	0	0	26.4	0	52.8	52.8	79.2	423	0	0	0	52.8	0	264	0	0	79.2	52.8	158	26.4	0	0	0	79.2	132	158	26.4	0	343	0	26.4	52.8	26.4	0	0	0	0	26.4	1.21e+03	0	0	343	0	0	0	0	475	0	106	0	766	52.8	687	0	106	26.4	0	0	0	132	0	0	0	0	26.4	0	52.8	0	0	449	26.4	26.4	52.8	52.8	0	0	26.4	317	26.4	26.4	0	0	264	26.4	132	819	52.8	238	0	0	449	0	0	0	26.4	0	0	0	0	238	317	502	0	924	26.4	26.4	0	1.19e+03	0	0	0	79.2	79.2	0	0	0	79.2	0	0	0	0	0	79.2	0	317	26.4	0	0	0	0	0	0	0	0	0	1.03e+03	0	52.8	0	1.11e+03	52.8	0	0	106	0	2.67e+03	0	211	0	26.4	0	264	739	26.4	52.8	0	343	0	0	0	0	0	0	1.14e+03	0	0	26.4	0	185	0	52.8	0	0	79.2	0	0	52.8	1.37e+03	0	0	0	0	26.4	0	0	0	0	0	0	0	0	106	26.4	0	370	0	52.8	0	0	0	52.8	185	185	0	26.4	0	0	132	0	26.4	185	158	158	0	0	0	0	0	79.2	0	26.4	0	0	79.2	0	0	0	26.4	158	238	0	0	0	0	0	0	0	26.4	0	0	2.19e+03	52.8	0	106	0	0	79.2	396	0	0	0	528	0	0	0	26.4	26.4	0	238	0	26.4	0	0	713	52.8	0	0	0	0	0	1.06e+03	0	52.8	0	528	0	475	0	106	26.4	0	0	132	0	0	0	26.4	0	0	1.74e+03	79.2	0	0	0	0	52.8	0	449	0	0	0	158	396	26.4	0	0	0	0	0	52.8	370	132	52.8	0	26.4	0	26.4	0	26.4	0	898	0	0	0	0	106	79.2	211	0	52.8	0	0	766	0	26.4	0	555	106	0	0	0	0	0	0	0	0	79.2	0	0	475	0	0	0	0	0	0	0	0	0	343	0	0	0	0	0	502	0	0	0	0	0	0	79.2	52.8	0	0	0	0	0	0	185	0	0	0	528	0	0	26.4	0	0	0	0	0	52.8	0	132	739	185	52.8	0	0	0	0	0	0	0	0	52.8	0	423	79.2	0	0	26.4	264	0	0	52.8	52.8	0	26.4	0	0	0	0	0	26.4	185	0	0	106	26.4	0	0	26.4	0	26.4	0	0	0	0	26.4	52.8	423	317	0	0	0	0	26.4	26.4	79.2	0	185	0	0	0	158	26.4	0	0	475	0	26.4	0	26.4	0	26.4	26.4	0	0	26.4	26.4	0	0	0	0	0	26.4	158	0	0	79.2	0	660	0	0	52.8	0	0	0	0	0	0	0	0	26.4	0	106	0	0	0	26.4	0	0	0	0	26.4	0	26.4	0	1.9e+03	0	238	0	0	106	0	0	0	52.8	0	0	0	1.61e+03	0	0	0	0	0	0	26.4	0	0	0	0	0	0	924	26.4	0	0	0	0	0	26.4	0	132	0	0	0	0	0	0	26.4	52.8	0	185	52.8	396	26.4	423	739	0	555	0	0	0	0	106	0	0	26.4	0	0	0	0	634	79.2	0	0	26.4	52.8	52.8	0	0	106	0	0	132	0	0	0	79.2	0	26.4	0	0	26.4	185	0	290	898	26.4	0	0	0	0	0	211	0	0	26.4	0	0	0	185	0	290	845	0	106	0	0	26.4	79.2	0	0	0	26.4	158	211
COAD_tumor	0	515	0	441	662	98.1	0	588	1.01e+03	123	0	24.5	0	24.5	0	0	0	539	0	1.03e+03	858	24.5	0	0	392	0	0	24.5	98.1	24.5	466	0	1.37e+03	0	0	0	1.08e+03	0	1.45e+03	0	0	0	0	368	0	172	0	0	613	0	98.1	785	0	24.5	711	0	0	392	883	172	0	1.01e+03	172	24.5	515	0	147	368	24.5	319	0	0	1.13e+03	319	0	98.1	24.5	0	123	1.13e+03	637	221	24.5	0	319	172	0	490	123	0	0	1.18e+03	24.5	711	1.18e+03	196	49	24.5	0	0	907	73.6	73.6	24.5	73.6	0	0	24.5	0	0	539	0	0	0	1.05e+03	0	736	0	883	539	0	760	0	49	0	539	0	24.5	0	0	0	0	490	0	0	0	147	711	0	0	24.5	0	0	0	0	196	0	637	0	0	785	0	0	588	687	319	711	123	0	0	172	0	24.5	588	0	0	1.03e+03	294	2.6e+03	245	49	0	0	0	417	0	1.64e+03	0	245	662	270	0	0	24.5	0	0	711	196	172	98.1	0	172	0	0	49	0	0	123	736	0	24.5	98.1	24.5	0	0	907	0	0	0	49	0	98.1	49	0	368	0	0	0	1.23e+03	24.5	0	270	1.37e+03	0	73.6	834	0	392	0	613	0	0	0	24.5	368	687	98.1	0	956	0	0	0	49	49	0	98.1	0	466	956	24.5	0	539	0	49	0	0	0	294	24.5	613	73.6	49	0	1.32e+03	0	0	0	0	294	0	98.1	0	49	981	172	1.57e+03	24.5	0	24.5	294	24.5	0	417	24.5	0	515	73.6	24.5	0	687	0	0	49	343	123	0	147	515	515	0	24.5	0	24.5	0	73.6	0	711	0	49	907	1.08e+03	0	1.05e+03	49	0	0	834	221	0	24.5	73.6	245	0	0	0	0	0	368	0	221	73.6	0	0	834	0	221	0	319	466	24.5	98.1	147	270	0	294	123	0	1.59e+03	270	221	24.5	0	392	0	0	0	0	0	883	319	0	0	73.6	24.5	319	24.5	147	564	0	0	49	0	294	564	24.5	270	0	24.5	0	49	0	0	662	0	0	0	221	0	0	270	368	24.5	343	0	907	0	0	0	466	73.6	0	0	0	0	0	0	24.5	196	49	123	0	711	0	0	0	711	0	0	0	0	0	24.5	0	24.5	0	0	0	0	0	24.5	0	0	73.6	1.81e+03	588	98.1	0	24.5	49	0	1.35e+03	0	0	834	0	24.5	613	0	24.5	270	0	932	0	24.5	24.5	98.1	294	49	73.6	0	24.5	0	147	294	0	515	24.5	24.5	0	368	0	0	0	147	49	0	172	24.5	0	0	0	392	0	147	0	0	466	368	785	0	147	172	73.6	687	98.1	1.03e+03	0	147	123	368	49	539	0	73.6	0	0	343	858	0	0	98.1	49	1.03e+03	0	858	711	0	0	319	245	24.5	0	49	24.5	1.35e+03	613	687	0	24.5	0	736	0	0	0	49	24.5	0	294	0	73.6	417	0	73.6	49	1.1e+03	0	0	0	760	711	0	637	24.5	0	0	49	73.6	221	0	24.5	221	0	0	270	0	49	0	0	221	49	98.1	588	0	73.6	196	0	0	0	0	1.15e+03	0	1.37e+03	0	24.5	0	0	588	1.01e+03	24.5	0	343	539	0	1.1e+03	24.5	172	24.5	0	760	0	0	24.5	73.6	24.5	49	294	613	221	392	0	221	172	0	24.5	0	515	0	0	0	932	0	49	49	515	0	0	0	24.5	0	0	0	0	172	0	466	785	0	0	0	368	0	0	368	0	0	0	0	147	539	0	0	221	637	343	294	0	73.6	172	24.5	539	0	0	49	417	294	0	343	0	0	564	515	0	98.1	0	0	123	98.1	0	368	24.5	0	0	0	0	0	0	0	392	637	0	0	196	0	613	172	539	0	785	0	0	0	0	0	0	0	0	147	24.5	0	0	73.6	0	0	0	490	637	98.1	24.5	24.5	0	0	932	0	49	0	736	24.5	0	0	760	441	515	0	147	73.6	0	49	0	392	0	196	1.1e+03	98.1	0	245	0	0	441	0	98.1	98.1	0	0	343	24.5	662	196	98.1	711	441	0	73.6	24.5	0	0	123	319	49	0	294	245	0	0	662	0	24.5	0	0	0	172	0	24.5	0	0	0	0	588	0	0	441	0	24.5	49	24.5	687	0	24.5	49	24.5	0	1.27e+03	0	49	0	221	245	441	24.5	24.5	785	0	270	0	0	24.5	123	0	0	0	736	0	392	0	0	0	0	0	0	0	0	0	0	0	49	24.5	0	0	0	0	1.05e+03	0	0	221	564	24.5	0	0	24.5	0	0	73.6	539	0	0	515	0	0	73.6	0	172	0	0	0	73.6	24.5	0	1.23e+03	0	0	711	0	0	0	392	0	49	0	0	24.5	0	73.6	49	24.5	515	0	0	441	0	0	588	0	73.6	0	196	98.1	490	0	294	0	0	0	24.5	270	319	73.6	0	24.5	73.6	0	0	0	0	0	245	0	0	662	0	0	0	0	24.5	0	0	0	368	1.23e+03	711	0	147	760	49	0	0	0	0	24.5	49	0	24.5	49	1.1e+03	73.6	0	0	0	73.6	368	0	0	1.37e+03	368	24.5	0	49	0	24.5	0	0	49	98.1	0	0	24.5	0	221	0	0	637	270	0	0	0	0	1.05e+03	1.1e+03	0	24.5	0	0	1.1e+03	24.5	0	0	687	662	0	172	0	147	0	0	123	49	24.5	785	73.6	147	0	0	49	270	0	123	0	49	1.01e+03	0	123	0	858	0	785	0	123	24.5	0	0	24.5	0	221	564	490	0	0	98.1	319	24.5	0	0	73.6	0	196	858	0	98.1	0	49	0	245	73.6	0	98.1	24.5	73.6	123	0	24.5	98.1	98.1	0	0	172	0	24.5	24.5	0	343	24.5	0	0	24.5	221	0	0	24.5	73.6	24.5	809	0	0	0	343	24.5	0	662	319	0	0	0	24.5	294	0	24.5	24.5	0	49	0	0	343	24.5	441	147	0	196	49	0	98.1	0	0	564	0	0	172	172	0	98.1	0	123	0	0	0	98.1	0	49	0	221	24.5	0	466	0	1.08e+03	343	0	0	0	172	368	245	1.59e+03	123	0	0	0	0	0	1.03e+03	0	0	368	147	319	0	0	1.3e+03	0	0	0	0	0	0	0	196	0	196	221	73.6	0	196	0	147	49	0	319	0	0	588	0	0	196	1.23e+03	0	0	0	294	0	0	294	0	319	0	0	0	0	0	0	0	0	221	0	0	24.5	441	0	0	0	0	319	24.5	0	0	0	24.5	0	417	687	73.6	24.5	294	0	0	539	73.6	98.1	0	172	858	0	1.05e+03	0	0	24.5	0	0	515	0	0	0	24.5	98.1	711	0	172	0	0	0	515	0	73.6	196	417	466	221	73.6	24.5	0	123	24.5	0	0	0	0	0	0	24.5	0	0	711	0	24.5	245	0	0	0	0	0	0	417	24.5	343	417	0	0	0	73.6	907	0	0	981	0	613	0	883	0	270	24.5	0	0	73.6	0	564	0	0	0	24.5	0	0	0	0	0	0	73.6	0	0	0	24.5	0	123	0	24.5	0	0	687	0	0	24.5	0	0	172	0	343	0	0	392	49	0	1.13e+03	392	0	24.5	24.5	613	0	0	0	0	24.5	0	49	73.6	0	221	172	221	0	270	0	0	515	49	0	24.5	0	466	466	0	1.01e+03	0	0	932	0	24.5	0	0	515	1.08e+03	0	0	0	49	687	319	49	49	0	417	147	0	221	0	441	0	0	0	858	0	613	0	0	24.5	687	0	1.23e+03	0	0	221	0	0	0	0	0	24.5	687	368	0	0	1.13e+03	0	98.1	147	0	0	0	0	0	49	0	172	1.01e+03	98.1	0	0	0	858	172	123	0	0	49	49	0	0	0	172	0	98.1	0	392	147	1.2e+03	0	123	49	319	613	147	0	0	662	0	0	49	73.6	123	0	0	0	24.5	0	24.5	0	0	0	24.5	392	123	0	0	1.77e+03	0	49	0	24.5	515	0	0	0	0	637	24.5	172	0	24.5	24.5	0	172	0	0	0	0	0	0	0	24.5	24.5	0	368	0	858	0	0	0	0	0	1.23e+03	0	24.5	0	270	196	0	24.5	0	0	0	172	564	0	0	49	0	0	49	0	0	196	0	0	49	687	0	0	0	147	0	24.5	73.6	834	1.01e+03	24.5	490	0	24.5	0	0	0	0	0	73.6	24.5	0	0	0	0	123	956	0	0	49	73.6	0	24.5	0	73.6	24.5	0	0	613	0	24.5	0	0	172	0	441	834	0	0	73.6	0	0	73.6	24.5	24.5	392	196	294	0	24.5	0	0	24.5	73.6	0	0	24.5	343	0	147	0	24.5	24.5	809	858	956	24.5	0	221	0	73.6	24.5	0	417	49	588	0	0	834	0	0	73.6	490	441	0	0	0	24.5	0	49	0	270	711	0	368	49	0	0	1.05e+03	687	172	0	172	0	0	564	343	49	49	0	0	0	24.5	0	0	0	883	1.05e+03	24.5	0	0	0	0	466	0	24.5	24.5	0	0	24.5	196	0	73.6	736	73.6	515	0	0	98.1	49	0	0	0	24.5	0	0	0	0	123	637	0	172	98.1	0	319	24.5	123	270	49	0	123	0	0	294	98.1	0	24.5	0	24.5	368	172	0	49	981	24.5	0	0	0	0	245	24.5	294	0	147	0	466	441	0	613	0	0	834	0	0	319	0	0	24.5	0	417	0	196	0	0	0	0	73.6	172	49	0	294	0	0	49	0	147	343	0	0	270	392	0	0	858	0	1.03e+03	270	0	0	588	73.6	0	932	0	319	0	343	0	0	0	956	147	24.5	0	24.5	245	49	24.5	123	0	0	0	0	245	24.5	0	0	736	343	0	490	0	0	98.1	0	687	0	858	0	0	441	687	0	1.4e+03	0	24.5	147	73.6	417	0	24.5	0	0	0	0	49	0	0	0	466	0	0	0	1.05e+03	858	539	0	0	0	245	0	907	0	73.6	294	147	24.5	956	0	0	0	0	0	0	0	0	0	0	0	196	24.5	0	0	0	0	0	24.5	24.5	49	24.5	0	0	0	24.5	711	0	98.1	270	196	613	196	343	0	123	24.5	24.5	0	858	24.5	0	0	0	0	24.5	515	0	24.5	0	736	0	73.6	564	196	123	858	0	0	0	0	0	49	196	49	466	196	0	0	73.6	0	0	49	49	0	49	0	147	0	0	123	24.5	73.6	0	0	0	0	0	147	466	0	809	98.1	0	123	0	0	98.1	172	24.5	196	221	0	73.6	0	0	0	0	0	172	0	0	0	834	73.6	466	319	0	0	466	49	24.5	0	49	0	24.5	466	0	0	515	49	392	172	123	0	123	0	392	0	0	123	515	0	0	24.5	490	0	172	490	0	0	0	0	687	0	0	0	49	0	24.5	883	0	0	0	24.5	0	73.6	172	221	0	221	24.5	0	0	49	49	0	123	0	0	343	49	24.5	0	834	0	24.5	1.4e+03	24.5	270	0	98.1	0	73.6	73.6	98.1	123	98.1	49	0	0	147	0	0	0	147	0	0	0	0	539	0	24.5	0	49	24.5	0	0	1.01e+03	0	662	368	123	147	24.5	0	221	0	0	0	1.32e+03	0	294	0	24.5	123	0	0	0	0	0	0	24.5	98.1	24.5	0	0	49	0	0	0	687	0	49	0	319	0	539	196	0	196	24.5	0	0	417	0	221	123	221	0	98.1	24.5	0	0	24.5	221	319	0	24.5	0	24.5	711	24.5	0	0	0	0	0	0	0	49	24.5	172	0	0	24.5	1.08e+03	0	0	0	0	49	0	417	0	0	221	0	0	24.5	539	0	343	49	0	0	0	0	24.5	0	98.1	0	392	196	564	0	0	0	0	343	0	0	73.6	711	0	0	73.6	0	785	0	0	0	0	0	907	0	221	24.5	0	24.5	0	0	24.5	0	24.5	49	0	0	0	0	24.5	0	123	221	172	0	0	24.5	0	0	0	588	24.5	0	73.6	73.6	0	73.6	0	98.1	123	834	711	24.5	0	73.6	0	490	49	0	0	24.5	0	0	368	0	0	0	0	123	0	0	0	0	147	0	0	0	0	760	147	0	0	24.5	0	196	24.5	172	221	0	0	196	98.1	172	0	245	0	0	0	0	0	49	98.1	0	0	270	196	490	907	0	0	0	98.1	0	343	98.1	0	0	392	0	49	24.5	245	588	319	0	0	907	0	0	0	196	270	24.5	0	147	0	0	0	49	0	270	539	24.5	0	0	0	0	49	24.5	24.5	0	270	0	0	343	49	0	294	0	0	0	515	0	0	196	245	588	0	0	24.5	0	1.1e+03	0	0	221	24.5	172	24.5	0	221	172	1.08e+03	49	73.6	123	0	0	0	515	0	24.5	0	123	0	24.5	0	0	1.01e+03	0	73.6	0	147	73.6	24.5	0	417	956	24.5	24.5	637	294	0	0	0	98.1	0	0	0	0	0	24.5	24.5	0	0	270	0	0	24.5	564	24.5	0	0	0	785	0	392	0	0	123	98.1	0	196	123	24.5	0	0	294	392	24.5	343	0	221	49	466	0	0	196	294	98.1	0	172	0	0	0	490	172	0	123	123	0	0	98.1	0	0	294	0	49	0	564	49	294	270	0	0	0	1.01e+03	196	0	0	319	0	49	0	0	24.5	0	883	24.5	588	0	0	0	221	0	0	24.5	0	0	392	0	0	0	392	270	0	24.5	0	0	147	49	147	0	0	24.5	0	0	172	24.5	0	221	0	98.1	0	0	98.1	0	392	0	172	24.5	0	858	73.6	0	1.13e+03	0	196	0	0	907	0	0	0	98.1	0	0	98.1	0	0	0	123	0	0	49	0	49	0	24.5	270	0	0	73.6	49	0	221	0	196	24.5	49	0	0	0	24.5	24.5	1.08e+03	221	0	0	0	73.6	0	0	0	0	564	0	0	245	49	0	0	0	343	1.35e+03	147	0	0	73.6	221	0	24.5	0	0	490	49	0	711	0	0	613	588	73.6	24.5	0	0	0	245	0	0	0	0	1.67e+03	49	0	221	0	24.5	24.5	24.5	0	196	0	466	24.5	0	0	24.5	123	0	172	0	0	0	49	294	0	270	24.5	0	0	0	0	0	24.5	466	24.5	123	0	24.5	270	196	245	0	662	0	270	24.5	0	98.1	0	0	539	0	0	245	24.5	0	0	0	24.5	0	245	368	24.5	0	539	196	0	0	24.5	0	49	0	0	0	0	147	0	98.1	319	0	0	0	0	0	73.6	294	0	0	147	24.5	883	0	0	0	221	270	0	0	245	0	221	0	49	147	0	0	0	0	294	73.6	147	0	24.5	0	245	221	515	588	0	0	0	24.5	0	0	123	98.1	0	956	147	0	0	270	368	0	0	981	98.1	0	270	319	49	0	0	0	73.6	0	0	245	98.1	24.5	1.13e+03	0	0	0	147	123	0	49	0	0	0	245	0	760	123	0	24.5	73.6	24.5	0	0	0	0	0	785	0	0	294	0	0	245	245	343	0	0	0	270	24.5	245	0	49	0	0	0	441	0	0	49	0	0	172	24.5	172	0	24.5	0	0	736	0	24.5	0	172	196	0	24.5	49	0	0	294	539	1.3e+03	368	0	956	196	0	0	760	0	196	392	0	0	319	0	49	662	0	0	24.5	0	0	0	0	24.5	0	49	0	0	0	981	24.5	24.5	172	0	49	0	0	24.5	24.5	0	24.5	0	0	0	245	0	0	0	0	662	0	24.5	0	24.5	270	0	24.5	73.6	49	24.5	0	0	98.1	1.03e+03	294	0	0	196	0	0	0	24.5	0	123	24.5	0	417	147	0	0	0	0	0	0	49	0	0	0	147	368	0	73.6	196	736	49	24.5	0	0	0	24.5	368	0	24.5	368	0	24.5	0	172	147	24.5	0	0	1.23e+03	0	417	24.5	24.5	0	736	0	0	172	0	0	147	24.5	0	0	196	0	98.1	24.5	613	0	0	0	0	123	0	0	0	1.05e+03	24.5	98.1	147	98.1	172	0	0	0	0	0	24.5	73.6	0	0	98.1	24.5	613	0	392	588	0	0	123	24.5	172	49	0	0	196	123	0	196	588	0	0	24.5	0	0	0	0	0	0	0	392	0	221	0	270	0	0	147	0	0	294	147	588	0	49	0	147	0	0	319	0	0	0	0	490	0	0	73.6	0	0	0	0	0	0	0	172	0	0	0	0	294	0	0	0	24.5	24.5	0	539	0	24.5	1.18e+03	0	49	270	687	0	0	24.5	73.6	196	343	0	24.5	441	0	0	0	539	0	24.5	24.5	0	0	0	196	0	0	24.5	1.27e+03	0	907	0	172	147	0	0	270	0	0	0	0	24.5	0	0	1.27e+03	0	0	0	588	0	0	441	0	0	0	0	466	0	0	0	0	0	49	0	49	24.5	0	24.5	0	0	0	1.54e+03	0	73.6	0	785	0	490	196	123	0	0	0	24.5	73.6	0	0	49	294	24.5	0	0	0	0	24.5	0	441	98.1	0	196	73.6	711	0	0	221	0	0	73.6	0	73.6	0	0	0	0	24.5	0	0	392	0	515	0	24.5	245	0	98.1	0	24.5	0	0	0	0	0	24.5	0	0	0	0	0	245	809	0	294	0	49	319	73.6	319	0	1.69e+03	98.1	24.5	0	73.6	0	196	196	0	24.5	24.5	49	73.6	24.5	0	0	98.1	0	637	687	0	0	24.5	98.1	0	123	0	24.5	1.47e+03	0	0	0	0	0	73.6	24.5	0	0	392	0	760	0	0	0	0	0	0	172	0	123	0	0	221	0	417	49	0	564	0	24.5	49	0	24.5	98.1	0	0	0	172	0	0	49	49	883	858	172	0	0	0	0	0	0	0	221	0	24.5	343	24.5	0	0	172	858	0	0	0	0	98.1	49	662	0	0	147	245	637	98.1	0	294	0	172	24.5	0	0	49	0	539	73.6	49	0	0	0	0	0	0	0	0	736	0	0	539	0	0	0	0	613	73.6	0	123	49	0	0	221	564	0	0	0	0	0	0	0	883	24.5	0	0	24.5	0	294	0	637	24.5	123	0	0	466	0	0	0	24.5	0	196	0	172	196	319	0	0	24.5	123	0	0	24.5	24.5	0	73.6	0	221	73.6	0	49	0	172	221	98.1	0	0	49	637	0	24.5	172	270	0	0	73.6	0	319	24.5	0	0	0	0	294	73.6	24.5	221	0	466	98.1	0	73.6	0	0	0	49	0	24.5	24.5	441	196	343	0	49	196	613	0	343	981	73.6	0	98.1	0	736	24.5	0	172	24.5	0	0	0	172	24.5	147	294	0	270	24.5	221	0	417	24.5	0	466	0	0	0	73.6	0	319	49	0	0	172	0	24.5	441	0	466	0	0	0	0	98.1	24.5	0	1.08e+03	417	24.5	1.35e+03	0	0	196	24.5	0	0	24.5	73.6	24.5	0	172	0	0	0	0	270	0	0	1.47e+03	0	172	24.5	0	294	0	0	245	0	0	0	0	0	24.5	662	0	0	0	24.5	0	24.5	0	343	24.5	0	0	0	24.5	417	196	0	73.6	24.5	147	196	0	0	73.6	0	0	0	0	0	24.5	123	0	0	490	0	147	343	0	0	368	24.5	49	172	0	0	0	270	24.5	417	0	24.5	196	0	221	0	49	24.5	0	0	49	736	49	0	98.1	24.5	49	98.1	0	0	441	0	0	0	221	24.5	24.5	0	147	0	98.1	0	0	0	147	0	0	0	0	221	0	736	809	73.6	49	98.1	147	0	0	98.1	98.1	73.6	0	0	0	123	221	417	0	24.5	0	98.1	73.6	0	0	0	73.6	24.5	0	0	466	0	0	0	0	0	0	319	294	0	0	834	0	270	24.5	24.5	0	24.5	0	0	24.5	24.5	0	0	24.5	0	0	343	0	0	123	24.5	221	0	0	466	98.1	0	760	24.5	0	0	24.5	0	24.5	0	0	147	73.6	0	0	172	24.5	0	0	98.1	24.5	539	441	0	0	0	0	0	0	0	0	1.13e+03	0	0	172	0	0	0	294	0	0	0	0	0	0	0	270	0	270	49	123	24.5	24.5	49	147	0	0	0	245	0	0	147	0	0	294	0	0	0	73.6	0	0	392	0	0	123	883	0	0	172	0	245	883	0	123	0	809	49	392	319	294	0	0	0	0	0	0	0	760	221	0	0	49	417	392	73.6	24.5	24.5	785	0	417	294	0	0	564	196	24.5	0	196	0	0	270	0	196	0	0	49	0	0	466	0	0	73.6	0	0	0	0	270	0	147	319	0	0	0	0	1.13e+03	0	24.5	49	0	0	0	466	0	0	0	0	0	0	343	0	0	24.5	24.5	24.5	0	24.5	687	24.5	0	0	368	196	0	0	24.5	49	24.5	0	24.5	466	0	0	0	0	172	98.1	0	49	0	24.5	294	0	24.5	172	73.6	0	0	319	0	0	515	221	0	0	0	0	392	0	0	417	0	49	0	0	0	24.5	0	0	1.1e+03	0	0	0	0	172	245	0	294	0	0	0	24.5	368	24.5	24.5	0	368	0	0	515	0	0	73.6	0	98.1	687	24.5	73.6	0	0	0	0	24.5	0	0	0	0	490	0	0	24.5	0	24.5	0	0	24.5	0	417	785	956	24.5	24.5	0	73.6	270	147	0	809	24.5	760	0	294	147	0	0	0	0	0	0	0	711	0	0	0	0	0	0	24.5	760	73.6	24.5	0	147	73.6	0	343	319	294	0	0	0	0	0	0	613	1.13e+03	0	0	24.5	0	0	932	49	0	858	0	123	49	0	73.6	0	368	123	368	196	0	0	0	221	0	49	24.5	49	123	24.5	932	0	0	0	0	0	0	466	0	0	0	0	245	343	73.6	0	343	319	0	147	0	294	0	0	0	687	0	98.1	0	0	0	221	245	196	73.6	0	0	0	0	24.5	0	0	0	0	24.5	0	24.5	0	0	0	0	49	0	24.5	0	539	0	0	368	0	0	0	319	0	98.1	0	0	0	270	662	270	0	0	0	809	490	0	564	0	0	0	0	196	392	0	0	98.1	0	221	0	0	24.5	24.5	0	73.6	0	147	123	0	0	0	0	0	49	98.1	0	0	0	0	0	123	24.5	0	0	0	0	98.1	0	441	0	0	343	0	73.6	0	0	221	0	98.1	736	0	0	221	0	0	98.1	0	0	0	0	0	0	0	24.5	172	0	0	24.5	24.5	123	123	0	0	24.5	196	0	147	0	0	24.5	0	0	24.5	0	0	0	0	147	0	0	0	0	0	0	221	0	24.5	0	270	0	392	0	0	0	441	0	49	0	24.5	0	0	24.5	24.5	221	49	221	319	196	98.1	0	0	0	0	0	711	0	0	0	0	147	0	0	73.6	0	73.6	49	0	392	24.5	0	49	0	0	0	343	0	392	319	0	0	0	0	0	368	98.1	0	73.6	24.5	0	0	123	0	0	196	0	0	73.6	0	0	0	0	0	392	49	0	441	0	0	466	24.5	0	147	0	0	0	73.6	270	49	539	0	24.5	24.5	123	0	0	0	0	0	0	0	0	0	73.6	24.5	0	0	0	196	0	0	24.5	73.6	0	0	0	24.5	270	0	0	0	0	0	49	0	0	0	0	24.5	24.5	123	98.1	0	172	24.5	24.5	172	24.5	0	466	0	0	637	0	196	221	0	147	0	49	0	343	24.5	0	0	24.5	24.5	0	24.5	98.1	24.5	49	147	24.5	0	24.5	24.5	172	0	221	98.1	0	0	0	0	0	0	0	196	24.5	73.6	123	49	196	73.6	0	0	0	147	0	24.5	73.6	49	0	539	73.6	24.5	0	24.5	0	147	0	343	0	0	0	0	0	0	147	0	49	0	0	123	49	123	0	24.5	0	0	0	49	0	98.1	0	245	73.6	0	0	0	0	0	0	24.5	368	0	24.5	24.5	0	0	0	24.5	834	196	0	0	0	73.6	294	0	0	73.6	0	24.5	0	319	0	221	73.6	0	392	0	147	0	0	0	0	0	0	123	0	49	687	49	0	0	0	24.5	0	0	343	0	24.5	490	0	98.1	0	73.6	0	98.1	24.5	0	441	0	613	147	0	0	98.1	147	49	24.5	0	0	270	73.6	196	0	0	0	0	0	0	24.5	0	466	49	0	0	0	49	0	0	0	0	0	0	0	0	0	0	73.6	49	0	0	0	0	0	24.5	0	0	172	123	0	0	515	98.1	24.5	221	0	0	0	0	0	73.6	24.5	73.6	0	0	0	0	515	0	0	0	0	956	0	0	0	0	0	0	0	1.01e+03	172	0	0	0	196	0	49	0	24.5	0	0	0	0	0	0	24.5	0	0	0	172	24.5	24.5	0	368	0	24.5	417	49	24.5	0	0	0	24.5	172	0	24.5	0	0	0	172	294	0	490	0	0	0	466	24.5	73.6	24.5	0	0	73.6	0	98.1	270	0	172	0	73.6	172	98.1	98.1	0	221	0	0	0	711	0	0	0	0	49	0	0	49	368	0	270	0	0	0	0	637	24.5	0	368	24.5	49	24.5	392	0	0	1.05e+03	0	0	0	0	221	98.1	0	0	245	0	24.5	0	711	0	0	147	0	147	0	73.6	0	147	319	0	0	0	0	0	0	98.1	0	392	0	98.1	0	0	172	73.6	0	0	0	73.6	73.6	0	0	319	0	0	24.5	0	0	0	123	0	49	0	0	0	147	24.5	245	0	73.6	0	0	147	392	0	0	0	0	49	98.1	98.1	0	0	0	0	24.5	0	0	0	0	147	49	0	294	0	0	24.5	0	0	24.5	0	0	0	0	270	539	0	0	24.5	0	270	172	49	662	73.6	0	73.6	662	73.6	0	24.5	49	0	24.5	0	172	441	221	0	417	0	49	0	711	343	0	196	0	0	49	0	24.5	0	0	24.5	0	0	98.1	49	123	785	0	147	221	0	24.5	0	0	0	24.5	0	0	0	0	0	0	0	0	0	294	73.6	0	24.5	24.5	24.5	0	24.5	0	73.6	196	0	0	0	0	24.5	0	0	932	0	0	147	24.5	294	368	0	270	0	0	368	147	0	0	0	956	466	73.6	0	123	0	123	687	0	0	24.5	24.5	0	0	172	0	0	49	0	24.5	0	0	0	24.5	0	0	24.5	0	0	0	24.5	270	123	0	73.6	0	0	0	0	0	0	0	24.5	24.5	49	294	0	24.5	0	24.5	662	0	0	73.6	245	245	0	0	245	270	24.5	0	0	0	0	24.5	147	0	0	0	687	0	0	147	49	73.6	245	0	0	0	98.1	0	0	0	98.1	711	73.6	0	0	98.1	0	0	392	147	0	0	0	24.5	49	0	0	0	196	0	24.5	147	0	956	24.5	0	0	0	0	0	73.6	294	0	24.5	0	0	98.1	0	0	0	343	0	0	98.1	0	0	0	539	73.6	0	147	0	515	0	0	98.1	24.5	294	0	24.5	687	0	0	0	588	123	0	98.1	73.6	0	0	24.5	0	24.5	0	49	981	24.5	0	0	0	0	123	24.5	0	0	73.6	392	24.5	0	0	24.5	0	123	0	49	0	24.5	0	0	1.08e+03	932	24.5	0	0	172	0	515	294	0	24.5	0	24.5	49	466	0	0	0	0	0	368	0	0	0	0	0	49	0	24.5	245	0	687	0	0	736	466	0	147	0	24.5	0	294	0	24.5	24.5	196	0	0	0	0	0	49	0	270	0	196	73.6	221	49	24.5	0	24.5	0	0	0	98.1	49	0	0	368	0	0	0	0	98.1	147	0	0	0	49	98.1	0	24.5	0	0	24.5	0	0	0	0	0	49	0	515	24.5	0	417	196	0	515	0	73.6	0	0	0	0	0	319	539	368	1.03e+03	0	73.6	0	0	245	24.5	24.5	0	98.1	0	539	73.6	24.5	0	343	0	24.5	49	687	0	0	24.5	0	0	0	0	24.5	73.6	0	172	0	0	24.5	0	49	564	736	49	98.1	0	0	0	73.6	196	0	73.6	24.5	0	0	0	637	24.5	417	0	0	24.5	0	0	441	0	0	24.5	0	73.6	0	196	24.5	24.5	123	0	172	0	98.1	0	123	0	0	49	0	0	221	0	0	1.05e+03	343	24.5	24.5	0	49	637	147	24.5	49	270	0	24.5	0	0	0	0	0	0	196	24.5	0	1.08e+03	0	172	49	0	24.5	0	24.5	0	49	0	0	73.6	0	24.5	515	0	0	0	0	0	196	0	24.5	147	0	0	0	466	196	24.5	0	24.5	49	24.5	0	0	0	98.1	0	0	24.5	0	123	0	0	0	49	0	0	123	0	490	24.5	0	0	98.1	0	1.35e+03	0	0	0	0	490	0	0	49	147	785	0	0	319	24.5	0	0	49	0	24.5	49	662	392	0	123	0	0	0	0	24.5	172	0	98.1	24.5	196	0	0	0	0	0	221	0	0	147	0	0	24.5	0	24.5	0	0	24.5	0	490	0	221	0	0	24.5	24.5	49	0	0	0	0	0	0	0	0	49	98.1	294	123	24.5	0	24.5	0	98.1	147	0	760	0	98.1	0	0	73.6	0	24.5	1.32e+03	711	0	0	0	0	49	0	0	294	49	0	0	0	98.1	73.6	123	0	0	0	417	0	24.5	270	0	0	0	0	49	245	172	0	73.6	0	270	0	0	24.5	0	0	294	0	24.5	0	0	294	0	24.5	0	0	24.5	0	0	49	0	0	49	466	0	0	0	196	1.54e+03	98.1	0	49	196	0	0	0	564	73.6	0	417	49	0	0	0	0	24.5	564	0	0	0	0	24.5	0	0	73.6	98.1	221	24.5	0	0	24.5	0	0	73.6	0	24.5	24.5	0	0	711	98.1	0	24.5	0	49	24.5	417	0	0	172	49	0	0	196	0	49	0	932	147	0	956	73.6	637	0	343	0	123	417	0	0	24.5	49	0	564	0	0	24.5	0	0	785	809	0	0	932	0	0	49	0	0	147	343	0	0	24.5	0	0	0	392	221	98.1	0	24.5	0	0	0	0	0	0	0	441	49	0	221	24.5	0	49	0	0	0	0	0	24.5	0	49	123	0	24.5	0	24.5	24.5	294	0	0	196	0	24.5	0	196	0	0	0	0	392	0	1.2e+03	0	0	123	0	0	0	73.6	0	24.5	0	123	0	613	0	490	0	0	0	0	0	417	0	0	172	0	0	0	0	0	24.5	24.5	0	0	0	0	0	515	0	0	0	24.5	0	270	417	0	24.5	1.35e+03	0	0	0	49	24.5	0	0	0	0	0	0	0	834	0	588	0	0	0	49	0	0	0	294	0	0	0	0	221	24.5	588	0	0	24.5	196	0	147	0	0	0	147	0	0	24.5	0	49	0	0	24.5	221	294	0	0	0	0	24.5	0	0	0	172	0	24.5	245	24.5	98.1	0	809	0	0	0	24.5	73.6	0	24.5	0	24.5	0	49	0	0	0	0	0	49	221	98.1	0	73.6	24.5	196	0	466	49	0	0	0	49	98.1	0	0	0	0	0	172	0	0	49	466	0	24.5	0	24.5	24.5	73.6	368	0	0	98.1	0	0	196	0	0	0	0	24.5	0	270	24.5	147	0	0	0	0	0	0	0	515	24.5	24.5	0	0	0	0	0	0	0	98.1	0	24.5	24.5	0	24.5	0	0	24.5	564	24.5	687	0	0	0	368	0	0	0	196	49	123	441	392	0	123	24.5	98.1	0	0	0	0	0	0	0	0	319	147	0	73.6	270	73.6	0	637	0	0	24.5	24.5	49	123	2.3e+03	49	172	0	172	98.1	24.5	221	24.5	0	0	24.5	24.5	196	0	0	0	0	0	319	0	0	0	98.1	0	24.5	172	0	0	123	0	0	0	24.5	0	24.5	0	711	736	0	0	0	0	24.5	0	0	245	0	0	49	0	0	0	49	73.6	0	0	490	0	0	0	0	1.05e+03	0	221	123	0	0	24.5	0	0	0	24.5	0	0	687	0	24.5	0	0	0	0	0	343	0	49	0	0	932	0	0	0	49	0	49	294	0	0	0	956	0	245	588	24.5	0	294	0	0	24.5	0	0	0	0	294	196	0	368	73.6	0	24.5	172	73.6	0	24.5	0	0	24.5	0	0	0	0	0	0	0	0	221	147	0	0	0	392	0	417	736	0	49	0	0	0	0	123	196	0	564	24.5	343	49	24.5	24.5	0	0	24.5	49	0	98.1	49	98.1	196	98.1	0	0	0	515	0	0	613	0	24.5	49	0	0	0	24.5	0	24.5	245	0	24.5	0	0	24.5	368	0	24.5	539	0	24.5	0	0	73.6	221	147	0	0	0	0	0	24.5	24.5	49	0	0	24.5	0	73.6	0	0	49	0	0	0	0	368	0	368	24.5	24.5	0	0	0	245	24.5	0	0	0	0	24.5	0	0	0	0	49	73.6	0	0	24.5	0	0	196	123	0	0	0	343	49	123	907	24.5	0	49	0	73.6	245	0	0	49	0	613	0	0	0	147	0	0	0	0	466	24.5	0	73.6	319	147	196	0	0	0	0	24.5	245	24.5	319	24.5	24.5	0	0	24.5	0	0	221	0	270	0	0	172	0	0	172	24.5	196	270	123	0	49	319	0	0	0	221	24.5	0	24.5	613	245	0	0	24.5	1.08e+03	0	417	0	49	0	0	0	319	98.1	24.5	49	0	0	24.5	0	0	0	245	0	0	221	0	0	24.5	0	0	24.5	73.6	0	907	0	834	319	0	0	0	0	0	49	24.5	270	0	0	98.1	49	0	0	343	73.6	0	0	172	0	0	0	0	196	73.6	0	0	0	0	0	98.1	0	24.5	24.5	0	221	196	0	0	24.5	24.5	147	0	0	49	0	0	147	0	123	0	0	123	0	270	441	0	0	956	49	0	0	0	0	0	0	0	0	49	0	1.3e+03	0	0	736	662	24.5	24.5	0	883	0	24.5	24.5	319	24.5	98.1	221	24.5	0	0	0	0	0	123	0	0	0	0	0	0	0	0	49	0	0	49	0	24.5	0	49	49	0	0	0	0	98.1	0	0	123	0	0	0	0	858	0	0	24.5	245	0	0	49	0	49	24.5	24.5	0	221	613	0	147	0	24.5	123	98.1	0	0	1.27e+03	0	0	0	49	24.5	515	0	0	0	0	0	0	0	0	809	319	0	0	588	0	0	0	172	294	98.1	147	0	0	49	0	0	24.5	24.5	0	0	49	0	172	147	0	0	0	0	0	0	0	0	221	0	0	147	0	24.5	0	0	24.5	73.6	809	0	73.6	24.5	196	0	49	0	0	49	49	0	24.5	0	0	0	147	24.5	0	49	49	0	0	98.1	24.5	0	24.5	24.5	0	24.5	24.5	0	49	24.5	0	0	0	196	0	0	0	24.5	0	466	0	0	24.5	0	588	0	0	0	147	0	49	0	49	0	0	0	515	0	24.5	490	0	0	0	0	0	245	0	98.1	24.5	0	0	0	0	0	0	24.5	49	0	0	24.5	0	0	0	0	0	0	0	0	24.5	24.5	172	49	0	0	73.6	0	196	368	0	1.08e+03	0	0	196	392	49	0	24.5	0	0	0	0	0	0	711	0	0	49	73.6	711	0	172	147	24.5	0	147	0	0	73.6	0	24.5	0	147	0	0	73.6	24.5	0	0	0	24.5	0	0	0	0	0	785	0	0	0	0	0	123	0	0	24.5	0	490	98.1	0	24.5	0	123	49	147	0	0	49	392	98.1	0	0	0	0	0	24.5	24.5	49	49	221	221	0	0	0	0	0	0	0	24.5	49	49	343	0	24.5	0	0	0	0	0	515	0	0	24.5	73.6	123	49	24.5	0	0	392	0	0	172	123	24.5	270	319	24.5	0	0	49	0	0	147	0	0	24.5	196	24.5	24.5	0	294	49	0	956	0	73.6	0	49	123	221	0	147	24.5	0	0	736	49	0	0	0	0	0	0	0	0	0	0	0	0	0	0	24.5	368	1.05e+03	0	0	24.5	319	98.1	221	0	0	0	1.13e+03	0	0	0	98.1	0	24.5	0	0	0	0	0	564	0	0	0	24.5	24.5	343	0	0	221	0	0	0	0	0	0	1.45e+03	24.5	0	24.5	0	785	24.5	0	49	49	0	49	0	98.1	24.5	0	147	0	0	0	0	0	0	24.5	24.5	736	0	0	0	24.5	0	196	0	24.5	1.1e+03	0	0	49	245	49	24.5	0	24.5	0	0	0	0	196	368	73.6	24.5	0	0	0	0	0	0	0	98.1	0	49	0	147	0	172	49	49	0	0	24.5	0	73.6	0	172	0	0	0	539	24.5	0	24.5	0	0	0	368	270	0	0	687	0	0	24.5	0	24.5	49	24.5	0	24.5	0	73.6	637	0	0	0	294	49	0	123	0	73.6	0	0	0	73.6	196	0	0	0	0	0	0	0	24.5	98.1	24.5	0	245	221	0	123	0	0	24.5	0	392	172	0	24.5	147	0	0	0	24.5	0	24.5	0	662	0	98.1	98.1	24.5	0	0	0	0	0	0	441	0	0	0	0	0	49	270	0	73.6	0	0	98.1	0	0	98.1	0	245	0	24.5	0	0	0	73.6	0	0	196	0	24.5	245	0	0	0	24.5	24.5	0	0	0	196	417	0	0	0	0	0	760	0	0	0	73.6	0	24.5	24.5	49	73.6	49	0	24.5	0	0	0	0	49	0	0	0	0	0	0	49	0	49	0	0	123	785	1.15e+03	0	24.5	0	0	0	0	0	24.5	0	0	0	0	515	0	0	0	0	270	0	49	0	24.5	0	98.1	0	24.5	0	0	0	0	0	49	24.5	0	0	0	0	0	0	24.5	0	0	0	0	0	809	368	147	0	0	0	294	0	0	98.1	0	221	49	49	515	0	270	0	0	613	343	0	0	49	0	0	49	0	0	172	0	0	123	0	24.5	0	49	294	24.5	24.5	319	0	0	0	24.5	24.5	0	0	0	0	0	760	49	0	49	0	24.5	0	24.5	49	123	0	0	0	49	588	0	0	24.5	1.13e+03	49	907	319	0	49	24.5	0	0	221	0	0	0	245	0	49	24.5	73.6	0	49	0	0	0	490	0	0	0	0	0	0	0	319	0	0	0	0	73.6	0	147	0	49	0	221	785	73.6	0	147	0	147	0	221	662	0	196	24.5	24.5	0	0	123	0	0	0	0	49	0	0	0	0	0	0	0	1.08e+03	98.1	0	24.5	24.5	98.1	0	123	0	0	0	0	0	0	0	0	0	98.1	0	221	0	0	0	0	0	24.5	0	98.1	24.5	24.5	0	221	0	0	0	0	0	172	0	466	0	0	24.5	49	73.6	0	0	24.5	368	270
COAD_tumor	0	524	310	429	739	167	47.6	476	1.17e+03	0	572	0	0	71.5	47.6	0	548	691	0	95.3	23.8	762	47.6	0	667	0	0	47.6	619	47.6	119	0	1.48e+03	0	0	23.8	0	834	1.64e+03	0	167	71.5	0	500	0	191	0	429	715	0	143	1e+03	23.8	47.6	0	0	0	119	715	429	167	1.62e+03	95.3	572	476	95.3	381	429	0	143	47.6	191	357	95.3	0	47.6	143	0	453	667	500	23.8	476	286	619	0	0	262	357	0	310	977	0	214	834	619	834	214	0	238	0	238	381	524	0	0	23.8	0	0	119	715	0	0	0	1.17e+03	214	286	23.8	619	0	0	929	119	0	23.8	47.6	47.6	238	71.5	214	71.5	119	453	47.6	0	500	214	1.05e+03	23.8	0	0	0	262	0	0	834	0	858	0	0	572	381	0	1.21e+03	1.41e+03	762	310	1.43e+03	0	0	2.02e+03	0	47.6	739	0	0	1.07e+03	619	1.79e+03	262	524	0	0	0	214	47.6	1.36e+03	0	1.21e+03	47.6	381	71.5	0	929	0	23.8	23.8	1.02e+03	929	643	596	643	0	0	405	1.6e+03	0	0	739	0	23.8	310	310	0	0	1.26e+03	1.67e+03	0	0	95.3	572	286	0	0	1.19e+03	0	0	71.5	1.14e+03	881	0	905	1.33e+03	0	0	119	0	405	0	286	286	0	23.8	23.8	0	619	286	977	1.1e+03	0	71.5	47.6	881	47.6	0	405	0	500	1.05e+03	667	0	238	0	71.5	596	23.8	23.8	334	619	667	23.8	95.3	0	762	0	119	0	143	0	0	810	71.5	95.3	238	357	453	71.5	71.5	1.38e+03	0	0	23.8	929	0	596	691	429	0	0	953	0	572	0	381	47.6	47.6	214	548	619	0	548	381	0	23.8	47.6	0	1e+03	0	0	453	1.31e+03	71.5	429	0	23.8	0	596	834	0	23.8	286	238	0	214	143	0	23.8	619	0	357	119	0	0	1e+03	71.5	310	0	0	1e+03	0	71.5	47.6	71.5	429	0	23.8	429	619	691	310	23.8	0	0	548	167	405	0	0	548	500	0	0	572	0	429	0	715	23.8	0	357	1.07e+03	0	0	0	357	381	1.07e+03	619	0	191	0	0	23.8	71.5	47.6	0	310	0	0	0	1.31e+03	0	1.24e+03	23.8	1.12e+03	0	23.8	643	381	95.3	23.8	0	334	119	286	0	23.8	0	47.6	238	23.8	0	95.3	71.5	0	524	0	476	0	71.5	0	0	0	453	0	0	453	0	0	23.8	0	0	0	1.1e+03	334	71.5	23.8	0	191	0	1.45e+03	334	95.3	71.5	47.6	0	834	71.5	71.5	0	0	1.14e+03	0	23.8	23.8	0	143	0	0	0	405	0	1.1e+03	214	0	739	0	357	47.6	0	47.6	262	0	23.8	286	0	334	572	47.6	0	0	23.8	71.5	23.8	0	0	310	0	619	0	262	238	405	1.17e+03	143	1.17e+03	0	310	71.5	739	0	762	0	357	0	0	191	143	23.8	0	1.19e+03	23.8	953	0	643	548	0	0	500	0	0	47.6	23.8	0	334	1e+03	191	23.8	47.6	95.3	238	0	143	0	143	214	0	476	0	643	429	643	23.8	143	739	0	0	0	524	476	0	47.6	0	310	0	0	214	572	0	0	286	71.5	23.8	167	1.02e+03	0	0	191	191	405	1.76e+03	119	23.8	596	476	0	23.8	0	0	1.05e+03	0	1.24e+03	238	23.8	71.5	23.8	71.5	643	0	0	191	310	23.8	310	0	524	357	0	1.17e+03	214	23.8	0	0	381	643	500	0	476	23.8	47.6	381	262	23.8	47.6	95.3	834	0	0	0	1.19e+03	0	548	381	191	810	0	0	0	0	0	1.5e+03	0	47.6	0	95.3	905	0	0	0	310	0	0	47.6	23.8	0	0	0	1.19e+03	0	524	0	691	619	119	1.31e+03	0	0	667	0	23.8	572	95.3	0	953	0	834	310	71.5	119	810	381	191	167	71.5	0	0	167	0	453	71.5	0	95.3	0	167	119	405	191	619	739	47.6	0	0	0	476	405	23.8	0	286	0	1e+03	0	977	0	476	0	0	214	0	0	0	23.8	71.5	71.5	0	0	95.3	47.6	0	47.6	0	381	739	929	0	0	429	0	0	0	119	0	619	0	23.8	95.3	0	0	453	214	0	119	1.1e+03	429	0	238	71.5	0	381	0	0	23.8	0	1.19e+03	167	119	143	810	905	905	334	0	0	0	0	191	548	286	1.05e+03	0	191	429	0	0	524	167	0	0	143	0	95.3	0	739	0	0	0	0	238	0	23.8	476	0	0	71.5	977	476	0	0	47.6	0	0	977	0	262	23.8	357	0	238	0	1.41e+03	691	0	0	0	23.8	786	0	23.8	0	23.8	762	429	119	1.02e+03	0	0	23.8	214	71.5	95.3	0	0	0	1.05e+03	71.5	23.8	0	643	23.8	0	476	0	1.14e+03	167	23.8	691	214	0	357	0	0	47.6	143	762	0	23.8	381	191	0	0	310	691	0	0	619	0	0	0	0	453	0	0	238	0	453	0	47.6	167	0	1.6e+03	0	0	143	0	500	619	0	691	476	834	47.6	0	143	191	0	214	619	23.8	47.6	0	71.5	0	0	119	334	47.6	0	0	0	0	23.8	23.8	0	0	500	23.8	0	1.36e+03	0	0	0	0	524	95.3	23.8	23.8	357	286	619	0	214	310	0	429	95.3	0	143	0	334	167	0	23.8	500	23.8	119	167	0	619	286	0	0	1.31e+03	1.26e+03	0	119	214	0	0	476	191	0	23.8	143	0	548	23.8	739	667	0	715	214	23.8	0	0	95.3	1.1e+03	858	23.8	0	572	0	524	0	0	23.8	524	429	0	619	47.6	191	334	23.8	262	23.8	143	238	47.6	357	0	23.8	47.6	0	0	71.5	0	238	1.33e+03	0	167	0	1.14e+03	0	1.07e+03	71.5	524	0	453	47.6	47.6	23.8	905	71.5	596	691	47.6	262	548	167	47.6	0	381	429	834	23.8	0	23.8	47.6	0	23.8	381	0	0	23.8	834	405	214	0	71.5	238	0	929	619	214	0	143	953	23.8	47.6	500	0	23.8	0	0	167	71.5	23.8	476	453	71.5	23.8	23.8	834	334	95.3	47.6	881	1.17e+03	23.8	167	23.8	0	0	0	524	1.19e+03	357	71.5	0	0	881	0	262	0	0	119	238	214	23.8	214	47.6	23.8	0	262	334	286	214	357	0	0	0	0	762	167	0	405	0	881	71.5	0	596	310	0	191	47.6	23.8	23.8	310	715	262	1.55e+03	1.19e+03	167	23.8	95.3	0	0	405	0	167	23.8	47.6	214	0	0	715	0	0	191	71.5	1.12e+03	0	23.8	143	0	1.12e+03	191	262	143	23.8	0	1.81e+03	0	0	1.43e+03	0	0	739	95.3	0	334	2.29e+03	191	0	143	786	0	0	357	0	405	143	262	0	0	23.8	0	453	47.6	310	0	310	0	667	0	143	596	0	191	262	0	0	0	548	0	453	357	71.5	0	739	71.5	0	715	23.8	95.3	0	0	596	95.3	977	0	23.8	23.8	71.5	0	453	0	0	167	0	47.6	191	739	572	23.8	0	715	500	23.8	500	524	23.8	0	167	47.6	0	23.8	167	0	95.3	23.8	0	0	786	0	0	262	23.8	881	500	357	429	0	71.5	405	0	810	0	167	286	23.8	1.98e+03	0	0	1.1e+03	310	881	0	23.8	286	23.8	524	0	643	23.8	0	524	0	23.8	95.3	0	167	0	0	95.3	47.6	0	0	191	214	0	214	143	23.8	0	0	71.5	0	500	167	0	0	191	453	23.8	0	0	0	23.8	238	23.8	0	0	0	524	191	0	1.17e+03	262	23.8	0	0	881	0	0	214	214	310	167	810	596	0	0	47.6	334	23.8	0	0	119	762	71.5	0	47.6	0	476	619	191	0	23.8	95.3	929	0	0	0	23.8	286	715	0	0	0	0	381	858	1.19e+03	95.3	0	786	310	286	23.8	119	858	0	23.8	0	929	23.8	1.02e+03	429	23.8	71.5	47.6	381	1.36e+03	23.8	47.6	119	977	0	119	0	119	0	238	47.6	0	0	1.07e+03	0	453	667	0	23.8	0	47.6	23.8	191	47.6	143	643	47.6	0	0	23.8	715	1.12e+03	596	929	0	357	0	71.5	0	953	47.6	23.8	0	95.3	47.6	238	881	0	95.3	0	596	0	71.5	238	23.8	572	0	0	95.3	453	286	0	0	0	1.1e+03	143	0	0	0	0	667	71.5	0	0	762	214	0	238	0	405	619	23.8	47.6	0	23.8	143	1.12e+03	214	0	47.6	334	119	143	0	0	429	262	119	0	71.5	0	0	0	310	23.8	262	0	0	1.19e+03	23.8	95.3	1.14e+03	0	23.8	0	0	119	0	572	0	47.6	47.6	119	572	0	0	691	23.8	0	0	310	95.3	619	0	47.6	47.6	1e+03	47.6	95.3	0	643	119	23.8	0	0	453	143	119	286	143	214	0	0	214	0	167	619	47.6	0	0	0	167	1.02e+03	23.8	476	0	119	23.8	143	0	596	71.5	0	405	643	0	119	0	47.6	23.8	23.8	596	476	0	23.8	0	143	0	572	0	476	191	0	476	191	334	95.3	524	0	0	0	1.33e+03	405	1.33e+03	47.6	0	23.8	0	167	881	643	310	95.3	0	405	23.8	691	95.3	0	0	0	286	0	0	810	167	238	0	429	667	0	191	0	0	0	23.8	0	453	310	143	71.5	143	214	0	143	786	167	23.8	238	23.8	47.6	191	238	0	23.8	119	0	429	23.8	23.8	23.8	0	619	929	0	71.5	0	0	429	191	23.8	0	71.5	0	0	47.6	334	0	0	572	71.5	905	0	119	0	357	953	262	23.8	262	71.5	0	71.5	0	0	596	23.8	524	95.3	0	286	143	71.5	191	1.1e+03	0	23.8	143	381	286	0	0	214	643	0	71.5	596	23.8	214	929	0	0	0	0	23.8	429	0	691	119	95.3	0	95.3	357	0	405	0	429	905	95.3	0	619	0	0	23.8	0	453	47.6	429	0	238	0	0	238	0	0	0	262	23.8	0	619	47.6	405	47.6	47.6	119	0	667	95.3	0	810	0	1e+03	167	0	0	453	23.8	0	905	23.8	191	0	0	357	0	0	1.62e+03	71.5	47.6	0	286	119	95.3	0	191	0	0	0	0	238	23.8	23.8	0	739	500	0	1.52e+03	0	0	524	119	476	0	715	0	0	0	619	286	1.07e+03	0	191	238	71.5	334	23.8	95.3	23.8	0	500	71.5	71.5	143	0	23.8	0	0	0	0	1.17e+03	929	0	381	191	0	453	0	667	0	0	214	334	0	262	191	0	0	0	0	23.8	500	143	0	381	0	119	500	191	23.8	0	429	191	405	0	0	0	0	71.5	23.8	119	834	95.3	0	71.5	0	0	214	453	0	119	334	0	23.8	47.6	143	0	23.8	0	0	0	810	119	23.8	23.8	500	0	167	286	143	191	834	23.8	71.5	23.8	357	0	167	238	0	524	739	0	0	0	23.8	95.3	0	381	0	572	0	119	0	214	762	1.43e+03	119	0	23.8	143	23.8	143	381	310	0	214	23.8	0	23.8	0	1.1e+03	762	0	71.5	95.3	71.5	0	23.8	715	0	0	0	0	47.6	23.8	0	71.5	762	214	0	191	23.8	23.8	0	476	47.6	0	71.5	0	47.6	310	23.8	334	977	214	0	0	0	0	238	23.8	429	0	0	95.3	334	47.6	548	0	167	0	405	858	548	0	47.6	23.8	905	143	23.8	0	23.8	0	23.8	834	0	119	286	0	23.8	119	286	167	0	310	0	0	0	0	0	0	191	0	95.3	95.3	0	119	0	619	71.5	0	500	310	95.3	47.6	476	47.6	0	0	47.6	286	762	214	0	310	191	0	47.6	0	167	23.8	0	0	23.8	667	0	691	23.8	71.5	0	143	23.8	453	0	334	381	191	0	71.5	0	1.31e+03	0	23.8	23.8	2.69e+03	0	286	0	95.3	643	47.6	238	71.5	0	0	1.29e+03	1.33e+03	23.8	119	71.5	167	0	0	23.8	262	191	23.8	47.6	191	286	0	0	0	619	71.5	0	0	715	1.17e+03	47.6	0	0	191	0	71.5	0	71.5	0	357	0	0	0	167	0	23.8	357	810	0	357	0	453	0	23.8	23.8	334	0	357	0	0	334	1.33e+03	0	23.8	0	47.6	0	405	23.8	0	334	0	95.3	548	0	1.19e+03	0	691	0	0	0	23.8	95.3	47.6	238	143	119	453	0	95.3	23.8	95.3	0	119	834	95.3	0	0	357	47.6	23.8	23.8	786	1.43e+03	47.6	0	119	0	0	1.6e+03	0	953	0	0	191	214	0	23.8	23.8	0	71.5	0	500	143	262	71.5	0	596	262	47.6	0	0	786	47.6	23.8	23.8	572	0	23.8	23.8	572	977	429	0	0	71.5	667	0	0	214	95.3	0	405	262	143	0	47.6	23.8	0	691	23.8	0	214	0	1.48e+03	0	0	71.5	71.5	286	929	23.8	0	23.8	858	23.8	0	881	0	0	596	71.5	548	143	0	0	786	0	47.6	0	762	0	0	0	0	167	596	357	0	0	71.5	47.6	357	1.38e+03	119	23.8	0	119	47.6	810	238	47.6	0	23.8	0	119	0	1.07e+03	881	238	47.6	0	929	23.8	405	47.6	119	1.07e+03	0	23.8	429	0	0	95.3	191	23.8	643	1.1e+03	0	381	0	0	453	405	1.1e+03	23.8	0	0	0	0	0	119	0	1.19e+03	810	143	0	429	47.6	0	143	95.3	596	0	143	0	0	1.31e+03	357	0	71.5	0	310	0	119	0	0	929	0	453	23.8	0	0	0	453	0	405	214	262	0	0	95.3	0	357	47.6	167	0	191	262	0	0	286	1.14e+03	0	23.8	334	0	238	262	0	0	0	0	0	0	238	0	453	0	238	500	23.8	0	0	71.5	95.3	0	0	0	1.07e+03	0	47.6	0	95.3	286	119	0	0	143	1.02e+03	0	0	214	667	23.8	572	0	47.6	0	357	23.8	0	310	23.8	167	95.3	286	0	0	0	429	95.3	0	0	143	71.5	405	95.3	0	0	572	0	357	71.5	334	23.8	310	0	0	334	0	953	310	643	0	453	0	0	71.5	715	0	0	405	0	0	0	0	0	381	429	47.6	643	0	0	858	0	0	47.6	786	214	0	47.6	0	0	286	0	572	191	0	0	23.8	0	0	95.3	0	214	476	0	0	0	23.8	691	1.05e+03	23.8	214	95.3	0	286	0	0	1.21e+03	143	0	0	476	1.43e+03	0	0	0	0	0	0	453	262	1.21e+03	23.8	23.8	23.8	143	0	95.3	0	0	0	429	23.8	0	23.8	476	95.3	334	0	596	71.5	810	0	0	0	47.6	95.3	1.26e+03	47.6	0	47.6	23.8	119	0	23.8	0	0	858	310	0	238	0	0	929	0	167	1.07e+03	143	23.8	47.6	0	357	0	71.5	381	0	238	286	500	214	23.8	0	429	334	286	47.6	0	23.8	191	143	0	167	0	0	1e+03	524	214	143	0	0	0	0	0	23.8	23.8	596	0	23.8	0	214	1.1e+03	0	500	0	167	0	0	310	23.8	47.6	119	762	71.5	548	191	0	0	334	214	119	0	167	0	619	262	0	619	23.8	739	23.8	0	524	238	0	643	0	0	500	0	0	214	0	23.8	71.5	667	119	0	0	71.5	119	0	23.8	977	23.8	143	23.8	0	0	0	167	0	0	310	619	95.3	0	0	0	262	286	71.5	0	334	262	524	23.8	95.3	23.8	476	0	71.5	0	334	0	762	23.8	286	23.8	23.8	0	23.8	0	191	71.5	953	0	95.3	0	500	500	381	762	71.5	23.8	0	334	23.8	47.6	0	619	0	1e+03	23.8	0	0	0	119	0	0	286	214	500	214	143	47.6	23.8	23.8	47.6	214	0	0	691	119	0	1.29e+03	214	262	23.8	286	405	0	47.6	0	881	0	71.5	0	429	0	95.3	0	119	95.3	0	214	0	0	0	619	0	23.8	71.5	0	0	310	691	476	143	0	238	334	71.5	262	0	214	0	524	0	667	0	167	596	0	0	762	0	47.6	0	47.6	0	0	167	357	0	0	357	71.5	0	0	23.8	0	23.8	262	762	524	119	23.8	381	47.6	167	23.8	476	262	71.5	619	0	0	143	0	262	739	191	47.6	0	0	453	0	23.8	23.8	0	310	0	0	23.8	1.41e+03	0	71.5	23.8	0	0	0	691	119	0	143	23.8	0	0	167	810	23.8	143	429	0	0	596	0	0	0	286	0	834	95.3	262	0	0	47.6	810	1.55e+03	167	381	0	167	0	0	0	23.8	71.5	214	977	0	381	23.8	23.8	0	0	23.8	0	0	929	191	0	23.8	357	167	23.8	0	500	357	23.8	0	0	0	0	71.5	71.5	0	238	643	23.8	0	0	143	310	214	47.6	47.6	619	47.6	405	95.3	47.6	0	619	191	834	47.6	357	0	214	0	0	0	23.8	47.6	1.02e+03	0	500	0	381	0	0	429	0	23.8	23.8	548	23.8	47.6	71.5	95.3	667	0	0	95.3	0	405	0	119	23.8	23.8	667	0	524	71.5	0	500	71.5	0	119	143	0	214	476	0	262	0	0	643	143	0	0	0	0	0	0	23.8	0	0	47.6	429	0	476	0	95.3	953	238	47.6	95.3	95.3	47.6	524	1.05e+03	0	310	0	47.6	95.3	47.6	858	0	691	0	47.6	238	238	0	95.3	0	0	23.8	0	0	0	0	191	0	548	47.6	71.5	286	95.3	0	0	95.3	167	47.6	476	23.8	71.5	905	47.6	0	238	596	0	0	143	357	834	476	0	95.3	23.8	0	643	119	762	286	95.3	0	1.07e+03	0	23.8	23.8	0	0	405	1.02e+03	47.6	1.12e+03	0	0	119	119	619	500	262	0	0	0	0	0	0	643	0	262	0	500	0	23.8	310	334	214	0	310	429	0	0	0	23.8	0	47.6	0	476	0	119	548	23.8	47.6	0	1.76e+03	23.8	0	0	596	0	476	310	0	0	0	119	0	334	0	23.8	0	191	95.3	0	0	0	715	0	357	1.02e+03	71.5	47.6	71.5	23.8	0	214	143	310	0	0	0	310	310	0	0	0	0	23.8	0	0	334	95.3	834	0	0	167	0	238	23.8	548	429	0	0	0	262	0	0	23.8	0	23.8	71.5	0	858	0	357	95.3	71.5	548	143	23.8	23.8	23.8	0	71.5	0	0	0	310	262	23.8	524	0	0	0	0	0	0	0	0	167	572	0	0	143	167	286	191	977	167	47.6	0	47.6	71.5	0	143	71.5	0	0	23.8	572	0	572	0	71.5	0	0	23.8	0	429	0	214	429	47.6	23.8	47.6	381	0	0	453	619	47.6	1.45e+03	0	119	0	191	23.8	143	95.3	47.6	0	0	95.3	95.3	47.6	0	0	405	47.6	310	191	0	0	262	524	0	95.3	238	0	0	191	119	23.8	0	0	0	310	119	524	0	23.8	0	47.6	357	71.5	0	0	71.5	23.8	0	0	762	0	119	23.8	572	0	0	23.8	310	0	0	71.5	0	119	476	23.8	23.8	739	0	238	0	0	1.41e+03	71.5	0	262	0	119	0	286	643	71.5	0	0	0	0	0	47.6	1.07e+03	143	0	0	214	0	762	23.8	691	23.8	0	47.6	47.6	23.8	0	0	95.3	23.8	214	262	0	119	357	191	238	23.8	23.8	47.6	167	453	119	0	47.6	0	0	23.8	262	95.3	71.5	0	23.8	548	95.3	0	0	119	500	0	47.6	71.5	71.5	405	23.8	47.6	71.5	191	23.8	0	0	0	143	0	23.8	1.05e+03	47.6	0	739	143	0	23.8	0	23.8	0	310	143	23.8	0	858	238	191	0	214	0	524	47.6	143	667	95.3	23.8	357	0	1.07e+03	47.6	191	71.5	95.3	23.8	0	23.8	0	0	119	0	0	858	47.6	47.6	0	47.6	0	476	0	0	262	23.8	47.6	0	191	0	95.3	95.3	977	0	71.5	357	0	357	238	23.8	0	0	0	47.6	0	572	905	119	334	0	619	47.6	0	548	429	0	143	0	0	310	0	95.3	0	310	214	0	0	1.17e+03	691	0	548	214	500	0	95.3	0	71.5	381	0	23.8	23.8	762	476	476	47.6	453	71.5	0	119	572	23.8	0	214	47.6	0	23.8	453	143	0	0	0	381	334	286	429	191	0	0	23.8	0	0	0	238	23.8	0	667	23.8	381	953	0	739	71.5	23.8	71.5	334	0	23.8	47.6	238	0	310	47.6	0	429	0	191	0	0	429	0	0	405	786	214	0	0	143	0	23.8	0	0	667	23.8	23.8	596	0	23.8	1.07e+03	0	0	0	23.8	238	0	262	47.6	405	23.8	0	47.6	0	0	47.6	381	167	0	0	619	0	143	0	429	381	0	95.3	0	238	286	23.8	71.5	0	0	310	238	0	119	0	834	405	0	23.8	548	286	0	71.5	0	47.6	0	500	262	167	0	167	0	476	119	47.6	0	23.8	381	0	0	357	429	262	0	47.6	0	429	0	0	596	119	262	0	0	405	429	0	143	191	238	0	0	0	786	47.6	23.8	47.6	71.5	95.3	23.8	310	23.8	524	95.3	47.6	0	143	262	381	71.5	23.8	191	47.6	95.3	0	0	1.41e+03	47.6	23.8	310	0	0	691	95.3	0	47.6	95.3	0	238	143	476	262	0	47.6	0	71.5	0	119	0	286	23.8	167	0	47.6	191	977	95.3	0	0	0	47.6	23.8	0	0	0	0	47.6	334	0	23.8	1.02e+03	357	47.6	119	0	191	0	0	0	0	1.76e+03	143	262	548	71.5	23.8	0	0	47.6	0	929	0	524	71.5	0	0	143	167	167	23.8	715	381	286	47.6	572	47.6	0	0	191	286	0	0	0	191	0	357	0	167	95.3	0	405	47.6	47.6	119	0	0	71.5	0	0	834	0	572	0	95.3	810	0	47.6	0	0	429	71.5	143	0	0	23.8	0	191	262	143	119	23.8	95.3	47.6	143	476	0	0	0	286	0	23.8	453	286	0	0	47.6	214	0	953	23.8	191	0	95.3	0	429	0	191	0	0	0	334	0	405	0	357	262	71.5	0	191	71.5	238	23.8	0	47.6	0	334	0	47.6	23.8	0	0	572	262	0	310	0	167	0	23.8	429	834	47.6	214	47.6	23.8	0	596	47.6	71.5	119	0	357	0	0	0	143	286	0	858	47.6	238	0	191	691	47.6	23.8	0	0	810	381	0	0	0	0	23.8	0	262	0	715	0	0	572	0	47.6	1.17e+03	23.8	0	23.8	47.6	524	23.8	1e+03	858	905	0	0	119	23.8	23.8	119	71.5	334	23.8	500	0	0	286	0	47.6	0	95.3	0	0	47.6	0	0	572	0	0	0	47.6	95.3	1.05e+03	47.6	0	23.8	310	23.8	0	1e+03	23.8	262	214	0	0	119	119	572	0	0	0	0	47.6	47.6	262	1.67e+03	0	23.8	929	405	0	143	0	95.3	0	429	0	214	262	0	0	1.72e+03	596	0	47.6	262	23.8	23.8	95.3	1.02e+03	0	0	262	0	691	0	357	0	0	23.8	334	0	715	119	0	310	405	23.8	0	95.3	286	23.8	0	619	929	0	71.5	0	405	0	47.6	1.12e+03	71.5	71.5	262	167	0	381	0	71.5	881	0	167	0	0	23.8	0	572	0	0	0	23.8	262	0	881	0	0	977	71.5	71.5	23.8	739	0	143	0	0	0	286	0	95.3	23.8	0	0	762	905	95.3	762	0	0	0	47.6	334	858	47.6	0	71.5	0	23.8	23.8	71.5	23.8	71.5	0	0	23.8	643	691	47.6	0	23.8	23.8	0	0	167	0	47.6	238	0	47.6	238	95.3	23.8	71.5	0	262	191	23.8	357	0	23.8	453	0	0	191	47.6	191	0	95.3	739	0	119	214	23.8	0	286	47.6	0	95.3	167	0	739	0	334	357	47.6	0	715	23.8	381	238	71.5	23.8	667	0	71.5	191	0	214	71.5	0	23.8	214	0	0	0	357	310	0	0	119	0	119	23.8	23.8	834	691	23.8	167	0	357	0	0	0	405	0	47.6	548	572	0	23.8	0	47.6	95.3	500	0	191	691	23.8	0	0	47.6	23.8	0	739	0	167	23.8	0	524	0	23.8	23.8	262	95.3	23.8	71.5	262	119	0	453	0	95.3	23.8	429	0	357	1.41e+03	119	453	238	0	0	214	143	47.6	262	334	0	0	47.6	476	0	119	0	0	286	0	0	0	23.8	167	572	71.5	191	476	476	47.6	47.6	858	47.6	71.5	23.8	143	0	23.8	310	0	596	0	262	0	23.8	0	0	0	0	47.6	238	23.8	405	0	71.5	0	0	0	95.3	143	0	0	0	286	0	381	0	23.8	548	0	23.8	0	476	0	47.6	214	0	0	286	0	95.3	23.8	0	334	23.8	0	23.8	47.6	334	0	381	23.8	0	357	0	0	23.8	500	47.6	23.8	548	0	1.24e+03	23.8	310	23.8	23.8	429	667	0	238	0	405	95.3	691	0	23.8	71.5	286	238	334	0	214	23.8	0	739	0	453	0	810	0	0	405	310	0	23.8	0	47.6	0	500	119	1.67e+03	167	119	0	119	71.5	0	0	262	0	214	0	739	0	0	71.5	0	715	23.8	95.3	23.8	0	0	429	238	191	357	0	23.8	0	71.5	0	0	0	71.5	23.8	167	214	453	0	0	95.3	0	0	0	310	0	71.5	310	500	143	0	23.8	23.8	405	357	0	167	47.6	95.3	191	0	23.8	0	71.5	0	834	0	0	0	23.8	214	95.3	23.8	47.6	71.5	119	0	1.02e+03	0	95.3	23.8	238	762	548	23.8	0	0	119	0	214	524	0	23.8	191	71.5	167	0	95.3	0	143	95.3	0	548	0	977	191	0	0	214	262	191	0	0	0	310	405	47.6	0	23.8	0	119	1.29e+03	71.5	23.8	0	429	23.8	0	0	47.6	310	23.8	0	23.8	0	0	71.5	95.3	0	0	238	0	0	0	310	23.8	143	0	0	0	0	0	405	1.02e+03	47.6	381	381	47.6	596	0	0	0	71.5	0	71.5	47.6	0	47.6	381	47.6	23.8	786	0	23.8	0	0	1.14e+03	0	0	23.8	0	0	23.8	0	643	167	0	23.8	23.8	143	0	119	23.8	23.8	191	977	71.5	143	0	0	119	0	0	0	47.6	191	667	23.8	596	47.6	0	262	47.6	0	0	191	0	0	429	0	0	71.5	191	23.8	143	262	47.6	548	0	0	23.8	1.02e+03	0	143	0	47.6	119	119	191	548	0	71.5	167	23.8	357	23.8	572	0	167	238	0	0	0	310	0	71.5	23.8	0	476	119	0	238	357	0	191	0	23.8	0	0	476	0	0	524	0	143	548	1.02e+03	71.5	286	357	23.8	572	23.8	0	0	310	238	0	167	23.8	0	23.8	429	0	0	23.8	0	381	0	0	0	381	310	0	0	0	596	0	23.8	143	0	214	47.6	167	0	0	191	23.8	0	0	429	167	834	23.8	23.8	286	119	0	0	23.8	0	643	167	0	71.5	905	0	119	119	0	23.8	191	23.8	524	0	0	286	23.8	0	0	23.8	47.6	858	47.6	0	23.8	0	0	0	0	23.8	0	0	191	0	0	381	214	23.8	143	23.8	23.8	23.8	0	0	0	0	715	310	0	23.8	0	0	214	23.8	0	905	334	0	71.5	286	0	0	23.8	0	95.3	0	23.8	0	667	0	0	476	0	0	0	0	834	0	286	47.6	0	191	71.5	381	143	71.5	0	0	0	238	47.6	453	786	0	0	786	0	0	47.6	0	0	0	0	0	71.5	0	23.8	381	47.6	0	0	643	286	0	619	71.5	47.6	238	238	0	643	191	0	71.5	0	0	334	0	0	667	0	0	0	0	0	286	0	715	95.3	0	548	643	71.5	47.6	0	762	0	143	0	71.5	429	71.5	334	405	0	0	881	47.6	429	95.3	0	119	95.3	47.6	381	0	143	0	71.5	0	95.3	119	0	47.6	691	0	381	286	23.8	429	0	0	334	47.6	47.6	23.8	0	23.8	548	238	167	47.6	334	0	143	905	0	0	191	71.5	95.3	0	71.5	23.8	191	0	0	167	23.8	191	0	71.5	286	167	23.8	929	0	762	834	405	143	0	23.8	0	23.8	191	0	119	47.6	429	572	0	23.8	191	23.8	47.6	0	715	95.3	0	0	310	23.8	0	0	0	0	238	23.8	0	405	47.6	1.64e+03	0	23.8	0	0	0	0	95.3	310	381	0	0	0	23.8	0	0	262	143	23.8	23.8	310	334	715	23.8	334	310	0	0	0	1.17e+03	0	47.6	71.5	334	143	0	381	143	0	0	23.8	405	500	0	262	214	0	0	0	0	23.8	71.5	47.6	1.02e+03	0	0	0	95.3	0	0	0	0	47.6	0	334	0	0	334	95.3	0	95.3	0	0	0	95.3	0	548	1.6e+03	1.12e+03	0	0	0	0	0	0	0	0	167	23.8	214	167	0	71.5	0	95.3	0	0	357	167	47.6	643	0	0	143	0	23.8	214	0	214	0	0	119	23.8	0	47.6	23.8	0	0	167	0	0	334	1.02e+03	47.6	0	0	0	0	0	0	0	143	47.6	71.5	476	47.6	71.5	0	238	0	95.3	0	47.6	524	71.5	0	23.8	0	0	0	0	524	0	119	23.8	0	191	47.6	23.8	0	0	0	476	0	47.6	95.3	71.5	0	71.5	23.8	71.5	0	310	572	310	334	762	548	143	0	23.8	0	0	0	381	71.5	548	1.14e+03	0	0	23.8	0	214	167	23.8	95.3	119	47.6	834	119	0	0	0	71.5	143	119	834	0	47.6	47.6	405	0	23.8	0	23.8	23.8	71.5	0	0	0	95.3	214	23.8	786	858	23.8	214	0	23.8	0	214	191	0	23.8	0	191	0	23.8	23.8	143	429	47.6	23.8	0	0	0	405	167	0	0	0	119	0	500	548	476	0	0	23.8	23.8	119	0	191	453	0	0	47.6	0	286	71.5	0	929	453	143	23.8	0	191	739	71.5	0	23.8	143	0	47.6	0	71.5	0	0	214	214	47.6	167	23.8	1.29e+03	0	810	47.6	71.5	95.3	23.8	0	0	95.3	0	167	191	0	0	214	0	23.8	0	0	0	262	23.8	95.3	667	0	0	0	405	71.5	0	0	71.5	47.6	0	23.8	500	119	0	0	0	0	47.6	214	23.8	619	23.8	0	405	0	143	0	167	0	71.5	262	71.5	0	167	357	381	0	0	23.8	0	119	0	23.8	1.07e+03	0	0	286	23.8	0	0	0	0	23.8	0	548	167	0	95.3	23.8	47.6	0	23.8	119	429	47.6	0	95.3	191	357	23.8	0	405	0	476	0	71.5	810	0	310	47.6	23.8	0	23.8	0	0	0	381	71.5	47.6	0	47.6	548	0	0	0	334	143	0	977	548	167	0	143	143	119	95.3	0	119	0	191	47.6	47.6	0	739	0	71.5	0	0	0	0	0	1.5e+03	23.8	95.3	0	23.8	167	0	0	0	334	214	0	310	0	357	238	191	0	167	47.6	191	0	119	47.6	71.5	381	47.6	0	0	238	47.6	0	286	0	0	0	0	23.8	23.8	119	95.3	0	23.8	0	47.6	381	0	0	0	0	143	23.8	0	286	334	143	0	0	0	23.8	0	214	881	0	0	834	0	0	0	0	929	310	334	95.3	0	405	0	95.3	0	238	453	0	0	0	0	23.8	47.6	47.6	191	95.3	119	0	0	0	453	0	0	191	0	619	334	0	23.8	405	0	23.8	0	0	0	23.8	191	0	286	143	0	0	167	95.3	0	0	0	23.8	238	0	786	47.6	596	47.6	500	23.8	119	667	0	0	47.6	71.5	0	0	0	47.6	0	238	0	453	524	0	23.8	500	0	0	47.6	0	0	262	524	23.8	0	95.3	0	23.8	262	524	0	286	167	71.5	119	23.8	23.8	0	0	0	0	1.64e+03	0	23.8	310	23.8	0	262	0	71.5	786	95.3	0	334	23.8	23.8	262	0	47.6	0	667	23.8	0	0	0	0	23.8	1.57e+03	0	191	23.8	0	0	0	95.3	23.8	95.3	23.8	23.8	0	0	0	881	0	0	0	23.8	95.3	0	381	23.8	262	23.8	71.5	0	0	0	334	214	23.8	334	143	357	334	0	0	429	262	0	47.6	95.3	143	47.6	0	0	0	0	119	143	524	47.6	23.8	71.5	1.05e+03	0	47.6	0	191	191	0	0	0	0	0	310	0	619	0	0	191	0	23.8	0	0	0	0	334	0	143	23.8	71.5	286	0	405	0	0	0	0	0	143	167	0	524	143	0	0	453	619	167	0	23.8	47.6	119	143	810	23.8	0	0	23.8	0	0	500	310	0	47.6	167	334	95.3	0	214	0	0	0	0	0	0	0	71.5	23.8	0	619	0	0	0	0	47.6	0	143	71.5	95.3	524	0	0	0	0	0	238	0	0	0	1.48e+03	0	0	0	0	0	143	143	0	0	286	0	143	119	23.8	238	0	47.6	71.5	0	405	47.6	0	214	0	0	119	0	95.3	0	119	95.3	0	0	47.6	191	23.8	119	0	0	715	0	0	47.6	0	0	596	0	0	23.8	524	0	262	23.8	71.5	47.6	0	71.5	167	167	262	739	23.8	0	71.5	119	0	0	71.5	0	238	95.3	23.8	23.8	167	23.8	334	357	0	0	357	23.8	0	0	0	95.3	0	119	0	191	119	191	0	405	23.8	0	23.8	0	0	119	834	119	0	0	238	47.6	0	500	238	47.6	0	71.5	0	0	0	95.3	0	23.8	23.8	167	0	0	500	143	71.5	23.8	572	0	0	0	23.8	0	0	71.5	0	0	119	476	1.36e+03	429	0	71.5	0	0	0	0	191	71.5	0	0	0	95.3	0	191	95.3	23.8	0	762	0	0	0	95.3	810	596	357	548	0	47.6	0	0	0	23.8	23.8	0	167	619	47.6	238	310	0	286	0	167	262	0	167	0	0	429	71.5	95.3	0	143	405	0	405	0	262	23.8	0	0	119	310	0	71.5	643	0	0	0	0	453	0	0	619	310	0	0	119	95.3	71.5	691	23.8	71.5	0	0	47.6	47.6	167	23.8	47.6	71.5	0	47.6	0	23.8	0	214	0	23.8	23.8	0	119	0	453	23.8	71.5	0	0	0	0	191	0	0	71.5	191	453	23.8	47.6	167	476	0	0	23.8	0	23.8	0	357	23.8	214	0	0	0	524	0	23.8	500	23.8	71.5	429	0	23.8	23.8	119	0	0	310	0	476	0	167	0	214	47.6	23.8	715	23.8	0	0	47.6	71.5	119	286	0	47.6	262	238	0	71.5	95.3	0	23.8	23.8	95.3	0	95.3	262	23.8	0	23.8	71.5	23.8	334	214	191	357	0	47.6	0	0	47.6	0	23.8	596	0	47.6	0	23.8	23.8	47.6	0	0	23.8	0	0	23.8	0	23.8	143	381	214	71.5	47.6	0	0	0	0	619	0	1e+03	47.6	119	405	71.5	0	0	0	0	357	47.6	71.5	0	167	0	23.8	23.8	0	0	214	0	143	357	71.5	596	310	286	0	23.8	71.5	119	23.8	71.5	95.3	23.8	0	0	23.8	23.8	0	905	0	191	95.3	47.6	286	47.6	0	0	0	1.12e+03	0	691	0	453	95.3	0	1e+03	0	0	0	0	0	977	238	0	71.5	47.6	0	95.3	1.05e+03	0	0	0	0	0	143	119	167	0	0	0	0	0	167	47.6	143	47.6	0	0	47.6	0	23.8	23.8	0	0	214	23.8	0	0	834	0	0	0	0	0	0	0	47.6	23.8	0	0	334	47.6	0	238	262	0	310	0	0	0	23.8	0	0	167	143	214	119	23.8	71.5	429	334	47.6	286	453	167	71.5	167	0	0	0	0	0	95.3	238	0	0	381	23.8	119	262	0	47.6	95.3	143	572	834	95.3	0	1.83e+03	0	119	71.5	167	953	286	0	0	47.6	262	23.8	1.45e+03	0	23.8	667	619	23.8	0	0	667	95.3	0	0	262	47.6	0	286	834	0	0	23.8	23.8	167	310	0	23.8	0	0	119	0	167	47.6	0	47.6	0	0	119	238	0	23.8	500	47.6	0	381	71.5	47.6	0	0	71.5	71.5	47.6	0	0	357	0	0	23.8	310	143	0	286	0	214	0	357	0	143	119	0	262	0	0	23.8	286	0	23.8	1.14e+03	23.8	0	0	23.8	0	23.8	0	23.8	95.3	23.8	119	0	0	334	905	262	143	47.6	739	95.3	643	0	0	0	357	715	47.6	71.5	23.8	71.5	0	214	0	0	619	286	0	691	643	0	23.8	0	0	262	23.8	0	0	0	0	47.6	286	0	429	47.6	214	0	0	71.5	0	47.6	0	214	310	0	23.8	0	143	23.8	23.8	95.3	0	0	0	262	0	0	23.8	0	0	0	119	23.8	1.12e+03	95.3	23.8	0	47.6	0	71.5	334	71.5	95.3	0	119	191	0	23.8	119	167	0	0	0	119	23.8	71.5	286	0	23.8	572	0	0	0	0	0	715	23.8	23.8	47.6	119	334	119	0	0	0	0	191	381	23.8	191	214	0	23.8	0	0	0	23.8	0	23.8	0	0	23.8	0	0	0	0	238	23.8	0	47.6	0	143	47.6	0	143	167	334	47.6	23.8	0	23.8	405	0	47.6	23.8	262	476	0	119	500	119	0	0	0	0	47.6	23.8	0	143	95.3	429	47.6	238	214	119	0	0	238	0	47.6	47.6	95.3	0	23.8	524	191	500	23.8	119	143	0	71.5	47.6	0	23.8	0	119	167	23.8	23.8	0	500	23.8	143	0	0	119	0	167	548	0	0	47.6	23.8	71.5	286	95.3	0	262	691	95.3	143	23.8	0	0	0	0	0	1.14e+03	0	0	310	23.8	0	0	0	0	0	143	0	715	95.3	596	95.3	95.3	0	47.6	0	23.8	119	119	524	23.8	23.8	0	0	262	0	23.8	0	476	0	71.5	47.6	0	23.8	71.5	405	71.5	0	47.6	0	905	0	286	786	548	0	0	47.6	810	23.8	23.8	0	23.8	23.8	0	23.8	0	214	119	23.8	0	834	71.5	0	0	500	23.8	23.8	0	238	47.6	23.8	0	23.8	0	0	47.6	0	0	0	0	0	0	405	0	0	23.8	286	238	0	23.8	0	0	500	0	23.8	23.8	643	23.8	0	0	23.8	214	334	0	0	0	0	47.6	0	643	23.8	23.8	0	119	0	0	0	71.5	23.8	0	1.33e+03	23.8	0	0	286	453	143	71.5	0	95.3	71.5	47.6	0	119	1e+03	0	71.5	23.8	0	119	0	0	47.6	0	0	405	0	0	191	47.6	95.3	47.6	0	47.6	1.38e+03	0	23.8	23.8	143	95.3	0	0	23.8	0	524	0	0	167	334	334	0	0	238	0	0	0	0	0	310	71.5	95.3	0	23.8	0	71.5	1.57e+03	238	0	95.3	476	95.3	0	0	0	71.5	0	0	619	23.8	0	71.5	23.8	0	238	810	71.5	0	0	548	191	0	71.5	0	71.5	0	191	0	143	0	167	95.3	0	0	0	47.6	357	23.8	500	0	23.8	0	476	0	357	0	310	0	23.8	0	214	0	0	0	191	47.6	167	476	214	119	47.6	0	0	453	47.6	429	238	23.8	23.8	71.5	334	23.8	0	71.5	143	23.8	23.8	1.05e+03	429	95.3	71.5	262	23.8	0	0	0	47.6	0	334	0	0	0	0	71.5	143	47.6	0	71.5	0	548	310	47.6	23.8	0	262	0	23.8	0	143	0	0	23.8	0	71.5	119	143	0	95.3	47.6	0	23.8	0	47.6	0	47.6	0	0	667	0	23.8	167	0	0	357	167	23.8	23.8	119	23.8	47.6	191	381	191	0	0	0	0	0	214	0	47.6	0	381	0	0	429	0	167	0	23.8	0	23.8	47.6	0	357	167	691	0	0	0	0	0	23.8	0	0	71.5	23.8	405	143	0	23.8	0	310	0	214	0	23.8	23.8	0	0	0	0	0	23.8	0	143	0	0	167	0	23.8	0	0	143	47.6	0	47.6	0	23.8	47.6	429	143	667	0	0	0	238	23.8	47.6	95.3	0	119	47.6	691	47.6	23.8	47.6	143	0	381	0	0	0	0	0	0	47.6	476	0	119	23.8	0	47.6	0	47.6	71.5	0	119	572	0	262	0	810	0	47.6	47.6	0	524	71.5	214	0	0	95.3	71.5	0	0	47.6	0	23.8	143	71.5	476	262	0	0	0	0	238	0	929	23.8	834	0	0	119	47.6	453	23.8	0	0	0	23.8	929	0	47.6	0	0	0	214	0	119	0	47.6	0	47.6	0	524	47.6	0	0	0	23.8	95.3	191	0	23.8	0	167	0	0	0	23.8	739	191	0	23.8	0	0	23.8	429	572	0	286	23.8	23.8	0	0	95.3	0	0	0	286	47.6	0	0	310	95.3	0	0	23.8	47.6	143	0	47.6	95.3	0	310	47.6	0	429	0	71.5	95.3	23.8	0	0	214	167	0	381	524	0	0	95.3	0	0	0	191	0	0	71.5	0	71.5	0	23.8	500	286	905	0	191	47.6	0	71.5	23.8	286	0	47.6	0	286	334
COAD_tumor	0	722	90.3	564	0	135	0	158	429	22.6	0	429	0	429	22.6	22.6	22.6	338	0	90.3	0	451	22.6	0	474	0	0	90.3	384	22.6	181	0	361	0	0	0	0	1.02e+03	609	0	22.6	22.6	0	406	0	0	0	22.6	654	0	0	654	0	0	0	0	22.6	22.6	835	0	361	1.49e+03	0	587	406	0	158	519	0	226	0	0	0	406	0	203	45.1	0	361	90.3	203	67.7	226	45.1	587	0	45.1	248	181	0	970	45.1	22.6	0	1.04e+03	0	451	67.7	22.6	271	0	271	203	790	0	0	0	0	135	0	903	0	0	0	1.15e+03	0	22.6	0	925	0	0	948	384	0	22.6	22.6	22.6	67.7	316	181	0	0	271	0	22.6	226	67.7	519	22.6	0	0	0	429	0	0	474	22.6	654	0	0	181	22.6	0	835	970	22.6	0	361	0	0	1.35e+03	0	90.3	113	0	0	406	1.78e+03	632	45.1	0	0	0	22.6	0	0	1.47e+03	0	1.04e+03	0	429	0	0	587	22.6	22.6	0	609	361	248	181	67.7	0	0	0	609	0	0	722	0	0	0	45.1	22.6	22.6	316	361	0	0	0	226	181	0	0	857	0	22.6	0	1.13e+03	745	45.1	790	1.15e+03	0	0	248	0	474	22.6	226	113	45.1	22.6	0	181	609	0	790	654	0	22.6	0	767	22.6	0	158	0	587	338	812	0	0	0	0	90.3	0	0	0	338	384	0	0	0	1.42e+03	22.6	271	0	0	181	0	587	67.7	0	293	22.6	0	67.7	67.7	22.6	0	22.6	22.6	745	22.6	632	113	0	0	0	880	0	722	0	406	0	22.6	0	316	609	45.1	0	22.6	0	0	45.1	22.6	970	0	0	677	790	45.1	384	0	22.6	0	384	812	0	22.6	406	429	22.6	0	0	0	0	293	22.6	429	135	0	0	1.04e+03	22.6	248	0	0	0	22.6	113	22.6	0	0	0	22.6	271	0	429	925	22.6	0	0	316	271	0	0	0	0	361	0	0	293	0	632	0	790	0	0	406	677	45.1	0	0	22.6	135	790	1.02e+03	22.6	226	0	0	0	316	0	0	181	22.6	0	0	1.58e+03	0	880	0	767	0	0	429	67.7	0	0	0	0	293	90.3	0	0	0	22.6	203	0	0	158	0	22.6	361	0	22.6	0	22.6	0	0	0	45.1	0	0	632	22.6	0	0	22.6	22.6	0	1.29e+03	361	113	0	0	0	0	474	22.6	0	0	0	22.6	384	226	22.6	0	0	970	0	0	0	45.1	135	0	22.6	0	496	0	338	135	22.6	564	0	271	0	0	45.1	67.7	22.6	0	271	0	293	632	0	0	0	0	293	0	0	0	587	0	767	0	271	0	338	903	0	993	0	542	22.6	1.02e+03	22.6	654	0	0	22.6	0	0	474	0	0	903	0	970	45.1	542	542	22.6	0	384	0	0	0	22.6	0	113	880	429	0	0	22.6	496	0	67.7	67.7	135	857	0	0	67.7	338	0	609	203	67.7	90.3	0	0	22.6	0	474	0	135	0	90.3	0	0	496	451	0	0	384	0	0	22.6	722	0	0	90.3	0	474	1.42e+03	0	0	361	429	22.6	45.1	22.6	0	496	0	880	293	22.6	0	0	0	767	0	0	226	22.6	22.6	158	0	519	293	0	880	429	0	0	0	293	158	361	0	113	0	0	406	0	0	0	0	745	0	0	0	1.17e+03	0	90.3	316	90.3	948	0	0	0	0	0	880	0	22.6	745	0	835	0	22.6	0	135	0	0	22.6	338	22.6	0	0	812	745	45.1	0	271	113	0	993	0	22.6	158	22.6	90.3	451	67.7	0	564	0	722	226	0	0	474	203	67.7	45.1	0	0	0	67.7	0	496	0	0	67.7	22.6	22.6	22.6	429	158	384	857	45.1	22.6	0	0	67.7	293	0	0	609	0	767	0	542	0	361	0	0	226	0	0	22.6	0	45.1	22.6	0	22.6	67.7	316	0	22.6	0	158	542	677	0	0	835	0	0	0	0	0	226	0	22.6	0	0	0	22.6	113	0	429	632	406	0	90.3	45.1	22.6	429	0	0	0	0	835	67.7	0	338	587	384	1.11e+03	338	0	0	0	0	45.1	271	0	970	0	226	22.6	0	0	406	45.1	0	22.6	316	0	271	0	406	0	0	0	67.7	451	0	22.6	384	67.7	45.1	0	1.15e+03	587	0	0	22.6	22.6	0	1.22e+03	0	22.6	0	542	0	135	0	1.08e+03	857	0	0	0	0	1.06e+03	0	0	0	22.6	993	564	0	790	90.3	0	0	226	22.6	22.6	0	0	0	384	90.3	0	0	429	22.6	0	0	0	429	0	0	496	181	0	22.6	0	0	0	22.6	451	0	0	226	0	67.7	67.7	474	406	0	0	519	0	0	0	0	925	0	22.6	0	0	519	0	226	158	0	384	0	0	45.1	22.6	316	90.3	0	609	22.6	1.11e+03	0	0	0	0	0	271	474	0	0	0	22.6	22.6	0	22.6	384	22.6	0	0	519	0	0	22.6	0	0	654	0	0	835	22.6	0	90.3	0	248	0	0	0	451	248	0	0	0	113	0	271	0	0	0	0	203	113	0	0	722	181	0	0	0	0	226	22.6	22.6	1.08e+03	1.33e+03	0	316	0	0	0	496	113	0	45.1	22.6	0	496	0	22.6	609	22.6	45.1	22.6	67.7	0	0	181	587	993	22.6	0	338	0	113	0	0	0	22.6	790	0	113	90.3	293	632	0	203	0	0	1.15e+03	0	338	45.1	22.6	45.1	0	0	22.6	0	429	1.2e+03	0	90.3	0	993	0	654	45.1	496	22.6	203	0	22.6	22.6	1.22e+03	0	632	1.02e+03	45.1	67.7	316	113	0	0	22.6	0	587	22.6	22.6	0	67.7	0	0	451	22.6	0	22.6	654	429	0	0	0	67.7	0	45.1	609	90.3	0	271	1.35e+03	0	45.1	45.1	22.6	0	0	22.6	113	22.6	0	22.6	338	0	22.6	0	113	519	0	45.1	790	993	0	0	0	0	0	0	451	767	384	0	0	384	1.08e+03	0	316	0	0	361	0	90.3	22.6	90.3	0	0	0	384	135	293	135	406	0	0	0	0	451	0	22.6	0	0	429	271	0	293	22.6	0	135	0	0	0	181	587	0	1.38e+03	22.6	293	0	0	0	45.1	722	22.6	474	0	0	384	0	0	925	45.1	0	45.1	0	203	0	45.1	22.6	0	564	0	67.7	90.3	0	45.1	835	22.6	22.6	1.33e+03	0	0	406	0	0	248	1.96e+03	22.6	0	0	158	0	384	0	0	948	0	203	0	0	0	0	587	293	384	0	22.6	0	654	0	0	338	0	135	158	0	22.6	0	293	0	835	45.1	90.3	0	474	22.6	0	587	113	90.3	22.6	22.6	1.33e+03	22.6	1.11e+03	0	0	0	67.7	0	316	22.6	0	0	0	22.6	0	993	0	0	22.6	519	181	45.1	564	67.7	22.6	45.1	67.7	0	0	0	248	0	0	0	90.3	0	271	0	0	22.6	0	857	248	22.6	474	22.6	0	338	0	384	0	113	203	0	1.78e+03	22.6	0	519	496	406	0	67.7	158	22.6	316	0	496	22.6	113	271	0	0	67.7	22.6	609	67.7	0	429	0	22.6	0	113	181	0	113	474	0	0	0	338	22.6	880	0	0	0	22.6	45.1	158	0	0	0	0	22.6	0	45.1	0	22.6	903	0	0	1.15e+03	90.3	181	0	0	1.38e+03	0	0	0	0	113	22.6	361	271	0	429	0	316	0	0	0	45.1	564	0	0	0	0	293	835	0	0	0	181	903	0	0	0	0	226	745	0	0	0	0	790	880	812	113	0	361	90.3	226	0	22.6	429	0	0	0	632	22.6	903	90.3	22.6	0	0	451	1.02e+03	22.6	0	113	677	0	293	22.6	0	0	226	67.7	22.6	0	835	22.6	0	519	0	0	0	22.6	0	271	0	0	700	0	22.6	0	0	181	293	429	338	0	587	22.6	0	0	654	0	0	135	22.6	22.6	22.6	835	0	45.1	0	316	0	0	338	45.1	519	0	0	22.6	338	293	0	22.6	22.6	1.04e+03	45.1	0	0	22.6	0	293	0	0	0	767	1.4e+03	0	22.6	45.1	248	564	0	0	0	0	429	1.11e+03	22.6	0	22.6	203	22.6	226	0	0	429	90.3	0	0	0	0	0	0	384	0	203	0	0	338	22.6	0	1.35e+03	0	0	90.3	0	113	0	406	0	22.6	22.6	0	226	0	0	812	158	0	22.6	429	135	338	0	0	0	1.13e+03	22.6	0	0	857	113	0	22.6	181	22.6	0	22.6	338	158	248	22.6	0	158	0	0	745	0	22.6	0	0	361	857	0	181	45.1	271	0	271	22.6	451	45.1	0	293	474	0	0	0	22.6	22.6	0	429	654	0	0	45.1	0	22.6	496	0	22.6	22.6	0	384	226	564	113	293	0	22.6	0	722	45.1	812	45.1	22.6	0	0	113	790	496	22.6	22.6	0	45.1	0	203	0	0	0	0	0	22.6	0	1.15e+03	113	22.6	22.6	158	316	0	0	22.6	22.6	0	0	0	90.3	316	181	67.7	0	22.6	22.6	0	542	203	22.6	361	0	0	519	406	0	0	45.1	0	135	0	0	0	0	22.6	496	0	0	0	0	564	338	0	0	0	22.6	0	316	45.1	0	0	384	0	293	0	0	45.1	271	496	0	0	248	0	0	0	22.6	0	654	0	451	45.1	22.6	22.6	0	158	113	1.2e+03	22.6	22.6	0	0	226	0	0	45.1	1.13e+03	0	0	45.1	0	0	700	22.6	0	0	0	0	271	0	880	0	135	361	0	293	0	271	0	0	1.02e+03	135	0	677	0	22.6	0	0	700	22.6	316	0	113	0	0	45.1	0	22.6	0	451	135	0	316	0	271	0	0	361	0	496	22.6	0	429	0	677	135	22.6	0	767	67.7	0	812	338	0	0	1.13e+03	654	22.6	0	1.2e+03	0	0	0	632	45.1	90.3	0	181	22.6	0	45.1	22.6	0	22.6	67.7	0	745	496	0	316	22.6	0	0	203	812	0	745	0	0	0	700	45.1	1.35e+03	0	0	181	0	248	0	0	22.6	0	700	0	45.1	542	0	0	45.1	22.6	0	0	880	451	203	338	0	0	158	0	903	0	45.1	158	22.6	0	587	677	0	0	0	0	0	632	338	22.6	226	0	0	203	0	587	0	271	22.6	542	0	22.6	0	0	0	45.1	203	519	0	0	0	113	22.6	790	474	0	22.6	22.6	0	45.1	22.6	0	0	406	0	0	0	429	226	0	0	451	0	22.6	113	0	0	474	22.6	22.6	0	406	0	45.1	113	0	429	654	0	0	22.6	45.1	45.1	0	384	0	271	0	181	0	0	67.7	970	67.7	0	22.6	0	0	0	271	113	0	880	45.1	0	0	0	925	474	45.1	0	67.7	22.6	0	67.7	587	0	0	0	0	113	0	0	0	835	113	609	113	0	22.6	0	316	135	0	45.1	0	0	338	0	361	677	677	22.6	0	0	22.6	271	0	135	0	22.6	135	158	0	677	0	0	0	609	609	67.7	0	22.6	22.6	925	406	22.6	0	22.6	0	158	948	0	0	474	0	45.1	67.7	248	67.7	0	158	22.6	0	0	0	0	0	451	67.7	67.7	0	203	45.1	0	542	113	0	0	90.3	0	0	0	316	45.1	22.6	0	0	248	45.1	22.6	181	113	22.6	0	0	0	0	0	0	496	406	0	632	0	0	0	22.6	0	632	45.1	203	0	67.7	0	203	0	1.22e+03	0	0	0	1.31e+03	0	0	0	203	609	0	0	226	0	0	496	1.71e+03	0	0	0	113	90.3	0	0	0	1.17e+03	45.1	90.3	67.7	496	0	0	67.7	67.7	22.6	0	0	406	338	67.7	0	0	406	22.6	0	0	0	0	226	22.6	22.6	0	429	0	45.1	45.1	158	0	0	0	181	22.6	45.1	248	0	0	203	0	0	654	158	22.6	0	0	135	0	429	45.1	0	67.7	0	0	338	0	925	0	496	0	0	45.1	0	0	0	203	542	406	677	22.6	519	0	0	0	135	474	22.6	0	22.6	880	0	0	45.1	181	1.58e+03	45.1	0	0	45.1	45.1	903	0	632	0	0	113	67.7	203	0	22.6	0	0	22.6	45.1	0	0	0	0	835	474	22.6	0	0	767	45.1	0	0	722	0	0	0	632	700	564	0	22.6	22.6	587	0	0	0	22.6	0	406	135	0	22.6	67.7	0	0	677	0	0	316	0	1.08e+03	0	135	0	135	181	542	0	0	0	970	0	0	519	0	0	632	22.6	587	0	0	0	722	0	22.6	0	542	0	0	0	0	22.6	158	316	0	0	113	0	181	745	45.1	0	22.6	271	0	542	181	0	0	22.6	45.1	203	0	158	542	158	0	22.6	925	158	361	0	226	1.06e+03	22.6	0	181	0	0	0	67.7	0	293	1.17e+03	0	271	0	0	271	90.3	609	113	22.6	0	0	0	0	135	0	1.44e+03	542	0	0	564	0	0	67.7	181	338	0	0	0	0	1.17e+03	45.1	0	0	0	226	45.1	45.1	0	0	903	0	406	0	0	22.6	0	384	0	384	0	203	0	0	22.6	22.6	790	0	22.6	0	429	90.3	0	0	338	451	0	22.6	564	0	654	564	22.6	0	22.6	0	0	22.6	113	22.6	338	0	22.6	271	0	0	67.7	22.6	203	0	0	22.6	564	22.6	0	0	248	0	970	0	0	0	812	0	0	293	632	0	451	0	226	0	248	22.6	0	248	0	22.6	0	0	0	0	0	451	0	22.6	0	113	0	135	451	0	0	226	0	474	0	293	0	406	0	0	429	0	1.17e+03	293	181	0	271	0	0	45.1	451	0	0	496	0	474	0	0	0	587	67.7	0	609	22.6	0	203	22.6	0	203	609	135	0	0	0	0	226	22.6	316	0	45.1	0	0	0	0	0	0	496	496	67.7	0	0	67.7	45.1	1.02e+03	0	226	0	22.6	248	22.6	0	903	22.6	0	22.6	316	925	22.6	45.1	0	0	0	22.6	113	226	948	0	0	158	22.6	45.1	0	0	0	0	857	0	0	0	271	22.6	271	0	587	22.6	226	0	0	0	0	22.6	1.15e+03	22.6	22.6	22.6	0	0	226	67.7	0	0	519	203	0	90.3	181	0	700	0	22.6	1.22e+03	90.3	0	0	248	496	0	248	271	22.6	22.6	0	429	496	0	113	564	316	113	226	0	0	203	0	22.6	67.7	0	90.3	677	293	0	0	22.6	0	22.6	0	0	0	0	474	45.1	0	0	22.6	767	0	67.7	45.1	203	0	0	45.1	0	158	0	406	135	654	474	0	0	316	226	135	0	0	0	90.3	0	90.3	767	0	722	22.6	22.6	22.6	203	0	632	0	0	226	0	0	203	22.6	0	0	632	0	22.6	0	0	45.1	45.1	67.7	722	0	90.3	0	45.1	0	22.6	226	0	0	226	654	22.6	0	0	0	0	90.3	22.6	0	226	45.1	1.22e+03	0	0	22.6	338	271	45.1	22.6	271	0	181	158	67.7	0	0	0	22.6	0	835	67.7	67.7	0	67.7	0	203	406	293	745	0	0	67.7	248	0	0	0	316	0	474	22.6	0	0	0	0	0	0	496	113	45.1	67.7	293	0	22.6	0	22.6	67.7	22.6	0	609	113	22.6	1.08e+03	0	0	22.6	113	67.7	0	22.6	0	226	0	0	0	158	22.6	0	0	90.3	113	22.6	135	0	22.6	0	587	0	67.7	0	0	22.6	519	632	406	0	0	0	0	135	22.6	0	0	0	226	0	316	0	45.1	316	0	0	22.6	0	22.6	0	45.1	0	0	45.1	181	22.6	0	429	158	0	45.1	22.6	0	45.1	248	903	45.1	0	0	45.1	45.1	22.6	22.6	654	158	45.1	609	0	0	0	0	181	451	181	135	0	0	384	0	0	0	0	248	22.6	22.6	22.6	2.05e+03	45.1	22.6	22.6	22.6	113	0	722	0	0	67.7	0	0	0	564	700	45.1	45.1	22.6	0	0	45.1	90.3	0	0	248	22.6	384	22.6	0	0	0	22.6	496	880	113	361	45.1	67.7	0	0	0	0	158	181	587	0	429	0	0	22.6	22.6	0	0	0	158	67.7	0	22.6	203	451	0	0	0	429	0	0	22.6	0	0	45.1	67.7	0	45.1	587	0	0	22.6	45.1	338	67.7	0	22.6	1.35e+03	0	0	0	0	0	1.04e+03	0	113	0	22.6	22.6	0	0	22.6	0	0	22.6	1.15e+03	0	135	22.6	0	0	0	542	0	0	0	587	0	0	0	0	609	0	22.6	203	0	361	0	113	0	0	835	0	22.6	0	0	429	0	0	90.3	0	0	90.3	406	22.6	22.6	0	0	338	451	0	0	0	0	0	0	67.7	0	22.6	0	293	22.6	474	0	496	564	181	0	0	22.6	22.6	226	496	0	22.6	0	90.3	181	0	135	0	496	0	22.6	429	45.1	0	113	45.1	0	0	0	0	0	22.6	113	0	271	0	22.6	271	0	0	0	90.3	45.1	158	158	0	0	857	0	0	45.1	248	0	0	22.6	158	1.04e+03	429	0	181	0	0	384	0	406	67.7	0	22.6	948	0	0	0	0	0	90.3	609	0	429	0	0	22.6	22.6	158	722	67.7	0	0	0	45.1	22.6	67.7	406	0	271	22.6	790	0	22.6	226	45.1	316	0	0	361	0	0	0	0	22.6	45.1	22.6	293	0	113	338	22.6	0	0	1.17e+03	22.6	45.1	0	22.6	22.6	519	22.6	0	0	22.6	0	22.6	181	22.6	67.7	0	519	0	0	0	0	271	0	0	361	0	45.1	0	22.6	564	135	0	226	0	0	0	248	158	0	0	22.6	45.1	22.6	22.6	0	338	0	429	22.6	22.6	22.6	0	45.1	0	632	248	22.6	0	0	90.3	0	0	22.6	0	22.6	700	0	1.11e+03	0	564	0	0	203	181	293	22.6	203	22.6	22.6	22.6	0	22.6	429	158	0	271	22.6	90.3	22.6	0	113	0	22.6	0	0	654	0	0	22.6	271	181	0	745	135	22.6	0	0	0	0	158	22.6	22.6	0	0	248	0	609	0	0	0	67.7	22.6	0	293	0	248	496	22.6	181	0	406	45.1	0	181	361	0	1.04e+03	67.7	0	22.6	90.3	45.1	0	248	0	0	0	22.6	0	113	0	338	384	0	406	22.6	0	0	248	790	22.6	0	0	0	0	0	45.1	0	113	67.7	22.6	203	271	338	0	0	158	113	271	113	0	0	22.6	45.1	45.1	0	474	45.1	90.3	0	564	0	0	0	0	22.6	0	67.7	0	158	0	22.6	22.6	948	0	0	0	45.1	1.13e+03	0	22.6	113	0	158	22.6	113	542	22.6	0	0	0	0	22.6	0	1.04e+03	429	0	22.6	158	0	700	45.1	767	45.1	338	0	113	0	0	135	22.6	0	181	45.1	0	203	135	181	293	0	0	45.1	67.7	271	0	0	474	0	45.1	0	158	22.6	22.6	0	0	158	22.6	0	0	158	609	0	0	45.1	113	67.7	0	45.1	0	90.3	45.1	0	22.6	0	45.1	0	45.1	45.1	226	22.6	564	90.3	0	0	22.6	22.6	0	271	135	22.6	0	700	135	113	0	0	0	677	0	226	451	0	0	880	0	857	67.7	316	67.7	0	181	0	22.6	22.6	0	181	474	45.1	925	22.6	0	0	45.1	0	700	22.6	22.6	22.6	22.6	22.6	22.6	0	0	67.7	0	880	0	0	361	0	181	181	22.6	0	0	0	0	0	0	835	113	474	0	45.1	0	0	451	90.3	0	135	22.6	0	654	0	113	0	113	45.1	0	22.6	1.29e+03	519	45.1	722	181	316	0	0	0	113	90.3	0	0	45.1	248	135	22.6	22.6	90.3	67.7	0	45.1	158	248	0	293	0	90.3	22.6	451	113	0	0	0	0	0	181	542	22.6	45.1	0	0	0	0	0	90.3	0	0	609	0	181	0	22.6	316	45.1	0	0	338	22.6	0	22.6	45.1	0	925	22.6	22.6	181	0	22.6	0	22.6	248	22.6	0	248	135	90.3	22.6	0	45.1	0	203	0	0	90.3	0	0	880	22.6	0	113	0	0	0	45.1	135	0	0	181	113	0	0	0	0	0	203	0	158	0	0	248	0	22.6	45.1	361	22.6	0	90.3	0	519	0	113	0	0	0	203	22.6	0	0	0	632	542	0	248	835	0	0	67.7	0	0	22.6	158	22.6	158	0	0	0	722	45.1	203	0	0	203	22.6	0	0	474	22.6	0	0	0	293	0	0	361	271	22.6	45.1	0	587	0	0	45.1	271	248	0	22.6	0	519	0	0	22.6	67.7	0	0	384	22.6	812	384	0	0	0	361	90.3	0	0	248	45.1	0	0	0	835	22.6	113	248	22.6	90.3	226	22.6	0	90.3	90.3	22.6	0	135	181	113	0	45.1	0	45.1	0	67.7	0	226	0	67.7	0	0	0	496	90.3	45.1	0	22.6	316	0	0	0	0	0	0	135	0	0	722	22.6	0	45.1	0	67.7	45.1	0	22.6	0	1.11e+03	45.1	316	135	22.6	181	0	0	0	0	158	0	948	0	0	22.6	158	406	22.6	45.1	587	45.1	113	0	158	45.1	22.6	0	203	0	22.6	0	0	67.7	0	67.7	0	248	271	22.6	384	45.1	45.1	113	0	22.6	90.3	0	0	767	0	45.1	0	0	22.6	67.7	45.1	67.7	22.6	429	0	113	0	22.6	67.7	22.6	113	90.3	0	158	22.6	181	67.7	158	271	0	22.6	22.6	0	0	67.7	384	181	0	67.7	181	113	0	113	0	90.3	0	113	0	519	226	271	0	0	0	158	0	0	0	203	113	22.6	0	22.6	0	158	45.1	90.3	0	0	158	67.7	158	0	0	0	384	181	0	338	0	22.6	203	248	67.7	203	0	271	113	0	429	22.6	0	67.7	181	0	293	90.3	0	45.1	0	496	0	113	0	181	0	0	654	0	0	22.6	0	496	609	0	0	0	0	0	22.6	316	67.7	609	0	22.6	767	0	0	1.51e+03	22.6	0	0	0	429	0	158	429	338	45.1	0	0	67.7	0	67.7	22.6	0	22.6	45.1	0	0	542	0	0	0	90.3	0	0	158	271	0	609	0	0	22.6	0	0	1.2e+03	67.7	0	22.6	181	90.3	0	700	0	135	0	22.6	0	0	22.6	226	22.6	0	45.1	0	113	0	271	451	0	45.1	1.47e+03	181	22.6	90.3	0	22.6	0	993	0	0	0	0	0	158	248	22.6	22.6	90.3	22.6	0	0	474	22.6	22.6	67.7	22.6	67.7	0	519	0	0	22.6	226	22.6	0	226	0	113	248	0	0	0	293	0	0	0	925	0	22.6	0	67.7	0	0	925	22.6	45.1	181	181	0	203	22.6	22.6	1.06e+03	0	135	0	0	0	0	181	0	22.6	22.6	0	0	22.6	790	22.6	0	677	0	0	0	542	0	22.6	0	0	0	248	0	338	45.1	0	0	181	45.1	67.7	1.06e+03	22.6	0	0	67.7	226	609	22.6	45.1	0	0	181	0	0	0	0	45.1	22.6	0	90.3	632	22.6	0	90.3	45.1	0	0	22.6	0	0	90.3	45.1	45.1	293	0	22.6	158	0	181	181	0	158	0	0	0	0	0	22.6	45.1	384	0	45.1	429	0	90.3	338	22.6	0	677	0	0	22.6	0	22.6	90.3	22.6	451	158	22.6	0	903	22.6	45.1	113	22.6	22.6	158	0	0	135	0	0	158	0	0	22.6	0	45.1	22.6	361	45.1	0	0	0	0	22.6	22.6	0	135	22.6	158	22.6	0	338	0	0	0	474	0	22.6	113	181	0	0	67.7	22.6	0	0	67.7	67.7	406	67.7	0	0	0	22.6	0	361	0	226	22.6	0	519	0	0	0	338	135	0	0	271	45.1	0	113	22.6	0	0	316	0	113	451	45.1	361	22.6	0	0	271	67.7	0	248	0	0	0	22.6	113	0	67.7	67.7	45.1	0	0	0	0	22.6	22.6	67.7	45.1	67.7	90.3	1.06e+03	0	0	451	0	22.6	0	67.7	0	0	113	0	474	22.6	181	181	0	0	0	0	22.6	0	181	0	248	0	0	0	0	0	113	203	0	0	90.3	135	0	361	0	0	293	0	45.1	67.7	293	0	0	135	22.6	0	293	0	316	0	22.6	90.3	0	0	0	0	632	0	158	135	0	203	0	135	0	406	0	22.6	158	22.6	722	45.1	22.6	0	0	113	135	0	293	0	384	45.1	248	0	67.7	22.6	0	113	113	0	158	22.6	0	0	0	203	0	316	0	22.6	90.3	0	22.6	0	0	45.1	0	406	22.6	90.3	90.3	22.6	0	203	226	0	0	45.1	22.6	226	22.6	474	0	0	113	0	384	135	45.1	0	22.6	0	158	22.6	135	90.3	0	22.6	0	0	0	0	0	67.7	22.6	22.6	22.6	67.7	0	0	203	22.6	0	0	316	0	113	45.1	316	181	0	0	22.6	451	181	22.6	67.7	45.1	226	271	0	0	0	45.1	0	429	226	45.1	0	0	0	90.3	0	22.6	0	22.6	0	700	0	0	0	90.3	113	248	0	0	0	45.1	0	316	338	0	22.6	203	0	226	0	45.1	0	45.1	0	0	135	0	271	0	0	0	158	22.6	22.6	0	0	0	90.3	181	22.6	45.1	0	22.6	0	654	0	0	0	248	0	0	0	22.6	113	22.6	0	45.1	0	0	0	22.6	67.7	0	67.7	22.6	22.6	0	338	0	22.6	0	22.6	0	0	0	496	338	0	0	0	0	158	0	67.7	0	0	0	135	0	0	67.7	0	45.1	0	1.06e+03	0	203	0	0	790	0	22.6	0	0	0	0	0	993	0	0	0	0	22.6	22.6	90.3	406	0	0	384	22.6	22.6	0	45.1	67.7	67.7	0	0	0	22.6	587	0	90.3	0	0	316	22.6	0	0	45.1	0	158	271	0	22.6	22.6	45.1	0	203	158	0	609	0	0	0	248	113	338	22.6	0	67.7	0	0	271	0	0	113	0	293	0	158	0	181	22.6	0	0	0	587	0	135	0	22.6	113	158	22.6	45.1	0	0	203	0	0	0	0	22.6	0	0	203	0	0	316	564	45.1	67.7	429	22.6	67.7	22.6	0	0	135	203	0	226	0	45.1	0	609	22.6	0	22.6	0	248	0	0	0	203	90.3	0	22.6	0	542	0	22.6	158	0	0	0	22.6	0	22.6	22.6	22.6	0	0	203	90.3	609	0	22.6	67.7	0	0	22.6	22.6	45.1	745	496	0	67.7	1.04e+03	0	113	113	0	226	0	45.1	0	22.6	0	609	0	0	0	0	90.3	700	90.3	0	542	0	0	0	0	67.7	0	0	226	0	0	316	0	181	90.3	0	90.3	67.7	45.1	0	45.1	0	496	22.6	0	0	0	0	113	22.6	22.6	226	67.7	0	90.3	0	22.6	0	0	22.6	135	22.6	0	67.7	496	22.6	0	0	45.1	0	0	0	248	0	203	22.6	0	90.3	0	203	406	0	22.6	0	519	22.6	0	45.1	542	67.7	0	632	0	0	0	0	0	0	0	0	429	0	0	203	90.3	0	22.6	542	22.6	22.6	429	0	0	113	90.3	0	45.1	135	0	22.6	0	0	181	0	0	564	0	0	45.1	0	67.7	90.3	0	745	0	0	271	293	22.6	90.3	45.1	22.6	22.6	135	67.7	0	181	22.6	700	857	22.6	0	22.6	22.6	113	316	0	22.6	113	22.6	316	0	22.6	0	90.3	0	158	22.6	0	22.6	451	0	45.1	67.7	0	22.6	0	0	451	0	0	0	0	67.7	0	22.6	90.3	22.6	203	0	0	903	0	0	226	0	135	0	45.1	45.1	271	0	22.6	203	22.6	0	0	45.1	90.3	90.3	0	700	0	90.3	451	248	67.7	113	0	22.6	0	67.7	0	0	0	181	564	0	22.6	0	0	0	0	181	293	22.6	0	0	22.6	22.6	0	0	0	90.3	0	0	90.3	0	181	22.6	0	0	22.6	0	0	0	316	203	45.1	0	0	0	0	0	0	113	0	0	90.3	22.6	700	0	767	0	0	0	0	857	22.6	90.3	45.1	22.6	203	0	338	135	0	67.7	0	361	135	0	0	135	22.6	0	22.6	0	45.1	0	0	406	22.6	0	0	248	0	0	0	0	22.6	0	338	0	0	203	0	0	181	0	45.1	22.6	22.6	0	564	22.6	993	0	0	0	45.1	0	22.6	0	0	22.6	22.6	22.6	22.6	22.6	67.7	0	0	0	0	67.7	45.1	45.1	790	0	0	135	0	0	429	0	271	22.6	0	0	90.3	0	90.3	135	0	0	135	0	0	158	226	0	0	0	0	22.6	0	0	22.6	45.1	45.1	22.6	406	45.1	0	0	22.6	22.6	158	0	0	226	0	0	384	0	0	0	0	496	248	271	0	0	135	0	0	0	0	0	0	45.1	0	0	90.3	22.6	226	0	0	0	45.1	0	248	22.6	429	632	158	0	135	0	0	0	451	45.1	113	1.15e+03	0	0	0	22.6	474	67.7	0	0	0	0	496	248	22.6	0	0	0	0	90.3	654	0	0	45.1	181	0	45.1	45.1	22.6	0	0	0	0	0	22.6	113	67.7	1.49e+03	496	0	135	22.6	0	22.6	293	135	0	0	0	67.7	0	0	0	0	384	0	0	0	45.1	0	496	0	0	0	0	0	0	158	384	406	0	0	316	0	22.6	0	226	293	0	0	0	0	0	0	0	384	293	0	22.6	22.6	90.3	113	0	0	0	113	0	293	0	316	0	0	0	67.7	0	22.6	0	271	0	361	0	181	0	0	0	0	67.7	0	158	22.6	45.1	22.6	316	0	271	0	22.6	0	135	0	67.7	384	0	0	0	113	45.1	0	22.6	0	67.7	22.6	0	0	316	0	0	0	0	45.1	203	113	22.6	0	0	0	0	0	0	406	22.6	90.3	0	0	0	22.6	203	316	0	0	0	0	67.7	0	0	1.02e+03	0	0	338	0	0	0	0	0	0	22.6	835	0	0	113	0	22.6	0	0	0	293	0	338	22.6	45.1	203	0	0	203	0	22.6	0	67.7	181	0	135	0	0	0	0	0	22.6	0	654	0	0	0	0	181	0	0	0	0	0	0	90.3	654	45.1	0	67.7	203	0	203	0	0	0	113	158	0	0	519	22.6	203	0	90.3	22.6	0	22.6	812	90.3	22.6	0	22.6	203	0	0	90.3	135	135	0	22.6	22.6	226	67.7	384	22.6	22.6	0	226	22.6	158	22.6	0	338	22.6	113	0	45.1	0	45.1	316	0	22.6	0	0	0	0	271	90.3	0	0	0	22.6	226	0	0	0	0	203	0	0	248	45.1	0	0	0	0	0	0	0	316	0	0	406	0	0	0	0	451	22.6	22.6	0	0	248	0	0	0	113	835	0	0	22.6	0	0	0	45.1	135	0	90.3	0	0	0	113	0	0	22.6	0	135	338	0	22.6	67.7	113	0	0	113	0	0	22.6	45.1	0	45.1	0	0	90.3	203	0	22.6	0	22.6	203	0	181	293	519	45.1	451	22.6	22.6	203	0	0	0	45.1	0	0	45.1	0	0	700	0	67.7	496	0	0	226	0	22.6	22.6	0	0	226	203	0	0	0	0	181	0	316	0	90.3	338	0	0	0	22.6	0	22.6	22.6	0	1.11e+03	0	0	496	0	0	0	22.6	0	361	248	0	113	0	45.1	0	0	0	0	158	113	0	45.1	0	0	0	564	0	0	67.7	0	22.6	0	22.6	0	113	0	45.1	45.1	0	0	790	0	0	0	0	203	0	90.3	22.6	564	0	203	0	0	0	429	135	0	67.7	135	158	45.1	0	0	22.6	113	0	0	0	0	22.6	338	0	0	0	67.7	0	181	135	22.6	67.7	654	0	0	0	0	0	0	0	0	0	0	22.6	0	338	0	67.7	406	22.6	0	0	0	0	0	90.3	0	0	0	67.7	22.6	22.6	564	0	45.1	0	226	45.1	0	0	22.6	45.1	361	45.1	0	429	293	0	45.1	158	22.6	248	158	0	0	0	67.7	248	0	22.6	22.6	113	0	22.6	158	67.7	316	0	181	0	0	0	67.7	135	22.6	22.6	22.6	113	0	67.7	0	0	0	45.1	0	22.6	0	0	226	271	0	45.1	0	0	0	45.1	0	0	0	406	0	22.6	22.6	45.1	22.6	113	45.1	0	0	316	0	0	113	0	90.3	0	0	0	0	45.1	45.1	0	384	0	0	135	0	135	22.6	90.3	0	0	0	113	0	0	22.6	0	0	587	0	22.6	0	0	0	135	0	22.6	0	316	0	45.1	22.6	0	45.1	0	158	67.7	0	0	587	0	0	45.1	67.7	0	0	113	0	248	0	0	0	429	0	0	519	0	0	90.3	0	22.6	0	0	22.6	22.6	0	0	67.7	135	226	0	316	22.6	0	22.6	0	0	22.6	564	90.3	0	0	22.6	0	22.6	271	203	0	0	0	0	0	45.1	0	22.6	113	67.7	135	0	0	22.6	45.1	22.6	0	474	45.1	0	0	0	67.7	0	451	67.7	0	226	316	248	113	22.6	0	22.6	0	0	0	0	22.6	0	0	0	0	0	45.1	0	22.6	0	293	0	0	0	0	722	338	181	451	22.6	0	45.1	0	0	0	0	22.6	248	22.6	0	203	45.1	0	90.3	0	181	90.3	0	248	0	0	113	0	135	0	45.1	0	0	496	0	22.6	0	0	0	0	226	0	0	158	0	0	0	45.1	0	0	0	429	45.1	0	67.7	226	22.6	135	158	22.6	113	0	0	0	45.1	316	0	0	0	0	22.6	0	0	135	316	0	0	22.6	0	67.7	474	0	0	22.6	0	0	0	0	45.1	0	0	0	226	0	90.3	45.1	0	248	0	22.6	0	22.6	22.6	0	67.7	22.6	316	0	0	0	248	0	0	181	0	0	158	0	0	22.6	158	22.6	0	248	0	22.6	474	22.6	0	338	45.1	0	113	0	0	0	22.6	0	135	181	0	0	0	226	0	0	0	22.6	0	0	67.7	0	113	22.6	0	0	22.6	158	0	113	67.7	90.3	271	0	0	0	0	0	0	45.1	519	0	113	0	0	0	22.6	22.6	22.6	0	0	0	0	0	0	0	361	181	45.1	22.6	22.6	22.6	0	45.1	451	0	812	0	22.6	67.7	22.6	0	0	0	0	406	0	0	22.6	0	0	45.1	22.6	0	45.1	181	22.6	90.3	316	0	519	316	158	45.1	22.6	158	293	0	745	90.3	22.6	0	0	0	22.6	0	361	0	67.7	0	0	248	0	0	0	0	0	0	654	0	45.1	90.3	22.6	0	0	0	0	0	0	496	203	0	0	226	0	45.1	496	0	0	0	0	0	181	158	0	0	0	0	0	0	22.6	0	248	67.7	0	22.6	0	0	0	0	22.6	22.6	22.6	22.6	0	0	384	0	0	0	0	0	0	0	0	45.1	0	0	293	22.6	0	45.1	181	0	113	0	0	22.6	0	0	0	22.6	0	113	113	67.7	0	22.6	158	22.6	0	45.1	90.3	361	158	0	0	0	45.1	22.6	0	135	0	0	338	22.6	0	226	0	45.1	22.6	67.7	158	700	22.6	0	113	0	0	0	113	0	271	22.6	22.6	22.6	90.3	0	1.26e+03	0	22.6	880	722	0	0	0	293	0	0	0	113	22.6	22.6	135	135	0	0	0	0	113	0	0	45.1	45.1	0	67.7	0	158	0	0	0	0	22.6	0	67.7	0	0	271	248	0	429	0	45.1	0	0	0	0	45.1	45.1	0	22.6	0	0	0	0	45.1	0	293	0	293	0	22.6	0	90.3	22.6	0	248	0	0	0	406	0	0	316	0	22.6	0	0	0	0	0	0	45.1	0	0	0	0	90.3	609	135	181	0	406	0	0	0	0	0	361	0	22.6	0	0	22.6	0	90.3	67.7	45.1	158	67.7	0	226	293	0	0	0	0	45.1	0	45.1	0	113	22.6	0	338	0	22.6	0	22.6	0	0	564	0	0	0	0	203	0	0	0	22.6	0	0	0	45.1	0	0	203	226	0	0	0	0	0	226	0	451	45.1	0	0	0	0	0	22.6	22.6	203	45.1	158	226	0	22.6	45.1	45.1	0	0	0	90.3	45.1	0	67.7	0	0	67.7	0	0	22.6	0	0	564	0	0	113	0	22.6	338	22.6	22.6	0	0	113	22.6	0	271	181	22.6	158	0	0	0	0	0	158	0	22.6	0	22.6	0	0	0	384	0	45.1	90.3	0	0	0	0	0	0	45.1	22.6	406	0	0	135	0	0	22.6	22.6	271	45.1	45.1	158	0	0	22.6	0	0	0	45.1	0	113	22.6	181	22.6	90.3	45.1	0	0	0	248	0	22.6	0	0	22.6	0	248	0	135	0	248	0	0	0	90.3	0	22.6	22.6	45.1	45.1	90.3	0	0	293	0	113	22.6	0	135	0	0	67.7	0	22.6	0	113	316	384	22.6	0	113	0	0	90.3	0	90.3	0	0	0	0	451	22.6	0	293	0	22.6	22.6	0	361	0	0	0	384	22.6	519	0	181	22.6	0	0	22.6	90.3	0	248	22.6	0	22.6	0	384	67.7	22.6	0	0	0	22.6	45.1	0	0	67.7	226	22.6	0	22.6	67.7	158	22.6	248	0	67.7	0	0	0	429	0	0	0	0	22.6	0	0	0	113	451	22.6	22.6	451	0	0	0	248	0	113	22.6	181	45.1	0	0	0	0	0	0	0	22.6	0	22.6	22.6	226	67.7	0	181	0	429	0	0	22.6	22.6	0	519	0	45.1	45.1	429	22.6	0	22.6	0	67.7	361	0	135	22.6	0	0	22.6	113	158	0	22.6	158	0	0	0	22.6	22.6	22.6	22.6	0	0	0	0	226	0	67.7	0	22.6	135	0	0	158	293	22.6	0	158	22.6	22.6	22.6	0	0	90.3	22.6	0	0	45.1	135	45.1	0	158	0	0	632	0	0	158	135	135	0	0	0	0	0	45.1	0	203	0	67.7	0	67.7	0	0	0	0	0	0	203	0	22.6	0	0	0	45.1	271	0	0	45.1	0	0	0	0	45.1	0	45.1	0	293	22.6	0	22.6	0	0	135	316	0	22.6	0	564	0	0	203	22.6	22.6	0	271	0	0	0	203	0	0	0	0	45.1	90.3	0	496	0	90.3	0	406	0	135	22.6	158	0	0	0	113	0	0	0	22.6	45.1	0	226	181	22.6	22.6	113	22.6	0	0	338	248	0	22.6	113	181	22.6	0	22.6	0	22.6	0	316	293	0	22.6	0	22.6	0	0	0	0	0	564	22.6	0	158	0	113	67.7	113	22.6	0	0	384	113	45.1	0	0	158	22.6	22.6	0	22.6	0	0	0	0	0	293	90.3	0	158	722	0	0	0	0	0	0	0	22.6	519	22.6	0	113	0	0	90.3	0	0	0	67.7	135	0	0	338	67.7	0	0	0	0	0	293	22.6	0	0	338	22.6	22.6	22.6	0	0	22.6	0	0	22.6	22.6	158	181	0	181	22.6	22.6	0	0	0	0	0	0	0	22.6	406	45.1	0	22.6	45.1	451	0	22.6	0	0	0	0	0	0	22.6	22.6	0	22.6	135	361	0	45.1	0	0	45.1	0	0	22.6	0	45.1	0	0	0	135	429	203	22.6	67.7	0	0	0	135	181	0	271	203	0	45.1	45.1	654	22.6	0	22.6	22.6	0	0	0	0	45.1	0	67.7	22.6	451	0	0	22.6	0	22.6	0	0	158	271	45.1	564	0	181	22.6	0	22.6	0	22.6	0	45.1	22.6	0	113	0	0	22.6	67.7	0	0	90.3	0	67.7	0	0	0	0	0	67.7	0	1.15e+03	22.6	293	0	22.6	0	0	45.1	0	22.6	0	0	0	316	22.6	135	0	0	0	22.6	22.6	406	0	0	0	0	0	632	135	22.6	135	22.6	22.6	67.7	135	0	22.6	0	22.6	0	22.6	0	0	361	226	0	226	22.6	429	0	361	22.6	0	271	22.6	45.1	0	0	90.3	22.6	0	0	0	0	0	22.6	293	0	790	0	0	22.6	293	0	0	158	0	0	158	45.1	67.7	0	22.6	0	0	0	22.6	203	113	0	226	338	0	0	0	0	0	0	248	0	0	0	0	22.6	0	0	22.6	226	203	0	181	0	0	22.6	45.1	0	0	0	0	203	316
COAD_tumor	0	533	0	1.07e+03	0	0	0	0	0	0	0	0	0	26.6	26.6	0	0	26.6	0	0	0	133	0	0	453	79.9	0	0	560	0	0	0	0	0	0	0	26.6	346	986	0	0	0	0	160	0	160	0	0	400	0	26.6	666	26.6	0	0	26.6	26.6	0	480	426	0	1.12e+03	53.3	26.6	160	53.3	293	506	0	0	0	0	26.6	240	0	53.3	0	0	400	53.3	213	0	0	0	107	0	26.6	133	293	0	187	0	0	0	933	53.3	853	79.9	0	26.6	0	400	293	53.3	26.6	0	0	0	0	0	959	0	0	0	533	79.9	53.3	0	719	0	0	666	0	0	0	26.6	0	26.6	107	0	0	79.9	266	0	26.6	26.6	187	586	0	26.6	0	0	0	0	0	133	26.6	26.6	0	0	26.6	826	26.6	639	1.57e+03	0	53.3	533	0	26.6	1.15e+03	0	0	480	26.6	0	666	480	1.41e+03	0	0	26.6	0	26.6	240	0	1.57e+03	0	586	0	293	107	26.6	133	0	0	0	0	426	240	0	320	0	0	0	0	26.6	26.6	1.01e+03	0	0	107	0	0	0	933	26.6	0	0	133	0	0	0	0	213	0	0	0	986	0	0	906	1.36e+03	0	26.6	213	0	373	0	586	213	26.6	0	0	0	53.3	0	613	1.49e+03	0	53.3	0	666	107	0	0	0	480	506	320	0	0	0	0	0	26.6	0	26.6	26.6	693	0	0	0	160	0	0	0	0	0	0	506	26.6	26.6	639	0	0	0	0	133	0	0	0	1.52e+03	0	26.6	0	53.3	26.6	0	0	0	0	0	0	0	0	0	107	213	0	133	0	0	0	26.6	0	453	0	0	426	1.15e+03	79.9	426	26.6	0	26.6	453	639	0	0	0	133	0	0	26.6	0	0	107	0	266	266	0	0	107	26.6	26.6	0	0	0	0	53.3	0	0	0	26.6	0	266	53.3	533	26.6	0	0	0	0	266	0	0	0	0	53.3	0	0	26.6	26.6	26.6	0	266	0	26.6	426	240	0	26.6	0	0	639	213	26.6	26.6	0	26.6	0	26.6	0	0	0	213	0	0	0	1.44e+03	0	853	426	639	0	0	240	0	133	0	0	0	0	0	0	26.6	266	0	0	0	0	0	0	0	320	0	0	0	133	0	0	0	0	0	0	1.01e+03	0	0	0	0	0	0	853	26.6	0	53.3	0	26.6	0	1.12e+03	0	26.6	160	0	26.6	1.17e+03	0	0	0	0	719	0	0	26.6	0	0	26.6	0	0	0	0	693	0	0	560	0	693	0	26.6	0	26.6	0	0	53.3	0	426	26.6	0	0	0	0	0	0	0	0	133	0	959	0	53.3	0	426	506	0	1.55e+03	0	320	0	959	0	53.3	0	107	0	26.6	0	26.6	0	0	1.15e+03	0	79.9	0	586	187	0	0	213	0	0	26.6	0	0	0	26.6	320	0	0	240	346	0	0	0	160	0	0	240	0	107	0	26.6	160	79.9	0	0	187	0	107	0	0	0	0	0	0	26.6	293	506	0	0	373	0	0	0	986	0	0	79.9	0	0	1.76e+03	0	26.6	1.07e+03	320	0	0	0	0	1.15e+03	26.6	1.09e+03	240	0	0	0	0	160	0	0	213	0	0	0	26.6	187	0	0	879	187	0	0	0	0	26.6	213	0	240	879	0	187	0	0	0	0	506	0	0	0	320	0	26.6	293	346	400	0	26.6	0	0	0	2.34e+03	26.6	0	26.6	0	426	0	0	0	133	0	0	107	107	0	0	0	959	187	426	0	187	426	53.3	613	26.6	0	26.6	0	0	79.9	0	0	346	0	26.6	240	426	0	1.28e+03	613	0	107	0	0	0	0	0	187	0	0	0	0	0	693	426	0	373	480	0	0	0	0	133	0	0	0	560	0	26.6	0	0	0	187	0	0	26.6	0	0	0	0	53.3	0	0	26.6	0	53.3	0	0	0	26.6	26.6	586	0	0	0	0	0	26.6	0	0	266	0	0	26.6	0	26.6	53.3	0	0	0	693	79.9	0	320	0	0	26.6	0	0	0	0	613	0	0	107	506	639	693	0	0	0	26.6	0	0	0	0	613	0	133	107	0	0	533	0	26.6	0	26.6	0	107	0	506	0	0	0	0	506	0	0	0	0	0	79.9	79.9	0	160	26.6	0	0	0	853	0	560	0	160	0	133	0	746	240	0	26.6	26.6	0	693	0	0	0	26.6	773	133	0	213	0	26.6	0	26.6	0	0	0	0	0	0	0	0	0	0	0	0	0	0	0	426	0	959	0	0	26.6	26.6	0	79.9	240	0	0	0	0	0	53.3	0	373	0	0	0	266	0	0	0	0	26.6	0	0	26.6	0	133	0	26.6	79.9	0	586	0	400	346	26.6	1.31e+03	266	26.6	107	0	853	26.6	0	0	0	0	160	187	26.6	26.6	0	79.9	0	0	0	53.3	26.6	0	0	0	0	0	0	0	0	506	0	0	1.28e+03	0	0	26.6	26.6	0	0	0	0	320	853	0	0	53.3	26.6	26.6	240	0	0	0	26.6	26.6	213	0	0	26.6	0	107	0	0	0	26.6	0	0	719	746	0	0	79.9	26.6	0	533	0	0	0	0	0	426	0	0	986	53.3	426	0	0	26.6	0	0	719	1.04e+03	0	26.6	480	0	0	0	0	0	160	719	0	26.6	0	346	160	0	0	53.3	0	0	133	107	26.6	26.6	0	0	0	26.6	0	26.6	533	107	0	0	560	0	693	0	293	0	160	0	0	0	639	26.6	0	293	26.6	0	293	0	26.6	0	26.6	0	160	26.6	26.6	0	26.6	0	0	160	26.6	0	160	79.9	160	0	0	0	0	0	0	0	107	0	26.6	426	26.6	0	0	53.3	0	26.6	0	26.6	0	26.6	26.6	53.3	0	0	26.6	826	0	26.6	107	639	1.07e+03	0	0	26.6	0	0	0	0	0	373	0	26.6	0	160	0	400	0	0	213	26.6	0	0	79.9	0	0	0	107	133	160	107	0	26.6	0	0	0	133	0	0	0	0	426	53.3	0	613	53.3	0	0	0	0	0	160	560	213	533	79.9	53.3	0	0	0	0	906	53.3	0	0	0	266	0	0	26.6	0	53.3	26.6	26.6	160	0	0	0	0	506	79.9	133	26.6	26.6	0	2.18e+03	0	0	2.18e+03	0	0	480	613	0	53.3	3.52e+03	0	0	0	0	0	0	160	0	79.9	0	107	0	0	0	26.6	107	26.6	0	0	213	26.6	293	0	0	133	26.6	133	0	0	0	0	400	0	79.9	107	0	0	426	0	0	266	0	26.6	0	0	26.6	213	26.6	0	0	0	0	26.6	187	0	53.3	0	0	0	0	693	826	0	0	826	160	107	1.17e+03	293	0	0	0	0	26.6	0	133	0	0	0	26.6	0	53.3	0	0	0	0	533	79.9	26.6	133	0	79.9	26.6	0	26.6	0	0	0	0	240	0	0	853	79.9	320	0	0	79.9	0	79.9	533	266	26.6	0	53.3	0	0	26.6	0	53.3	26.6	0	0	0	0	0	0	0	0	0	53.3	0	0	0	0	26.6	1.17e+03	0	0	79.9	0	26.6	53.3	26.6	0	26.6	0	26.6	0	0	0	0	480	0	26.6	959	266	26.6	0	0	373	26.6	0	0	0	26.6	107	53.3	187	0	240	0	79.9	0	0	26.6	26.6	26.6	266	0	79.9	0	346	480	0	0	0	0	1.31e+03	0	0	0	0	26.6	666	0	0	26.6	0	373	746	320	0	0	400	26.6	266	0	133	586	0	0	0	560	0	560	480	26.6	0	0	53.3	826	0	26.6	26.6	906	0	0	0	26.6	0	0	26.6	0	26.6	1.17e+03	0	0	1.12e+03	0	0	0	0	0	0	53.3	0	400	0	0	0	0	0	240	613	53.3	0	320	0	0	0	53.3	26.6	0	0	0	53.3	26.6	506	0	0	0	719	0	0	400	0	293	0	0	0	160	133	0	26.6	26.6	26.6	0	0	0	26.6	0	266	0	0	0	26.6	560	0	133	0	79.9	1.12e+03	0	0	0	0	26.6	1.33e+03	586	0	0	26.6	0	320	0	26.6	0	26.6	0	0	0	26.6	26.6	0	240	0	266	0	26.6	1.36e+03	0	79.9	746	0	0	0	0	266	0	400	26.6	0	26.6	107	373	0	26.6	506	0	26.6	0	0	213	773	0	26.6	0	586	79.9	0	0	373	0	0	0	853	373	0	26.6	373	53.3	0	0	0	0	0	0	293	26.6	107	0	0	187	906	0	53.3	26.6	26.6	0	0	0	426	26.6	0	160	26.6	0	0	0	107	0	0	346	0	0	0	0	0	26.6	480	0	426	0	0	320	453	0	26.6	586	0	0	0	1.09e+03	53.3	986	0	0	0	0	0	666	533	26.6	0	0	0	0	79.9	0	0	0	0	187	0	0	639	0	240	0	26.6	853	0	26.6	0	0	0	0	0	133	320	0	0	0	107	240	0	373	0	0	26.6	0	0	293	79.9	0	0	0	0	26.6	0	0	0	0	0	53.3	0	0	0	26.6	79.9	53.3	0	26.6	53.3	26.6	0	0	266	0	0	346	53.3	506	0	0	0	187	26.6	0	0	26.6	0	0	26.6	0	0	746	0	187	79.9	26.6	26.6	53.3	26.6	0	1.39e+03	0	0	26.6	133	133	0	0	53.3	1.52e+03	0	26.6	0	0	0	1.17e+03	0	26.6	0	0	0	240	0	213	0	0	107	0	79.9	0	213	0	0	959	26.6	0	187	0	0	53.3	0	26.6	0	26.6	0	346	26.6	0	0	0	0	0	26.6	79.9	0	373	0	346	0	0	293	0	799	0	0	53.3	0	693	480	53.3	0	719	79.9	0	533	0	0	26.6	107	0	213	26.6	826	0	26.6	0	0	0	0	0	0	0	0	26.6	26.6	107	107	79.9	0	26.6	213	0	586	26.6	0	373	160	0	0	266	0	0	0	533	187	746	26.6	0	160	0	639	0	0	0	0	506	0	0	0	0	0	0	0	0	0	480	373	0	480	26.6	0	0	0	107	0	0	26.6	26.6	26.6	586	0	0	26.6	0	0	0	293	160	0	0	0	0	533	0	26.6	53.3	0	0	693	293	0	0	0	53.3	0	0	0	0	0	373	213	0	0	400	0	0	0	0	0	0	0	0	26.6	0	0	0	133	266	0	0	53.3	26.6	0	293	107	160	293	26.6	0	0	480	0	0	213	0	0	400	26.6	26.6	0	0	240	0	79.9	26.6	320	0	213	0	0	906	879	0	0	26.6	0	0	0	0	53.3	0	320	0	0	26.6	0	639	346	26.6	0	26.6	0	0	0	799	0	0	0	0	0	0	0	0	480	53.3	0	320	0	26.6	0	213	0	0	0	0	0	107	0	426	959	773	0	0	0	0	213	0	187	0	26.6	0	266	0	0	0	0	0	480	373	0	0	53.3	53.3	560	0	0	0	0	0	0	586	0	0	0	0	0	79.9	0	213	0	133	0	0	0	0	0	0	26.6	0	53.3	0	107	53.3	0	373	0	0	0	53.3	26.6	0	0	0	79.9	0	0	26.6	480	53.3	0	0	107	26.6	0	0	0	0	0	0	0	240	0	506	0	0	0	0	0	320	26.6	187	373	0	0	0	0	560	0	0	0	1.95e+03	0	26.6	0	26.6	213	79.9	26.6	26.6	0	0	160	639	0	0	0	53.3	0	0	0	0	26.6	0	107	26.6	320	0	0	107	293	26.6	0	0	0	107	0	0	0	0	0	0	0	0	0	0	0	0	0	240	0	0	0	26.6	0	0	0	0	0	0	0	107	0	320	0	0	293	1.15e+03	0	0	0	26.6	0	26.6	26.6	0	613	0	107	26.6	0	613	0	53.3	0	0	0	0	26.6	53.3	0	400	107	213	0	613	0	79.9	0	266	187	0	0	0	0	0	0	53.3	26.6	1.55e+03	0	0	0	0	0	2.13e+03	26.6	26.6	0	0	53.3	53.3	0	0	0	0	320	53.3	453	26.6	0	0	0	26.6	240	0	0	26.6	53.3	0	0	0	26.6	0	0	0	53.3	853	266	26.6	53.3	0	613	0	133	0	293	0	346	533	0	0	53.3	0	0	879	0	53.3	0	0	1.65e+03	0	0	0	53.3	107	613	0	26.6	0	853	240	0	480	0	0	213	240	240	107	0	0	453	0	0	0	426	0	0	0	0	0	133	26.6	0	0	0	0	0	933	107	0	0	0	0	666	53.3	0	0	0	0	26.6	0	879	506	107	0	0	639	0	506	0	26.6	320	26.6	26.6	160	0	0	0	187	0	107	426	0	26.6	0	0	0	0	26.6	0	0	0	0	0	0	53.3	0	533	1.39e+03	53.3	0	346	53.3	0	53.3	133	0	0	0	0	0	533	320	0	26.6	0	293	0	0	0	0	693	0	187	0	0	0	0	666	0	79.9	0	213	0	0	0	0	1.04e+03	0	0	0	160	26.6	79.9	0	373	879	0	0	240	0	26.6	26.6	0	0	0	0	0	0	79.9	0	266	0	53.3	133	0	0	26.6	0	240	0	0	0	533	0	0	0	0	160	26.6	0	0	0	453	0	26.6	213	400	26.6	426	26.6	0	0	506	0	266	346	26.6	0	0	79.9	0	0	0	53.3	0	0	0	0	0	213	26.6	0	0	320	0	79.9	0	107	0	160	0	0	0	26.6	693	0	506	0	266	0	0	0	320	0	0	426	0	0	0	0	0	107	0	0	613	0	26.6	133	0	0	346	506	0	0	0	0	0	26.6	26.6	293	0	0	26.6	0	0	26.6	0	0	213	26.6	0	0	0	0	160	1.41e+03	0	0	160	0	506	26.6	0	586	0	0	53.3	240	320	0	0	0	0	0	0	0	107	26.6	0	0	0	26.6	0	0	0	0	0	266	0	0	0	0	0	0	0	373	26.6	320	0	0	0	53.3	0	453	0	0	0	0	0	0	26.6	0	0	373	26.6	0	0	0	79.9	53.3	0	0	373	0	0	0	0	453	0	26.6	0	0	0	0	639	0	0	0	213	266	107	53.3	26.6	26.6	53.3	26.6	0	107	0	0	1.2e+03	26.6	0	107	0	0	0	0	0	0	0	719	0	0	0	26.6	826	0	160	0	53.3	0	0	133	0	0	79.9	639	0	0	0	0	0	293	0	53.3	0	0	0	373	0	107	426	0	426	26.6	26.6	0	0	0	346	0	0	1.17e+03	0	0	53.3	0	0	79.9	746	0	0	0	0	0	0	0	26.6	53.3	0	53.3	0	0	0	0	26.6	53.3	213	240	53.3	0	0	26.6	53.3	0	0	0	266	0	266	0	0	0	586	187	26.6	0	213	26.6	506	26.6	79.9	0	0	0	0	0	187	0	560	0	0	0	293	506	853	586	0	0	53.3	0	0	0	0	79.9	0	773	0	0	79.9	0	0	0	0	1.25e+03	107	133	0	213	0	0	0	26.6	0	0	0	53.3	0	0	1.12e+03	0	53.3	0	26.6	53.3	0	79.9	26.6	213	26.6	0	26.6	0	0	0	0	0	0	0	26.6	0	0	0	320	26.6	79.9	26.6	26.6	0	79.9	293	373	0	0	53.3	0	160	0	0	0	0	26.6	0	400	0	0	346	0	0	107	0	0	0	107	0	0	373	133	0	0	1.15e+03	0	0	26.6	26.6	0	53.3	373	719	26.6	133	0	0	0	0	0	986	133	26.6	240	0	0	26.6	0	53.3	1.01e+03	213	133	0	0	0	0	0	0	0	187	0	0	53.3	959	26.6	0	0	26.6	26.6	0	0	0	0	0	0	0	0	0	453	0	26.6	79.9	79.9	0	79.9	0	79.9	0	320	0	906	26.6	0	0	0	0	506	853	0	160	107	79.9	0	0	0	0	0	0	26.6	0	400	0	0	26.6	0	0	0	0	0	0	0	26.6	0	373	0	0	160	26.6	0	0	0	0	0	53.3	0	79.9	0	426	26.6	0	0	0	293	0	0	0	693	0	53.3	0	26.6	0	959	0	293	0	0	0	79.9	0	0	0	0	0	666	0	79.9	0	0	0	26.6	266	0	0	0	26.6	0	26.6	0	53.3	79.9	0	0	26.6	0	373	0	0	26.6	26.6	560	0	160	0	0	560	107	0	79.9	26.6	0	293	79.9	0	107	0	0	666	79.9	0	107	0	0	0	0	79.9	0	0	0	213	0	453	0	53.3	400	266	0	0	0	0	26.6	1.04e+03	0	0	53.3	0	26.6	0	0	0	0	0	133	400	426	0	53.3	0	0	0	0	0	0	0	160	53.3	26.6	0	0	346	26.6	0	0	26.6	26.6	107	26.6	26.6	0	26.6	0	0	26.6	959	0	0	266	0	1.25e+03	879	26.6	26.6	0	0	480	26.6	693	26.6	0	0	826	0	0	26.6	0	0	480	480	26.6	266	0	26.6	0	79.9	0	26.6	53.3	0	0	0	0	0	0	0	0	26.6	0	400	0	0	79.9	639	53.3	0	0	213	0	0	26.6	0	0	26.6	0	0	0	53.3	26.6	26.6	0	0	693	0	53.3	0	240	26.6	79.9	0	26.6	26.6	0	0	0	480	0	26.6	26.6	346	0	0	0	79.9	213	26.6	79.9	1.31e+03	160	400	0	26.6	26.6	0	0	320	0	0	0	240	240	0	26.6	0	0	0	26.6	0	400	160	26.6	0	0	107	53.3	79.9	26.6	53.3	0	0	0	0	79.9	26.6	0	0	0	0	0	0	53.3	0	0	0	0	453	79.9	53.3	0	0	26.6	0	0	0	0	373	53.3	0	213	0	133	53.3	0	0	0	0	0	0	0	0	0	26.6	0	0	0	879	53.3	586	0	0	0	0	0	0	0	0	0	213	0	426	0	79.9	0	0	0	26.6	79.9	0	320	799	0	0	0	26.6	0	0	0	0	26.6	879	0	53.3	0	26.6	0	0	53.3	0	0	0	79.9	0	0	0	0	107	0	346	26.6	26.6	0	133	26.6	0	0	0	0	0	53.3	0	0	0	0	0	187	666	0	0	26.6	79.9	0	293	79.9	0	0	0	0	0	0	26.6	0	213	53.3	346	0	0	0	0	0	0	0	320	79.9	0	0	0	639	0	0	0	0	799	0	0	79.9	53.3	107	0	187	426	0	0	0	0	0	0	0	613	79.9	0	26.6	26.6	0	107	79.9	26.6	0	53.3	0	26.6	0	0	133	26.6	0	26.6	0	0	133	187	0	107	0	26.6	26.6	26.6	453	0	0	0	0	0	0	346	26.6	0	0	0	107	0	0	0	533	133	0	0	0	0	0	0	26.6	0	0	0	0	0	0	26.6	0	0	1.25e+03	26.6	0	133	0	0	0	0	107	0	26.6	293	0	0	26.6	0	26.6	0	373	0	293	26.6	0	933	160	0	213	0	400	0	53.3	213	26.6	26.6	0	26.6	187	0	160	79.9	53.3	0	107	0	0	187	0	240	160	53.3	240	0	0	0	0	0	0	0	320	0	0	266	0	453	506	0	0	0	0	0	0	799	1.23e+03	53.3	187	0	0	0	0	533	0	26.6	133	26.6	0	240	0	53.3	0	0	0	0	0	906	0	0	373	26.6	213	0	0	0	26.6	0	0	0	0	26.6	26.6	160	0	0	53.3	0	0	79.9	0	0	1.41e+03	0	26.6	0	266	133	26.6	0	0	0	26.6	79.9	133	0	26.6	0	0	0	107	26.6	400	0	0	986	0	213	53.3	53.3	666	0	0	0	187	79.9	0	53.3	26.6	0	373	0	0	400	0	79.9	0	0	0	0	0	79.9	0	240	320	0	26.6	26.6	26.6	0	0	480	0	0	0	0	0	133	0	0	0	79.9	53.3	0	0	0	187	0	79.9	0	107	0	1.09e+03	0	133	0	26.6	480	0	53.3	26.6	266	0	0	26.6	0	79.9	107	26.6	0	26.6	0	26.6	53.3	0	0	0	26.6	346	0	79.9	0	0	0	26.6	0	0	0	133	107	213	0	746	26.6	746	133	0	53.3	0	107	0	0	0	213	0	0	0	26.6	213	0	0	293	0	0	0	0	266	0	0	53.3	0	53.3	0	53.3	0	1.71e+03	0	0	26.6	0	0	0	107	0	0	613	53.3	26.6	0	79.9	26.6	26.6	0	293	26.6	0	0	0	586	26.6	107	320	0	0	0	26.6	0	0	0	0	26.6	0	53.3	0	0	266	0	53.3	0	107	26.6	79.9	0	0	0	0	0	746	53.3	26.6	0	266	0	0	0	0	0	0	0	213	0	0	773	0	0	160	0	79.9	107	0	26.6	0	453	0	79.9	0	53.3	0	0	0	0	0	240	0	480	0	0	0	79.9	266	0	0	107	0	0	0	639	0	0	0	0	0	53.3	0	0	240	0	133	0	53.3	0	0	187	53.3	26.6	0	0	0	133	0	53.3	480	0	0	0	26.6	586	240	160	53.3	213	693	0	0	0	0	0	0	266	586	26.6	0	0	133	26.6	26.6	0	0	0	0	133	0	0	426	0	0	53.3	187	213	0	0	0	79.9	0	0	79.9	426	0	79.9	0	0	0	453	0	107	0	107	53.3	26.6	26.6	0	53.3	0	0	107	0	0	79.9	79.9	0	0	26.6	0	160	160	0	506	0	26.6	213	53.3	0	373	0	426	1.52e+03	0	133	0	26.6	107	107	0	26.6	0	0	26.6	107	107	0	693	0	0	0	0	533	0	0	0	0	639	213	0	0	0	26.6	26.6	0	53.3	0	0	0	26.6	187	0	0	2.29e+03	79.9	26.6	26.6	0	26.6	26.6	213	400	719	26.6	0	0	0	0	0	0	187	53.3	0	0	53.3	133	26.6	0	0	0	0	0	79.9	26.6	0	0	0	0	0	0	0	1.73e+03	0	0	0	53.3	0	0	506	0	26.6	0	26.6	26.6	0	0	0	26.6	26.6	0	0	133	0	0	1.57e+03	0	0	773	0	0	0	0	0	0	26.6	0	240	79.9	0	0	426	187	0	0	187	26.6	0	0	26.6	0	0	26.6	26.6	0	213	133	0	0	0	0	26.6	0	26.6	0	0	187	0	133	0	107	26.6	0	79.9	666	0	53.3	0	0	0	0	693	533	0	0	613	0	26.6	0	26.6	107	0	0	133	0	26.6	26.6	53.3	0	26.6	0	0	26.6	0	160	0	26.6	187	0	0	0	187	0	0	0	26.6	0	107	0	0	0	107	26.6	799	0	0	879	26.6	0	0	0	160	346	0	0	0	0	107	0	0	0	0	53.3	0	0	107	400	0	0	0	0	0	0	53.3	0	0	0	107	0	346	0	0	0	0	26.6	0	0	26.6	0	26.6	0	0	0	0	0	213	0	560	187	0	0	187	26.6	26.6	213	0	0	26.6	0	0	26.6	0	187	213	0	26.6	133	0	0	26.6	0	0	0	0	0	107	0	0	0	0	0	187	0	26.6	0	213	133	0	0	0	0	0	0	26.6	400	0	26.6	133	0	26.6	0	0	26.6	639	0	0	0	79.9	0	0	0	0	0	0	79.9	0	400	107	79.9	0	0	53.3	0	346	26.6	0	0	0	0	0	0	0	0	26.6	53.3	0	187	26.6	0	26.6	0	26.6	0	240	26.6	53.3	373	0	187	0	0	0	53.3	0	0	26.6	0	0	0	187	107	0	133	79.9	0	0	0	0	0	0	0	79.9	0	0	0	959	0	107	79.9	0	320	0	0	0	0	0	26.6	293	0	0	79.9	79.9	0	0	0	0	0	293	53.3	107	0	0	26.6	26.6	26.6	26.6	0	0	0	187	373	0	0	0	0	160	0	0	0	0	0	79.9	160	0	0	0	0	346	0	0	26.6	0	0	0	187	160	26.6	346	26.6	0	0	0	53.3	0	79.9	320	0	26.6	0	826	0	26.6	0	0	107	0	0	79.9	0	26.6	0	53.3	0	0	0	26.6	26.6	187	0	187	0	0	26.6	0	26.6	0	0	0	26.6	107	0	0	0	0	0	0	160	0	26.6	0	26.6	0	1.04e+03	0	0	0	0	0	240	0	1.01e+03	0	26.6	0	0	666	26.6	0	0	0	0	373	53.3	79.9	53.3	0	0	0	0	26.6	0	0	26.6	160	0	26.6	0	0	0	613	0	0	0	53.3	0	0	0	0	53.3	0	0	0	187	213	0	53.3	26.6	26.6	79.9	0	0	0	26.6	0	53.3	160	0	0	0	0	187	0	26.6	0	0	0	639	0	53.3	0	26.6	133	586	0	0	0	0	0	213	0	0	0	160	0	160	0	0	0	0	0	0	160	0	0	0	0	26.6	26.6	0	0	0	0	0	26.6	26.6	26.6	26.6	0	0	26.6	693	0	0	0	879	53.3	0	0	26.6	107	0	0	0	0	0	26.6	0	107	0	26.6	0	26.6	26.6	373	0	266	0	0	0	0	26.6	79.9	107	0	53.3	0	0	187	0	0	26.6	107	0	0	0	0	0	26.6	453	0	426	0	240	0	0	693	0	0	0	0	0	0	0	1.04e+03	26.6	0	0	0	79.9	26.6	53.3	453	79.9	0	0	0	79.9	0	53.3	133	26.6	0	0	79.9	0	586	26.6	666	26.6	0	0	53.3	0	26.6	107	0	0	0	0	0	0	26.6	0	53.3	293	0	53.3	26.6	0	0	506	160	107	293	0	0	0	0	79.9	0	0	79.9	0	346	26.6	400	0	107	0	0	0	0	693	26.6	0	0	0	0	0	0	0	107	0	266	0	53.3	53.3	0	133	0	0	426	0	0	400	133	0	0	187	0	133	0	0	26.6	26.6	26.6	0	187	0	26.6	0	0	0	0	53.3	0	1.09e+03	0	0	0	0	0	0	0	0	213	0	53.3	0	0	26.6	0	53.3	0	0	53.3	0	0	0	320	107	240	0	0	53.3	293	0	0	0	0	266	213	0	160	0	0	0	133	0	0	0	26.6	0	26.6	26.6	160	0	0	0	79.9	0	160	320	0	26.6	53.3	0	53.3	0	26.6	0	0	107	0	0	160	0	293	0	0	240	26.6	0	0	0	53.3	853	0	0	0	0	0	26.6	107	0	2.18e+03	133	0	26.6	0	0	0	26.6	0	0	0	0	0	586	0	0	0	26.6	0	0	0	53.3	0	240	0	0	0	0	107	26.6	0	53.3	0	0	133	266	0	426	266	0	240	0	0	0	0	0	0	0	0	26.6	26.6	187	26.6	0	0	0	533	53.3	0	133	0	0	346	0	0	240	133	0	0	26.6	0	187	0	0	1.15e+03	0	0	26.6	0	0	0	0	453	0	0	53.3	320	26.6	0	0	666	79.9	0	0	0	453	53.3	346	400	0	26.6	160	0	160	107	0	53.3	0	0	0	0	0	0	0	0	26.6	0	0	0	773	0	0	0	0	53.3	0	0	400	0	0	0	0	0	53.3	0	160	26.6	0	0	0	799	0	0	26.6	0	107	0	0	0	79.9	0	26.6	26.6	0	0	26.6	53.3	26.6	0	0	1.01e+03	0	533	0	0	53.3	320	0	0	26.6	107	0	0	0	26.6	426	0	0	0	0	0	0	26.6	79.9	0	0	26.6	0	0	0	0	0	213	107	26.6	160	26.6	79.9	0	26.6	0	0	0	0	0	187	693	0	0	0	0	0	0	26.6	0	0	0	639	79.9	240	107	0	0	0	0	0	1.09e+03	0	26.6	26.6	0	160	0	160	26.6	0	0	0	26.6	213	0	26.6	53.3	53.3	53.3	0	0	26.6	0	0	26.6	0	0	0	0	0	0	0	0	0	0	240	26.6	0	53.3	53.3	0	26.6	0	26.6	0	0	0	160	959	533	0	26.6	0	107	0	0	26.6	0	26.6	26.6	79.9	26.6	0	187	0	0	0	26.6	293	53.3	0	213	0	0	160	0	0	0	0	373	26.6	0	107	26.6	0	107	0	0	0	293	0	0	0	533	0	0	26.6	0	0	26.6	0	0	0	26.6	0	160	53.3	79.9	0	79.9	0	0	0	26.6	133	0	0	0	0	0	26.6	0	879	107	26.6	26.6	0	187	26.6	26.6	0	26.6	0	0	53.3	0	0	213	0	187	0	0	0	0	0	320	0	426	0	293	0	0	0	0	0	79.9	53.3	240	160	0	0	0	0	26.6	0	0	266	79.9	0	373	0	0	0	133	0	0	53.3	639	0	0	0	213	0	0	0	0	0	0	0	0	0	107	240	53.3	906	293	26.6	0	0	0	0	213	0	107	26.6	0	0	0	0	26.6	320	107	0	0	0	0	0	453	79.9	0	0	0	0	0	53.3	0	160	0	0	107	0	0	0	0	293	0	0	26.6	0	0	0	0	53.3	213	0	26.6	0	213	719	0	26.6	0	107	0	160	0	240	0	0	0	79.9	0	26.6	26.6	0	26.6	480	53.3	639	53.3	0	0	0	53.3	133	107	0	0	0	400	0	160	0	0	0	0	0	53.3	826	0	0	0	79.9	213	0	0	53.3	26.6	0	0	0	26.6	0	0	26.6	26.6	0	53.3	79.9	26.6	53.3	0	213	0	0	0	773	53.3	0	0	26.6	0	187	79.9	320	0	0	0	0	26.6	0	0	666	0	26.6	26.6	26.6	0	0	0	0	0	0	0	293	0	107	0	26.6	0	0	0	480	26.6	0	53.3	26.6	53.3	0	0	53.3	26.6	26.6	107	79.9	160	26.6	26.6	0	0	0	0	0	0	53.3	133	0	0	0	26.6	0	0	0	0	0	0	0	0	0	0	0	53.3	79.9	0	79.9	0	0	0	107	79.9	26.6	0	480	0	0	26.6	0	0	0	0	773	0	107	0	0	0	0	0	79.9	266	0	0	0	0	426	107	187	0	0	160	0	0	426	0	0	0	160	26.6	0	0	0	0	26.6	0	53.3	0	0	26.6	0	26.6	639	53.3	0	0	0	346	0	0	0	0	0	0	0	453	400	0	0	0	0	26.6	0	107	400	0	0	79.9	0	0	0	0	373	0	0	0	0	187	0	0	0	26.6	0	0	0	0	26.6	0	0	0	53.3	26.6	107	0	0	0	26.6	0	0	53.3	0	79.9	0	0	0	160	0	0	0	0	26.6	79.9	0	26.6	0	79.9	0	0	0	213	0	26.6	0	0	213	0	26.6	107	266	26.6	586	53.3	0	480	0	0	0	53.3	0	0	0	0	53.3	0	0	187	26.6	0	26.6	0	0	0	0	0	0	133	133	0	0	0	26.6	0	107	480	0	53.3	160	0	0	0	26.6	0	0	0	0	1.49e+03	0	0	453	0	0	79.9	0	53.3	533	160	0	26.6	0	213	719	0	0	26.6	107	0	26.6	0	0	0	26.6	693	0	26.6	0	26.6	0	0	26.6	0	0	0	0	0	0	26.6	719	0	0	0	0	0	0	293	0	480	0	0	0	0	0	506	0	0	26.6	0	0	320	0	0	26.6	0	0	0	53.3	0	0	187	0	0	0	79.9	26.6	53.3	0	0	0	533	0	0	0	0	213	0	0	0	0	0	0	0	133	0	79.9	53.3	0	26.6	0	0	0	0	0	0	0	0	26.6	107	0	187	0	0	0	0	0	0	0	0	0	0	0	0	266	79.9	0	26.6	26.6	0	107	187	187	0	0	0	0	26.6	0	26.6	293	0	0	213	0	53.3	0	0	0	0	0	0	0	0	0	0	53.3	0	133	26.6	0	0	26.6	0	0	0	0	0	133	0	26.6	107	79.9	0	0	0	26.6	0	107	0	79.9	26.6	0	26.6	586	26.6	0	0	133	586	26.6	0	0	0	26.6	26.6	0	0	0	26.6	0	240	0	0	346	0	187	0	187	0	26.6	26.6	0	107	0	107	0	0	480	0	53.3	0	0	0	879	0	0	0	346	0	0	0	53.3	26.6	0	0	26.6	26.6	26.6	293	0	0	0	266	0	0	26.6	0	26.6	53.3	0	0	26.6	0	79.9	346	0	0	0	0	0	0	26.6	0	0	0	0	0	0	160	0	0	53.3	0	0	0	0	0	107	26.6	0	0	0	0	0	0	0	0	0	0	0	0	1.15e+03	26.6	0	0	79.9	133	79.9	0	0	0	0	53.3	133	0	0	26.6	0	0	0	0	0	0	79.9	240	533	0	0	0	0	0	0	0	0	0	0	0	0	0	0	53.3	53.3	0	0	373	0	0	0	0	400	586	0	560	26.6	26.6	0	0	0	0	0	0	213	0	0	0	53.3	0	213	0	0	107	0	293	0	0	240	26.6	773	0	26.6	0	53.3	79.9	0	0	0	0	0	53.3	0	0	26.6	26.6	0	0	0	26.6	0	53.3	0	293	0	26.6	107	53.3	26.6	26.6	373	26.6	107	0	0	26.6	0	53.3	0	0	0	0	0	0	0	0	160	0	0	0	133	53.3	0	0	0	26.6	0	0	133	0	26.6	26.6	0	0	107	107	0	26.6	0	0	0	0	0	26.6	266	0	320	0	133	0	0	0	0	0	0	480	0	0	0	0	0	0	26.6	0	0	187	0	0	639	0	0	133	26.6	0	0	0	0	53.3	0	0	266	0	0	0	0	0	0	0	0	0	0	0	79.9	0	26.6	0	0	0	0	0	0	213	53.3	187	879	0	79.9	0	0	0	0	0	26.6	0	0	0	0	0	0	0	0	0	0	0	0	0	0	0	480	160	53.3	0	0	26.6	26.6	0	1.68e+03	0	799	0	53.3	0	107	0	0	0	0	266	0	26.6	0	0	0	26.6	0	0	160	0	0	0	373	0	26.6	0	26.6	26.6	26.6	0	266	26.6	26.6	0	0	0	0	0	0	0	293	0	0	0	0	0	0	0	0	0	0	0	346	0	0	53.3	0	0	0	0	0	0	0	560	107	53.3	0	187	0	0	53.3	0	0	0	0	0	53.3	107	0	0	26.6	0	26.6	0	53.3	0	79.9	0	0	0	0	0	0	0	0	0	26.6	0	0	0	799	0	0	0	0	0	0	0	26.6	0	0	0	133	53.3	0	53.3	133	53.3	0	0	0	26.6	26.6	0	0	26.6	160	293	53.3	0	79.9	0	133	26.6	160	26.6	187	0	79.9	0	26.6	0	0	0	0	26.6	0	0	320	107	266	0	0	0	53.3	26.6	26.6	0	0	0	879	0	26.6	0	480	400	107	0	0	0	266	0	53.3	0	0	187	1.63e+03	0	0	0	79.9	0	0	0	160	0	133	0	506	0	0	26.6	0	79.9	133	0	0	0	0	26.6	0	0	0	0	107	0	0	0	0	0	0	26.6	26.6	0	187	0	53.3	0	0	0	53.3	79.9	0	0	53.3	26.6	0	0	0	0	0	107	0	213	0	266	0	53.3	0	0	187	0	213	26.6	107	0	0	426	0	0	0	0	0	0	0	0	26.6	0	0	0	0	26.6	639	0	0	53.3	53.3	0	53.3	0	26.6	0	53.3	0	0	0	26.6	0	0	719	26.6	0	0	0	0	107	560	0	0	0	0	0	26.6	0	0	480	0	0	160	0	53.3	53.3	26.6	0	0	0	0	0	0	0	53.3	26.6	0	0	266	26.6	0	79.9	0	0	0	0	79.9	0	0	0	0	0	79.9	0	26.6	0	0	0	0	0	0	26.6	0	0	0	26.6	0	0	0	0	79.9	26.6	0	0	0	0	0	0	0	0	0	0	0	53.3	0	0	213	0	0	53.3	0	160	320	0	0	0	26.6	26.6	26.6	0	400	79.9	0	26.6	0	0	0	0	0	107	0	0	26.6	0	0	0	0	213	0	26.6	79.9	0	0	0	0	0	53.3	107	107	53.3	0	0	213	0	0	0	160	160	0	0	0	0	0	0	0	0	0	0	0	53.3	0	26.6	0	187	0	0	0	0	79.9	0	0	0	133	0	0	0	0	480	53.3	26.6	107	0	0	53.3	0	53.3	0	0	320	0	0	0	26.6	0	213	0	0	0	26.6	0	0	0	0	0	26.6	0	187	0	0	240	0	0	0	53.3	0	0	0	0	0	53.3	26.6	0	160	0	0	0	0	53.3	0	53.3	0	426	0	480	53.3	107	26.6	0	0	0	79.9	0	0	0	0	0	0	26.6	53.3	0	133	666	26.6	53.3	107	0	0	0	0	53.3	0	0	53.3	79.9	0	240	26.6	26.6	26.6	0	0	0	0	0	0	0	0	26.6	0	26.6	53.3	0	26.6	0	0	0	0	0	53.3	0	26.6	26.6	26.6	0	0	0	0	107	0	0	0	26.6	0	0	0	187	0	0	0	53.3	0	0	0	0	0	0	26.6	0	266	26.6	0	53.3	0	0	0	79.9	160	0	0	0	0	0	0	346	26.6	0	0	133	0	0	0	26.6	0	0	0	0	0	0	0	0	0	53.3	0	79.9	0	0	26.6	320	133	0	0	26.6	0	0	0	0	0	0	0	0	0	26.6	26.6	0	0	160	0	26.6	879	0	0	0	53.3	53.3	0	0	0	0	0	0	0	0	0	107	0	0	0	0	0	26.6	26.6	26.6	453	0	0	0	53.3	0	133	906	0	0	0	613	0	0	0	0	0	0	0	853	0	0	26.6	26.6	0	79.9	613	0	0	0	53.3	0	26.6	79.9	0	53.3	0	133	0	133	0	26.6	0	0	26.6	0	0	480	0	240	26.6	0	0	746	0	1.04e+03	0	53.3	26.6	0	0	0	0	0	26.6	26.6	53.3	0	0	53.3	0	0	0	0	0	0	373	107	0	0	0	0	26.6	107	53.3	53.3	0	79.9	26.6	53.3	0	0	0	26.6	0	0	0	0	0	187	0	26.6	26.6	0	53.3	26.6	53.3	0	0	0	53.3	0	0	0	0	53.3	0	0	0	26.6	0	0	26.6	0	26.6	266	0	0	0	0	0	0	0	53.3	0	0	0	26.6	320	0	0	0	0	0	133	0	0	0	26.6	0	0	53.3	0	240	0	0	0	0	0	293	0	0	0	373	0	0	0	0	0	53.3	0	0	26.6	0	79.9	586	53.3	26.6	0	0	0	0	0	0	0	0	107	0	346	0	26.6	0	53.3	53.3	0	0	0	26.6	26.6	0	0	0	0	0	0	26.6	0	0	0	0	0	0	0	0	0	26.6	0	0	0	0	0	0	26.6	639	0	0	0	0	26.6	0	26.6	0	0	0	53.3	0	26.6	320	0	0	79.9	0	0	0	0	0	79.9	0	0	0	26.6	0	0	26.6	0	53.3	0	26.6	0	0	0	0	0	266	0	0	53.3	26.6	0	0	0	0	0	26.6	0	0	0	26.6	0	26.6	0	107	0	0	0	0	0	0	26.6	0	187	0	160	0	0	107	0	0	0	26.6	0	0	0	187	0	26.6	0	0	0	0	0	0	0	0	0	0	0	26.6	79.9	0	53.3	0	0	26.6	79.9	0	26.6	0	0	0	0	0	0	53.3	79.9	0	107	0	187	0	320	213	0	266	0	0	0	79.9	133	0	0	26.6	133	26.6	0	0	613	0	0	0	0	0	107	0	0	187	0	0	107	0	133	0	107	0	0	26.6	0	0	0	0	533	79.9	0	0	0	0	26.6	0	26.6	0	26.6	0	26.6	0	26.6	0	0	187	107	0	187	0	0	26.6	26.6	26.6	0	0	0	79.9	373
COAD_tumor	0	928	226	838	860	362	45.3	113	815	0	0	0	113	22.6	22.6	747	249	543	0	45.3	0	408	45.3	0	272	0	0	67.9	951	22.6	67.9	0	1.56e+03	22.6	0	22.6	22.6	1.47e+03	996	0	611	0	0	498	0	22.6	0	0	1.18e+03	0	45.3	770	0	0	0	0	22.6	159	1.15e+03	181	611	1.86e+03	22.6	883	611	0	0	430	0	45.3	0	0	22.6	317	0	430	0	0	521	113	928	272	249	90.6	408	22.6	45.3	136	159	0	747	1.06e+03	45.3	0	1.52e+03	181	770	45.3	0	317	113	521	294	815	45.3	0	45.3	0	0	0	634	0	0	0	815	0	67.9	0	1.34e+03	0	0	725	0	0	0	0	22.6	272	362	181	0	0	453	0	22.6	272	159	476	22.6	0	0	0	996	0	0	634	0	1.15e+03	22.6	0	181	0	22.6	1.38e+03	1.54e+03	702	0	770	0	0	1.86e+03	0	0	498	22.6	0	1.31e+03	883	1.86e+03	136	0	0	0	0	0	0	1.79e+03	0	974	0	634	0	226	838	22.6	22.6	498	430	1.7e+03	430	453	136	0	0	0	1.15e+03	22.6	0	951	0	67.9	725	0	22.6	0	408	1.09e+03	0	113	113	317	657	0	0	1.18e+03	22.6	22.6	0	1.09e+03	679	0	1.81e+03	1.06e+03	67.9	0	679	0	906	0	45.3	22.6	45.3	0	226	0	1.04e+03	0	1.04e+03	860	22.6	22.6	0	1.02e+03	408	22.6	770	22.6	408	294	906	22.6	0	0	0	249	0	0	0	1.25e+03	362	226	0	0	838	0	226	0	204	22.6	0	770	0	136	45.3	226	249	22.6	0	1.43e+03	0	22.6	22.6	747	0	362	589	90.6	0	0	476	0	362	113	453	22.6	272	702	430	204	22.6	22.6	249	0	136	22.6	0	476	0	67.9	1.13e+03	272	22.6	589	22.6	0	67.9	725	860	0	0	498	226	0	0	45.3	22.6	0	272	0	340	45.3	22.6	0	1.04e+03	0	113	0	0	0	0	67.9	0	0	67.9	45.3	0	679	0	476	204	22.6	0	22.6	747	272	226	45.3	0	0	747	22.6	0	159	0	611	0	226	45.3	0	521	883	67.9	0	0	22.6	476	1.11e+03	45.3	90.6	90.6	90.6	0	0	136	45.3	0	317	0	0	0	1.52e+03	67.9	1.4e+03	634	1.18e+03	0	204	611	430	408	0	22.6	0	272	385	0	0	0	0	136	0	0	226	543	0	566	22.6	45.3	0	113	0	0	0	22.6	0	22.6	747	0	0	0	22.6	22.6	0	1.15e+03	45.3	67.9	0	22.6	0	0	838	317	0	113	0	0	453	22.6	113	0	22.6	1.29e+03	0	67.9	0	67.9	272	0	0	0	0	22.6	1.81e+03	22.6	0	272	90.6	566	0	0	0	0	0	0	22.6	0	679	22.6	0	0	0	0	22.6	0	22.6	0	566	0	1.02e+03	0	294	0	543	906	67.9	1.59e+03	0	521	0	1.36e+03	22.6	1.06e+03	0	67.9	22.6	0	0	0	0	0	1.34e+03	22.6	634	0	1.18e+03	90.6	22.6	0	317	0	0	0	0	0	0	340	521	0	0	181	385	0	22.6	0	67.9	589	0	498	0	272	611	430	90.6	385	22.6	0	136	22.6	22.6	67.9	0	45.3	0	90.6	0	0	453	860	0	0	453	0	0	22.6	1.36e+03	0	0	22.6	0	22.6	2.11e+03	0	45.3	702	476	0	0	0	0	1.83e+03	22.6	906	408	0	0	0	67.9	430	0	22.6	385	159	22.6	1.4e+03	0	317	136	0	974	1.43e+03	0	0	0	521	340	340	22.6	45.3	0	22.6	317	45.3	0	67.9	0	906	0	0	0	1.22e+03	0	476	204	385	1.04e+03	22.6	0	0	0	0	1.61e+03	0	45.3	679	0	611	22.6	0	0	113	22.6	0	294	181	0	0	0	996	498	679	0	226	317	22.6	1.04e+03	0	0	136	22.6	22.6	453	408	0	815	0	679	385	136	0	1.06e+03	226	0	793	0	0	0	67.9	0	362	0	0	362	0	22.6	45.3	566	181	793	521	181	22.6	0	0	362	22.6	0	0	1.36e+03	0	521	0	634	0	770	0	0	0	0	0	0	67.9	0	45.3	0	0	0	159	0	0	0	204	45.3	928	0	0	204	0	0	45.3	136	0	521	22.6	22.6	0	0	0	317	0	0	249	657	589	0	249	67.9	0	408	0	0	90.6	0	860	0	45.3	45.3	793	928	951	408	0	45.3	22.6	0	67.9	0	90.6	815	0	204	67.9	22.6	0	408	67.9	0	0	204	0	294	22.6	1.02e+03	0	0	0	0	272	0	0	90.6	0	0	113	725	1.02e+03	22.6	22.6	45.3	0	0	1.61e+03	45.3	204	45.3	181	0	453	0	1.4e+03	1.2e+03	0	0	22.6	0	725	0	0	0	0	860	136	0	611	0	0	0	249	67.9	22.6	0	0	0	906	0	22.6	0	725	0	0	0	0	974	226	0	1.04e+03	0	0	0	0	0	45.3	0	770	0	0	67.9	0	45.3	0	317	634	0	0	543	0	0	159	0	181	0	0	521	0	725	22.6	67.9	22.6	0	1.2e+03	0	0	22.6	45.3	951	22.6	0	702	385	1.22e+03	45.3	0	0	0	22.6	362	815	0	22.6	0	67.9	0	22.6	22.6	249	45.3	0	22.6	67.9	0	22.6	22.6	0	22.6	1.11e+03	22.6	0	1.4e+03	0	0	0	22.6	657	67.9	0	0	317	385	0	0	159	0	22.6	362	22.6	22.6	0	45.3	45.3	136	0	0	272	22.6	0	45.3	0	996	159	0	0	1.45e+03	1.36e+03	0	408	90.6	0	0	702	317	0	0	0	0	453	0	0	906	22.6	543	0	136	0	0	249	1.04e+03	906	0	0	498	0	45.3	0	0	0	793	725	0	340	0	340	770	0	294	67.9	22.6	226	181	226	0	90.6	0	0	0	22.6	0	90.6	1.49e+03	22.6	385	0	589	22.6	2.35e+03	90.6	747	0	204	45.3	45.3	45.3	1.06e+03	22.6	589	1.25e+03	90.6	45.3	566	90.6	0	0	0	159	1.06e+03	45.3	226	136	159	0	0	340	0	0	0	1.09e+03	249	0	0	90.6	113	90.6	181	543	67.9	0	294	1.45e+03	0	860	226	45.3	0	0	22.6	45.3	0	22.6	634	974	0	67.9	45.3	22.6	1.18e+03	0	0	1.09e+03	1.68e+03	0	0	22.6	0	0	0	1.15e+03	1.74e+03	679	90.6	22.6	22.6	1.18e+03	0	159	0	0	521	22.6	113	0	453	90.6	45.3	0	317	159	22.6	226	294	22.6	0	67.9	0	770	0	0	22.6	0	1.22e+03	317	22.6	408	67.9	0	181	159	0	0	362	860	0	1.02e+03	385	113	0	0	22.6	22.6	1.11e+03	747	181	0	67.9	294	22.6	0	974	0	0	67.9	22.6	1.13e+03	0	22.6	0	0	770	0	294	249	45.3	0	1.65e+03	0	0	2.22e+03	0	0	883	159	22.6	0	3.22e+03	113	0	0	702	0	0	226	45.3	1.27e+03	67.9	249	0	0	0	0	679	67.9	67.9	0	317	0	2.06e+03	0	0	838	0	90.6	90.6	0	0	67.9	385	0	1.06e+03	22.6	67.9	22.6	453	67.9	0	521	204	113	22.6	0	747	702	1.25e+03	0	0	0	159	67.9	566	0	0	22.6	0	0	22.6	1.2e+03	1.06e+03	22.6	22.6	1.25e+03	634	226	838	634	0	0	136	22.6	0	0	408	0	0	0	0	45.3	1.63e+03	45.3	0	45.3	0	1.63e+03	136	0	408	22.6	181	204	45.3	679	0	0	113	0	2.06e+03	90.6	0	362	340	521	0	45.3	725	22.6	362	362	634	0	90.6	1.22e+03	0	0	340	45.3	317	0	0	67.9	22.6	0	0	294	113	22.6	362	90.6	0	0	45.3	521	0	770	0	0	22.6	45.3	113	159	0	22.6	22.6	0	0	0	45.3	0	0	770	0	0	1.11e+03	362	22.6	0	22.6	1.18e+03	0	0	0	0	317	22.6	272	408	0	181	0	951	0	0	0	45.3	702	159	45.3	408	0	249	702	22.6	249	45.3	113	1.02e+03	22.6	0	0	22.6	747	679	0	0	0	0	702	815	1.29e+03	408	0	430	0	204	22.6	747	793	0	0	0	204	0	1.36e+03	294	22.6	0	0	90.6	1.25e+03	0	0	0	1.02e+03	0	22.6	90.6	0	22.6	22.6	136	0	0	611	0	340	815	0	0	0	67.9	0	159	0	45.3	1.2e+03	0	22.6	0	0	543	566	204	476	0	498	0	0	0	498	0	0	113	0	0	22.6	1.09e+03	0	0	0	408	249	0	181	45.3	317	0	0	0	249	204	22.6	0	0	906	90.6	0	0	0	22.6	498	90.6	45.3	0	1.13e+03	1.83e+03	0	340	45.3	408	90.6	0	0	0	0	566	793	90.6	0	22.6	22.6	0	362	0	0	113	90.6	45.3	0	45.3	0	22.6	0	498	0	249	0	159	385	159	45.3	1.38e+03	0	0	0	0	226	0	634	0	45.3	0	340	634	0	0	657	45.3	22.6	0	883	22.6	1.15e+03	0	0	22.6	634	90.6	0	0	860	67.9	0	45.3	204	272	67.9	0	249	45.3	770	45.3	22.6	67.9	0	0	725	22.6	45.3	22.6	0	159	974	0	385	22.6	430	0	45.3	0	815	0	0	204	0	0	0	0	136	0	0	906	657	0	0	45.3	67.9	0	521	0	249	159	22.6	611	1.2e+03	362	45.3	226	0	0	0	974	634	1.79e+03	22.6	0	22.6	0	204	1.2e+03	793	45.3	226	0	294	0	67.9	45.3	0	0	0	340	22.6	90.6	996	45.3	0	22.6	317	747	0	90.6	0	45.3	0	0	0	181	45.3	67.9	0	113	67.9	204	1.36e+03	249	249	0	136	0	0	793	408	0	294	0	0	181	0	22.6	0	0	430	317	0	90.6	0	0	340	113	0	136	22.6	0	22.6	0	272	0	22.6	1.25e+03	90.6	679	0	22.6	22.6	249	793	22.6	45.3	226	0	22.6	67.9	0	0	1.68e+03	294	249	272	22.6	0	0	90.6	0	2.11e+03	0	45.3	0	204	385	45.3	0	521	1.22e+03	0	0	113	0	181	1.34e+03	0	0	0	45.3	0	317	22.6	430	22.6	0	272	45.3	476	22.6	611	0	22.6	1.09e+03	159	22.6	1.02e+03	0	0	67.9	0	204	45.3	634	0	340	22.6	0	0	0	113	0	430	317	0	702	0	272	0	0	362	0	1.2e+03	0	0	543	45.3	747	951	0	0	725	67.9	0	1.47e+03	0	45.3	0	340	476	22.6	22.6	1.65e+03	0	0	0	430	0	22.6	0	294	0	0	22.6	22.6	45.3	181	113	0	136	317	0	2.6e+03	0	0	362	67.9	45.3	22.6	906	22.6	0	0	951	317	1.54e+03	0	0	340	0	657	0	136	113	0	1.06e+03	67.9	0	611	0	0	0	0	0	0	1.43e+03	770	317	204	136	0	181	0	679	0	136	136	0	113	611	22.6	22.6	0	0	0	22.6	340	317	0	0	22.6	67.9	634	22.6	181	0	408	22.6	634	0	0	22.6	22.6	113	22.6	90.6	838	0	0	0	0	0	90.6	498	0	22.6	45.3	22.6	22.6	136	181	0	22.6	0	0	45.3	793	226	272	22.6	476	0	22.6	566	136	249	1.36e+03	45.3	0	0	747	0	67.9	204	45.3	113	476	0	0	0	22.6	181	0	634	0	566	0	181	0	67.9	272	906	45.3	0	0	159	22.6	0	226	747	0	1.09e+03	0	0	22.6	0	747	498	67.9	0	90.6	0	0	22.6	725	0	0	0	0	294	45.3	22.6	0	1.38e+03	272	0	272	0	0	0	294	67.9	0	136	0	67.9	476	0	408	1.25e+03	679	22.6	0	0	0	294	0	317	0	0	22.6	430	22.6	45.3	0	22.6	22.6	181	498	0	22.6	22.6	0	679	453	22.6	0	181	113	45.3	996	0	0	22.6	0	45.3	0	0	362	0	408	22.6	22.6	0	45.3	0	0	453	0	67.9	113	90.6	159	0	815	22.6	0	0	159	317	90.6	0	22.6	0	0	0	0	521	340	0	317	226	0	0	0	45.3	0	0	0	498	770	0	1.34e+03	22.6	22.6	0	22.6	45.3	747	204	385	159	22.6	0	204	0	1.68e+03	0	0	0	2.76e+03	0	362	0	159	453	0	159	0	0	0	453	1.45e+03	0	294	0	249	22.6	0	0	0	204	113	204	90.6	385	0	0	249	362	22.6	0	0	67.9	589	0	0	0	521	22.6	45.3	0	0	0	45.3	0	22.6	0	430	0	45.3	770	226	22.6	0	22.6	249	45.3	0	67.9	226	0	430	0	0	543	611	0	0	0	340	0	113	22.6	0	136	0	317	340	22.6	1.09e+03	0	1.61e+03	0	0	22.6	0	0	0	45.3	679	159	543	22.6	1.22e+03	0	272	0	521	566	22.6	67.9	0	815	90.6	0	113	725	2.83e+03	113	67.9	0	317	0	2.85e+03	0	1.99e+03	45.3	0	45.3	159	67.9	0	0	0	113	498	521	22.6	0	0	0	815	453	0	0	0	951	0	0	0	362	0	22.6	0	815	1.15e+03	294	22.6	90.6	204	815	0	90.6	0	0	0	611	362	22.6	0	113	0	0	860	0	22.6	249	22.6	1.95e+03	22.6	974	0	22.6	226	340	22.6	22.6	22.6	1.15e+03	0	0	566	0	22.6	408	159	770	22.6	45.3	0	408	0	0	0	543	0	0	22.6	0	113	272	838	0	294	385	0	22.6	770	90.6	0	0	136	0	1.13e+03	159	0	0	181	22.6	0	0	951	362	249	22.6	0	974	22.6	521	22.6	883	566	90.6	0	226	22.6	0	362	498	22.6	181	1.43e+03	0	589	0	0	566	0	113	0	22.6	22.6	0	0	90.6	159	0	1.49e+03	589	0	0	815	0	45.3	226	226	362	0	0	0	0	1.18e+03	340	0	0	45.3	226	22.6	22.6	22.6	0	928	0	611	45.3	22.6	0	0	589	0	408	45.3	181	0	0	22.6	0	657	22.6	385	0	249	181	0	0	340	906	0	0	566	22.6	657	249	0	0	0	0	22.6	0	0	22.6	340	0	521	385	45.3	0	67.9	0	294	498	22.6	0	1.47e+03	67.9	22.6	0	90.6	45.3	45.3	0	317	136	1.2e+03	0	22.6	181	476	0	543	0	22.6	0	566	45.3	408	136	45.3	67.9	204	362	0	0	0	521	22.6	22.6	0	272	0	430	249	0	0	498	0	362	0	883	0	272	0	0	340	0	45.3	249	1.25e+03	22.6	725	0	0	22.6	566	0	0	906	0	67.9	0	0	0	113	67.9	0	1.27e+03	0	22.6	1.49e+03	0	0	1.61e+03	883	113	22.6	45.3	0	226	226	136	385	0	0	22.6	22.6	0	0	0	22.6	589	838	0	0	22.6	0	67.9	793	0	136	204	272	883	113	0	1.29e+03	90.6	0	159	45.3	1.29e+03	0	0	0	226	0	0	340	67.9	1.38e+03	0	159	136	22.6	0	317	0	0	0	883	22.6	0	22.6	159	45.3	657	0	634	22.6	226	0	22.6	45.3	0	45.3	1.11e+03	22.6	113	0	0	0	453	0	22.6	0	883	294	0	136	113	113	1.68e+03	0	0	1.38e+03	0	22.6	0	498	226	0	181	317	45.3	0	0	543	0	45.3	0	860	272	294	317	22.6	22.6	0	0	22.6	0	0	0	928	611	0	634	0	0	0	0	0	0	0	747	0	0	45.3	90.6	1.27e+03	0	67.9	22.6	272	0	0	317	0	0	249	1.2e+03	45.3	22.6	136	0	45.3	340	136	385	0	0	0	589	498	45.3	589	45.3	453	0	0	226	0	0	770	0	0	362	0	0	45.3	0	0	0	340	136	0	0	45.3	67.9	0	0	385	159	0	45.3	22.6	0	22.6	136	0	45.3	294	498	159	22.6	0	0	0	0	22.6	45.3	543	0	1.25e+03	22.6	22.6	226	747	226	272	22.6	430	0	498	67.9	136	0	0	0	0	0	2.2e+03	22.6	294	0	136	67.9	476	747	543	1.15e+03	67.9	22.6	181	90.6	0	0	0	317	0	679	0	0	0	90.6	0	0	0	566	0	45.3	22.6	204	45.3	0	0	0	45.3	0	0	294	204	67.9	951	0	362	0	249	408	0	22.6	0	45.3	0	113	0	453	22.6	0	0	0	272	0	159	0	0	0	725	0	0	249	0	0	113	679	430	67.9	0	0	90.6	226	906	0	0	0	90.6	0	679	0	249	340	67.9	0	1.22e+03	0	0	22.6	181	0	22.6	430	498	0	22.6	408	385	0	0	0	0	22.6	45.3	611	204	408	0	1.02e+03	0	0	22.6	589	430	181	589	0	0	0	0	45.3	1.22e+03	272	90.6	0	0	362	0	0	0	0	476	22.6	0	22.6	1.79e+03	0	340	45.3	0	249	0	838	45.3	0	159	0	67.9	0	90.6	1.15e+03	0	22.6	67.9	317	90.6	204	22.6	90.6	0	340	0	589	45.3	22.6	0	0	22.6	974	1.47e+03	90.6	136	90.6	136	0	0	0	0	0	249	159	22.6	657	0	0	0	0	0	0	0	67.9	317	0	0	204	408	45.3	0	430	611	0	0	0	0	22.6	159	204	0	136	702	0	90.6	0	45.3	385	0	204	0	159	22.6	702	67.9	22.6	67.9	1.02e+03	181	498	0	272	22.6	0	0	0	0	0	90.6	838	0	249	0	0	0	0	362	0	0	0	113	22.6	0	90.6	67.9	362	0	0	0	0	362	0	0	0	0	408	0	476	22.6	67.9	1.04e+03	0	0	90.6	204	0	67.9	340	45.3	294	0	0	793	1.15e+03	0	0	0	22.6	0	0	22.6	0	0	90.6	159	0	589	0	181	770	0	22.6	113	0	45.3	476	1.43e+03	0	294	0	0	181	0	204	0	22.6	0	294	747	204	0	67.9	0	22.6	22.6	0	0	0	0	181	0	67.9	0	0	294	45.3	0	22.6	362	22.6	0	408	67.9	22.6	113	0	0	67.9	181	0	22.6	453	453	1.31e+03	996	0	317	0	0	385	0	838	113	22.6	0	1.27e+03	0	0	159	0	0	453	725	0	1.68e+03	0	22.6	0	136	204	657	22.6	0	0	0	0	0	22.6	0	0	0	0	679	0	0	385	113	136	0	0	317	0	0	0	0	0	0	0	45.3	0	90.6	770	22.6	0	22.6	1.11e+03	0	0	22.6	317	22.6	90.6	204	0	22.6	22.6	22.6	0	430	22.6	159	0	249	0	0	0	159	770	0	249	974	22.6	0	0	0	0	226	0	317	0	22.6	22.6	204	1.06e+03	0	0	0	0	67.9	0	0	408	0	1.11e+03	0	113	67.9	67.9	294	22.6	589	476	0	0	0	272	0	0	22.6	0	0	204	22.6	1.13e+03	0	113	22.6	0	204	22.6	159	159	362	0	0	0	0	0	272	67.9	0	430	0	90.6	90.6	45.3	0	22.6	0	22.6	113	996	0	0	181	22.6	204	317	1.99e+03	249	679	45.3	0	0	0	22.6	22.6	45.3	22.6	0	362	22.6	838	0	45.3	0	0	0	45.3	634	0	362	951	0	0	45.3	22.6	90.6	0	838	747	22.6	1.38e+03	0	45.3	0	204	0	0	249	0	0	0	159	0	340	0	340	294	0	294	90.6	0	0	181	928	0	0	22.6	0	0	0	67.9	0	45.3	0	0	272	566	67.9	0	204	0	136	543	159	0	0	45.3	67.9	0	0	543	0	294	22.6	408	0	0	0	136	45.3	0	22.6	0	181	22.6	0	45.3	725	45.3	67.9	0	0	1.2e+03	0	0	22.6	181	317	0	136	204	45.3	22.6	0	0	0	0	22.6	860	90.6	45.3	0	159	0	996	45.3	453	90.6	226	0	22.6	408	0	90.6	22.6	22.6	22.6	22.6	0	136	430	45.3	362	0	0	45.3	340	657	0	22.6	90.6	181	0	67.9	430	22.6	45.3	0	0	770	272	0	0	1.25e+03	702	45.3	0	317	317	22.6	0	0	0	45.3	0	0	0	0	0	0	22.6	90.6	543	22.6	611	67.9	0	22.6	0	45.3	0	204	159	0	0	1.4e+03	0	294	0	249	0	1.22e+03	0	385	1.86e+03	272	0	272	0	951	22.6	408	204	0	204	0	0	22.6	0	249	408	22.6	860	249	0	0	136	0	408	294	0	204	0	0	0	22.6	0	90.6	0	951	0	22.6	385	0	249	113	0	0	0	0	0	0	0	1.31e+03	340	634	0	90.6	22.6	0	498	476	0	340	0	0	589	45.3	430	0	45.3	430	22.6	22.6	974	22.6	0	815	22.6	453	0	0	0	45.3	45.3	0	45.3	0	453	362	747	0	385	159	0	272	0	362	0	294	0	181	136	362	113	0	0	22.6	453	90.6	136	611	159	67.9	67.9	22.6	22.6	249	0	67.9	0	0	725	0	340	113	0	159	226	0	0	430	22.6	0	45.3	0	0	996	0	45.3	317	0	22.6	0	0	589	0	0	453	860	951	136	0	22.6	0	90.6	0	0	22.6	159	0	747	45.3	0	679	0	0	0	45.3	589	22.6	0	136	385	0	0	0	22.6	0	136	0	113	22.6	0	340	0	317	45.3	272	22.6	0	113	22.6	702	294	204	0	0	45.3	476	22.6	45.3	22.6	0	498	408	0	408	996	113	0	136	0	22.6	0	657	385	90.6	0	22.6	0	770	0	0	0	0	543	0	0	22.6	476	0	22.6	0	0	385	0	0	543	45.3	159	0	0	589	951	0	22.6	0	113	0	22.6	22.6	1.06e+03	45.3	0	0	0	45.3	0	159	22.6	657	430	45.3	22.6	45.3	181	159	113	0	589	22.6	22.6	0	0	1.56e+03	22.6	181	204	0	22.6	362	0	0	22.6	136	0	725	385	45.3	159	22.6	974	0	204	0	136	45.3	204	0	0	0	67.9	0	1.18e+03	45.3	0	0	22.6	22.6	0	0	90.6	0	0	22.6	408	0	0	611	90.6	204	249	0	136	22.6	0	45.3	0	1.09e+03	0	67.9	340	45.3	22.6	0	0	22.6	0	928	0	1.06e+03	22.6	0	22.6	113	136	45.3	45.3	566	0	67.9	0	589	0	0	0	90.6	0	0	0	0	136	0	22.6	0	67.9	543	22.6	317	136	22.6	45.3	0	0	45.3	0	0	883	22.6	0	0	159	521	521	181	0	0	1.06e+03	67.9	181	0	0	113	22.6	113	543	0	45.3	0	22.6	22.6	159	408	0	22.6	0	45.3	22.6	22.6	317	249	0	0	22.6	204	0	90.6	22.6	159	0	226	22.6	589	204	22.6	0	0	317	498	0	226	90.6	181	498	22.6	0	45.3	45.3	294	67.9	45.3	0	0	272	159	0	0	0	0	0	159	0	476	136	67.9	226	67.9	67.9	815	0	340	498	0	204	702	0	294	204	22.6	45.3	0	0	0	67.9	159	0	634	0	159	0	0	453	22.6	0	0	0	1.18e+03	476	0	0	0	0	22.6	0	181	136	566	0	22.6	226	0	0	3.24e+03	90.6	0	0	22.6	181	22.6	1.11e+03	181	430	22.6	0	0	0	0	136	0	0	22.6	204	45.3	0	204	0	113	22.6	67.9	22.6	0	362	815	0	226	22.6	0	0	0	67.9	1.9e+03	67.9	0	0	521	45.3	0	385	226	181	317	0	0	0	22.6	589	340	0	0	0	226	0	45.3	0	0	0	1.25e+03	0	0	67.9	0	22.6	0	0	0	136	181	0	0	1.13e+03	498	0	0	838	45.3	22.6	45.3	815	22.6	0	22.6	0	90.6	0	408	45.3	0	0	181	22.6	0	159	0	136	430	22.6	22.6	0	476	0	0	0	1.4e+03	0	136	0	249	113	0	1.31e+03	22.6	0	0	996	0	543	0	181	1.31e+03	22.6	0	22.6	0	0	22.6	543	0	67.9	0	0	113	22.6	838	0	0	996	0	22.6	0	702	0	159	0	22.6	0	340	22.6	22.6	0	0	0	747	45.3	159	679	0	22.6	0	113	566	725	0	0	0	0	181	0	0	0	0	22.6	22.6	0	385	702	90.6	0	113	181	0	22.6	22.6	0	0	45.3	272	45.3	159	45.3	90.6	45.3	0	0	340	0	566	0	22.6	90.6	0	0	159	136	340	22.6	725	906	0	0	22.6	45.3	0	476	67.9	0	0	0	22.6	67.9	0	113	498	67.9	0	1.59e+03	0	67.9	136	22.6	90.6	0	0	0	136	0	0	22.6	0	0	90.6	0	67.9	0	453	22.6	0	0	22.6	0	0	0	0	1.25e+03	136	249	22.6	0	272	0	0	0	430	0	0	430	385	0	0	0	0	0	0	67.9	0	838	45.3	0	0	0	0	0	906	0	793	22.6	0	770	0	0	0	476	45.3	204	0	385	90.6	0	67.9	0	159	45.3	408	0	883	294	0	430	0	0	0	0	45.3	0	90.6	67.9	0	0	90.6	45.3	0	159	0	0	45.3	90.6	22.6	0	0	136	362	136	159	476	1.29e+03	0	67.9	702	0	159	0	0	0	0	408	67.9	770	0	22.6	45.3	45.3	22.6	0	22.6	0	0	204	22.6	249	0	45.3	45.3	22.6	22.6	67.9	249	22.6	0	0	317	0	113	0	0	90.6	0	45.3	0	408	0	45.3	340	22.6	0	159	0	634	0	22.6	181	0	0	159	113	657	0	294	22.6	0	385	0	0	0	204	317	0	838	0	1.59e+03	22.6	159	22.6	67.9	498	543	0	634	0	385	340	204	0	22.6	0	90.6	67.9	272	0	294	0	0	1.27e+03	0	249	22.6	45.3	0	181	113	0	0	0	0	0	22.6	430	0	1.65e+03	0	22.6	0	67.9	90.6	0	0	67.9	0	249	0	906	0	0	90.6	0	996	22.6	136	0	0	0	204	159	136	159	0	22.6	0	0	0	22.6	0	22.6	702	0	45.3	272	0	0	136	0	0	45.3	362	0	67.9	0	453	113	0	0	0	611	951	45.3	226	226	136	793	0	45.3	22.6	45.3	0	385	0	0	0	0	1.15e+03	136	22.6	45.3	0	67.9	0	679	0	204	0	294	272	453	0	0	0	543	0	317	67.9	22.6	0	45.3	521	430	22.6	317	0	22.6	22.6	0	204	0	589	90.6	0	0	385	22.6	113	0	0	0	159	294	22.6	0	0	0	90.6	1.43e+03	0	0	22.6	408	0	0	0	45.3	657	0	0	22.6	0	22.6	0	136	0	22.6	294	22.6	0	0	453	0	725	0	22.6	0	0	45.3	521	793	0	747	113	0	634	22.6	22.6	0	0	0	0	45.3	0	22.6	90.6	22.6	0	1.45e+03	0	679	0	22.6	1.68e+03	22.6	22.6	0	0	0	0	45.3	2.79e+03	0	0	0	22.6	181	0	45.3	1.09e+03	67.9	0	725	22.6	340	0	0	113	0	0	0	22.6	22.6	1.27e+03	22.6	113	0	0	317	22.6	0	0	22.6	0	1.18e+03	45.3	0	0	45.3	181	0	249	226	45.3	1.47e+03	22.6	0	0	385	0	294	0	45.3	22.6	45.3	0	294	0	0	136	0	725	22.6	113	22.6	204	498	0	0	67.9	272	0	204	22.6	0	249	67.9	67.9	294	272	0	181	22.6	0	317	0	838	0	0	566	0	45.3	430	1.2e+03	67.9	226	634	0	22.6	0	0	0	136	67.9	0	136	0	22.6	0	883	0	0	136	22.6	226	0	22.6	0	317	249	0	0	0	317	0	113	294	22.6	362	0	521	0	22.6	90.6	90.6	0	22.6	204	113	679	0	22.6	159	226	0	45.3	0	0	611	340	0	0	249	0	22.6	90.6	0	702	90.6	90.6	22.6	0	67.9	589	0	22.6	0	136	45.3	453	226	0	22.6	0	0	0	0	45.3	22.6	0	159	0	22.6	272	0	340	159	0	181	90.6	22.6	0	0	45.3	1.02e+03	385	0	0	45.3	0	181	0	22.6	566	45.3	22.6	181	45.3	22.6	0	90.6	22.6	0	0	113	159	430	22.6	0	136	0	0	0	22.6	340	22.6	317	0	0	0	0	181	317	0	0	0	204	317	45.3	67.9	453	0	0	294	159	22.6	0	0	0	0	0	0	0	45.3	113	22.6	0	45.3	0	543	113	22.6	159	22.6	0	204	90.6	45.3	159	340	0	45.3	408	22.6	317	0	45.3	838	0	0	67.9	22.6	0	45.3	0	860	0	22.6	476	543	0	113	22.6	67.9	45.3	22.6	67.9	0	385	181	702	249	22.6	22.6	860	0	815	204	22.6	294	22.6	0	204	0	113	0	113	0	294	67.9	0	45.3	1.06e+03	22.6	476	0	0	226	0	0	340	226	0	0	0	90.6	113	67.9	113	0	906	0	45.3	1.72e+03	0	0	453	0	90.6	0	67.9	0	408	0	113	113	22.6	0	0	113	90.6	249	0	1.36e+03	0	385	498	611	0	159	0	22.6	0	159	0	22.6	45.3	385	566	0	0	136	0	0	22.6	2.2e+03	249	45.3	0	611	0	67.9	0	0	0	159	0	0	204	45.3	1.54e+03	0	0	0	0	22.6	0	249	226	249	45.3	0	0	45.3	0	0	0	430	0	0	317	181	838	90.6	272	22.6	67.9	0	0	883	22.6	113	226	45.3	90.6	0	634	22.6	0	0	0	204	498	0	136	340	0	22.6	0	22.6	0	22.6	45.3	340	0	0	0	0	0	0	0	0	0	45.3	294	0	0	589	90.6	0	67.9	0	90.6	0	67.9	0	90.6	1.54e+03	1.31e+03	0	0	0	0	22.6	22.6	226	0	453	90.6	0	249	113	67.9	0	22.6	0	0	362	0	67.9	747	0	0	362	0	0	430	0	136	0	0	136	159	22.6	204	22.6	0	0	317	0	0	45.3	1.04e+03	408	385	0	22.6	0	0	0	0	136	113	0	974	113	45.3	0	249	0	181	0	22.6	181	0	0	317	0	0	0	22.6	679	45.3	90.6	0	0	136	0	22.6	0	0	0	45.3	0	22.6	22.6	181	0	181	0	22.6	22.6	0	45.3	430	340	1.2e+03	0	136	0	0	0	0	0	272	159	951	1.27e+03	0	0	22.6	0	317	90.6	22.6	181	0	0	1.9e+03	45.3	0	0	0	0	249	45.3	2.31e+03	0	0	0	430	0	22.6	22.6	67.9	22.6	181	67.9	0	45.3	159	543	22.6	1.18e+03	928	22.6	249	0	22.6	0	226	45.3	0	45.3	0	0	0	22.6	0	0	317	0	22.6	67.9	0	0	476	67.9	0	0	0	0	22.6	611	90.6	543	45.3	0	725	0	22.6	22.6	45.3	317	0	0	22.6	0	0	0	385	1.04e+03	702	67.9	22.6	22.6	136	1.04e+03	0	0	22.6	0	0	181	0	543	22.6	0	317	67.9	0	159	45.3	747	0	702	113	272	45.3	0	0	0	159	22.6	385	0	0	453	430	22.6	159	22.6	0	0	67.9	0	226	951	0	0	0	294	90.6	0	0	0	22.6	22.6	0	0	476	67.9	0	0	0	0	136	0	90.6	0	0	408	0	22.6	0	430	0	0	45.3	67.9	0	476	317	90.6	0	0	0	0	67.9	0	0	770	0	0	249	0	67.9	0	0	0	67.9	0	385	181	0	249	0	0	0	0	22.6	113	0	272	22.6	249	90.6	22.6	0	679	0	589	45.3	90.6	543	0	611	22.6	0	0	0	0	0	0	770	0	0	0	90.6	408	22.6	0	0	22.6	0	0	498	747	22.6	0	0	67.9	0	272	0	0	0	90.6	181	0	0	679	0	22.6	22.6	204	90.6	0	0	702	67.9	67.9	0	0	22.6	0	22.6	0	702	249	0	90.6	0	272	67.9	45.3	0	22.6	204	317	0	67.9	0	181	294	0	45.3	22.6	159	67.9	0	702	0	0	0	0	0	0	204	136	22.6	0	0	22.6	476	0	0	45.3	0	543	0	0	249	430	498	0	45.3	22.6	45.3	0	67.9	1.11e+03	0	0	747	0	0	0	0	1.36e+03	0	181	0	0	272	0	22.6	0	226	1.34e+03	0	0	0	0	45.3	22.6	113	204	0	226	45.3	0	0	0	0	0	113	0	45.3	430	22.6	67.9	136	181	0	0	0	0	0	0	22.6	0	159	0	0	90.6	249	0	0	22.6	702	317	22.6	453	272	1.43e+03	22.6	204	0	0	294	45.3	0	159	317	0	0	0	0	67.9	1.11e+03	0	611	1.43e+03	0	0	0	0	0	113	0	0	362	498	0	0	22.6	0	90.6	22.6	1.45e+03	0	204	453	0	113	22.6	45.3	22.6	0	159	226	2.33e+03	0	0	521	22.6	0	113	0	45.3	815	159	0	204	0	679	272	0	113	0	543	45.3	67.9	22.6	0	226	22.6	362	0	0	67.9	0	67.9	0	181	0	0	0	0	22.6	113	0	838	45.3	0	0	45.3	0	45.3	45.3	0	589	0	90.6	0	22.6	0	589	136	0	90.6	136	0	22.6	0	0	0	22.6	0	22.6	90.6	0	22.6	249	0	0	0	159	22.6	793	22.6	22.6	67.9	1.11e+03	0	0	0	181	45.3	0	0	0	0	0	249	0	294	0	272	67.9	0	0	453	0	90.6	22.6	22.6	0	408	0	67.9	272	0	702	0	0	385	226	0	22.6	22.6	0	67.9	136	0	0	860	249	22.6	0	22.6	45.3	159	226	1.06e+03	22.6	0	0	113	0	0	90.6	385	0	22.6	136	0	385	22.6	294	0	22.6	0	22.6	45.3	45.3	0	90.6	136	0	45.3	0	0	0	22.6	0	113	0	22.6	181	340	0	45.3	0	498	0	838	0	22.6	543	566	0	45.3	0	0	67.9	226	22.6	0	22.6	159	0	22.6	159	136	272	22.6	22.6	22.6	0	45.3	90.6	0	317	0	0	67.9	22.6	113	0	430	22.6	0	0	22.6	226	0	0	0	0	566	0	22.6	22.6	90.6	0	589	0	0	0	340	0	22.6	0	67.9	90.6	22.6	0	317	0	45.3	725	0	0	0	362	0	22.6	22.6	0	67.9	0	0	113	294	0	45.3	589	90.6	0	45.3	0	22.6	0	0	67.9	90.6	22.6	0	0	90.6	22.6	0	0	45.3	0	67.9	22.6	0	0	2.45e+03	90.6	0	0	0	45.3	0	453	45.3	0	0	67.9	22.6	0	22.6	159	0	0	0	272	67.9	0	611	159	67.9	22.6	589	0	22.6	67.9	22.6	0	0	521	22.6	0	90.6	521	974	1.09e+03	0	0	0	22.6	0	0	0	113	22.6	0	0	22.6	0	45.3	45.3	22.6	0	1.06e+03	0	0	0	22.6	1.22e+03	657	90.6	611	22.6	22.6	0	0	0	0	0	0	317	0	67.9	67.9	362	0	521	0	113	476	0	317	0	0	430	181	90.6	22.6	0	90.6	22.6	272	0	113	0	0	0	226	226	0	45.3	136	0	45.3	0	0	362	0	0	543	0	0	226	294	0	0	385	22.6	136	0	0	67.9	45.3	272	22.6	0	22.6	0	22.6	0	22.6	45.3	181	0	0	0	181	22.6	476	249	0	159	0	0	0	0	67.9	45.3	0	0	340	204	67.9	113	589	136	0	0	0	0	181	0	22.6	136	159	0	0	0	0	0	0	249	22.6	90.6	272	0	0	22.6	181	0	0	113	0	67.9	340	0	0	294	22.6	0	0	0	22.6	0	22.6	0	90.6	45.3	67.9	67.9	0	22.6	0	67.9	0	45.3	0	0	249	0	159	340	0	0	45.3	67.9	181	249	67.9	498	430	22.6	90.6	22.6	0	0	0	22.6	249	0	22.6	0	45.3	0	0	0	0	0	0	0	0	0	45.3	0	634	22.6	0	22.6	0	22.6	22.6	0	1.13e+03	0	1.43e+03	0	67.9	408	0	0	0	0	0	951	0	90.6	0	0	0	67.9	0	0	340	385	0	67.9	453	249	589	0	67.9	90.6	181	67.9	294	0	1.72e+03	159	0	0	22.6	22.6	181	45.3	928	0	294	0	0	385	0	0	0	0	747	136	1.36e+03	0	272	249	22.6	860	0	22.6	22.6	0	0	1.47e+03	45.3	22.6	22.6	90.6	226	136	951	0	0	0	0	0	67.9	204	0	0	136	0	45.3	0	408	22.6	113	67.9	0	45.3	22.6	0	0	22.6	22.6	67.9	0	0	0	45.3	770	0	22.6	0	0	0	0	22.6	0	22.6	0	0	204	45.3	67.9	113	362	22.6	67.9	0	0	0	0	0	0	0	317	317	90.6	0	22.6	204	90.6	67.9	204	22.6	294	159	249	0	0	0	0	0	0	0	0	0	543	45.3	45.3	611	0	22.6	45.3	159	362	45.3	22.6	0	725	45.3	0	0	113	498	702	0	22.6	22.6	204	0	906	0	0	996	1.38e+03	22.6	45.3	0	67.9	0	0	0	181	0	0	22.6	2.69e+03	0	67.9	0	45.3	90.6	181	0	45.3	0	0	0	0	45.3	45.3	0	0	22.6	0	113	883	22.6	45.3	249	0	0	611	0	22.6	0	0	45.3	45.3	204	0	45.3	45.3	0	0	0	0	45.3	0	589	0	317	0	498	0	90.6	0	0	181	0	22.6	0	317	0	0	1.79e+03	0	0	22.6	0	0	0	0	0	90.6	22.6	0	0	0	136	1.18e+03	204	340	0	67.9	0	634	0	0	0	159	22.6	22.6	0	0	67.9	0	634	22.6	0	181	181	0	1.02e+03	181	0	0	0	0	22.6	22.6	90.6	0	0	0	45.3	521	0	45.3	22.6	204	0	0	67.9	0	0	0	0	136	67.9	45.3	0	1.09e+03	45.3	0	67.9	0	0	22.6	181	0	0	0	0	0	0	45.3	22.6	657	0	0	0	249	0	67.9	0	22.6	362	0	566	362	0	22.6	136	249	22.6	0	0	113	0	90.6	90.6	0	0	385	0	0	0	22.6	0	453	0	45.3	0	67.9	45.3	453	0	0	0	0	408	90.6	0	634	521	0	136	67.9	0	0	0	0	159	0	0	67.9	0	0	159	0	317	22.6	45.3	22.6	0	45.3	0	0	611	67.9	566	0	159	113	22.6	362	159	0	22.6	362	294	0	249	385	0	22.6	22.6	22.6	0	22.6	22.6	0	113	0	90.6	0	45.3	0	0	22.6	136	521	0	0	22.6	0	0	0	0	0	725	0	136	226	0	22.6	45.3	0	204	0	136	589	0	22.6	0	67.9	0	226	0	0	113	0	249	113	0	45.3	0	90.6	181	226	22.6	0	498	453	0	385	0	0	0	0	22.6	0	657	0	0	657	0	0	0	0	566	0	22.6	67.9	453	0	838	181	204	45.3	0	0	0	249	0	22.6	22.6	0	0	136	362	0	0	249	498	22.6	136	45.3	0	45.3	181	634	113	0	0	22.6	385	0	294	634	815	22.6	0	22.6	747	0	340	0	0	0	0	0	0	45.3	453	45.3	272	974	22.6	0	0	657	0	0	22.6	249	272	113	0	0	0	0	113	0	0	0	45.3	0	294	0	0	0	45.3	272	793	0	45.3	0	0	634	0	430	22.6	951	67.9	0	0	159	136	317	45.3	294	0	0	22.6	67.9	611	0	22.6	0	159	45.3	0	22.6	0	22.6	0	974	0	22.6	0	22.6	204	0	45.3	0	181	272	90.6	0	747	770	0	0	0	0	90.6	0	0	0	45.3	0	0	0	67.9	362	0	0	159	0	22.6	1.06e+03	0	0	22.6	249	90.6	0	22.6	0	0	0	0	0	181	159	249	45.3	0	0	22.6	0	45.3	0	0	181	0	45.3	0	0	0	67.9	996	385	0	22.6	498	22.6	22.6	0	0	0	22.6	0	1.52e+03	45.3	0	90.6	0	0	476	1.68e+03	0	0	22.6	272	0	0	340	0	67.9	0	272	0	0	0	272	906	0	90.6	0	22.6	0	22.6	747	22.6	67.9	0	249	22.6	566	136	883	22.6	45.3	0	45.3	0	0	0	113	22.6	0	430	204	0	45.3	22.6	0	22.6	67.9	272	204	0	0	136	226	113	67.9	340	22.6	45.3	0	543	408	67.9	113	22.6	0	0	0	67.9	22.6	0	1.02e+03	67.9	0	204	0	90.6	22.6	226	0	0	0	136	22.6	67.9	0	0	611	0	0	0	22.6	0	0	0	0	45.3	317	0	0	294	0	0	45.3	0	0	0	0	0	67.9	679	0	0	408	0	0	136	0	181	22.6	67.9	181	0	159	113	249	0	45.3	0	22.6	0	249	22.6	90.6	0	951	45.3	0	136	0	0	22.6	0	249	136	0	159	249	67.9	340	67.9	0	0	0	0	45.3	0	0	22.6	0	408	45.3	0	22.6	0	272	0	0	67.9	0	45.3	0	0	0	0	0	0	0	0	2.22e+03	0	136	22.6	22.6	0	0	0	90.6	0	204	0	22.6	22.6	45.3	0	408	0	22.6	0	0	22.6	90.6	67.9	0	204	90.6	45.3	22.6	22.6	906	0	0	0	22.6	0	0	22.6	0	45.3	0	45.3	22.6	317	0	0	22.6	0	22.6	0	22.6	294	498	0	0	0	362	0	67.9	45.3	0	0	0	45.3	0	0	67.9	0	0	0	0	0	0	113	294	0	45.3	0	0	22.6	0	0	0	1.72e+03	0	226	0	0	90.6	0	453	0	0	22.6	0	22.6	1.02e+03	22.6	45.3	0	0	0	67.9	67.9	22.6	0	0	22.6	0	22.6	1.38e+03	45.3	0	136	0	0	22.6	317	45.3	45.3	0	22.6	0	0	204	22.6	1.13e+03	45.3	22.6	136	45.3	476	0	634	340	204	249	0	0	0	0	136	22.6	45.3	0	226	0	0	0	476	136	0	0	0	67.9	498	0	22.6	22.6	0	0	67.9	22.6	181	0	22.6	0	0	90.6	0	22.6	362	0	317	453	22.6	0	0	0	0	0	249	22.6	22.6	0	0	543	0	22.6	543	136	476	0	294	0	22.6	67.9	0	204	0	22.6	22.6	226	385
COAD_tumor	602	602	0	380	856	31.7	0	1.11e+03	1.01e+03	31.7	0	0	0	190	951	31.7	0	254	0	0	0	919	0	412	507	63.4	0	254	31.7	31.7	539	0	951	31.7	0	0	0	95.1	2.63e+03	0	0	0	0	349	31.7	0	0	0	824	0	0	1.2e+03	0	0	0	0	0	0	349	729	634	1.97e+03	159	951	697	761	159	476	0	317	634	31.7	0	507	0	1.11e+03	317	0	317	254	190	285	31.7	0	159	190	31.7	444	634	31.7	95.1	729	0	0	1.3e+03	0	634	31.7	0	285	983	317	349	634	793	0	190	0	0	0	983	190	0	0	2.19e+03	285	634	127	1.01e+03	412	0	1.05e+03	63.4	31.7	0	0	0	95.1	95.1	95.1	31.7	31.7	127	0	0	412	95.1	1.14e+03	95.1	0	380	0	761	0	0	919	0	793	222	0	602	63.4	0	729	1.62e+03	412	412	317	0	0	127	0	285	0	0	0	412	888	2.38e+03	634	0	0	0	0	539	0	2.5e+03	31.7	1.43e+03	0	349	0	31.7	159	0	0	0	1.3e+03	666	222	63.4	31.7	0	0	0	95.1	0	317	1.33e+03	0	0	0	95.1	0	0	1.78e+03	127	0	0	63.4	31.7	63.4	0	0	1.05e+03	0	31.7	31.7	2.38e+03	0	31.7	31.7	1.87e+03	0	0	793	31.7	793	0	697	0	0	0	0	793	983	63.4	1.39e+03	190	0	127	380	317	254	0	0	0	951	983	0	0	0	0	0	1.87e+03	31.7	0	159	1.01e+03	222	0	0	0	1.01e+03	0	0	0	0	380	0	1.59e+03	0	0	63.4	0	1.01e+03	31.7	0	0	0	0	31.7	729	0	539	412	0	0	0	31.7	0	602	0	63.4	0	0	539	729	507	0	0	380	95.1	0	31.7	31.7	951	254	63.4	983	1.01e+03	317	571	0	0	0	571	919	0	31.7	190	317	0	31.7	95.1	0	0	127	0	95.1	349	0	0	697	0	222	0	0	0	0	63.4	0	95.1	2.47e+03	0	0	31.7	0	571	159	0	0	0	95.1	127	0	0	0	0	95.1	0	0	31.7	0	1.33e+03	0	0	951	31.7	507	190	0	1.74e+03	0	0	254	1.74e+03	1.05e+03	0	539	31.7	63.4	824	571	0	0	349	31.7	0	0	1.84e+03	0	1.43e+03	31.7	31.7	0	0	602	1.49e+03	0	159	0	0	0	1.2e+03	0	159	0	0	31.7	0	0	63.4	571	0	254	31.7	31.7	0	0	31.7	63.4	0	63.4	0	0	1.36e+03	0	0	0	0	0	0	666	1.11e+03	507	0	0	222	31.7	2.06e+03	31.7	349	31.7	0	0	2e+03	0	31.7	0	31.7	1.46e+03	0	0	0	31.7	444	0	0	0	1.27e+03	0	1.49e+03	539	0	571	0	317	0	0	0	31.7	0	0	0	0	190	507	0	0	254	0	0	0	0	0	476	0	539	0	697	0	254	31.7	0	1.05e+03	0	31.7	0	856	0	1.33e+03	0	0	0	0	856	824	0	0	412	0	634	0	666	602	0	0	317	0	0	31.7	0	0	888	919	317	31.7	0	0	1.43e+03	0	0	0	159	1.36e+03	0	0	31.7	476	888	697	63.4	0	380	31.7	0	0	317	666	31.7	666	824	888	31.7	0	0	729	0	0	317	0	0	317	571	0	0	31.7	1.11e+03	0	1.43e+03	0	0	63.4	254	0	0	0	0	1.08e+03	0	31.7	31.7	190	0	0	0	1.27e+03	0	31.7	317	0	0	0	0	0	602	0	824	317	63.4	0	0	0	95.1	666	0	1.11e+03	285	31.7	476	0	0	31.7	571	983	0	0	0	444	0	95.1	95.1	317	824	31.7	0	0	0	0	1.43e+03	0	0	0	0	729	0	0	0	317	0	0	444	0	0	0	0	1.55e+03	888	31.7	0	729	507	0	1.05e+03	0	0	349	0	63.4	697	95.1	697	856	0	539	349	0	0	1.01e+03	127	349	31.7	0	0	0	0	0	190	0	0	31.7	0	951	0	602	0	666	1.08e+03	0	0	0	0	697	507	0	0	571	0	1.52e+03	0	159	0	476	31.7	0	254	0	31.7	0	31.7	159	0	0	63.4	63.4	31.7	0	0	0	0	666	951	127	0	634	0	0	0	0	0	1.24e+03	0	0	0	0	0	0	1.55e+03	0	317	2.5e+03	824	0	666	0	0	729	0	0	0	0	1.3e+03	0	0	0	888	1.52e+03	1.08e+03	412	0	0	0	0	0	31.7	0	729	0	254	0	0	0	507	0	0	0	0	0	95.1	0	571	0	0	0	0	254	0	317	507	0	0	0	222	380	0	0	0	0	95.1	1.43e+03	0	0	0	380	0	31.7	31.7	761	888	0	0	0	0	159	0	0	0	0	1.33e+03	412	31.7	63.4	0	0	0	31.7	285	0	0	0	0	63.4	31.7	0	0	31.7	0	539	0	0	63.4	602	0	697	0	0	0	0	0	0	159	159	0	63.4	31.7	0	0	0	571	190	0	0	31.7	31.7	0	1.36e+03	0	95.1	0	31.7	0	0	412	0	0	31.7	0	856	0	0	0	0	507	0	0	983	31.7	729	0	0	63.4	0	0	285	539	0	0	0	0	0	0	190	1.36e+03	0	63.4	0	1.24e+03	0	31.7	0	0	0	412	0	0	1.14e+03	0	0	0	0	539	31.7	0	0	793	1.05e+03	0	0	254	0	0	31.7	0	0	222	0	190	317	0	0	919	222	0	31.7	0	31.7	63.4	0	0	1.55e+03	1.17e+03	0	1.01e+03	0	0	761	31.7	0	0	0	0	0	222	0	31.7	919	0	729	31.7	31.7	0	0	127	159	3.11e+03	0	0	507	0	0	0	0	0	761	761	0	729	0	761	697	0	159	0	0	63.4	539	254	0	285	0	0	0	0	0	31.7	1.2e+03	0	31.7	0	1.05e+03	31.7	634	31.7	539	0	285	0	31.7	0	888	0	1.08e+03	1.01e+03	31.7	0	856	380	0	0	0	0	349	0	31.7	0	95.1	0	0	412	634	0	666	1.05e+03	507	0	0	0	95.1	0	31.7	222	0	0	222	1.11e+03	0	0	0	0	0	0	0	0	127	0	95.1	0	0	0	0	602	63.4	285	31.7	1.05e+03	602	0	0	0	0	0	0	0	159	1.08e+03	0	0	0	31.7	0	444	127	0	697	0	0	0	380	0	0	31.7	539	824	254	888	1.14e+03	0	0	0	0	1.11e+03	0	0	1.24e+03	0	634	0	0	254	0	0	159	0	0	0	1.14e+03	476	0	507	31.7	95.1	0	127	31.7	0	1.78e+03	856	95.1	0	222	317	0	31.7	1.24e+03	0	31.7	793	63.4	666	0	0	0	0	1.33e+03	0	31.7	0	476	0	222	0	571	1.14e+03	0	0	856	0	0	0	951	0	0	0	983	0	0	95.1	0	1.05e+03	697	0	0	0	0	0	380	31.7	0	31.7	127	0	0	0	0	571	0	539	254	0	0	0	1.14e+03	0	1.84e+03	1.36e+03	63.4	0	539	0	0	602	31.7	0	0	0	1.11e+03	666	1.05e+03	0	31.7	31.7	31.7	31.7	666	190	63.4	63.4	0	31.7	0	159	0	95.1	0	95.1	1.05e+03	0	349	0	0	0	63.4	0	0	0	0	0	0	0	0	0	0	0	31.7	0	0	0	31.7	983	0	0	63.4	127	0	95.1	0	793	190	0	1.68e+03	0	0	63.4	0	1.74e+03	0	0	1.11e+03	0	476	0	1.43e+03	0	0	1.97e+03	0	0	0	0	412	0	0	95.1	0	0	0	63.4	856	0	0	222	0	0	31.7	159	0	2.41e+03	0	0	0	0	444	0	0	0	0	0	95.1	0	127	0	0	793	0	0	1.46e+03	95.1	222	317	0	1.05e+03	0	0	0	0	159	0	761	0	0	444	0	1.65e+03	0	0	0	0	951	793	0	0	0	1.08e+03	888	0	476	0	0	1.78e+03	0	95.1	0	0	444	1.05e+03	0	0	0	0	919	1.65e+03	190	0	0	761	539	222	317	0	476	0	0	0	1.17e+03	0	31.7	0	0	0	0	127	1.3e+03	0	0	0	254	0	31.7	0	0	0	2.09e+03	0	0	0	1.39e+03	0	0	1.55e+03	0	0	0	0	0	63.4	0	127	729	222	0	0	0	697	63.4	1.3e+03	729	0	634	95.1	1.05e+03	0	31.7	0	31.7	507	0	0	1.08e+03	476	0	190	0	1.46e+03	317	0	634	0	444	0	0	159	412	380	0	0	31.7	729	95.1	0	0	0	0	317	0	0	0	31.7	1.27e+03	0	31.7	0	95.1	1.33e+03	0	0	0	0	31.7	539	476	0	31.7	476	0	444	0	0	317	127	127	0	0	0	0	0	222	0	1.05e+03	0	0	63.4	0	0	1.2e+03	0	0	0	0	159	0	190	0	0	0	0	190	0	0	63.4	0	0	0	507	31.7	412	0	0	0	761	63.4	31.7	0	983	95.1	0	0	349	412	0	127	380	254	0	0	0	63.4	0	761	1.01e+03	666	0	63.4	0	349	697	0	31.7	31.7	476	0	0	0	1.43e+03	0	0	983	697	31.7	190	0	63.4	31.7	0	159	919	0	0	63.4	0	0	951	0	0	0	0	254	0	539	63.4	31.7	0	31.7	0	888	127	285	0	0	31.7	0	159	602	1.24e+03	95.1	380	0	507	0	380	0	0	0	0	0	0	0	951	0	0	0	127	1.14e+03	0	31.7	0	0	0	0	0	349	697	95.1	0	0	63.4	0	0	317	222	0	317	31.7	0	602	31.7	0	0	127	0	476	0	0	0	0	349	1.08e+03	0	31.7	0	0	317	95.1	31.7	0	507	0	0	0	159	285	0	571	0	476	0	0	63.4	349	31.7	63.4	31.7	285	0	31.7	0	31.7	0	380	0	31.7	0	31.7	0	0	697	31.7	1.01e+03	0	285	0	0	254	0	0	0	1.14e+03	0	0	0	0	0	666	0	0	0	31.7	0	539	0	285	0	222	159	0	254	0	539	0	0	1.2e+03	0	0	666	0	0	0	0	412	0	507	0	254	31.7	0	127	0	0	0	317	0	31.7	380	31.7	190	0	0	0	0	507	0	0	1.01e+03	0	1.46e+03	159	31.7	0	634	0	31.7	951	0	159	0	31.7	63.4	0	0	1.62e+03	0	31.7	0	222	63.4	380	0	444	0	0	0	0	602	0	0	0	1.14e+03	380	0	634	31.7	0	190	0	507	0	602	0	0	0	793	0	1.08e+03	0	31.7	222	254	254	0	0	0	0	539	190	285	31.7	0	0	0	0	0	0	1.2e+03	602	0	222	602	0	190	0	666	0	31.7	285	0	0	1.11e+03	919	0	0	0	0	0	0	317	0	317	0	63.4	159	0	127	0	159	0	0	0	0	0	0	0	31.7	222	856	0	0	159	666	0	634	476	0	285	0	0	0	31.7	0	0	0	0	0	0	824	602	0	0	507	0	63.4	222	95.1	285	1.68e+03	0	31.7	0	602	0	95.1	95.1	63.4	31.7	507	0	0	349	0	31.7	0	0	0	571	0	159	0	0	1.52e+03	159	285	0	0	0	0	0	159	349	0	1.05e+03	0	0	254	0	95.1	0	0	602	159	0	0	0	1.33e+03	0	0	0	0	222	0	31.7	1.17e+03	697	507	476	254	0	0	507	602	285	0	190	0	0	317	0	285	1.08e+03	444	0	0	0	0	222	63.4	222	0	0	317	476	0	127	0	0	0	507	856	0	0	0	0	761	31.7	0	0	317	0	0	634	0	285	0	0	0	159	349	222	0	476	0	31.7	0	349	0	0	95.1	0	31.7	444	888	0	31.7	571	31.7	0	0	729	0	31.7	63.4	31.7	31.7	0	0	0	571	127	0	602	222	0	0	0	0	0	0	0	0	634	0	697	0	95.1	0	0	0	951	0	349	0	254	0	190	0	888	0	0	0	1.05e+03	0	0	0	0	317	0	349	95.1	0	0	412	666	317	0	0	0	444	254	0	31.7	95.1	0	0	31.7	444	0	0	571	697	127	0	0	63.4	1.59e+03	0	0	0	222	285	0	0	0	31.7	1.27e+03	476	0	0	0	0	380	539	31.7	0	222	0	31.7	0	0	0	222	0	571	0	0	571	1.05e+03	0	0	0	159	0	31.7	0	0	0	63.4	0	63.4	0	919	0	1.3e+03	0	0	31.7	31.7	0	31.7	0	349	95.1	634	0	31.7	0	31.7	0	31.7	159	0	0	0	761	0	0	0	31.7	1.11e+03	0	0	0	0	0	1.46e+03	0	349	31.7	0	31.7	0	63.4	0	31.7	0	159	0	31.7	0	0	63.4	0	476	539	190	0	0	31.7	0	0	0	571	0	0	0	1.14e+03	1.33e+03	285	0	127	0	793	0	0	0	0	0	190	285	0	0	222	0	0	444	0	0	634	0	1.9e+03	0	0	31.7	63.4	63.4	1.27e+03	0	0	0	1.9e+03	0	31.7	380	0	31.7	666	127	539	0	0	0	793	0	95.1	0	761	0	0	0	0	0	824	1.08e+03	0	0	539	0	0	888	127	0	0	222	0	159	190	0	0	31.7	0	254	0	0	1.08e+03	222	0	0	983	31.7	412	0	95.1	380	95.1	31.7	285	0	0	0	0	0	63.4	856	0	127	0	0	317	0	63.4	159	0	31.7	0	0	31.7	31.7	0	1.08e+03	634	317	0	571	0	0	0	222	666	0	0	0	0	951	31.7	31.7	0	0	349	0	63.4	31.7	0	1.14e+03	0	1.14e+03	0	0	95.1	0	444	0	31.7	127	222	0	0	0	0	1.05e+03	0	222	0	190	31.7	0	0	444	222	0	0	761	31.7	476	31.7	0	0	0	0	0	31.7	95.1	0	412	0	856	412	0	0	0	190	222	0	31.7	0	856	31.7	0	0	0	0	31.7	0	0	0	507	31.7	0	95.1	412	0	190	0	285	0	476	0	31.7	476	0	0	0	349	0	0	0	761	0	0	0	95.1	0	95.1	412	63.4	0	159	0	254	0	31.7	0	222	0	0	222	0	951	380	0	0	476	31.7	0	222	634	0	0	1.49e+03	0	63.4	0	0	0	159	951	0	697	0	0	761	31.7	0	0	285	0	0	0	0	31.7	190	31.7	254	0	0	0	0	0	602	0	31.7	159	856	0	0	0	0	95.1	1.08e+03	0	127	31.7	95.1	697	0	0	634	0	63.4	0	63.4	1.3e+03	0	31.7	0	0	0	0	95.1	380	1.08e+03	0	222	63.4	0	63.4	380	0	0	0	349	0	0	0	571	0	254	63.4	159	127	2.57e+03	0	0	0	0	127	190	31.7	0	0	0	0	31.7	31.7	0	0	95.1	317	0	380	0	222	63.4	0	0	983	31.7	0	0	31.7	476	0	31.7	127	31.7	0	0	285	31.7	0	0	412	317	0	31.7	0	0	254	634	0	0	0	0	1.71e+03	285	0	127	0	0	0	0	0	31.7	31.7	1.05e+03	380	0	0	0	634	0	1.65e+03	0	31.7	0	63.4	0	0	31.7	0	254	0	0	793	0	0	31.7	0	190	0	95.1	0	159	0	63.4	1.27e+03	0	222	0	0	0	159	0	444	0	31.7	793	0	0	95.1	0	317	0	983	476	127	0	0	95.1	0	0	2.35e+03	0	0	0	0	0	0	31.7	0	254	349	31.7	31.7	0	0	0	63.4	127	31.7	0	0	856	697	63.4	0	0	0	444	0	0	412	0	349	0	127	0	0	0	0	0	571	127	31.7	0	0	0	476	1.27e+03	285	1.49e+03	127	0	0	0	31.7	0	254	919	0	1.33e+03	63.4	190	0	571	254	0	0	729	285	0	0	349	0	0	0	63.4	95.1	0	0	507	0	0	1.2e+03	0	0	0	412	761	0	0	0	31.7	0	0	0	31.7	31.7	0	63.4	222	476	0	254	0	0	31.7	983	0	0	285	0	0	539	761	444	0	285	0	0	190	63.4	0	571	0	63.4	0	539	0	31.7	729	602	0	1.01e+03	0	31.7	0	0	0	0	254	95.1	0	31.7	349	31.7	0	0	0	0	0	602	1.11e+03	159	31.7	0	0	349	0	0	1.11e+03	222	159	412	0	0	31.7	0	444	824	0	254	697	0	285	0	0	0	31.7	222	0	0	0	888	0	31.7	0	0	127	0	63.4	0	0	0	0	0	0	31.7	1.14e+03	63.4	63.4	285	0	856	31.7	0	476	0	159	0	1.14e+03	95.1	0	0	0	31.7	793	349	507	63.4	0	285	0	0	0	0	0	31.7	539	0	507	0	0	0	0	0	0	0	63.4	159	0	0	571	729	0	0	571	222	0	0	0	0	0	31.7	0	0	0	666	0	0	0	254	317	31.7	0	63.4	1.01e+03	0	476	0	0	0	697	0	0	31.7	0	31.7	0	31.7	31.7	0	31.7	31.7	1.01e+03	0	285	31.7	0	0	0	380	0	0	0	634	31.7	0	0	0	317	0	0	31.7	0	539	0	127	0	0	697	0	793	0	0	824	0	0	254	0	0	31.7	190	0	285	0	0	1.08e+03	317	0	0	0	0	0	0	0	0	0	0	666	0	317	0	444	824	0	0	0	0	0	285	793	0	0	0	0	127	0	412	0	729	0	0	0	127	0	0	0	0	0	0	0	0	0	95.1	0	31.7	0	0	95.1	0	0	0	31.7	31.7	0	824	0	0	444	0	0	0	0	0	0	0	856	1.17e+03	571	0	0	0	0	571	0	602	31.7	0	0	1.05e+03	0	0	0	0	0	63.4	1.33e+03	0	1.14e+03	0	285	0	31.7	31.7	507	0	0	0	0	0	0	0	951	0	31.7	254	0	0	0	0	349	31.7	0	0	317	0	0	31.7	0	0	127	0	31.7	0	31.7	1.08e+03	0	0	0	1.24e+03	0	0	0	127	0	507	0	0	0	0	0	0	190	0	159	31.7	159	0	0	0	0	95.1	0	0	571	0	31.7	0	31.7	951	63.4	0	317	0	0	0	95.1	0	0	0	0	0	254	31.7	0	444	0	0	0	0	285	0	95.1	0	254	127	0	0	31.7	31.7	0	0	0	0	0	159	0	602	0	95.1	127	31.7	222	63.4	95.1	159	31.7	63.4	0	31.7	0	0	697	31.7	0	317	0	31.7	31.7	31.7	0	222	0	0	127	888	0	0	254	0	0	0	0	127	476	0	0	0	0	95.1	127	0	0	0	571	0	729	0	95.1	31.7	0	0	0	317	0	349	63.4	0	0	127	761	0	0	824	634	0	983	127	0	31.7	0	317	0	31.7	31.7	0	31.7	31.7	0	0	0	63.4	127	0	222	31.7	0	0	31.7	31.7	0	159	0	0	0	0	824	0	0	0	0	285	602	507	0	0	127	0	1.14e+03	159	0	0	0	31.7	0	0	602	0	31.7	571	254	31.7	0	0	63.4	31.7	0	0	0	95.1	1.08e+03	0	0	1.08e+03	63.4	824	0	31.7	824	190	0	634	31.7	0	0	0	412	159	0	0	0	0	0	0	1.17e+03	31.7	0	0	95.1	190	729	63.4	983	31.7	317	0	0	0	0	95.1	0	0	0	0	0	95.1	95.1	127	63.4	0	0	0	476	254	0	0	380	0	0	476	412	95.1	31.7	0	0	444	0	0	0	222	285	0	0	31.7	602	63.4	0	0	0	0	0	0	0	0	0	0	0	31.7	444	31.7	824	507	0	31.7	0	31.7	63.4	127	0	0	0	571	63.4	507	0	63.4	0	476	0	0	539	63.4	0	1.01e+03	0	349	0	349	31.7	159	0	0	0	0	0	285	222	0	31.7	31.7	0	0	95.1	0	507	0	0	31.7	0	0	0	0	0	0	0	951	0	0	222	0	317	349	0	0	0	0	0	0	476	1.33e+03	254	602	0	127	31.7	0	507	95.1	0	476	0	0	507	0	0	0	285	222	0	0	824	349	0	222	0	444	0	159	0	31.7	285	0	31.7	31.7	95.1	317	761	0	31.7	31.7	0	380	63.4	127	0	285	31.7	31.7	0	285	63.4	0	0	0	0	63.4	856	412	0	0	0	0	190	31.7	0	254	0	0	1.62e+03	0	31.7	0	0	31.7	0	31.7	0	222	31.7	0	0	0	0	380	0	0	0	0	0	0	0	0	31.7	0	31.7	793	0	0	0	63.4	0	602	0	0	31.7	31.7	0	571	1.05e+03	0	31.7	0	222	0	0	190	0	0	127	317	0	31.7	0	31.7	0	63.4	0	127	127	127	444	0	317	31.7	63.4	571	0	63.4	31.7	824	190	95.1	0	0	0	190	254	0	0	0	63.4	951	0	0	539	63.4	0	159	31.7	0	0	380	222	0	539	697	31.7	444	0	95.1	0	0	285	0	0	0	95.1	0	31.7	0	0	254	0	0	63.4	31.7	222	285	0	317	0	0	0	0	254	0	31.7	0	634	31.7	0	159	31.7	0	0	412	31.7	602	31.7	0	0	0	127	0	0	0	95.1	31.7	95.1	31.7	0	380	63.4	0	380	0	0	95.1	31.7	0	95.1	0	0	0	222	412	380	95.1	0	127	190	0	31.7	0	222	0	31.7	0	254	0	888	0	0	0	31.7	63.4	0	0	31.7	0	0	31.7	95.1	0	0	1.52e+03	0	0	190	0	63.4	31.7	0	0	0	1.11e+03	0	697	380	349	31.7	0	0	0	0	31.7	0	1.2e+03	127	0	0	0	31.7	0	31.7	476	476	697	0	793	0	0	0	159	476	95.1	0	0	63.4	0	159	0	63.4	31.7	0	254	127	0	0	0	0	95.1	0	0	697	0	285	0	317	571	0	0	0	222	634	31.7	0	0	0	31.7	31.7	0	380	0	159	0	254	0	349	888	0	0	0	0	0	0	444	412	0	63.4	0	127	0	31.7	0	285	0	0	159	0	127	159	0	0	0	159	0	285	0	63.4	0	0	0	0	95.1	0	0	0	0	0	380	95.1	31.7	31.7	0	0	31.7	159	31.7	507	0	190	63.4	0	63.4	254	0	222	1.27e+03	0	127	539	0	0	412	0	127	0	0	95.1	0	159	0	222	0	159	0	0	951	0	0	0	0	254	761	0	31.7	31.7	0	0	0	0	0	1.55e+03	0	0	824	0	0	1.62e+03	63.4	0	63.4	127	317	0	1.3e+03	539	1.49e+03	0	0	0	0	602	0	0	0	0	476	0	31.7	95.1	0	0	0	95.1	0	0	412	63.4	0	380	0	0	31.7	0	0	1.17e+03	0	0	0	0	0	0	602	95.1	159	159	0	0	0	0	634	412	0	0	31.7	127	444	31.7	1.52e+03	0	0	349	63.4	0	31.7	0	317	0	539	127	159	190	0	0	919	729	31.7	0	0	31.7	0	0	444	0	412	0	0	95.1	0	349	0	0	63.4	31.7	0	190	476	0	31.7	285	0	0	0	444	0	0	63.4	919	0	0	0	0	0	31.7	1.78e+03	0	0	412	476	0	31.7	31.7	285	824	0	0	0	0	159	0	63.4	0	0	0	0	0	0	1.11e+03	0	0	793	0	31.7	317	380	0	222	0	0	0	159	254	190	0	0	0	1.01e+03	793	0	1.05e+03	190	0	31.7	31.7	697	824	0	0	0	0	222	0	0	0	0	0	0	0	95.1	1.05e+03	31.7	0	63.4	95.1	0	31.7	31.7	0	0	380	0	31.7	159	0	0	31.7	0	159	380	0	856	63.4	0	63.4	0	0	0	31.7	285	0	285	1.11e+03	0	539	412	0	0	380	0	0	95.1	95.1	0	888	0	254	95.1	63.4	0	0	63.4	666	127	0	0	159	0	0	63.4	0	0	254	0	95.1	1.08e+03	0	31.7	0	412	190	0	31.7	0	31.7	0	31.7	0	31.7	31.7	0	0	0	476	0	0	0	222	0	0	285	254	0	0	222	0	0	697	31.7	0	317	0	0	0	63.4	0	0	380	31.7	31.7	0	0	159	31.7	0	0	349	317	63.4	0	159	95.1	0	0	0	159	0	571	31.7	254	1.17e+03	0	349	31.7	0	0	507	190	0	349	507	0	0	0	0	0	63.4	0	0	0	0	0	0	0	0	1.01e+03	31.7	0	0	0	0	31.7	983	0	127	31.7	0	63.4	0	190	0	571	0	0	0	95.1	0	0	0	0	0	0	0	95.1	0	0	0	0	0	190	63.4	31.7	0	190	159	0	31.7	0	0	1.78e+03	0	63.4	0	127	0	31.7	0	0	0	0	0	824	0	63.4	0	1.27e+03	0	349	0	380	0	159	0	0	666	0	190	31.7	0	349	0	63.4	0	888	0	0	0	159	285	190	0	190	0	127	0	571	0	0	127	0	127	190	0	539	0	0	0	0	0	0	95.1	222	31.7	0	0	0	0	0	0	0	222	0	476	476	127	0	0	127	63.4	0	95.1	63.4	254	0	3.52e+03	0	0	95.1	0	31.7	444	0	0	0	0	190	634	0	254	0	0	0	0	0	0	0	285	0	0	0	0	0	63.4	31.7	0	0	0	634	0	0	159	285	159	31.7	0	0	317	412	0	31.7	127	222	0	0	0	0	31.7	0	729	0	0	0	0	31.7	222	31.7	0	0	349	0	602	0	0	0	31.7	1.01e+03	666	0	0	0	0	0	95.1	317	0	31.7	666	0	571	0	63.4	0	254	0	0	285	31.7	824	159	0	0	349	254	317	0	0	0	190	349	31.7	0	0	0	476	95.1	0	0	0	317	0	31.7	0	0	31.7	0	0	0	0	0	0	0	95.1	0	31.7	0	31.7	0	222	0	0	0	0	0	0	317	222	2.16e+03	63.4	0	190	444	159	0	0	31.7	63.4	0	856	0	0	31.7	31.7	31.7	0	412	0	0	0	31.7	697	0	0	0	0	0	0	0	634	0	0	0	0	95.1	0	1.87e+03	0	95.1	0	0	31.7	0	0	0	127	31.7	0	31.7	0	159	349	0	919	0	0	222	0	0	31.7	159	0	31.7	0	0	0	0	0	0	190	666	0	1.43e+03	0	0	31.7	1.08e+03	0	285	254	222	0	63.4	0	761	63.4	0	95.1	0	380	0	602	222	95.1	0	0	0	0	127	0	285	159	0	380	95.1	0	0	412	0	31.7	0	0	0	0	0	0	0	222	0	0	1.01e+03	1.33e+03	0	0	539	0	95.1	0	0	0	254	666	0	127	0	31.7	63.4	697	0	31.7	31.7	0	729	0	0	31.7	412	317	0	0	0	31.7	317	31.7	444	0	95.1	0	0	0	31.7	127	159	0	285	507	159	317	0	31.7	254	0	0	0	31.7	31.7	602	1.05e+03	0	0	634	0	0	127	0	349	31.7	31.7	31.7	0	95.1	666	0	31.7	0	0	63.4	602	285	0	31.7	571	0	31.7	0	0	0	0	222	0	0	571	31.7	285	63.4	0	0	95.1	0	0	0	31.7	602	63.4	0	0	0	0	31.7	63.4	0	1.08e+03	0	0	0	761	31.7	0	0	0	0	0	0	31.7	380	63.4	0	222	0	0	0	0	63.4	0	159	0	0	0	0	31.7	63.4	95.1	0	0	0	190	0	602	317	159	31.7	31.7	0	0	0	0	0	0	0	0	571	95.1	0	317	31.7	0	31.7	412	254	0	507	0	0	31.7	159	0	0	95.1	0	190	0	0	222	0	0	824	0	0	63.4	0	0	0	0	919	222	0	349	1.17e+03	190	31.7	0	412	539	349	0	0	571	31.7	127	1.11e+03	0	0	602	0	0	190	0	0	0	0	349	0	0	0	95.1	0	0	190	0	159	1.2e+03	0	0	63.4	0	222	31.7	0	571	0	0	0	0	0	0	0	412	0	0	0	159	476	0	0	0	95.1	0	0	127	0	190	0	0	95.1	0	0	0	0	1.05e+03	254	0	1.24e+03	0	1.05e+03	1.74e+03	31.7	0	159	0	31.7	0	0	0	0	0	31.7	412	0	0	0	0	0	0	412	285	0	0	0	0	63.4	0	0	31.7	31.7	0	0	729	0	31.7	0	0	0	0	0	0	31.7	285	127	0	0	0	31.7	0	0	0	412	0	0	919	0	951	31.7	412	0	0	0	0	1.01e+03	0	31.7	0	0	666	0	0	507	0	0	0	1.3e+03	412	0	222	159	0	0	0	0	0	31.7	0	1.08e+03	0	0	0	412	0	31.7	31.7	0	0	0	761	0	0	127	0	0	95.1	31.7	0	0	127	0	31.7	476	856	0	0	0	63.4	0	0	95.1	0	0	0	254	349	0	285	0	95.1	0	0	222	0	0	507	0	0	0	0	0	761	0	0	0	31.7	0	0	0	159	0	0	0	190	0	0	127	444	0	0	0	159	0	0	0	0	0	95.1	0	1.33e+03	349	63.4	0	31.7	0	0	0	0	0	0	0	95.1	0	31.7	0	0	1.01e+03	254	0	0	31.7	0	0	0	0	0	0	349	0	63.4	0	95.1	0	95.1	222	0	0	31.7	1.11e+03	380	0	159	0	285	0	190	0	254	0	476	0	95.1	571	0	31.7	0	0	254	31.7	0	0	380	0	254	0	0	0	31.7	0	31.7	63.4	729	0	31.7	0	127	0	0	31.7	476	380	0	0	0	0	127	63.4	31.7	476	888	222	95.1	0	0	0	190	349	0	0	412	31.7	0	0	0	0	380	0	0	0	0	0	222	159	0	0	0	31.7	31.7	983	31.7	412	31.7	0	31.7	0	31.7	63.4	0	0	0	0	0	0	31.7	63.4	634	761	1.05e+03	0	0	0	222	285	0	0	0	222	0	349	0	31.7	0	0	95.1	0	0	317	444	888	0	1.59e+03	0	95.1	0	63.4	0	0	95.1	0	0	0	0	1.36e+03	380	0	95.1	0	0	0	634	0	31.7	761	0	0	0	1.17e+03	0	95.1	0	190	95.1	0	0	1.01e+03	95.1	0	0	0	0	0	95.1	0	254	0	0	0	0	159	0	602	95.1	190	0	31.7	0	0	222	254	507	0	31.7	0	31.7	0	31.7	1.52e+03	31.7	0	539	0	0	0	0	0	0	31.7	1.24e+03	127	0	95.1	0	31.7	0	0	0	824	0	412	63.4	127	254	0	0	31.7	0	222	31.7	31.7	666	31.7	31.7	0	0	0	0	0	0	0	63.4	31.7	0	0	0	539	0	0	0	0	31.7	0	31.7	476	0	0	159	159	0	63.4	0	0	0	0	63.4	31.7	0	1.05e+03	0	222	0	0	0	0	0	1.93e+03	0	0	0	0	95.1	0	0	63.4	729	31.7	0	31.7	0	317	0	349	0	0	0	0	0	0	31.7	0	31.7	31.7	0	0	0	0	31.7	95.1	0	0	0	0	63.4	0	95.1	729	0	0	0	0	317	0	0	0	0	285	0	0	285	951	254	0	0	0	31.7	31.7	0	222	0	0	634	0	0	0	0	476	0	63.4	0	31.7	63.4	0	349	0	539	539	0	63.4	0	0	63.4	0	31.7	0	0	159	0	0	0	602	0	0	0	0	412	539	31.7	0	1.2e+03	0	0	0	0	0	0	0	31.7	0	190	0	0	0	0	0	0	0	666	127	0	254	0	539	0	824	0	0	602	0	0	0	571	0	380	0	95.1	0	31.7	0	444	666	0	0	222	0	0	0	0	0	190	380	0	0	63.4	0	222	63.4	951	0	380	0	0	127	0	0	0	0	95.1	0	729	0	0	190	0	0	127	31.7	0	0	0	0	127	159	0	983	0	31.7	0	0	159	0	0	0	0	63.4	824	0	31.7	0	190	0	0	285	0	476	0	0	63.4	31.7	0	1.2e+03	190	0	0	0	31.7	0	0	0	761	0	31.7	0	0	0	539	1.17e+03	0	444	349	63.4	127	476	0	31.7	0	0	0	31.7	0	0	824	0	0	0	0	0	63.4	0	0	95.1	697	0	0	0	0	254	0	159	0	0	31.7	254	0	317	0	95.1	0	0	31.7	0	0	127	31.7	127	0	0	0	31.7	31.7	63.4	349	0	0	0	0	31.7	349	0	0	95.1	31.7	0	0	0	0	0	0	0	0	254	159	0	0	0	0	0	0	0	31.7	507	0	0	380	0	0	0	444	0	0	0	0	0	0	0	159	31.7	0	666	31.7	0	0	0	31.7	159	539	285	190	63.4	0	0	0	634	0	697	31.7	0	127	63.4	0	31.7	0	0	0	190	0	0	0	476	0	0	159	0	444	0	0	0	0	0	0	0	444	31.7	0	95.1	0	222	0	31.7	0	0	0	0	127	0	190	0	0	888	0	0	0	0	0	285	0	0	0	159	0	571	127	0	95.1	0	539	285	539	0	1.24e+03	0	0	0	444	0	0	31.7	0	349	317	0	31.7	0	0	349	793	31.7	0	63.4	0	0	0	0	0	0	31.7	0	412	476	1.05e+03	0	824	31.7	0	0	0	0	0	602	63.4	63.4	0	602	0	0	95.1	95.1	0	0	31.7	0	31.7	63.4	222	0	0	0	317	0	0	0	31.7	0	63.4	983	0	31.7	31.7	0	0	0	349	0	0	31.7	95.1	1.05e+03	0	0	0	0	0	31.7	0	0	0	0	0	0	0	0	63.4	380	0	0	0	0	0	0	31.7	349	666	634	697	0	31.7	0	0	0	0	0	0	254	159	0	729	63.4	0	0	0	507	127	0	254	0	0	761	0	95.1	0	0	0	0	412	0	31.7	0	0	0	190	349	0	63.4	0	0	0	0	507	0	0	0	444	222	0	0	285	0	0	1.3e+03	222	159	31.7	0	0	0	0	0	0	0	0	0	0	0	1.62e+03	159	0	0	0	0	31.7	222	0	0	0	31.7	0	0	0	31.7	0	31.7	63.4	222	63.4	31.7	0	349	856	0	0	0	0	31.7	0	349	63.4	159	0	0	0	1.71e+03	0	0	190	0	31.7	127	0	0	31.7	0	0	0	380	0	919	0	0	63.4	444	0	0	31.7	0	0	0	0	380	0	0	0	0	0	31.7	0	0	31.7	63.4	0	0	31.7	0	0	31.7	190	0	0	0	95.1	63.4	507	0	190	0	1.24e+03	0	0	0	0	476	507	31.7	31.7	0	0	0	0	0	0	0	0	0	0	0	0	0	317	761	0	0	0	0	0	0	190	0	539	0	63.4	856	697	0	0	0	0	190	0	0	0	0	0	63.4	0	0	254	0	0	63.4	412	0	571	95.1	0	0	0	127	254	0	0	0	254	0	0	0	0	0	539	0	95.1	63.4	0	254	0	0	0	0	31.7	254	31.7	0	190	63.4	0	0	0	0	0	0	0	1.11e+03	31.7	0	95.1	0	0	285	412	0	0	0	0	31.7	254	317	0	0	0	31.7	0	0	31.7	0	222	31.7	0	0	0	0	0	0	0	31.7	127	0	0	0	761	31.7	0	0	0	0	0	0	0	222	0	0	31.7	31.7	0	0	0	31.7	793	0	0	0	0	0	0	95.1	0	444	0	0	0	95.1	317	31.7	0	476	63.4	571	285	0	0	0	31.7	0	0	0	0	0	602	0	0	127	31.7	0	0	0	1.05e+03	0	0	0	31.7	0	0	0	0	0	127	31.7	0	0	0	31.7	63.4	0	0	888	412	0	95.1	0	317	0	0	0	127	190	0	0	507	0	0	0	31.7	31.7	0	0	0	0	0	0	0	159	31.7	0	31.7	0	31.7	31.7	31.7	0	31.7	571	0	31.7	0	0	190	0	0	31.7	0	0	0	0	697	0	0	0	222	63.4	0	63.4	0	31.7	0	317	0	95.1	0	0	222	0	159	0	412	0	0	856	0	0	31.7	0	0	0	31.7	63.4	95.1	0	0	0	0	793	31.7	0	349	0	888	0	0	0	0	0	285	317	31.7	0	0	0	95.1	602	0	0	539	127	0	1.11e+03	412	0	0	0	0	0	0	0	31.7	0	0	31.7	444	0	0	0	31.7	0	0	127	0	0	0	0	317	0	0	0	254	31.7	0	31.7	0	0	0	95.1	0	0	0	0	0	0	31.7	0	634	0	0	0	0	0	0	0	0	63.4	0	0	127	0	0	190	0	0	0	0	254	0	0	31.7	0	95.1	127	0	0	0	0	0	95.1	0	31.7	412	0	1.24e+03	95.1	0	31.7	0	0	444	0	0	349	31.7	0	31.7	0	0	0	0	0	95.1	0	0	0	0	0	0	0	412	0	254	0	0	0	0	0	0	0	95.1	0	0	0	0	856	0	0	190	63.4	285	0	254	412	0	31.7	0	0	0	0	0	0	222	127	254	0	127	0	0	0	31.7	222	0	0	0	190	0	0	0	0	31.7	0	31.7	0	0	0	634	0	0	0	31.7	0	444	0	0	888	0	63.4	0	0	0	190	349	0	0	0	0	63.4	0	190	0	0	95.1	0	190	63.4	0	31.7	0	222	254	31.7	888	0	159	190	0	0	0	0	0	0	63.4	31.7	793	0	317	0	0	0	0	0	0	539	0	63.4	0	0	31.7	349	127	0	63.4	0	1.01e+03	0	0	0	0	0	0	444	0	0	0	0	919	0	95.1	0	127	412	0	0	856	0	0	0	0	1.01e+03	31.7	0	0	0	317	0	190	1.55e+03	0	0	0	349	0	0	0	0	159	0	0	0	127	0	0	0	0	0	0	0	0	0	0	95.1	63.4	317	0	0	0	0	0	1.49e+03	0	0	0	507	31.7	31.7	0	0	0	190	0	0	0	0	0	31.7	285	602	0	0	190	0	0	0	0	0	0	1.81e+03	0	0	0	0	31.7	0	63.4	0	159	0	0	0	222	602	0	159	31.7	0	0	0	0	0	127	0	919	0	159	507	0	0	190	0	0	63.4	0	0	63.4	190	63.4	0	31.7	63.4	0	476	0	0	159	0	127	0	0	1.24e+03	95.1	0	0	95.1	0	127	0	95.1	0	31.7	0	127	190	0	412	0	0	0	0	0	0	0	31.7	0	761	31.7	0	127	0	63.4	0	412	0	0	0	159	0	63.4	539	0	0	0	63.4	0	0	0	190	0	0	0	0	31.7	0	0	0	31.7	31.7	31.7	507	31.7	0	222	1.17e+03	0	0	0	159	0	31.7	0	0	0	0	1.84e+03	0	0	0	0	0	0	0	159	0	0	0	127	507	63.4	127	0	0	0	127	983	63.4	63.4	0	63.4	0	0	0	0	0	0	476	0	0	0	0	190	0	127	0	31.7	0	412	729	0	0	0	0	190	0	0	0	0	0	0	0	190	127	31.7	0	761	0	0	0	0	0	0	0	0	0	31.7	0	0	31.7	0	0	0	0	0	0	0	0	0	31.7	254	0	31.7	0	0	0	0	190	0	0	0	222	0	0	63.4	0	0	190	0	0	0	0	412	380	63.4	95.1	0	0	0	0	0	0	0	0	602	0	349	31.7	0	0	0	190	0	254	0	0	0	0	0	0	0	0	254	0	31.7	31.7	0	127	0	31.7	0	0	0	31.7	0	0	31.7	0	0	571	444	1.05e+03	0	0	0	0	0	0	634	0	0	476	0	317	0	31.7	95.1	0	1.46e+03	0	0	0	0	0	0	0	95.1	0	222	0	0	0	0	0	254	0	254	0	0	793	0	761	0	0	31.7	0	0	0	349	0	0	31.7	0	31.7	0	31.7	0	0	0	222	0	0	0	0	0	0	0	1.14e+03	317	0	63.4	0	31.7	31.7	63.4	31.7	0	63.4	0	0	0	127	0	0	0	0	0	0	31.7	31.7	0	222	31.7	0	0	729	0	95.1	254	0	0	0	159	0	31.7	0	0	0	0	0	0	159	127	0	285	0	412	0	444	95.1	0	95.1	0	0	0	0	285	0	0	0	0	31.7	0	0	539	0	0	0	0	63.4	31.7	0	0	127	0	285	127	0	0	31.7	31.7	0	0	0	0	127	31.7	0	159	285	0	0	0	63.4	0	0	63.4	0	31.7	0	0	0	31.7	0	380	0	1.01e+03	0	159	0	0	0	95.1	31.7	0	0	0	190	634
COAD_tumor	0	1.29e+03	0	747	161	182	0	0	666	0	0	40.4	0	40.4	0	0	202	161	0	242	0	908	0	0	323	0	0	0	727	0	20.2	40.4	20.2	0	0	0	0	828	1.96e+03	0	0	0	0	424	0	0	0	20.2	888	0	0	1.53e+03	0	0	0	0	20.2	0	888	121	20.2	2.18e+03	0	545	444	0	40.4	666	0	101	0	0	141	0	0	60.6	0	0	202	80.7	141	20.2	141	20.2	242	0	60.6	0	787	0	787	888	40.4	0	1.41e+03	121	747	60.6	0	384	0	464	565	222	0	0	0	0	0	0	1.68e+03	0	20.2	0	1.05e+03	0	0	0	505	0	0	888	0	0	0	0	0	80.7	40.4	60.6	0	0	606	0	0	20.2	343	1.05e+03	0	0	0	0	80.7	0	0	767	0	989	0	0	101	0	0	848	626	60.6	20.2	1.15e+03	0	0	828	0	0	929	0	0	2.28e+03	606	1.13e+03	0	0	0	0	0	0	0	2.22e+03	40.4	969	0	262	0	0	666	0	0	0	262	121	747	747	0	0	0	0	2.44e+03	0	0	1.17e+03	0	0	484	0	0	0	1.47e+03	2.32e+03	0	0	0	706	222	0	20.2	1.82e+03	0	0	20.2	1.21e+03	767	0	606	1.47e+03	121	0	565	0	929	0	0	0	0	0	0	0	747	0	525	1.21e+03	0	0	0	525	121	0	242	0	929	1.23e+03	1.35e+03	20.2	0	20.2	0	1.07e+03	0	0	0	323	888	0	0	0	323	20.2	404	0	0	0	0	828	20.2	141	121	606	0	20.2	141	101	0	0	0	1.05e+03	0	706	0	40.4	0	0	848	0	484	0	384	40.4	0	20.2	363	727	0	0	20.2	0	0	20.2	20.2	1.07e+03	0	20.2	1.05e+03	1.09e+03	0	303	0	0	20.2	424	646	0	0	40.4	323	0	0	0	0	0	0	0	323	121	0	0	969	0	141	0	0	0	0	60.6	0	0	40.4	0	0	343	0	686	0	20.2	0	0	1.03e+03	182	0	0	0	303	424	0	0	121	0	404	0	747	0	0	606	1.23e+03	20.2	20.2	0	0	0	1.31e+03	141	0	141	0	0	0	20.2	20.2	0	384	0	0	0	585	40.4	1.55e+03	60.6	1.09e+03	0	0	60.6	121	0	0	0	0	464	848	0	0	0	0	101	0	0	242	141	0	323	0	0	0	101	0	0	0	0	0	0	525	0	0	0	0	0	0	1.43e+03	40.4	121	0	0	0	60.6	1.57e+03	0	0	0	0	0	1.68e+03	0	101	0	0	1.43e+03	0	0	0	0	0	20.2	0	0	121	20.2	2.04e+03	0	0	343	0	1.53e+03	0	20.2	0	20.2	0	0	101	0	908	222	0	0	0	20.2	0	0	0	0	343	0	666	20.2	323	0	1.13e+03	1.72e+03	0	1.33e+03	0	323	0	706	0	848	0	0	0	0	0	0	20.2	0	706	0	444	0	606	0	0	20.2	141	0	0	0	0	0	0	1.03e+03	404	0	0	1.53e+03	0	0	0	0	343	444	0	585	0	262	0	161	101	182	0	20.2	161	20.2	0	40.4	0	80.7	0	606	0	20.2	202	848	0	80.7	303	0	0	0	666	0	0	60.6	0	0	1.45e+03	0	20.2	545	343	0	0	0	0	1.59e+03	0	686	303	0	0	0	0	80.7	0	0	182	0	0	80.7	0	283	161	0	505	2.04e+03	0	0	0	545	20.2	646	0	0	0	0	404	0	0	0	0	545	0	0	0	646	0	80.7	101	40.4	706	0	20.2	0	0	0	3.98e+03	0	0	363	0	505	0	0	0	20.2	20.2	0	20.2	565	20.2	0	0	1.72e+03	0	525	0	161	727	0	1.53e+03	0	0	101	0	0	444	0	0	303	0	464	343	20.2	40.4	606	606	0	0	0	0	0	0	0	0	0	0	20.2	0	0	0	686	202	121	424	0	0	0	0	20.2	0	0	0	525	0	343	0	424	0	404	0	0	80.7	0	0	0	40.4	60.6	0	0	0	0	121	0	0	0	121	20.2	606	0	0	283	20.2	0	0	444	0	0	0	0	0	0	0	262	20.2	0	343	848	545	0	0	0	20.2	303	0	0	40.4	0	1.9e+03	0	20.2	40.4	242	1.11e+03	1.31e+03	161	0	0	0	0	0	0	0	606	20.2	101	0	0	0	444	0	0	0	121	0	141	0	182	0	0	0	0	262	0	20.2	0	40.4	0	20.2	807	343	20.2	0	0	0	20.2	706	0	747	0	343	0	182	0	686	686	0	0	40.4	0	464	0	0	0	0	606	80.7	0	606	0	40.4	0	161	20.2	0	0	0	0	2.06e+03	0	0	0	1.17e+03	80.7	0	0	0	1.96e+03	0	0	626	424	0	0	0	0	0	0	1.55e+03	0	0	545	0	0	0	545	0	20.2	0	727	0	0	141	20.2	1.01e+03	0	0	242	0	384	0	0	40.4	0	1.72e+03	0	0	0	0	626	80.7	0	384	40.4	767	0	0	20.2	0	0	404	404	0	0	0	141	20.2	20.2	20.2	40.4	0	0	0	20.2	0	0	0	0	0	686	0	0	2.32e+03	0	0	0	0	363	0	0	0	464	80.7	0	0	101	20.2	0	121	20.2	0	20.2	0	0	121	0	0	40.4	0	0	20.2	0	0	121	0	0	1.76e+03	1.33e+03	0	606	20.2	0	0	404	182	0	20.2	0	0	767	0	0	949	0	444	20.2	0	0	20.2	80.7	868	1.45e+03	0	0	747	0	0	0	0	0	424	545	0	40.4	0	303	242	0	464	0	20.2	262	40.4	182	0	343	0	0	40.4	40.4	0	384	1.23e+03	20.2	262	0	828	0	1.43e+03	0	424	20.2	60.6	0	121	0	949	0	60.6	807	60.6	0	40.4	283	0	0	0	40.4	343	40.4	20.2	0	0	0	0	404	0	0	0	908	101	0	0	0	101	0	60.6	343	161	0	585	1.19e+03	0	0	262	20.2	0	0	40.4	0	0	0	262	1.45e+03	80.7	0	0	0	1.05e+03	0	121	1.82e+03	606	0	0	0	0	0	0	706	2.32e+03	464	0	0	40.4	585	0	242	0	0	787	20.2	101	0	404	40.4	0	0	283	262	141	202	60.6	0	0	141	0	323	0	0	0	0	545	242	0	444	0	0	20.2	20.2	0	0	80.7	1.11e+03	0	2.02e+03	283	0	0	0	0	0	888	80.7	545	0	20.2	404	0	0	363	0	20.2	80.7	0	505	0	0	0	0	686	20.2	242	0	0	0	3.53e+03	0	0	4.02e+03	0	0	606	80.7	0	40.4	3.03e+03	0	0	0	262	0	0	222	0	949	0	141	0	0	0	20.2	908	0	0	0	60.6	0	807	0	0	283	0	80.7	202	0	0	0	1.13e+03	0	706	20.2	20.2	0	646	0	0	202	141	0	0	0	20.2	343	1.19e+03	0	0	0	60.6	0	767	0	20.2	0	0	0	222	888	1.37e+03	0	0	2.3e+03	384	464	444	343	0	0	60.6	60.6	0	0	121	0	0	0	283	0	767	0	0	40.4	0	727	20.2	0	323	0	505	182	0	444	0	20.2	40.4	0	848	0	0	2e+03	424	384	0	20.2	747	20.2	565	444	343	0	0	686	0	20.2	80.7	20.2	20.2	20.2	0	20.2	40.4	0	0	80.7	161	0	384	60.6	0	0	0	60.6	0	1.09e+03	0	0	0	80.7	40.4	0	0	0	20.2	0	0	0	0	0	0	424	0	20.2	1.07e+03	101	1.53e+03	0	0	505	0	0	0	0	80.7	0	121	242	0	202	0	384	0	0	0	0	161	80.7	0	20.2	0	646	404	0	0	20.2	242	1.8e+03	0	0	0	40.4	60.6	1.11e+03	0	0	0	0	626	464	787	20.2	0	464	20.2	202	0	182	606	0	0	20.2	1.11e+03	0	1.43e+03	565	0	0	0	0	868	20.2	0	202	727	20.2	20.2	0	0	0	0	121	20.2	20.2	1.07e+03	0	20.2	1.13e+03	0	20.2	20.2	101	0	303	0	0	1.51e+03	0	0	0	40.4	60.6	828	0	525	20.2	303	0	0	20.2	343	0	0	40.4	0	20.2	0	384	0	0	0	868	0	0	141	60.6	182	0	0	0	505	80.7	0	0	0	1.21e+03	161	0	0	0	0	80.7	121	0	0	464	1.35e+03	0	40.4	0	141	0	0	20.2	0	0	0	1.7e+03	121	20.2	80.7	20.2	0	40.4	0	0	40.4	0	0	0	20.2	0	0	0	141	0	20.2	0	0	40.4	0	0	1.82e+03	0	0	20.2	0	0	0	40.4	0	0	0	60.6	60.6	0	0	1.11e+03	40.4	0	0	0	121	666	0	20.2	0	202	0	0	0	868	0	0	0	0	262	0	0	363	80.7	0	0	0	0	0	0	828	40.4	20.2	0	0	0	848	0	121	0	121	0	80.7	0	363	0	0	848	0	0	0	0	80.7	0	0	545	706	0	20.2	0	0	0	606	0	141	161	0	464	1.11e+03	80.7	60.6	141	0	0	0	505	404	1.13e+03	0	0	0	20.2	182	1.05e+03	505	40.4	20.2	0	262	0	0	0	0	0	0	0	20.2	0	1.11e+03	323	0	20.2	0	1.13e+03	40.4	0	0	20.2	0	0	0	101	20.2	20.2	60.6	20.2	0	20.2	20.2	40.4	40.4	0	121	0	0	283	121	0	0	0	0	40.4	80.7	0	0	0	1.47e+03	0	0	0	0	0	545	40.4	0	0	0	0	0	0	303	0	0	727	0	1.09e+03	0	0	0	222	141	0	0	80.7	0	0	0	0	0	323	20.2	60.6	40.4	40.4	80.7	0	0	40.4	1.17e+03	0	0	0	0	60.6	0	0	20.2	828	0	0	40.4	0	0	787	0	0	0	0	0	202	0	545	20.2	0	121	0	404	0	525	0	0	1.53e+03	262	0	505	20.2	40.4	0	0	20.2	0	242	0	222	0	0	20.2	0	0	0	101	60.6	0	787	20.2	404	0	0	343	20.2	1.33e+03	0	0	161	0	1.74e+03	121	0	0	626	0	0	949	0	20.2	0	80.7	80.7	121	0	1.29e+03	0	0	0	505	0	0	0	60.6	0	0	20.2	0	0	40.4	20.2	0	0	343	0	585	0	0	202	0	101	0	464	0	0	0	585	141	1.21e+03	0	0	343	0	807	0	0	101	20.2	989	0	0	303	20.2	0	0	0	0	0	727	545	0	182	40.4	0	0	0	262	0	80.7	161	40.4	40.4	767	0	0	0	0	0	40.4	303	343	0	0	0	0	464	0	20.2	0	242	0	1.49e+03	0	0	0	0	20.2	0	60.6	161	0	0	0	0	0	141	343	20.2	20.2	0	0	0	60.6	60.6	0	0	0	20.2	0	303	182	0	0	121	0	0	262	182	60.6	121	0	0	0	949	0	0	0	0	262	686	20.2	0	0	0	20.2	0	444	0	585	0	121	0	161	0	1.39e+03	80.7	0	0	0	0	40.4	161	121	0	484	0	0	0	0	1.45e+03	626	0	0	0	20.2	0	0	1.23e+03	0	0	0	0	161	0	0	0	1.25e+03	20.2	525	424	0	0	0	727	80.7	20.2	182	0	0	404	0	242	787	747	0	0	0	20.2	222	0	202	0	0	0	787	0	343	0	0	0	101	444	0	0	0	0	464	202	0	0	0	0	20.2	404	0	0	0	0	80.7	0	0	283	0	505	0	0	0	0	0	0	585	0	0	0	40.4	222	0	807	20.2	0	0	121	0	20.2	0	0	0	0	0	0	384	0	0	0	242	0	0	0	0	0	0	0	20.2	747	0	525	0	0	0	0	20.2	888	222	202	60.6	20.2	0	262	0	444	0	0	0	2.38e+03	0	323	0	444	303	0	0	444	0	20.2	182	1.09e+03	0	0	0	222	0	20.2	0	0	182	222	60.6	80.7	20.2	0	0	0	484	0	0	0	202	484	0	0	0	363	0	0	20.2	0	0	0	222	0	20.2	424	0	0	464	1.23e+03	0	0	0	1.55e+03	60.6	0	101	323	20.2	404	20.2	0	727	0	0	0	0	161	0	444	0	0	343	0	0	505	0	1.11e+03	0	1.11e+03	0	0	0	20.2	0	20.2	323	182	202	262	20.2	464	0	121	0	242	384	40.4	0	40.4	444	0	0	20.2	80.7	2.5e+03	0	182	0	0	0	2.6e+03	0	787	20.2	0	60.6	283	101	0	0	0	0	20.2	161	0	0	0	0	20.2	384	0	0	20.2	1.17e+03	0	0	0	363	0	0	0	484	807	384	0	0	80.7	828	0	80.7	0	0	0	363	908	0	0	40.4	0	0	626	0	0	80.7	0	1.31e+03	0	20.2	20.2	20.2	202	585	0	0	0	1.15e+03	0	0	1.27e+03	0	0	363	0	80.7	0	20.2	0	888	0	0	0	40.4	40.4	0	0	0	0	101	101	0	0	0	0	0	2.18e+03	0	40.4	20.2	60.6	0	1.86e+03	222	0	0	0	0	0	0	545	1.27e+03	80.7	0	0	283	20.2	646	0	404	565	20.2	0	242	20.2	0	0	0	0	484	727	0	404	0	0	262	20.2	384	20.2	0	0	0	0	20.2	40.4	0	929	626	0	0	60.6	20.2	0	363	0	0	0	0	0	0	1.41e+03	60.6	0	0	0	384	20.2	0	0	20.2	1.11e+03	0	606	0	0	0	0	565	0	323	283	262	0	0	0	20.2	1.23e+03	0	60.6	0	161	60.6	0	0	363	1.01e+03	0	0	727	0	60.6	141	0	0	0	0	0	0	0	0	323	0	80.7	363	0	0	0	222	101	20.2	0	0	908	0	0	0	384	0	0	0	0	0	1.49e+03	0	0	202	464	0	868	0	60.6	0	606	40.4	0	565	0	20.2	0	363	0	0	0	565	0	0	0	80.7	0	20.2	404	0	0	464	0	101	0	222	0	262	0	0	202	0	20.2	20.2	283	0	444	0	0	0	303	0	0	323	0	0	0	0	0	101	60.6	0	646	0	0	1.78e+03	0	0	262	1.13e+03	222	20.2	0	0	20.2	444	80.7	444	0	0	0	0	40.4	0	0	0	747	565	0	0	0	0	0	323	0	20.2	0	0	262	0	0	1.07e+03	60.6	20.2	0	343	1.03e+03	0	0	0	60.6	0	0	384	101	525	0	20.2	0	0	0	20.2	0	0	0	545	0	0	0	141	0	20.2	0	505	40.4	60.6	0	0	0	20.2	0	1.09e+03	0	0	0	0	0	141	0	0	0	384	262	0	0	20.2	20.2	1.09e+03	0	0	1.07e+03	0	0	0	0	525	0	0	222	0	101	0	565	0	0	0	464	343	60.6	40.4	0	0	0	0	0	80.7	0	20.2	1.31e+03	101	0	20.2	0	0	0	0	0	0	0	949	0	0	0	0	1.03e+03	0	121	20.2	0	20.2	0	0	0	0	60.6	565	0	0	404	0	0	182	0	404	0	0	0	121	0	101	484	101	363	0	0	40.4	363	0	262	0	0	848	0	0	0	20.2	0	0	646	20.2	20.2	0	20.2	20.2	0	0	262	0	0	0	40.4	0	0	161	0	20.2	242	1.05e+03	0	0	0	0	40.4	20.2	20.2	0	283	0	323	0	0	0	424	242	40.4	0	202	0	787	20.2	80.7	0	0	0	20.2	0	303	20.2	60.6	20.2	101	0	303	404	60.6	565	0	0	242	908	0	0	0	0	0	1.07e+03	0	384	0	0	0	0	0	969	0	0	20.2	40.4	0	40.4	0	0	0	0	0	404	60.6	20.2	1.37e+03	0	20.2	0	60.6	40.4	0	40.4	40.4	242	0	0	0	363	60.6	0	0	0	0	0	20.2	0	0	0	484	0	20.2	0	0	0	161	161	343	0	20.2	40.4	40.4	40.4	161	0	0	0	40.4	0	202	0	0	363	0	20.2	848	20.2	0	20.2	20.2	0	0	222	182	0	40.4	0	60.6	0	20.2	0	0	20.2	0	969	0	0	0	0	20.2	0	0	1.25e+03	303	40.4	464	20.2	0	0	0	60.6	727	363	202	0	0	343	0	0	0	0	404	0	0	0	2.3e+03	0	0	0	20.2	161	0	525	0	0	80.7	0	0	0	0	807	0	0	20.2	222	0	222	20.2	0	0	101	0	1.13e+03	121	0	0	0	20.2	303	949	80.7	283	20.2	141	0	0	20.2	0	0	121	0	0	303	20.2	0	20.2	20.2	0	0	0	0	141	0	0	80.7	262	0	20.2	1.96e+03	585	0	0	40.4	0	0	161	0	0	80.7	706	20.2	0	0	0	343	0	0	0	121	0	40.4	0	0	0	706	60.6	0	40.4	0	0	0	20.2	0	0	0	0	1.21e+03	0	0	0	0	0	0	303	0	0	0	80.7	0	0	0	20.2	262	0	40.4	20.2	0	444	0	121	0	40.4	848	0	40.4	0	0	505	222	0	141	0	0	848	182	0	283	0	0	1.78e+03	0	0	0	0	0	20.2	0	565	0	0	40.4	60.6	0	323	0	0	807	20.2	0	40.4	0	0	101	908	0	121	0	20.2	161	0	80.7	0	868	0	384	262	40.4	0	0	0	0	0	0	0	0	0	121	0	20.2	0	141	343	80.7	0	0	585	0	60.6	0	20.2	0	384	0	0	40.4	121	0	0	141	545	585	80.7	20.2	60.6	0	0	949	0	384	0	0	0	626	0	0	40.4	0	0	565	1.23e+03	0	1.45e+03	0	0	0	0	0	484	20.2	0	0	20.2	0	0	0	0	0	464	0	404	0	0	384	101	0	0	0	80.7	0	0	0	40.4	0	0	20.2	0	0	0	565	0	0	0	1.05e+03	0	121	0	242	0	20.2	585	0	0	0	0	0	646	0	20.2	0	222	0	0	0	20.2	545	0	525	1.61e+03	0	80.7	40.4	0	0	161	0	262	0	0	0	606	80.7	0	0	20.2	40.4	20.2	0	0	303	0	182	20.2	0	0	0	222	0	545	303	0	0	0	141	0	0	40.4	666	0	0	0	646	0	0	0	0	0	80.7	303	202	262	0	0	0	0	0	363	0	20.2	525	20.2	121	0	0	141	0	0	0	0	585	0	0	141	121	283	0	1.15e+03	182	40.4	0	0	20.2	0	80.7	0	0	0	0	262	0	686	20.2	0	0	0	20.2	0	80.7	0	323	1.05e+03	0	121	20.2	101	0	0	505	505	0	787	0	0	0	0	0	0	182	0	0	0	0	0	303	0	666	121	0	565	60.6	0	0	323	141	0	0	0	0	20.2	0	0	0	40.4	0	0	161	989	0	0	0	0	101	141	121	0	0	20.2	222	0	0	182	0	384	0	666	60.6	0	0	40.4	0	0	0	0	121	0	0	20.2	1.21e+03	0	0	0	0	484	0	0	60.6	0	585	0	222	363	20.2	0	0	0	0	0	0	1.23e+03	20.2	0	0	141	0	444	0	747	0	80.7	20.2	161	0	0	60.6	0	0	121	0	0	303	182	0	202	0	20.2	0	40.4	363	0	0	0	20.2	0	0	404	20.2	202	0	0	444	0	0	0	1.09e+03	686	0	161	222	40.4	0	0	0	121	80.7	0	0	0	0	40.4	0	0	40.4	545	20.2	908	0	0	0	0	20.2	0	182	161	20.2	0	1.29e+03	0	0	0	262	0	868	20.2	101	545	40.4	0	0	0	1.43e+03	0	363	60.6	0	80.7	0	0	20.2	0	202	424	0	848	141	0	0	141	0	182	828	0	101	20.2	20.2	0	0	0	40.4	0	747	0	0	161	0	60.6	444	0	0	0	0	0	0	585	1.07e+03	222	101	0	80.7	0	0	1.41e+03	182	0	283	0	0	101	0	101	0	80.7	0	0	0	868	222	0	404	60.6	686	0	0	0	0	0	0	0	0	1.9e+03	727	404	0	969	323	0	60.6	202	222	0	40.4	40.4	0	0	484	242	20.2	20.2	20.2	424	0	20.2	384	242	0	0	0	0	0	0	242	0	0	1.55e+03	0	242	20.2	0	706	60.6	424	0	161	20.2	20.2	20.2	20.2	0	0	0	20.2	182	0	60.6	0	0	101	20.2	0	242	626	464	161	0	0	0	0	0	20.2	686	0	0	565	0	0	727	0	80.7	0	20.2	505	0	0	141	242	0	0	0	0	0	121	20.2	60.6	0	0	242	0	363	0	283	0	0	80.7	0	141	20.2	40.4	0	0	0	444	0	0	0	0	20.2	424	0	323	626	101	0	101	0	0	0	0	0	242	0	464	20.2	565	20.2	0	20.2	0	161	0	0	80.7	323	0	0	0	40.4	222	0	0	202	20.2	101	0	0	242	0	0	80.7	0	141	0	101	0	1.29e+03	0	0	0	0	40.4	20.2	80.7	0	464	767	0	0	0	343	989	0	0	464	40.4	0	0	0	1.53e+03	0	101	161	0	0	20.2	0	0	0	161	0	0	161	0	20.2	20.2	60.6	20.2	222	0	80.7	0	222	0	0	60.6	40.4	0	989	384	20.2	0	0	0	0	0	363	0	20.2	0	222	0	0	1.41e+03	40.4	0	222	0	363	545	0	20.2	0	585	60.6	0	424	0	0	0	0	0	0	1.51e+03	0	484	0	0	0	161	202	0	0	565	0	0	0	706	0	0	0	0	0	0	0	20.2	323	0	20.2	0	20.2	303	20.2	242	283	0	0	0	0	141	0	0	1.07e+03	0	0	0	121	0	848	0	0	0	182	0	40.4	0	0	0	0	565	323	0	0	0	40.4	0	0	424	0	0	0	20.2	0	0	626	101	0	40.4	323	242	0	0	0	101	0	0	0	202	60.6	283	0	0	40.4	545	0	101	40.4	141	182	0	0	0	0	60.6	40.4	0	20.2	0	101	0	60.6	0	0	0	0	262	0	283	0	60.6	242	80.7	20.2	484	0	202	202	0	242	0	20.2	161	404	0	121	0	0	101	0	343	0	262	0	363	0	0	505	0	0	0	0	807	283	0	0	20.2	0	20.2	0	464	0	464	0	0	60.6	0	0	2.91e+03	0	0	60.6	40.4	262	0	2.87e+03	242	182	40.4	0	0	0	0	0	0	0	161	0	0	0	60.6	0	60.6	0	20.2	0	0	464	666	0	161	0	0	0	20.2	20.2	2.7e+03	0	0	20.2	121	0	0	363	0	303	182	0	20.2	0	121	585	0	20.2	20.2	0	161	0	20.2	4.12e+03	0	0	767	80.7	0	0	0	0	20.2	505	0	0	161	0	0	323	424	0	0	283	0	0	0	505	0	0	0	0	0	0	585	0	0	0	0	0	0	141	0	363	101	0	0	0	545	0	0	0	727	0	20.2	0	0	40.4	20.2	1.96e+03	0	0	464	40.4	0	202	0	20.2	666	0	20.2	0	0	0	20.2	384	0	0	0	0	60.6	0	303	0	0	888	0	0	0	363	0	0	0	0	0	182	0	0	0	0	20.2	161	0	101	424	0	60.6	0	0	80.7	626	0	20.2	0	0	141	0	0	0	20.2	60.6	0	0	0	444	40.4	0	121	0	0	20.2	0	0	0	0	0	20.2	182	0	0	0	0	60.6	20.2	0	182	101	0	0	0	0	0	0	323	0	565	807	0	0	60.6	0	0	343	20.2	0	0	343	20.2	60.6	0	202	283	0	0	1.05e+03	0	0	40.4	0	20.2	222	0	0	262	0	0	0	0	0	141	0	20.2	0	323	20.2	0	0	0	0	0	20.2	80.7	80.7	222	484	0	0	283	0	0	0	686	0	0	343	0	0	0	0	20.2	60.6	0	0	0	222	20.2	20.2	0	0	202	20.2	404	0	60.6	20.2	0	242	0	0	0	505	0	20.2	0	202	20.2	0	0	0	40.4	0	222	0	606	1.03e+03	0	384	80.7	0	0	0	182	0	0	40.4	0	0	20.2	222	0	40.4	0	0	0	20.2	0	0	0	0	40.4	40.4	0	343	1.49e+03	0	40.4	545	20.2	0	0	0	0	0	60.6	101	585	0	0	101	40.4	0	0	0	0	20.2	20.2	0	161	0	0	0	0	0	0	40.4	0	0	20.2	80.7	0	1.03e+03	0	0	0	0	0	40.4	262	0	0	60.6	0	20.2	484	0	202	0	20.2	202	0	0	303	161	404	0	767	0	0	101	20.2	0	0	0	283	0	121	0	585	0	40.4	0	20.2	323	242	0	323	0	323	20.2	161	0	0	0	80.7	242	323	0	303	0	0	0	0	80.7	0	0	0	60.6	121	0	40.4	0	0	0	0	565	0	606	0	0	0	626	20.2	0	0	40.4	0	242	0	1.31e+03	0	0	0	0	262	80.7	80.7	0	0	0	141	0	121	101	0	0	0	0	0	0	0	60.6	101	40.4	0	646	40.4	0	303	0	0	40.4	101	0	0	0	545	242	0	0	0	101	384	0	101	80.7	80.7	464	0	0	0	0	0	40.4	363	0	0	0	20.2	40.4	0	20.2	0	0	0	606	20.2	80.7	0	101	40.4	1.45e+03	0	0	0	121	0	283	0	0	0	40.4	363	141	0	141	0	0	0	0	787	20.2	828	40.4	0	0	384	0	182	0	0	0	80.7	161	20.2	0	0	0	0	706	0	0	0	1.61e+03	0	0	0	121	202	0	0	20.2	0	0	242	0	20.2	0	20.2	0	0	0	444	0	40.4	20.2	0	0	0	0	706	121	0	343	0	0	343	0	40.4	0	60.6	0	0	0	20.2	0	0	20.2	0	505	0	323	0	0	505	0	0	0	0	0	0	0	424	60.6	0	0	0	80.7	0	20.2	404	20.2	20.2	525	0	182	0	0	60.6	121	0	0	20.2	0	384	0	908	0	0	202	0	0	0	60.6	0	888	0	0	40.4	20.2	80.7	40.4	262	242	0	262	0	0	0	0	0	121	40.4	20.2	20.2	0	0	40.4	101	0	101	0	80.7	40.4	525	0	161	40.4	0	0	80.7	222	0	0	0	0	262	40.4	101	141	0	0	161	0	60.6	182	20.2	0	0	20.2	363	0	0	242	343	40.4	262	141	0	40.4	20.2	0	80.7	161	40.4	0	101	0	20.2	0	505	0	0	0	0	0	0	0	0	303	0	0	0	40.4	222	0	0	80.7	0	141	202	0	0	0	80.7	0	0	0	60.6	182	222	0	0	40.4	20.2	0	0	0	0	404	40.4	0	0	404	0	20.2	60.6	0	525	121	121	0	0	0	323	0	0	0	20.2	101	585	222	0	40.4	0	0	0	0	0	0	0	161	0	20.2	202	0	505	60.6	0	40.4	101	0	0	0	20.2	1.01e+03	525	0	0	0	0	40.4	20.2	0	2.5e+03	283	0	40.4	0	0	0	0	0	0	0	20.2	20.2	989	0	0	0	0	0	0	0	424	0	242	0	0	0	0	101	121	0	0	0	545	60.6	0	0	444	161	0	464	0	0	0	20.2	20.2	0	0	20.2	0	20.2	40.4	202	0	0	0	363	80.7	0	20.2	0	40.4	60.6	0	0	565	363	0	20.2	0	0	444	0	0	384	0	0	161	20.2	101	202	0	828	0	0	161	585	0	40.4	0	20.2	0	20.2	0	20.2	384	20.2	0	262	0	0	202	0	262	101	0	161	0	0	40.4	0	0	20.2	40.4	0	0	0	0	0	1.31e+03	0	0	60.6	0	141	0	20.2	666	0	0	0	0	40.4	60.6	40.4	262	0	0	20.2	0	1.35e+03	0	20.2	121	0	20.2	0	0	0	283	0	60.6	182	0	0	0	101	80.7	323	0	303	0	747	404	787	20.2	0	0	0	0	60.6	0	363	80.7	0	1.57e+03	0	0	0	0	0	0	767	283	20.2	0	20.2	0	0	0	0	0	182	101	0	0	0	1.13e+03	20.2	0	0	0	0	0	60.6	182	1.84e+03	0	0	0	60.6	0	0	0	0	0	0	20.2	384	1.01e+03	161	161	0	20.2	0	0	1.29e+03	0	101	20.2	101	20.2	0	444	0	0	0	0	283	40.4	0	0	202	60.6	565	0	0	0	0	0	0	0	0	0	60.6	0	0	0	0	0	0	60.6	0	0	384	0	0	20.2	0	40.4	0	0	0	222	464	848	0	0	20.2	40.4	0	0	20.2	0	40.4	0	20.2	222	0	60.6	0	0	0	0	283	0	80.7	565	0	20.2	404	0	0	0	0	40.4	20.2	0	40.4	0	0	161	0	0	0	80.7	0	0	161	202	0	20.2	20.2	0	0	0	0	0	182	121	0	202	101	20.2	0	0	0	202	0	20.2	343	0	0	60.6	0	0	0	0	686	0	80.7	0	0	141	20.2	0	0	0	0	0	20.2	0	0	161	0	141	0	0	40.4	0	20.2	222	0	747	0	424	0	0	0	0	0	989	161	323	1.31e+03	0	0	0	0	363	40.4	0	80.7	0	0	706	0	0	0	0	0	0	80.7	1.78e+03	0	0	20.2	384	20.2	60.6	242	0	0	20.2	0	0	20.2	60.6	242	101	1.43e+03	0	0	80.7	20.2	0	0	424	0	0	0	0	101	0	80.7	0	40.4	323	20.2	0	20.2	0	0	464	0	0	20.2	0	0	0	101	40.4	888	0	0	303	0	0	20.2	0	0	0	0	0	0	0	0	0	525	343	0	0	0	101	1.27e+03	20.2	0	0	161	0	121	40.4	706	0	0	20.2	60.6	0	0	0	1.01e+03	0	283	0	1.09e+03	0	0	0	0	40.4	242	80.7	0	0	20.2	80.7	0	121	0	20.2	20.2	0	0	0	747	0	0	0	242	121	60.6	0	0	0	0	0	0	606	0	0	20.2	0	0	60.6	0	0	0	0	464	0	0	0	585	0	0	0	80.7	0	626	363	303	0	0	0	0	101	0	0	1.23e+03	0	0	20.2	0	0	0	0	0	0	20.2	404	202	0	141	0	0	0	0	20.2	0	0	0	101	20.2	40.4	0	0	161	0	20.2	20.2	0	40.4	0	262	20.2	0	0	0	0	0	20.2	565	0	0	0	40.4	323	0	0	20.2	20.2	0	0	303	323	0	0	0	101	0	20.2	0	0	0	262	202	0	0	706	0	161	0	0	0	0	0	585	20.2	161	0	0	868	20.2	0	20.2	161	323	0	60.6	0	20.2	60.6	0	0	0	60.6	424	0	0	0	0	525	0	60.6	20.2	182	20.2	0	929	0	0	0	0	80.7	0	121	929	0	0	0	0	20.2	0	0	20.2	0	0	0	0	121	40.4	0	0	303	40.4	0	0	80.7	343	0	0	182	0	0	0	0	242	0	121	0	0	121	0	0	0	424	202	0	0	0	0	0	0	20.2	404	0	40.4	0	0	0	0	0	0	40.4	0	0	303	0	40.4	60.6	0	0	0	0	0	0	0	60.6	0	80.7	0	0	80.7	303	0	0	0	0	182	0	60.6	363	1.05e+03	0	525	40.4	0	424	0	0	40.4	60.6	0	989	0	0	0	646	0	20.2	565	0	0	20.2	0	0	20.2	0	0	242	363	0	0	60.6	0	80.7	0	848	0	101	222	0	0	0	20.2	40.4	0	20.2	60.6	2.46e+03	20.2	0	585	0	0	60.6	0	0	323	40.4	0	60.6	0	0	0	0	0	0	545	0	0	0	0	20.2	0	868	0	0	0	262	0	0	101	0	404	0	20.2	20.2	0	0	1.01e+03	0	20.2	0	0	40.4	0	505	0	505	0	0	0	0	0	242	0	0	525	0	60.6	303	0	0	20.2	40.4	0	0	20.2	0	20.2	767	0	20.2	0	40.4	0	60.6	0	0	60.6	1.07e+03	0	0	20.2	20.2	20.2	20.2	0	0	0	0	121	0	384	0	0	161	0	0	505	0	0	0	0	0	787	20.2	20.2	141	0	242	0	0	0	384	0	0	20.2	0	0	0	0	0	666	686	0	0	0	0	80.7	0	222	0	0	0	0	0	0	283	706	0	40.4	242	0	101	0	40.4	0	0	0	0	0	0	0	20.2	0	0	40.4	0	0	0	0	0	0	0	0	101	343	0	80.7	0	20.2	0	20.2	0	0	0	283	0	0	161	0	20.2	182	0	0	0	262	0	0	0	20.2	121	20.2	0	0	0	0	0	0	202	0	0	101	0	182	40.4	242	0	0	0	40.4	60.6	0	0	0	0	666	0	40.4	0	0	0	2.16e+03	0	40.4	0	0	0	0	0	0	0	0	0	121	0	0	80.7	0	0	0	0	0	0	0	0	40.4	0	40.4	0	121	0	323	363	0	0	40.4	0	0	0	0	60.6	0	0	0	0	0	0	0	0	0	20.2	20.2	0	0	40.4	545	0	0	0	0	60.6	0	303	40.4	0	0	0	0	0	0	40.4	0	0	80.7	363	141	0	20.2	60.6	0	121	202	0	0	0	0	20.2	0	20.2	20.2	0	40.4	121	666	60.6	0	20.2	60.6	0	0	0	0	20.2	60.6	0	0	0	0	40.4	0	0	20.2	585	0	0	20.2	0	565	525	0	343	0	0	20.2	0	0	0	0	0	384	0	0	0	20.2	182	1.11e+03	0	0	80.7	0	202	0	0	0	0	20.2	0	0	0	0	343	0	20.2	0	0	0	262	40.4	0	20.2	242	0	0	0	0	363	40.4	0	646	0	0	363	121	40.4	0	20.2	0	60.6	0	20.2	0	0	242	20.2	0	0	0	0	0	0	0	242	0	0	0	0	0	484	686	0	101	0	0	0	0	20.2	0	0	0	161	20.2	40.4	20.2	40.4	80.7	0	0	0	0	60.6	0	606	0	384	0	0	0	0	0	0	161	0	0	20.2	0	0	0	20.2	0	0	565	0	0	0	20.2	0	40.4	0	40.4	101	0	0	80.7	0	0	363	0	0	40.4	0	0	0	60.6	0	0	20.2	0	484	0	0	222	0	0	0	40.4	0	262	60.6	0	303	0	20.2	0	0	0	0	0	303	0	0	0	0	20.2	20.2	0	0	0	0	0	0	0	20.2	0	585	20.2	0	80.7	0	0	0	0	1.66e+03	0	646	0	40.4	565	60.6	0	0	0	0	222	0	0	0	0	0	0	0	0	141	40.4	20.2	182	626	283	303	0	0	60.6	101	20.2	343	0	222	80.7	0	0	0	0	101	0	222	0	40.4	0	0	484	0	0	0	0	343	0	242	0	121	242	0	969	0	0	0	0	20.2	565	20.2	80.7	0	141	0	141	969	0	0	0	0	0	141	101	40.4	0	101	0	0	0	141	0	161	182	0	0	0	20.2	0	40.4	0	0	0	0	0	0	626	0	0	0	0	0	0	0	0	0	0	0	80.7	0	0	40.4	242	60.6	60.6	0	0	0	0	0	0	0	40.4	121	0	0	20.2	101	0	0	202	0	0	0	101	0	0	0	0	0	20.2	0	0	0	363	40.4	222	182	0	0	20.2	0	80.7	484	0	0	505	0	0	0	0	20.2	444	0	0	0	242	0	141	0	0	626	929	0	0	0	747	0	0	20.2	60.6	20.2	40.4	1.27e+03	525	0	0	0	0	121	0	0	20.2	0	0	60.6	0	121	0	0	161	0	101	20.2	121	0	0	0	80.7	20.2	505	0	101	0	0	0	0	182	0	0	0	0	0	0	0	0	0	505	0	384	0	40.4	0	20.2	0	0	101	0	0	0	40.4	0	0	343	0	0	0	20.2	0	0	0	0	0	0	0	0	0	202	706	0	182	0	0	0	0	0	0	0	283	0	0	0	20.2	40.4	40.4	585	101	0	222	40.4	20.2	384	666	0	0	0	0	0	0	101	0	0	20.2	0	505	0	20.2	0	20.2	0	0	40.4	0	0	0	0	20.2	121	0	0	222	0	0	0	0	0	0	0	60.6	0	0	0	0	0	20.2	20.2	1.31e+03	20.2	0	0	0	0	0	0	0	0	0	484	80.7	0	40.4	60.6	121	0	20.2	0	20.2	0	40.4	20.2	0	0	424	0	0	0	0	60.6	1.05e+03	0	0	0	20.2	60.6	666	0	40.4	0	0	20.2	0	0	303	303	0	40.4	0	0	0	0	0	202	0	0	20.2	0	0	0	0	484	20.2	0	60.6	0	40.4	20.2	0	141	40.4	141	40.4	0	0	0	80.7	182	0	40.4	141	384	0	60.6	202	0	20.2	0	60.6	0	0	0	0	182	0	0	20.2	262	0	0	0	0	646	0	0	20.2	0	0	60.6	0	242	161	0	80.7	60.6	0	0	0	0	60.6	0	20.2	0	20.2	20.2	0	40.4	0	283	0	0	0	0	20.2	384	0	0	0	0	80.7	424	0	0	202	0	0	80.7	0	20.2	0	0	20.2	0	646	0	0	323	0	0	0	0	0	0	0	0	202	40.4	0	0	121	20.2	0	0	343	404	0	404	0	0	20.2	0	182	202	0	0	0	0	60.6	20.2	0	0	0	40.4	20.2	0	0	0	161	0	101	141	222	0	525	0	363	0	0	0	0	0	0	0	40.4	0	101	20.2	0	727	0	0	0	303	0	40.4	0	20.2	0	0	0	0	20.2	0	0	0	101	0	0	20.2	141	0	0	0	0	202	20.2	20.2	0	0	20.2	0	0	0	121	303	0	0	0	40.4	565	1.09e+03	0	0	0	0	20.2	0	464	0	0	0	202	20.2	0	0	0	0	0	1.74e+03	20.2	0	0	0	686	0	0	0	0	323	0	40.4	182	565	0	0	202	0	0	0	0	20.2	0	60.6	0	0	40.4	80.7	0	0	283	0	0	1.61e+03	0	0	40.4	182	161	20.2	0	40.4	0	0	0	0	283	424	141	0	20.2	0	0	0	0	0	0	202	20.2	20.2	0	80.7	0	40.4	1.05e+03	20.2	0	0	384	0	0	0	0	20.2	0	0	1.03e+03	20.2	0	0	0	0	161	505	0	0	0	283	0	0	323	0	0	0	525	0	40.4	0	0	0	0	0	0	101	283	0	969	0	20.2	0	565	0	989	80.7	141	0	0	0	60.6	0	0	0	40.4	0	40.4	0	0	0	141	20.2	0	0	0	141	384	0	0	60.6	20.2	242	323	40.4	40.4	0	0	0	303	20.2	40.4	0	0	0	0	0	20.2	0	363	0	0	80.7	20.2	60.6	0	0	0	0	0	20.2	0	0	0	0	80.7	80.7	20.2	20.2	0	0	0	0	0	0	303	0	0	0	0	0	20.2	0	0	0	0	0	0	686	0	0	141	0	0	40.4	0	40.4	0	0	20.2	20.2	20.2	0	121	0	0	182	0	0	283	0	0	0	303	20.2	0	20.2	0	0	0	121	20.2	20.2	40.4	0	1.01e+03	0	606	20.2	0	0	0	0	0	0	0	60.6	0	384	20.2	0	0	20.2	283	0	0	0	60.6	161	0	20.2	0	0	20.2	0	80.7	0	20.2	20.2	60.6	0	0	20.2	0	0	0	0	20.2	0	0	0	0	0	283	40.4	0	0	0	0	0	0	0	40.4	0	0	0	80.7	182	0	0	40.4	0	0	0	20.2	0	101	0	0	0	20.2	0	0	0	0	20.2	0	20.2	20.2	242	0	1.17e+03	0	0	0	20.2	0	40.4	0	0	0	0	0	20.2	0	0	0	0	0	40.4	80.7	0	0	40.4	0	0	20.2	0	0	0	1.45e+03	0	343	0	0	40.4	0	0	0	0	0	0	0	1.33e+03	0	0	0	0	0	0	40.4	0	0	0	40.4	0	0	666	242	0	20.2	0	0	80.7	20.2	0	0	0	101	0	0	0	20.2	404	20.2	0	0	0	404	0	646	222	0	363	0	0	0	0	0	20.2	0	20.2	40.4	0	0	0	202	20.2	0	0	0	0	303	0	0	182	0	0	101	0	323	0	0	0	0	0	0	0	80.7	0	182	202	40.4	0	0	0	0	0	0	0	0	0	0	828	0	0	242	80.7	1.19e+03	0	101	0	20.2	20.2	0	0	0	0	0	141	505
COAD_tumor	21.2	720	42.4	275	0	21.2	0	0	191	0	529	21.2	0	21.2	0	21.2	21.2	21.2	0	0	0	21.2	0	21.2	127	21.2	0	21.2	0	0	21.2	21.2	0	0	0	0	127	63.5	21.2	0	21.2	0	0	212	21.2	0	21.2	678	508	21.2	0	678	21.2	0	0	0	0	424	529	0	0	974	0	0	212	0	0	191	21.2	0	0	0	762	0	0	572	0	21.2	0	148	0	0	0	0	0	42.4	0	63.5	127	0	0	318	21.2	657	21.2	0	0	0	0	0	0	318	191	0	0	0	0	21.2	0	21.2	127	0	0	0	339	0	0	0	21.2	0	0	191	0	0	0	0	0	21.2	21.2	21.2	0	0	0	0	0	0	0	0	0	0	0	0	21.2	0	0	21.2	0	148	0	0	21.2	106	0	0	826	0	0	0	63.5	21.2	0	0	0	487	42.4	0	572	0	0	0	0	0	0	0	0	21.2	1.06e+03	0	21.2	508	275	63.5	0	21.2	0	21.2	63.5	0	0	21.2	0	0	0	21.2	0	0	0	0	148	0	0	21.2	0	21.2	42.4	0	0	0	0	42.4	0	487	0	0	21.2	0	42.4	0	0	0	21.2	42.4	0	0	21.2	0	21.2	0	21.2	0	0	42.4	0	0	0	0	0	21.2	42.4	21.2	0	42.4	42.4	0	0	0	0	254	0	0	0	0	0	0	0	0	0	0	593	63.5	21.2	0	21.2	254	0	0	21.2	0	0	0	0	0	0	0	0	84.7	0	0	0	0	0	0	148	0	0	0	0	0	0	529	0	0	21.2	63.5	0	0	42.4	21.2	0	0	0	0	0	0	21.2	42.4	0	0	0	508	0	0	0	84.7	0	21.2	148	42.4	21.2	63.5	0	0	21.2	0	42.4	21.2	0	0	0	0	0	0	0	0	21.2	0	0	0	0	0	63.5	0	0	21.2	0	21.2	0	21.2	0	0	0	0	0	0	21.2	0	0	0	678	0	0	0	0	0	0	0	0	21.2	0	0	0	0	0	339	0	0	21.2	0	0	0	0	0	0	0	42.4	191	381	0	0	21.2	42.4	0	42.4	0	339	0	0	0	0	0	0	0	720	0	0	0	21.2	614	0	42.4	21.2	0	0	508	0	21.2	0	0	42.4	0	0	0	21.2	0	0	21.2	402	0	0	339	0	0	0	127	42.4	762	0	0	21.2	0	0	21.2	0	0	0	21.2	0	0	318	0	0	21.2	0	42.4	21.2	0	0	63.5	21.2	0	0	21.2	21.2	0	0	42.4	0	0	0	0	0	0	0	0	42.4	0	0	21.2	0	0	0	21.2	0	0	0	21.2	127	0	0	42.4	0	42.4	84.7	0	0	487	0	148	0	42.4	0	42.4	0	0	0	0	21.2	42.4	0	0	21.2	21.2	233	0	0	21.2	21.2	21.2	63.5	0	0	0	0	0	0	21.2	0	0	0	0	21.2	0	21.2	0	0	0	0	360	0	0	0	0	148	0	42.4	0	0	0	318	127	0	21.2	0	21.2	0	0	42.4	21.2	0	0	21.2	42.4	0	0	0	0	21.2	0	0	339	0	0	0	0	148	0	0	0	0	0	0	275	21.2	0	0	0	0	0	0	0	106	0	0	0	0	0	0	0	84.7	0	0	0	0	0	0	0	0	21.2	487	0	0	0	0	0	42.4	169	0	42.4	21.2	0	63.5	63.5	21.2	0	0	0	0	0	0	0	21.2	0	0	21.2	233	0	0	21.2	42.4	0	0	0	21.2	21.2	21.2	0	0	21.2	63.5	0	21.2	21.2	21.2	84.7	0	0	0	21.2	0	0	0	63.5	106	0	0	21.2	148	0	21.2	551	148	0	42.4	0	0	0	0	0	0	0	21.2	21.2	0	0	0	233	0	21.2	0	0	0	148	0	21.2	0	127	0	678	0	21.2	0	0	0	0	0	21.2	0	21.2	0	0	0	21.2	0	0	0	21.2	106	0	42.4	21.2	21.2	0	0	0	0	0	0	0	0	0	0	0	0	0	21.2	635	0	0	21.2	0	191	0	0	0	0	0	21.2	0	0	0	42.4	0	0	42.4	21.2	0	42.4	0	551	21.2	21.2	106	0	21.2	42.4	0	0	0	0	0	0	21.2	0	0	21.2	0	0	0	0	0	0	0	0	0	0	0	297	0	21.2	42.4	0	0	0	0	0	0	0	21.2	21.2	0	572	0	0	0	0	0	0	0	106	402	0	21.2	0	0	0	0	42.4	0	42.4	0	0	42.4	21.2	0	0	84.7	0	84.7	0	0	21.2	0	0	0	0	0	0	21.2	0	0	21.2	0	0	0	0	0	0	0	0	0	0	21.2	0	21.2	0	0	0	21.2	0	21.2	0	0	0	0	0	0	212	0	21.2	0	0	21.2	0	0	0	0	21.2	21.2	63.5	0	0	0	21.2	63.5	21.2	21.2	0	0	0	0	0	0	0	0	0	0	63.5	0	0	21.2	0	0	0	0	0	0	21.2	0	0	0	42.4	0	0	0	0	0	21.2	0	0	0	63.5	0	0	0	0	21.2	21.2	21.2	0	0	21.2	63.5	0	42.4	0	0	0	0	127	21.2	0	42.4	0	21.2	0	21.2	0	0	0	0	63.5	0	0	21.2	21.2	0	84.7	0	0	0	0	0	0	0	0	21.2	21.2	21.2	21.2	0	0	0	0	0	148	21.2	21.2	63.5	21.2	0	657	0	0	0	0	63.5	0	0	21.2	0	42.4	0	0	21.2	21.2	42.4	0	21.2	21.2	63.5	21.2	0	0	0	0	0	21.2	0	0	0	0	0	84.7	21.2	0	0	233	0	0	0	0	0	21.2	0	0	0	0	21.2	0	0	84.7	0	0	42.4	0	0	0	21.2	0	0	0	0	297	21.2	21.2	0	0	0	0	0	0	21.2	0	0	42.4	21.2	0	0	0	42.4	0	0	106	0	0	0	0	63.5	0	21.2	0	0	0	0	0	635	0	0	0	42.4	0	0	0	42.4	0	21.2	0	21.2	0	0	21.2	0	148	0	0	0	0	0	21.2	0	0	0	0	0	0	127	0	0	21.2	0	0	0	0	0	169	0	0	84.7	21.2	0	0	21.2	0	0	21.2	84.7	0	0	0	466	21.2	42.4	0	0	0	0	0	0	0	0	0	84.7	0	0	0	21.2	0	0	0	21.2	42.4	0	21.2	0	0	0	0	0	0	21.2	21.2	0	0	0	0	0	0	0	42.4	0	0	0	0	0	0	0	0	0	0	0	0	0	0	0	0	0	0	0	0	0	84.7	0	0	0	0	0	0	0	0	0	21.2	0	0	21.2	0	233	0	0	0	0	0	0	0	0	42.4	0	21.2	84.7	0	0	21.2	0	0	0	0	0	0	0	0	21.2	0	21.2	0	0	0	0	0	21.2	21.2	0	0	0	0	0	42.4	0	0	0	0	21.2	0	0	0	0	0	21.2	212	233	63.5	0	127	106	21.2	42.4	0	0	0	21.2	0	21.2	741	0	42.4	0	21.2	0	0	0	21.2	0	0	148	0	0	0	21.2	21.2	0	21.2	0	63.5	0	21.2	0	0	21.2	0	381	0	0	0	0	0	21.2	0	0	42.4	424	212	0	21.2	0	21.2	0	0	0	0	21.2	0	0	0	0	0	21.2	0	0	254	254	21.2	0	0	0	0	0	0	42.4	0	0	21.2	0	21.2	0	42.4	0	21.2	0	0	0	21.2	0	0	21.2	0	21.2	0	0	0	21.2	42.4	21.2	0	42.4	0	0	0	0	0	0	0	21.2	0	0	0	0	21.2	0	21.2	42.4	0	21.2	0	0	0	0	0	0	466	0	21.2	21.2	0	63.5	339	0	0	254	0	21.2	0	0	0	0	0	42.4	0	169	339	0	0	339	0	21.2	21.2	21.2	0	21.2	42.4	0	21.2	0	0	0	0	0	0	0	63.5	0	21.2	0	529	0	0	0	21.2	0	0	0	402	0	0	0	42.4	0	21.2	0	42.4	0	169	0	21.2	0	169	0	21.2	21.2	0	0	0	0	0	0	0	0	0	0	0	0	0	0	0	0	0	0	21.2	42.4	0	0	0	21.2	84.7	0	84.7	21.2	0	0	42.4	0	0	0	0	0	0	0	0	0	212	0	42.4	0	0	42.4	0	0	805	0	0	0	0	21.2	0	21.2	0	0	21.2	0	21.2	0	0	0	21.2	21.2	0	42.4	0	0	0	42.4	0	148	0	0	0	0	0	0	42.4	148	551	42.4	0	0	0	21.2	0	0	0	0	127	0	191	42.4	0	0	21.2	21.2	0	21.2	0	0	63.5	0	42.4	0	0	0	0	0	21.2	0	0	42.4	0	0	0	0	0	0	21.2	0	0	0	0	0	0	0	0	42.4	0	21.2	0	0	148	21.2	0	21.2	21.2	0	0	0	0	0	424	0	42.4	42.4	0	0	0	0	0	0	0	0	0	0	0	21.2	0	21.2	0	0	21.2	0	0	0	0	0	0	63.5	21.2	0	0	0	42.4	21.2	0	0	21.2	0	21.2	0	21.2	0	0	191	0	0	0	0	0	0	21.2	0	0	0	0	0	0	0	0	0	0	63.5	0	21.2	0	0	0	0	21.2	0	0	21.2	381	0	21.2	0	0	0	0	21.2	0	0	21.2	21.2	0	0	106	21.2	106	0	21.2	0	0	0	0	0	0	21.2	0	127	0	0	0	0	21.2	84.7	0	0	21.2	0	445	0	0	21.2	0	21.2	0	42.4	0	0	21.2	0	42.4	0	0	0	0	0	212	0	0	297	0	0	0	0	0	0	0	21.2	0	21.2	0	0	21.2	21.2	0	0	0	0	21.2	42.4	21.2	21.2	21.2	0	21.2	106	0	0	148	21.2	21.2	0	0	0	21.2	0	0	0	0	0	0	21.2	0	0	0	0	21.2	0	0	0	0	84.7	0	0	21.2	0	0	21.2	0	21.2	0	21.2	0	0	0	233	0	0	0	84.7	21.2	0	0	42.4	0	0	21.2	0	0	42.4	0	0	0	42.4	0	0	0	0	0	0	21.2	0	0	0	0	0	0	21.2	0	0	0	0	42.4	0	42.4	0	0	0	42.4	0	63.5	0	657	0	0	0	0	0	0	0	21.2	0	0	0	21.2	0	0	0	0	0	0	0	0	21.2	0	21.2	0	0	0	42.4	0	0	21.2	21.2	0	0	21.2	0	0	0	21.2	21.2	0	0	0	0	0	21.2	0	0	0	0	0	0	21.2	0	148	233	0	21.2	0	0	21.2	0	21.2	0	127	21.2	0	0	0	0	0	0	0	21.2	21.2	0	0	0	42.4	0	0	0	0	0	0	0	0	0	42.4	0	84.7	0	487	0	21.2	0	0	148	21.2	0	0	0	0	0	0	0	0	0	0	21.2	0	0	0	42.4	0	254	84.7	0	21.2	21.2	0	614	106	0	0	0	0	0	21.2	21.2	63.5	63.5	0	0	0	0	0	21.2	63.5	0	0	0	487	0	0	0	0	0	0	0	127	0	106	0	0	21.2	0	21.2	0	0	0	127	0	0	0	0	106	0	42.4	21.2	21.2	42.4	0	21.2	0	0	21.2	0	42.4	0	0	63.5	0	21.2	0	402	0	0	0	0	0	0	0	0	0	21.2	0	0	0	0	0	0	0	0	21.2	0	0	0	0	21.2	169	0	0	0	21.2	21.2	0	0	0	741	0	84.7	0	0	0	0	21.2	42.4	0	0	21.2	84.7	0	0	0	0	0	63.5	42.4	0	0	0	21.2	21.2	0	0	21.2	0	0	0	0	0	0	0	21.2	21.2	21.2	0	0	21.2	63.5	0	529	0	0	21.2	0	0	0	0	0	0	0	0	0	0	21.2	0	0	84.7	21.2	0	21.2	0	0	0	0	0	0	0	0	21.2	0	0	0	0	63.5	0	0	21.2	0	0	0	0	21.2	0	0	21.2	0	21.2	21.2	21.2	21.2	0	21.2	21.2	0	63.5	0	191	0	63.5	0	21.2	339	0	0	21.2	0	0	21.2	21.2	0	21.2	0	21.2	21.2	0	21.2	42.4	21.2	0	0	0	42.4	0	0	21.2	0	0	42.4	0	0	0	21.2	0	0	0	0	0	0	0	21.2	0	21.2	0	0	0	42.4	21.2	0	21.2	21.2	0	21.2	21.2	42.4	21.2	148	21.2	21.2	0	0	42.4	0	0	0	21.2	0	339	0	0	21.2	21.2	0	21.2	0	21.2	0	0	0	0	0	0	0	0	21.2	21.2	21.2	0	42.4	0	0	21.2	0	42.4	0	42.4	0	0	0	0	21.2	21.2	0	0	0	0	42.4	0	0	21.2	0	0	0	0	0	63.5	84.7	826	0	21.2	212	0	21.2	0	21.2	0	0	0	0	0	21.2	21.2	0	0	0	0	0	21.2	0	42.4	42.4	0	0	0	21.2	42.4	0	0	0	0	21.2	0	0	0	0	0	0	0	63.5	0	84.7	0	0	0	0	0	0	42.4	275	0	0	212	0	0	21.2	21.2	0	0	0	0	0	784	0	0	0	0	191	0	0	0	0	784	0	0	21.2	0	0	0	63.5	0	0	42.4	21.2	0	0	21.2	0	127	0	0	0	0	0	21.2	0	0	0	0	0	0	21.2	0	0	0	0	42.4	0	42.4	0	0	0	0	0	0	0	0	21.2	0	0	0	84.7	0	0	84.7	0	21.2	0	0	148	0	0	0	0	0	0	21.2	106	233	0	339	21.2	0	0	297	42.4	0	0	21.2	0	0	0	0	21.2	0	148	21.2	21.2	21.2	21.2	0	21.2	0	0	0	0	42.4	169	0	21.2	0	0	0	0	21.2	0	0	0	0	21.2	21.2	0	0	0	21.2	21.2	21.2	21.2	0	0	0	21.2	0	0	0	0	0	0	21.2	42.4	0	0	0	0	0	0	0	21.2	0	0	0	0	0	0	21.2	0	0	84.7	0	0	21.2	0	0	0	0	42.4	63.5	42.4	0	0	0	63.5	0	0	0	445	42.4	0	42.4	0	148	0	0	0	0	42.4	0	21.2	0	0	21.2	0	0	0	127	0	21.2	42.4	21.2	0	0	0	21.2	106	0	21.2	0	0	0	21.2	0	21.2	21.2	21.2	0	233	0	21.2	42.4	0	0	0	0	0	0	212	0	0	21.2	21.2	0	0	0	21.2	529	106	0	0	0	42.4	0	0	0	42.4	0	0	0	0	0	0	0	0	21.2	0	0	0	21.2	0	0	21.2	0	42.4	42.4	0	0	0	0	0	21.2	0	0	0	0	0	0	21.2	0	0	63.5	0	0	0	0	254	0	0	0	0	0	0	0	0	0	21.2	0	0	0	21.2	0	0	0	0	0	0	339	0	0	21.2	0	21.2	0	0	0	0	0	21.2	21.2	0	0	0	0	169	0	63.5	0	0	318	0	42.4	0	21.2	21.2	0	21.2	63.5	21.2	21.2	0	0	106	63.5	0	0	0	0	21.2	84.7	0	21.2	0	0	0	21.2	0	21.2	0	21.2	63.5	21.2	21.2	0	0	0	0	0	21.2	0	0	21.2	0	318	42.4	0	0	0	0	0	21.2	21.2	0	0	21.2	0	21.2	0	21.2	21.2	42.4	21.2	0	21.2	0	0	0	169	0	0	0	0	0	0	0	0	0	0	42.4	0	0	0	0	0	63.5	21.2	0	0	0	0	0	0	42.4	63.5	21.2	0	0	21.2	0	0	0	0	21.2	0	0	0	0	0	42.4	21.2	0	21.2	0	0	0	106	0	0	21.2	0	0	0	84.7	0	21.2	21.2	0	0	0	148	0	0	0	0	0	0	0	63.5	0	0	0	0	233	0	0	42.4	0	0	21.2	21.2	21.2	21.2	63.5	0	0	0	0	0	0	0	0	0	63.5	0	0	0	0	21.2	0	0	0	212	0	0	0	0	148	0	63.5	21.2	0	0	0	0	0	339	21.2	42.4	0	21.2	0	0	0	21.2	0	21.2	21.2	21.2	0	21.2	0	0	42.4	21.2	21.2	21.2	21.2	0	0	0	0	0	0	0	127	0	0	42.4	0	21.2	42.4	21.2	0	0	0	42.4	0	0	0	0	42.4	0	0	0	21.2	0	21.2	0	0	0	0	21.2	0	0	0	0	0	21.2	42.4	127	445	0	106	0	0	0	0	0	0	0	0	0	0	0	0	0	63.5	0	0	0	0	0	42.4	0	0	0	0	42.4	0	0	0	42.4	21.2	0	0	21.2	0	0	21.2	0	0	0	0	0	0	0	21.2	254	21.2	21.2	84.7	0	0	0	0	0	0	84.7	42.4	84.7	0	0	0	0	21.2	0	0	0	21.2	0	0	0	0	21.2	0	0	0	0	0	0	0	42.4	0	21.2	0	0	0	63.5	0	0	0	21.2	21.2	212	0	0	0	21.2	0	84.7	0	0	0	0	21.2	0	0	0	0	0	21.2	21.2	0	0	21.2	0	42.4	21.2	0	42.4	0	0	21.2	21.2	0	0	106	0	0	0	0	0	0	0	0	0	84.7	42.4	0	0	0	0	0	0	0	0	0	42.4	0	0	21.2	63.5	21.2	42.4	0	0	21.2	21.2	42.4	21.2	0	42.4	0	0	0	0	21.2	0	21.2	21.2	0	1.27e+03	0	21.2	42.4	0	0	275	106	0	0	21.2	0	0	0	0	21.2	0	0	0	0	0	127	0	21.2	0	106	0	21.2	0	0	42.4	21.2	0	0	0	21.2	21.2	0	42.4	0	21.2	0	0	42.4	0	0	0	0	0	0	21.2	0	0	0	106	0	0	0	0	0	0	0	0	0	21.2	0	21.2	0	0	0	0	0	0	0	21.2	0	0	0	0	0	0	0	0	0	0	0	0	21.2	0	0	0	0	0	0	21.2	21.2	0	0	0	0	0	0	42.4	0	0	21.2	21.2	0	0	0	21.2	21.2	21.2	0	0	0	0	0	0	0	21.2	0	0	0	0	0	0	0	42.4	42.4	0	21.2	0	0	42.4	42.4	0	572	0	21.2	0	0	0	0	0	0	381	0	0	0	0	0	0	0	0	0	84.7	42.4	21.2	0	0	42.4	0	63.5	0	0	0	0	0	106	0	0	0	21.2	0	21.2	42.4	0	0	0	84.7	0	0	0	0	127	0	0	21.2	0	0	0	0	21.2	63.5	0	0	0	0	21.2	254	21.2	0	466	0	0	0	63.5	0	42.4	0	0	0	0	0	0	0	0	0	0	169	0	0	0	0	0	21.2	0	0	0	0	21.2	0	0	0	0	0	0	21.2	0	0	0	0	0	0	63.5	212	21.2	21.2	0	0	0	0	21.2	0	0	0	0	0	106	21.2	0	0	42.4	0	0	275	0	0	0	0	0	63.5	0	593	0	63.5	0	0	0	0	191	0	0	445	0	0	0	21.2	0	0	0	21.2	21.2	0	21.2	0	21.2	0	0	0	0	0	0	84.7	0	0	63.5	21.2	0	0	0	42.4	21.2	21.2	0	21.2	127	0	21.2	21.2	0	0	0	0	0	0	0	63.5	487	381	0	0	0	0	0	0	0	0	0	0	0	0	0	21.2	0	0	0	0	445	0	0	254	0	21.2	127	0	0	63.5	0	42.4	0	106	0	0	42.4	0	0	0	0	42.4	0	0	0	0	0	0	339	21.2	0	0	42.4	0	0	0	0	0	0	0	0	106	0	0	0	0	0	0	0	0	21.2	42.4	0	0	212	0	0	0	0	0	0	21.2	0	0	21.2	0	0	0	0	0	21.2	0	0	21.2	0	0	0	0	0	0	0	21.2	0	21.2	21.2	21.2	21.2	0	0	42.4	0	0	21.2	0	0	21.2	21.2	0	0	21.2	21.2	0	0	42.4	21.2	0	0	127	0	0	127	0	0	0	21.2	21.2	21.2	0	0	0	0	21.2	0	21.2	21.2	0	42.4	21.2	0	0	0	106	0	0	614	0	0	0	21.2	0	0	148	0	84.7	0	0	21.2	0	275	0	42.4	0	21.2	21.2	0	0	0	0	0	0	0	0	0	0	0	21.2	0	42.4	84.7	0	0	0	84.7	0	21.2	21.2	0	0	63.5	42.4	63.5	0	21.2	0	0	0	42.4	21.2	21.2	0	0	0	0	21.2	63.5	0	0	0	0	21.2	0	21.2	0	0	0	0	42.4	0	84.7	0	0	0	0	84.7	21.2	0	63.5	0	254	21.2	0	21.2	0	0	0	0	21.2	21.2	21.2	0	0	0	0	21.2	0	0	0	0	21.2	0	63.5	0	212	0	0	21.2	0	21.2	21.2	21.2	42.4	0	0	0	21.2	21.2	21.2	0	0	21.2	0	0	0	21.2	0	42.4	0	21.2	0	42.4	0	0	0	0	42.4	63.5	21.2	0	42.4	0	42.4	0	0	0	21.2	0	0	0	63.5	0	0	0	0	21.2	0	0	0	0	0	0	0	0	0	0	0	21.2	21.2	21.2	148	0	0	0	0	21.2	21.2	21.2	0	0	0	0	0	0	0	0	0	0	0	21.2	0	0	635	0	0	0	0	0	0	0	0	0	678	0	0	0	0	212	84.7	21.2	21.2	0	84.7	21.2	21.2	84.7	42.4	0	0	0	42.4	0	21.2	0	0	0	0	21.2	0	0	21.2	63.5	0	0	21.2	0	0	0	0	106	0	0	0	0	0	0	0	0	0	0	21.2	0	0	0	21.2	0	233	0	0	0	0	0	0	21.2	21.2	42.4	0	0	21.2	0	0	212	0	0	42.4	254	63.5	0	0	0	0	0	0	0	127	148	0	0	0	42.4	0	0	0	0	21.2	0	63.5	0	0	0	0	21.2	106	0	21.2	21.2	21.2	0	21.2	0	0	0	0	0	0	21.2	0	0	21.2	0	0	0	0	424	0	0	21.2	21.2	0	127	0	0	0	0	21.2	0	0	0	0	0	212	21.2	21.2	0	0	21.2	0	0	0	21.2	0	0	0	0	42.4	0	0	0	0	0	0	0	0	0	0	0	0	0	0	0	0	191	0	42.4	0	0	0	0	0	0	21.2	339	84.7	275	0	42.4	0	0	0	42.4	0	0	0	0	0	0	21.2	21.2	0	0	169	21.2	106	21.2	0	0	21.2	212	0	63.5	0	339	106	21.2	0	21.2	0	0	614	0	0	0	0	148	0	360	21.2	0	106	0	0	21.2	0	0	21.2	0	0	0	0	0	0	0	0	0	0	21.2	63.5	0	0	0	42.4	0	42.4	0	0	42.4	0	0	0	21.2	0	106	0	21.2	0	0	21.2	42.4	42.4	0	0	63.5	0	21.2	0	0	21.2	21.2	0	0	21.2	21.2	84.7	21.2	21.2	0	0	0	21.2	21.2	21.2	0	0	0	0	106	0	21.2	0	21.2	0	21.2	0	0	297	148	0	233	0	21.2	0	42.4	21.2	21.2	0	0	0	275	0	0	0	63.5	0	21.2	0	21.2	21.2	0	0	21.2	21.2	21.2	0	0	63.5	0	0	0	21.2	0	0	0	21.2	0	0	0	21.2	42.4	0	0	0	0	0	21.2	0	0	0	0	0	63.5	0	0	0	21.2	0	21.2	0	0	0	0	0	0	0	0	0	0	0	21.2	0	0	21.2	0	0	0	0	0	0	0	0	0	0	21.2	0	0	0	0	0	0	21.2	21.2	0	0	21.2	0	0	0	21.2	21.2	0	0	0	21.2	0	63.5	0	21.2	21.2	0	21.2	0	0	0	21.2	0	21.2	0	21.2	21.2	0	42.4	21.2	0	0	0	0	21.2	0	0	0	21.2	0	0	0	0	42.4	0	0	0	42.4	0	0	0	0	402	0	0	0	21.2	0	0	0	0	0	42.4	21.2	0	0	0	0	0	0	0	21.2	21.2	0	212	0	0	0	42.4	0	0	0	0	0	0	21.2	0	0	424	0	0	106	42.4	0	169	0	0	0	0	21.2	0	0	0	0	0	0	0	0	21.2	0	0	0	0	42.4	0	0	0	0	0	106	0	0	0	0	0	0	0	0	0	0	0	0	0	0	0	63.5	21.2	0	21.2	21.2	0	0	0	42.4	63.5	0	0	21.2	0	0	0	0	0	21.2	21.2	0	0	21.2	0	0	0	21.2	0	21.2	0	0	21.2	0	21.2	0	0	63.5	21.2	21.2	381	0	0	0	0	0	0	0	0	0	21.2	21.2	0	0	0	0	21.2	0	0	21.2	84.7	0	0	42.4	0	0	0	0	21.2	0	0	0	21.2	0	275	0	21.2	0	0	21.2	0	127	0	63.5	0	0	0	0	21.2	0	0	0	0	0	0	21.2	0	21.2	0	0	0	0	42.4	0	0	0	0	0	0	0	0	0	0	0	0	0	0	21.2	0	127	0	0	0	21.2	0	0	21.2	21.2	21.2	0	42.4	0	42.4	0	0	0	381	0	0	0	0	0	148	21.2	0	0	0	0	0	21.2	191	0	42.4	0	0	0	0	21.2	42.4	21.2	0	0	0	63.5	0	0	0	0	0	0	0	21.2	0	0	0	0	21.2	0	0	0	0	42.4	0	0	0	0	21.2	0	21.2	0	0	0	0	0	0	0	21.2	0	42.4	42.4	21.2	0	0	0	0	0	0	0	0	63.5	0	0	0	0	0	0	0	0	42.4	0	21.2	0	0	0	0	0	42.4	0	0	0	0	21.2	0	0	0	0	21.2	0	0	275	0	0	0	21.2	42.4	0	106	0	84.7	42.4	21.2	0	0	0	0	63.5	0	0	0	0	0	0	0	0	0	0	0	0	0	0	42.4	21.2	0	0	0	21.2	0	0	0	0	0	0	0	0	63.5	0	0	0	63.5	0	21.2	0	0	0	0	0	0	0	0	21.2	0	0	0	0	0	0	21.2	21.2	42.4	0	0	63.5	0	0	0	0	0	0	0	0	0	0	0	0	148	0	0	0	0	0	0	0	42.4	0	0	0	21.2	21.2	21.2	0	0	0	0	0	21.2	21.2	0	21.2	0	0	0	254	0	21.2	21.2	0	42.4	0	0	0	21.2	21.2	0	0	0	0	63.5	0	233	21.2	0	0	0	84.7	21.2	0	551	0	0	0	0	0	0	0	21.2	212	0	0	42.4	0	0	0	0	212	0	21.2	0	0	0	0	21.2	0	0	0	0	0	0	0	0	0	0	0	42.4	42.4	0	21.2	0	0	0	21.2	0	0	21.2	0	21.2	0	169	21.2	0	0	551	0	0	0	0	21.2	0	106	0	0	0	0	0	0	0	21.2	0	106	0	0	0	0	0	148	0	0	0	42.4	0	0	42.4	254	0	0	0	0	21.2	0	84.7	0	614	63.5	0	0	0	0	0	0	0	0	0	0	42.4	0	0	148	0	0	0	0	0	0	21.2	84.7	0	21.2	0	21.2	0	0	0	0	0	21.2	0	21.2	21.2	0	0	21.2	0	0	0	0	0	21.2	0	0	21.2	21.2	0	0	0	0	0	0	0	0	0	0	0	0	42.4	0	0	42.4	0	0	0	0	0	0	0	21.2	275	0	0	0	63.5	0	21.2	0	21.2	0	0	0	21.2	0	21.2	0	0	21.2	0	0	0	21.2	0	0	0	0	0	0	21.2	21.2	84.7	0	42.4	0	0	0	0	0	0	0	0	0	0	0	0	191	0	0	21.2	21.2	0	21.2	0	0	0	0	0	21.2	21.2	0	21.2	127	0	0	0	0	42.4	0	0	0	0	21.2	0	21.2	21.2	0	0	0	127	0	42.4	0	0	0	21.2	21.2	0	0	21.2	0	42.4	84.7	0	21.2	21.2	21.2	0	21.2	0	0	0	0	0	0	0	0	0	21.2	0	0	0	0	0	0	0	0	21.2	0	148	42.4	0	0	0	0	21.2	0	0	0	0	0	0	63.5	42.4	0	0	0	0	0	0	0	0	0	0	21.2	21.2	21.2	0	0	0	21.2	0	21.2	0	0	42.4	42.4	0	0	0	21.2	21.2	0	21.2	0	42.4	0	0	0	0	0	21.2	0	21.2	106	0	21.2	0	0	0	0	0	0	0	21.2	0	0	21.2	42.4	21.2	0	21.2	0	0	0	0	21.2	0	0	0	21.2	63.5	0	0	0	0	0	0	63.5	0	0	21.2	0	0	21.2	0	275	0	0	0	0	106	0	0	42.4	0	0	0	0	0	0	0	21.2	42.4	0	0	0	0	0	84.7	0	0	0	0	42.4	0	0	0	0	0	508	0	0	0	0	21.2	0	21.2	0	0	254	21.2	42.4	0	0	84.7	0	0	0	0	84.7	21.2	0	0	0	254	0	0	0	21.2	21.2	0	0	0	0	0	42.4	21.2	0	0	21.2	21.2	191	0	0	0	0	0	0	84.7	0	0	0	0	0	0	0	0	657	21.2	0	0	0	21.2	0	0	0	0	0	0	0	0	0	0	0	0	0	0	0	0	127	0	0	21.2	0	0	21.2	21.2	0	21.2	0	0	0	0	21.2	42.4	63.5	0	0	21.2	106	21.2	42.4	0	0	0	0	42.4	0	106	0	42.4	424	84.7	21.2	0	0	0	0	0	0	0	0	21.2	0	0	84.7	0	63.5	0	0	0	0	84.7	21.2	21.2	0	21.2	0	0	21.2	0	0	0	0	0	21.2	21.2	0	0	0	0	0	0	0	191	0	21.2	21.2	0	0	0	0	0	0	21.2	0	0	42.4	0	0	63.5	0	0	0	0	0	0	0	0	21.2	0	0	0	0	0	0	0	0	0	21.2	339	0	0	21.2	0	0	106	0	21.2	0	21.2	0	0	0	0	42.4	0	0	0	21.2	0	0	0	0	0	0	0	0	0	0	0	0	0	0	657	21.2	0	0	0	21.2	0	0	0	0	614	0	42.4	0	0	0	0	0	0	42.4	0	0	0	0	21.2	0	0	0	0	42.4	0	0	0	0	21.2	0	0	0	0	0	0	0	0	0	0	0	21.2	0	0	0	0	0	0	0	0	0	0	0	42.4	0	0	0	21.2	0	21.2	0	21.2	0	0	42.4	0	0	0	0	0	0	0	63.5	0	0	0	0	0	0	0	0	0	21.2	0	318	0	21.2	0	0	0	0	0	0	42.4	0	21.2	0	0	0	0	0	21.2	0	0	0	0	0	0	0	0	0	0	21.2	0	84.7	63.5	0	0	0	0	42.4	0	0	42.4	42.4	0	42.4	21.2	0	0	0	21.2	0	0	63.5	0	0	0	84.7	21.2	21.2	63.5	21.2	0	0	0	0	0	21.2	63.5	21.2	0	21.2	0	21.2	0	0	0	21.2	0	0	0	0	0	0	0	21.2	21.2	63.5	0	21.2	0	0	0	0	0	0	0	0	21.2	0	0	0	0	0	0	21.2	169	42.4	63.5	0	0	0	0	21.2	0	21.2	0	0	0	0	0	21.2	21.2	21.2	0	0	0	21.2	106	0	21.2	0	0	84.7	0	0	0	21.2	0	0	42.4	0	0	0	0	84.7	42.4	0	0	466	0	0	0	0	0	0	21.2	21.2	0	0	42.4	0	21.2	233	0	0	21.2	0	21.2	0	21.2	21.2	21.2	0	0	0	0	0	42.4	21.2	21.2	0	0	42.4	0	0	0	0	0	21.2	0	0	0	42.4	0	0	0	21.2	0	0	0	0	0	0	0	0	0	0	21.2	0	0	0	0	21.2	0	0	0	0	63.5	0	0	0	0	0	21.2	21.2	0	21.2	0	0	42.4	21.2	0	0	42.4	0	0	84.7	0	0	21.2	0	21.2	0	21.2	0	0	42.4	0	21.2	21.2	21.2	63.5	0	21.2	21.2	0	339	0	0	21.2	0	0	0	0	21.2	0	0	21.2	21.2	169	21.2	0	0	0	0	0	0	21.2	21.2	0	0	0	0	0	0	21.2	0	0	63.5	0	21.2	21.2	0	0	0	0	21.2	21.2	0	0	42.4	0	0	21.2	0	0	21.2	0	0	0	0	21.2	0	0	0	0	0	0	339	0	254	0	0	0	0	42.4	21.2	21.2	0	21.2	21.2	21.2	0	0	21.2	0	0	0	0	21.2	0	42.4	0	42.4	21.2	0	21.2	0	0	106	42.4	21.2	0	21.2	0	148	0	0	21.2	169	0	0	42.4	21.2	0	21.2	0	21.2	0	21.2	0	21.2	0	0	42.4	0	106	63.5	0	0	0	0	0	0	0	0	21.2	21.2	21.2	21.2	0	21.2	0	42.4	0	21.2	0	0	0	0	0	21.2	0	106	0	0	0	0	0	0	0	21.2	21.2	21.2	0	63.5	0	0	0	21.2	0	0	0	0	21.2	0	21.2	0	0	0	0	0	0	21.2	0	21.2	21.2	0	0	0	0	0	0	0	0	0	0	63.5	0	0	0	0	21.2	0	0	0	0	0	0	0	0	0	0	0	84.7	0	0	0	0	0	0	0	0	42.4	0	0	1.04e+03	0	0	0	0	0	0	21.2	0	21.2	0	0	0	0	0	42.4	21.2	0	0	21.2	0	0	0	0	0	0	0	21.2	0	0	0	0	0	0	0	0	0	0	0	212	0	0	21.2	21.2	0	42.4	0	0	0	0	21.2	0	0	0	0	0	0	21.2	21.2	0	84.7	0	21.2	0	0	212	21.2	42.4	42.4	0	0	21.2	275	0	0	0	0	0	0	21.2	0	0	275	0	0	84.7	0	0	106	0	466	0	0	169	0	21.2	0	0	0	0	0	21.2	0	0	106	21.2	0	0	0	0	21.2	0	0	0	0	0	0	0	0	0	0	21.2	0	0	0	0	0	0	21.2	0	0	0	21.2	0	0	0	21.2	0	0	21.2	21.2	318	0	0	0	0	0	21.2	0	21.2	42.4	0	0	0	21.2	0	0	0	0	21.2	0	0	0	0	0	0	0	63.5	0	21.2	0	212	0	21.2	84.7	0	0	21.2	21.2	0	21.2	0	21.2	21.2	0	21.2	0	0	0	0	0	0	0	0	0	0	0	0	21.2	0	0	0	0	84.7	0	0	0	0	0	0	21.2	254	0	0	0	42.4	42.4	0	0	0	0	0	0	0	0	21.2	0	0	0	42.4	0	0	0	0	0	21.2	0	0	0	0	0	0	0	0	21.2	21.2	0	0	0	0	0	21.2	0	0	0	0	21.2	42.4	0	0	0	0	0	0	0	0	21.2	0	0	0	0	0	0	0	21.2	21.2	0	0	0	0	0	0	0	42.4	0	0	0	0	0	0	254	42.4	0	0	0	0	0	0	0	0	0	21.2	21.2	0	63.5	21.2	0	0	0	0	21.2	0	0	0	0	0	0	0	0	0	0	148	21.2	0	42.4	0	0	0	0	0	21.2	63.5	0	0	0	699	42.4	0	0	0	21.2	0	148	0	0	0	0	0	0	21.2	0	21.2	21.2	0	0	0	21.2	0	21.2	0	0	0	0	21.2	0	0	21.2	0	0	21.2	0	21.2	0	0	21.2	0	0	0	0	21.2	0	0	0	21.2	0	0	0	0	0	0	0	63.5	0	21.2	0	0	0	0	0	0	0	0	63.5	0	21.2	0	0	84.7	0	0	63.5	21.2	0	106	0	84.7	0	0	0	0	0	0	0	42.4	0	0	21.2	0	0	0	0	0	0	21.2	21.2	0	0	0	21.2	21.2	0	21.2	0	0	0	63.5	0	0	21.2	0	0	21.2	0	0	0	21.2	318	0	0	0	0	0	0	21.2	21.2	21.2	21.2	21.2	0	0	0	0	21.2	0	0	0	21.2	148	0	0	0	21.2	42.4	0	0	0	0	0	0	0	0	0	0	0	0	0	0	0	106	0	0	21.2	0	0	0	63.5	0	0	0	0	381	42.4	0	0	0	106	21.2	0	0	0	191	0	42.4	0	0	0	63.5	0	0	21.2	0	0	21.2	0	21.2	0	0	0	21.2	0	21.2	0	0	0	0	21.2	0	0	0	0	0	0	0	0	0	0	0	0	0	21.2	21.2	0	21.2	106	0	0	0	0	0	0	0	21.2	191	0	0	0	21.2	0	0	0	63.5	0	0	0	0	21.2	0	0	0	0	42.4	0	0	0	0	0	21.2	0	21.2	0	0	0	212	21.2	0	0	0	0	0	21.2	0	0	0	21.2	21.2	21.2	0	0	21.2	0	21.2	0	21.2	21.2	0	0	0	0	21.2	0	21.2	0	0	21.2	0	0	0	0	0	0	21.2	0	0	0	0	0	0	0	0	0	21.2	0	0	0	0	0	0	0	0	0	0	0	0	0	0	42.4	0	0	0	0	21.2	21.2	0	0	0	0	21.2	42.4	169	0	0	0	0	0	0	0	0	21.2	0	63.5	0	0	0	0	0	0	0	0	0	0	0	0	0	0	0	0	21.2	169	0	0	0	0	0	21.2	0	0	42.4	0	0	0	0	318	762	275	0	63.5	63.5	0	0	0	21.2	0	0	42.4	106	0	0	63.5	0	0	0	0	169	42.4	0	0	0	0	0	0	0	0	0	0	106	0	0	0	0	21.2	21.2	0	0	0	0	0	0	0	0	84.7	466	21.2	0	0	21.2	0	21.2	0	0	0	0	0	0	21.2	106	42.4	0	84.7	0	21.2	0	0	0	21.2	21.2	0	0	0	21.2	0	0	0	0	0	21.2	21.2	127	84.7	0	0	0	0	63.5	0	0	0	0	0	0	21.2	21.2	21.2	42.4	84.7	21.2	21.2	0	42.4	0	106	42.4	0	0	21.2	21.2	0	0	42.4	0	0	42.4	42.4	0	0	21.2	0	0	0	21.2	0	0	21.2	0	0	0	0	0	21.2	148	0	0	21.2	63.5	0	0	0	0	0	0	0	0	0	0	0	0	0	63.5	0	0	0	0	0	0	0	0	0	0	21.2	0	0	0	0	0	0	0	0	0	0	21.2	0	63.5	233	21.2	0	0	21.2	0	84.7	0	0	21.2	0	0	0	0	21.2	0	0	191	0	42.4	0	0	21.2	63.5	0	42.4	21.2	0	0	21.2	63.5	0	0	0	21.2	0	0	42.4	63.5	0	0	0	0	0	0	0	0	0	0	0	0	21.2	169	0	0	0	21.2	0	212	0	0	0	0	0	0	0	0	0	21.2	0	0	42.4	0	42.4	21.2	0	0	0	21.2	0	0	0	0	0	0	21.2	0	0	0	0	0	0	0	21.2	42.4	21.2	0	0	0	0	0	42.4	0	0	0	21.2	0	0	0	21.2	0	0	0	0	0	0	0	0	0	21.2	0	0	0	42.4	42.4	0	0	297	0	0	0	0	0	0	0	0	0	21.2	0	0	0	0	0	0	0	0	0	21.2	0	0	21.2	0	0	0	0	0	0	0	0	0	0	42.4	0	0	0	21.2	0	21.2	0	0	0	0	0	0	0	42.4	42.4	0	0	21.2	0	0	0	0	0	21.2	0	0	0	0	42.4	0	0	0	21.2	127	0	0	21.2	0	0	21.2	0	0	0	0	0	0	0	0	0	63.5	0	0	0	0	0	0	0	0	21.2	0	0	21.2	106	445	0	0	0	0	0	0	21.2	0	21.2	0	0	0	21.2	0	0	0	106	21.2	63.5	0	42.4	0	0	0	0	0	0	0	0	21.2	0	21.2	0	21.2	0	0	21.2	0	0	0	0	21.2	21.2	0	0	0	0	0	339	0	0	0	0	21.2	0	21.2	0	0	0	0	0	0	0	0	0	487	42.4	0	0	0	0	0	0	0	0	0	0	0	0	0	21.2	21.2	0	0	0	0	21.2	0	0	21.2	0	0	0	0	0	0	0	0	0	21.2	0	21.2	0	0	21.2	0	21.2	0	42.4	0	42.4	0	0	0	0	0	0	0	0	0	42.4	0	0	0	0	0	0	0	0	0	21.2	21.2	0	0	0	0	0	212	0	0	0	21.2	0	0	0	0	0	0	42.4	0	0	21.2	0	21.2	0	0	63.5	0	0	0	0	21.2	21.2	0	0	0	63.5	0	0	0	169	21.2	21.2	0	0	0	0	0	0	0	0	0	0	0	0	0	0
[truncated: 5,703,694 more chars]
