# Supplementary material for: Cost-effective methylome sequencing of cell-free DNA for accurately detecting and locating cancer
Source: Nat Commun. 2022 Sep 29;13:5566. doi: 10.1038/s41467-022-32995-6 (PMC9522828; doi:10.1038/s41467-022-32995-6)
Supplement: Supplementary file 17 — Source Data [file 41467_2022_32995_MOESM17_ESM.zip › Source_data/Suppl.Fig.S4.c.txt]

noncancer_plasma	0	0	154	0	0	0	154	0	154	0	0	0	0	0	0	154	0	0	0	154	0	0	0	0	0	0	0	1.7e+03	0	0	0	0	0	0	0	0	0	0	0	0	0	0	0	0	154	0	0	154	309
noncancer_plasma	0	0	0	0	0	0	0	0	0	0	0	0	0	0	0	0	0	0	0	0	0	0	0	0	0	0	0	1.44e+03	0	0	0	0	0	0	0	0	0	180	0	0	0	0	0	0	360	0	0	0	180
noncancer_plasma	0	0	0	179	0	0	0	0	0	0	179	0	0	0	0	0	0	0	0	0	0	0	0	0	0	0	0	1.61e+03	0	0	0	0	0	0	0	0	0	0	0	0	0	0	179	0	0	0	0	0	179
noncancer_plasma	0	0	0	0	0	0	0	0	0	0	0	0	0	0	0	0	0	0	0	0	0	0	0	0	0	0	0	757	252	0	0	0	0	0	0	0	0	0	0	0	0	0	0	0	0	0	0	0	0
noncancer_plasma	0	0	0	0	0	0	0	0	0	0	180	0	0	0	0	0	0	0	0	0	0	0	180	0	0	0	0	1.62e+03	0	0	0	0	180	0	0	0	0	0	0	0	0	0	0	0	0	180	0	0	0
noncancer_plasma	0	0	0	0	0	0	0	0	0	0	0	0	0	0	0	0	0	0	0	0	0	0	0	0	0	0	0	1.37e+03	0	0	0	0	0	0	0	0	0	0	0	0	0	0	0	0	228	0	0	228	455
noncancer_plasma	0	0	0	0	0	0	0	0	0	0	0	0	0	0	0	221	0	0	0	0	0	0	0	0	0	0	0	2.65e+03	0	0	0	0	0	221	0	0	0	441	0	0	0	0	0	0	0	0	0	0	0
noncancer_plasma	0	0	0	153	0	0	0	0	153	0	0	0	0	0	0	306	0	0	0	0	0	0	0	0	0	0	0	459	0	0	0	0	0	0	0	0	153	0	0	0	0	0	0	0	0	0	0	0	0
noncancer_plasma	0	0	0	0	0	0	0	0	0	0	0	0	0	0	0	0	0	0	0	0	0	0	0	0	0	0	0	727	0	0	0	0	0	242	0	0	242	0	0	0	0	0	0	0	0	0	0	0	484
noncancer_plasma	0	0	0	0	0	0	0	0	247	0	247	0	0	0	0	0	0	0	0	0	0	0	0	0	0	0	0	1.98e+03	0	0	0	0	0	0	0	0	0	0	0	0	0	0	0	0	0	0	0	0	494
noncancer_plasma	269	0	0	269	0	0	0	0	0	0	269	0	0	0	0	0	0	0	0	269	0	0	0	0	0	0	0	1.88e+03	0	0	0	0	0	0	0	0	0	0	0	0	0	0	0	0	538	0	0	269	269
noncancer_plasma	0	0	0	0	0	0	0	0	413	0	0	0	413	0	0	413	0	0	0	0	0	0	0	0	0	0	0	1.24e+03	0	0	0	0	0	0	0	0	0	0	0	0	0	0	0	0	0	0	0	413	413
noncancer_plasma	0	0	0	0	0	0	0	0	0	0	0	0	0	0	0	0	0	0	0	502	0	0	0	0	0	0	0	502	0	0	0	0	0	0	0	0	0	0	0	0	0	0	0	0	0	0	0	0	0
noncancer_plasma	0	0	0	0	0	0	0	0	0	0	0	0	0	0	0	0	0	0	962	0	0	0	0	0	0	0	0	481	0	0	0	0	0	0	0	0	0	0	0	0	0	0	0	0	0	0	0	0	0
noncancer_plasma	0	0	0	0	0	0	0	0	0	0	0	328	0	0	0	0	0	0	0	328	0	0	0	0	0	0	0	1.64e+03	0	0	0	0	0	0	0	0	0	0	0	0	0	0	0	0	0	0	0	0	328
noncancer_plasma	0	0	0	0	0	0	0	0	0	0	0	0	0	0	0	0	0	0	0	169	0	0	0	0	0	169	0	1.18e+03	0	0	0	0	0	0	0	0	338	0	0	169	0	0	0	0	338	0	169	0	169
noncancer_plasma	0	0	0	0	0	0	0	0	0	0	0	0	0	0	0	432	0	0	0	0	0	0	0	0	0	0	0	432	0	0	0	0	0	0	0	0	432	0	0	0	0	0	0	0	0	0	0	0	0
noncancer_plasma	0	0	0	253	0	0	0	0	0	0	0	0	0	0	0	0	0	0	0	0	0	0	0	0	0	0	0	1.01e+03	0	0	0	0	0	0	0	0	0	0	0	0	0	0	0	0	0	0	0	0	253
noncancer_plasma	0	0	0	0	0	0	0	0	0	0	0	0	0	0	0	0	0	0	0	0	0	0	0	0	0	302	0	905	0	0	0	0	0	0	0	0	603	603	0	0	0	0	0	0	302	0	0	0	603
noncancer_plasma	0	0	0	0	0	0	0	0	0	0	229	0	0	0	0	0	0	0	0	0	0	0	0	0	0	0	0	1.14e+03	0	0	0	0	0	0	0	229	229	0	0	0	0	0	0	0	229	0	0	0	686
noncancer_plasma	0	0	0	0	0	0	0	0	0	0	0	0	0	0	149	0	0	0	0	149	0	0	0	0	0	149	0	1.34e+03	0	0	0	0	0	0	0	0	0	0	0	0	0	0	0	0	297	0	149	149	297
noncancer_plasma	0	0	0	0	0	0	0	0	0	0	0	0	0	0	0	0	0	0	0	0	131	0	0	0	0	0	0	654	0	0	0	0	0	0	0	0	131	0	0	0	0	0	0	0	131	0	0	0	785
noncancer_plasma	0	0	0	0	0	0	0	0	146	0	0	0	146	0	0	0	0	0	0	293	0	0	0	0	0	0	0	1.17e+03	0	0	0	0	0	0	0	0	146	0	0	0	0	0	0	0	146	0	0	0	293
noncancer_plasma	0	0	0	0	0	0	0	0	419	0	0	0	0	0	0	419	0	0	0	209	0	0	0	0	0	0	0	1.05e+03	0	0	0	0	0	0	0	0	209	209	0	0	0	0	0	0	209	0	0	0	419
noncancer_plasma	0	0	0	184	0	0	0	0	184	0	0	0	184	0	0	0	0	0	0	368	0	0	0	0	0	0	0	1.47e+03	0	0	0	0	0	0	0	184	736	184	0	0	0	0	0	0	184	0	0	0	368
noncancer_plasma	0	0	0	0	0	0	0	0	627	0	0	0	0	0	0	0	0	0	0	313	0	0	0	157	0	0	0	1.41e+03	0	0	157	0	0	0	0	0	0	157	0	0	0	0	0	0	313	0	157	0	157
noncancer_plasma	0	0	0	0	0	0	187	0	187	0	187	0	187	0	0	0	0	0	0	0	0	0	0	0	0	0	0	1.49e+03	0	0	0	0	0	0	0	0	560	0	0	0	0	0	0	0	187	0	187	187	187
noncancer_plasma	130	0	0	261	0	0	0	0	0	0	0	0	0	0	0	0	0	0	0	0	0	0	0	0	0	130	0	1.56e+03	0	0	0	0	0	0	0	0	0	0	0	0	0	0	0	0	0	0	0	0	130
noncancer_plasma	0	0	0	0	0	167	0	0	0	0	0	0	0	0	0	0	0	0	0	0	0	0	0	0	0	667	0	2e+03	0	0	0	0	0	0	0	0	167	0	0	0	0	0	0	0	0	0	0	0	667
noncancer_plasma	0	0	0	0	0	0	256	0	0	0	0	0	0	0	0	128	0	0	0	0	0	0	0	0	0	128	0	1.66e+03	0	0	0	0	0	0	0	0	0	128	0	0	0	0	128	0	0	0	0	0	384
noncancer_plasma	0	0	0	0	0	0	0	0	0	0	148	0	0	0	148	0	0	0	0	148	0	0	0	0	0	0	0	2.07e+03	0	0	0	0	0	0	0	0	0	0	0	0	0	0	0	0	0	0	0	0	295
noncancer_plasma	0	0	0	340	170	0	0	0	0	0	0	0	0	0	0	0	0	0	0	0	0	0	0	0	0	0	0	2.04e+03	0	0	0	0	0	0	0	0	0	0	0	0	0	0	0	0	0	0	0	0	511
noncancer_plasma	0	187	0	0	0	0	0	0	0	0	0	0	0	0	0	187	0	0	0	0	0	0	0	0	0	0	0	936	0	0	0	0	0	0	0	0	0	0	0	0	0	0	0	0	0	0	0	0	0
noncancer_plasma	0	0	0	0	0	0	0	0	0	0	0	0	0	0	0	0	0	0	0	190	0	0	0	0	0	0	0	2.47e+03	0	0	0	0	0	0	0	0	0	0	0	0	0	0	0	0	0	0	0	0	190
noncancer_plasma	0	0	0	0	0	0	0	0	0	0	162	0	0	0	0	162	0	0	0	0	0	0	0	0	0	0	0	1.46e+03	0	0	0	0	0	0	0	0	0	0	0	0	162	0	0	0	162	0	0	0	487
noncancer_plasma	0	0	0	175	0	0	0	0	175	0	175	0	0	0	0	0	0	0	0	0	0	0	0	0	0	0	0	2.1e+03	0	0	0	0	0	0	0	175	0	175	0	175	0	0	0	0	175	0	0	0	525
noncancer_plasma	0	0	0	0	0	0	0	0	0	0	0	0	0	0	0	0	0	0	0	0	0	0	0	0	0	0	0	1.39e+03	0	0	0	0	0	0	0	0	0	0	0	0	232	0	0	0	0	0	0	0	696
noncancer_plasma	0	0	0	243	0	0	0	0	486	0	0	0	0	0	0	0	0	0	0	0	0	0	0	0	0	0	0	972	243	0	0	0	0	0	0	243	0	0	0	0	0	0	0	0	243	0	243	0	243
noncancer_plasma	0	0	0	208	0	0	0	0	0	0	0	0	208	0	0	0	0	0	0	623	0	0	0	0	0	208	0	1.87e+03	0	0	0	0	0	0	0	208	0	0	0	0	0	0	0	0	0	0	0	0	208
noncancer_plasma	0	0	0	0	0	0	0	0	0	0	212	0	212	0	0	0	0	0	212	0	0	0	0	0	0	0	0	2.12e+03	212	0	0	0	0	0	0	0	212	0	0	0	0	0	0	0	424	0	0	0	424
LIHC_cancer_plasma	0	0	0	0	0	0	0	0	0	0	173	0	0	0	0	0	0	0	173	173	0	0	0	0	0	0	0	1.9e+03	0	0	0	0	0	0	0	0	0	173	0	0	0	0	0	0	0	0	0	0	0
LIHC_cancer_plasma	0	0	0	0	0	0	0	0	220	0	220	0	0	0	0	0	0	0	0	220	0	0	0	0	0	220	0	882	0	0	220	0	0	0	0	220	441	0	0	0	0	0	0	0	661	0	220	0	220
LIHC_cancer_plasma	0	0	0	160	0	0	0	0	160	0	0	0	0	0	0	160	0	0	0	160	0	0	0	0	0	321	0	2.25e+03	0	0	0	0	0	0	0	0	160	160	0	0	0	0	0	0	321	0	0	0	321
LIHC_cancer_plasma	0	0	0	0	0	0	0	0	551	0	919	0	0	0	368	0	0	0	0	184	0	0	0	0	0	0	0	1.1e+03	0	0	0	0	0	0	0	0	919	0	0	0	0	0	184	0	735	0	184	0	184
LIHC_cancer_plasma	0	0	199	199	0	0	0	0	597	0	398	0	199	0	0	0	0	0	0	0	0	0	0	0	0	199	0	1.39e+03	0	0	0	0	0	199	0	0	398	0	0	0	0	0	0	0	597	0	0	0	398
LIHC_cancer_plasma	0	0	0	0	0	0	0	0	171	0	342	0	0	0	0	0	0	0	0	342	0	0	0	0	0	0	0	1.88e+03	0	0	0	0	0	0	0	0	171	342	0	0	0	0	0	0	0	0	0	0	171
LIHC_cancer_plasma	173	0	0	0	0	0	0	0	519	0	1.04e+03	0	691	0	0	173	0	0	0	173	0	0	0	0	0	0	0	1.38e+03	0	0	0	0	0	0	0	0	346	173	173	0	0	0	0	0	1.04e+03	0	0	173	346
LIHC_cancer_plasma	0	0	0	0	0	0	0	0	192	0	0	0	383	0	0	192	0	0	0	0	0	0	0	0	0	383	0	767	0	0	0	0	0	192	0	0	767	192	0	0	0	0	0	0	192	0	0	0	0
LIHC_cancer_plasma	0	0	0	174	0	0	0	0	696	0	1.91e+03	0	696	0	0	0	0	0	0	348	0	0	0	0	0	348	0	1.39e+03	0	0	0	0	0	0	0	0	870	348	0	0	0	0	0	174	522	0	0	0	174
LIHC_cancer_plasma	0	0	0	405	0	0	135	0	0	0	0	0	0	0	0	0	0	0	0	135	0	0	0	0	0	270	0	2.3e+03	0	0	0	0	0	135	0	135	270	0	0	0	0	0	0	0	405	0	0	0	135
LIHC_cancer_plasma	176	0	0	351	0	0	176	0	351	0	0	0	0	0	176	0	0	0	0	702	0	0	0	0	0	0	0	878	176	0	0	0	0	0	0	0	176	351	0	0	0	0	0	0	0	0	176	351	351
LIHC_cancer_plasma	0	0	0	0	0	0	0	0	0	0	399	0	0	0	0	0	0	0	0	399	0	0	0	0	0	0	0	1.6e+03	0	0	0	0	0	0	0	200	0	0	0	0	0	0	0	0	200	0	0	200	399
LIHC_cancer_plasma	0	0	0	0	0	0	169	0	338	0	0	0	0	0	0	0	0	0	169	0	0	0	0	0	169	0	0	1.86e+03	0	0	0	0	0	0	0	0	338	169	0	0	0	0	0	0	169	0	0	169	169
LIHC_cancer_plasma	0	0	0	0	0	0	0	0	0	0	188	0	0	0	0	375	0	0	0	0	0	0	0	0	0	188	0	1.88e+03	188	0	0	0	0	0	0	188	188	0	0	0	0	0	0	0	563	0	0	0	188
LIHC_cancer_plasma	0	0	0	0	0	0	0	0	215	0	0	0	0	0	215	215	0	0	0	430	0	0	0	0	215	0	0	1.51e+03	0	0	0	0	0	0	0	0	0	430	0	0	215	0	0	0	430	0	0	430	430
LIHC_cancer_plasma	0	0	0	0	0	0	0	0	206	0	1.44e+03	0	206	0	206	0	0	0	206	206	0	0	0	0	0	412	0	1.65e+03	0	0	0	0	0	412	0	0	206	0	206	206	0	0	0	0	0	0	0	0	412
LIHC_cancer_plasma	0	0	0	0	0	0	152	0	152	0	455	0	455	0	0	303	0	0	0	152	0	0	0	0	0	152	0	1.67e+03	0	0	0	0	0	0	0	0	152	0	152	152	0	0	152	0	0	0	152	0	455
LIHC_cancer_plasma	0	0	0	0	0	0	0	0	158	0	0	0	158	0	0	0	0	0	0	0	0	0	0	158	0	0	0	1.74e+03	0	0	0	0	0	0	0	158	0	0	0	0	0	0	0	0	158	0	158	0	474
LIHC_cancer_plasma	0	0	0	0	0	0	0	0	1.37e+03	0	824	0	0	0	0	0	0	0	0	275	0	0	0	0	0	549	0	1.65e+03	275	0	0	0	0	0	0	824	2.2e+03	824	0	0	0	0	0	0	1.1e+03	0	0	0	0
LIHC_cancer_plasma	0	182	0	0	0	0	0	0	363	0	0	0	0	0	0	363	0	0	0	0	0	0	0	0	0	0	0	1.45e+03	0	0	0	0	0	0	0	0	182	0	0	0	0	0	0	182	182	0	0	0	182
LIHC_cancer_plasma	0	0	0	0	0	0	0	0	276	0	0	0	0	0	0	138	0	0	0	0	0	0	0	0	0	0	0	1.93e+03	0	0	0	0	0	0	0	0	138	0	0	138	0	0	0	0	0	0	0	0	414
LIHC_cancer_plasma	165	165	0	0	0	0	165	165	0	0	0	0	0	0	0	0	0	0	0	0	0	0	0	0	0	0	0	2.48e+03	0	0	0	0	0	0	0	0	0	0	0	0	0	0	0	0	331	0	0	0	496
LIHC_cancer_plasma	0	0	0	0	0	0	0	0	209	0	838	0	209	0	0	209	0	0	209	209	209	0	0	0	0	0	0	838	0	0	0	0	0	209	0	0	628	419	0	209	0	0	0	0	419	0	0	0	419
LIHC_cancer_plasma	0	0	0	0	0	0	0	0	162	0	162	0	0	0	0	324	0	0	162	0	0	0	0	0	0	0	0	1.94e+03	162	0	0	0	0	0	0	0	0	324	162	0	0	0	0	0	162	0	0	162	486
LIHC_cancer_plasma	0	0	0	0	0	0	276	0	965	0	138	138	0	0	0	276	0	0	413	276	0	0	0	551	0	0	0	2.34e+03	138	0	138	0	0	0	0	0	1.1e+03	413	138	0	0	0	551	0	1.24e+03	689	0	0	413
LIHC_cancer_plasma	0	0	0	0	0	373	249	0	0	0	124	0	0	0	249	0	0	0	0	871	0	0	0	0	0	373	0	1.74e+03	0	0	0	0	0	0	0	498	871	0	0	0	0	0	0	0	498	0	124	249	498
[truncated: 5,000 more columns]
