# Supplementary material for: Cost-effective methylome sequencing of cell-free DNA for accurately detecting and locating cancer
Source: Nat Commun. 2022 Sep 29;13:5566. doi: 10.1038/s41467-022-32995-6 (PMC9522828; doi:10.1038/s41467-022-32995-6)
Supplement: Supplementary file 17 — Source Data [file 41467_2022_32995_MOESM17_ESM.zip › Source_data/Source_data_of_figures.xlsx]

## Sheet: Figure 1c
Figure 1. cfMethyl-Seq assay.
c. The percentage of reads with MspI sites on both ends, on only one end, and on neither end from WGBS assay, our cfMethyl-Seq assay, and RRBS assay on cfDNA. Source data are provided as a Source Data file.
	both ends	one end only	neither end
WGBS on cfDNA	6.43237e-05	0.131615	99.8682
cfMethyl-Seq	85.6962	12.4826	0.687319
RRBS on solid tissue	91.8488	4.93382	0.652331

## Sheet: Figure 1d
Figure 1. cfMethyl-Seq assay.
d. The percentage of mapped fragments that fall in CpG islands, CpG island shores, CpG island shelves, and open sea regions is shown for cfMethyl-Seq libraries, RRBS libraries and WGBS libraries on cfDNA.
	CpG islands	CpG island shores	CpG island shelves	Open sea
WGBS on cfDNA	2.65616	5.52976	5.62413	88.3233
cfMethyl-Seq	32.3377	12.7606	13.4462	51.3006
RRBS on solid tissue	33.747	13.379	14.0683	48.7889

## Sheet: Figure 1e
Figure 1. cfMethyl-Seq assay.
e. Methylation concordance between a genomic DNA sample sequenced with RRBS, and sheared and sequenced with cfMethyl-Seq, increases with depth of coverage. Pearson correlation (y-axis) of the methylation rate (beta value) in the two datasets was calculated on the CpG sites that are covered by both datasets at minimum depth of coverage specified on the x-axis.
sequencing coverage	correlation
1	0.911024
2	0.955901
3	0.968543
4	0.974598
5	0.978204
6	0.980551
7	0.98221
8	0.983454
9	0.984427
10	0.98523
11	0.985867
12	0.986445
13	0.986914
14	0.987356
15	0.987764
16	0.988117
17	0.988397
18	0.988682
19	0.988947
20	0.989202
21	0.989443
22	0.989667
23	0.989871
24	0.990045
25	0.990227
26	0.990395
27	0.990548
28	0.990678
29	0.990816
30	0.99093
31	0.991013
32	0.991109
33	0.991188
34	0.991279
35	0.991361
36	0.991402
37	0.991476
38	0.991513
39	0.991549
40	0.991554
41	0.991577
42	0.991564
43	0.991547
44	0.991565
45	0.991538
46	0.991565
47	0.99153
48	0.991476
49	0.991478
50	0.991404
51	0.991328
52	0.991227
53	0.991105
54	0.990972
55	0.99085
56	0.990722
57	0.990643
58	0.990441
59	0.990403
60	0.990207
61	0.990144
62	0.9901
63	0.989847
64	0.989815
65	0.989665
66	0.989472
67	0.989202
68	0.989157
69	0.989076
70	0.989057
71	0.988926
72	0.988855
73	0.988778
74	0.988852
75	0.989009
76	0.988954
77	0.988859
78	0.988674
79	0.988774
80	0.988628
81	0.988669
82	0.988436
83	0.988124
84	0.988021
85	0.987829
86	0.98791
87	0.988089
88	0.988192
89	0.988234
90	0.988195
91	0.988523
92	0.988406
93	0.988577
94	0.988449
95	0.988385
96	0.988086
97	0.988161
98	0.988007
99	0.987867
100	0.988209
101	0.988288
102	0.989069
103	0.989122
104	0.989272
105	0.989232
106	0.989379
107	0.989425
108	0.989417
109	0.989398
110	0.989364
111	0.989341
112	0.989283
113	0.98942
114	0.98947
115	0.989478
116	0.989649
117	0.989624
118	0.989411
119	0.989447
120	0.98946
121	0.989499
122	0.989368
123	0.989167
124	0.989025
125	0.988957
126	0.988899
127	0.988762
128	0.988777
129	0.988704
130	0.988697
131	0.988889
132	0.98889
133	0.988989
134	0.989194
135	0.989171
136	0.989178
137	0.989304
138	0.989324
139	0.989602
140	0.989601
141	0.989571
142	0.989658
143	0.98961
144	0.989558
145	0.989608
146	0.989642
147	0.989678
148	0.98965
149	0.989666
150	0.989714

## Sheet: Figure 3a
Figure 3. Performance of the stacked ensemble model for cancer detection.
a. ROC curve of our stacked ensemble method for detecting all four cancer types.
Specificity	Sensitivity
1	0.57963
0.979167	0.807407
0.958333	0.897407
0.9375	0.927685
0.916667	0.94306
0.895833	0.954114
0.875	0.961927
0.854167	0.969709
0.833333	0.976341
0.8125	0.980503
0.791667	0.984203
0.770833	0.986448
0.75	0.987072
0.729167	0.987696
0.708333	0.990173
0.6875	0.990488
0.666667	0.990804
0.645833	0.99112
0.625	0.991435
0.604167	0.991751
0.583333	0.992144
0.5625	0.992536
0.541667	0.992929
0.520833	0.993322
0.5	0.993715
0.479167	0.99596
0.458333	0.996044
0.4375	0.996128
0.416667	0.996212
0.395833	0.996296
0.375	0.996296
0.354167	0.996914
0.333333	0.997531
0.3125	0.998148
0.291667	0.998148
0.270833	0.998148
0.25	0.998148
0.229167	0.999074
0.208333	1
0.1875	1
0.166667	1
0.145833	1
0.125	1
0.104167	1
0.0833333	1
0.0625	1
0.0416667	1
0.0208333	1

## Sheet: Figure 3b
Figure 3. Performance of the stacked ensemble model for cancer detection.
b. Sensitivity breakdown in each cancer stage and cancer type. Sensitivity is shown at 1 false positive (97.9% specificity). The average number (rounding to nearest integer) of test cancer patients in each cancer type and stage over 10 runs is indicated in the label of the horizontal axis. Sensitivity is not shown if the average number (rounding to nearest integer) of cancer patients in a cancer …
cancer_type	cancer_stage	sensitivity at specificity 0.979	lower bound of 95% CI of sensitivity	upper bound of 95% CI of sensitivity	average number of test cancer samples per run
All Cancer	All	0.807407	0.685703	0.907455	54
All Cancer	I	0.687912	0.385738	0.90908	13
All Cancer	II	0.7875	0.501007	0.931892	17
All Cancer	III	0.89044	0.571871	0.982205	14
All Cancer	IV	0.895606	0.554984	0.997471	10
Colon Cancer	All	0.885606	0.515862	0.979137	12
Colon Cancer	II	0.846429	0.358765	0.995789	6
Lung Cancer	All	0.759392	0.551285	0.893092	28
Lung Cancer	I	0.638889	0.222778	0.956728	6
Lung Cancer	II	0.719226	0.222778	0.956728	6
Lung Cancer	III	0.87381	0.421277	0.99639	7
Lung Cancer	IV	0.877778	0.517503	0.997191	9
Liver Cancer	All	0.820833	0.421277	0.99639	7
Liver Cancer	I	0.802778	0.358765	0.995789	6
Stomach Cancer	All	0.923214	0.47349	0.99684	8
Stomach Cancer	II	0.895	0.397635	1	4

## Sheet: Figure 3c
Figure 3 Performance of the stacked ensemble model for cancer detection.
c. Performance (AUROC) of using all marker types and each individual marker type
Model	average AUROC	lower bound of 95% CI of AUROC	upper bound of 95% CI of AUROC
All marker types	0.973534	0.92554	0.998457
Cancer hypermethylation markers	0.966011	0.91088	0.997685
Cancer hypomethylation markers	0.94429	0.872685	0.986892
Tissue hypermethylation markers	0.956636	0.902006	0.993056
Tissue hypomethylation markers	0.939275	0.879244	0.981867

## Sheet: Figure 4c
Figure 4. Performance of the stacked ensemble model for cancer Tissue-Of-Origin prediction.
c. The accuracy of using all marker types, each individual marker types.
Model	average accuracy	lower bound of 95% CI of accuracy	upper bound of 95% CI of accuracy
All marker types	0.890631	0.739389	0.968884
Cancer hypermethylation markers	0.799641	0.639752	0.918056
Cancer hypomethylation markers	0.836257	0.671884	0.93628
Tissue hypermethylation markers	0.794061	0.639752	0.918056
Tissue hypomethylation markers	0.800379	0.639752	0.918056

## Sheet: Figure 5a
Figure 5. Impact of the number of markers and the training sample size on the cancer detection performance.
a. Performance of using the union of top M cancer-specific markers of four cancer types.
marker_type	marker_number (M)	average AUROC	lower bound of 95% CI of AUROC	upper bound of 95% CI of AUROC
Cancer hypermethylation markers	100	0.897531	0.798987	0.971836
Cancer hypermethylation markers	200	0.934529	0.871528	0.981481
Cancer hypermethylation markers	400	0.948804	0.890046	0.989969
Cancer hypermethylation markers	800	0.956211	0.900463	0.99267
Cancer hypermethylation markers	2000	0.960802	0.910098	0.993827
Cancer hypermethylation markers	4000	0.962847	0.912809	0.99537
Cancer hypermethylation markers	6000	0.963889	0.912037	0.996914
Cancer hypermethylation markers	10000	0.966011	0.91088	0.997685
Cancer hypomethylation markers	100	0.787577	0.662809	0.893142
Cancer hypomethylation markers	200	0.837191	0.73071	0.919367
Cancer hypomethylation markers	400	0.890741	0.792438	0.960658
Cancer hypomethylation markers	800	0.914738	0.838725	0.975694
Cancer hypomethylation markers	2000	0.932948	0.852614	0.984182
Cancer hypomethylation markers	4000	0.941821	0.86304	0.987654
Cancer hypomethylation markers	6000	0.940972	0.866898	0.987269
Cancer hypomethylation markers	10000	0.94429	0.872685	0.986892

## Sheet: Figure 5b
Figure 5. Impact of the number of markers and the training sample size on the cancer detection performance.
b. Performance of using the union of top M tissue-specific markers for each tissue pair.
marker_type	marker_number (M)	average AUROC	lower bound of 95% CI of AUROC	upper bound of 95% CI of AUROC
Tissue hypermethylation markers	100	0.88098	0.778935	0.96875
Tissue hypermethylation markers	200	0.903395	0.815972	0.96875
Tissue hypermethylation markers	300	0.938735	0.877701	0.98804
Tissue hypermethylation markers	500	0.950965	0.89429	0.989969
Tissue hypermethylation markers	700	0.952971	0.898148	0.992284
Tissue hypermethylation markers	900	0.955015	0.899306	0.992284
Tissue hypermethylation markers	1000	0.956636	0.902006	0.993056
Tissue hypomethylation markers	100	0.836034	0.729543	0.921682
Tissue hypomethylation markers	200	0.858526	0.765432	0.930556
Tissue hypomethylation markers	300	0.885147	0.812886	0.946759
Tissue hypomethylation markers	500	0.906404	0.83642	0.96142
Tissue hypomethylation markers	700	0.929823	0.871142	0.975309
Tissue hypomethylation markers	900	0.930826	0.869985	0.976852
Tissue hypomethylation markers	1000	0.939275	0.879244	0.981867

## Sheet: Figure 5c
Figure 5. Impact of the number of markers and the training sample size on the cancer detection performance.
c. The performance of our ensemble model for cancer detection increases with increasing training sample size (using 30% to 100% of the training samples).
train_sample_size	average AUROC	lower bound of 95% CI of AUROC	upper bound of 95% CI of AUROC
0.3	0.947454	0.880594	0.993441
0.5	0.956829	0.893133	0.996142
0.7	0.968248	0.907022	0.998457
1	0.973534	0.92554	0.998457

[truncated: 18 more sheets: SuppFig S1, SuppFig S2, SuppFig S3, SuppFig S4, SuppFig S5a, SuppFig S5b, SuppFig S6a, SuppFig S6b, SuppFig S6c, SuppFig S6d, SuppFig S8a, SuppFig S8b, SuppFig S10a, SuppFig S10b, SuppFig S14, SuppFig S15, SuppFig S16, SuppFig S17]
